# Supplementary material for: Identification and functional annotation of long intergenic non-coding RNAs in Brassicaceae
Source: Plant Cell. 2022 Jun 6;34(9):3233–60. doi: 10.1093/plcell/koac166 (PMC9421480; doi:10.1093/plcell/koac166)
Supplement: koac166_Supplementary_Data [file koac166_supplementary_data.zip]

Archive with 15 entries (15 files):
- Author_Revisions_Checklist.pdf
- Supplemental_Figures.pdf
- tpc.21.00973_SupplementalDS1.xlsx
- tpc.21.00973_SupplementalDS10.xlsx
- tpc.21.00973_SupplementalDS11.xlsx
- tpc.21.00973_SupplementalDS12.xlsx
- tpc.21.00973_SupplementalDS2.xlsx
- tpc.21.00973_SupplementalDS3.xlsx
- tpc.21.00973_SupplementalDS4.xlsx
- tpc.21.00973_SupplementalDS5.xlsx
- tpc.21.00973_SupplementalDS6.xlsx
- tpc.21.00973_SupplementalDS7.xlsx
- tpc.21.00973_SupplementalDS8.xlsx
- tpc.21.00973_SupplementalDS9.xlsx
- tpc21.00973.PeerReview.pdf
