# Supplementary material for: Identification and functional annotation of long intergenic non-coding RNAs in Brassicaceae
Source: Plant Cell. 2022 Jun 6;34(9):3233–60. doi: 10.1093/plcell/koac166 (PMC9421480; doi:10.1093/plcell/koac166)
Supplement: koac166_Supplementary_Data [file koac166_supplementary_data.zip › tpc.21.00973_SupplementalDS1.xlsx]

## Sheet: Summary Table
Supplemental Data. Palos et al. (2022). Identification and functional annotation of long intergenic non-coding RNAs in Brassicaceae. Plant Cell
		# Experiments				Total bases
		PE-Illumina	SE-Illumina	ONT	Total	PE-Illumina	SE-Illumina	ONT	Total
	Arabidopsis thaliana	2938	11048	6	13992	12000000000000	7630000000000	156090834	19630156090834
	Brassica rapa	602	1164	6	1772	2280000000000	1070884000000	167100458	3351051100458
	Camelina sativa	179	40	6	225	1250000000000	76974000000	211614490	1327185614490
	Eutrema salsugineum	29	52	6	87	207175000000	78474000000	147008772	285796008772
					16076				24594188814554
Supplemental Data Set S1. List of SRAs examined for all four species.

## Sheet: Atha_paired_illumina
BioSample	LibraryLayout	Mbases	Organism	Run ID
SAMEA3421016	PAIRED	2336	Arabidopsis thaliana	ERR902086
SAMEA3421017	PAIRED	2345	Arabidopsis thaliana	ERR902087
SAMEA3421017	PAIRED	2494	Arabidopsis thaliana	ERR902088
SAMEA3421019	PAIRED	2138	Arabidopsis thaliana	ERR902089
SAMEA3421020	PAIRED	2197	Arabidopsis thaliana	ERR902090
SAMEA3421021	PAIRED	1737	Arabidopsis thaliana	ERR902091
SAMN04453611	PAIRED	2627	Arabidopsis thaliana	SRR3141274
SAMN04453611	PAIRED	2651	Arabidopsis thaliana	SRR3141275
SAMN04453687	PAIRED	2627	Arabidopsis thaliana	SRR3141366
SAMN04453688	PAIRED	2078	Arabidopsis thaliana	SRR3141466
SAMN04453689	PAIRED	2651	Arabidopsis thaliana	SRR3141493
SAMN04453690	PAIRED	3002	Arabidopsis thaliana	SRR3141496
SAMN04453691	PAIRED	2771	Arabidopsis thaliana	SRR3141498
SAMN04453691	PAIRED	3195	Arabidopsis thaliana	SRR3141500
SAMN04455720	PAIRED	3310	Arabidopsis thaliana	SRR3141288
SAMN04455721	PAIRED	2627	Arabidopsis thaliana	SRR3141289
SAMN04455722	PAIRED	2078	Arabidopsis thaliana	SRR3141290
SAMN04455723	PAIRED	2651	Arabidopsis thaliana	SRR3141291
SAMN04455724	PAIRED	3002	Arabidopsis thaliana	SRR3141293
SAMN04455725	PAIRED	3195	Arabidopsis thaliana	SRR3141294
SAMN04455726	PAIRED	2771	Arabidopsis thaliana	SRR3141295
SAMN04455727	PAIRED	2872	Arabidopsis thaliana	SRR3141296
SAMN05731225	PAIRED	3929	Arabidopsis thaliana	SRR4175402
SAMN05731224	PAIRED	3787	Arabidopsis thaliana	SRR4175403
SAMN05731223	PAIRED	3588	Arabidopsis thaliana	SRR4175404
SAMN05731222	PAIRED	3584	Arabidopsis thaliana	SRR4175405
SAMN05731221	PAIRED	3451	Arabidopsis thaliana	SRR4175406
SAMN05731220	PAIRED	3681	Arabidopsis thaliana	SRR4175407
SAMN05731219	PAIRED	3249	Arabidopsis thaliana	SRR4175408
SAMN05731218	PAIRED	3235	Arabidopsis thaliana	SRR4175409
SAMN05731215	PAIRED	4024	Arabidopsis thaliana	SRR4175412
SAMN05731216	PAIRED	3575	Arabidopsis thaliana	SRR4175411
SAMN05731217	PAIRED	3437	Arabidopsis thaliana	SRR4175410
SAMN05731214	PAIRED	3944	Arabidopsis thaliana	SRR4175413
SAMN06854205	PAIRED	4683	Arabidopsis thaliana	SRR5488386
SAMN06854204	PAIRED	4441	Arabidopsis thaliana	SRR5488387
SAMN06854203	PAIRED	2685	Arabidopsis thaliana	SRR5488388
SAMN06854202	PAIRED	5430	Arabidopsis thaliana	SRR5488389
SAMN06854201	PAIRED	4191	Arabidopsis thaliana	SRR5488390
SAMN06854200	PAIRED	5080	Arabidopsis thaliana	SRR5488391
SAMN06854199	PAIRED	4915	Arabidopsis thaliana	SRR5488392
SAMN06854198	PAIRED	4971	Arabidopsis thaliana	SRR5488393
SAMN06854197	PAIRED	4550	Arabidopsis thaliana	SRR5488394
SAMN06854196	PAIRED	5017	Arabidopsis thaliana	SRR5488395
SAMN06854195	PAIRED	4762	Arabidopsis thaliana	SRR5488396
SAMN06854194	PAIRED	5004	Arabidopsis thaliana	SRR5488397
SAMN06854193	PAIRED	4753	Arabidopsis thaliana	SRR5488398
SAMN06854192	PAIRED	5723	Arabidopsis thaliana	SRR5488399
SAMN07525925	PAIRED	5878	Arabidopsis thaliana	SRR5952361
SAMN07525926	PAIRED	6886	Arabidopsis thaliana	SRR5952362
SAMN03294521	PAIRED	7541	Arabidopsis thaliana	SRR1772409
SAMN03294516	PAIRED	5172	Arabidopsis thaliana	SRR1772410
SAMN03294523	PAIRED	4981	Arabidopsis thaliana	SRR1772413
SAMN03294515	PAIRED	4316	Arabidopsis thaliana	SRR1772414
SAMN03294514	PAIRED	4460	Arabidopsis thaliana	SRR1772411
SAMN03294520	PAIRED	5442	Arabidopsis thaliana	SRR1772412
SAMN03316998	PAIRED	11490	Arabidopsis thaliana	SRR1781601
SAMN03316998	PAIRED	10291	Arabidopsis thaliana	SRR1781602
SAMN03316996	PAIRED	14165	Arabidopsis thaliana	SRR1781770
SAMN03316996	PAIRED	9331	Arabidopsis thaliana	SRR1781769
SAMN03316997	PAIRED	11730	Arabidopsis thaliana	SRR1781771
SAMN03316997	PAIRED	17837	Arabidopsis thaliana	SRR1781772
SAMN03460430	PAIRED	1497	Arabidopsis thaliana	SRR1954919
SAMN03460431	PAIRED	1343	Arabidopsis thaliana	SRR1954920
SAMN04167085	PAIRED	5525	Arabidopsis thaliana	SRR2658642
SAMN04167088	PAIRED	6292	Arabidopsis thaliana	SRR2658679
SAMN04167095	PAIRED	3771	Arabidopsis thaliana	SRR2659264
SAMD00013248	PAIRED	18122	Arabidopsis thaliana	DRR016112
SAMD00013248	PAIRED	31141	Arabidopsis thaliana	DRR016113
SAMD00018417	PAIRED	17571	Arabidopsis thaliana	DRR021335
SAMD00060395	PAIRED	3456	Arabidopsis thaliana	DRR070501
SAMD00060397	PAIRED	3286	Arabidopsis thaliana	DRR070503
SAMD00060402	PAIRED	3643	Arabidopsis thaliana	DRR070508
SAMD00060403	PAIRED	3355	Arabidopsis thaliana	DRR070509
SAMD00060404	PAIRED	4057	Arabidopsis thaliana	DRR070510
SAMD00060405	PAIRED	3348	Arabidopsis thaliana	DRR070511
SAMD00060406	PAIRED	3121	Arabidopsis thaliana	DRR070512
SAMD00060407	PAIRED	3600	Arabidopsis thaliana	DRR070513
SAMD00060408	PAIRED	4547	Arabidopsis thaliana	DRR070514
SAMD00060409	PAIRED	3479	Arabidopsis thaliana	DRR070515
SAMD00060410	PAIRED	3913	Arabidopsis thaliana	DRR070516
SAMD00060411	PAIRED	3394	Arabidopsis thaliana	DRR070517
SAMD00060412	PAIRED	3859	Arabidopsis thaliana	DRR070518
SAMD00060413	PAIRED	3841	Arabidopsis thaliana	DRR070519
SAMD00060414	PAIRED	3927	Arabidopsis thaliana	DRR070520
SAMD00060415	PAIRED	3919	Arabidopsis thaliana	DRR070521
SAMD00060416	PAIRED	3514	Arabidopsis thaliana	DRR070522
SAMD00060417	PAIRED	3491	Arabidopsis thaliana	DRR070523
SAMD00060418	PAIRED	3216	Arabidopsis thaliana	DRR070524
SAMD00060419	PAIRED	3667	Arabidopsis thaliana	DRR070525
SAMD00060420	PAIRED	3448	Arabidopsis thaliana	DRR070526
SAMEA4383063	PAIRED	2038	Arabidopsis thaliana	ERR1588787
SAMEA4383064	PAIRED	2953	Arabidopsis thaliana	ERR1588788
SAMEA4383065	PAIRED	805	Arabidopsis thaliana	ERR1588789
SAMEA4383066	PAIRED	1424	Arabidopsis thaliana	ERR1588790
SAMEA4383067	PAIRED	2142	Arabidopsis thaliana	ERR1588791
SAMEA4383068	PAIRED	2092	Arabidopsis thaliana	ERR1588792
SAMEA4383069	PAIRED	561	Arabidopsis thaliana	ERR1588793
SAMEA4383069	PAIRED	811	Arabidopsis thaliana	ERR1588794
SAMEA4383070	PAIRED	749	Arabidopsis thaliana	ERR1588795
SAMEA4383070	PAIRED	504	Arabidopsis thaliana	ERR1588796
SAMEA4383071	PAIRED	702	Arabidopsis thaliana	ERR1588797
SAMEA4383071	PAIRED	1325	Arabidopsis thaliana	ERR1588798
SAMEA4383072	PAIRED	873	Arabidopsis thaliana	ERR1588799
SAMEA4383072	PAIRED	898	Arabidopsis thaliana	ERR1588800
SAMEA4383073	PAIRED	1807	Arabidopsis thaliana	ERR1588801
SAMEA4383074	PAIRED	1526	Arabidopsis thaliana	ERR1588802
SAMEA4383075	PAIRED	1654	Arabidopsis thaliana	ERR1588803
SAMEA4383076	PAIRED	1607	Arabidopsis thaliana	ERR1588804
SAMEA4383077	PAIRED	1412	Arabidopsis thaliana	ERR1588805
SAMEA4383078	PAIRED	1337	Arabidopsis thaliana	ERR1588806
SAMEA4383079	PAIRED	1740	Arabidopsis thaliana	ERR1588807
SAMEA4383080	PAIRED	1536	Arabidopsis thaliana	ERR1588808
SAMEA4383081	PAIRED	777	Arabidopsis thaliana	ERR1588809
SAMEA4383081	PAIRED	706	Arabidopsis thaliana	ERR1588810
SAMEA4383082	PAIRED	645	Arabidopsis thaliana	ERR1588811
SAMEA4383082	PAIRED	733	Arabidopsis thaliana	ERR1588812
SAMEA4383083	PAIRED	1000	Arabidopsis thaliana	ERR1588813
SAMEA4383084	PAIRED	1404	Arabidopsis thaliana	ERR1588814
SAMEA4383085	PAIRED	2065	Arabidopsis thaliana	ERR1588815
SAMEA4383086	PAIRED	1930	Arabidopsis thaliana	ERR1588816
SAMEA4383087	PAIRED	1283	Arabidopsis thaliana	ERR1588817
SAMEA4383087	PAIRED	1544	Arabidopsis thaliana	ERR1588818
SAMEA4383087	PAIRED	1409	Arabidopsis thaliana	ERR1588819
SAMEA4383087	PAIRED	1628	Arabidopsis thaliana	ERR1588820
SAMEA4383087	PAIRED	2080	Arabidopsis thaliana	ERR1588821
SAMEA4383087	PAIRED	1587	Arabidopsis thaliana	ERR1588822
SAMEA4383087	PAIRED	1690	Arabidopsis thaliana	ERR1588823
SAMEA4383087	PAIRED	1915	Arabidopsis thaliana	ERR1588824
SAMEA4383087	PAIRED	1778	Arabidopsis thaliana	ERR1588825
SAMEA4383088	PAIRED	1295	Arabidopsis thaliana	ERR1588826
SAMEA4383088	PAIRED	856	Arabidopsis thaliana	ERR1588827
SAMEA4383088	PAIRED	389	Arabidopsis thaliana	ERR1588828
SAMEA4383088	PAIRED	1234	Arabidopsis thaliana	ERR1588829
SAMEA4383088	PAIRED	2119	Arabidopsis thaliana	ERR1588830
SAMEA4383088	PAIRED	1678	Arabidopsis thaliana	ERR1588831
SAMEA4383088	PAIRED	1588	Arabidopsis thaliana	ERR1588832
SAMEA4383088	PAIRED	1271	Arabidopsis thaliana	ERR1588833
SAMEA4383089	PAIRED	1706	Arabidopsis thaliana	ERR1588834
SAMEA4383090	PAIRED	1350	Arabidopsis thaliana	ERR1588835
SAMEA4383091	PAIRED	1672	Arabidopsis thaliana	ERR1588836
SAMEA4383092	PAIRED	1802	Arabidopsis thaliana	ERR1588837
SAMEA4383093	PAIRED	1386	Arabidopsis thaliana	ERR1588838
SAMEA4383094	PAIRED	1221	Arabidopsis thaliana	ERR1588839
SAMEA4383095	PAIRED	1003	Arabidopsis thaliana	ERR1588840
SAMEA4383096	PAIRED	878	Arabidopsis thaliana	ERR1588841
SAMEA4383096	PAIRED	788	Arabidopsis thaliana	ERR1588842
SAMEA4383097	PAIRED	2163	Arabidopsis thaliana	ERR1588843
SAMEA4383098	PAIRED	1587	Arabidopsis thaliana	ERR1588844
SAMEA4383099	PAIRED	1913	Arabidopsis thaliana	ERR1588845
SAMEA4383100	PAIRED	1865	Arabidopsis thaliana	ERR1588846
SAMEA4383101	PAIRED	1309	Arabidopsis thaliana	ERR1588847
SAMEA4383102	PAIRED	834	Arabidopsis thaliana	ERR1588848
SAMEA4383102	PAIRED	424	Arabidopsis thaliana	ERR1588849
SAMEA4383103	PAIRED	2099	Arabidopsis thaliana	ERR1588850
SAMEA4383104	PAIRED	1900	Arabidopsis thaliana	ERR1588851
SAMEA4383105	PAIRED	1813	Arabidopsis thaliana	ERR1588852
SAMEA4383106	PAIRED	1227	Arabidopsis thaliana	ERR1588853
SAMEA4383107	PAIRED	1489	Arabidopsis thaliana	ERR1588854
SAMEA4383108	PAIRED	1018	Arabidopsis thaliana	ERR1588855
SAMEA4383109	PAIRED	1479	Arabidopsis thaliana	ERR1588856
SAMEA4383110	PAIRED	1381	Arabidopsis thaliana	ERR1588857
SAMEA4383111	PAIRED	1156	Arabidopsis thaliana	ERR1588858
SAMEA4383112	PAIRED	994	Arabidopsis thaliana	ERR1588859
SAMEA4383113	PAIRED	1808	Arabidopsis thaliana	ERR1588860
SAMEA4383114	PAIRED	1768	Arabidopsis thaliana	ERR1588861
SAMEA4383115	PAIRED	1650	Arabidopsis thaliana	ERR1588862
SAMEA4383116	PAIRED	1284	Arabidopsis thaliana	ERR1588863
SAMEA4383117	PAIRED	1766	Arabidopsis thaliana	ERR1588864
SAMEA4383118	PAIRED	1683	Arabidopsis thaliana	ERR1588865
SAMEA4383119	PAIRED	1549	Arabidopsis thaliana	ERR1588866
SAMEA4383120	PAIRED	1280	Arabidopsis thaliana	ERR1588867
SAMEA4383121	PAIRED	1197	Arabidopsis thaliana	ERR1588868
SAMEA4383122	PAIRED	1111	Arabidopsis thaliana	ERR1588869
SAMEA4383123	PAIRED	1423	Arabidopsis thaliana	ERR1588870
SAMEA4383124	PAIRED	2115	Arabidopsis thaliana	ERR1588871
SAMEA4383125	PAIRED	1885	Arabidopsis thaliana	ERR1588872
SAMEA4383126	PAIRED	1732	Arabidopsis thaliana	ERR1588873
SAMEA4383127	PAIRED	1973	Arabidopsis thaliana	ERR1588874
SAMEA4383128	PAIRED	1923	Arabidopsis thaliana	ERR1588875
SAMEA4383129	PAIRED	2149	Arabidopsis thaliana	ERR1588876
SAMEA4383130	PAIRED	1751	Arabidopsis thaliana	ERR1588877
SAMEA4383131	PAIRED	1374	Arabidopsis thaliana	ERR1588878
SAMEA4383132	PAIRED	1404	Arabidopsis thaliana	ERR1588879
SAMEA4383133	PAIRED	1567	Arabidopsis thaliana	ERR1588880
SAMEA4383134	PAIRED	1893	Arabidopsis thaliana	ERR1588881
SAMEA4383135	PAIRED	1218	Arabidopsis thaliana	ERR1588882
SAMEA4383136	PAIRED	1364	Arabidopsis thaliana	ERR1588883
SAMEA4383137	PAIRED	1219	Arabidopsis thaliana	ERR1588884
SAMEA4383138	PAIRED	2556	Arabidopsis thaliana	ERR1588885
SAMEA4383139	PAIRED	1133	Arabidopsis thaliana	ERR1588886
SAMEA4383140	PAIRED	1320	Arabidopsis thaliana	ERR1588887
SAMEA4383141	PAIRED	2563	Arabidopsis thaliana	ERR1588888
SAMEA4383142	PAIRED	1610	Arabidopsis thaliana	ERR1588889
SAMEA4383143	PAIRED	992	Arabidopsis thaliana	ERR1588890
SAMEA4383144	PAIRED	1246	Arabidopsis thaliana	ERR1588891
SAMEA4383145	PAIRED	1210	Arabidopsis thaliana	ERR1588892
SAMEA4383146	PAIRED	1322	Arabidopsis thaliana	ERR1588893
SAMEA4383147	PAIRED	1454	Arabidopsis thaliana	ERR1588894
SAMEA4383148	PAIRED	1305	Arabidopsis thaliana	ERR1588895
SAMEA4383149	PAIRED	1353	Arabidopsis thaliana	ERR1588896
SAMEA4383150	PAIRED	1335	Arabidopsis thaliana	ERR1588897
SAMEA4383151	PAIRED	2329	Arabidopsis thaliana	ERR1588898
SAMEA4383152	PAIRED	1430	Arabidopsis thaliana	ERR1588899
SAMEA4383153	PAIRED	1767	Arabidopsis thaliana	ERR1588900
SAMEA4383154	PAIRED	1702	Arabidopsis thaliana	ERR1588901
SAMEA4383155	PAIRED	1270	Arabidopsis thaliana	ERR1588902
SAMEA4383156	PAIRED	1170	Arabidopsis thaliana	ERR1588903
SAMEA4383157	PAIRED	2335	Arabidopsis thaliana	ERR1588904
SAMEA4383158	PAIRED	1648	Arabidopsis thaliana	ERR1588905
SAMEA4383159	PAIRED	838	Arabidopsis thaliana	ERR1588906
SAMEA4383159	PAIRED	1073	Arabidopsis thaliana	ERR1588907
SAMEA4383160	PAIRED	1019	Arabidopsis thaliana	ERR1588908
SAMEA4383161	PAIRED	1023	Arabidopsis thaliana	ERR1588909
SAMEA4383162	PAIRED	871	Arabidopsis thaliana	ERR1588910
SAMEA4383162	PAIRED	1159	Arabidopsis thaliana	ERR1588911
SAMEA4383163	PAIRED	1807	Arabidopsis thaliana	ERR1588912
SAMEA4383164	PAIRED	1780	Arabidopsis thaliana	ERR1588913
SAMEA4383165	PAIRED	1927	Arabidopsis thaliana	ERR1588914
SAMEA4383166	PAIRED	1669	Arabidopsis thaliana	ERR1588915
SAMEA4383167	PAIRED	1968	Arabidopsis thaliana	ERR1588916
SAMEA4383168	PAIRED	1461	Arabidopsis thaliana	ERR1588917
SAMEA4383169	PAIRED	1950	Arabidopsis thaliana	ERR1588918
SAMEA4383170	PAIRED	1639	Arabidopsis thaliana	ERR1588919
SAMEA4383171	PAIRED	1425	Arabidopsis thaliana	ERR1588920
SAMEA4383171	PAIRED	1244	Arabidopsis thaliana	ERR1588921
SAMEA4383171	PAIRED	1851	Arabidopsis thaliana	ERR1588922
SAMEA4383171	PAIRED	2378	Arabidopsis thaliana	ERR1588923
SAMEA4383171	PAIRED	2185	Arabidopsis thaliana	ERR1588924
SAMEA4383171	PAIRED	1618	Arabidopsis thaliana	ERR1588925
SAMEA4383171	PAIRED	1939	Arabidopsis thaliana	ERR1588926
SAMEA4383171	PAIRED	1613	Arabidopsis thaliana	ERR1588927
SAMEA4383171	PAIRED	1513	Arabidopsis thaliana	ERR1588928
SAMEA4383172	PAIRED	1084	Arabidopsis thaliana	ERR1588929
SAMEA4383172	PAIRED	1666	Arabidopsis thaliana	ERR1588930
SAMEA4383172	PAIRED	1164	Arabidopsis thaliana	ERR1588931
SAMEA4383172	PAIRED	1782	Arabidopsis thaliana	ERR1588932
SAMEA4383172	PAIRED	2188	Arabidopsis thaliana	ERR1588933
SAMEA4383172	PAIRED	1613	Arabidopsis thaliana	ERR1588934
SAMEA4383172	PAIRED	1237	Arabidopsis thaliana	ERR1588935
SAMEA4383172	PAIRED	1452	Arabidopsis thaliana	ERR1588936
SAMEA4383173	PAIRED	2237	Arabidopsis thaliana	ERR1588937
SAMEA4383174	PAIRED	1476	Arabidopsis thaliana	ERR1588938
SAMEA4383175	PAIRED	1011	Arabidopsis thaliana	ERR1588939
SAMEA4383176	PAIRED	1264	Arabidopsis thaliana	ERR1588940
SAMEA4383177	PAIRED	1611	Arabidopsis thaliana	ERR1588941
SAMEA4383178	PAIRED	1404	Arabidopsis thaliana	ERR1588942
SAMEA4383179	PAIRED	1913	Arabidopsis thaliana	ERR1588943
SAMEA4383180	PAIRED	1774	Arabidopsis thaliana	ERR1588944
SAMEA4383181	PAIRED	1446	Arabidopsis thaliana	ERR1588945
SAMEA4383182	PAIRED	1000	Arabidopsis thaliana	ERR1588946
SAMEA4383183	PAIRED	496	Arabidopsis thaliana	ERR1588947
SAMEA4383183	PAIRED	956	Arabidopsis thaliana	ERR1588948
SAMEA4383184	PAIRED	626	Arabidopsis thaliana	ERR1588949
SAMEA4383184	PAIRED	793	Arabidopsis thaliana	ERR1588950
SAMEA4383185	PAIRED	1216	Arabidopsis thaliana	ERR1588951
SAMEA4383186	PAIRED	1660	Arabidopsis thaliana	ERR1588952
SAMEA4383187	PAIRED	1171	Arabidopsis thaliana	ERR1588953
SAMEA4383188	PAIRED	1373	Arabidopsis thaliana	ERR1588954
SAMEA4383189	PAIRED	1355	Arabidopsis thaliana	ERR1588955
SAMEA4383190	PAIRED	1355	Arabidopsis thaliana	ERR1588956
SAMEA4383191	PAIRED	1617	Arabidopsis thaliana	ERR1588957
SAMEA4383192	PAIRED	1639	Arabidopsis thaliana	ERR1588958
SAMEA4383193	PAIRED	1078	Arabidopsis thaliana	ERR1588959
SAMEA4383194	PAIRED	1147	Arabidopsis thaliana	ERR1588960
SAMEA4383195	PAIRED	1438	Arabidopsis thaliana	ERR1588961
SAMEA4383196	PAIRED	1570	Arabidopsis thaliana	ERR1588962
SAMEA4383197	PAIRED	1545	Arabidopsis thaliana	ERR1588963
SAMEA4383198	PAIRED	1351	Arabidopsis thaliana	ERR1588964
SAMEA4383199	PAIRED	1191	Arabidopsis thaliana	ERR1588965
SAMEA4383200	PAIRED	1479	Arabidopsis thaliana	ERR1588966
SAMEA4383201	PAIRED	1438	Arabidopsis thaliana	ERR1588967
SAMEA4383202	PAIRED	1250	Arabidopsis thaliana	ERR1588968
SAMEA4383203	PAIRED	1431	Arabidopsis thaliana	ERR1588969
SAMEA4383204	PAIRED	1806	Arabidopsis thaliana	ERR1588970
SAMEA4383205	PAIRED	1877	Arabidopsis thaliana	ERR1588971
SAMEA4383206	PAIRED	1539	Arabidopsis thaliana	ERR1588972
SAMEA4383207	PAIRED	1228	Arabidopsis thaliana	ERR1588973
SAMEA4383208	PAIRED	409	Arabidopsis thaliana	ERR1588974
SAMEA4383209	PAIRED	2038	Arabidopsis thaliana	ERR1588975
SAMEA4383210	PAIRED	1854	Arabidopsis thaliana	ERR1588976
SAMEA4383211	PAIRED	1612	Arabidopsis thaliana	ERR1588977
SAMEA4383212	PAIRED	1476	Arabidopsis thaliana	ERR1588978
SAMEA4383213	PAIRED	1579	Arabidopsis thaliana	ERR1588979
SAMEA4383214	PAIRED	1655	Arabidopsis thaliana	ERR1588980
SAMEA4383215	PAIRED	2302	Arabidopsis thaliana	ERR1588981
SAMEA4383216	PAIRED	1941	Arabidopsis thaliana	ERR1588982
SAMEA4383217	PAIRED	1729	Arabidopsis thaliana	ERR1588983
SAMEA4383218	PAIRED	1804	Arabidopsis thaliana	ERR1588984
SAMEA4383219	PAIRED	1377	Arabidopsis thaliana	ERR1588985
SAMEA4383220	PAIRED	1187	Arabidopsis thaliana	ERR1588986
SAMEA4383221	PAIRED	1939	Arabidopsis thaliana	ERR1588987
SAMEA4383222	PAIRED	1613	Arabidopsis thaliana	ERR1588988
SAMEA4383223	PAIRED	1393	Arabidopsis thaliana	ERR1588989
SAMEA4383224	PAIRED	1194	Arabidopsis thaliana	ERR1588990
SAMEA4383225	PAIRED	2340	Arabidopsis thaliana	ERR1588991
SAMEA4383226	PAIRED	1789	Arabidopsis thaliana	ERR1588992
SAMEA4383227	PAIRED	747	Arabidopsis thaliana	ERR1588993
SAMEA4383228	PAIRED	1256	Arabidopsis thaliana	ERR1588994
SAMEA4383229	PAIRED	1623	Arabidopsis thaliana	ERR1588995
SAMEA4383230	PAIRED	1122	Arabidopsis thaliana	ERR1588996
SAMEA4383231	PAIRED	1390	Arabidopsis thaliana	ERR1588997
SAMEA4383232	PAIRED	649	Arabidopsis thaliana	ERR1588998
SAMEA4383233	PAIRED	1147	Arabidopsis thaliana	ERR1588999
SAMEA4383234	PAIRED	964	Arabidopsis thaliana	ERR1589000
SAMEA4383235	PAIRED	1702	Arabidopsis thaliana	ERR1589001
SAMEA4383236	PAIRED	1553	Arabidopsis thaliana	ERR1589002
SAMEA4383237	PAIRED	1330	Arabidopsis thaliana	ERR1589003
SAMEA4383238	PAIRED	1397	Arabidopsis thaliana	ERR1589004
SAMEA4383239	PAIRED	1390	Arabidopsis thaliana	ERR1589005
SAMEA4383240	PAIRED	1204	Arabidopsis thaliana	ERR1589006
SAMEA4383241	PAIRED	2251	Arabidopsis thaliana	ERR1589007
SAMEA4383242	PAIRED	2107	Arabidopsis thaliana	ERR1589008
SAMEA4383243	PAIRED	1857	Arabidopsis thaliana	ERR1589009
SAMEA4383244	PAIRED	1280	Arabidopsis thaliana	ERR1589010
SAMEA4383245	PAIRED	2189	Arabidopsis thaliana	ERR1589011
SAMEA4383246	PAIRED	1709	Arabidopsis thaliana	ERR1589012
SAMEA4383247	PAIRED	1916	Arabidopsis thaliana	ERR1589013
SAMEA4383248	PAIRED	1033	Arabidopsis thaliana	ERR1589014
SAMEA4518169	PAIRED	1203	Arabidopsis thaliana	ERR1698194
SAMEA4518170	PAIRED	1634	Arabidopsis thaliana	ERR1698195
SAMEA4518171	PAIRED	1216	Arabidopsis thaliana	ERR1698196
SAMEA4518172	PAIRED	1424	Arabidopsis thaliana	ERR1698197
SAMEA4518173	PAIRED	1454	Arabidopsis thaliana	ERR1698198
SAMEA4518174	PAIRED	1263	Arabidopsis thaliana	ERR1698199
SAMEA4518175	PAIRED	2002	Arabidopsis thaliana	ERR1698200
SAMEA4518176	PAIRED	2091	Arabidopsis thaliana	ERR1698201
SAMEA4518177	PAIRED	1422	Arabidopsis thaliana	ERR1698202
SAMEA4518178	PAIRED	1602	Arabidopsis thaliana	ERR1698203
SAMEA4518179	PAIRED	1199	Arabidopsis thaliana	ERR1698204
SAMEA4518180	PAIRED	1423	Arabidopsis thaliana	ERR1698205
SAMEA4518181	PAIRED	1286	Arabidopsis thaliana	ERR1698206
SAMEA4518182	PAIRED	1569	Arabidopsis thaliana	ERR1698207
SAMEA4518183	PAIRED	1537	Arabidopsis thaliana	ERR1698208
SAMEA4518184	PAIRED	1462	Arabidopsis thaliana	ERR1698209
SAMEA2421742	PAIRED	3522	Arabidopsis thaliana	ERR466189
SAMEA2421743	PAIRED	6671	Arabidopsis thaliana	ERR466187
SAMEA2421744	PAIRED	10118	Arabidopsis thaliana	ERR466188
SAMEA2439193	PAIRED	6148	Arabidopsis thaliana	ERR472924
SAMEA2439194	PAIRED	6329	Arabidopsis thaliana	ERR472926
SAMEA2439195	PAIRED	4104	Arabidopsis thaliana	ERR472927
SAMEA2439196	PAIRED	6316	Arabidopsis thaliana	ERR472928
SAMEA2439197	PAIRED	6446	Arabidopsis thaliana	ERR472929
SAMEA2439198	PAIRED	7272	Arabidopsis thaliana	ERR472930
SAMEA2439199	PAIRED	6114	Arabidopsis thaliana	ERR472925
SAMEA2729905	PAIRED	7963	Arabidopsis thaliana	ERR476706
SAMEA2729906	PAIRED	8536	Arabidopsis thaliana	ERR476705
SAMEA2729907	PAIRED	10673	Arabidopsis thaliana	ERR476704
SAMEA2729908	PAIRED	8595	Arabidopsis thaliana	ERR476702
SAMEA2729909	PAIRED	7568	Arabidopsis thaliana	ERR476703
SAMEA3245888	PAIRED	3211	Arabidopsis thaliana	ERR754064
SAMEA3245889	PAIRED	3610	Arabidopsis thaliana	ERR754070
SAMEA3245890	PAIRED	3761	Arabidopsis thaliana	ERR754069
SAMEA3245891	PAIRED	3951	Arabidopsis thaliana	ERR754060
SAMEA3245906	PAIRED	4584	Arabidopsis thaliana	ERR754071
SAMEA3245907	PAIRED	3426	Arabidopsis thaliana	ERR754084
SAMEA3245908	PAIRED	7016	Arabidopsis thaliana	ERR754085
SAMEA3245911	PAIRED	2769	Arabidopsis thaliana	ERR754076
SAMEA3245912	PAIRED	5515	Arabidopsis thaliana	ERR754073
SAMEA3245915	PAIRED	4587	Arabidopsis thaliana	ERR754081
SAMEA3245916	PAIRED	2780	Arabidopsis thaliana	ERR754056
SAMEA3245917	PAIRED	3776	Arabidopsis thaliana	ERR754083
SAMEA3245918	PAIRED	4808	Arabidopsis thaliana	ERR754066
SAMEA3245919	PAIRED	2627	Arabidopsis thaliana	ERR754059
SAMEA3245920	PAIRED	5884	Arabidopsis thaliana	ERR754057
SAMEA3245921	PAIRED	3356	Arabidopsis thaliana	ERR754082
SAMEA3245922	PAIRED	2827	Arabidopsis thaliana	ERR754063
SAMEA3245923	PAIRED	3549	Arabidopsis thaliana	ERR754088
SAMEA3245924	PAIRED	3356	Arabidopsis thaliana	ERR754068
SAMEA3245925	PAIRED	4602	Arabidopsis thaliana	ERR754089
SAMEA3487651	PAIRED	1996	Arabidopsis thaliana	ERR966157
SAMEA3487652	PAIRED	1486	Arabidopsis thaliana	ERR966158
SAMEA3487653	PAIRED	2036	Arabidopsis thaliana	ERR966159
SAMEA3487654	PAIRED	3159	Arabidopsis thaliana	ERR966160
SAMEA3487655	PAIRED	2680	Arabidopsis thaliana	ERR966161
SAMEA3487656	PAIRED	2741	Arabidopsis thaliana	ERR966162
SAMEA3487657	PAIRED	1605	Arabidopsis thaliana	ERR966163
SAMEA3487658	PAIRED	2768	Arabidopsis thaliana	ERR966164
SAMEA3487659	PAIRED	2455	Arabidopsis thaliana	ERR966165
SAMEA3487660	PAIRED	1452	Arabidopsis thaliana	ERR966166
SAMEA3487661	PAIRED	1311	Arabidopsis thaliana	ERR966167
SAMEA3487662	PAIRED	2483	Arabidopsis thaliana	ERR966168
SAMN03956907	PAIRED	1586	Arabidopsis thaliana	SRR2145231
SAMN03956908	PAIRED	2980	Arabidopsis thaliana	SRR2145235
SAMN03956909	PAIRED	1728	Arabidopsis thaliana	SRR2145236
SAMN03956910	PAIRED	2928	Arabidopsis thaliana	SRR2145238
SAMN03956911	PAIRED	3362	Arabidopsis thaliana	SRR2145245
SAMN03956912	PAIRED	3364	Arabidopsis thaliana	SRR2145246
SAMN03956913	PAIRED	3217	Arabidopsis thaliana	SRR2145247
SAMN03956914	PAIRED	3263	Arabidopsis thaliana	SRR2145248
SAMN03988178	PAIRED	2620	Arabidopsis thaliana	SRR2163037
SAMN03995664	PAIRED	8187	Arabidopsis thaliana	SRR2187112
SAMN03995663	PAIRED	5003	Arabidopsis thaliana	SRR2187111
SAMN03995623	PAIRED	6187	Arabidopsis thaliana	SRR2187110
SAMN03995622	PAIRED	7048	Arabidopsis thaliana	SRR2187109
SAMN04028739	PAIRED	2310	Arabidopsis thaliana	SRR2240279
SAMN04028739	PAIRED	2323	Arabidopsis thaliana	SRR2240280
SAMN04028738	PAIRED	2349	Arabidopsis thaliana	SRR2240277
SAMN04028738	PAIRED	2366	Arabidopsis thaliana	SRR2240278
SAMN04028737	PAIRED	2895	Arabidopsis thaliana	SRR2240275
SAMN04028737	PAIRED	2852	Arabidopsis thaliana	SRR2240276
SAMN04028730	PAIRED	8908	Arabidopsis thaliana	SRR2240265
SAMN04028729	PAIRED	5812	Arabidopsis thaliana	SRR2240264
SAMN04028728	PAIRED	7503	Arabidopsis thaliana	SRR2240263
SAMN04039288	PAIRED	4843	Arabidopsis thaliana	SRR2296836
SAMN04039287	PAIRED	3722	Arabidopsis thaliana	SRR2296835
SAMN04039286	PAIRED	4479	Arabidopsis thaliana	SRR2296834
SAMN04039285	PAIRED	5046	Arabidopsis thaliana	SRR2296833
SAMN04039284	PAIRED	4909	Arabidopsis thaliana	SRR2296832
SAMN04039283	PAIRED	4214	Arabidopsis thaliana	SRR2296831
SAMN04039282	PAIRED	4311	Arabidopsis thaliana	SRR2296830
SAMN04039281	PAIRED	5259	Arabidopsis thaliana	SRR2296829
SAMN04103895	PAIRED	8731	Arabidopsis thaliana	SRR2500947
SAMN04103896	PAIRED	8273	Arabidopsis thaliana	SRR2500948
SAMN04103894	PAIRED	8382	Arabidopsis thaliana	SRR2500946
SAMN04103893	PAIRED	8550	Arabidopsis thaliana	SRR2500945
SAMN04103892	PAIRED	8283	Arabidopsis thaliana	SRR2500944
SAMN04185058	PAIRED	9968	Arabidopsis thaliana	SRR2731061
SAMN04185058	PAIRED	5883	Arabidopsis thaliana	SRR2769249
SAMN04185058	PAIRED	5431	Arabidopsis thaliana	SRR2769250
SAMN04185061	PAIRED	5631	Arabidopsis thaliana	SRR2769742
SAMN04185061	PAIRED	6152	Arabidopsis thaliana	SRR2769743
SAMN04185061	PAIRED	5992	Arabidopsis thaliana	SRR2769741
SAMN04185064	PAIRED	3879	Arabidopsis thaliana	SRR2810503
SAMN04185064	PAIRED	4021	Arabidopsis thaliana	SRR2810504
SAMN04185064	PAIRED	5832	Arabidopsis thaliana	SRR2810505
SAMN04185194	PAIRED	3843	Arabidopsis thaliana	SRR2810507
SAMN04185194	PAIRED	4019	Arabidopsis thaliana	SRR2810512
SAMN04185194	PAIRED	3840	Arabidopsis thaliana	SRR2810506
SAMN04227672	PAIRED	4061	Arabidopsis thaliana	SRR2878571
SAMN04227671	PAIRED	4350	Arabidopsis thaliana	SRR2878570
SAMN04227670	PAIRED	4655	Arabidopsis thaliana	SRR2878569
SAMN04227669	PAIRED	3565	Arabidopsis thaliana	SRR2878568
SAMN04227668	PAIRED	4241	Arabidopsis thaliana	SRR2878567
SAMN04227665	PAIRED	4777	Arabidopsis thaliana	SRR2878564
SAMN04227666	PAIRED	3993	Arabidopsis thaliana	SRR2878565
SAMN04227667	PAIRED	4458	Arabidopsis thaliana	SRR2878566
SAMN04227664	PAIRED	4731	Arabidopsis thaliana	SRR2878563
SAMN04227663	PAIRED	4267	Arabidopsis thaliana	SRR2878562
SAMN04227662	PAIRED	4488	Arabidopsis thaliana	SRR2878561
SAMN04227661	PAIRED	4710	Arabidopsis thaliana	SRR2878560
SAMN04227660	PAIRED	4344	Arabidopsis thaliana	SRR2878559
SAMN04227659	PAIRED	4861	Arabidopsis thaliana	SRR2878558
SAMN04227658	PAIRED	4404	Arabidopsis thaliana	SRR2878557
SAMN04227657	PAIRED	4634	Arabidopsis thaliana	SRR2878556
SAMN04227656	PAIRED	4612	Arabidopsis thaliana	SRR2878555
SAMN04227655	PAIRED	4394	Arabidopsis thaliana	SRR2878554
SAMN04227654	PAIRED	4209	Arabidopsis thaliana	SRR2878553
SAMN04227653	PAIRED	4422	Arabidopsis thaliana	SRR2878552
SAMN04227652	PAIRED	4600	Arabidopsis thaliana	SRR2878551
SAMN04227651	PAIRED	4141	Arabidopsis thaliana	SRR2878550
SAMN04227650	PAIRED	4307	Arabidopsis thaliana	SRR2878549
SAMN04227649	PAIRED	4487	Arabidopsis thaliana	SRR2878548
SAMN04230523	PAIRED	18287	Arabidopsis thaliana	SRR2889698
SAMN04230522	PAIRED	21936	Arabidopsis thaliana	SRR2889697
SAMN04230526	PAIRED	14001	Arabidopsis thaliana	SRR2889701
SAMN04230525	PAIRED	12622	Arabidopsis thaliana	SRR2889700
SAMN04230524	PAIRED	13094	Arabidopsis thaliana	SRR2889699
SAMN04244169	PAIRED	6654	Arabidopsis thaliana	SRR5005381
SAMN04244170	PAIRED	9326	Arabidopsis thaliana	SRR5005382
SAMN04244288	PAIRED	7457	Arabidopsis thaliana	SRR2927545
SAMN04244287	PAIRED	9391	Arabidopsis thaliana	SRR2927544
SAMN04287079	PAIRED	2654	Arabidopsis thaliana	SRR2953679
SAMN04287080	PAIRED	2610	Arabidopsis thaliana	SRR2953680
SAMN04287081	PAIRED	2521	Arabidopsis thaliana	SRR2953681
SAMN04287076	PAIRED	2605	Arabidopsis thaliana	SRR2953683
SAMN04287077	PAIRED	2382	Arabidopsis thaliana	SRR2953684
SAMN04287078	PAIRED	2486	Arabidopsis thaliana	SRR2953687
SAMN04287082	PAIRED	2514	Arabidopsis thaliana	SRR2953689
SAMN04287155	PAIRED	2414	Arabidopsis thaliana	SRR2953690
SAMN04287090	PAIRED	2536	Arabidopsis thaliana	SRR2953691
SAMN04287156	PAIRED	2799	Arabidopsis thaliana	SRR2953692
SAMN04287157	PAIRED	2615	Arabidopsis thaliana	SRR2953693
SAMN04287158	PAIRED	2199	Arabidopsis thaliana	SRR2953694
SAMN04287091	PAIRED	2652	Arabidopsis thaliana	SRR2953695
SAMN04287092	PAIRED	2680	Arabidopsis thaliana	SRR2953696
SAMN04287093	PAIRED	2453	Arabidopsis thaliana	SRR2953697
SAMN04287159	PAIRED	2782	Arabidopsis thaliana	SRR2953698
SAMN04287213	PAIRED	2731	Arabidopsis thaliana	SRR2953699
SAMN04287215	PAIRED	2389	Arabidopsis thaliana	SRR2953700
SAMN04297461	PAIRED	6793	Arabidopsis thaliana	SRR2962412
SAMN04297460	PAIRED	7984	Arabidopsis thaliana	SRR2962411
SAMN04311811	PAIRED	1421	Arabidopsis thaliana	SRR2970802
SAMN04311810	PAIRED	1343	Arabidopsis thaliana	SRR2970801
SAMN04311809	PAIRED	1155	Arabidopsis thaliana	SRR2970800
SAMN04311808	PAIRED	1387	Arabidopsis thaliana	SRR2970799
SAMN04311807	PAIRED	1191	Arabidopsis thaliana	SRR2970798
SAMN04311806	PAIRED	889	Arabidopsis thaliana	SRR2970797
SAMN04386651	PAIRED	3952	Arabidopsis thaliana	SRR3087774
SAMN04386650	PAIRED	3475	Arabidopsis thaliana	SRR3087773
SAMN04386649	PAIRED	5075	Arabidopsis thaliana	SRR3087772
SAMN04386648	PAIRED	4121	Arabidopsis thaliana	SRR3087771
SAMN04386872	PAIRED	963	Arabidopsis thaliana	SRR3087313
SAMN04386872	PAIRED	8404	Arabidopsis thaliana	SRR3087311
SAMN04386870	PAIRED	1963	Arabidopsis thaliana	SRR3087312
SAMN04386870	PAIRED	2217	Arabidopsis thaliana	SRR3087308
SAMN04386871	PAIRED	1837	Arabidopsis thaliana	SRR3087309
SAMN04386871	PAIRED	2081	Arabidopsis thaliana	SRR3087310
SAMN04383945	PAIRED	1933	Arabidopsis thaliana	SRR3355373
SAMN04383945	PAIRED	2288	Arabidopsis thaliana	SRR3339351
SAMN04383945	PAIRED	2288	Arabidopsis thaliana	SRR3339355
SAMN04494519	PAIRED	2069	Arabidopsis thaliana	SRR3171716
SAMN04494520	PAIRED	1908	Arabidopsis thaliana	SRR3171719
SAMN04494521	PAIRED	2055	Arabidopsis thaliana	SRR3171720
SAMN04494522	PAIRED	1674	Arabidopsis thaliana	SRR3171722
SAMN04494523	PAIRED	1945	Arabidopsis thaliana	SRR3171723
SAMN04494524	PAIRED	1604	Arabidopsis thaliana	SRR3171724
SAMN04557556	PAIRED	4305	Arabidopsis thaliana	SRR3228522
SAMN04557555	PAIRED	4283	Arabidopsis thaliana	SRR3228521
SAMN04557554	PAIRED	4508	Arabidopsis thaliana	SRR3228520
SAMN04557553	PAIRED	4514	Arabidopsis thaliana	SRR3228519
SAMN04557552	PAIRED	4195	Arabidopsis thaliana	SRR3228518
SAMN04557551	PAIRED	4126	Arabidopsis thaliana	SRR3228517
SAMN04565915	PAIRED	6875	Arabidopsis thaliana	SRR3234406
SAMN04565914	PAIRED	5096	Arabidopsis thaliana	SRR3234405
SAMN04565912	PAIRED	4582	Arabidopsis thaliana	SRR3234403
SAMN04565913	PAIRED	6374	Arabidopsis thaliana	SRR3234404
SAMN04565911	PAIRED	5503	Arabidopsis thaliana	SRR3234402
SAMN04565910	PAIRED	6574	Arabidopsis thaliana	SRR3234401
SAMN04565909	PAIRED	4570	Arabidopsis thaliana	SRR3234400
SAMN04565908	PAIRED	3419	Arabidopsis thaliana	SRR3234399
SAMN04565907	PAIRED	9971	Arabidopsis thaliana	SRR3234398
SAMN04565906	PAIRED	3199	Arabidopsis thaliana	SRR3234397
SAMN04565905	PAIRED	6208	Arabidopsis thaliana	SRR3234396
SAMN04565904	PAIRED	3704	Arabidopsis thaliana	SRR3234395
SAMN04565903	PAIRED	5467	Arabidopsis thaliana	SRR3234394
SAMN04565902	PAIRED	5174	Arabidopsis thaliana	SRR3234393
SAMN04565901	PAIRED	2112	Arabidopsis thaliana	SRR3234392
SAMN04565900	PAIRED	4081	Arabidopsis thaliana	SRR3234391
SAMN04565899	PAIRED	5090	Arabidopsis thaliana	SRR3234390
SAMN04565898	PAIRED	6115	Arabidopsis thaliana	SRR3234389
SAMN04565897	PAIRED	8426	Arabidopsis thaliana	SRR3234388
SAMN04565896	PAIRED	4570	Arabidopsis thaliana	SRR3234387
SAMN04570109	PAIRED	17828	Arabidopsis thaliana	SRR3263470
SAMN04570108	PAIRED	16561	Arabidopsis thaliana	SRR3263469
SAMN04523669	PAIRED	3496	Arabidopsis thaliana	SRR3310044
SAMN04576264	PAIRED	4344	Arabidopsis thaliana	SRR3286803
SAMN04576263	PAIRED	4484	Arabidopsis thaliana	SRR3286802
SAMN04578747	PAIRED	6198	Arabidopsis thaliana	SRR3290803
SAMN04578746	PAIRED	5917	Arabidopsis thaliana	SRR3290802
SAMN04578745	PAIRED	6536	Arabidopsis thaliana	SRR3290801
SAMN04578744	PAIRED	6334	Arabidopsis thaliana	SRR3290800
SAMN04578743	PAIRED	6359	Arabidopsis thaliana	SRR3290799
SAMN04578742	PAIRED	7264	Arabidopsis thaliana	SRR3290798
SAMN04578741	PAIRED	6681	Arabidopsis thaliana	SRR3290797
SAMN04578740	PAIRED	6138	Arabidopsis thaliana	SRR3290796
SAMN04578739	PAIRED	5393	Arabidopsis thaliana	SRR3290795
SAMN04578738	PAIRED	6639	Arabidopsis thaliana	SRR3290794
SAMN04578737	PAIRED	5141	Arabidopsis thaliana	SRR3290792
SAMN04578736	PAIRED	6424	Arabidopsis thaliana	SRR3290791
SAMN04578735	PAIRED	9394	Arabidopsis thaliana	SRR3290790
SAMN04578734	PAIRED	4892	Arabidopsis thaliana	SRR3290789
SAMN04578733	PAIRED	6100	Arabidopsis thaliana	SRR3290788
SAMN04578732	PAIRED	9586	Arabidopsis thaliana	SRR3290787
SAMN04578731	PAIRED	6521	Arabidopsis thaliana	SRR3290786
SAMN04578730	PAIRED	5280	Arabidopsis thaliana	SRR3290785
SAMN04578729	PAIRED	8881	Arabidopsis thaliana	SRR3290784
SAMN04578728	PAIRED	6501	Arabidopsis thaliana	SRR3290783
SAMN04578727	PAIRED	6371	Arabidopsis thaliana	SRR3290782
SAMN04578726	PAIRED	5786	Arabidopsis thaliana	SRR3290781
SAMN04578725	PAIRED	5728	Arabidopsis thaliana	SRR3290780
SAMN04578724	PAIRED	5326	Arabidopsis thaliana	SRR3290779
SAMN04579124	PAIRED	1147	Arabidopsis thaliana	SRR3305022
SAMN04578892	PAIRED	1187	Arabidopsis thaliana	SRR3305040
SAMN04578891	PAIRED	1153	Arabidopsis thaliana	SRR3305039
SAMN04578890	PAIRED	1181	Arabidopsis thaliana	SRR3305038
SAMN04578889	PAIRED	1175	Arabidopsis thaliana	SRR3305037
SAMN04579130	PAIRED	1188	Arabidopsis thaliana	SRR3305028
SAMN04579129	PAIRED	1126	Arabidopsis thaliana	SRR3305027
SAMN04579128	PAIRED	1130	Arabidopsis thaliana	SRR3305026
SAMN04579127	PAIRED	1109	Arabidopsis thaliana	SRR3305025
SAMN04579126	PAIRED	1169	Arabidopsis thaliana	SRR3305024
SAMN04579125	PAIRED	1109	Arabidopsis thaliana	SRR3305023
SAMN04523670	PAIRED	3011	Arabidopsis thaliana	SRR3310045
SAMN04591549	PAIRED	4015	Arabidopsis thaliana	SRR3313877
SAMN04591548	PAIRED	4147	Arabidopsis thaliana	SRR3313876
SAMN04591547	PAIRED	4232	Arabidopsis thaliana	SRR3313875
SAMN04591546	PAIRED	4235	Arabidopsis thaliana	SRR3313874
SAMN04592486	PAIRED	2264	Arabidopsis thaliana	SRR3333585
SAMN04592486	PAIRED	2354	Arabidopsis thaliana	SRR3333592
SAMN04592486	PAIRED	2252	Arabidopsis thaliana	SRR3333598
SAMN04592494	PAIRED	2296	Arabidopsis thaliana	SRR3318161
SAMN04592494	PAIRED	2288	Arabidopsis thaliana	SRR3318163
SAMN04592494	PAIRED	2043	Arabidopsis thaliana	SRR3318165
SAMN04592498	PAIRED	2288	Arabidopsis thaliana	SRR3318589
SAMN04592498	PAIRED	2163	Arabidopsis thaliana	SRR3318590
SAMN04592498	PAIRED	2224	Arabidopsis thaliana	SRR3318592
SAMN04592541	PAIRED	2340	Arabidopsis thaliana	SRR3318769
SAMN04592541	PAIRED	1966	Arabidopsis thaliana	SRR3318770
SAMN04592541	PAIRED	2288	Arabidopsis thaliana	SRR3318771
SAMN04592542	PAIRED	2136	Arabidopsis thaliana	SRR3318772
SAMN04592542	PAIRED	1952	Arabidopsis thaliana	SRR3318773
SAMN04592542	PAIRED	2288	Arabidopsis thaliana	SRR3318774
SAMN04623240	PAIRED	4342	Arabidopsis thaliana	SRR3347451
SAMN04623239	PAIRED	4713	Arabidopsis thaliana	SRR3347450
SAMN04623238	PAIRED	3546	Arabidopsis thaliana	SRR3347449
SAMN04623237	PAIRED	4379	Arabidopsis thaliana	SRR3347448
SAMN04623236	PAIRED	4286	Arabidopsis thaliana	SRR3347447
SAMN04623235	PAIRED	4217	Arabidopsis thaliana	SRR3347446
SAMN04623234	PAIRED	5132	Arabidopsis thaliana	SRR3347445
SAMN04623233	PAIRED	4869	Arabidopsis thaliana	SRR3347444
SAMN04623232	PAIRED	8608	Arabidopsis thaliana	SRR3347443
SAMN04623231	PAIRED	4398	Arabidopsis thaliana	SRR3347442
SAMN04623230	PAIRED	3707	Arabidopsis thaliana	SRR3347441
SAMN04623241	PAIRED	1728	Arabidopsis thaliana	SRR3347452
SAMN04687378	PAIRED	11090	Arabidopsis thaliana	SRR3363534
SAMN04687377	PAIRED	9497	Arabidopsis thaliana	SRR3363533
SAMN04687374	PAIRED	9999	Arabidopsis thaliana	SRR3363532
SAMN04687372	PAIRED	9532	Arabidopsis thaliana	SRR3363531
SAMN04904321	PAIRED	2370	Arabidopsis thaliana	SRR3453112
SAMN04904322	PAIRED	2390	Arabidopsis thaliana	SRR3453113
SAMN05050495	PAIRED	2794	Arabidopsis thaliana	SRR3545674
SAMN05050500	PAIRED	5270	Arabidopsis thaliana	SRR3545675
SAMN05050505	PAIRED	2885	Arabidopsis thaliana	SRR3545676
SAMN05050508	PAIRED	4609	Arabidopsis thaliana	SRR3545677
SAMN05172958	PAIRED	2816	Arabidopsis thaliana	SRR3584322
SAMN05172958	PAIRED	2981	Arabidopsis thaliana	SRR3737052
SAMN05211017	PAIRED	4362	Arabidopsis thaliana	SRR3641733
SAMN05211018	PAIRED	4365	Arabidopsis thaliana	SRR3641752
SAMN05194561	PAIRED	4031	Arabidopsis thaliana	SRR3664374
SAMN05194552	PAIRED	5327	Arabidopsis thaliana	SRR3664373
SAMN05194562	PAIRED	5746	Arabidopsis thaliana	SRR3664375
SAMN05194563	PAIRED	6362	Arabidopsis thaliana	SRR3664376
SAMN05194551	PAIRED	6588	Arabidopsis thaliana	SRR3664372
SAMN05194564	PAIRED	4198	Arabidopsis thaliana	SRR3664377
SAMN05194565	PAIRED	5422	Arabidopsis thaliana	SRR3664378
SAMN05194566	PAIRED	7227	Arabidopsis thaliana	SRR3664379
SAMN05194567	PAIRED	6722	Arabidopsis thaliana	SRR3664380
SAMN05194568	PAIRED	6658	Arabidopsis thaliana	SRR3664381
SAMN05194569	PAIRED	4578	Arabidopsis thaliana	SRR3664382
SAMN05194570	PAIRED	6483	Arabidopsis thaliana	SRR3664383
SAMN05194553	PAIRED	6157	Arabidopsis thaliana	SRR3664384
SAMN05194571	PAIRED	5086	Arabidopsis thaliana	SRR3664385
SAMN05194572	PAIRED	6154	Arabidopsis thaliana	SRR3664386
SAMN05194573	PAIRED	4178	Arabidopsis thaliana	SRR3664387
SAMN05194574	PAIRED	6013	Arabidopsis thaliana	SRR3664388
SAMN05194575	PAIRED	5130	Arabidopsis thaliana	SRR3664389
SAMN05194576	PAIRED	5344	Arabidopsis thaliana	SRR3664390
SAMN05194577	PAIRED	6524	Arabidopsis thaliana	SRR3664391
SAMN05194578	PAIRED	5286	Arabidopsis thaliana	SRR3664392
SAMN05194579	PAIRED	5535	Arabidopsis thaliana	SRR3664393
SAMN05194580	PAIRED	5688	Arabidopsis thaliana	SRR3664394
SAMN05194554	PAIRED	2154	Arabidopsis thaliana	SRR3664395
SAMN05194582	PAIRED	5453	Arabidopsis thaliana	SRR3664397
SAMN05194581	PAIRED	4377	Arabidopsis thaliana	SRR3664396
SAMN05194583	PAIRED	6894	Arabidopsis thaliana	SRR3664398
SAMN05194584	PAIRED	6508	Arabidopsis thaliana	SRR3664399
SAMN05194585	PAIRED	4482	Arabidopsis thaliana	SRR3664400
SAMN05194586	PAIRED	5965	Arabidopsis thaliana	SRR3664401
SAMN05194587	PAIRED	5630	Arabidopsis thaliana	SRR3664402
SAMN05194588	PAIRED	6095	Arabidopsis thaliana	SRR3664403
SAMN05194589	PAIRED	5660	Arabidopsis thaliana	SRR3664404
SAMN05194590	PAIRED	5402	Arabidopsis thaliana	SRR3664405
SAMN05194555	PAIRED	1708	Arabidopsis thaliana	SRR3664406
SAMN05194591	PAIRED	7196	Arabidopsis thaliana	SRR3664407
SAMN05194592	PAIRED	6204	Arabidopsis thaliana	SRR3664408
SAMN05194593	PAIRED	6302	Arabidopsis thaliana	SRR3664409
SAMN05194594	PAIRED	8160	Arabidopsis thaliana	SRR3664410
SAMN05194595	PAIRED	8241	Arabidopsis thaliana	SRR3664411
SAMN05194596	PAIRED	2170	Arabidopsis thaliana	SRR3664412
SAMN05194597	PAIRED	2139	Arabidopsis thaliana	SRR3664413
SAMN05194598	PAIRED	5862	Arabidopsis thaliana	SRR3664414
SAMN05194600	PAIRED	9214	Arabidopsis thaliana	SRR3664416
SAMN05194556	PAIRED	5787	Arabidopsis thaliana	SRR3664417
SAMN05194601	PAIRED	10221	Arabidopsis thaliana	SRR3664418
SAMN05194602	PAIRED	17271	Arabidopsis thaliana	SRR3664419
SAMN05194599	PAIRED	9749	Arabidopsis thaliana	SRR3664415
SAMN05194603	PAIRED	17745	Arabidopsis thaliana	SRR3664420
SAMN05194604	PAIRED	20957	Arabidopsis thaliana	SRR3664421
SAMN05194605	PAIRED	20896	Arabidopsis thaliana	SRR3664422
SAMN05194606	PAIRED	16052	Arabidopsis thaliana	SRR3664423
SAMN05194607	PAIRED	18062	Arabidopsis thaliana	SRR3664424
SAMN05194608	PAIRED	19277	Arabidopsis thaliana	SRR3664425
SAMN05194609	PAIRED	19614	Arabidopsis thaliana	SRR3664426
SAMN05194610	PAIRED	20147	Arabidopsis thaliana	SRR3664427
SAMN05194557	PAIRED	5963	Arabidopsis thaliana	SRR3664428
SAMN05194611	PAIRED	8342	Arabidopsis thaliana	SRR3664429
SAMN05194612	PAIRED	7892	Arabidopsis thaliana	SRR3664430
SAMN05194613	PAIRED	8649	Arabidopsis thaliana	SRR3664431
SAMN05194614	PAIRED	17485	Arabidopsis thaliana	SRR3664432
SAMN05194615	PAIRED	22155	Arabidopsis thaliana	SRR3664433
SAMN05194616	PAIRED	15836	Arabidopsis thaliana	SRR3664434
SAMN05194558	PAIRED	5833	Arabidopsis thaliana	SRR3664435
SAMN05194559	PAIRED	5402	Arabidopsis thaliana	SRR3664436
SAMN05194560	PAIRED	6137	Arabidopsis thaliana	SRR3664437
SAMN05277599	PAIRED	2780	Arabidopsis thaliana	SRR3707598
SAMN05277601	PAIRED	3100	Arabidopsis thaliana	SRR3707599
SAMN05277602	PAIRED	2857	Arabidopsis thaliana	SRR3707600
SAMN05277603	PAIRED	3495	Arabidopsis thaliana	SRR3707601
SAMN05277604	PAIRED	2997	Arabidopsis thaliana	SRR3707602
SAMN05277605	PAIRED	3511	Arabidopsis thaliana	SRR3707603
SAMN05277606	PAIRED	2839	Arabidopsis thaliana	SRR3707604
SAMN05277607	PAIRED	2774	Arabidopsis thaliana	SRR3707605
SAMN05277608	PAIRED	2829	Arabidopsis thaliana	SRR3707606
SAMN05277609	PAIRED	2355	Arabidopsis thaliana	SRR3707607
SAMN05413009	PAIRED	3938	Arabidopsis thaliana	SRR3928351
SAMN05413012	PAIRED	4410	Arabidopsis thaliana	SRR3928353
SAMN05413011	PAIRED	4564	Arabidopsis thaliana	SRR3928352
SAMN05413013	PAIRED	4070	Arabidopsis thaliana	SRR3928355
SAMN05503890	PAIRED	13276	Arabidopsis thaliana	SRR3992506
SAMN05503889	PAIRED	13586	Arabidopsis thaliana	SRR3992507
SAMN05503888	PAIRED	13365	Arabidopsis thaliana	SRR3992508
SAMN05503899	PAIRED	11769	Arabidopsis thaliana	SRR3992509
SAMN05503898	PAIRED	11954	Arabidopsis thaliana	SRR3992510
SAMN05503897	PAIRED	13028	Arabidopsis thaliana	SRR3992511
SAMN05503896	PAIRED	12140	Arabidopsis thaliana	SRR3992512
SAMN05503895	PAIRED	14653	Arabidopsis thaliana	SRR3992513
SAMN05503894	PAIRED	13299	Arabidopsis thaliana	SRR3992514
SAMN05503893	PAIRED	14279	Arabidopsis thaliana	SRR3992515
SAMN05503892	PAIRED	13286	Arabidopsis thaliana	SRR3992516
SAMN05503891	PAIRED	11916	Arabidopsis thaliana	SRR3992517
SAMN05503920	PAIRED	1093	Arabidopsis thaliana	SRR3993754
SAMN05503921	PAIRED	819	Arabidopsis thaliana	SRR3993755
SAMN05503922	PAIRED	1024	Arabidopsis thaliana	SRR3993761
SAMN05503923	PAIRED	1217	Arabidopsis thaliana	SRR3993762
SAMN05517318	PAIRED	3949	Arabidopsis thaliana	SRR4007446
SAMN05514444	PAIRED	2766	Arabidopsis thaliana	SRR4007445
SAMN05514437	PAIRED	2480	Arabidopsis thaliana	SRR4007444
SAMN05517319	PAIRED	2618	Arabidopsis thaliana	SRR4007447
SAMN05517320	PAIRED	4135	Arabidopsis thaliana	SRR4007448
SAMN05517321	PAIRED	2350	Arabidopsis thaliana	SRR4007449
SAMN05517322	PAIRED	2351	Arabidopsis thaliana	SRR4007450
SAMN05517323	PAIRED	2357	Arabidopsis thaliana	SRR4007451
SAMN05514455	PAIRED	2385	Arabidopsis thaliana	SRR4007452
SAMN05514456	PAIRED	1990	Arabidopsis thaliana	SRR4007453
SAMN05514457	PAIRED	1866	Arabidopsis thaliana	SRR4007454
SAMN05514458	PAIRED	2660	Arabidopsis thaliana	SRR4007455
SAMN05517314	PAIRED	2477	Arabidopsis thaliana	SRR4007456
SAMN05517315	PAIRED	2864	Arabidopsis thaliana	SRR4007457
SAMN05517316	PAIRED	2294	Arabidopsis thaliana	SRR4007458
SAMN05517317	PAIRED	2571	Arabidopsis thaliana	SRR4007459
SAMN05596362	PAIRED	3083	Arabidopsis thaliana	SRR4044744
SAMN05596359	PAIRED	6870	Arabidopsis thaliana	SRR4044746
SAMN05596361	PAIRED	9310	Arabidopsis thaliana	SRR4044745
SAMN05596354	PAIRED	8402	Arabidopsis thaliana	SRR4044748
SAMN05596352	PAIRED	7398	Arabidopsis thaliana	SRR4044749
SAMN05596357	PAIRED	7255	Arabidopsis thaliana	SRR4044747
SAMN05723070	PAIRED	4783	Arabidopsis thaliana	SRR4113360
SAMN05723071	PAIRED	7216	Arabidopsis thaliana	SRR4113361
SAMN05723081	PAIRED	2163	Arabidopsis thaliana	SRR4113363
SAMN05723080	PAIRED	3864	Arabidopsis thaliana	SRR4113362
SAMN05723083	PAIRED	5641	Arabidopsis thaliana	SRR4113365
SAMN05723084	PAIRED	4106	Arabidopsis thaliana	SRR4113366
SAMN05723085	PAIRED	5582	Arabidopsis thaliana	SRR4113367
SAMN05723087	PAIRED	5712	Arabidopsis thaliana	SRR4113369
SAMN05723089	PAIRED	7639	Arabidopsis thaliana	SRR4113371
SAMN05723088	PAIRED	6588	Arabidopsis thaliana	SRR4113370
SAMN05723072	PAIRED	1287	Arabidopsis thaliana	SRR4113372
SAMN05723090	PAIRED	4920	Arabidopsis thaliana	SRR4113373
SAMN05723091	PAIRED	7054	Arabidopsis thaliana	SRR4113374
SAMN05723092	PAIRED	2857	Arabidopsis thaliana	SRR4113375
SAMN05723093	PAIRED	3159	Arabidopsis thaliana	SRR4113376
SAMN05723095	PAIRED	3945	Arabidopsis thaliana	SRR4113378
SAMN05723094	PAIRED	4204	Arabidopsis thaliana	SRR4113377
SAMN05723096	PAIRED	2367	Arabidopsis thaliana	SRR4113379
SAMN05723097	PAIRED	1199	Arabidopsis thaliana	SRR4113380
SAMN05723098	PAIRED	2870	Arabidopsis thaliana	SRR4113381
SAMN05723099	PAIRED	3465	Arabidopsis thaliana	SRR4113382
SAMN05723073	PAIRED	8754	Arabidopsis thaliana	SRR4113383
SAMN05723100	PAIRED	5763	Arabidopsis thaliana	SRR4113384
SAMN05723101	PAIRED	2262	Arabidopsis thaliana	SRR4113385
SAMN05723102	PAIRED	5662	Arabidopsis thaliana	SRR4113386
SAMN05723104	PAIRED	2770	Arabidopsis thaliana	SRR4113388
SAMN05723105	PAIRED	6625	Arabidopsis thaliana	SRR4113389
SAMN05723106	PAIRED	4617	Arabidopsis thaliana	SRR4113390
SAMN05723107	PAIRED	5651	Arabidopsis thaliana	SRR4113391
SAMN05723108	PAIRED	5737	Arabidopsis thaliana	SRR4113392
SAMN05723109	PAIRED	4755	Arabidopsis thaliana	SRR4113393
SAMN05723110	PAIRED	7405	Arabidopsis thaliana	SRR4113395
SAMN05723113	PAIRED	3714	Arabidopsis thaliana	SRR4113398
SAMN05723111	PAIRED	2125	Arabidopsis thaliana	SRR4113396
SAMN05723114	PAIRED	2560	Arabidopsis thaliana	SRR4113399
SAMN05723112	PAIRED	8457	Arabidopsis thaliana	SRR4113397
SAMN05723117	PAIRED	3705	Arabidopsis thaliana	SRR4113402
SAMN05723116	PAIRED	3618	Arabidopsis thaliana	SRR4113401
SAMN05723075	PAIRED	2895	Arabidopsis thaliana	SRR4113405
SAMN05723077	PAIRED	2482	Arabidopsis thaliana	SRR4113409
SAMN05723076	PAIRED	5510	Arabidopsis thaliana	SRR4113408
SAMN05723079	PAIRED	2897	Arabidopsis thaliana	SRR4113411
SAMN05723078	PAIRED	5687	Arabidopsis thaliana	SRR4113410
SAMN05762515	PAIRED	7807	Arabidopsis thaliana	SRR4253487
SAMN05831039	PAIRED	4223	Arabidopsis thaliana	SRR4299116
SAMN05831099	PAIRED	4338	Arabidopsis thaliana	SRR4299117
SAMN05831098	PAIRED	4353	Arabidopsis thaliana	SRR4299118
SAMN05831097	PAIRED	4350	Arabidopsis thaliana	SRR4299119
SAMN05831096	PAIRED	4472	Arabidopsis thaliana	SRR4299120
SAMN05831095	PAIRED	4512	Arabidopsis thaliana	SRR4299121
SAMN05831094	PAIRED	4513	Arabidopsis thaliana	SRR4299122
SAMN05831093	PAIRED	4528	Arabidopsis thaliana	SRR4299123
SAMN05896752	PAIRED	2140	Arabidopsis thaliana	SRR4416024
SAMN05896751	PAIRED	1676	Arabidopsis thaliana	SRR4416025
SAMN05896750	PAIRED	1246	Arabidopsis thaliana	SRR4416026
SAMN05896749	PAIRED	1831	Arabidopsis thaliana	SRR4416027
SAMN05945942	PAIRED	4385	Arabidopsis thaliana	SRR4454110
SAMN05945935	PAIRED	4390	Arabidopsis thaliana	SRR4454111
SAMN05945934	PAIRED	4379	Arabidopsis thaliana	SRR4454112
SAMN05945937	PAIRED	4495	Arabidopsis thaliana	SRR4454113
SAMN05945936	PAIRED	4498	Arabidopsis thaliana	SRR4454114
SAMN05945939	PAIRED	4508	Arabidopsis thaliana	SRR4454115
SAMN05945938	PAIRED	4323	Arabidopsis thaliana	SRR4454116
SAMN05945941	PAIRED	4454	Arabidopsis thaliana	SRR4454117
SAMN05945940	PAIRED	4552	Arabidopsis thaliana	SRR4454118
SAMN05956798	PAIRED	11142	Arabidopsis thaliana	SRR4734672
SAMN05956797	PAIRED	9583	Arabidopsis thaliana	SRR4734673
SAMN05956796	PAIRED	10523	Arabidopsis thaliana	SRR4734674
SAMN05956795	PAIRED	9004	Arabidopsis thaliana	SRR4734675
SAMN05958470	PAIRED	3850	Arabidopsis thaliana	SRR4920046
SAMN05958470	PAIRED	4108	Arabidopsis thaliana	SRR4920047
SAMN05958470	PAIRED	3188	Arabidopsis thaliana	SRR4920048
SAMN05958470	PAIRED	3303	Arabidopsis thaliana	SRR4920049
SAMN05958470	PAIRED	3333	Arabidopsis thaliana	SRR4920050
SAMN05958470	PAIRED	3333	Arabidopsis thaliana	SRR4920051
SAMN05958470	PAIRED	3964	Arabidopsis thaliana	SRR4920052
SAMN05958470	PAIRED	3392	Arabidopsis thaliana	SRR4920053
SAMN05958470	PAIRED	4961	Arabidopsis thaliana	SRR4920054
SAMN05958470	PAIRED	4961	Arabidopsis thaliana	SRR4920055
SAMN05958470	PAIRED	3714	Arabidopsis thaliana	SRR4920056
SAMN05958470	PAIRED	3300	Arabidopsis thaliana	SRR4920057
SAMN05958470	PAIRED	4251	Arabidopsis thaliana	SRR4920058
SAMN05958470	PAIRED	2970	Arabidopsis thaliana	SRR4920059
SAMN05958470	PAIRED	3650	Arabidopsis thaliana	SRR4920060
SAMN05958470	PAIRED	4251	Arabidopsis thaliana	SRR4920061
SAMN05958470	PAIRED	4146	Arabidopsis thaliana	SRR4920062
SAMN05958470	PAIRED	3686	Arabidopsis thaliana	SRR4920063
SAMN05958470	PAIRED	3989	Arabidopsis thaliana	SRR4920064
SAMN05958470	PAIRED	3930	Arabidopsis thaliana	SRR4920065
SAMN05958470	PAIRED	3257	Arabidopsis thaliana	SRR4920066
SAMN05958470	PAIRED	3188	Arabidopsis thaliana	SRR4920067
SAMN05958470	PAIRED	3093	Arabidopsis thaliana	SRR4920068
SAMN05958470	PAIRED	3392	Arabidopsis thaliana	SRR4920069
SAMN05958470	PAIRED	2970	Arabidopsis thaliana	SRR4920070
SAMN05958470	PAIRED	3318	Arabidopsis thaliana	SRR4920071
SAMN05958470	PAIRED	3650	Arabidopsis thaliana	SRR4920072
SAMN05958470	PAIRED	3257	Arabidopsis thaliana	SRR4920073
SAMN05958470	PAIRED	3850	Arabidopsis thaliana	SRR4920074
SAMN05958470	PAIRED	3318	Arabidopsis thaliana	SRR4920075
SAMN05958470	PAIRED	3300	Arabidopsis thaliana	SRR4920076
SAMN05958470	PAIRED	4600	Arabidopsis thaliana	SRR4920077
SAMN05958470	PAIRED	3093	Arabidopsis thaliana	SRR4920078
SAMN05958470	PAIRED	4108	Arabidopsis thaliana	SRR4920079
SAMN05958470	PAIRED	3964	Arabidopsis thaliana	SRR4920080
SAMN05958470	PAIRED	4612	Arabidopsis thaliana	SRR4920081
SAMN05958470	PAIRED	3236	Arabidopsis thaliana	SRR4920082
SAMN05958470	PAIRED	3303	Arabidopsis thaliana	SRR4920083
SAMN05958470	PAIRED	3686	Arabidopsis thaliana	SRR4920084
SAMN05958470	PAIRED	4146	Arabidopsis thaliana	SRR4920085
SAMN05958470	PAIRED	3930	Arabidopsis thaliana	SRR4920086
SAMN05958470	PAIRED	3989	Arabidopsis thaliana	SRR4920087
SAMN05958470	PAIRED	3714	Arabidopsis thaliana	SRR4920088
SAMN05958470	PAIRED	3714	Arabidopsis thaliana	SRR4920089
SAMN05958470	PAIRED	4612	Arabidopsis thaliana	SRR4920090
SAMN05958470	PAIRED	3714	Arabidopsis thaliana	SRR4920091
SAMN05958470	PAIRED	3236	Arabidopsis thaliana	SRR4920093
SAMN05958470	PAIRED	4600	Arabidopsis thaliana	SRR4920094
SAMN05990346	PAIRED	4644	Arabidopsis thaliana	SRR5033742
SAMN06017440	PAIRED	3529	Arabidopsis thaliana	SRR5020739
SAMN06017441	PAIRED	3317	Arabidopsis thaliana	SRR5020738
SAMN06017445	PAIRED	3379	Arabidopsis thaliana	SRR5020736
SAMN06017442	PAIRED	3834	Arabidopsis thaliana	SRR5020734
SAMN06017443	PAIRED	2978	Arabidopsis thaliana	SRR5020735
SAMN06017444	PAIRED	3784	Arabidopsis thaliana	SRR5020737
SAMN06049074	PAIRED	3823	Arabidopsis thaliana	SRR5044965
SAMN06049089	PAIRED	4647	Arabidopsis thaliana	SRR5044966
SAMN06166518	PAIRED	2348	Arabidopsis thaliana	SRR5121268
SAMN06166519	PAIRED	5520	Arabidopsis thaliana	SRR5121269
SAMN06250693	PAIRED	2506	Arabidopsis thaliana	SRR5195552
SAMN06250694	PAIRED	1724	Arabidopsis thaliana	SRR5195553
SAMN06250695	PAIRED	1784	Arabidopsis thaliana	SRR5195554
SAMN06250696	PAIRED	1745	Arabidopsis thaliana	SRR5195555
SAMN06250697	PAIRED	2050	Arabidopsis thaliana	SRR5195556
SAMN06250698	PAIRED	1758	Arabidopsis thaliana	SRR5195557
SAMN06250699	PAIRED	1717	Arabidopsis thaliana	SRR5195558
SAMN06250700	PAIRED	1462	Arabidopsis thaliana	SRR5195559
SAMN06250701	PAIRED	2241	Arabidopsis thaliana	SRR5195560
SAMN06250702	PAIRED	1771	Arabidopsis thaliana	SRR5195561
SAMN06250703	PAIRED	1618	Arabidopsis thaliana	SRR5195562
SAMN06250704	PAIRED	1564	Arabidopsis thaliana	SRR5195563
SAMN06250705	PAIRED	1960	Arabidopsis thaliana	SRR5195564
SAMN06250706	PAIRED	1567	Arabidopsis thaliana	SRR5195565
SAMN06250707	PAIRED	1423	Arabidopsis thaliana	SRR5195566
SAMN06250708	PAIRED	1433	Arabidopsis thaliana	SRR5195567
SAMN06250709	PAIRED	2042	Arabidopsis thaliana	SRR5195568
SAMN06250710	PAIRED	1395	Arabidopsis thaliana	SRR5195683
SAMN06250711	PAIRED	1495	Arabidopsis thaliana	SRR5195569
SAMN06250712	PAIRED	1389	Arabidopsis thaliana	SRR5195579
SAMN06250713	PAIRED	1847	Arabidopsis thaliana	SRR5195578
SAMN06250714	PAIRED	1815	Arabidopsis thaliana	SRR5195577
SAMN06250715	PAIRED	1534	Arabidopsis thaliana	SRR5195575
SAMN06250716	PAIRED	1434	Arabidopsis thaliana	SRR5195574
SAMN06251629	PAIRED	2272	Arabidopsis thaliana	SRR5196725
SAMN06251628	PAIRED	2060	Arabidopsis thaliana	SRR5196726
SAMN06251627	PAIRED	2233	Arabidopsis thaliana	SRR5196727
SAMN06251626	PAIRED	2444	Arabidopsis thaliana	SRR5196728
SAMN06251625	PAIRED	2282	Arabidopsis thaliana	SRR5196729
SAMN06251624	PAIRED	2202	Arabidopsis thaliana	SRR5196730
SAMN06251623	PAIRED	2270	Arabidopsis thaliana	SRR5196731
SAMN06251622	PAIRED	2426	Arabidopsis thaliana	SRR5196732
SAMN06273647	PAIRED	1972	Arabidopsis thaliana	SRR5205598
SAMN06273646	PAIRED	2378	Arabidopsis thaliana	SRR5205599
SAMN06273645	PAIRED	3139	Arabidopsis thaliana	SRR5205600
SAMN06273640	PAIRED	2169	Arabidopsis thaliana	SRR5205601
SAMN06273641	PAIRED	2336	Arabidopsis thaliana	SRR5205602
SAMN06273642	PAIRED	3009	Arabidopsis thaliana	SRR5205603
SAMN06273643	PAIRED	2107	Arabidopsis thaliana	SRR5205604
SAMN06273644	PAIRED	2489	Arabidopsis thaliana	SRR5205605
SAMN06273638	PAIRED	2253	Arabidopsis thaliana	SRR5205606
SAMN06273639	PAIRED	2866	Arabidopsis thaliana	SRR5205607
SAMN06273648	PAIRED	3347	Arabidopsis thaliana	SRR5205608
SAMN06273649	PAIRED	2607	Arabidopsis thaliana	SRR5205609
SAMN06273650	PAIRED	2247	Arabidopsis thaliana	SRR5205610
SAMN06273741	PAIRED	1687	Arabidopsis thaliana	SRR5205611
SAMN06273742	PAIRED	1855	Arabidopsis thaliana	SRR5205612
SAMN06273743	PAIRED	2175	Arabidopsis thaliana	SRR5205613
SAMN06273745	PAIRED	3617	Arabidopsis thaliana	SRR5205614
SAMN06273744	PAIRED	1980	Arabidopsis thaliana	SRR5205615
SAMN06273746	PAIRED	3191	Arabidopsis thaliana	SRR5205616
SAMN06273637	PAIRED	6398	Arabidopsis thaliana	SRR5205617
SAMN06273636	PAIRED	3600	Arabidopsis thaliana	SRR5205618
SAMN06273635	PAIRED	3914	Arabidopsis thaliana	SRR5205619
SAMN06273634	PAIRED	2170	Arabidopsis thaliana	SRR5205620
SAMN06273633	PAIRED	3355	Arabidopsis thaliana	SRR5205621
SAMN06273632	PAIRED	1220	Arabidopsis thaliana	SRR5205622
SAMN06273630	PAIRED	2689	Arabidopsis thaliana	SRR5205624
SAMN06273631	PAIRED	2770	Arabidopsis thaliana	SRR5205623
SAMN06273628	PAIRED	2226	Arabidopsis thaliana	SRR5205626
SAMN06273629	PAIRED	1541	Arabidopsis thaliana	SRR5205625
SAMN06273627	PAIRED	2190	Arabidopsis thaliana	SRR5205627
SAMN06273626	PAIRED	2502	Arabidopsis thaliana	SRR5205628
SAMN06273625	PAIRED	2561	Arabidopsis thaliana	SRR5205629
SAMN06273624	PAIRED	5382	Arabidopsis thaliana	SRR5205630
SAMN06273623	PAIRED	4738	Arabidopsis thaliana	SRR5205631
SAMN06273622	PAIRED	3837	Arabidopsis thaliana	SRR5205632
SAMN06273621	PAIRED	3289	Arabidopsis thaliana	SRR5205633
SAMN06273618	PAIRED	2065	Arabidopsis thaliana	SRR5205634
SAMN06273617	PAIRED	3024	Arabidopsis thaliana	SRR5205635
SAMN06273616	PAIRED	1952	Arabidopsis thaliana	SRR5205636
SAMN06273615	PAIRED	1696	Arabidopsis thaliana	SRR5205637
SAMN06273620	PAIRED	3229	Arabidopsis thaliana	SRR5205638
SAMN06273619	PAIRED	2346	Arabidopsis thaliana	SRR5205639
SAMN06273614	PAIRED	4092	Arabidopsis thaliana	SRR5205640
SAMN06273612	PAIRED	3846	Arabidopsis thaliana	SRR5205642
SAMN06273613	PAIRED	1945	Arabidopsis thaliana	SRR5205641
SAMN06273610	PAIRED	4309	Arabidopsis thaliana	SRR5205644
SAMN06273611	PAIRED	2224	Arabidopsis thaliana	SRR5205643
SAMN06273609	PAIRED	1781	Arabidopsis thaliana	SRR5205645
SAMN06273608	PAIRED	5027	Arabidopsis thaliana	SRR5205646
SAMN06273601	PAIRED	1790	Arabidopsis thaliana	SRR5205648
SAMN06273602	PAIRED	2251	Arabidopsis thaliana	SRR5205647
SAMN06273709	PAIRED	1370	Arabidopsis thaliana	SRR5205649
SAMN06273708	PAIRED	2091	Arabidopsis thaliana	SRR5205650
SAMN06273707	PAIRED	3432	Arabidopsis thaliana	SRR5205651
SAMN06273706	PAIRED	1941	Arabidopsis thaliana	SRR5205652
SAMN06273704	PAIRED	2976	Arabidopsis thaliana	SRR5205654
SAMN06273705	PAIRED	3117	Arabidopsis thaliana	SRR5205653
SAMN06273703	PAIRED	2322	Arabidopsis thaliana	SRR5205655
SAMN06273702	PAIRED	2130	Arabidopsis thaliana	SRR5205656
SAMN06273701	PAIRED	2536	Arabidopsis thaliana	SRR5205657
SAMN06273700	PAIRED	3555	Arabidopsis thaliana	SRR5205658
SAMN06273699	PAIRED	4586	Arabidopsis thaliana	SRR5205659
SAMN06273698	PAIRED	2700	Arabidopsis thaliana	SRR5205660
SAMN06273697	PAIRED	3177	Arabidopsis thaliana	SRR5205661
SAMN06273695	PAIRED	2372	Arabidopsis thaliana	SRR5205663
SAMN06273694	PAIRED	2365	Arabidopsis thaliana	SRR5205664
SAMN06273696	PAIRED	3115	Arabidopsis thaliana	SRR5205662
SAMN06273693	PAIRED	3375	Arabidopsis thaliana	SRR5205665
SAMN06273692	PAIRED	2906	Arabidopsis thaliana	SRR5205666
SAMN06273686	PAIRED	2574	Arabidopsis thaliana	SRR5205667
SAMN06273691	PAIRED	3177	Arabidopsis thaliana	SRR5205668
SAMN06273690	PAIRED	3137	Arabidopsis thaliana	SRR5205669
SAMN06273689	PAIRED	1726	Arabidopsis thaliana	SRR5205670
SAMN06273688	PAIRED	3155	Arabidopsis thaliana	SRR5205671
SAMN06273687	PAIRED	2959	Arabidopsis thaliana	SRR5205672
SAMN06273685	PAIRED	4226	Arabidopsis thaliana	SRR5205673
SAMN06273684	PAIRED	2305	Arabidopsis thaliana	SRR5205674
SAMN06273683	PAIRED	1360	Arabidopsis thaliana	SRR5205675
SAMN06273682	PAIRED	2297	Arabidopsis thaliana	SRR5205676
SAMN06273785	PAIRED	3363	Arabidopsis thaliana	SRR5205678
SAMN06273784	PAIRED	3154	Arabidopsis thaliana	SRR5205679
SAMN06273786	PAIRED	1014	Arabidopsis thaliana	SRR5205677
SAMN06273783	PAIRED	4390	Arabidopsis thaliana	SRR5205680
SAMN06273781	PAIRED	2624	Arabidopsis thaliana	SRR5205682
SAMN06273779	PAIRED	2835	Arabidopsis thaliana	SRR5205684
SAMN06273780	PAIRED	2710	Arabidopsis thaliana	SRR5205683
SAMN06273782	PAIRED	2500	Arabidopsis thaliana	SRR5205681
SAMN06273778	PAIRED	4525	Arabidopsis thaliana	SRR5205685
SAMN06273777	PAIRED	1758	Arabidopsis thaliana	SRR5205686
SAMN06273775	PAIRED	1503	Arabidopsis thaliana	SRR5205688
SAMN06273776	PAIRED	2509	Arabidopsis thaliana	SRR5205687
SAMN06273773	PAIRED	3431	Arabidopsis thaliana	SRR5205690
SAMN06273774	PAIRED	1889	Arabidopsis thaliana	SRR5205689
SAMN06273771	PAIRED	2960	Arabidopsis thaliana	SRR5205692
SAMN06273772	PAIRED	2403	Arabidopsis thaliana	SRR5205691
SAMN06273770	PAIRED	2294	Arabidopsis thaliana	SRR5205693
SAMN06273769	PAIRED	8112	Arabidopsis thaliana	SRR5205694
SAMN06273768	PAIRED	2178	Arabidopsis thaliana	SRR5205695
SAMN06273763	PAIRED	2919	Arabidopsis thaliana	SRR5205696
SAMN06273762	PAIRED	1617	Arabidopsis thaliana	SRR5205697
SAMN06273766	PAIRED	1656	Arabidopsis thaliana	SRR5205699
SAMN06273767	PAIRED	3213	Arabidopsis thaliana	SRR5205698
SAMN06273765	PAIRED	3372	Arabidopsis thaliana	SRR5205700
SAMN06273764	PAIRED	1677	Arabidopsis thaliana	SRR5205701
SAMN06273761	PAIRED	3013	Arabidopsis thaliana	SRR5205702
SAMN06273760	PAIRED	2696	Arabidopsis thaliana	SRR5205703
SAMN06273759	PAIRED	2682	Arabidopsis thaliana	SRR5205704
SAMN06273758	PAIRED	2904	Arabidopsis thaliana	SRR5205705
SAMN06273757	PAIRED	2355	Arabidopsis thaliana	SRR5205706
SAMN06273740	PAIRED	2917	Arabidopsis thaliana	SRR5205707
SAMN06273739	PAIRED	2630	Arabidopsis thaliana	SRR5205708
SAMN06273738	PAIRED	3282	Arabidopsis thaliana	SRR5205709
SAMN06273737	PAIRED	2637	Arabidopsis thaliana	SRR5205710
SAMN06273736	PAIRED	2574	Arabidopsis thaliana	SRR5205711
SAMN06273735	PAIRED	2097	Arabidopsis thaliana	SRR5205712
SAMN06273734	PAIRED	3141	Arabidopsis thaliana	SRR5205713
SAMN06273733	PAIRED	3132	Arabidopsis thaliana	SRR5205714
SAMN06273732	PAIRED	2882	Arabidopsis thaliana	SRR5205715
SAMN06273731	PAIRED	2785	Arabidopsis thaliana	SRR5205716
SAMN06273730	PAIRED	2549	Arabidopsis thaliana	SRR5205717
SAMN06273729	PAIRED	2935	Arabidopsis thaliana	SRR5205718
SAMN06273727	PAIRED	2523	Arabidopsis thaliana	SRR5205720
SAMN06273728	PAIRED	3481	Arabidopsis thaliana	SRR5205719
SAMN06273726	PAIRED	3381	Arabidopsis thaliana	SRR5205721
SAMN06273725	PAIRED	2800	Arabidopsis thaliana	SRR5205722
SAMN06273724	PAIRED	3704	Arabidopsis thaliana	SRR5205723
SAMN06273722	PAIRED	3546	Arabidopsis thaliana	SRR5205725
SAMN06273723	PAIRED	2327	Arabidopsis thaliana	SRR5205724
SAMN06273720	PAIRED	3508	Arabidopsis thaliana	SRR5205727
SAMN06273721	PAIRED	2896	Arabidopsis thaliana	SRR5205726
SAMN06273719	PAIRED	1841	Arabidopsis thaliana	SRR5205728
SAMN06273718	PAIRED	2720	Arabidopsis thaliana	SRR5205729
SAMN06273717	PAIRED	1265	Arabidopsis thaliana	SRR5205730
SAMN06273716	PAIRED	2744	Arabidopsis thaliana	SRR5205731
SAMN06273715	PAIRED	2304	Arabidopsis thaliana	SRR5205732
SAMN06273714	PAIRED	2083	Arabidopsis thaliana	SRR5205733
SAMN06273712	PAIRED	2463	Arabidopsis thaliana	SRR5205735
SAMN06273713	PAIRED	2356	Arabidopsis thaliana	SRR5205734
SAMN06273711	PAIRED	2462	Arabidopsis thaliana	SRR5205736
SAMN06273681	PAIRED	2376	Arabidopsis thaliana	SRR5205737
SAMN06273680	PAIRED	2629	Arabidopsis thaliana	SRR5205738
SAMN06273679	PAIRED	2393	Arabidopsis thaliana	SRR5205739
SAMN06273678	PAIRED	2668	Arabidopsis thaliana	SRR5205740
SAMN06273677	PAIRED	2414	Arabidopsis thaliana	SRR5205741
SAMN06273676	PAIRED	2489	Arabidopsis thaliana	SRR5205742
SAMN06273675	PAIRED	2071	Arabidopsis thaliana	SRR5205743
SAMN06273674	PAIRED	2194	Arabidopsis thaliana	SRR5205744
SAMN06273673	PAIRED	2338	Arabidopsis thaliana	SRR5205745
SAMN06273672	PAIRED	2358	Arabidopsis thaliana	SRR5205746
SAMN06273671	PAIRED	2117	Arabidopsis thaliana	SRR5205747
SAMN06273670	PAIRED	2350	Arabidopsis thaliana	SRR5205748
SAMN06273669	PAIRED	2476	Arabidopsis thaliana	SRR5205749
SAMN06273668	PAIRED	2435	Arabidopsis thaliana	SRR5205750
SAMN06273667	PAIRED	2218	Arabidopsis thaliana	SRR5205751
SAMN06273666	PAIRED	2310	Arabidopsis thaliana	SRR5205752
SAMN06273665	PAIRED	2235	Arabidopsis thaliana	SRR5205753
SAMN06273661	PAIRED	2285	Arabidopsis thaliana	SRR5205754
SAMN06273660	PAIRED	1932	Arabidopsis thaliana	SRR5205755
SAMN06273659	PAIRED	2298	Arabidopsis thaliana	SRR5205756
SAMN06273658	PAIRED	2220	Arabidopsis thaliana	SRR5205757
SAMN06273664	PAIRED	2295	Arabidopsis thaliana	SRR5205758
SAMN06273662	PAIRED	2040	Arabidopsis thaliana	SRR5205759
SAMN06273653	PAIRED	2171	Arabidopsis thaliana	SRR5205760
SAMN06273652	PAIRED	2146	Arabidopsis thaliana	SRR5205761
SAMN06273657	PAIRED	2224	Arabidopsis thaliana	SRR5205762
SAMN06273656	PAIRED	2200	Arabidopsis thaliana	SRR5205763
SAMN06273655	PAIRED	1773	Arabidopsis thaliana	SRR5205764
SAMN06273654	PAIRED	2451	Arabidopsis thaliana	SRR5205765
SAMN06273651	PAIRED	2103	Arabidopsis thaliana	SRR5205766
SAMN06273607	PAIRED	2209	Arabidopsis thaliana	SRR5205767
SAMN06273606	PAIRED	2611	Arabidopsis thaliana	SRR5205768
SAMN06273605	PAIRED	2282	Arabidopsis thaliana	SRR5205769
SAMN06273604	PAIRED	1987	Arabidopsis thaliana	SRR5205770
SAMN06273603	PAIRED	2291	Arabidopsis thaliana	SRR5205771
SAMN06273811	PAIRED	1971	Arabidopsis thaliana	SRR5205772
SAMN06273810	PAIRED	2330	Arabidopsis thaliana	SRR5205773
SAMN06273808	PAIRED	2066	Arabidopsis thaliana	SRR5205775
SAMN06273809	PAIRED	2227	Arabidopsis thaliana	SRR5205774
SAMN06273807	PAIRED	1827	Arabidopsis thaliana	SRR5205776
SAMN06273806	PAIRED	2255	Arabidopsis thaliana	SRR5205777
SAMN06273804	PAIRED	2584	Arabidopsis thaliana	SRR5205779
SAMN06273805	PAIRED	2277	Arabidopsis thaliana	SRR5205778
SAMN06273802	PAIRED	1577	Arabidopsis thaliana	SRR5205781
SAMN06273803	PAIRED	2356	Arabidopsis thaliana	SRR5205780
SAMN06273801	PAIRED	2480	Arabidopsis thaliana	SRR5205782
SAMN06273800	PAIRED	1817	Arabidopsis thaliana	SRR5205783
SAMN06273799	PAIRED	2317	Arabidopsis thaliana	SRR5205784
SAMN06273797	PAIRED	2291	Arabidopsis thaliana	SRR5205786
SAMN06273798	PAIRED	2151	Arabidopsis thaliana	SRR5205785
SAMN06273796	PAIRED	1607	Arabidopsis thaliana	SRR5205787
SAMN06273795	PAIRED	2353	Arabidopsis thaliana	SRR5205788
SAMN06273793	PAIRED	2286	Arabidopsis thaliana	SRR5205790
SAMN06273792	PAIRED	1985	Arabidopsis thaliana	SRR5205791
SAMN06273791	PAIRED	2196	Arabidopsis thaliana	SRR5205792
SAMN06273794	PAIRED	2025	Arabidopsis thaliana	SRR5205789
SAMN06273790	PAIRED	2491	Arabidopsis thaliana	SRR5205793
SAMN06273789	PAIRED	3655	Arabidopsis thaliana	SRR5205794
SAMN06273788	PAIRED	2453	Arabidopsis thaliana	SRR5205795
SAMN06273787	PAIRED	3787	Arabidopsis thaliana	SRR5205796
SAMN06273756	PAIRED	2121	Arabidopsis thaliana	SRR5205797
SAMN06273755	PAIRED	3412	Arabidopsis thaliana	SRR5205798
SAMN06273754	PAIRED	2235	Arabidopsis thaliana	SRR5205799
SAMN06273752	PAIRED	2363	Arabidopsis thaliana	SRR5205801
SAMN06273753	PAIRED	2509	Arabidopsis thaliana	SRR5205800
SAMN06273751	PAIRED	2648	Arabidopsis thaliana	SRR5205802
SAMN06273750	PAIRED	3086	Arabidopsis thaliana	SRR5205803
SAMN06273749	PAIRED	2450	Arabidopsis thaliana	SRR5205804
SAMN06273748	PAIRED	3092	Arabidopsis thaliana	SRR5205805
SAMN06273747	PAIRED	2994	Arabidopsis thaliana	SRR5205806
SAMN06299415	PAIRED	4491	Arabidopsis thaliana	SRR5230988
SAMN06299444	PAIRED	4301	Arabidopsis thaliana	SRR5230989
SAMN06299443	PAIRED	4316	Arabidopsis thaliana	SRR5230990
SAMN06299442	PAIRED	4178	Arabidopsis thaliana	SRR5230991
SAMN06299441	PAIRED	4434	Arabidopsis thaliana	SRR5230992
SAMN06299439	PAIRED	4342	Arabidopsis thaliana	SRR5230993
SAMN06299438	PAIRED	4373	Arabidopsis thaliana	SRR5230994
SAMN06299437	PAIRED	4390	Arabidopsis thaliana	SRR5230995
SAMN06299436	PAIRED	4496	Arabidopsis thaliana	SRR5230996
SAMN06299435	PAIRED	4423	Arabidopsis thaliana	SRR5230997
SAMN06299434	PAIRED	4981	Arabidopsis thaliana	SRR5230998
SAMN06299440	PAIRED	5010	Arabidopsis thaliana	SRR5230999
SAMN06299433	PAIRED	3967	Arabidopsis thaliana	SRR5231000
SAMN06299432	PAIRED	4184	Arabidopsis thaliana	SRR5231001
SAMN06299431	PAIRED	4210	Arabidopsis thaliana	SRR5231002
SAMN06299430	PAIRED	4095	Arabidopsis thaliana	SRR5231003
SAMN06299429	PAIRED	4467	Arabidopsis thaliana	SRR5231004
SAMN06299428	PAIRED	4306	Arabidopsis thaliana	SRR5231005
SAMN06299427	PAIRED	4305	Arabidopsis thaliana	SRR5231006
SAMN06299426	PAIRED	4009	Arabidopsis thaliana	SRR5231007
SAMN06299425	PAIRED	4345	Arabidopsis thaliana	SRR5231008
SAMN06299424	PAIRED	4426	Arabidopsis thaliana	SRR5231009
SAMN06299423	PAIRED	4521	Arabidopsis thaliana	SRR5231010
SAMN06299422	PAIRED	5092	Arabidopsis thaliana	SRR5231011
SAMN06299421	PAIRED	4640	Arabidopsis thaliana	SRR5231012
SAMN06299420	PAIRED	4350	Arabidopsis thaliana	SRR5231013
SAMN06299419	PAIRED	4313	Arabidopsis thaliana	SRR5231014
SAMN06299418	PAIRED	4056	Arabidopsis thaliana	SRR5231015
SAMN06299417	PAIRED	4450	Arabidopsis thaliana	SRR5231016
SAMN06299416	PAIRED	4061	Arabidopsis thaliana	SRR5231017
SAMN06308510	PAIRED	4613	Arabidopsis thaliana	SRR5233719
SAMN06308511	PAIRED	4475	Arabidopsis thaliana	SRR5233718
SAMN06309837	PAIRED	2195	Arabidopsis thaliana	SRR5235485
SAMN06309836	PAIRED	2206	Arabidopsis thaliana	SRR5235486
SAMN06309835	PAIRED	2239	Arabidopsis thaliana	SRR5235487
SAMN06309842	PAIRED	1888	Arabidopsis thaliana	SRR5235488
SAMN06309841	PAIRED	1869	Arabidopsis thaliana	SRR5235489
SAMN06309840	PAIRED	2059	Arabidopsis thaliana	SRR5235490
SAMN06309839	PAIRED	2139	Arabidopsis thaliana	SRR5235491
SAMN06309838	PAIRED	2200	Arabidopsis thaliana	SRR5235492
SAMN06603404	PAIRED	32645	Arabidopsis thaliana	SRR5344018
SAMN06603404	PAIRED	31419	Arabidopsis thaliana	SRR5344019
SAMN06603404	PAIRED	28688	Arabidopsis thaliana	SRR5344020
SAMN06603404	PAIRED	16928	Arabidopsis thaliana	SRR5344021
SAMN06603403	PAIRED	37087	Arabidopsis thaliana	SRR5344022
SAMN06603403	PAIRED	30378	Arabidopsis thaliana	SRR5344023
SAMN06603403	PAIRED	27950	Arabidopsis thaliana	SRR5344024
SAMN06603403	PAIRED	16998	Arabidopsis thaliana	SRR5344025
SAMN06603402	PAIRED	32925	Arabidopsis thaliana	SRR5344026
SAMN06603402	PAIRED	34250	Arabidopsis thaliana	SRR5344027
SAMN06603402	PAIRED	37847	Arabidopsis thaliana	SRR5344028
SAMN06603402	PAIRED	15956	Arabidopsis thaliana	SRR5344029
SAMN06603401	PAIRED	28113	Arabidopsis thaliana	SRR5344030
SAMN06603401	PAIRED	34552	Arabidopsis thaliana	SRR5344031
SAMN06603401	PAIRED	38398	Arabidopsis thaliana	SRR5344032
SAMN06603401	PAIRED	16768	Arabidopsis thaliana	SRR5344033
SAMN06603400	PAIRED	33070	Arabidopsis thaliana	SRR5344034
SAMN06603400	PAIRED	37089	Arabidopsis thaliana	SRR5344035
SAMN06603400	PAIRED	32024	Arabidopsis thaliana	SRR5344036
SAMN06603400	PAIRED	15592	Arabidopsis thaliana	SRR5344037
SAMN06621402	PAIRED	2931	Arabidopsis thaliana	SRR5360773
SAMN06621401	PAIRED	2774	Arabidopsis thaliana	SRR5360774
SAMN06621400	PAIRED	3063	Arabidopsis thaliana	SRR5360775
SAMN06621399	PAIRED	2913	Arabidopsis thaliana	SRR5360776
SAMN06621398	PAIRED	2566	Arabidopsis thaliana	SRR5360777
SAMN06621397	PAIRED	2781	Arabidopsis thaliana	SRR5360778
SAMN06621396	PAIRED	2787	Arabidopsis thaliana	SRR5360779
SAMN06621395	PAIRED	3381	Arabidopsis thaliana	SRR5360780
SAMN06621394	PAIRED	2995	Arabidopsis thaliana	SRR5360781
SAMN06621393	PAIRED	3026	Arabidopsis thaliana	SRR5360782
SAMN06621392	PAIRED	3301	Arabidopsis thaliana	SRR5360783
SAMN06621391	PAIRED	2912	Arabidopsis thaliana	SRR5360784
SAMN06621389	PAIRED	2327	Arabidopsis thaliana	SRR5360786
SAMN06621390	PAIRED	3003	Arabidopsis thaliana	SRR5360785
SAMN06621388	PAIRED	1891	Arabidopsis thaliana	SRR5360787
SAMN06621354	PAIRED	3005	Arabidopsis thaliana	SRR5360788
SAMN06621415	PAIRED	2886	Arabidopsis thaliana	SRR5360789
SAMN06621414	PAIRED	3493	Arabidopsis thaliana	SRR5360790
SAMN06621413	PAIRED	2635	Arabidopsis thaliana	SRR5360791
SAMN06621412	PAIRED	3462	Arabidopsis thaliana	SRR5360792
SAMN06621411	PAIRED	1733	Arabidopsis thaliana	SRR5360793
SAMN06621410	PAIRED	3182	Arabidopsis thaliana	SRR5360794
SAMN06621409	PAIRED	2744	Arabidopsis thaliana	SRR5360795
SAMN06621408	PAIRED	2328	Arabidopsis thaliana	SRR5360796
SAMN06621407	PAIRED	2533	Arabidopsis thaliana	SRR5360797
SAMN06621406	PAIRED	3297	Arabidopsis thaliana	SRR5360798
SAMN06621405	PAIRED	3151	Arabidopsis thaliana	SRR5360799
SAMN06621404	PAIRED	3184	Arabidopsis thaliana	SRR5360800
SAMN06621403	PAIRED	3384	Arabidopsis thaliana	SRR5360801
SAMN06621387	PAIRED	3041	Arabidopsis thaliana	SRR5360802
SAMN06621386	PAIRED	3585	Arabidopsis thaliana	SRR5360803
SAMN06621385	PAIRED	2342	Arabidopsis thaliana	SRR5360804
SAMN06621384	PAIRED	3442	Arabidopsis thaliana	SRR5360805
SAMN06621383	PAIRED	3092	Arabidopsis thaliana	SRR5360806
SAMN06621382	PAIRED	2520	Arabidopsis thaliana	SRR5360807
SAMN06621381	PAIRED	2533	Arabidopsis thaliana	SRR5360808
SAMN06621380	PAIRED	3037	Arabidopsis thaliana	SRR5360809
SAMN06621379	PAIRED	3042	Arabidopsis thaliana	SRR5360810
SAMN06621377	PAIRED	2565	Arabidopsis thaliana	SRR5360812
SAMN06621378	PAIRED	3061	Arabidopsis thaliana	SRR5360811
SAMN06621376	PAIRED	2796	Arabidopsis thaliana	SRR5360813
SAMN06621375	PAIRED	2840	Arabidopsis thaliana	SRR5360814
SAMN06621374	PAIRED	2427	Arabidopsis thaliana	SRR5360815
SAMN06621373	PAIRED	2864	Arabidopsis thaliana	SRR5360816
SAMN06621372	PAIRED	2174	Arabidopsis thaliana	SRR5360817
SAMN06621371	PAIRED	2554	Arabidopsis thaliana	SRR5360818
SAMN06621370	PAIRED	2068	Arabidopsis thaliana	SRR5360819
SAMN06621369	PAIRED	2736	Arabidopsis thaliana	SRR5360820
SAMN06621368	PAIRED	2538	Arabidopsis thaliana	SRR5360821
SAMN06621367	PAIRED	2419	Arabidopsis thaliana	SRR5360822
SAMN06621366	PAIRED	2729	Arabidopsis thaliana	SRR5360823
SAMN06621365	PAIRED	2711	Arabidopsis thaliana	SRR5360824
SAMN06621364	PAIRED	2848	Arabidopsis thaliana	SRR5360825
SAMN06621363	PAIRED	2394	Arabidopsis thaliana	SRR5360826
SAMN06621362	PAIRED	2369	Arabidopsis thaliana	SRR5360827
SAMN06621361	PAIRED	2414	Arabidopsis thaliana	SRR5360828
SAMN06621360	PAIRED	2419	Arabidopsis thaliana	SRR5360829
SAMN06621359	PAIRED	2136	Arabidopsis thaliana	SRR5360830
SAMN06621358	PAIRED	2663	Arabidopsis thaliana	SRR5360831
SAMN06621357	PAIRED	3361	Arabidopsis thaliana	SRR5360832
SAMN06621356	PAIRED	2988	Arabidopsis thaliana	SRR5360833
SAMN06621355	PAIRED	2523	Arabidopsis thaliana	SRR5360834
SAMN06621456	PAIRED	2911	Arabidopsis thaliana	SRR5360835
SAMN06621455	PAIRED	2498	Arabidopsis thaliana	SRR5360836
SAMN06621454	PAIRED	2968	Arabidopsis thaliana	SRR5360837
SAMN06621453	PAIRED	2771	Arabidopsis thaliana	SRR5360838
SAMN06621452	PAIRED	2714	Arabidopsis thaliana	SRR5360839
SAMN06621451	PAIRED	2793	Arabidopsis thaliana	SRR5360840
SAMN06621450	PAIRED	3239	Arabidopsis thaliana	SRR5360841
SAMN06621449	PAIRED	3342	Arabidopsis thaliana	SRR5360842
SAMN06621448	PAIRED	3285	Arabidopsis thaliana	SRR5360843
SAMN06621447	PAIRED	2653	Arabidopsis thaliana	SRR5360844
SAMN06621446	PAIRED	2616	Arabidopsis thaliana	SRR5360845
SAMN06621445	PAIRED	2903	Arabidopsis thaliana	SRR5360846
SAMN06621444	PAIRED	2668	Arabidopsis thaliana	SRR5360847
SAMN06621443	PAIRED	2740	Arabidopsis thaliana	SRR5360848
SAMN06621442	PAIRED	3453	Arabidopsis thaliana	SRR5360849
SAMN06621441	PAIRED	2469	Arabidopsis thaliana	SRR5360850
SAMN06621440	PAIRED	2085	Arabidopsis thaliana	SRR5360851
SAMN06621439	PAIRED	2472	Arabidopsis thaliana	SRR5360852
SAMN06621438	PAIRED	2079	Arabidopsis thaliana	SRR5360853
SAMN06621437	PAIRED	2265	Arabidopsis thaliana	SRR5360854
SAMN06621436	PAIRED	2124	Arabidopsis thaliana	SRR5360855
SAMN06621435	PAIRED	2153	Arabidopsis thaliana	SRR5360856
SAMN06621434	PAIRED	2232	Arabidopsis thaliana	SRR5360857
SAMN06621433	PAIRED	2367	Arabidopsis thaliana	SRR5360858
SAMN06621432	PAIRED	2449	Arabidopsis thaliana	SRR5360859
SAMN06621430	PAIRED	2470	Arabidopsis thaliana	SRR5360861
SAMN06621429	PAIRED	2454	Arabidopsis thaliana	SRR5360862
SAMN06621428	PAIRED	3353	Arabidopsis thaliana	SRR5360863
SAMN06621427	PAIRED	2875	Arabidopsis thaliana	SRR5360864
SAMN06621426	PAIRED	2524	Arabidopsis thaliana	SRR5360865
SAMN06621425	PAIRED	2963	Arabidopsis thaliana	SRR5360866
SAMN06621424	PAIRED	3075	Arabidopsis thaliana	SRR5360867
SAMN06621423	PAIRED	3003	Arabidopsis thaliana	SRR5360868
SAMN06621422	PAIRED	2974	Arabidopsis thaliana	SRR5360869
SAMN06621421	PAIRED	2920	Arabidopsis thaliana	SRR5360870
SAMN06621420	PAIRED	2871	Arabidopsis thaliana	SRR5360871
SAMN06621419	PAIRED	3509	Arabidopsis thaliana	SRR5360872
SAMN06621418	PAIRED	2864	Arabidopsis thaliana	SRR5360873
SAMN06621417	PAIRED	2666	Arabidopsis thaliana	SRR5360874
SAMN06621416	PAIRED	2849	Arabidopsis thaliana	SRR5360875
SAMN06622753	PAIRED	10399	Arabidopsis thaliana	SRR5363192
SAMN06622753	PAIRED	11233	Arabidopsis thaliana	SRR5363193
SAMN06622753	PAIRED	9725	Arabidopsis thaliana	SRR5363194
SAMN06622752	PAIRED	9091	Arabidopsis thaliana	SRR5363195
SAMN06622752	PAIRED	8978	Arabidopsis thaliana	SRR5363196
SAMN06622752	PAIRED	8440	Arabidopsis thaliana	SRR5363197
SAMN06622751	PAIRED	9390	Arabidopsis thaliana	SRR5363198
SAMN06622751	PAIRED	8453	Arabidopsis thaliana	SRR5363199
SAMN06622751	PAIRED	9123	Arabidopsis thaliana	SRR5363200
SAMN06622750	PAIRED	8140	Arabidopsis thaliana	SRR5363201
SAMN06622750	PAIRED	7525	Arabidopsis thaliana	SRR5363202
SAMN06622750	PAIRED	7149	Arabidopsis thaliana	SRR5363203
SAMN06622749	PAIRED	9208	Arabidopsis thaliana	SRR5363204
SAMN06622749	PAIRED	10437	Arabidopsis thaliana	SRR5363206
SAMN06622748	PAIRED	10430	Arabidopsis thaliana	SRR5363207
SAMN06622748	PAIRED	8673	Arabidopsis thaliana	SRR5363208
SAMN06622748	PAIRED	7986	Arabidopsis thaliana	SRR5363209
SAMN06622747	PAIRED	10069	Arabidopsis thaliana	SRR5363210
SAMN06622747	PAIRED	10074	Arabidopsis thaliana	SRR5363211
SAMN06622747	PAIRED	9170	Arabidopsis thaliana	SRR5363212
SAMN06622746	PAIRED	8029	Arabidopsis thaliana	SRR5363213
SAMN06622746	PAIRED	7206	Arabidopsis thaliana	SRR5363214
SAMN06622746	PAIRED	8550	Arabidopsis thaliana	SRR5363215
SAMN06623940	PAIRED	3547	Arabidopsis thaliana	SRR5363474
SAMN06623939	PAIRED	3507	Arabidopsis thaliana	SRR5363475
SAMN06623938	PAIRED	4043	Arabidopsis thaliana	SRR5363476
SAMN06623937	PAIRED	3715	Arabidopsis thaliana	SRR5363477
SAMN06623936	PAIRED	3636	Arabidopsis thaliana	SRR5363478
SAMN06623935	PAIRED	3184	Arabidopsis thaliana	SRR5363479
SAMN06651138	PAIRED	761	Arabidopsis thaliana	SRR5388468
SAMN06651136	PAIRED	867	Arabidopsis thaliana	SRR5388470
SAMN06651135	PAIRED	3919	Arabidopsis thaliana	SRR5388471
SAMN06651134	PAIRED	683	Arabidopsis thaliana	SRR5388472
SAMN06651133	PAIRED	746	Arabidopsis thaliana	SRR5388473
SAMN06651137	PAIRED	523	Arabidopsis thaliana	SRR5388469
SAMN06828217	PAIRED	7911	Arabidopsis thaliana	SRR5478559
SAMN06828807	PAIRED	7350	Arabidopsis thaliana	SRR5478900
SAMN06828806	PAIRED	2988	Arabidopsis thaliana	SRR5478901
SAMN06828805	PAIRED	5143	Arabidopsis thaliana	SRR5478902
SAMN06828804	PAIRED	3579	Arabidopsis thaliana	SRR5478903
SAMN06828803	PAIRED	2770	Arabidopsis thaliana	SRR5478904
SAMN06828802	PAIRED	4149	Arabidopsis thaliana	SRR5478905
SAMN06828801	PAIRED	3480	Arabidopsis thaliana	SRR5478906
SAMN06828799	PAIRED	4504	Arabidopsis thaliana	SRR5478908
SAMN06828800	PAIRED	4688	Arabidopsis thaliana	SRR5478907
SAMN06828798	PAIRED	3256	Arabidopsis thaliana	SRR5478909
SAMN06828797	PAIRED	5380	Arabidopsis thaliana	SRR5478910
SAMN06828796	PAIRED	4074	Arabidopsis thaliana	SRR5478911
SAMN06828795	PAIRED	4795	Arabidopsis thaliana	SRR5478912
SAMN06828793	PAIRED	11021	Arabidopsis thaliana	SRR5478914
SAMN06828792	PAIRED	3935	Arabidopsis thaliana	SRR5478915
SAMN06828794	PAIRED	4400	Arabidopsis thaliana	SRR5478913
SAMN06828791	PAIRED	4069	Arabidopsis thaliana	SRR5478916
SAMN06828789	PAIRED	7377	Arabidopsis thaliana	SRR5478918
SAMN06828790	PAIRED	7592	Arabidopsis thaliana	SRR5478917
SAMN06828788	PAIRED	3109	Arabidopsis thaliana	SRR5478919
SAMN06828786	PAIRED	5312	Arabidopsis thaliana	SRR5478921
SAMN06828787	PAIRED	7681	Arabidopsis thaliana	SRR5478920
SAMN06828785	PAIRED	2804	Arabidopsis thaliana	SRR5478922
SAMN06828784	PAIRED	9170	Arabidopsis thaliana	SRR5478923
SAMN06828783	PAIRED	3579	Arabidopsis thaliana	SRR5478924
SAMN06828782	PAIRED	9143	Arabidopsis thaliana	SRR5478925
SAMN06828781	PAIRED	2772	Arabidopsis thaliana	SRR5478926
SAMN06828778	PAIRED	1879	Arabidopsis thaliana	SRR5478929
SAMN06828780	PAIRED	5032	Arabidopsis thaliana	SRR5478927
SAMN06828779	PAIRED	2296	Arabidopsis thaliana	SRR5478928
SAMN06828777	PAIRED	7011	Arabidopsis thaliana	SRR5478930
SAMN06828776	PAIRED	4583	Arabidopsis thaliana	SRR5478931
SAMN06828775	PAIRED	4092	Arabidopsis thaliana	SRR5478932
SAMN06828774	PAIRED	1767	Arabidopsis thaliana	SRR5478933
SAMN06828773	PAIRED	4442	Arabidopsis thaliana	SRR5478934
SAMN06828772	PAIRED	6619	Arabidopsis thaliana	SRR5478935
SAMN06828771	PAIRED	3703	Arabidopsis thaliana	SRR5478936
SAMN06828769	PAIRED	4125	Arabidopsis thaliana	SRR5478938
SAMN06828770	PAIRED	5721	Arabidopsis thaliana	SRR5478937
SAMN06828768	PAIRED	3147	Arabidopsis thaliana	SRR5478939
SAMN06828767	PAIRED	3945	Arabidopsis thaliana	SRR5478940
SAMN06828766	PAIRED	2866	Arabidopsis thaliana	SRR5478941
SAMN06828765	PAIRED	4058	Arabidopsis thaliana	SRR5478942
SAMN06828764	PAIRED	3811	Arabidopsis thaliana	SRR5478943
SAMN06828763	PAIRED	9186	Arabidopsis thaliana	SRR5478944
SAMN06828762	PAIRED	7563	Arabidopsis thaliana	SRR5478945
SAMN06828761	PAIRED	4960	Arabidopsis thaliana	SRR5478946
SAMN06828760	PAIRED	11354	Arabidopsis thaliana	SRR5478947
SAMN06842152	PAIRED	3689	Arabidopsis thaliana	SRR5483618
SAMN06842150	PAIRED	3500	Arabidopsis thaliana	SRR5483620
SAMN06842151	PAIRED	3798	Arabidopsis thaliana	SRR5483619
SAMN06842148	PAIRED	3613	Arabidopsis thaliana	SRR5483622
SAMN06842147	PAIRED	4473	Arabidopsis thaliana	SRR5483623
SAMN06842149	PAIRED	3746	Arabidopsis thaliana	SRR5483621
SAMN06842145	PAIRED	4971	Arabidopsis thaliana	SRR5483625
SAMN06842144	PAIRED	4276	Arabidopsis thaliana	SRR5483626
SAMN06842146	PAIRED	3151	Arabidopsis thaliana	SRR5483624
SAMN06842143	PAIRED	4550	Arabidopsis thaliana	SRR5483627
SAMN06842141	PAIRED	3841	Arabidopsis thaliana	SRR5483629
SAMN06842142	PAIRED	4089	Arabidopsis thaliana	SRR5483628
SAMN06858745	PAIRED	10304	Arabidopsis thaliana	SRR5493764
SAMN06858744	PAIRED	12873	Arabidopsis thaliana	SRR5493765
SAMN06858742	PAIRED	26318	Arabidopsis thaliana	SRR5493767
SAMN06858743	PAIRED	15175	Arabidopsis thaliana	SRR5493766
SAMN06858741	PAIRED	7188	Arabidopsis thaliana	SRR5493768
SAMN06858739	PAIRED	10617	Arabidopsis thaliana	SRR5493770
SAMN06858738	PAIRED	10194	Arabidopsis thaliana	SRR5493771
SAMN06858740	PAIRED	8086	Arabidopsis thaliana	SRR5493769
SAMN06858734	PAIRED	5738	Arabidopsis thaliana	SRR5493775
SAMN06858737	PAIRED	4817	Arabidopsis thaliana	SRR5493772
SAMN06858735	PAIRED	4604	Arabidopsis thaliana	SRR5493774
SAMN06858736	PAIRED	4666	Arabidopsis thaliana	SRR5493773
SAMN07163685	PAIRED	5744	Arabidopsis thaliana	SRR5599388
SAMN07163686	PAIRED	5609	Arabidopsis thaliana	SRR5599387
SAMN07163684	PAIRED	5752	Arabidopsis thaliana	SRR5599389
SAMN07163683	PAIRED	5823	Arabidopsis thaliana	SRR5599390
SAMN07163682	PAIRED	5169	Arabidopsis thaliana	SRR5599391
SAMN07163681	PAIRED	5914	Arabidopsis thaliana	SRR5599392
SAMN07276642	PAIRED	3989	Arabidopsis thaliana	SRR5755224
SAMN07276645	PAIRED	4427	Arabidopsis thaliana	SRR5755225
SAMN07276644	PAIRED	3997	Arabidopsis thaliana	SRR5755226
SAMN07276643	PAIRED	4165	Arabidopsis thaliana	SRR5755227
SAMN07455310	PAIRED	3946	Arabidopsis thaliana	SRR5905046
SAMN07455309	PAIRED	4360	Arabidopsis thaliana	SRR5905045
SAMN07510103	PAIRED	7100	Arabidopsis thaliana	SRR5936240
SAMN07510102	PAIRED	7190	Arabidopsis thaliana	SRR5936241
SAMN07621785	PAIRED	2989	Arabidopsis thaliana	SRR6026656
SAMN07621782	PAIRED	2319	Arabidopsis thaliana	SRR6026655
SAMN07621780	PAIRED	3680	Arabidopsis thaliana	SRR6026653
SAMN07621781	PAIRED	5546	Arabidopsis thaliana	SRR6026652
SAMN07621778	PAIRED	4475	Arabidopsis thaliana	SRR6026651
SAMN07621779	PAIRED	3798	Arabidopsis thaliana	SRR6026650
SAMN07621786	PAIRED	2872	Arabidopsis thaliana	SRR6026649
SAMN07621787	PAIRED	1224	Arabidopsis thaliana	SRR6026648
SAMN07621803	PAIRED	7135	Arabidopsis thaliana	SRR6026639
SAMN07621802	PAIRED	10706	Arabidopsis thaliana	SRR6026638
SAMN07621805	PAIRED	6120	Arabidopsis thaliana	SRR6026637
SAMN07621804	PAIRED	6374	Arabidopsis thaliana	SRR6026636
SAMN07621799	PAIRED	7153	Arabidopsis thaliana	SRR6026635
SAMN07621798	PAIRED	2655	Arabidopsis thaliana	SRR6026634
SAMN07621801	PAIRED	3889	Arabidopsis thaliana	SRR6026633
SAMN07621800	PAIRED	2254	Arabidopsis thaliana	SRR6026632
SAMN07621807	PAIRED	4607	Arabidopsis thaliana	SRR6026631
SAMN07621806	PAIRED	5532	Arabidopsis thaliana	SRR6026630
SAMN07621796	PAIRED	7424	Arabidopsis thaliana	SRR6026629
SAMN07621797	PAIRED	5170	Arabidopsis thaliana	SRR6026628
SAMN07621792	PAIRED	3198	Arabidopsis thaliana	SRR6026627
SAMN07621793	PAIRED	3105	Arabidopsis thaliana	SRR6026626
SAMN07621794	PAIRED	3224	Arabidopsis thaliana	SRR6026625
SAMN07621795	PAIRED	5767	Arabidopsis thaliana	SRR6026624
SAMN07621788	PAIRED	3980	Arabidopsis thaliana	SRR6026623
SAMN07621789	PAIRED	4377	Arabidopsis thaliana	SRR6026622
SAMN07621790	PAIRED	4560	Arabidopsis thaliana	SRR6026621
SAMN07621791	PAIRED	2422	Arabidopsis thaliana	SRR6026620
SAMN07633156	PAIRED	4062	Arabidopsis thaliana	SRR6048707
SAMN07633155	PAIRED	4607	Arabidopsis thaliana	SRR6048706
SAMN07633152	PAIRED	5901	Arabidopsis thaliana	SRR6048705
SAMN07633151	PAIRED	8628	Arabidopsis thaliana	SRR6048704
SAMN07633154	PAIRED	5852	Arabidopsis thaliana	SRR6048703
SAMN07633153	PAIRED	4093	Arabidopsis thaliana	SRR6048702
SAMN07633150	PAIRED	2675	Arabidopsis thaliana	SRR6048701
SAMN07633149	PAIRED	8043	Arabidopsis thaliana	SRR6048700
SAMN07633146	PAIRED	2863	Arabidopsis thaliana	SRR6048699
SAMN07633145	PAIRED	3897	Arabidopsis thaliana	SRR6048698
SAMN07633148	PAIRED	3813	Arabidopsis thaliana	SRR6048697
SAMN07633147	PAIRED	2101	Arabidopsis thaliana	SRR6048696
SAMN07633142	PAIRED	5032	Arabidopsis thaliana	SRR6048695
SAMN07633141	PAIRED	5303	Arabidopsis thaliana	SRR6048694
SAMN07633144	PAIRED	3449	Arabidopsis thaliana	SRR6048693
SAMN07633143	PAIRED	3691	Arabidopsis thaliana	SRR6048692
SAMN07702517	PAIRED	529	Arabidopsis thaliana	SRR6077259
SAMN07702517	PAIRED	856	Arabidopsis thaliana	SRR6077258
SAMN07702517	PAIRED	696	Arabidopsis thaliana	SRR6077257
SAMN07703096	PAIRED	638	Arabidopsis thaliana	SRR6077550
SAMN07703096	PAIRED	497	Arabidopsis thaliana	SRR6077548
SAMN03287534	PAIRED	1950	Arabidopsis thaliana	SRR1768370
SAMN03287535	PAIRED	2079	Arabidopsis thaliana	SRR1768383
SAMN03287536	PAIRED	2261	Arabidopsis thaliana	SRR1768384
SAMN03287537	PAIRED	2281	Arabidopsis thaliana	SRR1768401
SAMN03287539	PAIRED	1769	Arabidopsis thaliana	SRR1768403
SAMN03287540	PAIRED	1705	Arabidopsis thaliana	SRR1768406
SAMN03287541	PAIRED	1715	Arabidopsis thaliana	SRR1768407
SAMN03287542	PAIRED	1893	Arabidopsis thaliana	SRR1768408
SAMN03287543	PAIRED	2091	Arabidopsis thaliana	SRR1768409
SAMN03287544	PAIRED	1909	Arabidopsis thaliana	SRR1768410
SAMN03287545	PAIRED	1789	Arabidopsis thaliana	SRR1768411
SAMN03287538	PAIRED	1903	Arabidopsis thaliana	SRR1768402
SAMN03288041	PAIRED	13468	Arabidopsis thaliana	SRR1773555
SAMN03288042	PAIRED	14583	Arabidopsis thaliana	SRR1773556
SAMN03288043	PAIRED	5965	Arabidopsis thaliana	SRR1773558
SAMN03288043	PAIRED	6584	Arabidopsis thaliana	SRR1773559
SAMN03288045	PAIRED	4680	Arabidopsis thaliana	SRR1773563
SAMN03288045	PAIRED	4282	Arabidopsis thaliana	SRR1773564
SAMN03288045	PAIRED	4858	Arabidopsis thaliana	SRR1773565
SAMN03288046	PAIRED	4959	Arabidopsis thaliana	SRR1773566
SAMN03288046	PAIRED	4513	Arabidopsis thaliana	SRR1773567
SAMN03288046	PAIRED	4660	Arabidopsis thaliana	SRR1773568
SAMN03288047	PAIRED	15208	Arabidopsis thaliana	SRR1773569
SAMN03288048	PAIRED	15797	Arabidopsis thaliana	SRR1773570
SAMN03288051	PAIRED	14046	Arabidopsis thaliana	SRR1773573
SAMN03288054	PAIRED	5806	Arabidopsis thaliana	SRR1773574
SAMN03288054	PAIRED	4982	Arabidopsis thaliana	SRR1773575
SAMN03288054	PAIRED	5093	Arabidopsis thaliana	SRR1773576
SAMN03288049	PAIRED	15484	Arabidopsis thaliana	SRR1773571
SAMN03288050	PAIRED	13203	Arabidopsis thaliana	SRR1773572
SAMN03288055	PAIRED	6306	Arabidopsis thaliana	SRR1773577
SAMN03288055	PAIRED	8745	Arabidopsis thaliana	SRR1773578
SAMN03288055	PAIRED	5814	Arabidopsis thaliana	SRR1773579
SAMN03288056	PAIRED	5850	Arabidopsis thaliana	SRR1773580
SAMN03288056	PAIRED	4403	Arabidopsis thaliana	SRR1773581
SAMN03288056	PAIRED	4701	Arabidopsis thaliana	SRR1773582
SAMN03288057	PAIRED	4157	Arabidopsis thaliana	SRR1773583
SAMN03288057	PAIRED	5154	Arabidopsis thaliana	SRR1773584
SAMN03288057	PAIRED	5800	Arabidopsis thaliana	SRR1773585
SAMN03288052	PAIRED	6493	Arabidopsis thaliana	SRR1773586
SAMN03288053	PAIRED	4910	Arabidopsis thaliana	SRR1773587
SAMN03331846	PAIRED	3231	Arabidopsis thaliana	SRR1791620
SAMN03331846	PAIRED	2039	Arabidopsis thaliana	SRR1791621
SAMN03331848	PAIRED	1635	Arabidopsis thaliana	SRR1791624
SAMN03331848	PAIRED	2052	Arabidopsis thaliana	SRR1791625
SAMN03331849	PAIRED	1209	Arabidopsis thaliana	SRR1791626
SAMN03331849	PAIRED	2005	Arabidopsis thaliana	SRR1791627
SAMN03331853	PAIRED	1823	Arabidopsis thaliana	SRR1791608
SAMN03331853	PAIRED	1833	Arabidopsis thaliana	SRR1791609
SAMN03331938	PAIRED	2934	Arabidopsis thaliana	SRR1791622
SAMN03331938	PAIRED	2836	Arabidopsis thaliana	SRR1791623
SAMN03331939	PAIRED	3015	Arabidopsis thaliana	SRR1791616
SAMN03331939	PAIRED	2959	Arabidopsis thaliana	SRR1791619
SAMN03332451	PAIRED	7184	Arabidopsis thaliana	SRR1792929
SAMN03332450	PAIRED	6992	Arabidopsis thaliana	SRR1792928
SAMN03332449	PAIRED	6446	Arabidopsis thaliana	SRR1792927
SAMN03332447	PAIRED	6264	Arabidopsis thaliana	SRR1792926
SAMN03332446	PAIRED	5665	Arabidopsis thaliana	SRR1792924
SAMN03332448	PAIRED	5203	Arabidopsis thaliana	SRR1792925
SAMN03333404	PAIRED	3010	Arabidopsis thaliana	SRR1802164
SAMN03333404	PAIRED	3028	Arabidopsis thaliana	SRR1802165
SAMN03333404	PAIRED	3573	Arabidopsis thaliana	SRR1802166
SAMN03333405	PAIRED	3027	Arabidopsis thaliana	SRR1802167
SAMN03333405	PAIRED	3018	Arabidopsis thaliana	SRR1802168
SAMN03333405	PAIRED	3527	Arabidopsis thaliana	SRR1802169
SAMN03333406	PAIRED	3291	Arabidopsis thaliana	SRR1802170
SAMN03333406	PAIRED	3047	Arabidopsis thaliana	SRR1802171
SAMN03333407	PAIRED	3471	Arabidopsis thaliana	SRR1802172
SAMN03333407	PAIRED	3048	Arabidopsis thaliana	SRR1802173
SAMN03420837	PAIRED	3872	Arabidopsis thaliana	SRR1917155
SAMN03420837	PAIRED	4552	Arabidopsis thaliana	SRR1917169
SAMN03420838	PAIRED	4402	Arabidopsis thaliana	SRR1917193
SAMN03420838	PAIRED	4226	Arabidopsis thaliana	SRR1917195
SAMN03420839	PAIRED	4099	Arabidopsis thaliana	SRR1917196
SAMN03420839	PAIRED	4040	Arabidopsis thaliana	SRR1917198
SAMN03420840	PAIRED	3782	Arabidopsis thaliana	SRR1917201
SAMN03420840	PAIRED	4085	Arabidopsis thaliana	SRR1917200
SAMN03420842	PAIRED	4481	Arabidopsis thaliana	SRR1917205
SAMN03420842	PAIRED	4145	Arabidopsis thaliana	SRR1917206
SAMN03420841	PAIRED	4065	Arabidopsis thaliana	SRR1917203
SAMN03420841	PAIRED	4674	Arabidopsis thaliana	SRR1917204
SAMN03448551	PAIRED	10325	Arabidopsis thaliana	SRR1931619
SAMN03448563	PAIRED	8117	Arabidopsis thaliana	SRR1931620
SAMN03448555	PAIRED	10266	Arabidopsis thaliana	SRR1931617
SAMN03448546	PAIRED	13610	Arabidopsis thaliana	SRR1931614
SAMN03448545	PAIRED	10213	Arabidopsis thaliana	SRR1931615
SAMN03448535	PAIRED	10308	Arabidopsis thaliana	SRR1931618
SAMN03448547	PAIRED	10148	Arabidopsis thaliana	SRR1931616
SAMN03488048	PAIRED	2132	Arabidopsis thaliana	SRR1979100
SAMN03488048	PAIRED	2154	Arabidopsis thaliana	SRR1979105
SAMN03516187	PAIRED	29613	Arabidopsis thaliana	SRR2000035
SAMN03569625	PAIRED	32497	Arabidopsis thaliana	SRR2000036
SAMN03731116	PAIRED	1924	Arabidopsis thaliana	SRR2037368
SAMN03731116	PAIRED	3982	Arabidopsis thaliana	SRR2037369
SAMN03731115	PAIRED	2801	Arabidopsis thaliana	SRR2037366
SAMN03731115	PAIRED	5822	Arabidopsis thaliana	SRR2037367
SAMN03731114	PAIRED	3351	Arabidopsis thaliana	SRR2037364
SAMN03731114	PAIRED	7165	Arabidopsis thaliana	SRR2037365
SAMN03731113	PAIRED	7495	Arabidopsis thaliana	SRR2037362
SAMN03731113	PAIRED	15798	Arabidopsis thaliana	SRR2037363
SAMN03731112	PAIRED	3477	Arabidopsis thaliana	SRR2037360
SAMN03731112	PAIRED	8512	Arabidopsis thaliana	SRR2037361
SAMN03731111	PAIRED	6580	Arabidopsis thaliana	SRR2037359
SAMN03731110	PAIRED	4097	Arabidopsis thaliana	SRR2037357
SAMN03731110	PAIRED	8599	Arabidopsis thaliana	SRR2037358
SAMN03731109	PAIRED	2985	Arabidopsis thaliana	SRR2037355
SAMN03731109	PAIRED	7913	Arabidopsis thaliana	SRR2037356
SAMN03731108	PAIRED	9785	Arabidopsis thaliana	SRR2037354
SAMN03731107	PAIRED	2058	Arabidopsis thaliana	SRR2037352
SAMN03731107	PAIRED	4407	Arabidopsis thaliana	SRR2037353
SAMN03731106	PAIRED	3478	Arabidopsis thaliana	SRR2037350
SAMN03731106	PAIRED	8171	Arabidopsis thaliana	SRR2037351
SAMN03731105	PAIRED	6061	Arabidopsis thaliana	SRR2037349
SAMN03731103	PAIRED	1237	Arabidopsis thaliana	SRR2037345
SAMN03731103	PAIRED	12378	Arabidopsis thaliana	SRR2037346
SAMN03731102	PAIRED	1232	Arabidopsis thaliana	SRR2037340
SAMN03731102	PAIRED	1798	Arabidopsis thaliana	SRR2037341
SAMN03731102	PAIRED	9286	Arabidopsis thaliana	SRR2037342
SAMN03731101	PAIRED	483	Arabidopsis thaliana	SRR2037336
SAMN03731101	PAIRED	743	Arabidopsis thaliana	SRR2037337
SAMN03731101	PAIRED	10992	Arabidopsis thaliana	SRR2037338
SAMN03731100	PAIRED	1768	Arabidopsis thaliana	SRR2037333
SAMN03731100	PAIRED	2746	Arabidopsis thaliana	SRR2037334
SAMN03731099	PAIRED	999	Arabidopsis thaliana	SRR2037330
SAMN03731099	PAIRED	1463	Arabidopsis thaliana	SRR2037331
SAMN03731098	PAIRED	422	Arabidopsis thaliana	SRR2037326
SAMN03731098	PAIRED	606	Arabidopsis thaliana	SRR2037327
SAMN03731098	PAIRED	2804	Arabidopsis thaliana	SRR2037328
SAMN03731097	PAIRED	3212	Arabidopsis thaliana	SRR2037324
SAMN03731097	PAIRED	4484	Arabidopsis thaliana	SRR2037325
SAMN03731096	PAIRED	8580	Arabidopsis thaliana	SRR2037321
SAMN03731096	PAIRED	1424	Arabidopsis thaliana	SRR2037322
SAMN03770048	PAIRED	1964	Arabidopsis thaliana	SRR2060631
SAMN03770049	PAIRED	3008	Arabidopsis thaliana	SRR2060632
SAMN03770050	PAIRED	896	Arabidopsis thaliana	SRR2060634
SAMN03770051	PAIRED	1874	Arabidopsis thaliana	SRR2061397
SAMN03770052	PAIRED	1013	Arabidopsis thaliana	SRR2061398
SAMN03770053	PAIRED	1004	Arabidopsis thaliana	SRR2061399
SAMN03770054	PAIRED	2146	Arabidopsis thaliana	SRR2061400
SAMN03770056	PAIRED	978	Arabidopsis thaliana	SRR2061402
SAMN03770055	PAIRED	2526	Arabidopsis thaliana	SRR2061401
SAMN03770057	PAIRED	1627	Arabidopsis thaliana	SRR2061403
SAMN03770058	PAIRED	2556	Arabidopsis thaliana	SRR2061405
SAMN03770059	PAIRED	1279	Arabidopsis thaliana	SRR2061406
SAMN03784967	PAIRED	4231	Arabidopsis thaliana	SRR2072730
SAMN03784964	PAIRED	5105	Arabidopsis thaliana	SRR2072733
SAMN03784963	PAIRED	4798	Arabidopsis thaliana	SRR2072732
SAMN03784968	PAIRED	6119	Arabidopsis thaliana	SRR2072731
SAMN03784966	PAIRED	7009	Arabidopsis thaliana	SRR2072729
SAMN03784965	PAIRED	4211	Arabidopsis thaliana	SRR2072728
SAMN03784962	PAIRED	4719	Arabidopsis thaliana	SRR2072727
SAMN03784961	PAIRED	5049	Arabidopsis thaliana	SRR2072726
SAMN03784960	PAIRED	5250	Arabidopsis thaliana	SRR2072725
SAMN03784959	PAIRED	3973	Arabidopsis thaliana	SRR2072724
SAMN03784958	PAIRED	4112	Arabidopsis thaliana	SRR2072723
SAMN03784957	PAIRED	4636	Arabidopsis thaliana	SRR2072722
SAMN03784956	PAIRED	5324	Arabidopsis thaliana	SRR2072721
SAMN03784955	PAIRED	4851	Arabidopsis thaliana	SRR2072720
SAMN03784954	PAIRED	6044	Arabidopsis thaliana	SRR2072719
SAMN03784953	PAIRED	4339	Arabidopsis thaliana	SRR2072718
SAMN03784952	PAIRED	5967	Arabidopsis thaliana	SRR2072717
SAMN03798071	PAIRED	4316	Arabidopsis thaliana	SRR2079798
SAMN03798068	PAIRED	4618	Arabidopsis thaliana	SRR2079797
SAMN03798067	PAIRED	4922	Arabidopsis thaliana	SRR2079796
SAMN03798066	PAIRED	4448	Arabidopsis thaliana	SRR2079795
SAMN03798065	PAIRED	4225	Arabidopsis thaliana	SRR2079794
SAMN03798064	PAIRED	4390	Arabidopsis thaliana	SRR2079793
SAMN03798063	PAIRED	4261	Arabidopsis thaliana	SRR2079792
SAMN03798070	PAIRED	4524	Arabidopsis thaliana	SRR2079791
SAMN03798069	PAIRED	4915	Arabidopsis thaliana	SRR2079790
SAMN03798062	PAIRED	4720	Arabidopsis thaliana	SRR2079789
SAMN03798061	PAIRED	4758	Arabidopsis thaliana	SRR2079788
SAMN03798060	PAIRED	4637	Arabidopsis thaliana	SRR2079787
SAMN03798058	PAIRED	3675	Arabidopsis thaliana	SRR2079785
SAMN03798059	PAIRED	4877	Arabidopsis thaliana	SRR2079786
SAMN03798057	PAIRED	4207	Arabidopsis thaliana	SRR2079784
SAMN03798056	PAIRED	5005	Arabidopsis thaliana	SRR2079783
SAMN03798055	PAIRED	4652	Arabidopsis thaliana	SRR2079782
SAMN03798054	PAIRED	5406	Arabidopsis thaliana	SRR2079781
SAMN03798053	PAIRED	4027	Arabidopsis thaliana	SRR2079780
SAMN03798051	PAIRED	4675	Arabidopsis thaliana	SRR2079778
SAMN03798052	PAIRED	4739	Arabidopsis thaliana	SRR2079779
SAMN03798050	PAIRED	5620	Arabidopsis thaliana	SRR2079777
SAMN03798049	PAIRED	5100	Arabidopsis thaliana	SRR2079776
SAMN03798048	PAIRED	5308	Arabidopsis thaliana	SRR2079775
SAMN03798047	PAIRED	4784	Arabidopsis thaliana	SRR2079774
SAMN03798046	PAIRED	4859	Arabidopsis thaliana	SRR2079773
SAMN03798044	PAIRED	4381	Arabidopsis thaliana	SRR2079771
SAMN03798045	PAIRED	5391	Arabidopsis thaliana	SRR2079772
SAMN03798470	PAIRED	7780	Arabidopsis thaliana	SRR2080048
SAMN03798478	PAIRED	5654	Arabidopsis thaliana	SRR2080056
SAMN03798477	PAIRED	6963	Arabidopsis thaliana	SRR2080055
SAMN03798476	PAIRED	5225	Arabidopsis thaliana	SRR2080054
SAMN03798475	PAIRED	6229	Arabidopsis thaliana	SRR2080053
SAMN03798474	PAIRED	5395	Arabidopsis thaliana	SRR2080052
SAMN03798473	PAIRED	6995	Arabidopsis thaliana	SRR2080051
SAMN03798472	PAIRED	5293	Arabidopsis thaliana	SRR2080050
SAMN03798471	PAIRED	6579	Arabidopsis thaliana	SRR2080049
SAMN03798469	PAIRED	5914	Arabidopsis thaliana	SRR2080047
SAMN03798468	PAIRED	6775	Arabidopsis thaliana	SRR2080046
SAMN03798467	PAIRED	7891	Arabidopsis thaliana	SRR2080045
SAMN03798466	PAIRED	5720	Arabidopsis thaliana	SRR2080044
SAMN03798465	PAIRED	6459	Arabidopsis thaliana	SRR2080043
SAMN03798464	PAIRED	6638	Arabidopsis thaliana	SRR2080042
SAMN03798463	PAIRED	6792	Arabidopsis thaliana	SRR2080041
SAMN03798462	PAIRED	7127	Arabidopsis thaliana	SRR2080040
SAMN03798461	PAIRED	6919	Arabidopsis thaliana	SRR2080039
SAMN03798460	PAIRED	7023	Arabidopsis thaliana	SRR2080038
SAMN03798459	PAIRED	6148	Arabidopsis thaliana	SRR2080037
SAMN03798458	PAIRED	6649	Arabidopsis thaliana	SRR2080036
SAMN03798457	PAIRED	6987	Arabidopsis thaliana	SRR2080035
SAMN03798456	PAIRED	6517	Arabidopsis thaliana	SRR2080034
SAMN03798455	PAIRED	6839	Arabidopsis thaliana	SRR2080033
SAMN03798454	PAIRED	6763	Arabidopsis thaliana	SRR2080032
SAMN03798453	PAIRED	6915	Arabidopsis thaliana	SRR2080031
SAMN03842080	PAIRED	999	Arabidopsis thaliana	SRR2088870
SAMN03842083	PAIRED	2403	Arabidopsis thaliana	SRR2088873
SAMN03842084	PAIRED	2300	Arabidopsis thaliana	SRR2088874
SAMN03842085	PAIRED	2261	Arabidopsis thaliana	SRR2088875
SAMN03842086	PAIRED	2564	Arabidopsis thaliana	SRR2088876
SAMN03842082	PAIRED	2512	Arabidopsis thaliana	SRR2088872
SAMN03842081	PAIRED	2623	Arabidopsis thaliana	SRR2088871
SAMN03842078	PAIRED	1796	Arabidopsis thaliana	SRR2088868
SAMN03842079	PAIRED	1339	Arabidopsis thaliana	SRR2088869
SAMN03842077	PAIRED	2164	Arabidopsis thaliana	SRR2088867
SAMN03842076	PAIRED	3141	Arabidopsis thaliana	SRR2088866
SAMN03842075	PAIRED	2408	Arabidopsis thaliana	SRR2088865
SAMN03853139	PAIRED	6853	Arabidopsis thaliana	SRR2094583
SAMN03853139	PAIRED	5133	Arabidopsis thaliana	SRR2094587
SAMD00012350	PAIRED	2340	Arabidopsis thaliana	DRR016125
SAMD00012350	PAIRED	3341	Arabidopsis thaliana	DRR016126
SAMD00012350	PAIRED	2411	Arabidopsis thaliana	DRR016127
SAMD00012350	PAIRED	2614	Arabidopsis thaliana	DRR016128
SAMD00012347	PAIRED	2835	Arabidopsis thaliana	DRR016129
SAMD00012347	PAIRED	3150	Arabidopsis thaliana	DRR016130
SAMD00012347	PAIRED	2469	Arabidopsis thaliana	DRR016131
SAMD00012347	PAIRED	3035	Arabidopsis thaliana	DRR016132
SAMD00012349	PAIRED	3178	Arabidopsis thaliana	DRR016133
SAMD00012349	PAIRED	2324	Arabidopsis thaliana	DRR016134
SAMD00012349	PAIRED	3009	Arabidopsis thaliana	DRR016135
SAMD00012349	PAIRED	3384	Arabidopsis thaliana	DRR016136
SAMD00012348	PAIRED	2747	Arabidopsis thaliana	DRR016137
SAMD00012348	PAIRED	1990	Arabidopsis thaliana	DRR016138
SAMD00012348	PAIRED	2399	Arabidopsis thaliana	DRR016139
SAMD00012348	PAIRED	2103	Arabidopsis thaliana	DRR016140
SAMD00078372	PAIRED	1270	Arabidopsis thaliana	DRR090537
SAMD00078373	PAIRED	1521	Arabidopsis thaliana	DRR090538
SAMD00078374	PAIRED	1295	Arabidopsis thaliana	DRR090539
SAMD00078375	PAIRED	1298	Arabidopsis thaliana	DRR090540
SAMD00078376	PAIRED	1470	Arabidopsis thaliana	DRR090541
SAMD00078377	PAIRED	1282	Arabidopsis thaliana	DRR090542
SAMEA4390760	PAIRED	7673	Arabidopsis thaliana	ERR1592576
SAMEA4390761	PAIRED	7751	Arabidopsis thaliana	ERR1592577
SAMEA4390762	PAIRED	6830	Arabidopsis thaliana	ERR1592578
SAMEA4390763	PAIRED	6176	Arabidopsis thaliana	ERR1592579
SAMEA4390764	PAIRED	7021	Arabidopsis thaliana	ERR1592580
SAMEA4390765	PAIRED	7027	Arabidopsis thaliana	ERR1592581
SAMEA103895935	PAIRED	3518	Arabidopsis thaliana	ERR1876169
SAMEA103895936	PAIRED	3212	Arabidopsis thaliana	ERR1876170
SAMEA103895938	PAIRED	3302	Arabidopsis thaliana	ERR1876171
SAMEA103895939	PAIRED	3555	Arabidopsis thaliana	ERR1876172
SAMEA103895940	PAIRED	3004	Arabidopsis thaliana	ERR1876173
SAMEA103895941	PAIRED	3046	Arabidopsis thaliana	ERR1876174
SAMEA103895942	PAIRED	3253	Arabidopsis thaliana	ERR1876175
SAMEA103895943	PAIRED	3423	Arabidopsis thaliana	ERR1876176
SAMEA103895944	PAIRED	3399	Arabidopsis thaliana	ERR1876177
SAMEA103895945	PAIRED	3290	Arabidopsis thaliana	ERR1876178
SAMEA103895946	PAIRED	3364	Arabidopsis thaliana	ERR1876179
SAMEA103895947	PAIRED	3177	Arabidopsis thaliana	ERR1876180
SAMEA2725008	PAIRED	2337	Arabidopsis thaliana	ERR588040
SAMEA2725009	PAIRED	4706	Arabidopsis thaliana	ERR588038
SAMEA2725010	PAIRED	5926	Arabidopsis thaliana	ERR588047
SAMEA2725011	PAIRED	2275	Arabidopsis thaliana	ERR588043
SAMEA2725012	PAIRED	2202	Arabidopsis thaliana	ERR588048
SAMEA2725013	PAIRED	5693	Arabidopsis thaliana	ERR588041
SAMEA2725014	PAIRED	2811	Arabidopsis thaliana	ERR588045
SAMEA2725015	PAIRED	5408	Arabidopsis thaliana	ERR588039
SAMEA2725016	PAIRED	2438	Arabidopsis thaliana	ERR588049
SAMEA2725017	PAIRED	2380	Arabidopsis thaliana	ERR588046
SAMEA2725018	PAIRED	2222	Arabidopsis thaliana	ERR588042
SAMEA2725019	PAIRED	6095	Arabidopsis thaliana	ERR588044
SAMN04005110	PAIRED	4795	Arabidopsis thaliana	SRR2177556
SAMN04005109	PAIRED	4429	Arabidopsis thaliana	SRR2177555
SAMN04005108	PAIRED	4752	Arabidopsis thaliana	SRR2177554
SAMN04005107	PAIRED	4761	Arabidopsis thaliana	SRR2177553
SAMN04005106	PAIRED	4794	Arabidopsis thaliana	SRR2177552
SAMN04005105	PAIRED	4904	Arabidopsis thaliana	SRR2177551
SAMN04005104	PAIRED	4675	Arabidopsis thaliana	SRR2177550
SAMN04005103	PAIRED	5301	Arabidopsis thaliana	SRR2177549
SAMN04005102	PAIRED	5866	Arabidopsis thaliana	SRR2177548
SAMN04005101	PAIRED	5076	Arabidopsis thaliana	SRR2177547
SAMN04005100	PAIRED	6004	Arabidopsis thaliana	SRR2177546
SAMN04005099	PAIRED	5602	Arabidopsis thaliana	SRR2177545
SAMN04014690	PAIRED	14012	Arabidopsis thaliana	SRR2187596
SAMN04014688	PAIRED	9722	Arabidopsis thaliana	SRR2187591
SAMN04014688	PAIRED	10147	Arabidopsis thaliana	SRR2187592
SAMN04014689	PAIRED	11235	Arabidopsis thaliana	SRR2187593
SAMN04014689	PAIRED	11788	Arabidopsis thaliana	SRR2187594
SAMN04014687	PAIRED	9646	Arabidopsis thaliana	SRR2187589
SAMN04014687	PAIRED	10083	Arabidopsis thaliana	SRR2187590
SAMN04229555	PAIRED	4063	Arabidopsis thaliana	SRR2889249
SAMN04229555	PAIRED	3801	Arabidopsis thaliana	SRR2889251
SAMN04229555	PAIRED	4126	Arabidopsis thaliana	SRR2889253
SAMN04229568	PAIRED	3245	Arabidopsis thaliana	SRR2889254
SAMN04229568	PAIRED	3864	Arabidopsis thaliana	SRR2889255
SAMN04229568	PAIRED	3566	Arabidopsis thaliana	SRR2889256
SAMN04230712	PAIRED	3893	Arabidopsis thaliana	SRR2890187
SAMN04229579	PAIRED	3062	Arabidopsis thaliana	SRR2895684
SAMN04229579	PAIRED	1722	Arabidopsis thaliana	SRR2895685
SAMN04229579	PAIRED	3909	Arabidopsis thaliana	SRR2895686
SAMN04229863	PAIRED	3559	Arabidopsis thaliana	SRR2898681
SAMN04229863	PAIRED	3773	Arabidopsis thaliana	SRR2898682
SAMN04229863	PAIRED	4136	Arabidopsis thaliana	SRR2898684
SAMN04229864	PAIRED	3562	Arabidopsis thaliana	SRR2898686
SAMN04229864	PAIRED	4011	Arabidopsis thaliana	SRR2898687
SAMN04229864	PAIRED	3830	Arabidopsis thaliana	SRR2898688
SAMN04240693	PAIRED	4546	Arabidopsis thaliana	SRR2927367
SAMN04240694	PAIRED	4168	Arabidopsis thaliana	SRR2927368
SAMN04240692	PAIRED	4255	Arabidopsis thaliana	SRR2927366
SAMN04240690	PAIRED	4633	Arabidopsis thaliana	SRR2927364
SAMN04240691	PAIRED	3812	Arabidopsis thaliana	SRR2927365
SAMN04240689	PAIRED	4087	Arabidopsis thaliana	SRR2927363
SAMN04240688	PAIRED	5137	Arabidopsis thaliana	SRR2927362
SAMN04240738	PAIRED	4621	Arabidopsis thaliana	SRR2927361
SAMN04240717	PAIRED	4856	Arabidopsis thaliana	SRR2927360
SAMN04240715	PAIRED	4801	Arabidopsis thaliana	SRR2927358
SAMN04240716	PAIRED	4374	Arabidopsis thaliana	SRR2927359
SAMN04240687	PAIRED	9603	Arabidopsis thaliana	SRR2927357
SAMN04240686	PAIRED	6681	Arabidopsis thaliana	SRR2927356
SAMN04240685	PAIRED	5332	Arabidopsis thaliana	SRR2927355
SAMN04240684	PAIRED	2650	Arabidopsis thaliana	SRR2927354
SAMN04240683	PAIRED	2678	Arabidopsis thaliana	SRR2927353
SAMN04240682	PAIRED	2641	Arabidopsis thaliana	SRR2927352
SAMN04240714	PAIRED	5233	Arabidopsis thaliana	SRR2927350
SAMN04240742	PAIRED	8220	Arabidopsis thaliana	SRR2927351
SAMN04240712	PAIRED	3408	Arabidopsis thaliana	SRR2927348
SAMN04240713	PAIRED	1445	Arabidopsis thaliana	SRR2927349
SAMN04240711	PAIRED	4151	Arabidopsis thaliana	SRR2927347
SAMN04240710	PAIRED	4732	Arabidopsis thaliana	SRR2927346
SAMN04240741	PAIRED	3572	Arabidopsis thaliana	SRR2927345
SAMN04240709	PAIRED	4744	Arabidopsis thaliana	SRR2927344
SAMN04240708	PAIRED	3730	Arabidopsis thaliana	SRR2927343
SAMN04240707	PAIRED	4739	Arabidopsis thaliana	SRR2927342
SAMN04240740	PAIRED	4264	Arabidopsis thaliana	SRR2927341
SAMN04240706	PAIRED	3802	Arabidopsis thaliana	SRR2927340
SAMN04240705	PAIRED	3533	Arabidopsis thaliana	SRR2927339
SAMN04240704	PAIRED	4521	Arabidopsis thaliana	SRR2927338
SAMN04240703	PAIRED	3569	Arabidopsis thaliana	SRR2927337
SAMN04240702	PAIRED	4239	Arabidopsis thaliana	SRR2927336
SAMN04240701	PAIRED	4818	Arabidopsis thaliana	SRR2927334
SAMN04240739	PAIRED	2894	Arabidopsis thaliana	SRR2927335
SAMN04240699	PAIRED	2634	Arabidopsis thaliana	SRR2927332
SAMN04240700	PAIRED	2377	Arabidopsis thaliana	SRR2927333
SAMN04240698	PAIRED	8034	Arabidopsis thaliana	SRR2927331
SAMN04240697	PAIRED	3341	Arabidopsis thaliana	SRR2927330
SAMN04240696	PAIRED	2841	Arabidopsis thaliana	SRR2927329
SAMN04240695	PAIRED	3079	Arabidopsis thaliana	SRR2927328
SAMN04252329	PAIRED	3475	Arabidopsis thaliana	SRR2927091
SAMN04252332	PAIRED	4320	Arabidopsis thaliana	SRR2927094
SAMN04252331	PAIRED	4111	Arabidopsis thaliana	SRR2927093
SAMN04252330	PAIRED	3810	Arabidopsis thaliana	SRR2927092
SAMN04254299	PAIRED	2782	Arabidopsis thaliana	SRR2932468
SAMN04254298	PAIRED	2772	Arabidopsis thaliana	SRR2932467
SAMN04254297	PAIRED	2764	Arabidopsis thaliana	SRR2932465
SAMN04254297	PAIRED	429	Arabidopsis thaliana	SRR2932466
SAMN04254296	PAIRED	2697	Arabidopsis thaliana	SRR2932463
SAMN04254296	PAIRED	545	Arabidopsis thaliana	SRR2932464
SAMN04254295	PAIRED	2699	Arabidopsis thaliana	SRR2932461
SAMN04254295	PAIRED	408	Arabidopsis thaliana	SRR2932462
SAMN04254294	PAIRED	2113	Arabidopsis thaliana	SRR2932459
SAMN04254294	PAIRED	372	Arabidopsis thaliana	SRR2932460
SAMN04254293	PAIRED	1727	Arabidopsis thaliana	SRR2932457
SAMN04254293	PAIRED	584	Arabidopsis thaliana	SRR2932458
SAMN04254292	PAIRED	2014	Arabidopsis thaliana	SRR2932455
SAMN04254291	PAIRED	2799	Arabidopsis thaliana	SRR2932453
SAMN04254269	PAIRED	2347	Arabidopsis thaliana	SRR2932451
SAMN04254269	PAIRED	1781	Arabidopsis thaliana	SRR2932452
SAMN04254268	PAIRED	2075	Arabidopsis thaliana	SRR2932449
SAMN04254268	PAIRED	1855	Arabidopsis thaliana	SRR2932450
SAMN04254266	PAIRED	1856	Arabidopsis thaliana	SRR2932445
SAMN04254266	PAIRED	1587	Arabidopsis thaliana	SRR2932446
SAMN04254265	PAIRED	2108	Arabidopsis thaliana	SRR2932443
SAMN04254265	PAIRED	1829	Arabidopsis thaliana	SRR2932444
SAMN04254264	PAIRED	1674	Arabidopsis thaliana	SRR2932441
SAMN04254264	PAIRED	1461	Arabidopsis thaliana	SRR2932442
SAMN04254290	PAIRED	1707	Arabidopsis thaliana	SRR2932439
SAMN04254290	PAIRED	1487	Arabidopsis thaliana	SRR2932440
SAMN04254289	PAIRED	1685	Arabidopsis thaliana	SRR2932437
SAMN04254289	PAIRED	1534	Arabidopsis thaliana	SRR2932438
SAMN04254288	PAIRED	1584	Arabidopsis thaliana	SRR2932435
SAMN04254288	PAIRED	1425	Arabidopsis thaliana	SRR2932436
SAMN04254287	PAIRED	2478	Arabidopsis thaliana	SRR2932434
SAMN04254286	PAIRED	2339	Arabidopsis thaliana	SRR2932433
SAMN04254285	PAIRED	3152	Arabidopsis thaliana	SRR2932432
SAMN04254278	PAIRED	1315	Arabidopsis thaliana	SRR2932425
SAMN04254277	PAIRED	1614	Arabidopsis thaliana	SRR2932422
SAMN04254277	PAIRED	1331	Arabidopsis thaliana	SRR2932423
SAMN04254276	PAIRED	1770	Arabidopsis thaliana	SRR2932420
SAMN04254276	PAIRED	1142	Arabidopsis thaliana	SRR2932421
SAMN04254275	PAIRED	2298	Arabidopsis thaliana	SRR2932418
SAMN04254275	PAIRED	1397	Arabidopsis thaliana	SRR2932419
SAMN04254274	PAIRED	1992	Arabidopsis thaliana	SRR2932416
SAMN04254274	PAIRED	1240	Arabidopsis thaliana	SRR2932417
SAMN04254273	PAIRED	1671	Arabidopsis thaliana	SRR2932414
SAMN04254273	PAIRED	1058	Arabidopsis thaliana	SRR2932415
SAMN04254272	PAIRED	2068	Arabidopsis thaliana	SRR2932412
SAMN04254272	PAIRED	1306	Arabidopsis thaliana	SRR2932413
SAMN04254271	PAIRED	1847	Arabidopsis thaliana	SRR2932410
SAMN04254271	PAIRED	1228	Arabidopsis thaliana	SRR2932411
SAMN04254270	PAIRED	1435	Arabidopsis thaliana	SRR2932408
SAMN04254270	PAIRED	939	Arabidopsis thaliana	SRR2932409
SAMN04302097	PAIRED	13105	Arabidopsis thaliana	SRR2966770
SAMN04302096	PAIRED	18503	Arabidopsis thaliana	SRR2966769
SAMN04302095	PAIRED	14483	Arabidopsis thaliana	SRR2966768
SAMN04302094	PAIRED	13625	Arabidopsis thaliana	SRR2966767
SAMN04302093	PAIRED	15851	Arabidopsis thaliana	SRR2966766
SAMN04302092	PAIRED	14609	Arabidopsis thaliana	SRR2966765
SAMN04332714	PAIRED	3069	Arabidopsis thaliana	SRR3036330
SAMN04332714	PAIRED	2025	Arabidopsis thaliana	SRR3036331
SAMN04332714	PAIRED	4782	Arabidopsis thaliana	SRR3036332
SAMN04332715	PAIRED	2750	Arabidopsis thaliana	SRR3036333
SAMN04332715	PAIRED	4035	Arabidopsis thaliana	SRR3036334
SAMN04332715	PAIRED	3556	Arabidopsis thaliana	SRR3036335
SAMN04378716	PAIRED	51862	Arabidopsis thaliana	SRR3073710
SAMN04386663	PAIRED	2273	Arabidopsis thaliana	SRR3087786
SAMN04386662	PAIRED	2928	Arabidopsis thaliana	SRR3087785
SAMN04386661	PAIRED	2545	Arabidopsis thaliana	SRR3087784
SAMN04386660	PAIRED	3935	Arabidopsis thaliana	SRR3087783
SAMN04386658	PAIRED	3190	Arabidopsis thaliana	SRR3087781
SAMN04386657	PAIRED	2950	Arabidopsis thaliana	SRR3087780
SAMN04386656	PAIRED	3282	Arabidopsis thaliana	SRR3087779
SAMN04386655	PAIRED	2843	Arabidopsis thaliana	SRR3087778
SAMN04386654	PAIRED	3118	Arabidopsis thaliana	SRR3087777
SAMN04386653	PAIRED	3893	Arabidopsis thaliana	SRR3087776
SAMN04386652	PAIRED	2947	Arabidopsis thaliana	SRR3087775
SAMN04403350	PAIRED	4710	Arabidopsis thaliana	SRR3098747
SAMN04403350	PAIRED	3879	Arabidopsis thaliana	SRR3098748
SAMN04403350	PAIRED	3584	Arabidopsis thaliana	SRR3098749
SAMN04403347	PAIRED	4141	Arabidopsis thaliana	SRR3098738
SAMN04403347	PAIRED	4307	Arabidopsis thaliana	SRR3098739
SAMN04403347	PAIRED	4268	Arabidopsis thaliana	SRR3098740
SAMN04444167	PAIRED	1719	Arabidopsis thaliana	SRR3124722
SAMN04444179	PAIRED	2222	Arabidopsis thaliana	SRR3124726
SAMN04444177	PAIRED	2359	Arabidopsis thaliana	SRR3124724
SAMN04444185	PAIRED	5466	Arabidopsis thaliana	SRR3124735
SAMN04444183	PAIRED	3369	Arabidopsis thaliana	SRR3124731
SAMN04444181	PAIRED	3251	Arabidopsis thaliana	SRR3124729
SAMN04444187	PAIRED	2575	Arabidopsis thaliana	SRR3124737
SAMN04444169	PAIRED	1923	Arabidopsis thaliana	SRR3124747
SAMN04444193	PAIRED	2698	Arabidopsis thaliana	SRR3124743
SAMN04444191	PAIRED	2166	Arabidopsis thaliana	SRR3124742
SAMN04444189	PAIRED	2615	Arabidopsis thaliana	SRR3124740
SAMN04444197	PAIRED	1868	Arabidopsis thaliana	SRR3124748
SAMN04444195	PAIRED	2747	Arabidopsis thaliana	SRR3124745
SAMN04444201	PAIRED	2646	Arabidopsis thaliana	SRR3124752
SAMN04444199	PAIRED	2835	Arabidopsis thaliana	SRR3124750
SAMN04444205	PAIRED	3320	Arabidopsis thaliana	SRR3124756
SAMN04444203	PAIRED	3321	Arabidopsis thaliana	SRR3124754
SAMN04444209	PAIRED	2225	Arabidopsis thaliana	SRR3124761
SAMN04444207	PAIRED	2219	Arabidopsis thaliana	SRR3124759
SAMN04444171	PAIRED	4264	Arabidopsis thaliana	SRR3124769
SAMN04444217	PAIRED	1885	Arabidopsis thaliana	SRR3124770
SAMN04444215	PAIRED	1213	Arabidopsis thaliana	SRR3124767
SAMN04444213	PAIRED	2468	Arabidopsis thaliana	SRR3124766
SAMN04444219	PAIRED	2895	Arabidopsis thaliana	SRR3124772
SAMN04444211	PAIRED	2379	Arabidopsis thaliana	SRR3124764
SAMN04444223	PAIRED	4363	Arabidopsis thaliana	SRR3124986
SAMN04444221	PAIRED	2467	Arabidopsis thaliana	SRR3124775
SAMN04444227	PAIRED	2884	Arabidopsis thaliana	SRR3124990
SAMN04444173	PAIRED	2385	Arabidopsis thaliana	SRR3125002
SAMN04444225	PAIRED	2818	Arabidopsis thaliana	SRR3124987
SAMN04444229	PAIRED	2973	Arabidopsis thaliana	SRR3124992
SAMN04444231	PAIRED	2406	Arabidopsis thaliana	SRR3124994
SAMN04444233	PAIRED	2772	Arabidopsis thaliana	SRR3124997
SAMN04444175	PAIRED	2202	Arabidopsis thaliana	SRR3125005
SAMN04444237	PAIRED	2244	Arabidopsis thaliana	SRR3125004
SAMN04444235	PAIRED	2093	Arabidopsis thaliana	SRR3124998
SAMN04479690	PAIRED	29902	Arabidopsis thaliana	SRR3151787
SAMN04544332	PAIRED	5087	Arabidopsis thaliana	SRR3223423
SAMN04555594	PAIRED	5632	Arabidopsis thaliana	SRR3233699
SAMN04562503	PAIRED	4740	Arabidopsis thaliana	SRR3233700
SAMN04556709	PAIRED	6077	Arabidopsis thaliana	SRR3233698
SAMN04556708	PAIRED	6273	Arabidopsis thaliana	SRR3233697
SAMN04562501	PAIRED	4992	Arabidopsis thaliana	SRR3233705
SAMN04556707	PAIRED	5940	Arabidopsis thaliana	SRR3233703
SAMN04556706	PAIRED	6298	Arabidopsis thaliana	SRR3233702
SAMN04575379	PAIRED	2016	Arabidopsis thaliana	SRR3285208
SAMN04575379	PAIRED	1449	Arabidopsis thaliana	SRR3285304
SAMN04575379	PAIRED	2196	Arabidopsis thaliana	SRR3285357
SAMN04575379	PAIRED	1953	Arabidopsis thaliana	SRR3285387
SAMN04575379	PAIRED	1498	Arabidopsis thaliana	SRR3285388
SAMN04575379	PAIRED	1995	Arabidopsis thaliana	SRR3281413
SAMN04575379	PAIRED	1394	Arabidopsis thaliana	SRR3281417
SAMN04575379	PAIRED	1457	Arabidopsis thaliana	SRR3281444
SAMN04576113	PAIRED	5482	Arabidopsis thaliana	SRR3286447
SAMN04576113	PAIRED	7821	Arabidopsis thaliana	SRR3286489
SAMN04576114	PAIRED	6775	Arabidopsis thaliana	SRR3286625
SAMN04576114	PAIRED	6448	Arabidopsis thaliana	SRR3286642
SAMN04576115	PAIRED	5773	Arabidopsis thaliana	SRR3286654
SAMN04576115	PAIRED	5743	Arabidopsis thaliana	SRR3286663
SAMN04577817	PAIRED	1728	Arabidopsis thaliana	SRR3289283
SAMN04577818	PAIRED	1728	Arabidopsis thaliana	SRR3289284
SAMN04577819	PAIRED	1855	Arabidopsis thaliana	SRR3289311
SAMN04577820	PAIRED	1728	Arabidopsis thaliana	SRR3289352
SAMN04859429	PAIRED	4992	Arabidopsis thaliana	SRR3393593
SAMN04859428	PAIRED	7338	Arabidopsis thaliana	SRR3393592
SAMN04859426	PAIRED	4974	Arabidopsis thaliana	SRR3393594
SAMN04859427	PAIRED	5228	Arabidopsis thaliana	SRR3393591
SAMN04859425	PAIRED	7736	Arabidopsis thaliana	SRR3393590
SAMN04859422	PAIRED	8208	Arabidopsis thaliana	SRR3393589
SAMN04859423	PAIRED	5886	Arabidopsis thaliana	SRR3393588
SAMN04859418	PAIRED	6775	Arabidopsis thaliana	SRR3393587
SAMN04859420	PAIRED	6370	Arabidopsis thaliana	SRR3393585
SAMN04859419	PAIRED	5053	Arabidopsis thaliana	SRR3393586
SAMN04859421	PAIRED	6306	Arabidopsis thaliana	SRR3393584
SAMN04859424	PAIRED	6867	Arabidopsis thaliana	SRR3393583
SAMN04859430	PAIRED	6388	Arabidopsis thaliana	SRR3393582
SAMN04859417	PAIRED	6273	Arabidopsis thaliana	SRR3393581
SAMN04859415	PAIRED	5763	Arabidopsis thaliana	SRR3393579
SAMN04859416	PAIRED	5759	Arabidopsis thaliana	SRR3393580
SAMN04859431	PAIRED	6407	Arabidopsis thaliana	SRR3393577
SAMN04859432	PAIRED	7052	Arabidopsis thaliana	SRR3393578
SAMN04992814	PAIRED	9388	Arabidopsis thaliana	SRR3508141
SAMN04992814	PAIRED	9170	Arabidopsis thaliana	SRR3508142
SAMN04992814	PAIRED	9305	Arabidopsis thaliana	SRR3508143
SAMN04992814	PAIRED	8870	Arabidopsis thaliana	SRR3508144
SAMN04992814	PAIRED	8690	Arabidopsis thaliana	SRR3508145
SAMN04992814	PAIRED	9701	Arabidopsis thaliana	SRR3508809
SAMN04992814	PAIRED	8100	Arabidopsis thaliana	SRR3508810
SAMN04992814	PAIRED	8045	Arabidopsis thaliana	SRR3523097
SAMN04992814	PAIRED	5847	Arabidopsis thaliana	SRR3537455
SAMN04992814	PAIRED	3955	Arabidopsis thaliana	SRR3538024
SAMN04992814	PAIRED	5344	Arabidopsis thaliana	SRR3538025
SAMN04992814	PAIRED	5829	Arabidopsis thaliana	SRR3538026
SAMN04992814	PAIRED	5738	Arabidopsis thaliana	SRR3538027
SAMN04992814	PAIRED	5753	Arabidopsis thaliana	SRR3538028
SAMN04992814	PAIRED	6007	Arabidopsis thaliana	SRR3538029
SAMN04992814	PAIRED	5698	Arabidopsis thaliana	SRR3538030
SAMN04992814	PAIRED	6399	Arabidopsis thaliana	SRR3543193
SAMN04992814	PAIRED	3313	Arabidopsis thaliana	SRR3543194
SAMN04992814	PAIRED	6512	Arabidopsis thaliana	SRR3543361
SAMN04992814	PAIRED	8348	Arabidopsis thaliana	SRR3543363
SAMN04992814	PAIRED	6458	Arabidopsis thaliana	SRR3543364
SAMN04992814	PAIRED	6718	Arabidopsis thaliana	SRR3543366
SAMN04992814	PAIRED	6129	Arabidopsis thaliana	SRR3543369
SAMN04992814	PAIRED	4308	Arabidopsis thaliana	SRR3543372
SAMN04992814	PAIRED	6623	Arabidopsis thaliana	SRR3543373
SAMN04992814	PAIRED	6763	Arabidopsis thaliana	SRR3543375
SAMN04992814	PAIRED	4834	Arabidopsis thaliana	SRR3543376
SAMN04992814	PAIRED	5137	Arabidopsis thaliana	SRR3543377
SAMN04992814	PAIRED	5333	Arabidopsis thaliana	SRR3543378
SAMN04992814	PAIRED	5497	Arabidopsis thaliana	SRR3543379
SAMN04992814	PAIRED	5756	Arabidopsis thaliana	SRR3543380
SAMN04992814	PAIRED	5171	Arabidopsis thaliana	SRR3543381
SAMN05172255	PAIRED	3159	Arabidopsis thaliana	SRR3584159
SAMN05172257	PAIRED	3631	Arabidopsis thaliana	SRR3584161
SAMN05172260	PAIRED	2506	Arabidopsis thaliana	SRR3584163
SAMN05172256	PAIRED	3166	Arabidopsis thaliana	SRR3584160
SAMN05172261	PAIRED	3169	Arabidopsis thaliana	SRR3584164
SAMN05172263	PAIRED	3792	Arabidopsis thaliana	SRR3584166
[truncated: 939 more rows]

## Sheet: Atha_single_end_illumina
BioSample	LibraryLayout	Mbases	Organism	Run ID
		7630162
SAMN04870011	SINGLE	19719	Arabidopsis thaliana	SRR3403881
SAMN06293551	SINGLE	4564	Arabidopsis thaliana	SRR5227388
SAMN06293550	SINGLE	5433	Arabidopsis thaliana	SRR5227389
SAMN06293549	SINGLE	4290	Arabidopsis thaliana	SRR5227390
SAMN06293548	SINGLE	3084	Arabidopsis thaliana	SRR5227391
SAMN06293547	SINGLE	3506	Arabidopsis thaliana	SRR5227392
SAMN06293546	SINGLE	4169	Arabidopsis thaliana	SRR5227393
SAMN06293545	SINGLE	3469	Arabidopsis thaliana	SRR5227394
SAMN06293544	SINGLE	1428	Arabidopsis thaliana	SRR5227395
SAMN06293543	SINGLE	3028	Arabidopsis thaliana	SRR5227396
SAMN06293542	SINGLE	4507	Arabidopsis thaliana	SRR5227397
SAMN06293541	SINGLE	4494	Arabidopsis thaliana	SRR5227398
SAMN06293540	SINGLE	4985	Arabidopsis thaliana	SRR5227399
SAMN06293591	SINGLE	4308	Arabidopsis thaliana	SRR5227400
SAMN06293590	SINGLE	4324	Arabidopsis thaliana	SRR5227401
SAMN06293589	SINGLE	4117	Arabidopsis thaliana	SRR5227402
SAMN06293588	SINGLE	4336	Arabidopsis thaliana	SRR5227403
SAMN06293587	SINGLE	4769	Arabidopsis thaliana	SRR5227404
SAMN06293586	SINGLE	3499	Arabidopsis thaliana	SRR5227405
SAMN06293585	SINGLE	4272	Arabidopsis thaliana	SRR5227406
SAMN06293584	SINGLE	4591	Arabidopsis thaliana	SRR5227407
SAMN06293583	SINGLE	4684	Arabidopsis thaliana	SRR5227408
SAMN06293582	SINGLE	3371	Arabidopsis thaliana	SRR5227409
SAMN06293580	SINGLE	4472	Arabidopsis thaliana	SRR5227410
SAMN06293579	SINGLE	4793	Arabidopsis thaliana	SRR5227411
SAMN06293578	SINGLE	4919	Arabidopsis thaliana	SRR5227412
SAMN06293577	SINGLE	3172	Arabidopsis thaliana	SRR5227413
SAMN06293576	SINGLE	5077	Arabidopsis thaliana	SRR5227414
SAMN06293575	SINGLE	5206	Arabidopsis thaliana	SRR5227415
SAMN06293574	SINGLE	4756	Arabidopsis thaliana	SRR5227416
SAMN06293573	SINGLE	5521	Arabidopsis thaliana	SRR5227417
SAMN03838102	SINGLE	966	Arabidopsis thaliana	SRR2086512
SAMN03838101	SINGLE	1061	Arabidopsis thaliana	SRR2086506
SAMN03838095	SINGLE	1081	Arabidopsis thaliana	SRR2086503
SAMN03838096	SINGLE	1221	Arabidopsis thaliana	SRR2086505
SAMN03838090	SINGLE	1193	Arabidopsis thaliana	SRR2086497
SAMN03838089	SINGLE	995	Arabidopsis thaliana	SRR2086496
SAMEA4026950	SINGLE	1340	Arabidopsis thaliana	ERR1447069
SAMEA4026951	SINGLE	1149	Arabidopsis thaliana	ERR1447070
SAMEA4026952	SINGLE	1142	Arabidopsis thaliana	ERR1447071
SAMEA4026953	SINGLE	1283	Arabidopsis thaliana	ERR1447072
SAMEA4026954	SINGLE	1085	Arabidopsis thaliana	ERR1447073
SAMEA4026955	SINGLE	1726	Arabidopsis thaliana	ERR1447074
SAMEA4026956	SINGLE	1279	Arabidopsis thaliana	ERR1447075
SAMEA4026957	SINGLE	1212	Arabidopsis thaliana	ERR1447076
SAMEA4026958	SINGLE	1191	Arabidopsis thaliana	ERR1447077
SAMEA4026959	SINGLE	1143	Arabidopsis thaliana	ERR1447078
SAMEA4026960	SINGLE	1645	Arabidopsis thaliana	ERR1447079
SAMEA4026961	SINGLE	1147	Arabidopsis thaliana	ERR1447080
SAMEA4026962	SINGLE	1403	Arabidopsis thaliana	ERR1447081
SAMEA4026963	SINGLE	1153	Arabidopsis thaliana	ERR1447082
SAMEA4026964	SINGLE	1371	Arabidopsis thaliana	ERR1447083
SAMN04335392	SINGLE	2066	Arabidopsis thaliana	SRR2993799
SAMN04335391	SINGLE	2034	Arabidopsis thaliana	SRR2993798
SAMN04335390	SINGLE	858	Arabidopsis thaliana	SRR2993797
SAMN04335389	SINGLE	842	Arabidopsis thaliana	SRR2993796
SAMN04335388	SINGLE	682	Arabidopsis thaliana	SRR2993795
SAMN04335387	SINGLE	666	Arabidopsis thaliana	SRR2993794
SAMN04335385	SINGLE	1705	Arabidopsis thaliana	SRR2993792
SAMN04335384	SINGLE	796	Arabidopsis thaliana	SRR2993791
SAMN04335386	SINGLE	1725	Arabidopsis thaliana	SRR2993793
SAMN04335383	SINGLE	773	Arabidopsis thaliana	SRR2993790
SAMN04335382	SINGLE	757	Arabidopsis thaliana	SRR2993789
SAMN04335381	SINGLE	738	Arabidopsis thaliana	SRR2993788
SAMN04364432	SINGLE	8096	Arabidopsis thaliana	SRR3050625
SAMN04364431	SINGLE	7080	Arabidopsis thaliana	SRR3050624
SAMN04364430	SINGLE	9551	Arabidopsis thaliana	SRR3050623
SAMN04364429	SINGLE	7648	Arabidopsis thaliana	SRR3050622
SAMN04571675	SINGLE	2255	Arabidopsis thaliana	SRR3271889
SAMN04571675	SINGLE	1927	Arabidopsis thaliana	SRR3271934
SAMN04571675	SINGLE	2300	Arabidopsis thaliana	SRR3272230
SAMN04571675	SINGLE	2015	Arabidopsis thaliana	SRR3272249
SAMN04571675	SINGLE	2344	Arabidopsis thaliana	SRR3272342
SAMN04571675	SINGLE	1937	Arabidopsis thaliana	SRR3272398
SAMN04571678	SINGLE	1443	Arabidopsis thaliana	SRR3272417
SAMN04571678	SINGLE	1860	Arabidopsis thaliana	SRR3272465
SAMN04571678	SINGLE	2316	Arabidopsis thaliana	SRR3272492
SAMN04571678	SINGLE	1860	Arabidopsis thaliana	SRR3272675
SAMN04571678	SINGLE	1743	Arabidopsis thaliana	SRR3273227
SAMN04571678	SINGLE	1836	Arabidopsis thaliana	SRR3273229
SAMN05170745	SINGLE	1235	Arabidopsis thaliana	SRR3581868
SAMN05390008	SINGLE	12288	Arabidopsis thaliana	SRR4105366
SAMN05390009	SINGLE	5786	Arabidopsis thaliana	SRR4105367
SAMN05390010	SINGLE	1582	Arabidopsis thaliana	SRR4048664
SAMN05390010	SINGLE	1933	Arabidopsis thaliana	SRR4048665
SAMN05390010	SINGLE	1356	Arabidopsis thaliana	SRR4048666
SAMN05429008	SINGLE	1057	Arabidopsis thaliana	SRR3953889
SAMN05429008	SINGLE	952	Arabidopsis thaliana	SRR3953890
SAMN05429008	SINGLE	799	Arabidopsis thaliana	SRR3953891
SAMN05429007	SINGLE	732	Arabidopsis thaliana	SRR3953892
SAMN05429007	SINGLE	875	Arabidopsis thaliana	SRR3953893
SAMN05429007	SINGLE	691	Arabidopsis thaliana	SRR3953894
SAMN05429010	SINGLE	931	Arabidopsis thaliana	SRR3953895
SAMN05429010	SINGLE	1682	Arabidopsis thaliana	SRR3953896
SAMN05429010	SINGLE	972	Arabidopsis thaliana	SRR3953897
SAMN05429009	SINGLE	736	Arabidopsis thaliana	SRR3953898
SAMN05429009	SINGLE	759	Arabidopsis thaliana	SRR3953899
SAMN05429009	SINGLE	992	Arabidopsis thaliana	SRR3953900
SAMN05429012	SINGLE	1033	Arabidopsis thaliana	SRR3953901
SAMN05429012	SINGLE	1033	Arabidopsis thaliana	SRR3953902
SAMN05429012	SINGLE	1022	Arabidopsis thaliana	SRR3953903
SAMN05429011	SINGLE	953	Arabidopsis thaliana	SRR3953904
SAMN05429011	SINGLE	976	Arabidopsis thaliana	SRR3953905
SAMN05429011	SINGLE	961	Arabidopsis thaliana	SRR3953906
SAMN05429014	SINGLE	1073	Arabidopsis thaliana	SRR3953907
SAMN05429014	SINGLE	1022	Arabidopsis thaliana	SRR3953908
SAMN05429014	SINGLE	1074	Arabidopsis thaliana	SRR3953909
SAMN05429013	SINGLE	884	Arabidopsis thaliana	SRR3953910
SAMN05429013	SINGLE	1002	Arabidopsis thaliana	SRR3953911
SAMN05429013	SINGLE	914	Arabidopsis thaliana	SRR3953912
SAMN05429016	SINGLE	1610	Arabidopsis thaliana	SRR3953913
SAMN05429016	SINGLE	1524	Arabidopsis thaliana	SRR3953914
SAMN05429016	SINGLE	890	Arabidopsis thaliana	SRR3953915
SAMN05429015	SINGLE	1348	Arabidopsis thaliana	SRR3953916
SAMN05429015	SINGLE	1528	Arabidopsis thaliana	SRR3953917
SAMN05429015	SINGLE	1716	Arabidopsis thaliana	SRR3953918
SAMN05429018	SINGLE	910	Arabidopsis thaliana	SRR3953919
SAMN05429018	SINGLE	1362	Arabidopsis thaliana	SRR3953920
SAMN05429018	SINGLE	1443	Arabidopsis thaliana	SRR3953921
SAMN05429017	SINGLE	968	Arabidopsis thaliana	SRR3953922
SAMN05429017	SINGLE	1370	Arabidopsis thaliana	SRR3953923
SAMN05429017	SINGLE	1483	Arabidopsis thaliana	SRR3953924
SAMN05429020	SINGLE	1045	Arabidopsis thaliana	SRR3953925
SAMN05429020	SINGLE	711	Arabidopsis thaliana	SRR3953926
SAMN05429020	SINGLE	886	Arabidopsis thaliana	SRR3953927
SAMN05429019	SINGLE	935	Arabidopsis thaliana	SRR3953928
SAMN05429019	SINGLE	827	Arabidopsis thaliana	SRR3953929
SAMN05429019	SINGLE	718	Arabidopsis thaliana	SRR3953930
SAMN05429022	SINGLE	866	Arabidopsis thaliana	SRR3953931
SAMN05429022	SINGLE	1018	Arabidopsis thaliana	SRR3953932
SAMN05429022	SINGLE	971	Arabidopsis thaliana	SRR3953933
SAMN05429021	SINGLE	995	Arabidopsis thaliana	SRR3953934
SAMN05429021	SINGLE	922	Arabidopsis thaliana	SRR3953935
SAMN05429021	SINGLE	974	Arabidopsis thaliana	SRR3953936
SAMN05429024	SINGLE	874	Arabidopsis thaliana	SRR3953937
SAMN05429024	SINGLE	928	Arabidopsis thaliana	SRR3953938
SAMN05429024	SINGLE	1000	Arabidopsis thaliana	SRR3953939
SAMN05429023	SINGLE	1050	Arabidopsis thaliana	SRR3953940
SAMN05429023	SINGLE	971	Arabidopsis thaliana	SRR3953941
SAMN05429023	SINGLE	789	Arabidopsis thaliana	SRR3953942
SAMN05429026	SINGLE	808	Arabidopsis thaliana	SRR3953943
SAMN05429026	SINGLE	852	Arabidopsis thaliana	SRR3953944
SAMN05429026	SINGLE	2412	Arabidopsis thaliana	SRR3953945
SAMN05429025	SINGLE	691	Arabidopsis thaliana	SRR3953946
SAMN05429025	SINGLE	665	Arabidopsis thaliana	SRR3953947
SAMN05429025	SINGLE	906	Arabidopsis thaliana	SRR3953948
SAMN05429028	SINGLE	899	Arabidopsis thaliana	SRR3953949
SAMN05429028	SINGLE	1345	Arabidopsis thaliana	SRR3953950
SAMN05429028	SINGLE	1368	Arabidopsis thaliana	SRR3953951
SAMN05429027	SINGLE	1253	Arabidopsis thaliana	SRR3953952
SAMN05429027	SINGLE	1020	Arabidopsis thaliana	SRR3953953
SAMN05429027	SINGLE	1335	Arabidopsis thaliana	SRR3953954
SAMN05429030	SINGLE	594	Arabidopsis thaliana	SRR3953955
SAMN05429030	SINGLE	666	Arabidopsis thaliana	SRR3953956
SAMN05429030	SINGLE	527	Arabidopsis thaliana	SRR3953957
SAMN05429029	SINGLE	1545	Arabidopsis thaliana	SRR3953958
SAMN05429029	SINGLE	551	Arabidopsis thaliana	SRR3953959
SAMN05429029	SINGLE	913	Arabidopsis thaliana	SRR3953960
SAMN05429032	SINGLE	911	Arabidopsis thaliana	SRR3953961
SAMN05429032	SINGLE	913	Arabidopsis thaliana	SRR3953962
SAMN05429032	SINGLE	958	Arabidopsis thaliana	SRR3953963
SAMN05429031	SINGLE	904	Arabidopsis thaliana	SRR3953964
SAMN05429031	SINGLE	916	Arabidopsis thaliana	SRR3953965
SAMN05429031	SINGLE	920	Arabidopsis thaliana	SRR3953966
SAMN05429034	SINGLE	849	Arabidopsis thaliana	SRR3953967
SAMN05429034	SINGLE	978	Arabidopsis thaliana	SRR3953968
SAMN05429034	SINGLE	1019	Arabidopsis thaliana	SRR3953969
SAMN05429033	SINGLE	975	Arabidopsis thaliana	SRR3953970
SAMN05429033	SINGLE	997	Arabidopsis thaliana	SRR3953971
SAMN05429033	SINGLE	992	Arabidopsis thaliana	SRR3953972
SAMN05429036	SINGLE	960	Arabidopsis thaliana	SRR3953973
SAMN05429036	SINGLE	960	Arabidopsis thaliana	SRR3953974
SAMN05429036	SINGLE	975	Arabidopsis thaliana	SRR3953975
SAMN05429035	SINGLE	1115	Arabidopsis thaliana	SRR3953976
SAMN05429035	SINGLE	892	Arabidopsis thaliana	SRR3953977
SAMN05429035	SINGLE	782	Arabidopsis thaliana	SRR3953978
SAMN05429038	SINGLE	731	Arabidopsis thaliana	SRR3953979
SAMN05429038	SINGLE	1743	Arabidopsis thaliana	SRR3953980
SAMN05429038	SINGLE	1836	Arabidopsis thaliana	SRR3953981
SAMN05429037	SINGLE	2763	Arabidopsis thaliana	SRR3953982
SAMN05429037	SINGLE	674	Arabidopsis thaliana	SRR3953983
SAMN05429037	SINGLE	461	Arabidopsis thaliana	SRR3953984
SAMN05750892	SINGLE	6444	Arabidopsis thaliana	SRR4195883
SAMN05750893	SINGLE	6767	Arabidopsis thaliana	SRR4195885
SAMN05750894	SINGLE	5478	Arabidopsis thaliana	SRR4195867
SAMN05750895	SINGLE	4140	Arabidopsis thaliana	SRR4195869
SAMN05750896	SINGLE	3519	Arabidopsis thaliana	SRR4195870
SAMN05750897	SINGLE	3222	Arabidopsis thaliana	SRR4195871
SAMN06710692	SINGLE	574	Arabidopsis thaliana	SRR5444357
SAMN06710671	SINGLE	2157	Arabidopsis thaliana	SRR5444354
SAMN06710694	SINGLE	840	Arabidopsis thaliana	SRR5444355
SAMN06710693	SINGLE	2080	Arabidopsis thaliana	SRR5444356
SAMN06710689	SINGLE	2534	Arabidopsis thaliana	SRR5444360
SAMN06710691	SINGLE	1119	Arabidopsis thaliana	SRR5444358
SAMN06710690	SINGLE	792	Arabidopsis thaliana	SRR5444359
SAMN06710688	SINGLE	1642	Arabidopsis thaliana	SRR5444361
SAMN06710687	SINGLE	1298	Arabidopsis thaliana	SRR5444362
SAMN06710685	SINGLE	1401	Arabidopsis thaliana	SRR5444364
SAMN06710684	SINGLE	2148	Arabidopsis thaliana	SRR5444365
SAMN06710686	SINGLE	2555	Arabidopsis thaliana	SRR5444363
SAMN03853646	SINGLE	845	Arabidopsis thaliana	SRR2097109
SAMN03853647	SINGLE	1073	Arabidopsis thaliana	SRR2097110
SAMN03853648	SINGLE	1939	Arabidopsis thaliana	SRR2097136
SAMN03853649	SINGLE	2445	Arabidopsis thaliana	SRR2097137
SAMN03853650	SINGLE	2863	Arabidopsis thaliana	SRR2097138
SAMN03853651	SINGLE	4037	Arabidopsis thaliana	SRR2097140
SAMN03853652	SINGLE	1669	Arabidopsis thaliana	SRR2097143
SAMN03853653	SINGLE	2382	Arabidopsis thaliana	SRR2097146
SAMD00064197	SINGLE	654	Arabidopsis thaliana	DRR072885
SAMD00064197	SINGLE	699	Arabidopsis thaliana	DRR072886
SAMD00064197	SINGLE	638	Arabidopsis thaliana	DRR072887
SAMD00064198	SINGLE	698	Arabidopsis thaliana	DRR072888
SAMD00064198	SINGLE	652	Arabidopsis thaliana	DRR072889
SAMD00064198	SINGLE	577	Arabidopsis thaliana	DRR072890
SAMD00064199	SINGLE	708	Arabidopsis thaliana	DRR072891
SAMD00064199	SINGLE	627	Arabidopsis thaliana	DRR072892
SAMD00064199	SINGLE	657	Arabidopsis thaliana	DRR072893
SAMEA3907529	SINGLE	1014	Arabidopsis thaliana	ERR1337941
SAMEA3907530	SINGLE	1027	Arabidopsis thaliana	ERR1337942
SAMEA3907531	SINGLE	1098	Arabidopsis thaliana	ERR1337943
SAMEA3907532	SINGLE	1161	Arabidopsis thaliana	ERR1337944
SAMEA3907533	SINGLE	1013	Arabidopsis thaliana	ERR1337945
SAMEA3907535	SINGLE	1116	Arabidopsis thaliana	ERR1337947
SAMEA3907536	SINGLE	1196	Arabidopsis thaliana	ERR1337948
SAMEA3907537	SINGLE	1344	Arabidopsis thaliana	ERR1337949
SAMEA3907538	SINGLE	1202	Arabidopsis thaliana	ERR1337950
SAMEA3907539	SINGLE	1221	Arabidopsis thaliana	ERR1337951
SAMEA3907540	SINGLE	1041	Arabidopsis thaliana	ERR1337952
SAMEA3907541	SINGLE	1183	Arabidopsis thaliana	ERR1337953
SAMEA3907542	SINGLE	598	Arabidopsis thaliana	ERR1337954
SAMEA3907543	SINGLE	720	Arabidopsis thaliana	ERR1337955
SAMEA3907544	SINGLE	636	Arabidopsis thaliana	ERR1337956
SAMEA3907546	SINGLE	699	Arabidopsis thaliana	ERR1337958
SAMEA3907547	SINGLE	666	Arabidopsis thaliana	ERR1337959
SAMEA3907548	SINGLE	592	Arabidopsis thaliana	ERR1337960
SAMEA3907549	SINGLE	623	Arabidopsis thaliana	ERR1337961
SAMEA3907550	SINGLE	581	Arabidopsis thaliana	ERR1337962
SAMEA3907551	SINGLE	613	Arabidopsis thaliana	ERR1337963
SAMEA3907552	SINGLE	561	Arabidopsis thaliana	ERR1337964
SAMEA3907553	SINGLE	843	Arabidopsis thaliana	ERR1337965
SAMEA3907554	SINGLE	610	Arabidopsis thaliana	ERR1337966
SAMEA3913378	SINGLE	541	Arabidopsis thaliana	ERR1341894
SAMEA3960024	SINGLE	2725	Arabidopsis thaliana	ERR1406259
SAMEA3960025	SINGLE	2938	Arabidopsis thaliana	ERR1406260
SAMEA3960026	SINGLE	2971	Arabidopsis thaliana	ERR1406261
SAMEA3960027	SINGLE	3185	Arabidopsis thaliana	ERR1406262
SAMEA3960028	SINGLE	2471	Arabidopsis thaliana	ERR1406263
SAMEA3960029	SINGLE	3220	Arabidopsis thaliana	ERR1406264
SAMEA3960030	SINGLE	2922	Arabidopsis thaliana	ERR1406265
SAMEA3960031	SINGLE	2733	Arabidopsis thaliana	ERR1406266
SAMEA3960032	SINGLE	2928	Arabidopsis thaliana	ERR1406268
SAMEA3960033	SINGLE	2929	Arabidopsis thaliana	ERR1406269
SAMEA3960034	SINGLE	3057	Arabidopsis thaliana	ERR1406270
SAMEA3960035	SINGLE	2889	Arabidopsis thaliana	ERR1406271
SAMEA3960037	SINGLE	4319	Arabidopsis thaliana	ERR1406272
SAMEA3960038	SINGLE	3133	Arabidopsis thaliana	ERR1406273
SAMEA3960039	SINGLE	2003	Arabidopsis thaliana	ERR1406274
SAMEA3960040	SINGLE	3053	Arabidopsis thaliana	ERR1406275
SAMEA3960041	SINGLE	2477	Arabidopsis thaliana	ERR1406276
SAMEA3960042	SINGLE	3136	Arabidopsis thaliana	ERR1406277
SAMEA3960043	SINGLE	2553	Arabidopsis thaliana	ERR1406278
SAMEA3960044	SINGLE	2769	Arabidopsis thaliana	ERR1406279
SAMEA3960045	SINGLE	3677	Arabidopsis thaliana	ERR1406280
SAMEA3960047	SINGLE	3743	Arabidopsis thaliana	ERR1406281
SAMEA3960048	SINGLE	3118	Arabidopsis thaliana	ERR1406282
SAMEA3960049	SINGLE	3514	Arabidopsis thaliana	ERR1406284
SAMEA3960050	SINGLE	2946	Arabidopsis thaliana	ERR1406285
SAMEA3960051	SINGLE	2820	Arabidopsis thaliana	ERR1406286
SAMEA3960052	SINGLE	3095	Arabidopsis thaliana	ERR1406287
SAMEA3960053	SINGLE	3938	Arabidopsis thaliana	ERR1406288
SAMEA3960054	SINGLE	2817	Arabidopsis thaliana	ERR1406289
SAMEA3960055	SINGLE	3635	Arabidopsis thaliana	ERR1406290
SAMEA3960056	SINGLE	3331	Arabidopsis thaliana	ERR1406291
SAMEA3960057	SINGLE	3531	Arabidopsis thaliana	ERR1406292
SAMEA3960058	SINGLE	5232	Arabidopsis thaliana	ERR1406293
SAMEA3960060	SINGLE	3828	Arabidopsis thaliana	ERR1406294
SAMEA3960061	SINGLE	2672	Arabidopsis thaliana	ERR1406296
SAMEA3960062	SINGLE	2837	Arabidopsis thaliana	ERR1406297
SAMEA3960063	SINGLE	5861	Arabidopsis thaliana	ERR1406298
SAMEA3960064	SINGLE	3443	Arabidopsis thaliana	ERR1406299
SAMEA3960065	SINGLE	4016	Arabidopsis thaliana	ERR1406300
SAMEA3960066	SINGLE	5778	Arabidopsis thaliana	ERR1406301
SAMEA3960067	SINGLE	3412	Arabidopsis thaliana	ERR1406302
SAMEA3960068	SINGLE	3373	Arabidopsis thaliana	ERR1406303
SAMEA3960069	SINGLE	3595	Arabidopsis thaliana	ERR1406304
SAMEA3960070	SINGLE	4748	Arabidopsis thaliana	ERR1406305
SAMEA3960072	SINGLE	3148	Arabidopsis thaliana	ERR1406306
SAMEA3960073	SINGLE	3175	Arabidopsis thaliana	ERR1406307
SAMEA3960074	SINGLE	3975	Arabidopsis thaliana	ERR1406308
SAMEA3960075	SINGLE	3834	Arabidopsis thaliana	ERR1406309
SAMEA3993696	SINGLE	1566	Arabidopsis thaliana	ERR1417874
SAMEA3993697	SINGLE	1772	Arabidopsis thaliana	ERR1417875
SAMEA3993698	SINGLE	1702	Arabidopsis thaliana	ERR1417876
SAMEA3993699	SINGLE	1597	Arabidopsis thaliana	ERR1417877
SAMEA3993700	SINGLE	1768	Arabidopsis thaliana	ERR1417878
SAMEA3993701	SINGLE	1621	Arabidopsis thaliana	ERR1417879
SAMEA3993702	SINGLE	1448	Arabidopsis thaliana	ERR1417880
SAMEA3993703	SINGLE	1778	Arabidopsis thaliana	ERR1417881
SAMEA3993704	SINGLE	1795	Arabidopsis thaliana	ERR1417882
SAMEA3993705	SINGLE	1587	Arabidopsis thaliana	ERR1417883
SAMEA3993706	SINGLE	1734	Arabidopsis thaliana	ERR1417884
SAMEA3993707	SINGLE	1649	Arabidopsis thaliana	ERR1417885
SAMEA3993708	SINGLE	2046	Arabidopsis thaliana	ERR1417886
SAMEA3993709	SINGLE	1854	Arabidopsis thaliana	ERR1417887
SAMEA3993710	SINGLE	1933	Arabidopsis thaliana	ERR1417888
SAMEA3993711	SINGLE	1395	Arabidopsis thaliana	ERR1417889
SAMEA3993712	SINGLE	1302	Arabidopsis thaliana	ERR1417890
SAMEA3993713	SINGLE	1032	Arabidopsis thaliana	ERR1417891
SAMEA3993714	SINGLE	1747	Arabidopsis thaliana	ERR1417892
SAMEA3993715	SINGLE	1571	Arabidopsis thaliana	ERR1417893
SAMEA3993716	SINGLE	1788	Arabidopsis thaliana	ERR1417894
SAMEA3993717	SINGLE	1772	Arabidopsis thaliana	ERR1417895
SAMEA3993718	SINGLE	1627	Arabidopsis thaliana	ERR1417896
SAMEA3993719	SINGLE	1667	Arabidopsis thaliana	ERR1417897
SAMEA3993720	SINGLE	1844	Arabidopsis thaliana	ERR1417898
SAMEA3993721	SINGLE	1624	Arabidopsis thaliana	ERR1417899
SAMEA3993722	SINGLE	1859	Arabidopsis thaliana	ERR1417900
SAMEA3993723	SINGLE	1495	Arabidopsis thaliana	ERR1417901
SAMEA3993724	SINGLE	1525	Arabidopsis thaliana	ERR1417902
SAMEA3993725	SINGLE	1776	Arabidopsis thaliana	ERR1417903
SAMEA3993726	SINGLE	1775	Arabidopsis thaliana	ERR1417904
SAMEA3993727	SINGLE	1753	Arabidopsis thaliana	ERR1417905
SAMEA3993728	SINGLE	1593	Arabidopsis thaliana	ERR1417906
SAMEA3993729	SINGLE	1663	Arabidopsis thaliana	ERR1417907
SAMEA3993730	SINGLE	1573	Arabidopsis thaliana	ERR1417908
SAMEA3993731	SINGLE	1636	Arabidopsis thaliana	ERR1417909
SAMEA3993732	SINGLE	1710	Arabidopsis thaliana	ERR1417910
SAMEA3993733	SINGLE	1746	Arabidopsis thaliana	ERR1417911
SAMEA3993734	SINGLE	1876	Arabidopsis thaliana	ERR1417912
SAMEA3993735	SINGLE	1830	Arabidopsis thaliana	ERR1417913
SAMEA3993736	SINGLE	1897	Arabidopsis thaliana	ERR1417914
SAMEA3993737	SINGLE	2239	Arabidopsis thaliana	ERR1417915
SAMEA3993738	SINGLE	1866	Arabidopsis thaliana	ERR1417916
SAMEA3993739	SINGLE	2164	Arabidopsis thaliana	ERR1417917
SAMEA3993740	SINGLE	1987	Arabidopsis thaliana	ERR1417918
SAMEA3993741	SINGLE	1732	Arabidopsis thaliana	ERR1417919
SAMEA3993742	SINGLE	1875	Arabidopsis thaliana	ERR1417920
SAMEA3993743	SINGLE	1504	Arabidopsis thaliana	ERR1417921
SAMEA4010216	SINGLE	1046	Arabidopsis thaliana	ERR1433119
SAMEA4010217	SINGLE	1306	Arabidopsis thaliana	ERR1433120
SAMEA4010218	SINGLE	1245	Arabidopsis thaliana	ERR1433121
SAMEA4010219	SINGLE	1245	Arabidopsis thaliana	ERR1433122
SAMEA4028676	SINGLE	666	Arabidopsis thaliana	ERR1447790
SAMEA4028677	SINGLE	678	Arabidopsis thaliana	ERR1447791
SAMEA4028678	SINGLE	776	Arabidopsis thaliana	ERR1447792
SAMEA4028679	SINGLE	667	Arabidopsis thaliana	ERR1447793
SAMEA4028680	SINGLE	670	Arabidopsis thaliana	ERR1447794
SAMEA4028681	SINGLE	764	Arabidopsis thaliana	ERR1447795
SAMEA4041298	SINGLE	406	Arabidopsis thaliana	ERR1464384
SAMEA4041299	SINGLE	549	Arabidopsis thaliana	ERR1464385
SAMEA4041300	SINGLE	428	Arabidopsis thaliana	ERR1464386
SAMEA4041301	SINGLE	381	Arabidopsis thaliana	ERR1464387
SAMEA4041302	SINGLE	431	Arabidopsis thaliana	ERR1464388
SAMEA4041303	SINGLE	411	Arabidopsis thaliana	ERR1464389
SAMEA4041304	SINGLE	583	Arabidopsis thaliana	ERR1464390
SAMEA4041305	SINGLE	437	Arabidopsis thaliana	ERR1464391
SAMEA4041306	SINGLE	408	Arabidopsis thaliana	ERR1464392
SAMEA4041307	SINGLE	404	Arabidopsis thaliana	ERR1464393
SAMEA4041308	SINGLE	423	Arabidopsis thaliana	ERR1464394
SAMEA20456668	SINGLE	2047	Arabidopsis thaliana	ERR1749780
SAMEA20457418	SINGLE	2076	Arabidopsis thaliana	ERR1749781
SAMEA20458168	SINGLE	2085	Arabidopsis thaliana	ERR1749782
SAMEA20458918	SINGLE	2063	Arabidopsis thaliana	ERR1749783
SAMEA20459668	SINGLE	1953	Arabidopsis thaliana	ERR1749784
SAMEA20460418	SINGLE	1880	Arabidopsis thaliana	ERR1749785
SAMEA2633605	SINGLE	387	Arabidopsis thaliana	ERR560488
SAMEA2633605	SINGLE	498	Arabidopsis thaliana	ERR560481
SAMEA2633606	SINGLE	505	Arabidopsis thaliana	ERR560474
SAMEA2633606	SINGLE	393	Arabidopsis thaliana	ERR560478
SAMEA2633607	SINGLE	567	Arabidopsis thaliana	ERR560477
SAMEA2633607	SINGLE	442	Arabidopsis thaliana	ERR560482
SAMEA2633608	SINGLE	411	Arabidopsis thaliana	ERR560468
SAMEA2633608	SINGLE	530	Arabidopsis thaliana	ERR560483
SAMEA2633609	SINGLE	385	Arabidopsis thaliana	ERR560470
SAMEA2633609	SINGLE	495	Arabidopsis thaliana	ERR560476
SAMEA2633610	SINGLE	411	Arabidopsis thaliana	ERR560484
SAMEA2633610	SINGLE	528	Arabidopsis thaliana	ERR560486
SAMEA2633611	SINGLE	574	Arabidopsis thaliana	ERR560465
SAMEA2633611	SINGLE	447	Arabidopsis thaliana	ERR560472
SAMEA2633612	SINGLE	406	Arabidopsis thaliana	ERR560479
SAMEA2633612	SINGLE	524	Arabidopsis thaliana	ERR560487
SAMEA2633613	SINGLE	371	Arabidopsis thaliana	ERR560475
SAMEA2633613	SINGLE	476	Arabidopsis thaliana	ERR560469
SAMEA2633614	SINGLE	557	Arabidopsis thaliana	ERR560466
SAMEA2633614	SINGLE	434	Arabidopsis thaliana	ERR560473
SAMEA2633615	SINGLE	380	Arabidopsis thaliana	ERR560480
SAMEA2633615	SINGLE	494	Arabidopsis thaliana	ERR560471
SAMEA2633616	SINGLE	525	Arabidopsis thaliana	ERR560485
SAMEA2633616	SINGLE	409	Arabidopsis thaliana	ERR560467
SAMEA2771243	SINGLE	583	Arabidopsis thaliana	ERR613759
SAMEA2771244	SINGLE	454	Arabidopsis thaliana	ERR613764
SAMEA2771245	SINGLE	505	Arabidopsis thaliana	ERR613762
SAMEA2771246	SINGLE	527	Arabidopsis thaliana	ERR613760
SAMEA2771247	SINGLE	464	Arabidopsis thaliana	ERR613761
SAMEA2771248	SINGLE	524	Arabidopsis thaliana	ERR613763
SAMEA2821801	SINGLE	1253	Arabidopsis thaliana	ERR657788
SAMEA2821802	SINGLE	1583	Arabidopsis thaliana	ERR657791
SAMEA2821803	SINGLE	1921	Arabidopsis thaliana	ERR657793
SAMEA2821804	SINGLE	1772	Arabidopsis thaliana	ERR657790
SAMEA2821805	SINGLE	1833	Arabidopsis thaliana	ERR657792
SAMEA2821806	SINGLE	1934	Arabidopsis thaliana	ERR657789
SAMEA3344905	SINGLE	1129	Arabidopsis thaliana	ERR860855
SAMEA3344905	SINGLE	1088	Arabidopsis thaliana	ERR860856
SAMEA3344905	SINGLE	1081	Arabidopsis thaliana	ERR860857
SAMEA3344905	SINGLE	1144	Arabidopsis thaliana	ERR860858
SAMEA3344906	SINGLE	1172	Arabidopsis thaliana	ERR860859
SAMEA3344906	SINGLE	1065	Arabidopsis thaliana	ERR860860
SAMEA3344906	SINGLE	1050	Arabidopsis thaliana	ERR860861
SAMEA3344906	SINGLE	1193	Arabidopsis thaliana	ERR860862
SAMEA3344907	SINGLE	1061	Arabidopsis thaliana	ERR860863
SAMEA3344907	SINGLE	1194	Arabidopsis thaliana	ERR860864
SAMEA3344907	SINGLE	1164	Arabidopsis thaliana	ERR860865
SAMEA3344907	SINGLE	1177	Arabidopsis thaliana	ERR860866
SAMEA3344908	SINGLE	728	Arabidopsis thaliana	ERR860867
SAMEA3344908	SINGLE	1220	Arabidopsis thaliana	ERR860868
SAMEA3344908	SINGLE	1180	Arabidopsis thaliana	ERR860869
SAMEA3344908	SINGLE	1116	Arabidopsis thaliana	ERR860870
SAMEA3486160	SINGLE	982	Arabidopsis thaliana	ERR964941
SAMEA3486161	SINGLE	1093	Arabidopsis thaliana	ERR964942
SAMEA3486162	SINGLE	1050	Arabidopsis thaliana	ERR964943
SAMEA3486163	SINGLE	1001	Arabidopsis thaliana	ERR964944
SAMEA3486164	SINGLE	1242	Arabidopsis thaliana	ERR964945
SAMEA3486165	SINGLE	1082	Arabidopsis thaliana	ERR964946
SAMEA3554185	SINGLE	1708	Arabidopsis thaliana	ERR1025437
SAMEA3554186	SINGLE	2226	Arabidopsis thaliana	ERR1025438
SAMEA3554187	SINGLE	2218	Arabidopsis thaliana	ERR1025439
SAMEA3555117	SINGLE	1953	Arabidopsis thaliana	ERR1025440
SAMEA3555118	SINGLE	2833	Arabidopsis thaliana	ERR1025441
SAMEA3555119	SINGLE	1851	Arabidopsis thaliana	ERR1025442
SAMN03940838	SINGLE	1837	Arabidopsis thaliana	SRR2131895
SAMN03940837	SINGLE	1964	Arabidopsis thaliana	SRR2131894
SAMN03940836	SINGLE	2481	Arabidopsis thaliana	SRR2131893
SAMN03940835	SINGLE	1759	Arabidopsis thaliana	SRR2131892
SAMN03940834	SINGLE	2418	Arabidopsis thaliana	SRR2131891
SAMN03940833	SINGLE	2308	Arabidopsis thaliana	SRR2131890
SAMN03945545	SINGLE	2202	Arabidopsis thaliana	SRR2136687
SAMN03945544	SINGLE	2179	Arabidopsis thaliana	SRR2136686
SAMN03945543	SINGLE	1986	Arabidopsis thaliana	SRR2136685
SAMN03945542	SINGLE	2065	Arabidopsis thaliana	SRR2136684
SAMN03945541	SINGLE	2046	Arabidopsis thaliana	SRR2136683
SAMN03945540	SINGLE	2154	Arabidopsis thaliana	SRR2136682
SAMN03945539	SINGLE	2424	Arabidopsis thaliana	SRR2136681
SAMN03945538	SINGLE	2018	Arabidopsis thaliana	SRR2136680
SAMN03945537	SINGLE	2166	Arabidopsis thaliana	SRR2136679
SAMN03945536	SINGLE	1975	Arabidopsis thaliana	SRR2136678
SAMN03945535	SINGLE	2050	Arabidopsis thaliana	SRR2136677
SAMN03945534	SINGLE	3062	Arabidopsis thaliana	SRR2136676
SAMN03988178	SINGLE	2158	Arabidopsis thaliana	SRR2162785
SAMN03988178	SINGLE	2079	Arabidopsis thaliana	SRR2170688
SAMN03988178	SINGLE	2183	Arabidopsis thaliana	SRR2170691
SAMN03988178	SINGLE	2287	Arabidopsis thaliana	SRR2163021
SAMN03995029	SINGLE	2479	Arabidopsis thaliana	SRR2163591
SAMN03995029	SINGLE	2460	Arabidopsis thaliana	SRR2163599
SAMN03995029	SINGLE	2586	Arabidopsis thaliana	SRR2163600
SAMN03995029	SINGLE	2618	Arabidopsis thaliana	SRR2163592
SAMN03995029	SINGLE	2328	Arabidopsis thaliana	SRR2163593
SAMN03995029	SINGLE	2293	Arabidopsis thaliana	SRR2163601
SAMN03995029	SINGLE	2587	Arabidopsis thaliana	SRR2163602
SAMN03995029	SINGLE	2620	Arabidopsis thaliana	SRR2163594
SAMN03978774	SINGLE	2339	Arabidopsis thaliana	SRR2163587
SAMN03978774	SINGLE	2317	Arabidopsis thaliana	SRR2163595
SAMN03978774	SINGLE	2048	Arabidopsis thaliana	SRR2163596
SAMN03978774	SINGLE	2089	Arabidopsis thaliana	SRR2163588
SAMN03978774	SINGLE	1552	Arabidopsis thaliana	SRR2163589
SAMN03978774	SINGLE	1531	Arabidopsis thaliana	SRR2163597
SAMN03978774	SINGLE	1962	Arabidopsis thaliana	SRR2163598
SAMN03978774	SINGLE	1986	Arabidopsis thaliana	SRR2163590
SAMN04002509	SINGLE	2418	Arabidopsis thaliana	SRR2170765
SAMN04002509	SINGLE	2321	Arabidopsis thaliana	SRR2163041
SAMN04002509	SINGLE	2367	Arabidopsis thaliana	SRR2163045
SAMN04002509	SINGLE	1831	Arabidopsis thaliana	SRR2170766
SAMN04002509	SINGLE	1991	Arabidopsis thaliana	SRR2170767
SAMN04002509	SINGLE	2194	Arabidopsis thaliana	SRR2163046
SAMN04002511	SINGLE	2201	Arabidopsis thaliana	SRR2163048
SAMN04002511	SINGLE	2098	Arabidopsis thaliana	SRR2170768
SAMN04002511	SINGLE	2311	Arabidopsis thaliana	SRR2170769
SAMN04002511	SINGLE	2020	Arabidopsis thaliana	SRR2163050
SAMN04002511	SINGLE	1838	Arabidopsis thaliana	SRR2163052
SAMN04002511	SINGLE	2308	Arabidopsis thaliana	SRR2170770
SAMN04040991	SINGLE	754	Arabidopsis thaliana	SRR2302919
SAMN04040990	SINGLE	729	Arabidopsis thaliana	SRR2302918
SAMN04040989	SINGLE	652	Arabidopsis thaliana	SRR2302917
SAMN04040988	SINGLE	660	Arabidopsis thaliana	SRR2302916
SAMN04040987	SINGLE	640	Arabidopsis thaliana	SRR2302915
SAMN04040986	SINGLE	768	Arabidopsis thaliana	SRR2302914
SAMN04040985	SINGLE	623	Arabidopsis thaliana	SRR2302913
SAMN04040984	SINGLE	609	Arabidopsis thaliana	SRR2302912
SAMN04040983	SINGLE	620	Arabidopsis thaliana	SRR2302911
SAMN04040982	SINGLE	642	Arabidopsis thaliana	SRR2302910
SAMN04040981	SINGLE	663	Arabidopsis thaliana	SRR2302909
SAMN04040980	SINGLE	657	Arabidopsis thaliana	SRR2302908
SAMN04075604	SINGLE	223	Arabidopsis thaliana	SRR2392672
SAMN04075610	SINGLE	215	Arabidopsis thaliana	SRR2392671
SAMN04075605	SINGLE	216	Arabidopsis thaliana	SRR2392673
SAMN04075608	SINGLE	215	Arabidopsis thaliana	SRR2392670
SAMN04075609	SINGLE	218	Arabidopsis thaliana	SRR2392669
SAMN04075607	SINGLE	221	Arabidopsis thaliana	SRR2392668
SAMN04075606	SINGLE	227	Arabidopsis thaliana	SRR2392667
SAMN04075603	SINGLE	223	Arabidopsis thaliana	SRR2392666
SAMN04225845	SINGLE	52	Arabidopsis thaliana	SRR2859823
SAMN04225844	SINGLE	95	Arabidopsis thaliana	SRR2859822
SAMN04225843	SINGLE	115	Arabidopsis thaliana	SRR2859821
SAMN04225842	SINGLE	108	Arabidopsis thaliana	SRR2859820
SAMN04225841	SINGLE	74	Arabidopsis thaliana	SRR2859819
SAMN04225840	SINGLE	116	Arabidopsis thaliana	SRR2859818
SAMN04225839	SINGLE	83	Arabidopsis thaliana	SRR2859817
SAMN04225838	SINGLE	24	Arabidopsis thaliana	SRR2859816
SAMN04225837	SINGLE	82	Arabidopsis thaliana	SRR2859815
SAMN04225836	SINGLE	71	Arabidopsis thaliana	SRR2859814
SAMN04225835	SINGLE	90	Arabidopsis thaliana	SRR2859813
SAMN04225834	SINGLE	190	Arabidopsis thaliana	SRR2859812
SAMN04225833	SINGLE	23	Arabidopsis thaliana	SRR2859811
SAMN04225832	SINGLE	14	Arabidopsis thaliana	SRR2859810
SAMN04225831	SINGLE	88	Arabidopsis thaliana	SRR2859809
SAMN04225830	SINGLE	174	Arabidopsis thaliana	SRR2859808
SAMN04225829	SINGLE	84	Arabidopsis thaliana	SRR2859807
SAMN04225828	SINGLE	138	Arabidopsis thaliana	SRR2859806
SAMN04225827	SINGLE	18	Arabidopsis thaliana	SRR2859805
SAMN04225826	SINGLE	56	Arabidopsis thaliana	SRR2859804
SAMN04225825	SINGLE	16	Arabidopsis thaliana	SRR2859803
SAMN04225824	SINGLE	4	Arabidopsis thaliana	SRR2859802
SAMN04225823	SINGLE	34	Arabidopsis thaliana	SRR2859801
SAMN04225892	SINGLE	25	Arabidopsis thaliana	SRR2859960
SAMN04225891	SINGLE	32	Arabidopsis thaliana	SRR2859959
SAMN04225890	SINGLE	35	Arabidopsis thaliana	SRR2859958
SAMN04225888	SINGLE	106	Arabidopsis thaliana	SRR2859956
SAMN04225889	SINGLE	46	Arabidopsis thaliana	SRR2859957
SAMN04225887	SINGLE	76	Arabidopsis thaliana	SRR2859955
SAMN04225886	SINGLE	95	Arabidopsis thaliana	SRR2859954
SAMN04225885	SINGLE	47	Arabidopsis thaliana	SRR2859953
SAMN04225884	SINGLE	75	Arabidopsis thaliana	SRR2859952
SAMN04225883	SINGLE	38	Arabidopsis thaliana	SRR2859951
SAMN04225882	SINGLE	28	Arabidopsis thaliana	SRR2859950
SAMN04225881	SINGLE	88	Arabidopsis thaliana	SRR2859949
SAMN04225880	SINGLE	74	Arabidopsis thaliana	SRR2859948
SAMN04225878	SINGLE	24	Arabidopsis thaliana	SRR2859946
SAMN04225879	SINGLE	118	Arabidopsis thaliana	SRR2859947
SAMN04225876	SINGLE	97	Arabidopsis thaliana	SRR2859944
SAMN04225877	SINGLE	85	Arabidopsis thaliana	SRR2859945
SAMN04225874	SINGLE	111	Arabidopsis thaliana	SRR2859942
SAMN04225875	SINGLE	94	Arabidopsis thaliana	SRR2859943
SAMN04225873	SINGLE	121	Arabidopsis thaliana	SRR2859941
SAMN04225871	SINGLE	45	Arabidopsis thaliana	SRR2859939
SAMN04225870	SINGLE	15	Arabidopsis thaliana	SRR2859938
SAMN04225872	SINGLE	118	Arabidopsis thaliana	SRR2859940
SAMN04225869	SINGLE	122	Arabidopsis thaliana	SRR2859937
SAMN04225868	SINGLE	79	Arabidopsis thaliana	SRR2859936
SAMN04225866	SINGLE	116	Arabidopsis thaliana	SRR2859934
SAMN04225867	SINGLE	153	Arabidopsis thaliana	SRR2859935
SAMN04225864	SINGLE	85	Arabidopsis thaliana	SRR2859932
SAMN04225863	SINGLE	157	Arabidopsis thaliana	SRR2859931
SAMN04225865	SINGLE	122	Arabidopsis thaliana	SRR2859933
SAMN04225862	SINGLE	99	Arabidopsis thaliana	SRR2859930
SAMN04225861	SINGLE	77	Arabidopsis thaliana	SRR2859929
SAMN04225859	SINGLE	78	Arabidopsis thaliana	SRR2859927
SAMN04225860	SINGLE	83	Arabidopsis thaliana	SRR2859928
SAMN04225858	SINGLE	119	Arabidopsis thaliana	SRR2859926
SAMN04225857	SINGLE	119	Arabidopsis thaliana	SRR2859925
SAMN04225856	SINGLE	89	Arabidopsis thaliana	SRR2859924
SAMN04225855	SINGLE	117	Arabidopsis thaliana	SRR2859923
SAMN04225854	SINGLE	123	Arabidopsis thaliana	SRR2859922
SAMN04225852	SINGLE	76	Arabidopsis thaliana	SRR2859920
SAMN04225853	SINGLE	87	Arabidopsis thaliana	SRR2859921
SAMN04225851	SINGLE	63	Arabidopsis thaliana	SRR2859919
SAMN04225822	SINGLE	136	Arabidopsis thaliana	SRR2859917
SAMN04225850	SINGLE	39	Arabidopsis thaliana	SRR2859918
SAMN04225821	SINGLE	122	Arabidopsis thaliana	SRR2859916
SAMN04225820	SINGLE	117	Arabidopsis thaliana	SRR2859915
SAMN04225818	SINGLE	147	Arabidopsis thaliana	SRR2859913
SAMN04225819	SINGLE	120	Arabidopsis thaliana	SRR2859914
SAMN04225817	SINGLE	166	Arabidopsis thaliana	SRR2859912
SAMN04225816	SINGLE	43	Arabidopsis thaliana	SRR2859911
SAMN04225815	SINGLE	2	Arabidopsis thaliana	SRR2859910
SAMN04225814	SINGLE	4	Arabidopsis thaliana	SRR2859909
SAMN04225813	SINGLE	52	Arabidopsis thaliana	SRR2859908
SAMN04225812	SINGLE	123	Arabidopsis thaliana	SRR2859907
SAMN04225810	SINGLE	139	Arabidopsis thaliana	SRR2859905
SAMN04225811	SINGLE	101	Arabidopsis thaliana	SRR2859906
SAMN04225809	SINGLE	135	Arabidopsis thaliana	SRR2859904
SAMN04225808	SINGLE	143	Arabidopsis thaliana	SRR2859903
SAMN04225806	SINGLE	146	Arabidopsis thaliana	SRR2859901
SAMN04225805	SINGLE	129	Arabidopsis thaliana	SRR2859900
SAMN04225807	SINGLE	141	Arabidopsis thaliana	SRR2859902
SAMN04225804	SINGLE	20	Arabidopsis thaliana	SRR2859899
SAMN04225803	SINGLE	29	Arabidopsis thaliana	SRR2859898
SAMN04225802	SINGLE	56	Arabidopsis thaliana	SRR2859897
SAMN04225801	SINGLE	102	Arabidopsis thaliana	SRR2859896
SAMN04225798	SINGLE	31	Arabidopsis thaliana	SRR2859893
SAMN04225799	SINGLE	66	Arabidopsis thaliana	SRR2859894
SAMN04225800	SINGLE	81	Arabidopsis thaliana	SRR2859895
SAMN04225797	SINGLE	85	Arabidopsis thaliana	SRR2859892
SAMN04225796	SINGLE	78	Arabidopsis thaliana	SRR2859891
SAMN04225795	SINGLE	85	Arabidopsis thaliana	SRR2859890
SAMN04225794	SINGLE	66	Arabidopsis thaliana	SRR2859889
SAMN04225793	SINGLE	42	Arabidopsis thaliana	SRR2859888
SAMN04225921	SINGLE	2	Arabidopsis thaliana	SRR2859886
SAMN04225920	SINGLE	44	Arabidopsis thaliana	SRR2859885
SAMN04225922	SINGLE	35	Arabidopsis thaliana	SRR2859887
SAMN04225919	SINGLE	35	Arabidopsis thaliana	SRR2859884
SAMN04225917	SINGLE	14	Arabidopsis thaliana	SRR2859882
SAMN04225918	SINGLE	52	Arabidopsis thaliana	SRR2859883
SAMN04225916	SINGLE	104	Arabidopsis thaliana	SRR2859881
SAMN04225915	SINGLE	26	Arabidopsis thaliana	SRR2859880
SAMN04225913	SINGLE	74	Arabidopsis thaliana	SRR2859878
SAMN04225914	SINGLE	69	Arabidopsis thaliana	SRR2859879
SAMN04225912	SINGLE	96	Arabidopsis thaliana	SRR2859877
SAMN04225911	SINGLE	44	Arabidopsis thaliana	SRR2859876
SAMN04225910	SINGLE	90	Arabidopsis thaliana	SRR2859875
SAMN04225909	SINGLE	44	Arabidopsis thaliana	SRR2859874
SAMN04225908	SINGLE	74	Arabidopsis thaliana	SRR2859873
SAMN04225907	SINGLE	74	Arabidopsis thaliana	SRR2859872
SAMN04225906	SINGLE	23	Arabidopsis thaliana	SRR2859871
SAMN04225905	SINGLE	198	Arabidopsis thaliana	SRR2859870
SAMN04225904	SINGLE	154	Arabidopsis thaliana	SRR2859869
SAMN04225902	SINGLE	140	Arabidopsis thaliana	SRR2859867
SAMN04225903	SINGLE	156	Arabidopsis thaliana	SRR2859868
SAMN04225901	SINGLE	73	Arabidopsis thaliana	SRR2859866
SAMN04225900	SINGLE	196	Arabidopsis thaliana	SRR2859865
SAMN04225899	SINGLE	163	Arabidopsis thaliana	SRR2859864
SAMN04225898	SINGLE	114	Arabidopsis thaliana	SRR2859863
SAMN04225897	SINGLE	22	Arabidopsis thaliana	SRR2859862
SAMN04225895	SINGLE	60	Arabidopsis thaliana	SRR2859860
SAMN04225896	SINGLE	143	Arabidopsis thaliana	SRR2859861
SAMN04225952	SINGLE	40	Arabidopsis thaliana	SRR2859859
SAMN04225951	SINGLE	228	Arabidopsis thaliana	SRR2859858
SAMN04225893	SINGLE	54	Arabidopsis thaliana	SRR2859856
SAMN04225894	SINGLE	136	Arabidopsis thaliana	SRR2859857
SAMN04225950	SINGLE	43	Arabidopsis thaliana	SRR2859855
SAMN04225949	SINGLE	70	Arabidopsis thaliana	SRR2859854
SAMN04225948	SINGLE	58	Arabidopsis thaliana	SRR2859853
SAMN04225947	SINGLE	90	Arabidopsis thaliana	SRR2859852
SAMN04225946	SINGLE	24	Arabidopsis thaliana	SRR2859851
SAMN04225945	SINGLE	33	Arabidopsis thaliana	SRR2859850
SAMN04225944	SINGLE	15	Arabidopsis thaliana	SRR2859849
SAMN04225943	SINGLE	69	Arabidopsis thaliana	SRR2859848
SAMN04225941	SINGLE	56	Arabidopsis thaliana	SRR2859846
SAMN04225942	SINGLE	93	Arabidopsis thaliana	SRR2859847
SAMN04225940	SINGLE	131	Arabidopsis thaliana	SRR2859845
SAMN04225939	SINGLE	71	Arabidopsis thaliana	SRR2859844
SAMN04225938	SINGLE	19	Arabidopsis thaliana	SRR2859843
SAMN04225937	SINGLE	49	Arabidopsis thaliana	SRR2859842
SAMN04225936	SINGLE	155	Arabidopsis thaliana	SRR2859841
SAMN04225935	SINGLE	83	Arabidopsis thaliana	SRR2859840
SAMN04225934	SINGLE	43	Arabidopsis thaliana	SRR2859839
SAMN04225933	SINGLE	51	Arabidopsis thaliana	SRR2859838
SAMN04225932	SINGLE	79	Arabidopsis thaliana	SRR2859837
SAMN04225931	SINGLE	30	Arabidopsis thaliana	SRR2859836
SAMN04225930	SINGLE	52	Arabidopsis thaliana	SRR2859835
SAMN04225929	SINGLE	48	Arabidopsis thaliana	SRR2859834
SAMN04225928	SINGLE	59	Arabidopsis thaliana	SRR2859833
SAMN04225927	SINGLE	70	Arabidopsis thaliana	SRR2859832
SAMN04225926	SINGLE	70	Arabidopsis thaliana	SRR2859831
SAMN04225925	SINGLE	31	Arabidopsis thaliana	SRR2859830
SAMN04225924	SINGLE	69	Arabidopsis thaliana	SRR2859829
SAMN04225923	SINGLE	47	Arabidopsis thaliana	SRR2859828
SAMN04225849	SINGLE	86	Arabidopsis thaliana	SRR2859827
SAMN04225848	SINGLE	101	Arabidopsis thaliana	SRR2859826
SAMN04225847	SINGLE	136	Arabidopsis thaliana	SRR2859825
SAMN04225846	SINGLE	168	Arabidopsis thaliana	SRR2859824
SAMN04276588	SINGLE	1196	Arabidopsis thaliana	SRR2922672
SAMN04276587	SINGLE	1117	Arabidopsis thaliana	SRR2922671
SAMN04276586	SINGLE	990	Arabidopsis thaliana	SRR2922670
SAMN04276585	SINGLE	988	Arabidopsis thaliana	SRR2922669
SAMN04276584	SINGLE	770	Arabidopsis thaliana	SRR2922668
SAMN04276583	SINGLE	1346	Arabidopsis thaliana	SRR2922667
SAMN04276582	SINGLE	1271	Arabidopsis thaliana	SRR2922666
SAMN04276581	SINGLE	1358	Arabidopsis thaliana	SRR2922665
SAMN04279392	SINGLE	190	Arabidopsis thaliana	SRR2925738
SAMN04279392	SINGLE	190	Arabidopsis thaliana	SRR2925739
SAMN04279392	SINGLE	190	Arabidopsis thaliana	SRR2925740
SAMN04279392	SINGLE	190	Arabidopsis thaliana	SRR2925741
SAMN04279392	SINGLE	190	Arabidopsis thaliana	SRR2925742
SAMN04279392	SINGLE	190	Arabidopsis thaliana	SRR2925743
SAMN04279392	SINGLE	190	Arabidopsis thaliana	SRR2925744
SAMN04279392	SINGLE	69	Arabidopsis thaliana	SRR2925745
SAMN04279393	SINGLE	190	Arabidopsis thaliana	SRR2925746
SAMN04279393	SINGLE	190	Arabidopsis thaliana	SRR2925747
SAMN04279393	SINGLE	190	Arabidopsis thaliana	SRR2925748
SAMN04279393	SINGLE	190	Arabidopsis thaliana	SRR2925749
SAMN04279393	SINGLE	190	Arabidopsis thaliana	SRR2925750
SAMN04279393	SINGLE	190	Arabidopsis thaliana	SRR2925751
SAMN04279393	SINGLE	190	Arabidopsis thaliana	SRR2925752
SAMN04279393	SINGLE	49	Arabidopsis thaliana	SRR2925753
SAMN04279391	SINGLE	190	Arabidopsis thaliana	SRR2925731
SAMN04279391	SINGLE	190	Arabidopsis thaliana	SRR2925732
SAMN04279391	SINGLE	190	Arabidopsis thaliana	SRR2925733
SAMN04279391	SINGLE	190	Arabidopsis thaliana	SRR2925734
SAMN04279391	SINGLE	190	Arabidopsis thaliana	SRR2925735
SAMN04279391	SINGLE	190	Arabidopsis thaliana	SRR2925736
SAMN04279391	SINGLE	145	Arabidopsis thaliana	SRR2925737
SAMN04279390	SINGLE	190	Arabidopsis thaliana	SRR2925724
SAMN04279390	SINGLE	190	Arabidopsis thaliana	SRR2925725
SAMN04279390	SINGLE	190	Arabidopsis thaliana	SRR2925726
SAMN04279390	SINGLE	190	Arabidopsis thaliana	SRR2925727
SAMN04279390	SINGLE	190	Arabidopsis thaliana	SRR2925728
SAMN04279390	SINGLE	190	Arabidopsis thaliana	SRR2925729
SAMN04279390	SINGLE	133	Arabidopsis thaliana	SRR2925730
SAMN04279389	SINGLE	190	Arabidopsis thaliana	SRR2925717
SAMN04279389	SINGLE	190	Arabidopsis thaliana	SRR2925718
SAMN04279389	SINGLE	190	Arabidopsis thaliana	SRR2925719
SAMN04279389	SINGLE	190	Arabidopsis thaliana	SRR2925720
SAMN04279389	SINGLE	190	Arabidopsis thaliana	SRR2925721
SAMN04279389	SINGLE	190	Arabidopsis thaliana	SRR2925722
SAMN04279389	SINGLE	181	Arabidopsis thaliana	SRR2925723
SAMN04279388	SINGLE	190	Arabidopsis thaliana	SRR2925709
SAMN04279388	SINGLE	190	Arabidopsis thaliana	SRR2925710
SAMN04279388	SINGLE	190	Arabidopsis thaliana	SRR2925711
SAMN04279388	SINGLE	190	Arabidopsis thaliana	SRR2925712
SAMN04279388	SINGLE	190	Arabidopsis thaliana	SRR2925713
SAMN04279388	SINGLE	190	Arabidopsis thaliana	SRR2925714
SAMN04279388	SINGLE	190	Arabidopsis thaliana	SRR2925715
SAMN04279388	SINGLE	58	Arabidopsis thaliana	SRR2925716
SAMN04279387	SINGLE	190	Arabidopsis thaliana	SRR2925702
SAMN04279387	SINGLE	190	Arabidopsis thaliana	SRR2925703
SAMN04279387	SINGLE	190	Arabidopsis thaliana	SRR2925704
SAMN04279387	SINGLE	190	Arabidopsis thaliana	SRR2925705
SAMN04279387	SINGLE	190	Arabidopsis thaliana	SRR2925706
SAMN04279387	SINGLE	190	Arabidopsis thaliana	SRR2925707
SAMN04279387	SINGLE	152	Arabidopsis thaliana	SRR2925708
SAMN04279394	SINGLE	190	Arabidopsis thaliana	SRR2925754
SAMN04279394	SINGLE	110	Arabidopsis thaliana	SRR2925755
SAMN04279394	SINGLE	190	Arabidopsis thaliana	SRR2925756
SAMN04279394	SINGLE	190	Arabidopsis thaliana	SRR2925757
SAMN04279394	SINGLE	190	Arabidopsis thaliana	SRR2925758
SAMN04279394	SINGLE	190	Arabidopsis thaliana	SRR2925759
SAMN04279394	SINGLE	190	Arabidopsis thaliana	SRR2925760
SAMN04279394	SINGLE	190	Arabidopsis thaliana	SRR2925761
SAMN04279394	SINGLE	190	Arabidopsis thaliana	SRR2925762
SAMN04279394	SINGLE	190	Arabidopsis thaliana	SRR2925763
SAMN04321458	SINGLE	2050	Arabidopsis thaliana	SRR2980017
SAMN04321458	SINGLE	2222	Arabidopsis thaliana	SRR2980107
SAMN04321457	SINGLE	2034	Arabidopsis thaliana	SRR2980109
SAMN04321457	SINGLE	1278	Arabidopsis thaliana	SRR2980111
SAMN04321462	SINGLE	1813	Arabidopsis thaliana	SRR2980115
SAMN04321462	SINGLE	942	Arabidopsis thaliana	SRR2980117
SAMN04372257	SINGLE	114	Arabidopsis thaliana	SRR3061382
SAMN04372258	SINGLE	109	Arabidopsis thaliana	SRR3061383
SAMN04372259	SINGLE	109	Arabidopsis thaliana	SRR3061384
SAMN04372260	SINGLE	117	Arabidopsis thaliana	SRR3061385
SAMN04372261	SINGLE	110	Arabidopsis thaliana	SRR3061386
SAMN04372262	SINGLE	109	Arabidopsis thaliana	SRR3061387
SAMN04372263	SINGLE	118	Arabidopsis thaliana	SRR3061388
SAMN04372264	SINGLE	109	Arabidopsis thaliana	SRR3061389
SAMN04372265	SINGLE	118	Arabidopsis thaliana	SRR3061390
SAMN04378290	SINGLE	524	Arabidopsis thaliana	SRR3068757
SAMN04378289	SINGLE	528	Arabidopsis thaliana	SRR3068756
SAMN04378287	SINGLE	545	Arabidopsis thaliana	SRR3068754
SAMN04378288	SINGLE	330	Arabidopsis thaliana	SRR3068755
SAMN04450279	SINGLE	2045	Arabidopsis thaliana	SRR3136738
SAMN04450278	SINGLE	2091	Arabidopsis thaliana	SRR3136737
SAMN04450277	SINGLE	2068	Arabidopsis thaliana	SRR3136736
SAMN04450276	SINGLE	2124	Arabidopsis thaliana	SRR3136735
SAMN04450275	SINGLE	1899	Arabidopsis thaliana	SRR3136734
SAMN04450274	SINGLE	1845	Arabidopsis thaliana	SRR3136733
SAMN04450273	SINGLE	2163	Arabidopsis thaliana	SRR3136732
SAMN04450272	SINGLE	1940	Arabidopsis thaliana	SRR3136731
SAMN04450280	SINGLE	2038	Arabidopsis thaliana	SRR3136739
SAMN04395035	SINGLE	6887	Arabidopsis thaliana	SRR3195360
SAMN04498915	SINGLE	1005	Arabidopsis thaliana	SRR3179593
SAMN04501286	SINGLE	570	Arabidopsis thaliana	SRR3165523
SAMN04501286	SINGLE	572	Arabidopsis thaliana	SRR3165524
SAMN04498916	SINGLE	353	Arabidopsis thaliana	SRR3179623
SAMN04498917	SINGLE	1061	Arabidopsis thaliana	SRR3179642
SAMN04498918	SINGLE	1457	Arabidopsis thaliana	SRR3179988
SAMN04498919	SINGLE	384	Arabidopsis thaliana	SRR3180064
SAMN04498920	SINGLE	805	Arabidopsis thaliana	SRR3180073
SAMN04498921	SINGLE	1458	Arabidopsis thaliana	SRR3180080
SAMN04498922	SINGLE	1088	Arabidopsis thaliana	SRR3180088
SAMN04498923	SINGLE	1067	Arabidopsis thaliana	SRR3180318
SAMN04498924	SINGLE	969	Arabidopsis thaliana	SRR3180447
SAMN04498925	SINGLE	665	Arabidopsis thaliana	SRR3180481
SAMN04498926	SINGLE	1156	Arabidopsis thaliana	SRR3180517
SAMN04498927	SINGLE	689	Arabidopsis thaliana	SRR3180541
SAMN04498928	SINGLE	334	Arabidopsis thaliana	SRR3180542
SAMN04498929	SINGLE	1102	Arabidopsis thaliana	SRR3180543
SAMN04501981	SINGLE	1050	Arabidopsis thaliana	SRR3171635
SAMN04501982	SINGLE	941	Arabidopsis thaliana	SRR3171636
SAMN04501980	SINGLE	1166	Arabidopsis thaliana	SRR3171634
SAMN04497905	SINGLE	2085	Arabidopsis thaliana	SRR3183620
SAMN04497906	SINGLE	1822	Arabidopsis thaliana	SRR3183621
SAMN04497907	SINGLE	2176	Arabidopsis thaliana	SRR3183687
SAMN04497908	SINGLE	2202	Arabidopsis thaliana	SRR3183742
SAMN04497909	SINGLE	1679	Arabidopsis thaliana	SRR3183747
SAMN04497910	SINGLE	1989	Arabidopsis thaliana	SRR3184757
SAMN04528870	SINGLE	337	Arabidopsis thaliana	SRR3199813
SAMN04528869	SINGLE	395	Arabidopsis thaliana	SRR3199812
SAMN04528868	SINGLE	370	Arabidopsis thaliana	SRR3199811
SAMN04528867	SINGLE	361	Arabidopsis thaliana	SRR3199810
SAMN04528866	SINGLE	381	Arabidopsis thaliana	SRR3199809
SAMN04528865	SINGLE	390	Arabidopsis thaliana	SRR3199808
SAMN04528864	SINGLE	327	Arabidopsis thaliana	SRR3199807
SAMN04528863	SINGLE	426	Arabidopsis thaliana	SRR3199806
SAMN04528862	SINGLE	389	Arabidopsis thaliana	SRR3199805
SAMN04528861	SINGLE	389	Arabidopsis thaliana	SRR3199804
SAMN04528860	SINGLE	433	Arabidopsis thaliana	SRR3199803
SAMN04528859	SINGLE	326	Arabidopsis thaliana	SRR3199802
SAMN04528857	SINGLE	355	Arabidopsis thaliana	SRR3199800
SAMN04528858	SINGLE	412	Arabidopsis thaliana	SRR3199801
SAMN04528856	SINGLE	320	Arabidopsis thaliana	SRR3199799
SAMN04528855	SINGLE	652	Arabidopsis thaliana	SRR3199798
SAMN04528854	SINGLE	557	Arabidopsis thaliana	SRR3199797
SAMN04528853	SINGLE	833	Arabidopsis thaliana	SRR3199796
SAMN04528852	SINGLE	607	Arabidopsis thaliana	SRR3199795
SAMN04528851	SINGLE	665	Arabidopsis thaliana	SRR3199794
SAMN04528850	SINGLE	637	Arabidopsis thaliana	SRR3199793
SAMN04528849	SINGLE	752	Arabidopsis thaliana	SRR3199792
SAMN04528848	SINGLE	622	Arabidopsis thaliana	SRR3199791
SAMN04528847	SINGLE	697	Arabidopsis thaliana	SRR3199790
SAMN04528846	SINGLE	705	Arabidopsis thaliana	SRR3199789
SAMN04528845	SINGLE	543	Arabidopsis thaliana	SRR3199788
SAMN04501164	SINGLE	2376	Arabidopsis thaliana	SRR3165571
SAMN04501242	SINGLE	2372	Arabidopsis thaliana	SRR3165570
SAMN04501241	SINGLE	2516	Arabidopsis thaliana	SRR3165569
SAMN04501240	SINGLE	2502	Arabidopsis thaliana	SRR3165568
SAMN04501239	SINGLE	1814	Arabidopsis thaliana	SRR3165567
SAMN04501238	SINGLE	1643	Arabidopsis thaliana	SRR3165566
SAMN04501237	SINGLE	1856	Arabidopsis thaliana	SRR3165565
SAMN04501234	SINGLE	1494	Arabidopsis thaliana	SRR3165564
SAMN04501233	SINGLE	520	Arabidopsis thaliana	SRR3165563
SAMN04501232	SINGLE	494	Arabidopsis thaliana	SRR3165562
SAMN04501231	SINGLE	478	Arabidopsis thaliana	SRR3165561
SAMN04501230	SINGLE	517	Arabidopsis thaliana	SRR3165560
SAMN04501229	SINGLE	438	Arabidopsis thaliana	SRR3165559
SAMN04501228	SINGLE	389	Arabidopsis thaliana	SRR3165558
SAMN04501227	SINGLE	534	Arabidopsis thaliana	SRR3165557
SAMN04501226	SINGLE	494	Arabidopsis thaliana	SRR3165556
SAMN04501225	SINGLE	1026	Arabidopsis thaliana	SRR3165555
SAMN04501224	SINGLE	1017	Arabidopsis thaliana	SRR3165554
SAMN04501223	SINGLE	1060	Arabidopsis thaliana	SRR3165553
SAMN04501222	SINGLE	1022	Arabidopsis thaliana	SRR3165552
SAMN04501221	SINGLE	946	Arabidopsis thaliana	SRR3165551
SAMN04501220	SINGLE	907	Arabidopsis thaliana	SRR3165550
SAMN04501219	SINGLE	1035	Arabidopsis thaliana	SRR3165549
SAMN04501218	SINGLE	1043	Arabidopsis thaliana	SRR3165548
SAMN04501217	SINGLE	995	Arabidopsis thaliana	SRR3165547
SAMN04501216	SINGLE	1365	Arabidopsis thaliana	SRR3165546
SAMN04501299	SINGLE	1086	Arabidopsis thaliana	SRR3165545
SAMN04501298	SINGLE	1077	Arabidopsis thaliana	SRR3165544
SAMN04501297	SINGLE	970	Arabidopsis thaliana	SRR3165543
SAMN04501215	SINGLE	1067	Arabidopsis thaliana	SRR3165542
SAMN04501214	SINGLE	668	Arabidopsis thaliana	SRR3165541
SAMN04501213	SINGLE	982	Arabidopsis thaliana	SRR3165540
SAMN04501302	SINGLE	819	Arabidopsis thaliana	SRR3165539
SAMN04501301	SINGLE	787	Arabidopsis thaliana	SRR3165538
SAMN04501300	SINGLE	816	Arabidopsis thaliana	SRR3165537
SAMN04501296	SINGLE	1181	Arabidopsis thaliana	SRR3165536
SAMN04501295	SINGLE	1121	Arabidopsis thaliana	SRR3165535
SAMN04501294	SINGLE	955	Arabidopsis thaliana	SRR3165534
SAMN04501293	SINGLE	867	Arabidopsis thaliana	SRR3165533
SAMN04501292	SINGLE	689	Arabidopsis thaliana	SRR3165532
SAMN04501291	SINGLE	611	Arabidopsis thaliana	SRR3165531
SAMN04501290	SINGLE	819	Arabidopsis thaliana	SRR3165530
SAMN04501289	SINGLE	569	Arabidopsis thaliana	SRR3165529
SAMN04501288	SINGLE	598	Arabidopsis thaliana	SRR3165527
SAMN04501288	SINGLE	602	Arabidopsis thaliana	SRR3165528
SAMN04501287	SINGLE	616	Arabidopsis thaliana	SRR3165525
SAMN04501287	SINGLE	625	Arabidopsis thaliana	SRR3165526
SAMN04501285	SINGLE	535	Arabidopsis thaliana	SRR3165521
SAMN04501285	SINGLE	545	Arabidopsis thaliana	SRR3165522
SAMN04536986	SINGLE	724	Arabidopsis thaliana	SRR3209579
SAMN04536985	SINGLE	887	Arabidopsis thaliana	SRR3209578
SAMN04536984	SINGLE	855	Arabidopsis thaliana	SRR3209577
SAMN04536983	SINGLE	743	Arabidopsis thaliana	SRR3209576
SAMN04536982	SINGLE	979	Arabidopsis thaliana	SRR3209575
SAMN04536981	SINGLE	936	Arabidopsis thaliana	SRR3209574
SAMN04536980	SINGLE	1049	Arabidopsis thaliana	SRR3209573
SAMN04536979	SINGLE	819	Arabidopsis thaliana	SRR3209572
SAMN04536978	SINGLE	721	Arabidopsis thaliana	SRR3209571
SAMN04536977	SINGLE	1032	Arabidopsis thaliana	SRR3209570
SAMN04536976	SINGLE	771	Arabidopsis thaliana	SRR3209569
SAMN04536975	SINGLE	1043	Arabidopsis thaliana	SRR3209568
SAMN04539479	SINGLE	840	Arabidopsis thaliana	SRR3212663
SAMN04539478	SINGLE	889	Arabidopsis thaliana	SRR3212662
SAMN04539477	SINGLE	1179	Arabidopsis thaliana	SRR3212661
SAMN04539476	SINGLE	944	Arabidopsis thaliana	SRR3212660
SAMN04539475	SINGLE	670	Arabidopsis thaliana	SRR3212659
SAMN04539473	SINGLE	720	Arabidopsis thaliana	SRR3212657
SAMN04539474	SINGLE	694	Arabidopsis thaliana	SRR3212658
SAMN04539472	SINGLE	775	Arabidopsis thaliana	SRR3212656
SAMN04539471	SINGLE	917	Arabidopsis thaliana	SRR3212655
SAMN04539470	SINGLE	906	Arabidopsis thaliana	SRR3212654
SAMN04539469	SINGLE	670	Arabidopsis thaliana	SRR3212653
SAMN04539468	SINGLE	1328	Arabidopsis thaliana	SRR3212652
SAMN04489766	SINGLE	1262	Arabidopsis thaliana	SRR3316715
SAMN04489766	SINGLE	1493	Arabidopsis thaliana	SRR3348542
SAMN04590211	SINGLE	3248	Arabidopsis thaliana	SRR3311812
SAMN04590210	SINGLE	4224	Arabidopsis thaliana	SRR3311811
SAMN04590196	SINGLE	3449	Arabidopsis thaliana	SRR3311810
SAMN04590195	SINGLE	3926	Arabidopsis thaliana	SRR3311809
SAMN04590194	SINGLE	2614	Arabidopsis thaliana	SRR3311808
SAMN04590193	SINGLE	3720	Arabidopsis thaliana	SRR3311807
SAMN04595324	SINGLE	29	Arabidopsis thaliana	SRR3318031
SAMN04595328	SINGLE	35	Arabidopsis thaliana	SRR3318037
SAMN04595311	SINGLE	30	Arabidopsis thaliana	SRR3318018
SAMN04595351	SINGLE	21	Arabidopsis thaliana	SRR3318058
SAMN04595353	SINGLE	22	Arabidopsis thaliana	SRR3318060
SAMN04595350	SINGLE	20	Arabidopsis thaliana	SRR3318057
SAMN04595352	SINGLE	9	Arabidopsis thaliana	SRR3318059
SAMN04595348	SINGLE	26	Arabidopsis thaliana	SRR3318055
SAMN04595349	SINGLE	2	Arabidopsis thaliana	SRR3318056
SAMN04595347	SINGLE	34	Arabidopsis thaliana	SRR3318054
SAMN04595346	SINGLE	30	Arabidopsis thaliana	SRR3318053
SAMN04595343	SINGLE	26	Arabidopsis thaliana	SRR3318050
SAMN04595345	SINGLE	16	Arabidopsis thaliana	SRR3318052
SAMN04595344	SINGLE	17	Arabidopsis thaliana	SRR3318051
SAMN04595341	SINGLE	29	Arabidopsis thaliana	SRR3318048
SAMN04595342	SINGLE	43	Arabidopsis thaliana	SRR3318049
SAMN04595339	SINGLE	11	Arabidopsis thaliana	SRR3318046
SAMN04595340	SINGLE	46	Arabidopsis thaliana	SRR3318047
SAMN04595338	SINGLE	64	Arabidopsis thaliana	SRR3318045
SAMN04595336	SINGLE	35	Arabidopsis thaliana	SRR3318043
SAMN04595332	SINGLE	41	Arabidopsis thaliana	SRR3318041
SAMN04595330	SINGLE	24	Arabidopsis thaliana	SRR3318039
SAMN04595331	SINGLE	49	Arabidopsis thaliana	SRR3318040
SAMN04595335	SINGLE	59	Arabidopsis thaliana	SRR3318042
SAMN04595327	SINGLE	20	Arabidopsis thaliana	SRR3318036
SAMN04595329	SINGLE	24	Arabidopsis thaliana	SRR3318038
SAMN04595333	SINGLE	27	Arabidopsis thaliana	SRR3318034
SAMN04595334	SINGLE	34	Arabidopsis thaliana	SRR3318035
SAMN04595325	SINGLE	26	Arabidopsis thaliana	SRR3318032
SAMN04595323	SINGLE	30	Arabidopsis thaliana	SRR3318030
SAMN04595337	SINGLE	27	Arabidopsis thaliana	SRR3318044
SAMN04595326	SINGLE	12	Arabidopsis thaliana	SRR3318033
SAMN04595321	SINGLE	39	Arabidopsis thaliana	SRR3318028
SAMN04595322	SINGLE	35	Arabidopsis thaliana	SRR3318029
SAMN04595320	SINGLE	13	Arabidopsis thaliana	SRR3318027
SAMN04595319	SINGLE	28	Arabidopsis thaliana	SRR3318026
SAMN04595318	SINGLE	17	Arabidopsis thaliana	SRR3318025
SAMN04595316	SINGLE	6	Arabidopsis thaliana	SRR3318023
SAMN04595317	SINGLE	51	Arabidopsis thaliana	SRR3318024
SAMN04595315	SINGLE	33	Arabidopsis thaliana	SRR3318022
SAMN04595313	SINGLE	31	Arabidopsis thaliana	SRR3318020
SAMN04595314	SINGLE	18	Arabidopsis thaliana	SRR3318021
SAMN04595312	SINGLE	30	Arabidopsis thaliana	SRR3318019
SAMN04595309	SINGLE	42	Arabidopsis thaliana	SRR3318016
SAMN04595310	SINGLE	42	Arabidopsis thaliana	SRR3318017
SAMN04595307	SINGLE	52	Arabidopsis thaliana	SRR3318014
SAMN04595308	SINGLE	68	Arabidopsis thaliana	SRR3318015
SAMN04595306	SINGLE	26	Arabidopsis thaliana	SRR3318013
SAMN04595305	SINGLE	34	Arabidopsis thaliana	SRR3318012
SAMN04595304	SINGLE	44	Arabidopsis thaliana	SRR3318011
SAMN04595303	SINGLE	39	Arabidopsis thaliana	SRR3318010
SAMN04595302	SINGLE	34	Arabidopsis thaliana	SRR3318009
SAMN04595301	SINGLE	6	Arabidopsis thaliana	SRR3318008
SAMN04595300	SINGLE	28	Arabidopsis thaliana	SRR3318007
SAMN04595299	SINGLE	53	Arabidopsis thaliana	SRR3318006
SAMN04489768	SINGLE	3172	Arabidopsis thaliana	SRR3348554
SAMN04489785	SINGLE	2311	Arabidopsis thaliana	SRR3348553
SAMN04489784	SINGLE	2025	Arabidopsis thaliana	SRR3348552
SAMN04489783	SINGLE	1537	Arabidopsis thaliana	SRR3348551
SAMN04489782	SINGLE	1687	Arabidopsis thaliana	SRR3348550
SAMN04489781	SINGLE	1771	Arabidopsis thaliana	SRR3348549
SAMN04489780	SINGLE	2164	Arabidopsis thaliana	SRR3348548
SAMN04489779	SINGLE	1350	Arabidopsis thaliana	SRR3348547
SAMN04489778	SINGLE	2238	Arabidopsis thaliana	SRR3348546
SAMN04489777	SINGLE	1337	Arabidopsis thaliana	SRR3348545
SAMN04489767	SINGLE	1415	Arabidopsis thaliana	SRR3348543
SAMN04489776	SINGLE	2194	Arabidopsis thaliana	SRR3348544
SAMN04489775	SINGLE	1309	Arabidopsis thaliana	SRR3348568
SAMN04489774	SINGLE	1529	Arabidopsis thaliana	SRR3348567
SAMN04489773	SINGLE	2504	Arabidopsis thaliana	SRR3348566
SAMN04489772	SINGLE	1262	Arabidopsis thaliana	SRR3348565
SAMN04489771	SINGLE	1781	Arabidopsis thaliana	SRR3348564
SAMN04489770	SINGLE	1147	Arabidopsis thaliana	SRR3348563
SAMN04489769	SINGLE	875	Arabidopsis thaliana	SRR3348562
SAMN04489792	SINGLE	1312	Arabidopsis thaliana	SRR3348561
SAMN04489791	SINGLE	1361	Arabidopsis thaliana	SRR3348560
SAMN04489790	SINGLE	1359	Arabidopsis thaliana	SRR3348559
SAMN04489789	SINGLE	2128	Arabidopsis thaliana	SRR3348558
SAMN04489788	SINGLE	2187	Arabidopsis thaliana	SRR3348557
SAMN04489787	SINGLE	1260	Arabidopsis thaliana	SRR3348556
SAMN04489786	SINGLE	1136	Arabidopsis thaliana	SRR3348555
SAMN04624392	SINGLE	398	Arabidopsis thaliana	SRR3349409
SAMN04624398	SINGLE	753	Arabidopsis thaliana	SRR3349415
SAMN04624397	SINGLE	700	Arabidopsis thaliana	SRR3349414
SAMN04624396	SINGLE	734	Arabidopsis thaliana	SRR3349413
SAMN04624395	SINGLE	749	Arabidopsis thaliana	SRR3349412
SAMN04624394	SINGLE	737	Arabidopsis thaliana	SRR3349411
SAMN04624393	SINGLE	666	Arabidopsis thaliana	SRR3349410
SAMN04624391	SINGLE	399	Arabidopsis thaliana	SRR3349408
SAMN04624390	SINGLE	334	Arabidopsis thaliana	SRR3349407
SAMN04625393	SINGLE	692	Arabidopsis thaliana	SRR3350419
SAMN04625392	SINGLE	700	Arabidopsis thaliana	SRR3350418
SAMN04625391	SINGLE	937	Arabidopsis thaliana	SRR3350417
SAMN04625390	SINGLE	1119	Arabidopsis thaliana	SRR3350416
SAMN04599716	SINGLE	1088	Arabidopsis thaliana	SRR3371286
SAMN04599716	SINGLE	1144	Arabidopsis thaliana	SRR3371287
SAMN04599716	SINGLE	1693	Arabidopsis thaliana	SRR3371298
SAMN04599720	SINGLE	957	Arabidopsis thaliana	SRR3371290
SAMN04599720	SINGLE	1616	Arabidopsis thaliana	SRR3371291
SAMN04599720	SINGLE	1510	Arabidopsis thaliana	SRR3371292
SAMN04599719	SINGLE	875	Arabidopsis thaliana	SRR3371357
SAMN04599719	SINGLE	838	Arabidopsis thaliana	SRR3371288
SAMN04599719	SINGLE	1311	Arabidopsis thaliana	SRR3371289
SAMN04599722	SINGLE	1871	Arabidopsis thaliana	SRR3371299
SAMN04599722	SINGLE	1050	Arabidopsis thaliana	SRR3371296
SAMN04599722	SINGLE	1156	Arabidopsis thaliana	SRR3371297
SAMN04599721	SINGLE	856	Arabidopsis thaliana	SRR3371293
SAMN04599721	SINGLE	1039	Arabidopsis thaliana	SRR3371294
SAMN04599721	SINGLE	1354	Arabidopsis thaliana	SRR3371295
SAMN04599723	SINGLE	1130	Arabidopsis thaliana	SRR3371300
SAMN04599723	SINGLE	1103	Arabidopsis thaliana	SRR3371301
SAMN04599723	SINGLE	1216	Arabidopsis thaliana	SRR3371302
SAMN04599725	SINGLE	1233	Arabidopsis thaliana	SRR3371306
SAMN04599725	SINGLE	913	Arabidopsis thaliana	SRR3371307
SAMN04599725	SINGLE	1619	Arabidopsis thaliana	SRR3371308
SAMN04599724	SINGLE	818	Arabidopsis thaliana	SRR3371303
SAMN04599724	SINGLE	1165	Arabidopsis thaliana	SRR3371304
SAMN04599724	SINGLE	1267	Arabidopsis thaliana	SRR3371305
SAMN04599726	SINGLE	941	Arabidopsis thaliana	SRR3371310
SAMN04599726	SINGLE	2555	Arabidopsis thaliana	SRR3371311
SAMN04599726	SINGLE	971	Arabidopsis thaliana	SRR3371312
SAMN04599717	SINGLE	1351	Arabidopsis thaliana	SRR3371320
SAMN04599717	SINGLE	1707	Arabidopsis thaliana	SRR3371309
SAMN04599717	SINGLE	2104	Arabidopsis thaliana	SRR3371331
SAMN04599728	SINGLE	1037	Arabidopsis thaliana	SRR3371316
SAMN04599728	SINGLE	1825	Arabidopsis thaliana	SRR3371317
SAMN04599728	SINGLE	1048	Arabidopsis thaliana	SRR3371318
SAMN04599727	SINGLE	1460	Arabidopsis thaliana	SRR3371313
SAMN04599727	SINGLE	821	Arabidopsis thaliana	SRR3371314
SAMN04599727	SINGLE	1486	Arabidopsis thaliana	SRR3371315
SAMN04599730	SINGLE	1720	Arabidopsis thaliana	SRR3371323
SAMN04599730	SINGLE	809	Arabidopsis thaliana	SRR3371324
SAMN04599729	SINGLE	997	Arabidopsis thaliana	SRR3371321
SAMN04599729	SINGLE	1063	Arabidopsis thaliana	SRR3371322
SAMN04599729	SINGLE	827	Arabidopsis thaliana	SRR3371319
SAMN04599732	SINGLE	1157	Arabidopsis thaliana	SRR3371328
SAMN04599732	SINGLE	1476	Arabidopsis thaliana	SRR3371329
SAMN04599732	SINGLE	1761	Arabidopsis thaliana	SRR3371330
SAMN04599731	SINGLE	921	Arabidopsis thaliana	SRR3371325
SAMN04599731	SINGLE	938	Arabidopsis thaliana	SRR3371326
SAMN04599731	SINGLE	1482	Arabidopsis thaliana	SRR3371327
SAMN04599734	SINGLE	1161	Arabidopsis thaliana	SRR3371335
SAMN04599734	SINGLE	1281	Arabidopsis thaliana	SRR3371336
SAMN04599734	SINGLE	1368	Arabidopsis thaliana	SRR3371337
SAMN04599733	SINGLE	1102	Arabidopsis thaliana	SRR3371332
SAMN04599733	SINGLE	1252	Arabidopsis thaliana	SRR3371333
SAMN04599733	SINGLE	1371	Arabidopsis thaliana	SRR3371334
SAMN04599735	SINGLE	1230	Arabidopsis thaliana	SRR3371338
SAMN04599735	SINGLE	1018	Arabidopsis thaliana	SRR3371339
SAMN04599735	SINGLE	1770	Arabidopsis thaliana	SRR3371340
SAMN04638169	SINGLE	1576	Arabidopsis thaliana	SRR3371341
SAMN04638169	SINGLE	2091	Arabidopsis thaliana	SRR3371347
SAMN04638169	SINGLE	1137	Arabidopsis thaliana	SRR3371344
SAMN04599736	SINGLE	1035	Arabidopsis thaliana	SRR3371346
SAMN04599736	SINGLE	1108	Arabidopsis thaliana	SRR3371348
SAMN04599736	SINGLE	860	Arabidopsis thaliana	SRR3371343
SAMN04599718	SINGLE	885	Arabidopsis thaliana	SRR3371342
SAMN04599718	SINGLE	1071	Arabidopsis thaliana	SRR3371354
SAMN04599718	SINGLE	1214	Arabidopsis thaliana	SRR3371356
SAMN04599738	SINGLE	1033	Arabidopsis thaliana	SRR3371355
SAMN04599738	SINGLE	1282	Arabidopsis thaliana	SRR3371352
SAMN04599738	SINGLE	1083	Arabidopsis thaliana	SRR3371353
SAMN04599737	SINGLE	1207	Arabidopsis thaliana	SRR3371349
SAMN04599737	SINGLE	1495	Arabidopsis thaliana	SRR3371350
SAMN04599737	SINGLE	1673	Arabidopsis thaliana	SRR3371351
SAMN04599742	SINGLE	1800	Arabidopsis thaliana	SRR3383419
SAMN04599742	SINGLE	1430	Arabidopsis thaliana	SRR3383420
SAMN04599742	SINGLE	2080	Arabidopsis thaliana	SRR3383839
SAMN04599739	SINGLE	1215	Arabidopsis thaliana	SRR3383443
SAMN04599739	SINGLE	1044	Arabidopsis thaliana	SRR3383417
SAMN04599739	SINGLE	1042	Arabidopsis thaliana	SRR3383418
SAMN04599744	SINGLE	1290	Arabidopsis thaliana	SRR3383427
SAMN04599744	SINGLE	1050	Arabidopsis thaliana	SRR3383428
SAMN04599744	SINGLE	755	Arabidopsis thaliana	SRR3383431
SAMN04599743	SINGLE	865	Arabidopsis thaliana	SRR3383424
SAMN04599743	SINGLE	1080	Arabidopsis thaliana	SRR3383425
SAMN04599743	SINGLE	1117	Arabidopsis thaliana	SRR3383426
SAMN04599746	SINGLE	1129	Arabidopsis thaliana	SRR3383446
SAMN04599746	SINGLE	1125	Arabidopsis thaliana	SRR3383464
SAMN04599746	SINGLE	1902	Arabidopsis thaliana	SRR3383467
SAMN04599745	SINGLE	1155	Arabidopsis thaliana	SRR3383441
SAMN04599745	SINGLE	1154	Arabidopsis thaliana	SRR3383442
SAMN04599745	SINGLE	1777	Arabidopsis thaliana	SRR3383444
SAMN04599747	SINGLE	1326	Arabidopsis thaliana	SRR3383468
SAMN04599747	SINGLE	1209	Arabidopsis thaliana	SRR3383469
SAMN04599747	SINGLE	1349	Arabidopsis thaliana	SRR3383470
SAMN04599751	SINGLE	2525	Arabidopsis thaliana	SRR3383642
SAMN04599751	SINGLE	2264	Arabidopsis thaliana	SRR3383667
SAMN04599751	SINGLE	1447	Arabidopsis thaliana	SRR3383680
SAMN04599750	SINGLE	1024	Arabidopsis thaliana	SRR3383639
SAMN04599750	SINGLE	970	Arabidopsis thaliana	SRR3383640
SAMN04599750	SINGLE	2002	Arabidopsis thaliana	SRR3383641
SAMN04599749	SINGLE	1435	Arabidopsis thaliana	SRR3383616
SAMN04599749	SINGLE	2478	Arabidopsis thaliana	SRR3383637
SAMN04599749	SINGLE	1277	Arabidopsis thaliana	SRR3383638
SAMN04599740	SINGLE	1013	Arabidopsis thaliana	SRR3383591
SAMN04599740	SINGLE	1340	Arabidopsis thaliana	SRR3383693
SAMN04599740	SINGLE	969	Arabidopsis thaliana	SRR3383773
SAMN04599748	SINGLE	951	Arabidopsis thaliana	SRR3383472
SAMN04599748	SINGLE	1142	Arabidopsis thaliana	SRR3383521
SAMN04599748	SINGLE	1725	Arabidopsis thaliana	SRR3383545
SAMN04599753	SINGLE	1076	Arabidopsis thaliana	SRR3383696
SAMN04599753	SINGLE	1430	Arabidopsis thaliana	SRR3383697
SAMN04599753	SINGLE	1605	Arabidopsis thaliana	SRR3383740
SAMN04599752	SINGLE	968	Arabidopsis thaliana	SRR3383692
SAMN04599752	SINGLE	818	Arabidopsis thaliana	SRR3383694
SAMN04599752	SINGLE	1048	Arabidopsis thaliana	SRR3383695
SAMN04599754	SINGLE	1052	Arabidopsis thaliana	SRR3383768
SAMN04599754	SINGLE	1782	Arabidopsis thaliana	SRR3383769
SAMN04599754	SINGLE	1425	Arabidopsis thaliana	SRR3383770
SAMN04599756	SINGLE	958	Arabidopsis thaliana	SRR3383775
SAMN04599756	SINGLE	1041	Arabidopsis thaliana	SRR3383776
SAMN04599756	SINGLE	1813	Arabidopsis thaliana	SRR3383778
SAMN04599755	SINGLE	1018	Arabidopsis thaliana	SRR3383774
SAMN04599755	SINGLE	1155	Arabidopsis thaliana	SRR3383771
SAMN04599755	SINGLE	2403	Arabidopsis thaliana	SRR3383772
SAMN04599758	SINGLE	2641	Arabidopsis thaliana	SRR3383782
SAMN04599758	SINGLE	1255	Arabidopsis thaliana	SRR3383783
SAMN04599758	SINGLE	1350	Arabidopsis thaliana	SRR3383785
SAMN04599757	SINGLE	917	Arabidopsis thaliana	SRR3383779
SAMN04599757	SINGLE	1206	Arabidopsis thaliana	SRR3383780
SAMN04599757	SINGLE	1410	Arabidopsis thaliana	SRR3383781
SAMN04599760	SINGLE	1828	Arabidopsis thaliana	SRR3383799
SAMN04599760	SINGLE	1157	Arabidopsis thaliana	SRR3383800
SAMN04599760	SINGLE	1494	Arabidopsis thaliana	SRR3383801
SAMN04599759	SINGLE	944	Arabidopsis thaliana	SRR3383787
SAMN04599759	SINGLE	1410	Arabidopsis thaliana	SRR3383788
SAMN04599759	SINGLE	1206	Arabidopsis thaliana	SRR3383789
SAMN04599741	SINGLE	1555	Arabidopsis thaliana	SRR3383828
SAMN04599741	SINGLE	1031	Arabidopsis thaliana	SRR3383814
SAMN04599741	SINGLE	1228	Arabidopsis thaliana	SRR3383786
SAMN04599762	SINGLE	1153	Arabidopsis thaliana	SRR3383815
SAMN04599762	SINGLE	1382	Arabidopsis thaliana	SRR3383816
SAMN04599762	SINGLE	1060	Arabidopsis thaliana	SRR3383805
SAMN04599761	SINGLE	913	Arabidopsis thaliana	SRR3383802
SAMN04599761	SINGLE	1840	Arabidopsis thaliana	SRR3383803
SAMN04599761	SINGLE	1061	Arabidopsis thaliana	SRR3383804
SAMN04599763	SINGLE	1035	Arabidopsis thaliana	SRR3383817
SAMN04599763	SINGLE	1455	Arabidopsis thaliana	SRR3383818
SAMN04599763	SINGLE	1358	Arabidopsis thaliana	SRR3383820
SAMN04599765	SINGLE	1528	Arabidopsis thaliana	SRR3383829
SAMN04599765	SINGLE	1838	Arabidopsis thaliana	SRR3383824
SAMN04599765	SINGLE	1229	Arabidopsis thaliana	SRR3383825
SAMN04599764	SINGLE	1337	Arabidopsis thaliana	SRR3383821
SAMN04599764	SINGLE	906	Arabidopsis thaliana	SRR3383822
SAMN04599764	SINGLE	1300	Arabidopsis thaliana	SRR3383823
SAMN04599767	SINGLE	1035	Arabidopsis thaliana	SRR3383833
SAMN04599767	SINGLE	914	Arabidopsis thaliana	SRR3383834
SAMN04599767	SINGLE	1685	Arabidopsis thaliana	SRR3383835
SAMN04599766	SINGLE	1552	Arabidopsis thaliana	SRR3383830
SAMN04599766	SINGLE	1110	Arabidopsis thaliana	SRR3383831
SAMN04599766	SINGLE	1523	Arabidopsis thaliana	SRR3383832
SAMN04599768	SINGLE	1229	Arabidopsis thaliana	SRR3383836
SAMN04599768	SINGLE	1442	Arabidopsis thaliana	SRR3383837
SAMN04599768	SINGLE	1073	Arabidopsis thaliana	SRR3383838
SAMN04599770	SINGLE	928	Arabidopsis thaliana	SRR3383843
SAMN04599770	SINGLE	1205	Arabidopsis thaliana	SRR3383844
SAMN04599770	SINGLE	1545	Arabidopsis thaliana	SRR3383845
SAMN04599769	SINGLE	1331	Arabidopsis thaliana	SRR3383840
SAMN04599769	SINGLE	1808	Arabidopsis thaliana	SRR3383841
SAMN04599769	SINGLE	1298	Arabidopsis thaliana	SRR3383842
SAMN04857173	SINGLE	2494	Arabidopsis thaliana	SRR3384766
SAMN04857172	SINGLE	2426	Arabidopsis thaliana	SRR3384765
SAMN04857171	SINGLE	2279	Arabidopsis thaliana	SRR3384764
SAMN04857170	SINGLE	2618	Arabidopsis thaliana	SRR3384763
SAMN04857169	SINGLE	1706	Arabidopsis thaliana	SRR3384762
SAMN04857168	SINGLE	1690	Arabidopsis thaliana	SRR3384761
SAMN04857167	SINGLE	2574	Arabidopsis thaliana	SRR3384759
SAMN04857166	SINGLE	1736	Arabidopsis thaliana	SRR3384758
SAMN04957321	SINGLE	595	Arabidopsis thaliana	SRR3478301
SAMN04957322	SINGLE	825	Arabidopsis thaliana	SRR3478302
SAMN04957324	SINGLE	569	Arabidopsis thaliana	SRR3478304
SAMN04957323	SINGLE	730	Arabidopsis thaliana	SRR3478303
SAMN04957325	SINGLE	704	Arabidopsis thaliana	SRR3478305
SAMN04957326	SINGLE	645	Arabidopsis thaliana	SRR3478306
SAMN04957327	SINGLE	902	Arabidopsis thaliana	SRR3478307
SAMN04957328	SINGLE	726	Arabidopsis thaliana	SRR3478308
SAMN04957330	SINGLE	841	Arabidopsis thaliana	SRR3478310
SAMN04957329	SINGLE	705	Arabidopsis thaliana	SRR3478309
SAMN04957331	SINGLE	770	Arabidopsis thaliana	SRR3478311
SAMN04957332	SINGLE	731	Arabidopsis thaliana	SRR3478312
SAMN04957333	SINGLE	848	Arabidopsis thaliana	SRR3478313
SAMN04957334	SINGLE	732	Arabidopsis thaliana	SRR3478314
SAMN04957335	SINGLE	762	Arabidopsis thaliana	SRR3478315
SAMN04957336	SINGLE	802	Arabidopsis thaliana	SRR3478316
SAMN04957337	SINGLE	813	Arabidopsis thaliana	SRR3478317
SAMN04957338	SINGLE	784	Arabidopsis thaliana	SRR3478318
SAMN04957339	SINGLE	846	Arabidopsis thaliana	SRR3478319
SAMN04957340	SINGLE	767	Arabidopsis thaliana	SRR3478320
SAMN04957341	SINGLE	769	Arabidopsis thaliana	SRR3478321
SAMN04957342	SINGLE	591	Arabidopsis thaliana	SRR3478322
SAMN04957343	SINGLE	741	Arabidopsis thaliana	SRR3478323
SAMN04957344	SINGLE	704	Arabidopsis thaliana	SRR3478324
SAMN04957345	SINGLE	619	Arabidopsis thaliana	SRR3478325
SAMN04957346	SINGLE	573	Arabidopsis thaliana	SRR3478326
SAMN04957347	SINGLE	749	Arabidopsis thaliana	SRR3478327
SAMN04957348	SINGLE	867	Arabidopsis thaliana	SRR3478328
SAMN04957349	SINGLE	727	Arabidopsis thaliana	SRR3478329
SAMN04957315	SINGLE	713	Arabidopsis thaliana	SRR3478330
SAMN04957316	SINGLE	828	Arabidopsis thaliana	SRR3478331
SAMN04957317	SINGLE	715	Arabidopsis thaliana	SRR3478332
SAMN04957318	SINGLE	687	Arabidopsis thaliana	SRR3478333
SAMN04957319	SINGLE	824	Arabidopsis thaliana	SRR3478334
SAMN04957320	SINGLE	716	Arabidopsis thaliana	SRR3478335
SAMN05170708	SINGLE	1177	Arabidopsis thaliana	SRR3581336
SAMN05170708	SINGLE	1236	Arabidopsis thaliana	SRR3581740
SAMN05170709	SINGLE	2283	Arabidopsis thaliana	SRR3581831
SAMN05170709	SINGLE	2074	Arabidopsis thaliana	SRR3581346
SAMN05170710	SINGLE	1165	Arabidopsis thaliana	SRR3581345
SAMN05170710	SINGLE	1178	Arabidopsis thaliana	SRR3581833
SAMN05170711	SINGLE	1224	Arabidopsis thaliana	SRR3581834
SAMN05170711	SINGLE	1150	Arabidopsis thaliana	SRR3581347
SAMN05170712	SINGLE	1181	Arabidopsis thaliana	SRR3581352
SAMN05170712	SINGLE	1161	Arabidopsis thaliana	SRR3581835
SAMN05170713	SINGLE	1156	Arabidopsis thaliana	SRR3581836
SAMN05170713	SINGLE	1202	Arabidopsis thaliana	SRR3581356
SAMN05170714	SINGLE	1583	Arabidopsis thaliana	SRR3581383
SAMN05170714	SINGLE	1518	Arabidopsis thaliana	SRR3581837
SAMN05170715	SINGLE	1373	Arabidopsis thaliana	SRR3581838
SAMN05170715	SINGLE	1124	Arabidopsis thaliana	SRR3581388
SAMN05170716	SINGLE	1189	Arabidopsis thaliana	SRR3581499
SAMN05170716	SINGLE	1194	Arabidopsis thaliana	SRR3581839
SAMN05170717	SINGLE	1102	Arabidopsis thaliana	SRR3581840
SAMN05170717	SINGLE	1589	Arabidopsis thaliana	SRR3581591
SAMN05170718	SINGLE	1244	Arabidopsis thaliana	SRR3581639
SAMN05170718	SINGLE	1171	Arabidopsis thaliana	SRR3581841
SAMN05170719	SINGLE	1084	Arabidopsis thaliana	SRR3581842
SAMN05170719	SINGLE	1270	Arabidopsis thaliana	SRR3581672
SAMN05170720	SINGLE	1195	Arabidopsis thaliana	SRR3581676
SAMN05170720	SINGLE	1160	Arabidopsis thaliana	SRR3581843
SAMN05170721	SINGLE	1345	Arabidopsis thaliana	SRR3581844
SAMN05170721	SINGLE	1088	Arabidopsis thaliana	SRR3581678
SAMN05170722	SINGLE	1192	Arabidopsis thaliana	SRR3581679
SAMN05170722	SINGLE	1208	Arabidopsis thaliana	SRR3581845
SAMN05170723	SINGLE	1271	Arabidopsis thaliana	SRR3581846
SAMN05170723	SINGLE	1287	Arabidopsis thaliana	SRR3581680
SAMN05170724	SINGLE	1223	Arabidopsis thaliana	SRR3581681
SAMN05170724	SINGLE	1292	Arabidopsis thaliana	SRR3581847
SAMN05170725	SINGLE	1322	Arabidopsis thaliana	SRR3581848
SAMN05170725	SINGLE	1188	Arabidopsis thaliana	SRR3581682
SAMN05170726	SINGLE	1257	Arabidopsis thaliana	SRR3581683
SAMN05170726	SINGLE	1306	Arabidopsis thaliana	SRR3581849
SAMN05170727	SINGLE	1368	Arabidopsis thaliana	SRR3581850
SAMN05170727	SINGLE	1118	Arabidopsis thaliana	SRR3581684
SAMN05170728	SINGLE	1134	Arabidopsis thaliana	SRR3581685
SAMN05170728	SINGLE	1273	Arabidopsis thaliana	SRR3581851
SAMN05170729	SINGLE	1127	Arabidopsis thaliana	SRR3581852
SAMN05170729	SINGLE	1106	Arabidopsis thaliana	SRR3581686
SAMN05170730	SINGLE	1471	Arabidopsis thaliana	SRR3581687
SAMN05170730	SINGLE	1659	Arabidopsis thaliana	SRR3581853
SAMN05170731	SINGLE	1243	Arabidopsis thaliana	SRR3581854
SAMN05170731	SINGLE	1143	Arabidopsis thaliana	SRR3581688
SAMN05170732	SINGLE	1133	Arabidopsis thaliana	SRR3581689
SAMN05170732	SINGLE	1274	Arabidopsis thaliana	SRR3581855
SAMN05170733	SINGLE	1250	Arabidopsis thaliana	SRR3581856
SAMN05170733	SINGLE	1222	Arabidopsis thaliana	SRR3581690
SAMN05170734	SINGLE	1366	Arabidopsis thaliana	SRR3581691
SAMN05170734	SINGLE	1445	Arabidopsis thaliana	SRR3581857
SAMN05170735	SINGLE	1095	Arabidopsis thaliana	SRR3581858
SAMN05170735	SINGLE	1191	Arabidopsis thaliana	SRR3581692
SAMN05170736	SINGLE	1262	Arabidopsis thaliana	SRR3581693
SAMN05170736	SINGLE	1192	Arabidopsis thaliana	SRR3581859
SAMN05170737	SINGLE	1224	Arabidopsis thaliana	SRR3581860
SAMN05170737	SINGLE	1135	Arabidopsis thaliana	SRR3581694
SAMN05170738	SINGLE	1245	Arabidopsis thaliana	SRR3581695
SAMN05170738	SINGLE	1228	Arabidopsis thaliana	SRR3581861
SAMN05170739	SINGLE	1154	Arabidopsis thaliana	SRR3581862
SAMN05170739	SINGLE	1084	Arabidopsis thaliana	SRR3581696
SAMN05170740	SINGLE	1152	Arabidopsis thaliana	SRR3581697
SAMN05170740	SINGLE	1287	Arabidopsis thaliana	SRR3581863
SAMN05170741	SINGLE	1087	Arabidopsis thaliana	SRR3581864
SAMN05170741	SINGLE	1180	Arabidopsis thaliana	SRR3581698
SAMN05170742	SINGLE	1289	Arabidopsis thaliana	SRR3581699
SAMN05170742	SINGLE	1286	Arabidopsis thaliana	SRR3581865
SAMN05170743	SINGLE	1195	Arabidopsis thaliana	SRR3581866
SAMN05170743	SINGLE	1297	Arabidopsis thaliana	SRR3581700
SAMN05170744	SINGLE	1396	Arabidopsis thaliana	SRR3581701
SAMN05170744	SINGLE	1100	Arabidopsis thaliana	SRR3581867
SAMN05170745	SINGLE	1213	Arabidopsis thaliana	SRR3581702
SAMN05170746	SINGLE	1142	Arabidopsis thaliana	SRR3581703
SAMN05170746	SINGLE	1543	Arabidopsis thaliana	SRR3581869
SAMN05170747	SINGLE	1086	Arabidopsis thaliana	SRR3581870
SAMN05170747	SINGLE	1160	Arabidopsis thaliana	SRR3581704
SAMN05170748	SINGLE	1145	Arabidopsis thaliana	SRR3581705
SAMN05170748	SINGLE	1129	Arabidopsis thaliana	SRR3581871
SAMN05170749	SINGLE	1443	Arabidopsis thaliana	SRR3581872
SAMN05170749	SINGLE	1597	Arabidopsis thaliana	SRR3581706
SAMN05170750	SINGLE	1442	Arabidopsis thaliana	SRR3581707
SAMN05170750	SINGLE	1496	Arabidopsis thaliana	SRR3581873
SAMN05170751	SINGLE	1716	Arabidopsis thaliana	SRR3581874
SAMN05170751	SINGLE	1427	Arabidopsis thaliana	SRR3581708
SAMN05170752	SINGLE	1541	Arabidopsis thaliana	SRR3581709
SAMN05170752	SINGLE	1884	Arabidopsis thaliana	SRR3581875
SAMN05170753	SINGLE	1633	Arabidopsis thaliana	SRR3581876
SAMN05170753	SINGLE	1526	Arabidopsis thaliana	SRR3581710
SAMN05170754	SINGLE	1360	Arabidopsis thaliana	SRR3581711
SAMN05170754	SINGLE	1244	Arabidopsis thaliana	SRR3581877
SAMN05170755	SINGLE	1623	Arabidopsis thaliana	SRR3581878
SAMN05170755	SINGLE	1685	Arabidopsis thaliana	SRR3581712
SAMN05170756	SINGLE	1331	Arabidopsis thaliana	SRR3581713
SAMN05170756	SINGLE	1391	Arabidopsis thaliana	SRR3581879
SAMN05170757	SINGLE	1459	Arabidopsis thaliana	SRR3581880
SAMN05170757	SINGLE	1343	Arabidopsis thaliana	SRR3581714
SAMN05170758	SINGLE	1733	Arabidopsis thaliana	SRR3581715
SAMN05170758	SINGLE	1615	Arabidopsis thaliana	SRR3581881
SAMN05170759	SINGLE	1288	Arabidopsis thaliana	SRR3581882
SAMN05170759	SINGLE	1489	Arabidopsis thaliana	SRR3581716
SAMN05170760	SINGLE	1472	Arabidopsis thaliana	SRR3581717
SAMN05170760	SINGLE	1527	Arabidopsis thaliana	SRR3581883
SAMN05170761	SINGLE	1300	Arabidopsis thaliana	SRR3581884
SAMN05170761	SINGLE	1219	Arabidopsis thaliana	SRR3581719
SAMN05170762	SINGLE	1341	Arabidopsis thaliana	SRR3581720
SAMN05170762	SINGLE	1222	Arabidopsis thaliana	SRR3581885
SAMN05170763	SINGLE	1356	Arabidopsis thaliana	SRR3581886
SAMN05170763	SINGLE	1310	Arabidopsis thaliana	SRR3581721
SAMN05170764	SINGLE	1303	Arabidopsis thaliana	SRR3581724
SAMN05170764	SINGLE	1443	Arabidopsis thaliana	SRR3581887
SAMN05170765	SINGLE	1257	Arabidopsis thaliana	SRR3581888
SAMN05170765	SINGLE	1243	Arabidopsis thaliana	SRR3581726
SAMN05170766	SINGLE	1287	Arabidopsis thaliana	SRR3581727
SAMN05170766	SINGLE	1298	Arabidopsis thaliana	SRR3581889
SAMN05170767	SINGLE	1398	Arabidopsis thaliana	SRR3581890
SAMN05170767	SINGLE	1537	Arabidopsis thaliana	SRR3581728
SAMN05170768	SINGLE	1451	Arabidopsis thaliana	SRR3581730
SAMN05170768	SINGLE	1160	Arabidopsis thaliana	SRR3581891
SAMN05170769	SINGLE	1311	Arabidopsis thaliana	SRR3581892
SAMN05170769	SINGLE	1273	Arabidopsis thaliana	SRR3581731
SAMN05170770	SINGLE	1814	Arabidopsis thaliana	SRR3581732
SAMN05170770	SINGLE	2257	Arabidopsis thaliana	SRR3581893
SAMN05170771	SINGLE	1873	Arabidopsis thaliana	SRR3581894
SAMN05170771	SINGLE	1204	Arabidopsis thaliana	SRR3581733
SAMN05170772	SINGLE	1237	Arabidopsis thaliana	SRR3581734
SAMN05170772	SINGLE	1413	Arabidopsis thaliana	SRR3581895
SAMN05170773	SINGLE	1545	Arabidopsis thaliana	SRR3581896
SAMN05170773	SINGLE	2660	Arabidopsis thaliana	SRR3581735
SAMN05170774	SINGLE	1140	Arabidopsis thaliana	SRR3581736
SAMN05170774	SINGLE	1356	Arabidopsis thaliana	SRR3581897
SAMN05170775	SINGLE	1292	Arabidopsis thaliana	SRR3581898
SAMN05170775	SINGLE	1222	Arabidopsis thaliana	SRR3581737
SAMN05170776	SINGLE	1310	Arabidopsis thaliana	SRR3581738
SAMN05170776	SINGLE	1485	Arabidopsis thaliana	SRR3581899
SAMN05192590	SINGLE	64	Arabidopsis thaliana	SRR3611482
SAMN05192590	SINGLE	57	Arabidopsis thaliana	SRR3611483
SAMN05192591	SINGLE	57	Arabidopsis thaliana	SRR3611484
SAMN05192591	SINGLE	52	Arabidopsis thaliana	SRR3611485
SAMN05192592	SINGLE	85	Arabidopsis thaliana	SRR3611486
SAMN05192592	SINGLE	76	Arabidopsis thaliana	SRR3611487
SAMN05192593	SINGLE	122	Arabidopsis thaliana	SRR3611488
SAMN05192593	SINGLE	111	Arabidopsis thaliana	SRR3611489
SAMN05192594	SINGLE	97	Arabidopsis thaliana	SRR3611490
SAMN05192594	SINGLE	88	Arabidopsis thaliana	SRR3611491
SAMN05192595	SINGLE	52	Arabidopsis thaliana	SRR3611492
SAMN05192595	SINGLE	47	Arabidopsis thaliana	SRR3611493
SAMN05192596	SINGLE	4	Arabidopsis thaliana	SRR3611494
SAMN05192596	SINGLE	3	Arabidopsis thaliana	SRR3611495
SAMN05192597	SINGLE	90	Arabidopsis thaliana	SRR3611496
SAMN05192597	SINGLE	83	Arabidopsis thaliana	SRR3611497
SAMN05192598	SINGLE	92	Arabidopsis thaliana	SRR3611498
SAMN05192598	SINGLE	84	Arabidopsis thaliana	SRR3611499
SAMN05192599	SINGLE	118	Arabidopsis thaliana	SRR3611500
SAMN05192599	SINGLE	106	Arabidopsis thaliana	SRR3611501
SAMN05192600	SINGLE	149	Arabidopsis thaliana	SRR3611502
SAMN05192600	SINGLE	135	Arabidopsis thaliana	SRR3611503
SAMN05192601	SINGLE	48	Arabidopsis thaliana	SRR3611504
SAMN05192601	SINGLE	43	Arabidopsis thaliana	SRR3611505
SAMN05192602	SINGLE	39	Arabidopsis thaliana	SRR3611506
SAMN05192602	SINGLE	35	Arabidopsis thaliana	SRR3611507
SAMN05192603	SINGLE	83	Arabidopsis thaliana	SRR3611508
SAMN05192603	SINGLE	75	Arabidopsis thaliana	SRR3611509
SAMN05192604	SINGLE	85	Arabidopsis thaliana	SRR3611510
SAMN05192604	SINGLE	76	Arabidopsis thaliana	SRR3611511
SAMN05192605	SINGLE	198	Arabidopsis thaliana	SRR3611512
SAMN05192605	SINGLE	180	Arabidopsis thaliana	SRR3611513
SAMN05192606	SINGLE	89	Arabidopsis thaliana	SRR3611514
SAMN05192606	SINGLE	81	Arabidopsis thaliana	SRR3611515
SAMN05192607	SINGLE	125	Arabidopsis thaliana	SRR3611516
SAMN05192607	SINGLE	113	Arabidopsis thaliana	SRR3611517
SAMN05225413	SINGLE	1119	Arabidopsis thaliana	SRR3657085
SAMN05225414	SINGLE	1219	Arabidopsis thaliana	SRR3657086
SAMN05225415	SINGLE	1181	Arabidopsis thaliana	SRR3657087
SAMN05225416	SINGLE	1413	Arabidopsis thaliana	SRR3657088
SAMN05225421	SINGLE	1021	Arabidopsis thaliana	SRR3657093
SAMN05225422	SINGLE	964	Arabidopsis thaliana	SRR3657094
SAMN05225423	SINGLE	1413	Arabidopsis thaliana	SRR3657095
SAMN05225424	SINGLE	1174	Arabidopsis thaliana	SRR3657096
SAMN05249996	SINGLE	593	Arabidopsis thaliana	SRR3667128
SAMN05249997	SINGLE	579	Arabidopsis thaliana	SRR3667129
SAMN05249998	SINGLE	564	Arabidopsis thaliana	SRR3667130
SAMN05249999	SINGLE	556	Arabidopsis thaliana	SRR3667131
SAMN05278330	SINGLE	1418	Arabidopsis thaliana	SRR3709924
SAMN05278331	SINGLE	2051	Arabidopsis thaliana	SRR3709925
SAMN05300263	SINGLE	1896	Arabidopsis thaliana	SRR3724649
SAMN05300263	SINGLE	1772	Arabidopsis thaliana	SRR3724650
SAMN05300264	SINGLE	1301	Arabidopsis thaliana	SRR3724651
SAMN05300264	SINGLE	1485	Arabidopsis thaliana	SRR3724652
SAMN05300265	SINGLE	1220	Arabidopsis thaliana	SRR3724663
SAMN05300265	SINGLE	1408	Arabidopsis thaliana	SRR3724668
SAMN05300266	SINGLE	1726	Arabidopsis thaliana	SRR3724737
SAMN05300266	SINGLE	1510	Arabidopsis thaliana	SRR3724738
SAMN05300267	SINGLE	2060	Arabidopsis thaliana	SRR3724739
SAMN05300267	SINGLE	2619	Arabidopsis thaliana	SRR3724741
SAMN05300268	SINGLE	659	Arabidopsis thaliana	SRR3724768
SAMN05300268	SINGLE	648	Arabidopsis thaliana	SRR3724774
SAMN05300269	SINGLE	685	Arabidopsis thaliana	SRR3724778
SAMN05300269	SINGLE	599	Arabidopsis thaliana	SRR3724782
SAMN05300270	SINGLE	674	Arabidopsis thaliana	SRR3724785
SAMN05300270	SINGLE	711	Arabidopsis thaliana	SRR3724786
SAMN05300271	SINGLE	798	Arabidopsis thaliana	SRR3724787
SAMN05300271	SINGLE	799	Arabidopsis thaliana	SRR3724798
SAMN05300272	SINGLE	784	Arabidopsis thaliana	SRR3724806
SAMN05300272	SINGLE	677	Arabidopsis thaliana	SRR3724814
SAMN05300273	SINGLE	767	Arabidopsis thaliana	SRR3725446
SAMN05300273	SINGLE	749	Arabidopsis thaliana	SRR3725458
SAMN05300274	SINGLE	742	Arabidopsis thaliana	SRR3725471
SAMN05300274	SINGLE	716	Arabidopsis thaliana	SRR3725482
SAMN05300275	SINGLE	970	Arabidopsis thaliana	SRR3725493
SAMN05300275	SINGLE	817	Arabidopsis thaliana	SRR3725503
SAMN05300276	SINGLE	921	Arabidopsis thaliana	SRR3725516
SAMN05300276	SINGLE	860	Arabidopsis thaliana	SRR3725527
SAMN05300277	SINGLE	815	Arabidopsis thaliana	SRR3725538
SAMN05300277	SINGLE	829	Arabidopsis thaliana	SRR3725550
SAMN05300278	SINGLE	688	Arabidopsis thaliana	SRR3725560
SAMN05300278	SINGLE	744	Arabidopsis thaliana	SRR3725561
SAMN05390007	SINGLE	236	Arabidopsis thaliana	SRR4048659
SAMN05390007	SINGLE	322	Arabidopsis thaliana	SRR4048661
SAMN05390007	SINGLE	1151	Arabidopsis thaliana	SRR4048662
SAMN05436133	SINGLE	444	Arabidopsis thaliana	SRR3947983
SAMN05436132	SINGLE	609	Arabidopsis thaliana	SRR3947984
SAMN05436143	SINGLE	349	Arabidopsis thaliana	SRR3947985
SAMN05436142	SINGLE	514	Arabidopsis thaliana	SRR3947986
SAMN05436141	SINGLE	542	Arabidopsis thaliana	SRR3947987
SAMN05436140	SINGLE	323	Arabidopsis thaliana	SRR3947988
SAMN05436139	SINGLE	531	Arabidopsis thaliana	SRR3947989
SAMN05436138	SINGLE	626	Arabidopsis thaliana	SRR3947990
SAMN05436137	SINGLE	348	Arabidopsis thaliana	SRR3947991
SAMN05436136	SINGLE	487	Arabidopsis thaliana	SRR3947992
SAMN05436135	SINGLE	699	Arabidopsis thaliana	SRR3947993
SAMN05436134	SINGLE	341	Arabidopsis thaliana	SRR3947994
SAMN05569463	SINGLE	589	Arabidopsis thaliana	SRR4024915
SAMN05569474	SINGLE	1296	Arabidopsis thaliana	SRR4024916
SAMN05569473	SINGLE	1303	Arabidopsis thaliana	SRR4024917
SAMN05569472	SINGLE	1223	Arabidopsis thaliana	SRR4024918
SAMN05569471	SINGLE	1257	Arabidopsis thaliana	SRR4024919
SAMN05569470	SINGLE	1230	Arabidopsis thaliana	SRR4024920
SAMN05569469	SINGLE	1414	Arabidopsis thaliana	SRR4024921
SAMN05569468	SINGLE	1285	Arabidopsis thaliana	SRR4024922
SAMN05569467	SINGLE	1159	Arabidopsis thaliana	SRR4024923
SAMN05730845	SINGLE	1219	Arabidopsis thaliana	SRR4175029
SAMN05730845	SINGLE	1223	Arabidopsis thaliana	SRR4175030
SAMN05730845	SINGLE	1360	Arabidopsis thaliana	SRR4175031
SAMN05730844	SINGLE	1821	Arabidopsis thaliana	SRR4175032
SAMN05730844	SINGLE	1213	Arabidopsis thaliana	SRR4175033
SAMN05730843	SINGLE	1501	Arabidopsis thaliana	SRR4175034
SAMN05730843	SINGLE	1154	Arabidopsis thaliana	SRR4175035
SAMN05730842	SINGLE	226	Arabidopsis thaliana	SRR4175036
SAMN05730842	SINGLE	1468	Arabidopsis thaliana	SRR4175037
SAMN05730841	SINGLE	1265	Arabidopsis thaliana	SRR4175038
SAMN05730841	SINGLE	1267	Arabidopsis thaliana	SRR4175039
SAMN05730841	SINGLE	1392	Arabidopsis thaliana	SRR4175040
SAMN05730846	SINGLE	2193	Arabidopsis thaliana	SRR4175041
SAMN05730846	SINGLE	2072	Arabidopsis thaliana	SRR4175042
SAMN05730838	SINGLE	1526	Arabidopsis thaliana	SRR4175043
SAMN05730838	SINGLE	1183	Arabidopsis thaliana	SRR4175044
SAMN05730855	SINGLE	1284	Arabidopsis thaliana	SRR4175045
SAMN05730855	SINGLE	1291	Arabidopsis thaliana	SRR4175046
SAMN05730855	SINGLE	1196	Arabidopsis thaliana	SRR4175047
SAMN05730854	SINGLE	1471	Arabidopsis thaliana	SRR4175048
SAMN05730854	SINGLE	1476	Arabidopsis thaliana	SRR4175049
SAMN05730854	SINGLE	997	Arabidopsis thaliana	SRR4175050
SAMN05730853	SINGLE	1673	Arabidopsis thaliana	SRR4175051
SAMN05730853	SINGLE	905	Arabidopsis thaliana	SRR4175052
SAMN05730853	SINGLE	606	Arabidopsis thaliana	SRR4175053
SAMN05730852	SINGLE	1375	Arabidopsis thaliana	SRR4175054
SAMN05730852	SINGLE	1383	Arabidopsis thaliana	SRR4175055
SAMN05730851	SINGLE	1466	Arabidopsis thaliana	SRR4175056
SAMN05730851	SINGLE	1474	Arabidopsis thaliana	SRR4175057
SAMN05730850	SINGLE	1440	Arabidopsis thaliana	SRR4175058
SAMN05730850	SINGLE	1445	Arabidopsis thaliana	SRR4175059
SAMN05730850	SINGLE	995	Arabidopsis thaliana	SRR4175060
SAMN05730849	SINGLE	1798	Arabidopsis thaliana	SRR4175061
SAMN05730849	SINGLE	759	Arabidopsis thaliana	SRR4175062
SAMN05730849	SINGLE	446	Arabidopsis thaliana	SRR4175063
SAMN05730848	SINGLE	1764	Arabidopsis thaliana	SRR4175064
SAMN05730848	SINGLE	1773	Arabidopsis thaliana	SRR4175065
SAMN05730847	SINGLE	1529	Arabidopsis thaliana	SRR4175066
SAMN05730847	SINGLE	1536	Arabidopsis thaliana	SRR4175067
SAMN05751778	SINGLE	2289	Arabidopsis thaliana	SRR4203374
SAMN05751869	SINGLE	2834	Arabidopsis thaliana	SRR4203377
SAMN05751871	SINGLE	2314	Arabidopsis thaliana	SRR4203375
SAMN05751870	SINGLE	2857	Arabidopsis thaliana	SRR4203376
SAMN05776328	SINGLE	4249	Arabidopsis thaliana	SRR4249998
SAMN05821941	SINGLE	9904	Arabidopsis thaliana	SRR4293701
SAMN05821940	SINGLE	8159	Arabidopsis thaliana	SRR4293702
SAMN05821938	SINGLE	4387	Arabidopsis thaliana	SRR4293704
SAMN05821937	SINGLE	3248	Arabidopsis thaliana	SRR4293705
SAMN05821936	SINGLE	3762	Arabidopsis thaliana	SRR4293706
SAMN05821935	SINGLE	3127	Arabidopsis thaliana	SRR4293707
SAMN05821934	SINGLE	11037	Arabidopsis thaliana	SRR4293708
SAMN05821933	SINGLE	9351	Arabidopsis thaliana	SRR4293709
SAMN05821932	SINGLE	1079	Arabidopsis thaliana	SRR4293710
SAMN05821931	SINGLE	2132	Arabidopsis thaliana	SRR4293711
SAMN05821930	SINGLE	2534	Arabidopsis thaliana	SRR4293712
SAMN05821929	SINGLE	1202	Arabidopsis thaliana	SRR4293713
SAMN05821927	SINGLE	595	Arabidopsis thaliana	SRR4293715
SAMN05821948	SINGLE	11012	Arabidopsis thaliana	SRR4293716
SAMN05821947	SINGLE	18951	Arabidopsis thaliana	SRR4293717
SAMN05821946	SINGLE	7355	Arabidopsis thaliana	SRR4293718
SAMN05821945	SINGLE	8683	Arabidopsis thaliana	SRR4293719
SAMN05821944	SINGLE	6766	Arabidopsis thaliana	SRR4293720
SAMN05821943	SINGLE	1733	Arabidopsis thaliana	SRR4293721
SAMN05821942	SINGLE	2135	Arabidopsis thaliana	SRR4293722
SAMN05908174	SINGLE	594	Arabidopsis thaliana	SRR4422980
SAMN05908174	SINGLE	567	Arabidopsis thaliana	SRR4422981
SAMN05908174	SINGLE	576	Arabidopsis thaliana	SRR4422982
SAMN06130950	SINGLE	605	Arabidopsis thaliana	SRR5097583
SAMN06130945	SINGLE	671	Arabidopsis thaliana	SRR5097584
SAMN06130951	SINGLE	679	Arabidopsis thaliana	SRR5097585
SAMN06145388	SINGLE	645	Arabidopsis thaliana	SRR5114000
SAMN06145387	SINGLE	677	Arabidopsis thaliana	SRR5349451
SAMN06145386	SINGLE	615	Arabidopsis thaliana	SRR5114002
SAMN06145385	SINGLE	450	Arabidopsis thaliana	SRR5114003
SAMN06163953	SINGLE	256	Arabidopsis thaliana	SRR5120240
SAMN06163954	SINGLE	218	Arabidopsis thaliana	SRR5120239
SAMN06163952	SINGLE	227	Arabidopsis thaliana	SRR5120241
SAMN06163949	SINGLE	168	Arabidopsis thaliana	SRR5120244
SAMN06163950	SINGLE	284	Arabidopsis thaliana	SRR5120243
SAMN06163951	SINGLE	321	Arabidopsis thaliana	SRR5120242
SAMN06163948	SINGLE	230	Arabidopsis thaliana	SRR5120245
SAMN06163947	SINGLE	548	Arabidopsis thaliana	SRR5120246
SAMN06163946	SINGLE	206	Arabidopsis thaliana	SRR5120247
SAMN06163945	SINGLE	157	Arabidopsis thaliana	SRR5120248
SAMN06163943	SINGLE	1037	Arabidopsis thaliana	SRR5120250
SAMN06163944	SINGLE	355	Arabidopsis thaliana	SRR5120249
SAMN06163942	SINGLE	151	Arabidopsis thaliana	SRR5120251
SAMN06163941	SINGLE	328	Arabidopsis thaliana	SRR5120252
SAMN06163940	SINGLE	192	Arabidopsis thaliana	SRR5120253
SAMN06163939	SINGLE	236	Arabidopsis thaliana	SRR5120254
SAMN06163938	SINGLE	233	Arabidopsis thaliana	SRR5120255
SAMN06163937	SINGLE	340	Arabidopsis thaliana	SRR5120256
SAMN06163936	SINGLE	367	Arabidopsis thaliana	SRR5120257
SAMN06163935	SINGLE	265	Arabidopsis thaliana	SRR5120258
SAMN06163934	SINGLE	208	Arabidopsis thaliana	SRR5120259
SAMN06163933	SINGLE	490	Arabidopsis thaliana	SRR5120260
SAMN06163932	SINGLE	586	Arabidopsis thaliana	SRR5120261
SAMN06163931	SINGLE	327	Arabidopsis thaliana	SRR5120262
SAMN06163930	SINGLE	275	Arabidopsis thaliana	SRR5120263
SAMN06163929	SINGLE	393	Arabidopsis thaliana	SRR5120264
SAMN06163928	SINGLE	368	Arabidopsis thaliana	SRR5120265
SAMN06163856	SINGLE	242	Arabidopsis thaliana	SRR5120266
SAMN06163855	SINGLE	183	Arabidopsis thaliana	SRR5120267
SAMN06163854	SINGLE	260	Arabidopsis thaliana	SRR5120268
SAMN06163981	SINGLE	346	Arabidopsis thaliana	SRR5120269
SAMN06163980	SINGLE	392	Arabidopsis thaliana	SRR5120270
SAMN06163975	SINGLE	396	Arabidopsis thaliana	SRR5120271
SAMN06163974	SINGLE	315	Arabidopsis thaliana	SRR5120272
SAMN06163973	SINGLE	294	Arabidopsis thaliana	SRR5120273
SAMN06163972	SINGLE	638	Arabidopsis thaliana	SRR5120274
SAMN06163979	SINGLE	196	Arabidopsis thaliana	SRR5120275
SAMN06163978	SINGLE	254	Arabidopsis thaliana	SRR5120276
SAMN06163977	SINGLE	252	Arabidopsis thaliana	SRR5120277
SAMN06163976	SINGLE	196	Arabidopsis thaliana	SRR5120278
SAMN06163971	SINGLE	260	Arabidopsis thaliana	SRR5120279
SAMN06163970	SINGLE	254	Arabidopsis thaliana	SRR5120280
SAMN06163969	SINGLE	335	Arabidopsis thaliana	SRR5120281
SAMN06163968	SINGLE	514	Arabidopsis thaliana	SRR5120282
SAMN06163967	SINGLE	293	Arabidopsis thaliana	SRR5120283
SAMN06163966	SINGLE	236	Arabidopsis thaliana	SRR5120284
SAMN06163965	SINGLE	360	Arabidopsis thaliana	SRR5120285
SAMN06163964	SINGLE	232	Arabidopsis thaliana	SRR5120286
SAMN06163963	SINGLE	216	Arabidopsis thaliana	SRR5120287
SAMN06163961	SINGLE	240	Arabidopsis thaliana	SRR5120289
SAMN06163962	SINGLE	399	Arabidopsis thaliana	SRR5120288
SAMN06163960	SINGLE	362	Arabidopsis thaliana	SRR5120290
SAMN06163959	SINGLE	302	Arabidopsis thaliana	SRR5120291
SAMN06163958	SINGLE	412	Arabidopsis thaliana	SRR5120292
SAMN06163957	SINGLE	295	Arabidopsis thaliana	SRR5120293
SAMN06163956	SINGLE	290	Arabidopsis thaliana	SRR5120294
SAMN06163955	SINGLE	533	Arabidopsis thaliana	SRR5120295
SAMN06163927	SINGLE	430	Arabidopsis thaliana	SRR5120296
SAMN06163926	SINGLE	345	Arabidopsis thaliana	SRR5120297
SAMN06163925	SINGLE	177	Arabidopsis thaliana	SRR5120298
SAMN06163924	SINGLE	186	Arabidopsis thaliana	SRR5120299
SAMN06163923	SINGLE	175	Arabidopsis thaliana	SRR5120300
SAMN06163922	SINGLE	236	Arabidopsis thaliana	SRR5120301
SAMN06163921	SINGLE	228	Arabidopsis thaliana	SRR5120302
SAMN06163920	SINGLE	240	Arabidopsis thaliana	SRR5120303
SAMN06163919	SINGLE	350	Arabidopsis thaliana	SRR5120304
SAMN06163918	SINGLE	279	Arabidopsis thaliana	SRR5120305
SAMN06163917	SINGLE	309	Arabidopsis thaliana	SRR5120306
SAMN06163915	SINGLE	391	Arabidopsis thaliana	SRR5120308
SAMN06163916	SINGLE	288	Arabidopsis thaliana	SRR5120307
SAMN06163914	SINGLE	275	Arabidopsis thaliana	SRR5120309
SAMN06163912	SINGLE	441	Arabidopsis thaliana	SRR5120311
SAMN06163913	SINGLE	264	Arabidopsis thaliana	SRR5120310
SAMN06163911	SINGLE	303	Arabidopsis thaliana	SRR5120312
SAMN06163910	SINGLE	524	Arabidopsis thaliana	SRR5120313
SAMN06163909	SINGLE	374	Arabidopsis thaliana	SRR5120314
SAMN06163908	SINGLE	180	Arabidopsis thaliana	SRR5120315
SAMN06163906	SINGLE	162	Arabidopsis thaliana	SRR5120317
SAMN06163907	SINGLE	276	Arabidopsis thaliana	SRR5120316
SAMN06163905	SINGLE	410	Arabidopsis thaliana	SRR5120318
SAMN06163904	SINGLE	270	Arabidopsis thaliana	SRR5120319
SAMN06163903	SINGLE	249	Arabidopsis thaliana	SRR5120320
SAMN06163902	SINGLE	574	Arabidopsis thaliana	SRR5120321
SAMN06163901	SINGLE	210	Arabidopsis thaliana	SRR5120322
SAMN06163900	SINGLE	182	Arabidopsis thaliana	SRR5120323
SAMN06163898	SINGLE	365	Arabidopsis thaliana	SRR5120325
SAMN06163899	SINGLE	377	Arabidopsis thaliana	SRR5120324
SAMN06163897	SINGLE	290	Arabidopsis thaliana	SRR5120326
SAMN06163896	SINGLE	248	Arabidopsis thaliana	SRR5120327
SAMN06163895	SINGLE	536	Arabidopsis thaliana	SRR5120328
SAMN06163894	SINGLE	380	Arabidopsis thaliana	SRR5120329
SAMN06163893	SINGLE	691	Arabidopsis thaliana	SRR5120330
SAMN06163892	SINGLE	400	Arabidopsis thaliana	SRR5120331
SAMN06163891	SINGLE	546	Arabidopsis thaliana	SRR5120332
SAMN06163890	SINGLE	524	Arabidopsis thaliana	SRR5120333
SAMN06163889	SINGLE	337	Arabidopsis thaliana	SRR5120334
SAMN06163888	SINGLE	518	Arabidopsis thaliana	SRR5120335
SAMN06163887	SINGLE	143	Arabidopsis thaliana	SRR5120336
SAMN06163886	SINGLE	730	Arabidopsis thaliana	SRR5120337
SAMN06163885	SINGLE	588	Arabidopsis thaliana	SRR5120338
SAMN06163884	SINGLE	208	Arabidopsis thaliana	SRR5120339
SAMN06163883	SINGLE	160	Arabidopsis thaliana	SRR5120340
SAMN06163882	SINGLE	383	Arabidopsis thaliana	SRR5120341
SAMN06163881	SINGLE	448	Arabidopsis thaliana	SRR5120342
SAMN06163880	SINGLE	670	Arabidopsis thaliana	SRR5120343
SAMN06163878	SINGLE	866	Arabidopsis thaliana	SRR5120345
SAMN06163879	SINGLE	361	Arabidopsis thaliana	SRR5120344
SAMN06163877	SINGLE	165	Arabidopsis thaliana	SRR5120346
SAMN06163876	SINGLE	223	Arabidopsis thaliana	SRR5120347
SAMN06163875	SINGLE	346	Arabidopsis thaliana	SRR5120348
SAMN06163874	SINGLE	211	Arabidopsis thaliana	SRR5120349
SAMN06163873	SINGLE	243	Arabidopsis thaliana	SRR5120350
SAMN06163872	SINGLE	440	Arabidopsis thaliana	SRR5120351
SAMN06163871	SINGLE	349	Arabidopsis thaliana	SRR5120352
SAMN06163870	SINGLE	323	Arabidopsis thaliana	SRR5120353
SAMN06163869	SINGLE	346	Arabidopsis thaliana	SRR5120354
SAMN06163868	SINGLE	398	Arabidopsis thaliana	SRR5120355
SAMN06163866	SINGLE	308	Arabidopsis thaliana	SRR5120357
SAMN06163867	SINGLE	199	Arabidopsis thaliana	SRR5120356
SAMN06163865	SINGLE	288	Arabidopsis thaliana	SRR5120358
SAMN06163863	SINGLE	224	Arabidopsis thaliana	SRR5120360
SAMN06163864	SINGLE	218	Arabidopsis thaliana	SRR5120359
SAMN06163862	SINGLE	460	Arabidopsis thaliana	SRR5120361
SAMN06163861	SINGLE	381	Arabidopsis thaliana	SRR5120362
SAMN06163859	SINGLE	280	Arabidopsis thaliana	SRR5120364
SAMN06163860	SINGLE	280	Arabidopsis thaliana	SRR5120363
SAMN06163858	SINGLE	376	Arabidopsis thaliana	SRR5120365
SAMN06164046	SINGLE	623	Arabidopsis thaliana	SRR5120367
SAMN06163857	SINGLE	320	Arabidopsis thaliana	SRR5120366
SAMN06164045	SINGLE	201	Arabidopsis thaliana	SRR5120368
SAMN06164044	SINGLE	300	Arabidopsis thaliana	SRR5120369
SAMN06164043	SINGLE	217	Arabidopsis thaliana	SRR5120370
SAMN06164042	SINGLE	403	Arabidopsis thaliana	SRR5120371
SAMN06164041	SINGLE	411	Arabidopsis thaliana	SRR5120372
SAMN06164039	SINGLE	957	Arabidopsis thaliana	SRR5120374
SAMN06164040	SINGLE	378	Arabidopsis thaliana	SRR5120373
SAMN06164038	SINGLE	639	Arabidopsis thaliana	SRR5120375
SAMN06164037	SINGLE	271	Arabidopsis thaliana	SRR5120376
SAMN06164036	SINGLE	360	Arabidopsis thaliana	SRR5120377
SAMN06164035	SINGLE	396	Arabidopsis thaliana	SRR5120378
SAMN06164034	SINGLE	368	Arabidopsis thaliana	SRR5120379
SAMN06164033	SINGLE	334	Arabidopsis thaliana	SRR5120380
SAMN06164032	SINGLE	309	Arabidopsis thaliana	SRR5120381
SAMN06164031	SINGLE	370	Arabidopsis thaliana	SRR5120382
SAMN06164030	SINGLE	517	Arabidopsis thaliana	SRR5120383
SAMN06164029	SINGLE	386	Arabidopsis thaliana	SRR5120384
SAMN06164028	SINGLE	272	Arabidopsis thaliana	SRR5120385
SAMN06164027	SINGLE	353	Arabidopsis thaliana	SRR5120386
SAMN06164026	SINGLE	180	Arabidopsis thaliana	SRR5120387
SAMN06164025	SINGLE	262	Arabidopsis thaliana	SRR5120388
SAMN06164024	SINGLE	334	Arabidopsis thaliana	SRR5120389
SAMN06164023	SINGLE	122	Arabidopsis thaliana	SRR5120390
SAMN06164022	SINGLE	297	Arabidopsis thaliana	SRR5120391
SAMN06164020	SINGLE	322	Arabidopsis thaliana	SRR5120393
SAMN06164018	SINGLE	327	Arabidopsis thaliana	SRR5120394
SAMN06164021	SINGLE	353	Arabidopsis thaliana	SRR5120392
SAMN06164019	SINGLE	370	Arabidopsis thaliana	SRR5120395
SAMN06164017	SINGLE	285	Arabidopsis thaliana	SRR5120396
SAMN06164015	SINGLE	465	Arabidopsis thaliana	SRR5120398
SAMN06164016	SINGLE	378	Arabidopsis thaliana	SRR5120397
SAMN06164014	SINGLE	882	Arabidopsis thaliana	SRR5120399
SAMN06164013	SINGLE	1114	Arabidopsis thaliana	SRR5120400
SAMN06164012	SINGLE	389	Arabidopsis thaliana	SRR5120401
SAMN06164011	SINGLE	394	Arabidopsis thaliana	SRR5120402
SAMN06164010	SINGLE	264	Arabidopsis thaliana	SRR5120403
SAMN06164006	SINGLE	322	Arabidopsis thaliana	SRR5120407
SAMN06164007	SINGLE	149	Arabidopsis thaliana	SRR5120406
SAMN06164009	SINGLE	235	Arabidopsis thaliana	SRR5120404
SAMN06164008	SINGLE	262	Arabidopsis thaliana	SRR5120405
SAMN06164005	SINGLE	541	Arabidopsis thaliana	SRR5120408
SAMN06164004	SINGLE	573	Arabidopsis thaliana	SRR5120409
SAMN06164003	SINGLE	343	Arabidopsis thaliana	SRR5120410
SAMN06164002	SINGLE	398	Arabidopsis thaliana	SRR5120411
SAMN06164001	SINGLE	201	Arabidopsis thaliana	SRR5120412
SAMN06163992	SINGLE	274	Arabidopsis thaliana	SRR5120413
SAMN06163991	SINGLE	184	Arabidopsis thaliana	SRR5120414
SAMN06163990	SINGLE	204	Arabidopsis thaliana	SRR5120415
SAMN06163989	SINGLE	219	Arabidopsis thaliana	SRR5120416
SAMN06163988	SINGLE	162	Arabidopsis thaliana	SRR5120417
SAMN06163987	SINGLE	367	Arabidopsis thaliana	SRR5120418
SAMN06163985	SINGLE	292	Arabidopsis thaliana	SRR5120420
SAMN06163984	SINGLE	277	Arabidopsis thaliana	SRR5120421
SAMN06163986	SINGLE	259	Arabidopsis thaliana	SRR5120419
SAMN06163983	SINGLE	904	Arabidopsis thaliana	SRR5120422
SAMN06163982	SINGLE	1095	Arabidopsis thaliana	SRR5120423
SAMN06164000	SINGLE	641	Arabidopsis thaliana	SRR5120425
SAMN06163993	SINGLE	993	Arabidopsis thaliana	SRR5120424
SAMN06163999	SINGLE	584	Arabidopsis thaliana	SRR5120426
SAMN06163998	SINGLE	816	Arabidopsis thaliana	SRR5120427
SAMN06163997	SINGLE	837	Arabidopsis thaliana	SRR5120428
SAMN06163996	SINGLE	732	Arabidopsis thaliana	SRR5120429
SAMN06163995	SINGLE	878	Arabidopsis thaliana	SRR5120430
SAMN06163994	SINGLE	594	Arabidopsis thaliana	SRR5120431
SAMN06186731	SINGLE	3750	Arabidopsis thaliana	SRR5131987
SAMN06192700	SINGLE	1318	Arabidopsis thaliana	SRR5143912
SAMN06192700	SINGLE	1328	Arabidopsis thaliana	SRR5140163
SAMN06192702	SINGLE	1132	Arabidopsis thaliana	SRR5140164
SAMN06192702	SINGLE	1352	Arabidopsis thaliana	SRR5144801
SAMN06192703	SINGLE	1091	Arabidopsis thaliana	SRR5144802
SAMN06192703	SINGLE	1334	Arabidopsis thaliana	SRR5140165
SAMN06192701	SINGLE	1333	Arabidopsis thaliana	SRR5140166
SAMN06192701	SINGLE	1157	Arabidopsis thaliana	SRR5144803
SAMN06216753	SINGLE	1515	Arabidopsis thaliana	SRR5167788
SAMN06216752	SINGLE	1515	Arabidopsis thaliana	SRR5167789
SAMN06216751	SINGLE	1515	Arabidopsis thaliana	SRR5167790
SAMN06216750	SINGLE	1515	Arabidopsis thaliana	SRR5167791
SAMN06216749	SINGLE	1515	Arabidopsis thaliana	SRR5167792
SAMN06216748	SINGLE	1515	Arabidopsis thaliana	SRR5167793
SAMN06216747	SINGLE	1514	Arabidopsis thaliana	SRR5167794
SAMN06216746	SINGLE	1514	Arabidopsis thaliana	SRR5167795
SAMN06216745	SINGLE	1515	Arabidopsis thaliana	SRR5167796
SAMN06216744	SINGLE	1515	Arabidopsis thaliana	SRR5167797
SAMN06216743	SINGLE	1512	Arabidopsis thaliana	SRR5167798
SAMN06216742	SINGLE	1514	Arabidopsis thaliana	SRR5167799
SAMN06216741	SINGLE	1514	Arabidopsis thaliana	SRR5167800
SAMN06216740	SINGLE	1513	Arabidopsis thaliana	SRR5167801
SAMN06216739	SINGLE	1513	Arabidopsis thaliana	SRR5167802
SAMN06216719	SINGLE	1512	Arabidopsis thaliana	SRR5167803
SAMN06216718	SINGLE	1514	Arabidopsis thaliana	SRR5167804
SAMN06216717	SINGLE	1514	Arabidopsis thaliana	SRR5167805
SAMN06216716	SINGLE	1515	Arabidopsis thaliana	SRR5167806
SAMN06216715	SINGLE	1515	Arabidopsis thaliana	SRR5167807
SAMN06216714	SINGLE	1511	Arabidopsis thaliana	SRR5167808
SAMN06216758	SINGLE	1515	Arabidopsis thaliana	SRR5167809
SAMN06216757	SINGLE	1514	Arabidopsis thaliana	SRR5167810
SAMN06216756	SINGLE	1514	Arabidopsis thaliana	SRR5167811
SAMN06216755	SINGLE	1515	Arabidopsis thaliana	SRR5167812
SAMN06216754	SINGLE	1515	Arabidopsis thaliana	SRR5167813
SAMN06216738	SINGLE	1514	Arabidopsis thaliana	SRR5167814
SAMN06216732	SINGLE	1515	Arabidopsis thaliana	SRR5167815
SAMN06216731	SINGLE	1515	Arabidopsis thaliana	SRR5167816
SAMN06216730	SINGLE	1514	Arabidopsis thaliana	SRR5167817
SAMN06216737	SINGLE	1513	Arabidopsis thaliana	SRR5167818
SAMN06216736	SINGLE	1514	Arabidopsis thaliana	SRR5167819
SAMN06216735	SINGLE	1512	Arabidopsis thaliana	SRR5167820
SAMN06216734	SINGLE	1514	Arabidopsis thaliana	SRR5167821
SAMN06216733	SINGLE	1514	Arabidopsis thaliana	SRR5167822
SAMN06216729	SINGLE	1514	Arabidopsis thaliana	SRR5167823
SAMN06216728	SINGLE	1511	Arabidopsis thaliana	SRR5167824
SAMN06216777	SINGLE	1515	Arabidopsis thaliana	SRR5167825
SAMN06216776	SINGLE	1515	Arabidopsis thaliana	SRR5167826
SAMN06216775	SINGLE	1218	Arabidopsis thaliana	SRR5167827
SAMN06216774	SINGLE	1515	Arabidopsis thaliana	SRR5167828
SAMN06216773	SINGLE	1515	Arabidopsis thaliana	SRR5167829
SAMN06216772	SINGLE	1515	Arabidopsis thaliana	SRR5167830
SAMN06216771	SINGLE	1514	Arabidopsis thaliana	SRR5167831
SAMN06216768	SINGLE	1515	Arabidopsis thaliana	SRR5167834
SAMN06216770	SINGLE	1515	Arabidopsis thaliana	SRR5167832
SAMN06216769	SINGLE	1515	Arabidopsis thaliana	SRR5167833
SAMN06216767	SINGLE	1514	Arabidopsis thaliana	SRR5167835
SAMN06216766	SINGLE	1293	Arabidopsis thaliana	SRR5167836
SAMN06216765	SINGLE	1515	Arabidopsis thaliana	SRR5167837
SAMN06216763	SINGLE	1515	Arabidopsis thaliana	SRR5167839
SAMN06216764	SINGLE	1515	Arabidopsis thaliana	SRR5167838
SAMN06216762	SINGLE	1515	Arabidopsis thaliana	SRR5167840
SAMN06216761	SINGLE	1515	Arabidopsis thaliana	SRR5167841
SAMN06216760	SINGLE	1515	Arabidopsis thaliana	SRR5167842
SAMN06216759	SINGLE	1515	Arabidopsis thaliana	SRR5167843
SAMN06216727	SINGLE	1502	Arabidopsis thaliana	SRR5167844
SAMN06216726	SINGLE	1497	Arabidopsis thaliana	SRR5167845
SAMN06216725	SINGLE	1515	Arabidopsis thaliana	SRR5167846
SAMN06216723	SINGLE	1514	Arabidopsis thaliana	SRR5167848
SAMN06216724	SINGLE	1501	Arabidopsis thaliana	SRR5167847
SAMN06216722	SINGLE	1514	Arabidopsis thaliana	SRR5167849
SAMN06216720	SINGLE	1477	Arabidopsis thaliana	SRR5167851
SAMN06216721	SINGLE	1514	Arabidopsis thaliana	SRR5167850
SAMN06251288	SINGLE	504	Arabidopsis thaliana	SRR5196116
SAMN06251323	SINGLE	325	Arabidopsis thaliana	SRR5196117
SAMN06251322	SINGLE	534	Arabidopsis thaliana	SRR5196118
SAMN06251321	SINGLE	434	Arabidopsis thaliana	SRR5196119
SAMN06251315	SINGLE	536	Arabidopsis thaliana	SRR5196120
SAMN06251314	SINGLE	452	Arabidopsis thaliana	SRR5196121
SAMN06251320	SINGLE	510	Arabidopsis thaliana	SRR5196122
SAMN06251319	SINGLE	537	Arabidopsis thaliana	SRR5196123
SAMN06251318	SINGLE	487	Arabidopsis thaliana	SRR5196124
SAMN06251317	SINGLE	445	Arabidopsis thaliana	SRR5196125
SAMN06251316	SINGLE	588	Arabidopsis thaliana	SRR5196126
SAMN06251313	SINGLE	409	Arabidopsis thaliana	SRR5196127
SAMN06605076	SINGLE	492	Arabidopsis thaliana	SRR5346189
SAMN06605087	SINGLE	330	Arabidopsis thaliana	SRR5346190
SAMN06605086	SINGLE	436	Arabidopsis thaliana	SRR5346191
SAMN06605085	SINGLE	1278	Arabidopsis thaliana	SRR5346192
SAMN06605084	SINGLE	782	Arabidopsis thaliana	SRR5346193
SAMN06605083	SINGLE	499	Arabidopsis thaliana	SRR5346194
SAMN06605082	SINGLE	596	Arabidopsis thaliana	SRR5346195
SAMN06605081	SINGLE	457	Arabidopsis thaliana	SRR5346196
SAMN06605080	SINGLE	505	Arabidopsis thaliana	SRR5346197
SAMN06605079	SINGLE	546	Arabidopsis thaliana	SRR5346198
SAMN06605078	SINGLE	458	Arabidopsis thaliana	SRR5346199
SAMN06605077	SINGLE	586	Arabidopsis thaliana	SRR5346200
SAMN06643984	SINGLE	232	Arabidopsis thaliana	SRR5378389
SAMN06643984	SINGLE	786	Arabidopsis thaliana	SRR5378408
SAMN06643984	SINGLE	604	Arabidopsis thaliana	SRR5378410
SAMN06643984	SINGLE	819	Arabidopsis thaliana	SRR5378412
SAMN06643984	SINGLE	1022	Arabidopsis thaliana	SRR5378414
SAMN06643984	SINGLE	305	Arabidopsis thaliana	SRR5378416
SAMN06643984	SINGLE	224	Arabidopsis thaliana	SRR5378418
SAMN06643984	SINGLE	98	Arabidopsis thaliana	SRR5378420
SAMN06643984	SINGLE	243	Arabidopsis thaliana	SRR5378422
SAMN06643984	SINGLE	186	Arabidopsis thaliana	SRR5378424
SAMN06643984	SINGLE	234	Arabidopsis thaliana	SRR5378426
SAMN06643984	SINGLE	120	Arabidopsis thaliana	SRR5378428
SAMN06661599	SINGLE	1110	Arabidopsis thaliana	SRR5398150
SAMN06661600	SINGLE	1125	Arabidopsis thaliana	SRR5398151
SAMN06689560	SINGLE	1855	Arabidopsis thaliana	SRR5420075
SAMN06689559	SINGLE	1944	Arabidopsis thaliana	SRR5420076
SAMN06689558	SINGLE	2271	Arabidopsis thaliana	SRR5420077
SAMN06689557	SINGLE	2212	Arabidopsis thaliana	SRR5420078
SAMN06689556	SINGLE	1881	Arabidopsis thaliana	SRR5420079
SAMN06689555	SINGLE	2135	Arabidopsis thaliana	SRR5420080
SAMN06689568	SINGLE	1518	Arabidopsis thaliana	SRR5420083
SAMN06689564	SINGLE	1453	Arabidopsis thaliana	SRR5420086
SAMN06689567	SINGLE	1612	Arabidopsis thaliana	SRR5420084
SAMN06689565	SINGLE	1560	Arabidopsis thaliana	SRR5420085
SAMN06689563	SINGLE	1735	Arabidopsis thaliana	SRR5420087
SAMN06689569	SINGLE	1948	Arabidopsis thaliana	SRR5420088
SAMN06854838	SINGLE	1328	Arabidopsis thaliana	SRR5488799
SAMN06854849	SINGLE	670	Arabidopsis thaliana	SRR5488800
SAMN06854848	SINGLE	906	Arabidopsis thaliana	SRR5488801
SAMN06854847	SINGLE	917	Arabidopsis thaliana	SRR5488802
SAMN06854846	SINGLE	775	Arabidopsis thaliana	SRR5488803
SAMN06854845	SINGLE	720	Arabidopsis thaliana	SRR5488804
SAMN06854844	SINGLE	1157	Arabidopsis thaliana	SRR5488805
SAMN06854843	SINGLE	1123	Arabidopsis thaliana	SRR5488806
SAMN06854842	SINGLE	647	Arabidopsis thaliana	SRR5488807
SAMN06854841	SINGLE	1284	Arabidopsis thaliana	SRR5488808
SAMN06854840	SINGLE	892	Arabidopsis thaliana	SRR5488809
SAMN06854839	SINGLE	1126	Arabidopsis thaliana	SRR5488810
SAMN06899470	SINGLE	1585	Arabidopsis thaliana	SRR5514384
SAMN06899470	SINGLE	2056	Arabidopsis thaliana	SRR5514385
SAMN06899469	SINGLE	1958	Arabidopsis thaliana	SRR5514386
SAMN06899469	SINGLE	1331	Arabidopsis thaliana	SRR5514387
SAMN06899467	SINGLE	4858	Arabidopsis thaliana	SRR5514390
SAMN06899467	SINGLE	3818	Arabidopsis thaliana	SRR5514391
SAMN06899466	SINGLE	2511	Arabidopsis thaliana	SRR5514392
SAMN06899466	SINGLE	2437	Arabidopsis thaliana	SRR5514393
SAMN04856699	SINGLE	3934	Arabidopsis thaliana	SRR5526641
SAMN04856682	SINGLE	3533	Arabidopsis thaliana	SRR5526640
SAMN06927734	SINGLE	2453	Arabidopsis thaliana	SRR5526776
SAMN06927733	SINGLE	2661	Arabidopsis thaliana	SRR5526777
SAMN06927732	SINGLE	2578	Arabidopsis thaliana	SRR5526778
SAMN06927731	SINGLE	2390	Arabidopsis thaliana	SRR5526779
SAMN06927730	SINGLE	2124	Arabidopsis thaliana	SRR5526780
SAMN06927729	SINGLE	2230	Arabidopsis thaliana	SRR5526781
SAMN07189693	SINGLE	6596	Arabidopsis thaliana	SRR5642267
SAMN07189691	SINGLE	6226	Arabidopsis thaliana	SRR5642269
SAMN07189692	SINGLE	6322	Arabidopsis thaliana	SRR5642268
SAMN07189689	SINGLE	6290	Arabidopsis thaliana	SRR5642271
SAMN07189690	SINGLE	6212	Arabidopsis thaliana	SRR5642270
SAMN07189688	SINGLE	6307	Arabidopsis thaliana	SRR5642272
SAMN07189687	SINGLE	6690	Arabidopsis thaliana	SRR5642273
SAMN07189686	SINGLE	6862	Arabidopsis thaliana	SRR5642274
SAMN07189685	SINGLE	6016	Arabidopsis thaliana	SRR5642275
SAMN07189684	SINGLE	5953	Arabidopsis thaliana	SRR5642276
SAMN07189683	SINGLE	6828	Arabidopsis thaliana	SRR5642277
SAMN07189717	SINGLE	6316	Arabidopsis thaliana	SRR5642278
SAMN07189716	SINGLE	5152	Arabidopsis thaliana	SRR5642279
SAMN07189715	SINGLE	6482	Arabidopsis thaliana	SRR5642280
SAMN07189714	SINGLE	6201	Arabidopsis thaliana	SRR5642281
SAMN07189713	SINGLE	5915	Arabidopsis thaliana	SRR5642282
SAMN07189712	SINGLE	6376	Arabidopsis thaliana	SRR5642283
SAMN07189711	SINGLE	6898	Arabidopsis thaliana	SRR5642284
SAMN07312359	SINGLE	168	Arabidopsis thaliana	SRR5800790
SAMN07312360	SINGLE	178	Arabidopsis thaliana	SRR5800791
SAMN07350914	SINGLE	659	Arabidopsis thaliana	SRR5826944
SAMN07350915	SINGLE	815	Arabidopsis thaliana	SRR5826943
SAMN07350916	SINGLE	1007	Arabidopsis thaliana	SRR5826942
SAMN07350913	SINGLE	710	Arabidopsis thaliana	SRR5826945
SAMN07350912	SINGLE	694	Arabidopsis thaliana	SRR5826946
SAMN07350911	SINGLE	921	Arabidopsis thaliana	SRR5826947
SAMN07350910	SINGLE	994	Arabidopsis thaliana	SRR5826948
SAMN07350909	SINGLE	687	Arabidopsis thaliana	SRR5826949
SAMN07350908	SINGLE	746	Arabidopsis thaliana	SRR5826950
SAMN07350907	SINGLE	758	Arabidopsis thaliana	SRR5826951
SAMN07350905	SINGLE	936	Arabidopsis thaliana	SRR5826953
SAMN07350906	SINGLE	998	Arabidopsis thaliana	SRR5826952
SAMN07350904	SINGLE	960	Arabidopsis thaliana	SRR5826954
SAMN07350903	SINGLE	837	Arabidopsis thaliana	SRR5826955
SAMN07350901	SINGLE	1170	Arabidopsis thaliana	SRR5826957
SAMN07350902	SINGLE	1123	Arabidopsis thaliana	SRR5826956
SAMN07350900	SINGLE	1141	Arabidopsis thaliana	SRR5826958
SAMN07419033	SINGLE	1853	Arabidopsis thaliana	SRR5874952
SAMN07419034	SINGLE	1850	Arabidopsis thaliana	SRR5874954
SAMN07419035	SINGLE	2210	Arabidopsis thaliana	SRR5874953
SAMN07684536	SINGLE	1114	Arabidopsis thaliana	SRR6080014
SAMN07684538	SINGLE	1116	Arabidopsis thaliana	SRR6080012
SAMN07684537	SINGLE	1114	Arabidopsis thaliana	SRR6080013
SAMN07684539	SINGLE	1117	Arabidopsis thaliana	SRR6080011
SAMN07684532	SINGLE	1105	Arabidopsis thaliana	SRR6080010
SAMN07684533	SINGLE	1111	Arabidopsis thaliana	SRR6080009
SAMN07684534	SINGLE	1101	Arabidopsis thaliana	SRR6080008
SAMN07684535	SINGLE	1114	Arabidopsis thaliana	SRR6080007
SAMN00716146	SINGLE	608	Arabidopsis thaliana	SRR343154
SAMN02904530	SINGLE	1468	Arabidopsis thaliana	SRR1508369
SAMN02904530	SINGLE	1505	Arabidopsis thaliana	SRR1508370
SAMN03284464	SINGLE	383	Arabidopsis thaliana	SRR1760094
SAMN03284464	SINGLE	382	Arabidopsis thaliana	SRR1760095
SAMN03284464	SINGLE	312	Arabidopsis thaliana	SRR1760096
SAMN03284464	SINGLE	282	Arabidopsis thaliana	SRR1760106
SAMN03284464	SINGLE	380	Arabidopsis thaliana	SRR1760129
SAMN03284464	SINGLE	410	Arabidopsis thaliana	SRR1760141
SAMN03284464	SINGLE	305	Arabidopsis thaliana	SRR1760160
SAMN03284464	SINGLE	323	Arabidopsis thaliana	SRR1760170
SAMN03284464	SINGLE	385	Arabidopsis thaliana	SRR1760171
SAMN03284464	SINGLE	394	Arabidopsis thaliana	SRR1760172
SAMN03284464	SINGLE	311	Arabidopsis thaliana	SRR1760173
SAMN03284464	SINGLE	394	Arabidopsis thaliana	SRR1760174
SAMN03284464	SINGLE	311	Arabidopsis thaliana	SRR1760175
SAMN03284464	SINGLE	363	Arabidopsis thaliana	SRR1760176
SAMN03284464	SINGLE	286	Arabidopsis thaliana	SRR1760177
SAMN03284464	SINGLE	288	Arabidopsis thaliana	SRR1760178
SAMN03284464	SINGLE	387	Arabidopsis thaliana	SRR1760179
SAMN03284464	SINGLE	417	Arabidopsis thaliana	SRR1760180
SAMN03284464	SINGLE	293	Arabidopsis thaliana	SRR1760181
SAMN03284464	SINGLE	314	Arabidopsis thaliana	SRR1760182
SAMN03284464	SINGLE	413	Arabidopsis thaliana	SRR1760183
SAMN03284464	SINGLE	336	Arabidopsis thaliana	SRR1760184
SAMN03284464	SINGLE	404	Arabidopsis thaliana	SRR1760185
SAMN03284464	SINGLE	326	Arabidopsis thaliana	SRR1760186
SAMN03284464	SINGLE	326	Arabidopsis thaliana	SRR1760187
SAMN03284464	SINGLE	386	Arabidopsis thaliana	SRR1760188
SAMN03284464	SINGLE	431	Arabidopsis thaliana	SRR1760189
SAMN03284464	SINGLE	340	Arabidopsis thaliana	SRR1760190
SAMN03284464	SINGLE	287	Arabidopsis thaliana	SRR1760191
SAMN03284464	SINGLE	421	Arabidopsis thaliana	SRR1760192
SAMN03284464	SINGLE	408	Arabidopsis thaliana	SRR1760193
SAMN03284464	SINGLE	321	Arabidopsis thaliana	SRR1760194
SAMN03284464	SINGLE	322	Arabidopsis thaliana	SRR1760195
SAMN03284464	SINGLE	298	Arabidopsis thaliana	SRR1760196
SAMN03284464	SINGLE	418	Arabidopsis thaliana	SRR1760198
SAMN03284464	SINGLE	311	Arabidopsis thaliana	SRR1760199
SAMN03284464	SINGLE	287	Arabidopsis thaliana	SRR1760200
SAMN03284464	SINGLE	377	Arabidopsis thaliana	SRR1760201
SAMN03284464	SINGLE	424	Arabidopsis thaliana	SRR1760202
SAMN03284464	SINGLE	314	Arabidopsis thaliana	SRR1760203
SAMN03284464	SINGLE	314	Arabidopsis thaliana	SRR1760204
SAMN03284464	SINGLE	386	Arabidopsis thaliana	SRR1760205
SAMN03284464	SINGLE	394	Arabidopsis thaliana	SRR1760206
SAMN03284464	SINGLE	312	Arabidopsis thaliana	SRR1760208
SAMN03284464	SINGLE	325	Arabidopsis thaliana	SRR1760209
SAMN03284464	SINGLE	383	Arabidopsis thaliana	SRR1760210
SAMN03287122	SINGLE	1454	Arabidopsis thaliana	SRR1763900
SAMN03287123	SINGLE	983	Arabidopsis thaliana	SRR1763901
SAMN03333301	SINGLE	1261	Arabidopsis thaliana	SRR1793485
SAMN03333298	SINGLE	1121	Arabidopsis thaliana	SRR1793484
SAMN03333297	SINGLE	1544	Arabidopsis thaliana	SRR1793483
SAMN03333294	SINGLE	1235	Arabidopsis thaliana	SRR1793482
SAMN03333295	SINGLE	1308	Arabidopsis thaliana	SRR1793481
SAMN03333296	SINGLE	1513	Arabidopsis thaliana	SRR1793480
SAMN03333300	SINGLE	1106	Arabidopsis thaliana	SRR1793479
SAMN03333299	SINGLE	1263	Arabidopsis thaliana	SRR1793478
SAMN03339724	SINGLE	5140	Arabidopsis thaliana	SRR1810778
SAMN03339724	SINGLE	4818	Arabidopsis thaliana	SRR1810779
SAMN03339724	SINGLE	5334	Arabidopsis thaliana	SRR1810780
SAMN03339724	SINGLE	5179	Arabidopsis thaliana	SRR1810781
SAMN03339724	SINGLE	5288	Arabidopsis thaliana	SRR1810782
SAMN03339724	SINGLE	4555	Arabidopsis thaliana	SRR1810783
SAMN03366749	SINGLE	256	Arabidopsis thaliana	SRR1814041
SAMN03366752	SINGLE	280	Arabidopsis thaliana	SRR1814039
SAMN03366748	SINGLE	318	Arabidopsis thaliana	SRR1814038
SAMN03366750	SINGLE	153	Arabidopsis thaliana	SRR1814040
SAMN03375680	SINGLE	7763	Arabidopsis thaliana	SRR1821071
SAMN03375680	SINGLE	9601	Arabidopsis thaliana	SRR1821085
SAMN03377050	SINGLE	603	Arabidopsis thaliana	SRR1821008
SAMN03377050	SINGLE	602	Arabidopsis thaliana	SRR1821048
SAMN03377050	SINGLE	604	Arabidopsis thaliana	SRR1821172
SAMN03377050	SINGLE	213	Arabidopsis thaliana	SRR1821156
SAMN03381085	SINGLE	1360	Arabidopsis thaliana	SRR1822367
SAMN03394933	SINGLE	662	Arabidopsis thaliana	SRR1871486
SAMN03394921	SINGLE	662	Arabidopsis thaliana	SRR1871485
SAMN03394927	SINGLE	674	Arabidopsis thaliana	SRR1871484
SAMN03394922	SINGLE	613	Arabidopsis thaliana	SRR1871483
SAMN03394934	SINGLE	571	Arabidopsis thaliana	SRR1871481
SAMN03394926	SINGLE	600	Arabidopsis thaliana	SRR1871482
SAMN03406687	SINGLE	4045	Arabidopsis thaliana	SRR1915976
SAMN03406687	SINGLE	3041	Arabidopsis thaliana	SRR1915975
SAMN03406687	SINGLE	4915	Arabidopsis thaliana	SRR1915974
SAMN03406687	SINGLE	3658	Arabidopsis thaliana	SRR1915004
SAMN03456261	SINGLE	9068	Arabidopsis thaliana	SRR1958700
SAMN03456261	SINGLE	7371	Arabidopsis thaliana	SRR1958702
SAMN03456261	SINGLE	9356	Arabidopsis thaliana	SRR1958703
SAMN03456261	SINGLE	8143	Arabidopsis thaliana	SRR1958704
SAMN03456261	SINGLE	5519	Arabidopsis thaliana	SRR1958705
SAMN03456261	SINGLE	8090	Arabidopsis thaliana	SRR1958706
SAMN03456261	SINGLE	9818	Arabidopsis thaliana	SRR1958708
SAMN03456261	SINGLE	6151	Arabidopsis thaliana	SRR1958709
[truncated: 9,050 more rows]

## Sheet: Brap_paired_illumina
BioProject	BioSample	LibraryLayout	Mbases	Organism	Run ID
PRJEB2990	SAMEA1468347	PAIRED	19143	Brassica rapa	ERR117406
PRJNA185152	SAMN01881955	PAIRED	2258	Brassica rapa	SRR643621
PRJNA185152	SAMN01881956	PAIRED	2335	Brassica rapa	SRR643622
PRJNA185152	SAMN01881957	PAIRED	2344	Brassica rapa	SRR643623
PRJNA185152	SAMN01881958	PAIRED	5791	Brassica rapa	SRR643624
PRJNA185152	SAMN01881959	PAIRED	2362	Brassica rapa	SRR643625
PRJNA185152	SAMN01881960	PAIRED	6066	Brassica rapa	SRR643626
PRJNA185152	SAMN01881961	PAIRED	2240	Brassica rapa	SRR643627
PRJNA185152	SAMN01881962	PAIRED	6008	Brassica rapa	SRR643628
PRJNA198528	SAMN02058604	PAIRED	1966	Brassica rapa	SRR837543
PRJNA198528	SAMN02058605	PAIRED	1048	Brassica rapa	SRR837544
PRJNA198528	SAMN02058606	PAIRED	1389	Brassica rapa	SRR837545
PRJNA198528	SAMN02058607	PAIRED	907	Brassica rapa	SRR837546
PRJNA198528	SAMN02058608	PAIRED	1550	Brassica rapa	SRR837547
PRJNA198528	SAMN02058609	PAIRED	1409	Brassica rapa	SRR837548
PRJNA198528	SAMN02058610	PAIRED	1439	Brassica rapa	SRR837549
PRJNA198528	SAMN02058611	PAIRED	1680	Brassica rapa	SRR837550
PRJNA198528	SAMN02058612	PAIRED	1236	Brassica rapa	SRR837551
PRJNA198528	SAMN02058613	PAIRED	1277	Brassica rapa	SRR837552
PRJNA198528	SAMN02058614	PAIRED	2382	Brassica rapa	SRR837553
PRJNA198528	SAMN02058615	PAIRED	1141	Brassica rapa	SRR837554
PRJNA198528	SAMN02058616	PAIRED	888	Brassica rapa	SRR837555
PRJNA198528	SAMN02058617	PAIRED	1517	Brassica rapa	SRR837556
PRJNA198528	SAMN02058618	PAIRED	1134	Brassica rapa	SRR837557
PRJNA198528	SAMN02058619	PAIRED	1288	Brassica rapa	SRR837558
PRJNA198528	SAMN02058620	PAIRED	1563	Brassica rapa	SRR837559
PRJNA198528	SAMN02058621	PAIRED	1481	Brassica rapa	SRR837560
PRJNA198528	SAMN02058622	PAIRED	1329	Brassica rapa	SRR837561
PRJNA198528	SAMN02058623	PAIRED	908	Brassica rapa	SRR837562
PRJNA198528	SAMN02058624	PAIRED	2850	Brassica rapa	SRR837563
PRJNA198528	SAMN02058625	PAIRED	1336	Brassica rapa	SRR837564
PRJNA198528	SAMN02058626	PAIRED	1227	Brassica rapa	SRR837565
PRJNA198528	SAMN02058627	PAIRED	1409	Brassica rapa	SRR837566
PRJNA198528	SAMN02058628	PAIRED	1597	Brassica rapa	SRR837567
PRJNA198528	SAMN02058629	PAIRED	1230	Brassica rapa	SRR837568
PRJNA198528	SAMN02058630	PAIRED	1865	Brassica rapa	SRR837569
PRJNA198528	SAMN02058631	PAIRED	1823	Brassica rapa	SRR837570
PRJNA198528	SAMN02058632	PAIRED	1608	Brassica rapa	SRR837571
PRJNA198528	SAMN02058633	PAIRED	174	Brassica rapa	SRR837572
PRJNA198528	SAMN02058634	PAIRED	1120	Brassica rapa	SRR837573
PRJNA198528	SAMN02058635	PAIRED	1325	Brassica rapa	SRR837574
PRJNA198528	SAMN02058636	PAIRED	1269	Brassica rapa	SRR837575
PRJNA198528	SAMN02058637	PAIRED	1210	Brassica rapa	SRR837576
PRJNA198528	SAMN02058638	PAIRED	1387	Brassica rapa	SRR837577
PRJNA198528	SAMN02058639	PAIRED	1317	Brassica rapa	SRR837578
PRJNA198528	SAMN02058640	PAIRED	1156	Brassica rapa	SRR837579
PRJNA198528	SAMN02058641	PAIRED	1238	Brassica rapa	SRR837580
PRJNA198528	SAMN02058642	PAIRED	1672	Brassica rapa	SRR837581
PRJNA198528	SAMN02058643	PAIRED	2209	Brassica rapa	SRR837582
PRJNA198528	SAMN02058644	PAIRED	964	Brassica rapa	SRR837583
PRJNA198528	SAMN02058645	PAIRED	2057	Brassica rapa	SRR837584
PRJNA198528	SAMN02058646	PAIRED	1209	Brassica rapa	SRR837585
PRJNA198528	SAMN02058647	PAIRED	1711	Brassica rapa	SRR837586
PRJNA198528	SAMN02058648	PAIRED	1566	Brassica rapa	SRR837587
PRJNA198528	SAMN02058649	PAIRED	1606	Brassica rapa	SRR837588
PRJNA198528	SAMN02058650	PAIRED	1086	Brassica rapa	SRR837589
PRJNA198528	SAMN02058651	PAIRED	1228	Brassica rapa	SRR837590
PRJNA198528	SAMN02058652	PAIRED	1362	Brassica rapa	SRR837591
PRJNA198528	SAMN02058653	PAIRED	1735	Brassica rapa	SRR837592
PRJNA198528	SAMN02058654	PAIRED	1505	Brassica rapa	SRR837593
PRJNA198528	SAMN02058655	PAIRED	2412	Brassica rapa	SRR837594
PRJNA198528	SAMN02058656	PAIRED	1693	Brassica rapa	SRR837595
PRJNA198528	SAMN02058657	PAIRED	1950	Brassica rapa	SRR837596
PRJNA198528	SAMN02058658	PAIRED	1502	Brassica rapa	SRR837597
PRJNA198528	SAMN02058659	PAIRED	1695	Brassica rapa	SRR837598
PRJNA198528	SAMN02058660	PAIRED	1078	Brassica rapa	SRR837599
PRJNA198528	SAMN02058661	PAIRED	1275	Brassica rapa	SRR837600
PRJNA198528	SAMN02058662	PAIRED	1334	Brassica rapa	SRR837601
PRJNA198528	SAMN02058663	PAIRED	1975	Brassica rapa	SRR837602
PRJNA198528	SAMN02058664	PAIRED	973	Brassica rapa	SRR837603
PRJNA198528	SAMN02058665	PAIRED	948	Brassica rapa	SRR837604
PRJNA198528	SAMN02058666	PAIRED	1341	Brassica rapa	SRR837605
PRJNA198528	SAMN02058667	PAIRED	2536	Brassica rapa	SRR837606
PRJNA198528	SAMN02058668	PAIRED	1441	Brassica rapa	SRR837607
PRJNA198528	SAMN02058669	PAIRED	1874	Brassica rapa	SRR837608
PRJNA198528	SAMN02058670	PAIRED	1052	Brassica rapa	SRR837609
PRJNA198528	SAMN02058671	PAIRED	1999	Brassica rapa	SRR837610
PRJNA198528	SAMN02058672	PAIRED	963	Brassica rapa	SRR837611
PRJNA198528	SAMN02058673	PAIRED	2047	Brassica rapa	SRR837612
PRJNA198528	SAMN02058674	PAIRED	1185	Brassica rapa	SRR837613
PRJNA198528	SAMN02058675	PAIRED	1209	Brassica rapa	SRR837614
PRJNA198528	SAMN02058676	PAIRED	1384	Brassica rapa	SRR837615
PRJNA198528	SAMN02058677	PAIRED	1371	Brassica rapa	SRR837616
PRJNA198528	SAMN02058678	PAIRED	1578	Brassica rapa	SRR837617
PRJNA198528	SAMN02058679	PAIRED	1444	Brassica rapa	SRR837618
PRJNA198528	SAMN02058680	PAIRED	2391	Brassica rapa	SRR837619
PRJNA198528	SAMN02058681	PAIRED	1821	Brassica rapa	SRR837620
PRJNA198528	SAMN02058682	PAIRED	1959	Brassica rapa	SRR837621
PRJNA198528	SAMN02058683	PAIRED	2031	Brassica rapa	SRR837622
PRJNA198528	SAMN02058684	PAIRED	1171	Brassica rapa	SRR837623
PRJNA198528	SAMN02058685	PAIRED	752	Brassica rapa	SRR837624
PRJNA198528	SAMN02058686	PAIRED	1797	Brassica rapa	SRR837625
PRJNA198528	SAMN02058687	PAIRED	1391	Brassica rapa	SRR837626
PRJNA198528	SAMN02058688	PAIRED	1755	Brassica rapa	SRR837627
PRJNA198528	SAMN02058689	PAIRED	1572	Brassica rapa	SRR837628
PRJNA198528	SAMN02058690	PAIRED	1936	Brassica rapa	SRR837629
PRJNA198528	SAMN02058691	PAIRED	858	Brassica rapa	SRR837630
PRJNA198528	SAMN02058692	PAIRED	1573	Brassica rapa	SRR837631
PRJNA198528	SAMN02058693	PAIRED	1365	Brassica rapa	SRR837632
PRJNA198528	SAMN02058694	PAIRED	1343	Brassica rapa	SRR837633
PRJNA198528	SAMN02058695	PAIRED	3008	Brassica rapa	SRR837634
PRJNA198528	SAMN02058696	PAIRED	1819	Brassica rapa	SRR837635
PRJNA198528	SAMN02058697	PAIRED	1217	Brassica rapa	SRR837636
PRJNA198528	SAMN02058698	PAIRED	1652	Brassica rapa	SRR837637
PRJNA198528	SAMN02058699	PAIRED	1448	Brassica rapa	SRR837638
PRJNA198528	SAMN02058700	PAIRED	923	Brassica rapa	SRR837639
PRJNA198528	SAMN02058701	PAIRED	1451	Brassica rapa	SRR837640
PRJNA198528	SAMN02058702	PAIRED	1369	Brassica rapa	SRR837641
PRJNA198528	SAMN02058703	PAIRED	1646	Brassica rapa	SRR837642
PRJNA198528	SAMN02058704	PAIRED	1252	Brassica rapa	SRR837643
PRJNA198528	SAMN02058705	PAIRED	1609	Brassica rapa	SRR837644
PRJNA198528	SAMN02058706	PAIRED	2086	Brassica rapa	SRR837645
PRJNA198528	SAMN02058707	PAIRED	1009	Brassica rapa	SRR837646
PRJNA198528	SAMN02058708	PAIRED	1133	Brassica rapa	SRR837647
PRJNA198528	SAMN02058709	PAIRED	1655	Brassica rapa	SRR837648
PRJNA198528	SAMN02058710	PAIRED	1403	Brassica rapa	SRR837649
PRJNA198528	SAMN02058711	PAIRED	1370	Brassica rapa	SRR837650
PRJNA198528	SAMN02058712	PAIRED	2879	Brassica rapa	SRR837651
PRJNA198528	SAMN02058713	PAIRED	1514	Brassica rapa	SRR837652
PRJNA198528	SAMN02058714	PAIRED	3890	Brassica rapa	SRR837653
PRJNA198528	SAMN02058715	PAIRED	1833	Brassica rapa	SRR837654
PRJNA198528	SAMN02058716	PAIRED	1348	Brassica rapa	SRR837655
PRJNA198528	SAMN02058717	PAIRED	1406	Brassica rapa	SRR837656
PRJNA198528	SAMN02058718	PAIRED	1983	Brassica rapa	SRR837657
PRJNA198528	SAMN02058719	PAIRED	2242	Brassica rapa	SRR837658
PRJNA198528	SAMN02058720	PAIRED	1619	Brassica rapa	SRR837659
PRJNA198528	SAMN02058721	PAIRED	1856	Brassica rapa	SRR837660
PRJNA198528	SAMN02058722	PAIRED	2385	Brassica rapa	SRR837661
PRJNA198528	SAMN02058723	PAIRED	865	Brassica rapa	SRR837662
PRJNA198528	SAMN02058724	PAIRED	915	Brassica rapa	SRR837663
PRJNA198528	SAMN02058725	PAIRED	1306	Brassica rapa	SRR837664
PRJNA198528	SAMN02058726	PAIRED	2269	Brassica rapa	SRR837665
PRJNA198528	SAMN02058727	PAIRED	1167	Brassica rapa	SRR837666
PRJNA198528	SAMN02058728	PAIRED	1620	Brassica rapa	SRR837667
PRJNA198528	SAMN02058729	PAIRED	1695	Brassica rapa	SRR837668
PRJNA198528	SAMN02190942	PAIRED	4904	Brassica rapa subsp. chinensis	SRR886265
PRJNA198528	SAMN02190942	PAIRED	931	Brassica rapa subsp. chinensis	SRR886266
PRJNA198528	SAMN02190942	PAIRED	4606	Brassica rapa subsp. chinensis	SRR886267
PRJNA198528	SAMN02190942	PAIRED	2267	Brassica rapa subsp. chinensis	SRR886268
PRJNA198528	SAMN02190942	PAIRED	4888	Brassica rapa subsp. chinensis	SRR886269
PRJNA198528	SAMN02190943	PAIRED	3520	Brassica rapa subsp. chinensis	SRR886270
PRJNA198528	SAMN02190943	PAIRED	2027	Brassica rapa subsp. chinensis	SRR886272
PRJNA198528	SAMN02190943	PAIRED	3157	Brassica rapa subsp. chinensis	SRR886273
PRJNA198528	SAMN02190943	PAIRED	1101	Brassica rapa subsp. chinensis	SRR886274
PRJNA198528	SAMN02190964	PAIRED	5808	Brassica rapa subsp. chinensis	SRR886275
PRJNA212370	SAMN02255047	PAIRED	2378	Brassica rapa subsp. pekinensis	SRR935488
PRJNA212370	SAMN02255047	PAIRED	1735	Brassica rapa subsp. pekinensis	SRR935498
PRJNA212370	SAMN02256109	PAIRED	2594	Brassica rapa subsp. chinensis	SRR935510
PRJDB2020	SAMD00004646	PAIRED	7208	Brassica rapa subsp. nipposinica	DRR013833
PRJDB2020	SAMD00004647	PAIRED	7104	Brassica rapa subsp. nipposinica	DRR013834
PRJNA244166	SAMN02724777	PAIRED	6018	Brassica rapa	SRR1227842
PRJNA244166	SAMN02724778	PAIRED	5243	Brassica rapa	SRR1228204
PRJNA244166	SAMN02724779	PAIRED	2728	Brassica rapa	SRR1228205
PRJNA244166	SAMN02724780	PAIRED	4116	Brassica rapa	SRR1228206
PRJNA244166	SAMN02724781	PAIRED	2727	Brassica rapa	SRR1228207
PRJNA244166	SAMN02724782	PAIRED	6174	Brassica rapa	SRR1228208
PRJNA244166	SAMN02724783	PAIRED	6174	Brassica rapa	SRR1228209
PRJNA244166	SAMN02724784	PAIRED	2672	Brassica rapa	SRR1228210
PRJNA244166	SAMN02724785	PAIRED	6080	Brassica rapa	SRR1228211
PRJNA244166	SAMN02724786	PAIRED	12495	Brassica rapa	SRR1228212
PRJNA244166	SAMN02727263	PAIRED	5355	Brassica rapa	SRR1238051
PRJNA244166	SAMN02727264	PAIRED	5372	Brassica rapa	SRR1238052
PRJNA244166	SAMN02727265	PAIRED	5263	Brassica rapa	SRR1238054
PRJNA244166	SAMN02727266	PAIRED	3930	Brassica rapa	SRR1238055
PRJNA244166	SAMN02727267	PAIRED	4681	Brassica rapa	SRR1238056
PRJNA244166	SAMN02727268	PAIRED	4912	Brassica rapa	SRR1238057
PRJNA244166	SAMN02727269	PAIRED	4837	Brassica rapa	SRR1238058
PRJNA244166	SAMN02727270	PAIRED	5221	Brassica rapa	SRR1238059
PRJNA244166	SAMN02727271	PAIRED	5260	Brassica rapa	SRR1238060
PRJNA244166	SAMN02727272	PAIRED	2719	Brassica rapa	SRR1238061
PRJNA244166	SAMN02727273	PAIRED	4108	Brassica rapa	SRR1238062
PRJNA244166	SAMN02727274	PAIRED	2123	Brassica rapa	SRR1238063
PRJNA244166	SAMN02727275	PAIRED	5517	Brassica rapa	SRR1238064
PRJNA244166	SAMN02727276	PAIRED	5407	Brassica rapa	SRR1238065
PRJNA244166	SAMN02727277	PAIRED	2056	Brassica rapa	SRR1238066
PRJNA244166	SAMN02727278	PAIRED	5331	Brassica rapa	SRR1238067
PRJNA244166	SAMN02727279	PAIRED	4620	Brassica rapa	SRR1238068
PRJNA244166	SAMN02727280	PAIRED	4620	Brassica rapa	SRR1238069
PRJNA244166	SAMN02727281	PAIRED	4519	Brassica rapa	SRR1238070
PRJNA244166	SAMN02727282	PAIRED	3959	Brassica rapa	SRR1238071
PRJNA244166	SAMN02727283	PAIRED	4682	Brassica rapa	SRR1238072
PRJNA244166	SAMN02727284	PAIRED	4900	Brassica rapa	SRR1238073
PRJNA244166	SAMN02727285	PAIRED	4837	Brassica rapa	SRR1238074
PRJNA250966	SAMN03003053	PAIRED	32776	Brassica rapa	SRR1592660
PRJDB1512	SAMD00015686	PAIRED	10000	Brassica rapa x Raphanus sativus	DRR014228
PRJDB1512	SAMD00015685	PAIRED	2889	Brassica rapa x Raphanus sativus	DRR014229
PRJDB1512	SAMD00003761	PAIRED	10067	Brassica rapa subsp. pekinensis	DRR014230
PRJDB1512	SAMD00003762	PAIRED	2985	Brassica rapa subsp. pekinensis	DRR014231
PRJNA282748	SAMN03576731	PAIRED	367	Brassica rapa	SRR2003651
PRJNA282748	SAMN03576726	PAIRED	1380	Brassica rapa	SRR2003646
PRJNA282747	SAMN03576740	PAIRED	411	Brassica rapa	SRR2003671
PRJNA282747	SAMN03576735	PAIRED	84	Brassica rapa	SRR2003663
PRJNA286768	SAMN03769930	PAIRED	669	Brassica rapa	SRR2060329
PRJNA286768	SAMN03769929	PAIRED	599	Brassica rapa	SRR2060328
PRJNA286768	SAMN03769928	PAIRED	516	Brassica rapa	SRR2060327
PRJNA286768	SAMN03769927	PAIRED	687	Brassica rapa	SRR2060326
PRJNA286768	SAMN03769926	PAIRED	559	Brassica rapa	SRR2060325
PRJNA286768	SAMN03769925	PAIRED	675	Brassica rapa	SRR2060324
PRJNA286768	SAMN03769924	PAIRED	424	Brassica rapa	SRR2060323
PRJNA286768	SAMN03769923	PAIRED	733	Brassica rapa	SRR2060322
PRJNA286768	SAMN03769922	PAIRED	513	Brassica rapa	SRR2060321
PRJNA286768	SAMN03769921	PAIRED	613	Brassica rapa	SRR2060320
PRJNA286768	SAMN03769920	PAIRED	597	Brassica rapa	SRR2060319
PRJNA286768	SAMN03769919	PAIRED	631	Brassica rapa	SRR2060318
PRJNA295797	SAMN04088744	PAIRED	3293	Brassica rapa subsp. chinensis	SRR2418895
PRJNA295797	SAMN04088738	PAIRED	4074	Brassica rapa subsp. chinensis	SRR2419270
PRJNA295797	SAMN04088740	PAIRED	4499	Brassica rapa subsp. chinensis	SRR2419363
PRJNA295797	SAMN04088741	PAIRED	3693	Brassica rapa subsp. chinensis	SRR2419520
PRJNA295797	SAMN04088742	PAIRED	3011	Brassica rapa subsp. chinensis	SRR2419521
PRJNA295797	SAMN04088743	PAIRED	3169	Brassica rapa subsp. chinensis	SRR2419524
PRJNA298459	SAMN04159260	PAIRED	3094	Brassica rapa subsp. chinensis	SRR2625839
PRJNA298459	SAMN04159262	PAIRED	2929	Brassica rapa subsp. chinensis	SRR2625835
PRJNA298459	SAMN04159269	PAIRED	2716	Brassica rapa subsp. chinensis	SRR2625836
PRJNA298459	SAMN04159270	PAIRED	3504	Brassica rapa subsp. chinensis	SRR2625837
PRJNA298459	SAMN04159272	PAIRED	3048	Brassica rapa subsp. chinensis	SRR2625838
PRJNA298459	SAMN04159273	PAIRED	3767	Brassica rapa subsp. chinensis	SRR2626153
PRJNA298459	SAMN04159274	PAIRED	3017	Brassica rapa subsp. chinensis	SRR2626154
PRJNA298459	SAMN04159275	PAIRED	3618	Brassica rapa subsp. chinensis	SRR2626155
PRJNA298459	SAMN04159277	PAIRED	3503	Brassica rapa subsp. chinensis	SRR2626158
PRJNA298459	SAMN04159278	PAIRED	3654	Brassica rapa subsp. chinensis	SRR2626161
PRJNA298501	SAMN04159802	PAIRED	4174	Brassica napus	SRR2641043
PRJNA298501	SAMN04159803	PAIRED	3851	Brassica napus	SRR2641156
PRJNA298501	SAMN04159804	PAIRED	3827	Brassica juncea	SRR2641164
PRJNA298501	SAMN04159805	PAIRED	4638	Brassica juncea	SRR2641169
PRJNA298501	SAMN04159806	PAIRED	4390	Brassica carinata	SRR2641384
PRJNA298501	SAMN04159807	PAIRED	6099	Brassica carinata	SRR2641672
PRJNA298501	SAMN04159808	PAIRED	3959	Brassica rapa	SRR2641674
PRJNA298501	SAMN04159809	PAIRED	3967	Brassica rapa	SRR2641675
PRJNA298501	SAMN04159810	PAIRED	4174	Brassica rapa	SRR2641676
PRJNA298501	SAMN04159811	PAIRED	4661	Brassica oleracea	SRR2641677
PRJNA298501	SAMN04159812	PAIRED	4238	Brassica oleracea	SRR2641678
PRJNA298749	SAMN04166401	PAIRED	430	Brassica rapa	SRR2649041
PRJNA298749	SAMN04166400	PAIRED	343	Brassica rapa	SRR2649040
PRJNA298749	SAMN04166399	PAIRED	752	Brassica rapa	SRR2649039
PRJNA298749	SAMN04166398	PAIRED	230	Brassica rapa	SRR2649038
PRJNA298749	SAMN04166397	PAIRED	847	Brassica rapa	SRR2649037
PRJNA298749	SAMN04166396	PAIRED	626	Brassica rapa	SRR2649036
PRJNA298749	SAMN04166395	PAIRED	501	Brassica rapa	SRR2649035
PRJNA298749	SAMN04166394	PAIRED	542	Brassica rapa	SRR2649034
PRJNA298749	SAMN04166393	PAIRED	408	Brassica rapa	SRR2649033
PRJNA298749	SAMN04166392	PAIRED	430	Brassica rapa	SRR2649032
PRJNA298749	SAMN04166391	PAIRED	338	Brassica rapa	SRR2649031
PRJNA298749	SAMN04166390	PAIRED	661	Brassica rapa	SRR2649030
PRJNA298858	SAMN04167159	PAIRED	5098	Brassica rapa	SRR2657154
PRJNA298858	SAMN04167157	PAIRED	4352	Brassica rapa	SRR2657152
PRJNA298858	SAMN04167156	PAIRED	4188	Brassica rapa	SRR2657151
PRJNA298858	SAMN04167158	PAIRED	3993	Brassica rapa	SRR2657153
PRJNA298858	SAMN04167155	PAIRED	4523	Brassica rapa	SRR2657150
PRJNA298858	SAMN04167154	PAIRED	3731	Brassica rapa	SRR2657149
PRJNA298858	SAMN04167152	PAIRED	4351	Brassica rapa	SRR2657147
PRJNA298858	SAMN04167153	PAIRED	4464	Brassica rapa	SRR2657148
PRJNA301642	SAMN04253446	PAIRED	4666	Brassica rapa subsp. pekinensis	SRR2912846
PRJNA301642	SAMN04253447	PAIRED	4567	Brassica rapa subsp. pekinensis	SRR2912848
PRJNA301642	SAMN04253451	PAIRED	4430	Brassica rapa subsp. pekinensis	SRR2912853
PRJNA302820	SAMN04280996	PAIRED	3655	Brassica rapa	SRR2936949
PRJNA304371	SAMN04299675	PAIRED	3992	Brassica rapa subsp. oleifera	SRR2962728
PRJNA304371	SAMN04299674	PAIRED	4020	Brassica rapa subsp. oleifera	SRR2962727
PRJNA304371	SAMN04299673	PAIRED	4020	Brassica rapa subsp. oleifera	SRR2962726
PRJNA304371	SAMN04299672	PAIRED	3994	Brassica rapa subsp. oleifera	SRR2962725
PRJNA304371	SAMN04299671	PAIRED	3919	Brassica rapa subsp. oleifera	SRR2962724
PRJNA304371	SAMN04299670	PAIRED	4004	Brassica rapa subsp. oleifera	SRR2962723
PRJNA302820	SAMN04280994	PAIRED	3715	Brassica rapa	SRR2984944
PRJNA302820	SAMN04280995	PAIRED	3615	Brassica rapa	SRR2984946
PRJNA302820	SAMN04280997	PAIRED	4191	Brassica rapa	SRR2984945
PRJNA308936	SAMN04417690	PAIRED	5275	Brassica rapa subsp. pekinensis	SRR3103796
PRJNA308936	SAMN04417689	PAIRED	5322	Brassica rapa subsp. pekinensis	SRR3103795
PRJNA308936	SAMN04417688	PAIRED	5490	Brassica rapa subsp. pekinensis	SRR3103794
PRJNA308936	SAMN04417687	PAIRED	5157	Brassica rapa subsp. pekinensis	SRR3103793
PRJNA308936	SAMN04417686	PAIRED	5177	Brassica rapa subsp. pekinensis	SRR3103792
PRJNA308936	SAMN04417685	PAIRED	5187	Brassica rapa subsp. pekinensis	SRR3103791
PRJDB3554	SAMD00026576	PAIRED	8414	Brassica rapa subsp. pekinensis	DRR031130
PRJDB3554	SAMD00026577	PAIRED	6701	Brassica rapa subsp. pekinensis	DRR031131
PRJDB3554	SAMD00026578	PAIRED	5715	Brassica rapa subsp. pekinensis	DRR031132
PRJDB3554	SAMD00026579	PAIRED	8213	Brassica rapa subsp. pekinensis	DRR031133
PRJDB3554	SAMD00026580	PAIRED	3139	Brassica rapa subsp. pekinensis	DRR031134
PRJDB3554	SAMD00026581	PAIRED	3836	Brassica rapa subsp. pekinensis	DRR031135
PRJDB3554	SAMD00026582	PAIRED	4380	Brassica rapa subsp. pekinensis	DRR031136
PRJDB3554	SAMD00026583	PAIRED	3548	Brassica rapa subsp. pekinensis	DRR031137
PRJDB3554	SAMD00026584	PAIRED	4103	Brassica rapa subsp. pekinensis	DRR031138
PRJDB3554	SAMD00026585	PAIRED	3814	Brassica rapa subsp. pekinensis	DRR031139
PRJDB3554	SAMD00026586	PAIRED	3194	Brassica rapa subsp. pekinensis	DRR031140
PRJDB3554	SAMD00026587	PAIRED	3434	Brassica rapa subsp. pekinensis	DRR031141
PRJDB3554	SAMD00026588	PAIRED	3315	Brassica rapa subsp. pekinensis	DRR031142
PRJDB3554	SAMD00026589	PAIRED	3023	Brassica rapa subsp. pekinensis	DRR031143
PRJDB3554	SAMD00026590	PAIRED	3376	Brassica rapa subsp. pekinensis	DRR031144
PRJDB3554	SAMD00026591	PAIRED	3591	Brassica rapa subsp. pekinensis	DRR031145
PRJDB3554	SAMD00026592	PAIRED	8185	Brassica rapa subsp. pekinensis	DRR031146
PRJDB3554	SAMD00026593	PAIRED	8536	Brassica rapa subsp. pekinensis	DRR031147
PRJDB3554	SAMD00026594	PAIRED	9218	Brassica rapa subsp. pekinensis	DRR031148
PRJDB3554	SAMD00026595	PAIRED	7704	Brassica rapa subsp. pekinensis	DRR031149
PRJNA312129	SAMN04494517	PAIRED	6528	Brassica rapa subsp. pekinensis	SRR3169830
PRJNA312129	SAMN04494517	PAIRED	5653	Brassica rapa subsp. pekinensis	SRR3169831
PRJNA312129	SAMN04494518	PAIRED	6220	Brassica rapa subsp. pekinensis	SRR3169833
PRJNA312129	SAMN04494518	PAIRED	5143	Brassica rapa subsp. pekinensis	SRR3169834
PRJNA312975	SAMN04517436	PAIRED	3283	Brassica rapa	SRR3189863
PRJNA312975	SAMN04517437	PAIRED	2639	Brassica rapa	SRR3189865
PRJNA312975	SAMN04517438	PAIRED	2496	Brassica rapa	SRR3189868
PRJNA312975	SAMN04517439	PAIRED	2700	Brassica rapa	SRR3189869
PRJNA312975	SAMN04517440	PAIRED	2925	Brassica rapa	SRR3189872
PRJNA312975	SAMN04517441	PAIRED	3325	Brassica rapa	SRR3189873
PRJNA312975	SAMN04517442	PAIRED	3163	Brassica rapa	SRR3189875
PRJNA312975	SAMN04517443	PAIRED	2844	Brassica rapa	SRR3189876
PRJNA313067	SAMN04543411	PAIRED	3186	Brassica rapa subsp. pekinensis	SRR3280509
PRJNA313067	SAMN04543412	PAIRED	4389	Brassica rapa subsp. pekinensis	SRR3280510
PRJNA313067	SAMN04543410	PAIRED	4313	Brassica rapa subsp. pekinensis	SRR3280508
PRJNA313067	SAMN04543409	PAIRED	4415	Brassica rapa subsp. pekinensis	SRR3280507
PRJNA313067	SAMN04543408	PAIRED	4106	Brassica rapa subsp. pekinensis	SRR3280506
PRJNA313067	SAMN04543407	PAIRED	4440	Brassica rapa subsp. pekinensis	SRR3280505
PRJNA313067	SAMN04543317	PAIRED	4236	Brassica rapa subsp. pekinensis	SRR3280504
PRJNA313067	SAMN04543307	PAIRED	2505	Brassica rapa	SRR3280502
PRJNA313067	SAMN04543308	PAIRED	2983	Brassica rapa	SRR3280503
PRJNA313067	SAMN04543415	PAIRED	3719	Brassica rapa subsp. pekinensis	SRR3280513
PRJNA313067	SAMN04543422	PAIRED	2933	Brassica rapa subsp. pekinensis	SRR3280521
PRJNA313067	SAMN04543421	PAIRED	2715	Brassica rapa subsp. pekinensis	SRR3280520
PRJNA313067	SAMN04543420	PAIRED	2884	Brassica rapa subsp. pekinensis	SRR3280519
PRJNA313067	SAMN04543419	PAIRED	4036	Brassica rapa subsp. pekinensis	SRR3280518
PRJNA313067	SAMN04543418	PAIRED	4224	Brassica rapa subsp. pekinensis	SRR3280517
PRJNA313067	SAMN04543417	PAIRED	3952	Brassica rapa subsp. pekinensis	SRR3280516
PRJNA313067	SAMN04543318	PAIRED	3511	Brassica rapa subsp. oleifera	SRR3280515
PRJNA313067	SAMN04543416	PAIRED	4428	Brassica rapa subsp. pekinensis	SRR3280514
PRJNA313067	SAMN04543414	PAIRED	4343	Brassica rapa subsp. pekinensis	SRR3280512
PRJNA313067	SAMN04543413	PAIRED	4490	Brassica rapa subsp. pekinensis	SRR3280511
PRJNA313067	SAMN04543442	PAIRED	2708	Brassica rapa	SRR3280543
PRJNA313067	SAMN04543441	PAIRED	2577	Brassica rapa subsp. trilocularis	SRR3280542
PRJNA313067	SAMN04543440	PAIRED	2933	Brassica rapa subsp. trilocularis	SRR3280541
PRJNA313067	SAMN04543439	PAIRED	2871	Brassica rapa subsp. trilocularis	SRR3280540
PRJNA313067	SAMN04543438	PAIRED	2779	Brassica rapa subsp. trilocularis	SRR3280539
PRJNA313067	SAMN04543445	PAIRED	3838	Brassica rapa	SRR3280546
PRJNA313067	SAMN04543322	PAIRED	2985	Brassica rapa subsp. oleifera	SRR3280552
PRJNA313067	SAMN04543449	PAIRED	2897	Brassica rapa	SRR3280551
PRJNA313067	SAMN04543448	PAIRED	3766	Brassica rapa subsp. oleifera	SRR3280550
PRJNA313067	SAMN04543447	PAIRED	4904	Brassica rapa subsp. oleifera	SRR3280549
PRJNA313067	SAMN04543321	PAIRED	4484	Brassica rapa subsp. pekinensis	SRR3280548
PRJNA313067	SAMN04543446	PAIRED	4414	Brassica rapa	SRR3280547
PRJNA313067	SAMN04543444	PAIRED	2895	Brassica rapa subsp. dichotoma	SRR3280545
PRJNA313067	SAMN04543443	PAIRED	2611	Brassica rapa	SRR3280544
PRJNA313067	SAMN04543437	PAIRED	2680	Brassica rapa subsp. trilocularis	SRR3280538
PRJNA313067	SAMN04543320	PAIRED	4119	Brassica rapa subsp. pekinensis	SRR3280537
PRJNA313067	SAMN04543436	PAIRED	2983	Brassica rapa subsp. trilocularis	SRR3280536
PRJNA313067	SAMN04543435	PAIRED	2829	Brassica rapa subsp. trilocularis	SRR3280535
PRJNA313067	SAMN04543434	PAIRED	2671	Brassica rapa subsp. trilocularis	SRR3280534
PRJNA313067	SAMN04543433	PAIRED	3290	Brassica rapa subsp. trilocularis	SRR3280533
PRJNA313067	SAMN04543432	PAIRED	2490	Brassica rapa subsp. trilocularis	SRR3280532
PRJNA313067	SAMN04543431	PAIRED	3057	Brassica rapa subsp. trilocularis	SRR3280531
PRJNA313067	SAMN04543430	PAIRED	2774	Brassica rapa subsp. trilocularis	SRR3280530
PRJNA313067	SAMN04543429	PAIRED	3800	Brassica rapa subsp. trilocularis	SRR3280529
PRJNA313067	SAMN04543428	PAIRED	3243	Brassica rapa subsp. rapa	SRR3280528
PRJNA313067	SAMN04543427	PAIRED	2647	Brassica rapa subsp. rapa	SRR3280527
PRJNA313067	SAMN04543319	PAIRED	2153	Brassica rapa subsp. oleifera	SRR3280526
PRJNA313067	SAMN04543426	PAIRED	3094	Brassica rapa subsp. rapa	SRR3280525
PRJNA313067	SAMN04543425	PAIRED	2826	Brassica rapa subsp. rapa	SRR3280524
PRJNA313067	SAMN04543424	PAIRED	3006	Brassica rapa subsp. rapa	SRR3280523
PRJNA313067	SAMN04543423	PAIRED	3183	Brassica rapa var. perviridis	SRR3280522
PRJNA313067	SAMN04543341	PAIRED	2246	Brassica rapa	SRR3280633
PRJNA313067	SAMN04543340	PAIRED	2722	Brassica rapa	SRR3280632
PRJNA313067	SAMN04543339	PAIRED	2997	Brassica rapa	SRR3280631
PRJNA313067	SAMN04543338	PAIRED	2898	Brassica rapa	SRR3280630
PRJNA313067	SAMN04543337	PAIRED	2033	Brassica rapa	SRR3280629
PRJNA313067	SAMN04543310	PAIRED	2529	Brassica rapa	SRR3280628
PRJNA313067	SAMN04543336	PAIRED	2995	Brassica rapa	SRR3280627
PRJNA313067	SAMN04543335	PAIRED	2960	Brassica rapa	SRR3280626
PRJNA313067	SAMN04543334	PAIRED	2859	Brassica rapa	SRR3280625
PRJNA313067	SAMN04543333	PAIRED	3104	Brassica rapa	SRR3280624
PRJNA313067	SAMN04543332	PAIRED	2805	Brassica rapa subsp. rapa	SRR3280623
PRJNA313067	SAMN04543331	PAIRED	2812	Brassica rapa	SRR3280622
PRJNA313067	SAMN04543330	PAIRED	2478	Brassica rapa	SRR3280621
PRJNA313067	SAMN04543329	PAIRED	2701	Brassica rapa	SRR3280620
PRJNA313067	SAMN04543328	PAIRED	2548	Brassica rapa subsp. rapa	SRR3280619
PRJNA313067	SAMN04543327	PAIRED	2855	Brassica rapa subsp. rapa	SRR3280618
PRJNA313067	SAMN04543309	PAIRED	2642	Brassica rapa	SRR3280617
PRJNA313067	SAMN04543326	PAIRED	2706	Brassica rapa	SRR3280616
PRJNA313067	SAMN04543325	PAIRED	2064	Brassica rapa subsp. rapa	SRR3280615
PRJNA313067	SAMN04543324	PAIRED	2681	Brassica rapa	SRR3280614
PRJNA313067	SAMN04543323	PAIRED	2778	Brassica rapa subsp. pekinensis	SRR3280613
PRJNA313067	SAMN04543342	PAIRED	2891	Brassica rapa	SRR3280634
PRJNA313067	SAMN04543343	PAIRED	2985	Brassica rapa	SRR3280635
PRJNA313067	SAMN04543345	PAIRED	2154	Brassica rapa	SRR3280637
PRJNA313067	SAMN04543346	PAIRED	2870	Brassica rapa	SRR3280638
PRJNA313067	SAMN04543350	PAIRED	3033	Brassica rapa	SRR3280643
PRJNA313067	SAMN04543349	PAIRED	2924	Brassica rapa	SRR3280642
PRJNA313067	SAMN04543348	PAIRED	2829	Brassica rapa	SRR3280641
PRJNA313067	SAMN04543347	PAIRED	2211	Brassica rapa	SRR3280640
PRJNA313067	SAMN04543311	PAIRED	2665	Brassica rapa	SRR3280639
PRJNA313067	SAMN04543344	PAIRED	3108	Brassica rapa	SRR3280636
PRJNA313067	SAMN04543359	PAIRED	2988	Brassica rapa	SRR3280773
PRJNA313067	SAMN04543358	PAIRED	2885	Brassica rapa	SRR3280772
PRJNA313067	SAMN04543362	PAIRED	2822	Brassica rapa	SRR3280777
PRJNA313067	SAMN04543361	PAIRED	2711	Brassica rapa	SRR3280776
PRJNA313067	SAMN04543369	PAIRED	3609	Brassica rapa subsp. chinensis	SRR3280785
PRJNA313067	SAMN04543368	PAIRED	3938	Brassica rapa subsp. chinensis	SRR3280784
PRJNA313067	SAMN04543313	PAIRED	2664	Brassica rapa subsp. rapa	SRR3280782
PRJNA313067	SAMN04543367	PAIRED	4229	Brassica rapa subsp. chinensis	SRR3280783
PRJNA313067	SAMN04543366	PAIRED	4373	Brassica rapa subsp. chinensis	SRR3280781
PRJNA313067	SAMN04543365	PAIRED	3999	Brassica rapa subsp. chinensis	SRR3280780
PRJNA313067	SAMN04543364	PAIRED	3396	Brassica rapa subsp. chinensis	SRR3280779
PRJNA313067	SAMN04543363	PAIRED	2969	Brassica rapa	SRR3280778
PRJNA313067	SAMN04543360	PAIRED	3211	Brassica rapa	SRR3280774
PRJNA313067	SAMN04543357	PAIRED	3027	Brassica rapa	SRR3280771
PRJNA313067	SAMN04543312	PAIRED	2850	Brassica rapa subsp. rapa	SRR3280770
PRJNA313067	SAMN04543356	PAIRED	2934	Brassica rapa	SRR3280769
PRJNA313067	SAMN04543355	PAIRED	2737	Brassica rapa	SRR3280768
PRJNA313067	SAMN04543354	PAIRED	2725	Brassica rapa	SRR3280767
PRJNA313067	SAMN04543353	PAIRED	2515	Brassica rapa	SRR3280697
PRJNA313067	SAMN04543352	PAIRED	2607	Brassica rapa	SRR3280645
PRJNA313067	SAMN04543351	PAIRED	2500	Brassica rapa	SRR3280644
PRJNA313067	SAMN04543315	PAIRED	4114	Brassica rapa subsp. pekinensis	SRR3280816
PRJNA313067	SAMN04543385	PAIRED	3238	Brassica rapa subsp. dichotoma	SRR3280814
PRJNA313067	SAMN04543386	PAIRED	2709	Brassica rapa subsp. dichotoma	SRR3280815
PRJNA313067	SAMN04543384	PAIRED	2191	Brassica rapa subsp. dichotoma	SRR3280813
PRJNA313067	SAMN04543383	PAIRED	2827	Brassica rapa subsp. dichotoma	SRR3280812
PRJNA313067	SAMN04543382	PAIRED	2937	Brassica rapa subsp. dichotoma	SRR3280811
PRJNA313067	SAMN04543381	PAIRED	3251	Brassica rapa subsp. dichotoma	SRR3280810
PRJNA313067	SAMN04543380	PAIRED	3831	Brassica rapa subsp. dichotoma	SRR3280809
PRJNA313067	SAMN04543379	PAIRED	4389	Brassica rapa subsp. chinensis	SRR3280807
PRJNA313067	SAMN04543378	PAIRED	4469	Brassica rapa subsp. chinensis	SRR3280806
PRJNA313067	SAMN04543377	PAIRED	4370	Brassica rapa subsp. chinensis	SRR3280795
PRJNA313067	SAMN04543314	PAIRED	2196	Brassica rapa subsp. oleifera	SRR3280793
PRJNA313067	SAMN04543376	PAIRED	2636	Brassica rapa subsp. chinensis	SRR3280792
PRJNA313067	SAMN04543375	PAIRED	3962	Brassica rapa subsp. chinensis	SRR3280791
PRJNA313067	SAMN04543374	PAIRED	4175	Brassica rapa subsp. chinensis	SRR3280790
PRJNA313067	SAMN04543373	PAIRED	4283	Brassica rapa subsp. chinensis	SRR3280789
PRJNA313067	SAMN04543372	PAIRED	3945	Brassica rapa subsp. chinensis	SRR3280788
PRJNA313067	SAMN04543371	PAIRED	2966	Brassica rapa subsp. chinensis	SRR3280787
PRJNA313067	SAMN04543370	PAIRED	3923	Brassica rapa subsp. chinensis	SRR3280786
PRJNA313067	SAMN04543396	PAIRED	3679	Brassica rapa var. parachinensis	SRR3280831
PRJNA313067	SAMN04543405	PAIRED	4212	Brassica rapa subsp. pekinensis	SRR3280850
PRJNA313067	SAMN04543404	PAIRED	4104	Brassica rapa subsp. pekinensis	SRR3280845
PRJNA313067	SAMN04543403	PAIRED	4333	Brassica rapa subsp. pekinensis	SRR3280844
PRJNA313067	SAMN04543401	PAIRED	3825	Brassica rapa subsp. pekinensis	SRR3280842
PRJNA313067	SAMN04543400	PAIRED	3835	Brassica rapa subsp. pekinensis	SRR3280841
PRJNA313067	SAMN04543402	PAIRED	4259	Brassica rapa subsp. pekinensis	SRR3280843
PRJNA313067	SAMN04543399	PAIRED	4393	Brassica rapa subsp. pekinensis	SRR3280840
PRJNA313067	SAMN04543398	PAIRED	2894	Brassica rapa var. parachinensis	SRR3280839
PRJNA313067	SAMN04543397	PAIRED	3017	Brassica rapa var. parachinensis	SRR3280838
PRJNA313067	SAMN04543316	PAIRED	2751	Brassica rapa subsp. rapa	SRR3280836
PRJNA313067	SAMN04543395	PAIRED	2127	Brassica rapa subsp. oleifera	SRR3280826
PRJNA313067	SAMN04543393	PAIRED	3001	Brassica rapa subsp. oleifera	SRR3280824
PRJNA313067	SAMN04543394	PAIRED	3341	Brassica rapa subsp. oleifera	SRR3280825
PRJNA313067	SAMN04543392	PAIRED	2918	Brassica rapa subsp. oleifera	SRR3280823
PRJNA313067	SAMN04543391	PAIRED	2839	Brassica rapa subsp. oleifera	SRR3280821
PRJNA313067	SAMN04543390	PAIRED	3250	Brassica rapa subsp. oleifera	SRR3280820
PRJNA313067	SAMN04543389	PAIRED	3082	Brassica rapa subsp. oleifera	SRR3280819
PRJNA313067	SAMN04543388	PAIRED	4145	Brassica rapa subsp. nipposinica	SRR3280818
PRJNA313067	SAMN04543387	PAIRED	4632	Brassica rapa subsp. narinosa	SRR3280817
PRJNA313067	SAMN04543406	PAIRED	3142	Brassica rapa	SRR3280851
PRJEB8376	SAMEA3906801	PAIRED	9504	Plasmodiophora brassicae	ERR1337805
PRJEB8376	SAMEA3906802	PAIRED	8297	Plasmodiophora brassicae	ERR1337806
PRJEB8376	SAMEA3906803	PAIRED	6893	Plasmodiophora brassicae	ERR1337807
PRJEB8376	SAMEA3906804	PAIRED	32970	Plasmodiophora brassicae	ERR1337808
PRJEB8376	SAMEA3906805	PAIRED	37919	Plasmodiophora brassicae	ERR1337809
PRJEB8376	SAMEA3906806	PAIRED	42213	Plasmodiophora brassicae	ERR1337810
PRJEB8376	SAMEA3906807	PAIRED	44396	Plasmodiophora brassicae	ERR1337811
PRJNA322687	SAMN05172403	PAIRED	2630	Brassica rapa	SRR3584232
PRJNA322687	SAMN05172404	PAIRED	2071	Brassica rapa	SRR3584233
PRJNA327779	SAMN05357517	PAIRED	6696	Brassica rapa var. parachinensis	SRR3743032
PRJNA327779	SAMN05357518	PAIRED	8365	Brassica rapa var. parachinensis	SRR3744805
PRJNA327779	SAMN05357519	PAIRED	6401	Brassica rapa var. parachinensis	SRR3744806
PRJNA327779	SAMN05357520	PAIRED	6741	Brassica rapa var. parachinensis	SRR3744810
PRJNA327779	SAMN05357521	PAIRED	6455	Brassica rapa var. parachinensis	SRR3744811
PRJNA327779	SAMN05357522	PAIRED	7732	Brassica rapa var. parachinensis	SRR3744812
PRJNA356124	SAMN06106678	PAIRED	3063	Brassica rapa	SRR5074480
PRJNA356124	SAMN06106725	PAIRED	3318	Brassica rapa	SRR5074481
PRJNA356124	SAMN06106724	PAIRED	3360	Brassica rapa	SRR5074482
PRJNA356124	SAMN06106723	PAIRED	3467	Brassica rapa	SRR5074483
PRJNA356124	SAMN06106722	PAIRED	3266	Brassica rapa	SRR5074484
PRJNA356124	SAMN06106721	PAIRED	3744	Brassica rapa	SRR5074485
PRJNA356124	SAMN06106720	PAIRED	3660	Brassica rapa	SRR5074486
PRJNA356124	SAMN06106719	PAIRED	3491	Brassica rapa	SRR5074487
PRJNA356124	SAMN06106718	PAIRED	3286	Brassica rapa	SRR5074488
PRJNA356124	SAMN06106717	PAIRED	3423	Brassica rapa	SRR5074489
PRJNA356124	SAMN06106716	PAIRED	3593	Brassica rapa	SRR5074490
PRJNA356124	SAMN06106715	PAIRED	3651	Brassica rapa	SRR5074491
PRJNA356124	SAMN06106714	PAIRED	3039	Brassica rapa	SRR5074492
PRJNA356124	SAMN06106713	PAIRED	3791	Brassica rapa	SRR5074493
PRJNA356124	SAMN06106712	PAIRED	3415	Brassica rapa	SRR5074494
PRJNA356124	SAMN06106711	PAIRED	3400	Brassica rapa	SRR5074495
PRJNA356124	SAMN06106710	PAIRED	3050	Brassica rapa	SRR5074496
PRJNA356124	SAMN06106709	PAIRED	3356	Brassica rapa	SRR5074497
PRJNA356124	SAMN06106697	PAIRED	3410	Brassica rapa	SRR5074498
PRJNA356124	SAMN06106706	PAIRED	3532	Brassica rapa	SRR5074499
PRJNA356124	SAMN06106705	PAIRED	3473	Brassica rapa	SRR5074500
PRJNA356124	SAMN06106704	PAIRED	3310	Brassica rapa	SRR5074501
PRJNA356124	SAMN06106703	PAIRED	3545	Brassica rapa	SRR5074502
PRJNA356124	SAMN06106702	PAIRED	3552	Brassica rapa	SRR5074503
PRJNA356124	SAMN06106701	PAIRED	3350	Brassica rapa	SRR5074504
PRJNA356124	SAMN06106700	PAIRED	3220	Brassica rapa	SRR5074505
PRJNA356124	SAMN06106694	PAIRED	3769	Brassica rapa	SRR5074506
PRJNA356124	SAMN06106693	PAIRED	3466	Brassica rapa	SRR5074507
PRJNA356124	SAMN06106692	PAIRED	3299	Brassica rapa	SRR5074508
PRJNA356124	SAMN06106691	PAIRED	3170	Brassica rapa	SRR5074509
PRJNA356124	SAMN06106699	PAIRED	3428	Brassica rapa	SRR5074510
PRJNA356124	SAMN06106698	PAIRED	2948	Brassica rapa	SRR5074511
PRJNA356124	SAMN06106696	PAIRED	2782	Brassica rapa	SRR5074512
PRJNA356124	SAMN06106695	PAIRED	2988	Brassica rapa	SRR5074513
PRJNA356124	SAMN06106690	PAIRED	3423	Brassica rapa	SRR5074514
PRJNA356124	SAMN06106689	PAIRED	2710	Brassica rapa	SRR5074515
PRJNA356124	SAMN06106688	PAIRED	3445	Brassica rapa	SRR5074516
PRJNA356124	SAMN06106687	PAIRED	3608	Brassica rapa	SRR5074517
PRJNA356124	SAMN06106686	PAIRED	2613	Brassica rapa	SRR5074518
PRJNA356124	SAMN06106685	PAIRED	3397	Brassica rapa	SRR5074519
PRJNA356124	SAMN06106684	PAIRED	3131	Brassica rapa	SRR5074520
PRJNA356124	SAMN06106683	PAIRED	2852	Brassica rapa	SRR5074521
PRJNA356124	SAMN06106682	PAIRED	3369	Brassica rapa	SRR5074522
PRJNA356124	SAMN06106681	PAIRED	2849	Brassica rapa	SRR5074523
PRJNA356124	SAMN06106679	PAIRED	2925	Brassica rapa	SRR5074525
PRJNA356124	SAMN06106680	PAIRED	2611	Brassica rapa	SRR5074524
PRJNA356124	SAMN06106708	PAIRED	3153	Brassica rapa	SRR5074526
PRJNA356124	SAMN06106707	PAIRED	2354	Brassica rapa	SRR5074527
PRJNA355966	SAMN06109226	PAIRED	6668	Brassica rapa var. parachinensis	SRR5106574
PRJNA355966	SAMN06109227	PAIRED	6820	Brassica rapa var. parachinensis	SRR5106575
PRJNA355966	SAMN06109228	PAIRED	5820	Brassica rapa var. parachinensis	SRR5106576
PRJNA355966	SAMN06109229	PAIRED	6102	Brassica rapa var. parachinensis	SRR5106577
PRJNA358752	SAMN06184453	PAIRED	4196	Brassica rapa subsp. chinensis	SRR5130939
PRJNA358752	SAMN06184450	PAIRED	4593	Brassica rapa subsp. chinensis	SRR5130940
PRJNA358752	SAMN06184452	PAIRED	4479	Brassica rapa subsp. chinensis	SRR5130941
PRJNA358752	SAMN06184457	PAIRED	4585	Brassica rapa subsp. chinensis	SRR5130942
PRJNA358752	SAMN06184449	PAIRED	4673	Brassica rapa subsp. chinensis	SRR5130943
PRJNA358752	SAMN06184455	PAIRED	4630	Brassica rapa subsp. chinensis	SRR5130944
PRJNA358752	SAMN06184455	PAIRED	4630	Brassica rapa subsp. chinensis	SRR5135711
PRJNA358752	SAMN06184459	PAIRED	3906	Brassica rapa subsp. chinensis	SRR5130945
PRJNA358752	SAMN06184458	PAIRED	3927	Brassica rapa subsp. chinensis	SRR5130946
PRJNA358752	SAMN06184451	PAIRED	4320	Brassica rapa subsp. chinensis	SRR5130947
PRJNA358752	SAMN06184460	PAIRED	3771	Brassica rapa subsp. chinensis	SRR5130948
PRJNA358752	SAMN06184456	PAIRED	4526	Brassica rapa subsp. chinensis	SRR5130949
PRJNA358752	SAMN06184456	PAIRED	4526	Brassica rapa subsp. chinensis	SRR5135714
PRJNA358752	SAMN06184454	PAIRED	4265	Brassica rapa subsp. chinensis	SRR5130950
PRJNA355966	SAMN06130947	PAIRED	6116	Brassica rapa var. parachinensis	SRR5135090
PRJNA355966	SAMN06130949	PAIRED	7264	Brassica rapa var. parachinensis	SRR5135091
PRJNA355966	SAMN06130946	PAIRED	7639	Brassica rapa var. parachinensis	SRR5135092
PRJNA355966	SAMN06130948	PAIRED	5880	Brassica rapa var. parachinensis	SRR5135093
PRJNA298459	SAMN06219871	PAIRED	3734	Brassica rapa subsp. chinensis	SRR5169348
PRJNA298459	SAMN06219873	PAIRED	4105	Brassica rapa subsp. chinensis	SRR5169349
PRJNA376499	SAMN06434235	PAIRED	8200	Brassica rapa subsp. pekinensis	SRR5279732
PRJNA376499	SAMN06434236	PAIRED	6493	Brassica rapa subsp. pekinensis	SRR5279731
PRJNA376499	SAMN06434234	PAIRED	7308	Brassica rapa subsp. pekinensis	SRR5279733
PRJNA376499	SAMN06434231	PAIRED	6397	Brassica rapa subsp. pekinensis	SRR5279730
PRJNA376499	SAMN06434233	PAIRED	7558	Brassica rapa subsp. pekinensis	SRR5279734
PRJNA376499	SAMN06434232	PAIRED	7751	Brassica rapa subsp. pekinensis	SRR5279735
PRJNA380186	SAMN06629160	PAIRED	6144	Brassica	SRR5428550
PRJNA307139	SAMN04376014	PAIRED	2071	Brassica	SRR5481713
PRJNA390062	SAMN07214892	PAIRED	2579	Brassica rapa	SRR5667263
PRJNA390062	SAMN07224147	PAIRED	2615	Brassica rapa	SRR5677537
PRJNA390062	SAMN07224157	PAIRED	3080	Brassica rapa	SRR5677547
PRJNA390062	SAMN07224218	PAIRED	2450	Brassica rapa	SRR5677559
PRJNA390062	SAMN07224242	PAIRED	2827	Brassica rapa	SRR5677613
PRJNA390062	SAMN07224376	PAIRED	2908	Brassica rapa	SRR5678327
PRJNA390062	SAMN07236634	PAIRED	2358	Brassica rapa	SRR5682122
PRJNA390062	SAMN07236636	PAIRED	3100	Brassica rapa	SRR5682123
PRJNA396268	SAMN07426869	PAIRED	4740	Brassica rapa subsp. chinensis	SRR5914721
PRJNA396268	SAMN07426872	PAIRED	4803	Brassica rapa subsp. chinensis	SRR5914720
PRJNA396268	SAMN07426873	PAIRED	4908	Brassica rapa subsp. chinensis	SRR5914716
PRJNA396268	SAMN07426876	PAIRED	4485	Brassica rapa subsp. chinensis	SRR5914717
PRJNA396268	SAMN07426871	PAIRED	4933	Brassica rapa subsp. chinensis	SRR5914719
PRJNA396268	SAMN07426870	PAIRED	4823	Brassica rapa subsp. chinensis	SRR5914722
PRJNA396268	SAMN07426874	PAIRED	4890	Brassica rapa subsp. chinensis	SRR5914718
PRJNA396268	SAMN07426875	PAIRED	4670	Brassica rapa subsp. chinensis	SRR5894314
PRJNA401312	SAMN07602441	PAIRED	4738	Brassica rapa subsp. pekinensis	SRR6002819
PRJNA401312	SAMN07602550	PAIRED	4888	Brassica rapa subsp. pekinensis	SRR6002818
PRJNA401312	SAMN07602552	PAIRED	4630	Brassica rapa subsp. pekinensis	SRR6002816
PRJNA401312	SAMN07602551	PAIRED	4767	Brassica rapa subsp. pekinensis	SRR6002817
PRJNA413932	SAMN07774503	PAIRED	10063	Brassica rapa	SRR6158360
PRJNA413932	SAMN07774502	PAIRED	10621	Brassica rapa	SRR6158359
PRJNA423182	SAMN08224086	PAIRED	6658	Brassica rapa	SRR6411417
PRJNA423182	SAMN08224084	PAIRED	6154	Brassica rapa	SRR6411415
PRJNA423182	SAMN08224087	PAIRED	6769	Brassica rapa	SRR6411416
PRJNA423182	SAMN08224085	PAIRED	6585	Brassica rapa	SRR6411414
PRJNA423182	SAMN08224088	PAIRED	6252	Brassica rapa	SRR6411413
PRJNA423182	SAMN08224089	PAIRED	5723	Brassica rapa	SRR6411412
PRJNA437495	SAMN08663727	PAIRED	7567	Brassica rapa subsp. pekinensis	SRR6819899
PRJNA437495	SAMN08663725	PAIRED	6401	Brassica rapa subsp. pekinensis	SRR6819901
PRJNA437495	SAMN08663726	PAIRED	7757	Brassica rapa subsp. pekinensis	SRR6819900
PRJNA437495	SAMN08663724	PAIRED	6898	Brassica rapa subsp. pekinensis	SRR6819902
PRJNA437495	SAMN08663723	PAIRED	7358	Brassica rapa subsp. pekinensis	SRR6819903
PRJNA437495	SAMN08663722	PAIRED	7156	Brassica rapa subsp. pekinensis	SRR6819904
PRJNA437622	SAMN08668669	PAIRED	4875	Myzus persicae	SRR6821694
PRJNA437622	SAMN08668665	PAIRED	6484	Myzus persicae	SRR6821692
PRJNA437622	SAMN08668670	PAIRED	4489	Myzus persicae	SRR6821693
PRJNA437622	SAMN08668666	PAIRED	3190	Myzus persicae	SRR6821691
PRJNA437622	SAMN08668664	PAIRED	11172	Myzus persicae	SRR6821689
PRJNA437622	SAMN08668663	PAIRED	4345	Myzus persicae	SRR6821690
PRJNA437622	SAMN08668661	PAIRED	3923	Myzus persicae	SRR6821688
PRJNA437622	SAMN08668662	PAIRED	5153	Myzus persicae	SRR6821687
PRJNA437622	SAMN08668659	PAIRED	2952	Myzus persicae	SRR6821686
PRJNA437622	SAMN08668660	PAIRED	2994	Myzus persicae	SRR6821685
PRJNA437622	SAMN08668667	PAIRED	5056	Myzus persicae	SRR6821684
PRJNA437622	SAMN08668668	PAIRED	4816	Myzus persicae	SRR6821683
PRJNA438724	SAMN08730613	PAIRED	8393	Brassica rapa subsp. oleifera	SRR6853731
PRJNA438724	SAMN08730612	PAIRED	6364	Brassica rapa subsp. oleifera	SRR6853730
PRJNA438724	SAMN08730611	PAIRED	7506	Brassica rapa subsp. oleifera	SRR6853729
PRJNA438724	SAMN08730608	PAIRED	6543	Brassica rapa subsp. oleifera	SRR6853726
PRJNA438724	SAMN08730610	PAIRED	7250	Brassica rapa subsp. oleifera	SRR6853728
PRJNA438724	SAMN08730609	PAIRED	7867	Brassica rapa subsp. oleifera	SRR6853727
PRJNA438724	SAMN08730615	PAIRED	7577	Brassica rapa subsp. oleifera	SRR6853723
PRJNA438724	SAMN08730607	PAIRED	7913	Brassica rapa subsp. oleifera	SRR6853725
PRJNA438724	SAMN08730606	PAIRED	6351	Brassica rapa subsp. oleifera	SRR6853724
PRJNA438724	SAMN08730614	PAIRED	6798	Brassica rapa subsp. oleifera	SRR6853722
PRJNA438987	SAMN08737245	PAIRED	6963	Brassica rapa subsp. pekinensis	SRR6861083
PRJNA438987	SAMN08737244	PAIRED	7205	Brassica rapa subsp. pekinensis	SRR6861084
PRJNA438987	SAMN08737243	PAIRED	7639	Brassica rapa subsp. pekinensis	SRR6861085
PRJNA438987	SAMN08737242	PAIRED	6477	Brassica rapa subsp. pekinensis	SRR6861086
PRJNA438987	SAMN08737247	PAIRED	7522	Brassica rapa subsp. pekinensis	SRR6861087
PRJNA438987	SAMN08737246	PAIRED	5945	Brassica rapa subsp. pekinensis	SRR6861088
PRJEB2588
PRJNA185137
PRJNA198651
PRJNA198651
PRJNA201645
PRJNA201645
PRJNA201645
PRJNA201645
PRJNA201645
PRJNA201645
PRJNA201645
PRJNA201645
PRJNA201645
PRJNA201645
PRJNA201645
PRJNA201645
PRJNA201645
PRJNA201645
PRJNA201645
PRJNA201645
PRJNA201645
PRJNA201645
PRJNA201645
PRJNA201645
PRJNA201645
PRJNA201645
PRJNA201645
PRJNA201645
PRJNA201645
PRJNA201645
PRJNA201645
PRJNA201645
PRJNA201645
PRJNA201645
PRJNA201645
PRJNA201645
PRJNA201645
PRJNA201645
PRJNA201645
PRJNA201645
PRJNA201645
PRJNA201645
PRJNA201645
PRJNA201645
PRJNA201645
PRJNA201645
PRJNA201645
PRJNA201645
PRJNA201645
PRJNA201645
PRJNA201645
PRJNA201645
PRJNA201645
PRJNA201645
PRJNA201645
PRJNA201645
PRJNA201645
PRJNA201645
PRJNA201645
PRJNA201645
PRJNA201645
PRJNA201645
PRJNA201645
PRJNA201645
PRJNA201645
PRJNA201645
PRJNA201645
PRJNA201645
PRJNA201645
PRJNA201645
PRJNA201645
PRJNA201645
PRJNA201645
PRJNA201645
PRJNA201645
PRJNA201645
PRJNA201645
PRJNA201645
PRJNA201645
PRJNA201645
PRJNA201645
PRJNA201645
PRJNA201645
PRJNA201645
PRJNA201645
PRJNA201645
PRJNA201645
PRJNA201645
PRJNA201645
PRJNA201645
PRJNA201645
PRJNA201645
PRJNA201645
PRJNA201645
PRJNA201645
PRJNA201645
PRJNA201645
PRJNA201645
PRJNA201645
PRJNA201645
PRJNA201645
PRJNA201645
PRJNA201645
PRJNA201645
PRJNA201645
PRJNA201645
PRJNA201645
PRJNA201645
PRJNA201645
PRJNA201645
PRJNA201645
PRJNA201645
PRJNA201645
PRJNA201645
PRJNA201645
PRJNA201645
PRJNA201645
PRJNA201645
PRJNA201645
PRJNA201645
PRJNA201645
PRJNA201645
PRJNA201645
PRJNA201645
PRJNA201645
PRJNA201645
PRJNA201645
PRJNA201645
PRJNA201645
PRJNA201645
PRJNA201645
PRJNA201645
PRJNA201645
PRJNA201645
PRJNA201645
PRJNA201645
PRJNA201645
PRJNA201645
PRJNA201645
PRJNA201645
PRJNA201645
PRJNA201645
PRJNA201645
PRJNA201645
PRJNA201645
PRJNA201645
PRJNA201645
PRJNA201645
PRJNA201645
PRJNA201645
PRJNA201645
PRJNA201645
PRJNA201645
PRJNA201645
PRJNA201645
PRJNA201645
PRJNA201645
PRJNA201645
PRJNA201645
PRJNA201645
PRJNA201645
PRJNA201645
PRJNA201645
PRJNA201645
PRJNA201645
PRJNA201645
PRJNA201645
PRJNA201645
PRJNA201645
PRJNA201645
PRJNA201645
PRJNA201645
PRJNA201645
PRJNA201645
PRJNA201645
PRJNA201645
PRJNA201645
PRJNA201645
PRJNA201645
PRJNA201645
PRJNA201645
PRJNA201645
PRJNA201645
PRJNA201645
PRJNA201645
PRJNA201645
PRJNA201645
PRJNA201645
PRJNA201645
PRJNA201645
PRJNA201645
PRJNA201645
PRJNA201645
PRJNA201645
PRJNA201645
PRJNA201645
PRJNA201645
PRJNA201645
PRJNA201645
PRJNA201645
PRJNA201645
PRJNA201645
PRJNA201645
PRJNA201645
PRJNA201645
PRJNA201645
PRJNA201645
PRJNA201645
PRJNA201645
PRJNA201645
PRJNA201645
PRJNA201645
PRJNA201645
PRJNA201645
PRJNA201645
PRJNA201645
PRJNA201645
PRJNA201645
PRJNA201645
PRJNA201645
PRJNA201645
PRJNA201645
PRJNA201645
PRJNA201645
PRJNA201645
PRJNA201645
PRJNA201645
PRJNA201645
PRJNA201645
PRJNA201645
PRJNA201645
PRJNA201645
PRJNA201645
PRJNA201645
PRJNA201645
PRJNA201645
PRJNA201645
PRJNA201645
PRJNA201645
PRJNA201645
PRJNA201645
PRJNA201645
PRJNA201645
PRJNA201645
PRJNA201645
PRJNA201645
PRJNA201645
PRJNA201645
PRJNA201645
PRJNA201645
PRJNA201645
PRJNA201645
PRJNA201645
PRJNA201645
PRJNA201645
PRJNA201645
PRJNA201645
PRJNA201645
PRJNA201645
PRJNA201645
PRJNA201645
PRJNA201645
PRJNA201645
PRJNA201645
PRJNA201645
PRJNA201645
PRJNA201645
PRJNA201645
PRJNA201645
PRJNA201645
PRJNA201645
PRJNA201645
PRJNA201645
PRJNA201645
PRJNA201645
PRJNA201645
PRJNA201645
PRJNA201645
PRJNA201645
PRJNA201645
PRJNA201645
PRJNA201645
PRJNA201645
PRJNA201645
PRJNA201645
PRJNA201645
PRJNA201645
PRJNA201645
PRJNA201645
PRJNA201645
PRJNA201645
PRJNA201645
PRJNA201645
PRJNA201645
PRJNA201645
PRJNA201645
PRJNA201645
PRJNA201645
PRJNA201645
PRJNA201645
PRJNA201645
PRJNA201645
PRJNA201645
PRJNA201645
PRJNA201645
PRJNA201645
PRJNA201645
PRJNA201645
PRJNA201645
PRJNA201645
PRJNA201645
PRJNA201645
PRJNA201645
PRJNA201645
PRJNA201645
PRJNA201645
PRJNA201645
PRJNA201645
PRJNA201645
PRJNA201645
PRJNA201645
PRJNA201645
PRJNA201645
PRJNA201645
PRJNA201645
PRJNA201645
PRJNA201645
PRJNA201645
PRJNA201645
PRJNA201645
PRJNA201645
PRJNA201645
PRJNA201645
PRJNA201645
PRJNA201645
PRJNA201645
PRJNA201645
PRJNA201645
PRJNA201645
PRJNA201645
PRJNA201645
PRJNA201645
PRJNA201645
PRJNA201645
PRJNA201645
PRJNA201645
PRJNA201645
PRJNA201645
PRJNA201645
PRJNA201645
PRJNA201645
PRJNA201645
PRJNA201645
PRJNA201645
PRJNA201645
PRJNA201645
PRJNA201645
PRJNA201645
PRJNA201645
PRJNA201645
PRJNA201645
PRJNA201645
PRJNA201645
PRJNA201645
PRJNA201645
PRJNA201645
PRJNA201645
PRJNA201645
PRJNA201645
PRJNA201645
PRJNA201645
PRJNA201645
PRJNA201645
PRJNA201645
PRJNA201645
PRJNA201645
PRJNA201645
PRJNA201645
PRJNA201645
PRJNA201645
PRJNA201645
PRJNA201645
PRJNA201645
PRJNA201645
PRJNA201645
PRJNA201645
PRJNA201645
PRJNA201645
PRJNA201645
PRJNA201645
PRJNA201645
PRJNA201645
PRJNA201645
PRJNA201645
PRJNA201645
PRJNA201645
PRJNA201645
PRJNA201645
PRJNA201645
PRJNA201645
PRJNA201645
PRJNA201645
PRJNA201645
PRJNA201645
PRJNA201645
PRJNA201645
PRJNA201645
PRJNA201645
PRJNA201645
PRJNA201645
PRJNA201645
PRJNA201645
PRJNA201645
PRJNA201645
PRJNA201645
PRJNA201645
PRJNA201645
PRJNA201645
PRJNA201645
PRJNA201645
PRJNA201645
PRJNA201645
PRJNA201645
PRJNA201645
PRJNA201645
PRJNA201645
PRJNA201645
PRJNA201645
PRJNA201645
PRJNA201645
PRJNA201645
PRJNA201645
PRJNA201645
PRJNA201645
PRJNA201645
PRJNA201645
PRJNA201645
PRJNA201645
PRJNA201645
PRJNA201645
PRJNA201645
PRJNA201645
PRJNA201645
PRJNA201645
PRJNA201645
PRJNA201645
PRJNA201645
PRJNA201645
PRJNA201645
PRJNA201645
PRJNA201645
PRJNA201645
PRJNA201645
PRJNA201645
PRJNA201645
PRJNA201645
PRJNA201645
PRJNA201645
PRJNA201645
PRJNA201645
PRJNA201645
PRJNA201645
PRJNA201645
PRJNA201645
PRJNA201645
PRJNA201645
PRJNA201645
PRJNA201645
PRJNA201645
PRJNA201645
PRJNA201645
PRJNA201645
PRJNA201645
PRJNA201645
PRJNA201645
PRJNA201645
PRJNA201645
PRJNA201645
PRJNA201645
PRJNA201645
PRJNA201645
PRJNA201645
PRJNA201645
PRJNA201645
PRJNA201645
PRJNA201645
PRJNA201645
PRJNA201645
PRJNA201645
PRJNA201645
PRJNA201645
PRJNA201645
PRJNA201645
PRJNA201645
PRJNA201645
PRJNA201645
PRJNA201645
PRJNA201645
PRJNA201645
PRJNA201645
PRJNA201645
PRJNA201645
PRJNA201645
PRJNA201645
PRJNA201645
PRJNA201645
PRJNA201645
PRJNA201645
PRJNA201645
PRJNA201645
PRJNA201645
PRJNA201645
PRJNA201645
PRJNA201645
PRJNA201645
PRJNA201645
PRJNA201645
PRJNA201645
PRJNA201645
PRJNA201645
PRJNA201645
PRJNA201645
PRJNA201645
PRJNA201645
PRJNA201645
PRJNA201645
PRJNA201645
PRJNA201645
PRJNA201645
PRJNA201645
PRJNA201645
PRJNA201645
PRJNA201645
PRJNA201645
PRJNA201645
PRJNA201645
PRJNA201645
PRJNA201645
PRJNA201645
PRJNA201645
PRJNA201645
PRJNA201645
PRJNA201645
PRJNA201645
PRJNA201645
PRJNA201645
PRJNA201645
PRJNA201645
PRJNA201645
PRJNA201645
PRJNA201645
PRJNA201645
PRJNA201645
PRJNA201645
PRJNA201645
PRJNA201645
PRJNA201645
PRJNA201645
PRJNA201645
PRJNA201645
PRJNA201645
PRJNA201645
PRJNA201645
PRJNA201645
PRJNA201645
PRJNA201645
PRJNA201645
PRJNA201645
PRJNA201645
PRJNA201645
PRJNA201645
PRJNA201645
PRJNA201645
PRJNA201645
PRJNA201645
PRJNA201645
PRJNA201645
PRJNA201645
PRJNA201645
PRJNA201645
PRJNA201645
PRJNA201645
PRJNA201645
PRJNA201645
PRJNA201645
PRJNA201645
PRJNA201645
PRJNA201645
PRJNA201645
PRJNA201645
PRJNA201645
PRJNA201645
PRJNA201645
PRJNA201645
PRJNA201645
PRJNA201645
PRJNA201645
PRJNA201645
PRJNA201645
PRJNA201645
PRJNA201645
PRJNA201645
PRJNA201645
PRJNA201645
PRJNA201645
PRJNA201645
PRJNA201645
PRJNA201645
PRJNA201645
PRJNA201645
PRJNA201645
PRJNA201645
PRJNA201645
PRJNA201645
PRJNA201645
PRJNA201645
PRJNA201645
PRJNA201645
PRJNA201645
PRJNA201645
PRJNA201645
PRJNA201645
PRJNA201645
PRJNA201645
PRJNA201645
PRJNA201645
PRJNA201645
PRJNA201645
PRJNA201645
PRJNA201645
PRJNA201645
PRJNA201645
PRJNA201645
PRJNA201645
PRJNA201645
PRJNA201645
PRJNA201645
PRJNA201645
PRJNA201645
PRJNA201645
PRJNA201645
PRJNA201645
PRJNA201645
PRJNA201645
PRJNA201645
PRJNA201645
PRJNA201645
PRJNA201645
PRJNA201645
PRJNA201645
PRJNA201645
PRJNA201645
PRJNA201645
PRJNA201645
PRJNA201645
PRJNA201645
PRJNA201645
PRJNA201645
PRJNA201645
PRJNA201645
PRJNA201645
PRJNA201645
PRJNA201645
PRJNA201645
PRJNA201645
PRJNA201645
PRJNA201645
PRJNA201645
PRJNA201645
PRJNA201645
PRJNA201645
PRJNA201645
PRJNA201645
PRJNA201645
PRJNA201645
PRJNA201645
PRJNA201645
PRJNA201645
PRJNA201645
PRJNA201645
PRJNA201645
PRJNA201645
PRJNA201645
PRJNA201645
PRJNA201645
PRJNA201645
PRJNA201645
PRJNA201645
PRJNA201645
PRJNA201645
PRJNA201645
PRJNA201645
PRJNA201645
PRJNA201645
PRJNA201645
PRJNA201645
PRJNA201645
PRJNA201645
PRJNA201645
PRJNA201645
PRJNA201645
PRJNA201645
PRJNA201645
PRJNA201645
PRJNA201645
PRJNA201645
PRJNA201645
PRJNA201645
PRJNA201645
PRJNA201645
PRJNA201645
PRJNA201645
PRJNA201645
PRJNA201645
PRJNA201645
PRJNA201645
PRJNA201645
PRJNA201645
PRJNA201645
PRJNA201645
PRJNA201645
PRJNA201645
PRJNA201645
PRJNA201645
PRJNA201645
PRJNA201645
PRJNA201645
PRJNA201645
PRJNA201645
PRJNA201645
PRJNA201645
PRJNA201645
PRJNA201645
PRJNA201645
PRJNA201645
PRJNA201645
PRJNA201645
PRJNA201645
PRJNA201645
PRJNA201645
PRJNA201645
PRJNA201645
PRJNA201645
PRJNA201645
PRJNA201645
PRJNA201645
PRJNA201645
PRJNA201645
PRJNA201645
PRJNA201645
PRJNA201645
PRJNA201645
PRJNA201645
PRJNA201645
PRJNA201645
PRJNA201645
PRJNA201645
PRJNA201645
PRJNA201645
PRJNA201645
PRJNA201645
PRJNA201645
PRJNA201645
PRJNA201645
PRJNA201645
PRJNA201645
PRJNA201645
PRJNA201645
PRJNA201645
PRJNA201645
PRJNA201645
PRJNA201645
PRJNA201645
PRJNA201645
PRJNA201645
PRJNA201645
PRJNA201645
PRJNA201645
PRJNA201645
PRJNA201645
PRJNA201645
PRJNA201645
PRJNA201645
PRJNA201645
PRJNA201645
PRJNA201645
PRJNA201645
PRJNA201645
PRJNA201645
PRJNA201645
PRJNA201645
PRJNA201645
PRJNA201645
PRJNA201645
PRJNA201645
PRJNA201645
PRJNA201645
PRJNA201645
PRJNA201645
PRJNA201645
PRJNA201645
PRJNA201645
PRJNA201645
PRJNA201645
PRJNA201645
PRJNA201645
PRJNA201645
PRJNA201645
PRJNA201645
PRJNA201645
PRJNA201645
PRJNA201645
PRJNA201645
PRJNA201645
PRJNA201645
PRJNA201645
PRJNA201645
PRJNA201645
PRJNA201645
PRJNA201645
PRJNA201645
PRJNA201645
PRJNA201645
PRJNA201645
PRJNA201645
PRJNA201645
PRJNA201645
PRJNA201645
PRJNA201645
PRJNA201645
PRJNA201645
PRJNA201645
PRJNA201645
PRJNA201645
PRJNA201645
PRJNA201645
PRJNA201645
PRJNA201645
PRJNA201645
PRJNA201645
PRJNA201645
PRJNA201645
PRJNA201645
PRJNA201645
PRJNA201645
PRJNA201645
PRJNA222830
PRJNA222830
PRJNA230564
PRJNA236409
PRJNA236409
PRJNA239011
PRJNA239011
PRJNA239011
PRJNA239011
PRJNA239011
PRJNA239011
PRJNA239011
PRJNA239011
PRJNA239011
PRJNA239011
PRJNA239011
PRJNA239011
PRJNA239011
PRJNA239011
PRJNA239011
PRJNA251722
PRJNA251722
PRJNA253868
PRJNA253868
PRJNA253868
PRJNA253868
PRJNA253868
PRJNA253868
PRJNA253868
PRJNA253868
PRJNA253868
PRJNA253868
PRJNA253868
PRJNA253868
PRJNA253868
PRJNA253868
PRJNA253868
PRJNA253868
PRJNA253868
PRJNA253868
PRJNA253868
PRJNA253868
PRJNA253868
PRJNA253868
PRJNA253868
PRJNA253868
PRJNA253868
PRJNA253868
PRJNA253868
PRJNA253868
PRJNA253869
PRJNA253869
PRJNA253869
PRJNA253869
PRJNA253869
PRJNA253869
PRJNA253869
PRJNA253869
PRJNA253869
PRJNA253869
PRJNA253869
PRJNA253869
PRJNA253869
PRJNA253869
PRJNA253869
PRJNA253869
PRJNA253869
PRJNA253869
PRJNA253869
PRJNA253869
PRJNA253869
PRJNA253869
PRJNA253869
PRJNA253869
PRJNA253869
PRJNA253869
PRJNA253869
PRJNA253869
PRJNA253869
PRJNA253869
PRJNA253869
PRJNA253869
PRJNA262578
PRJNA262578
PRJNA262578
PRJNA262578
PRJNA273340
PRJNA273340
PRJNA273340
PRJNA273340
PRJNA273340
PRJNA273340
PRJNA273572
PRJNA273572
PRJNA273572
PRJNA273572
PRJNA273572
PRJNA273572
PRJNA297266
PRJNA297266
PRJNA297266
PRJNA297266
PRJNA301642
PRJNA301642
PRJNA301642
PRJNA301642
PRJNA301642
PRJNA301642
PRJNA301642
PRJNA301642
PRJNA301642
PRJNA301642
PRJNA301642
PRJNA301642
PRJNA301642
PRJNA301642
PRJNA302350
PRJNA302350
PRJNA310313
PRJNA310313
PRJNA309368
PRJNA309368
PRJNA309368
PRJNA309368
PRJNA309368
PRJNA309368
PRJNA309368
PRJNA309368
PRJNA309368
PRJNA309368
PRJNA309368
PRJNA309368
PRJNA309368
PRJNA309368
PRJNA309368
PRJNA309368
PRJNA309368
PRJNA309368
PRJNA309368
PRJNA309368
PRJNA309368
PRJNA309368
PRJNA309368
PRJNA309368
PRJNA309368
PRJNA309368
PRJNA309368
PRJNA309368
PRJNA309368
PRJNA309368
PRJNA309368
PRJNA309368
PRJNA309368
PRJNA309368
PRJNA309368
PRJNA309368
PRJNA309368
PRJNA309368
PRJNA309368
PRJNA309368
PRJNA309368
PRJNA309368
PRJNA309368
PRJNA309368
PRJNA309368
PRJNA309368
PRJNA309368
PRJNA309368
PRJNA309368
PRJNA309368
PRJNA309368
PRJNA309368
PRJNA309368
PRJNA309368
PRJNA309368
PRJNA309368
PRJNA309368
PRJNA309368
PRJNA309368
PRJNA309368
PRJNA309368
PRJNA309368
PRJNA309368
PRJNA309368
PRJNA309368
PRJNA309368
PRJNA309368
PRJNA309368
PRJNA309368
PRJNA309368
PRJNA309368
PRJNA309368
PRJNA309368
PRJNA316109
PRJNA316109
PRJNA316109
PRJNA316109
PRJNA317322
PRJNA317322
PRJNA317322
PRJNA317322
PRJNA317322
PRJNA317322
PRJNA317322
PRJNA317322
PRJNA317322
PRJNA317322
PRJNA317322
PRJNA317322
PRJNA323433
PRJNA323433
PRJNA327618
PRJNA327618
PRJNA327618
PRJNA327618
PRJNA327618
PRJNA327618
PRJNA338834
PRJNA338834
PRJNA338834
PRJNA338834
PRJNA338834
PRJNA338834
PRJNA338834
PRJNA338834
PRJNA338834
PRJNA338834
PRJNA338834
PRJNA338834
PRJNA338834
PRJNA338834
PRJNA338834
PRJNA338834
PRJNA338834
PRJNA338834
PRJNA338834
PRJNA338834
PRJNA339187
PRJNA339187
PRJNA339187
PRJNA339187
PRJNA339187
PRJNA339187
PRJNA339187
PRJNA339187
PRJNA347876
PRJNA347876
PRJNA347876
PRJNA347876
PRJNA347876
PRJNA347876
PRJNA347876
PRJNA347876
PRJNA358301
PRJNA358301
PRJNA358301
PRJNA358301
PRJNA358301
PRJNA358301
PRJNA358301
PRJNA358301
PRJNA358301
PRJNA358301
PRJNA358301
PRJNA358301
PRJNA358301
PRJNA358301
PRJNA358301
PRJNA358301
PRJNA358301
PRJNA358301
PRJNA358301
PRJNA358301
PRJNA359160
PRJNA359160
PRJNA359160
PRJNA359160
PRJNA359160
PRJNA359160
PRJNA359160
PRJNA359160
PRJNA359160
PRJNA359160
PRJNA359160
PRJNA359160
PRJNA368726
PRJNA368726
PRJNA368726
PRJNA376853
PRJNA376853
PRJNA376853
PRJNA376853
PRJNA376853
PRJNA376853
PRJDB5214
PRJDB5214
PRJDB5214
PRJDB5214
PRJNA433011
PRJNA433011
PRJNA433011
PRJNA433011
PRJNA433011
PRJNA433011
PRJNA433011
PRJNA433011
PRJNA433011
PRJNA433011
PRJNA433011
PRJNA433011
PRJNA436769
PRJNA436769
PRJNA436769
PRJNA436769
PRJNA437498
PRJNA437498
PRJNA438986
PRJNA438986

## Sheet: Brap_single_end_illumina
BioSample	LibraryLayout	Mbases	Organism	Run ID
SAMEA723484	SINGLE	2293	Brassica rapa	ERR037339
SAMN01881835	SINGLE	288	Brassica rapa	SRR643404
SAMN02055379	SINGLE	579	Brassica rapa	SRR833616
SAMN02055381	SINGLE	792	Brassica carinata x Brassica rapa	SRR833618
SAMN02140066	SINGLE	539	Brassica rapa	SRR867817
SAMN02140066	SINGLE	491	Brassica rapa	SRR867818
SAMN02140065	SINGLE	445	Brassica rapa	SRR867815
SAMN02140065	SINGLE	130	Brassica rapa	SRR867816
SAMN02140067	SINGLE	534	Brassica rapa	SRR867819
SAMN02140067	SINGLE	376	Brassica rapa	SRR867820
SAMN02140067	SINGLE	437	Brassica rapa	SRR867821
SAMN02140067	SINGLE	225	Brassica rapa	SRR867822
SAMN02140068	SINGLE	478	Brassica rapa	SRR867823
SAMN02140068	SINGLE	462	Brassica rapa	SRR867824
SAMN02140068	SINGLE	250	Brassica rapa	SRR867825
SAMN02140069	SINGLE	1036	Brassica rapa	SRR867826
SAMN02140069	SINGLE	1217	Brassica rapa	SRR867827
SAMN02140069	SINGLE	611	Brassica rapa	SRR867828
SAMN02140069	SINGLE	507	Brassica rapa	SRR867829
SAMN02140069	SINGLE	452	Brassica rapa	SRR867830
SAMN02140070	SINGLE	507	Brassica rapa	SRR867831
SAMN02140070	SINGLE	223	Brassica rapa	SRR867832
SAMN02140070	SINGLE	444	Brassica rapa	SRR867833
SAMN02140070	SINGLE	235	Brassica rapa	SRR867834
SAMN02140071	SINGLE	425	Brassica rapa	SRR867835
SAMN02140071	SINGLE	607	Brassica rapa	SRR867836
SAMN02140071	SINGLE	579	Brassica rapa	SRR867837
SAMN02140071	SINGLE	672	Brassica rapa	SRR867838
SAMN02140073	SINGLE	736	Brassica rapa	SRR867839
SAMN02140073	SINGLE	519	Brassica rapa	SRR867840
SAMN02140073	SINGLE	326	Brassica rapa	SRR867841
SAMN02140074	SINGLE	306	Brassica rapa	SRR867842
SAMN02140075	SINGLE	609	Brassica rapa	SRR867843
SAMN02140075	SINGLE	402	Brassica rapa	SRR867844
SAMN02140075	SINGLE	498	Brassica rapa	SRR867845
SAMN02140075	SINGLE	241	Brassica rapa	SRR867846
SAMN02140075	SINGLE	224	Brassica rapa	SRR867847
SAMN02140076	SINGLE	380	Brassica rapa	SRR867848
SAMN02140076	SINGLE	386	Brassica rapa	SRR867849
SAMN02140076	SINGLE	249	Brassica rapa	SRR867850
SAMN02140077	SINGLE	430	Brassica rapa	SRR867851
SAMN02140077	SINGLE	790	Brassica rapa	SRR867852
SAMN02140077	SINGLE	539	Brassica rapa	SRR867853
SAMN02140077	SINGLE	141	Brassica rapa	SRR867854
SAMN02140079	SINGLE	495	Brassica rapa	SRR867855
SAMN02140079	SINGLE	739	Brassica rapa	SRR867856
SAMN02140079	SINGLE	201	Brassica rapa	SRR867857
SAMN02140080	SINGLE	710	Brassica rapa	SRR867858
SAMN02140080	SINGLE	647	Brassica rapa	SRR867859
SAMN02140080	SINGLE	1079	Brassica rapa	SRR867860
SAMN02140080	SINGLE	416	Brassica rapa	SRR867861
SAMN02140081	SINGLE	386	Brassica rapa	SRR867862
SAMN02140081	SINGLE	53	Brassica rapa	SRR867863
SAMN02140081	SINGLE	155	Brassica rapa	SRR867864
SAMN02140081	SINGLE	172	Brassica rapa	SRR867865
SAMN02140082	SINGLE	594	Brassica rapa	SRR867866
SAMN02140082	SINGLE	783	Brassica rapa	SRR867867
SAMN02140082	SINGLE	521	Brassica rapa	SRR867868
SAMN02140082	SINGLE	210	Brassica rapa	SRR867869
SAMN02140084	SINGLE	817	Brassica rapa	SRR867870
SAMN02140084	SINGLE	555	Brassica rapa	SRR867871
SAMN02140084	SINGLE	743	Brassica rapa	SRR867872
SAMN02140084	SINGLE	146	Brassica rapa	SRR867873
SAMN02140084	SINGLE	186	Brassica rapa	SRR867874
SAMN02140085	SINGLE	311	Brassica rapa	SRR867875
SAMN02140085	SINGLE	711	Brassica rapa	SRR867876
SAMN02140086	SINGLE	597	Brassica rapa	SRR867877
SAMN02140086	SINGLE	492	Brassica rapa	SRR867878
SAMN02140086	SINGLE	366	Brassica rapa	SRR867879
SAMN02140086	SINGLE	340	Brassica rapa	SRR867880
SAMN02140086	SINGLE	184	Brassica rapa	SRR867881
SAMN02140087	SINGLE	396	Brassica rapa	SRR867882
SAMN02140087	SINGLE	472	Brassica rapa	SRR867883
SAMN02140087	SINGLE	844	Brassica rapa	SRR867884
SAMN02140087	SINGLE	214	Brassica rapa	SRR867885
SAMN02140088	SINGLE	576	Brassica rapa	SRR867886
SAMN02140088	SINGLE	305	Brassica rapa	SRR867887
SAMN02140088	SINGLE	455	Brassica rapa	SRR867888
SAMN02140088	SINGLE	180	Brassica rapa	SRR867889
SAMN02140090	SINGLE	421	Brassica rapa	SRR867890
SAMN02140090	SINGLE	242	Brassica rapa	SRR867891
SAMN02140090	SINGLE	476	Brassica rapa	SRR867892
SAMN02140090	SINGLE	241	Brassica rapa	SRR867893
SAMN02140090	SINGLE	247	Brassica rapa	SRR867894
SAMN02140091	SINGLE	805	Brassica rapa	SRR867895
SAMN02140091	SINGLE	566	Brassica rapa	SRR867896
SAMN02140091	SINGLE	597	Brassica rapa	SRR867897
SAMN02140091	SINGLE	99	Brassica rapa	SRR867898
SAMN02140092	SINGLE	387	Brassica rapa	SRR867899
SAMN02140092	SINGLE	294	Brassica rapa	SRR867900
SAMN02140092	SINGLE	211	Brassica rapa	SRR867901
SAMN02140092	SINGLE	212	Brassica rapa	SRR867902
SAMN02140093	SINGLE	191	Brassica rapa	SRR867903
SAMN02140093	SINGLE	768	Brassica rapa	SRR867904
SAMN02140094	SINGLE	400	Brassica rapa	SRR867905
SAMN02140094	SINGLE	199	Brassica rapa	SRR867906
SAMN02140094	SINGLE	618	Brassica rapa	SRR867907
SAMN02140094	SINGLE	596	Brassica rapa	SRR867908
SAMN02140094	SINGLE	185	Brassica rapa	SRR867909
SAMN02140095	SINGLE	646	Brassica rapa	SRR867910
SAMN02140095	SINGLE	217	Brassica rapa	SRR867911
SAMN02140096	SINGLE	585	Brassica rapa	SRR867912
SAMN02140096	SINGLE	659	Brassica rapa	SRR867913
SAMN02140096	SINGLE	201	Brassica rapa	SRR867914
SAMN02140097	SINGLE	660	Brassica rapa	SRR867915
SAMN02140097	SINGLE	245	Brassica rapa	SRR867916
SAMN02140097	SINGLE	751	Brassica rapa	SRR867917
SAMN02140098	SINGLE	367	Brassica rapa	SRR867918
SAMN02140098	SINGLE	133	Brassica rapa	SRR867919
SAMN02140098	SINGLE	194	Brassica rapa	SRR867920
SAMN02140099	SINGLE	919	Brassica rapa	SRR867921
SAMN02140099	SINGLE	971	Brassica rapa	SRR867922
SAMN02140099	SINGLE	721	Brassica rapa	SRR867923
SAMN02140099	SINGLE	460	Brassica rapa	SRR867924
SAMN02140099	SINGLE	529	Brassica rapa	SRR867925
SAMN02140100	SINGLE	810	Brassica rapa	SRR867926
SAMN02140100	SINGLE	273	Brassica rapa	SRR867927
SAMN02140100	SINGLE	532	Brassica rapa	SRR867928
SAMN02140101	SINGLE	719	Brassica rapa	SRR867929
SAMN02140101	SINGLE	287	Brassica rapa	SRR867930
SAMN02140102	SINGLE	212	Brassica rapa	SRR867931
SAMN02140102	SINGLE	791	Brassica rapa	SRR867932
SAMN02140102	SINGLE	277	Brassica rapa	SRR867933
SAMN02140103	SINGLE	421	Brassica rapa	SRR867934
SAMN02140103	SINGLE	272	Brassica rapa	SRR867935
SAMN02140104	SINGLE	635	Brassica rapa	SRR867936
SAMN02140104	SINGLE	503	Brassica rapa	SRR867937
SAMN02140104	SINGLE	309	Brassica rapa	SRR867938
SAMN02140104	SINGLE	363	Brassica rapa	SRR867939
SAMN02140104	SINGLE	109	Brassica rapa	SRR867940
SAMN02140105	SINGLE	592	Brassica rapa	SRR867941
SAMN02140105	SINGLE	550	Brassica rapa	SRR867942
SAMN02140105	SINGLE	493	Brassica rapa	SRR867943
SAMN02140105	SINGLE	153	Brassica rapa	SRR867944
SAMN02140106	SINGLE	307	Brassica rapa	SRR867945
SAMN02140106	SINGLE	483	Brassica rapa	SRR867946
SAMN02140106	SINGLE	247	Brassica rapa	SRR867947
SAMN02140107	SINGLE	380	Brassica rapa	SRR867948
SAMN02140107	SINGLE	653	Brassica rapa	SRR867949
SAMN02140107	SINGLE	353	Brassica rapa	SRR867950
SAMN02140107	SINGLE	424	Brassica rapa	SRR867951
SAMN02140108	SINGLE	478	Brassica rapa	SRR867952
SAMN02140108	SINGLE	228	Brassica rapa	SRR867953
SAMN02140108	SINGLE	409	Brassica rapa	SRR867954
SAMN02140109	SINGLE	448	Brassica rapa	SRR867955
SAMN02140109	SINGLE	454	Brassica rapa	SRR867956
SAMN02140109	SINGLE	378	Brassica rapa	SRR867957
SAMN02140109	SINGLE	197	Brassica rapa	SRR867958
SAMN02140110	SINGLE	579	Brassica rapa	SRR867959
SAMN02140110	SINGLE	315	Brassica rapa	SRR867960
SAMN02140110	SINGLE	430	Brassica rapa	SRR867961
SAMN02140110	SINGLE	268	Brassica rapa	SRR867962
SAMN02140111	SINGLE	663	Brassica rapa	SRR867963
SAMN02140112	SINGLE	683	Brassica rapa	SRR867964
SAMN02140112	SINGLE	422	Brassica rapa	SRR867965
SAMN02140112	SINGLE	1077	Brassica rapa	SRR867966
SAMN02140112	SINGLE	86	Brassica rapa	SRR867967
SAMN02140112	SINGLE	248	Brassica rapa	SRR867968
SAMN02140113	SINGLE	507	Brassica rapa	SRR867969
SAMN02140113	SINGLE	382	Brassica rapa	SRR867970
SAMN02140113	SINGLE	364	Brassica rapa	SRR867971
SAMN02140113	SINGLE	654	Brassica rapa	SRR867972
SAMN02140113	SINGLE	261	Brassica rapa	SRR867973
SAMN02140114	SINGLE	335	Brassica rapa	SRR867974
SAMN02140114	SINGLE	504	Brassica rapa	SRR867975
SAMN02140114	SINGLE	401	Brassica rapa	SRR867976
SAMN02140115	SINGLE	580	Brassica rapa	SRR867977
SAMN02140115	SINGLE	446	Brassica rapa	SRR867978
SAMN02140115	SINGLE	388	Brassica rapa	SRR867979
SAMN02140115	SINGLE	270	Brassica rapa	SRR867980
SAMN02140115	SINGLE	133	Brassica rapa	SRR867981
SAMN02140116	SINGLE	376	Brassica rapa	SRR867982
SAMN02140116	SINGLE	529	Brassica rapa	SRR867983
SAMN02140116	SINGLE	595	Brassica rapa	SRR867984
SAMN02140116	SINGLE	603	Brassica rapa	SRR867985
SAMN02140116	SINGLE	191	Brassica rapa	SRR867986
SAMN02140117	SINGLE	295	Brassica rapa	SRR867987
SAMN02140117	SINGLE	290	Brassica rapa	SRR867988
SAMN02140117	SINGLE	673	Brassica rapa	SRR867989
SAMN02140117	SINGLE	168	Brassica rapa	SRR867990
SAMN02140118	SINGLE	621	Brassica rapa	SRR867991
SAMN02140118	SINGLE	371	Brassica rapa	SRR867992
SAMN02140118	SINGLE	318	Brassica rapa	SRR867993
SAMN02140118	SINGLE	284	Brassica rapa	SRR867994
SAMN02140118	SINGLE	176	Brassica rapa	SRR867995
SAMN02140119	SINGLE	431	Brassica rapa	SRR867996
SAMN02140119	SINGLE	321	Brassica rapa	SRR867997
SAMN02140119	SINGLE	225	Brassica rapa	SRR867998
SAMN02140120	SINGLE	1022	Brassica rapa	SRR867999
SAMN02140120	SINGLE	520	Brassica rapa	SRR868000
SAMN02140120	SINGLE	179	Brassica rapa	SRR868001
SAMN02140121	SINGLE	582	Brassica rapa	SRR868002
SAMN02140121	SINGLE	409	Brassica rapa	SRR868003
SAMN02140121	SINGLE	202	Brassica rapa	SRR868004
SAMN02140122	SINGLE	483	Brassica rapa	SRR868005
SAMN02140122	SINGLE	549	Brassica rapa	SRR868006
SAMN02140122	SINGLE	525	Brassica rapa	SRR868007
SAMN02140122	SINGLE	262	Brassica rapa	SRR868008
SAMN02140123	SINGLE	647	Brassica rapa	SRR868009
SAMN02140123	SINGLE	395	Brassica rapa	SRR868010
SAMN02140123	SINGLE	389	Brassica rapa	SRR868011
SAMN02140123	SINGLE	293	Brassica rapa	SRR868012
SAMN02140124	SINGLE	625	Brassica rapa	SRR868013
SAMN02140124	SINGLE	491	Brassica rapa	SRR868014
SAMN02140124	SINGLE	591	Brassica rapa	SRR868015
SAMN02140124	SINGLE	216	Brassica rapa	SRR868016
SAMN02140125	SINGLE	458	Brassica rapa	SRR868017
SAMN02140125	SINGLE	482	Brassica rapa	SRR868018
SAMN02140125	SINGLE	770	Brassica rapa	SRR868019
SAMN02140126	SINGLE	619	Brassica rapa	SRR868020
SAMN02140126	SINGLE	657	Brassica rapa	SRR868021
SAMN02140126	SINGLE	624	Brassica rapa	SRR868022
SAMN02140127	SINGLE	797	Brassica rapa	SRR868023
SAMN02140127	SINGLE	368	Brassica rapa	SRR868024
SAMN02140127	SINGLE	268	Brassica rapa	SRR868025
SAMN02140128	SINGLE	488	Brassica rapa	SRR868026
SAMN02140128	SINGLE	542	Brassica rapa	SRR868027
SAMN02140128	SINGLE	548	Brassica rapa	SRR868028
SAMN02140128	SINGLE	174	Brassica rapa	SRR868029
SAMN02140129	SINGLE	466	Brassica rapa	SRR868030
SAMN02140129	SINGLE	833	Brassica rapa	SRR868031
SAMN02140129	SINGLE	152	Brassica rapa	SRR868032
SAMN02140130	SINGLE	535	Brassica rapa	SRR868033
SAMN02140130	SINGLE	124	Brassica rapa	SRR868034
SAMN02140131	SINGLE	461	Brassica rapa	SRR868035
SAMN02140131	SINGLE	581	Brassica rapa	SRR868036
SAMN02140131	SINGLE	563	Brassica rapa	SRR868037
SAMN02140131	SINGLE	145	Brassica rapa	SRR868038
SAMN02140132	SINGLE	350	Brassica rapa	SRR868039
SAMN02140132	SINGLE	594	Brassica rapa	SRR868040
SAMN02140132	SINGLE	619	Brassica rapa	SRR868041
SAMN02140132	SINGLE	312	Brassica rapa	SRR868042
SAMN02140133	SINGLE	454	Brassica rapa	SRR868043
SAMN02140133	SINGLE	636	Brassica rapa	SRR868044
SAMN02140133	SINGLE	713	Brassica rapa	SRR868045
SAMN02140133	SINGLE	209	Brassica rapa	SRR868046
SAMN02140134	SINGLE	735	Brassica rapa	SRR868047
SAMN02140134	SINGLE	450	Brassica rapa	SRR868048
SAMN02140134	SINGLE	226	Brassica rapa	SRR868049
SAMN02140135	SINGLE	649	Brassica rapa	SRR868050
SAMN02140135	SINGLE	403	Brassica rapa	SRR868051
SAMN02140135	SINGLE	286	Brassica rapa	SRR868052
SAMN02140135	SINGLE	203	Brassica rapa	SRR868053
SAMN02140135	SINGLE	94	Brassica rapa	SRR868054
SAMN02140136	SINGLE	378	Brassica rapa	SRR868055
SAMN02140136	SINGLE	592	Brassica rapa	SRR868056
SAMN02140136	SINGLE	618	Brassica rapa	SRR868057
SAMN02140136	SINGLE	242	Brassica rapa	SRR868058
SAMN02140137	SINGLE	501	Brassica rapa	SRR868059
SAMN02140137	SINGLE	416	Brassica rapa	SRR868060
SAMN02140137	SINGLE	433	Brassica rapa	SRR868061
SAMN02140137	SINGLE	156	Brassica rapa	SRR868062
SAMN02140137	SINGLE	253	Brassica rapa	SRR868063
SAMN02140138	SINGLE	512	Brassica rapa	SRR868064
SAMN02140138	SINGLE	547	Brassica rapa	SRR868065
SAMN02140138	SINGLE	517	Brassica rapa	SRR868066
SAMN02140138	SINGLE	153	Brassica rapa	SRR868067
SAMN02140139	SINGLE	441	Brassica rapa	SRR868068
SAMN02140139	SINGLE	106	Brassica rapa	SRR868069
SAMN02140140	SINGLE	468	Brassica rapa	SRR868070
SAMN02140140	SINGLE	507	Brassica rapa	SRR868071
SAMN02140140	SINGLE	264	Brassica rapa	SRR868072
SAMN02140142	SINGLE	238	Brassica rapa	SRR868073
SAMN02140143	SINGLE	379	Brassica rapa	SRR868074
SAMN02140143	SINGLE	473	Brassica rapa	SRR868075
SAMN02140143	SINGLE	664	Brassica rapa	SRR868076
SAMN02140143	SINGLE	751	Brassica rapa	SRR868077
SAMN02140143	SINGLE	127	Brassica rapa	SRR868078
SAMN02140144	SINGLE	434	Brassica rapa	SRR868079
SAMN02140144	SINGLE	378	Brassica rapa	SRR868080
SAMN02140144	SINGLE	198	Brassica rapa	SRR868081
SAMN02140145	SINGLE	497	Brassica rapa	SRR868082
SAMN02140145	SINGLE	466	Brassica rapa	SRR868083
SAMN02140146	SINGLE	666	Brassica rapa	SRR868084
SAMN02140146	SINGLE	584	Brassica rapa	SRR868085
SAMN02140146	SINGLE	295	Brassica rapa	SRR868086
SAMN02140146	SINGLE	310	Brassica rapa	SRR868087
SAMN02140147	SINGLE	496	Brassica rapa	SRR868088
SAMN02140147	SINGLE	558	Brassica rapa	SRR868089
SAMN02140147	SINGLE	710	Brassica rapa	SRR868090
SAMN02140148	SINGLE	278	Brassica rapa	SRR868091
SAMN02140148	SINGLE	389	Brassica rapa	SRR868092
SAMN02140148	SINGLE	207	Brassica rapa	SRR868093
SAMN02140149	SINGLE	521	Brassica rapa	SRR868094
SAMN02140149	SINGLE	451	Brassica rapa	SRR868095
SAMN02140149	SINGLE	488	Brassica rapa	SRR868096
SAMN02140149	SINGLE	158	Brassica rapa	SRR868097
SAMN02140150	SINGLE	391	Brassica rapa	SRR868098
SAMN02140150	SINGLE	467	Brassica rapa	SRR868099
SAMN02140150	SINGLE	408	Brassica rapa	SRR868100
SAMN02140151	SINGLE	507	Brassica rapa	SRR868101
SAMN02140151	SINGLE	499	Brassica rapa	SRR868102
SAMN02140151	SINGLE	505	Brassica rapa	SRR868103
SAMN02140151	SINGLE	341	Brassica rapa	SRR868104
SAMN02140152	SINGLE	432	Brassica rapa	SRR868105
SAMN02140152	SINGLE	314	Brassica rapa	SRR868106
SAMN02140152	SINGLE	1117	Brassica rapa	SRR868107
SAMN02140152	SINGLE	190	Brassica rapa	SRR868108
SAMN02140154	SINGLE	399	Brassica rapa	SRR868109
SAMN02140154	SINGLE	336	Brassica rapa	SRR868110
SAMN02140154	SINGLE	1169	Brassica rapa	SRR868111
SAMN02140154	SINGLE	233	Brassica rapa	SRR868112
SAMN02140155	SINGLE	390	Brassica rapa	SRR868113
SAMN02140155	SINGLE	455	Brassica rapa	SRR868114
SAMN02140155	SINGLE	193	Brassica rapa	SRR868115
SAMN02140155	SINGLE	723	Brassica rapa	SRR868116
SAMN02140155	SINGLE	242	Brassica rapa	SRR868117
SAMN02140156	SINGLE	416	Brassica rapa	SRR868118
SAMN02140156	SINGLE	389	Brassica rapa	SRR868119
SAMN02140156	SINGLE	491	Brassica rapa	SRR868120
SAMN02140156	SINGLE	635	Brassica rapa	SRR868121
SAMN02140156	SINGLE	68	Brassica rapa	SRR868122
SAMN02140157	SINGLE	175	Brassica rapa	SRR868123
SAMN02140157	SINGLE	572	Brassica rapa	SRR868124
SAMN02140157	SINGLE	335	Brassica rapa	SRR868125
SAMN02140157	SINGLE	255	Brassica rapa	SRR868126
SAMN02140158	SINGLE	345	Brassica rapa	SRR868127
SAMN02140158	SINGLE	441	Brassica rapa	SRR868128
SAMN02140159	SINGLE	532	Brassica rapa	SRR868129
SAMN02140159	SINGLE	585	Brassica rapa	SRR868130
SAMN02140159	SINGLE	255	Brassica rapa	SRR868131
SAMN02140160	SINGLE	370	Brassica rapa	SRR868132
SAMN02140160	SINGLE	1411	Brassica rapa	SRR868133
SAMN02140160	SINGLE	243	Brassica rapa	SRR868134
SAMN02140161	SINGLE	578	Brassica rapa	SRR868135
SAMN02140161	SINGLE	451	Brassica rapa	SRR868136
SAMN02140162	SINGLE	457	Brassica rapa	SRR868137
SAMN02140162	SINGLE	353	Brassica rapa	SRR868138
SAMN02140162	SINGLE	197	Brassica rapa	SRR868139
SAMN02140162	SINGLE	263	Brassica rapa	SRR868140
SAMN02140162	SINGLE	95	Brassica rapa	SRR868141
SAMN02140163	SINGLE	448	Brassica rapa	SRR868142
SAMN02140163	SINGLE	646	Brassica rapa	SRR868143
SAMN02140163	SINGLE	121	Brassica rapa	SRR868144
SAMN02140164	SINGLE	376	Brassica rapa	SRR868145
SAMN02140164	SINGLE	289	Brassica rapa	SRR868146
SAMN02140165	SINGLE	517	Brassica rapa	SRR868147
SAMN02140165	SINGLE	593	Brassica rapa	SRR868148
SAMN02140165	SINGLE	397	Brassica rapa	SRR868149
SAMN02140165	SINGLE	172	Brassica rapa	SRR868150
SAMN02140166	SINGLE	413	Brassica rapa	SRR868151
SAMN02140166	SINGLE	666	Brassica rapa	SRR868152
SAMN02140166	SINGLE	305	Brassica rapa	SRR868153
SAMN02140166	SINGLE	181	Brassica rapa	SRR868154
SAMN02140167	SINGLE	667	Brassica rapa	SRR868155
SAMN02140167	SINGLE	567	Brassica rapa	SRR868156
SAMN02140168	SINGLE	304	Brassica rapa	SRR868157
SAMN02140168	SINGLE	568	Brassica rapa	SRR868158
SAMN02140168	SINGLE	567	Brassica rapa	SRR868159
SAMN02140168	SINGLE	789	Brassica rapa	SRR868160
SAMN02140168	SINGLE	236	Brassica rapa	SRR868161
SAMN02140169	SINGLE	556	Brassica rapa	SRR868162
SAMN02140169	SINGLE	272	Brassica rapa	SRR868163
SAMN02140169	SINGLE	551	Brassica rapa	SRR868164
SAMN02140169	SINGLE	138	Brassica rapa	SRR868165
SAMN02140170	SINGLE	356	Brassica rapa	SRR868166
SAMN02140170	SINGLE	345	Brassica rapa	SRR868167
SAMN02140170	SINGLE	533	Brassica rapa	SRR868168
SAMN02140171	SINGLE	385	Brassica rapa	SRR868169
SAMN02140171	SINGLE	648	Brassica rapa	SRR868170
SAMN02140171	SINGLE	156	Brassica rapa	SRR868171
SAMN02140173	SINGLE	703	Brassica rapa	SRR868172
SAMN02140174	SINGLE	386	Brassica rapa	SRR868173
SAMN02140174	SINGLE	572	Brassica rapa	SRR868174
SAMN02140174	SINGLE	180	Brassica rapa	SRR868175
SAMN02140176	SINGLE	472	Brassica rapa	SRR868176
SAMN02140176	SINGLE	293	Brassica rapa	SRR868177
SAMN02140176	SINGLE	629	Brassica rapa	SRR868178
SAMN02140176	SINGLE	236	Brassica rapa	SRR868179
SAMN02140178	SINGLE	356	Brassica rapa	SRR868180
SAMN02140178	SINGLE	105	Brassica rapa	SRR868181
SAMN02140178	SINGLE	202	Brassica rapa	SRR868182
SAMN02140179	SINGLE	443	Brassica rapa	SRR868183
SAMN02140179	SINGLE	378	Brassica rapa	SRR868184
SAMN02140179	SINGLE	362	Brassica rapa	SRR868185
SAMN02140179	SINGLE	673	Brassica rapa	SRR868186
SAMN02140180	SINGLE	541	Brassica rapa	SRR868187
SAMN02140180	SINGLE	499	Brassica rapa	SRR868188
SAMN02140180	SINGLE	300	Brassica rapa	SRR868189
SAMN02140180	SINGLE	654	Brassica rapa	SRR868190
SAMN02140180	SINGLE	480	Brassica rapa	SRR868191
SAMN02140181	SINGLE	472	Brassica rapa	SRR868192
SAMN02140181	SINGLE	1620	Brassica rapa	SRR868193
SAMN02140181	SINGLE	456	Brassica rapa	SRR868194
SAMN02140182	SINGLE	373	Brassica rapa	SRR868195
SAMN02140182	SINGLE	163	Brassica rapa	SRR868196
SAMN02140182	SINGLE	360	Brassica rapa	SRR868197
SAMN02140182	SINGLE	123	Brassica rapa	SRR868198
SAMN02140183	SINGLE	429	Brassica rapa	SRR868199
SAMN02140183	SINGLE	578	Brassica rapa	SRR868200
SAMN02140183	SINGLE	872	Brassica rapa	SRR868201
SAMN02140183	SINGLE	335	Brassica rapa	SRR868202
SAMN02140183	SINGLE	106	Brassica rapa	SRR868203
SAMN02140184	SINGLE	383	Brassica rapa	SRR868204
SAMN02140184	SINGLE	351	Brassica rapa	SRR868205
SAMN02140184	SINGLE	173	Brassica rapa	SRR868206
SAMN02140184	SINGLE	228	Brassica rapa	SRR868207
SAMN02140185	SINGLE	657	Brassica rapa	SRR868208
SAMN02140185	SINGLE	490	Brassica rapa	SRR868209
SAMN02140185	SINGLE	398	Brassica rapa	SRR868210
SAMN02140186	SINGLE	470	Brassica rapa	SRR868211
SAMN02140186	SINGLE	319	Brassica rapa	SRR868212
SAMN02140186	SINGLE	610	Brassica rapa	SRR868213
SAMN02140186	SINGLE	161	Brassica rapa	SRR868214
SAMN02140187	SINGLE	438	Brassica rapa	SRR868215
SAMN02140187	SINGLE	210	Brassica rapa	SRR868216
SAMN02140187	SINGLE	711	Brassica rapa	SRR868217
SAMN02140187	SINGLE	106	Brassica rapa	SRR868218
SAMN02140188	SINGLE	328	Brassica rapa	SRR868219
SAMN02140188	SINGLE	305	Brassica rapa	SRR868220
SAMN02140188	SINGLE	172	Brassica rapa	SRR868221
SAMN02140189	SINGLE	369	Brassica rapa	SRR868222
SAMN02140189	SINGLE	486	Brassica rapa	SRR868223
SAMN02140189	SINGLE	789	Brassica rapa	SRR868224
SAMN02140189	SINGLE	216	Brassica rapa	SRR868225
SAMN02140190	SINGLE	453	Brassica rapa	SRR868226
SAMN02140190	SINGLE	271	Brassica rapa	SRR868227
SAMN02140190	SINGLE	218	Brassica rapa	SRR868228
SAMN02140191	SINGLE	455	Brassica rapa	SRR868229
SAMN02140191	SINGLE	676	Brassica rapa	SRR868230
SAMN02140191	SINGLE	191	Brassica rapa	SRR868231
SAMN02140191	SINGLE	208	Brassica rapa	SRR868232
SAMN02140192	SINGLE	490	Brassica rapa	SRR868233
SAMN02140192	SINGLE	507	Brassica rapa	SRR868234
SAMN02140192	SINGLE	526	Brassica rapa	SRR868235
SAMN02140192	SINGLE	224	Brassica rapa	SRR868236
SAMN02140193	SINGLE	548	Brassica rapa	SRR868237
SAMN02140193	SINGLE	763	Brassica rapa	SRR868238
SAMN02140193	SINGLE	606	Brassica rapa	SRR868239
SAMN02140193	SINGLE	325	Brassica rapa	SRR868240
SAMN02140194	SINGLE	588	Brassica rapa	SRR868241
SAMN02140194	SINGLE	595	Brassica rapa	SRR868242
SAMN02140194	SINGLE	908	Brassica rapa	SRR868243
SAMN02140194	SINGLE	202	Brassica rapa	SRR868244
SAMN02140194	SINGLE	80	Brassica rapa	SRR868245
SAMN02140195	SINGLE	456	Brassica rapa	SRR868246
SAMN02140195	SINGLE	754	Brassica rapa	SRR868247
SAMN02140195	SINGLE	131	Brassica rapa	SRR868248
SAMN02140196	SINGLE	727	Brassica rapa	SRR868249
SAMN02140196	SINGLE	191	Brassica rapa	SRR868250
SAMN02140196	SINGLE	219	Brassica rapa	SRR868251
SAMN02140196	SINGLE	162	Brassica rapa	SRR868252
SAMN02140196	SINGLE	127	Brassica rapa	SRR868253
SAMN02140197	SINGLE	643	Brassica rapa	SRR868254
SAMN02140197	SINGLE	297	Brassica rapa	SRR868255
SAMN02140197	SINGLE	147	Brassica rapa	SRR868256
SAMN02140198	SINGLE	535	Brassica rapa	SRR868257
SAMN02140198	SINGLE	220	Brassica rapa	SRR868258
SAMN02140198	SINGLE	557	Brassica rapa	SRR868259
SAMN02140198	SINGLE	342	Brassica rapa	SRR868260
SAMN02140198	SINGLE	786	Brassica rapa	SRR868261
SAMN02140199	SINGLE	448	Brassica rapa	SRR868262
SAMN02140199	SINGLE	335	Brassica rapa	SRR868263
SAMN02140199	SINGLE	462	Brassica rapa	SRR868264
SAMN02140199	SINGLE	744	Brassica rapa	SRR868265
SAMN02140200	SINGLE	200	Brassica rapa	SRR868266
SAMN02140200	SINGLE	813	Brassica rapa	SRR868267
SAMN02140200	SINGLE	1010	Brassica rapa	SRR868268
SAMN02140200	SINGLE	147	Brassica rapa	SRR868269
SAMN02140201	SINGLE	746	Brassica rapa	SRR868270
SAMN02140201	SINGLE	300	Brassica rapa	SRR868271
SAMN02140201	SINGLE	255	Brassica rapa	SRR868272
SAMN02140201	SINGLE	108	Brassica rapa	SRR868273
SAMN02140201	SINGLE	333	Brassica rapa	SRR868274
SAMN02140202	SINGLE	965	Brassica rapa	SRR868275
SAMN02140202	SINGLE	651	Brassica rapa	SRR868276
SAMN02140202	SINGLE	282	Brassica rapa	SRR868277
SAMN02140202	SINGLE	176	Brassica rapa	SRR868278
SAMN02140204	SINGLE	25	Brassica rapa	SRR868279
SAMN02140204	SINGLE	816	Brassica rapa	SRR868280
SAMN02140205	SINGLE	503	Brassica rapa	SRR868281
SAMN02140205	SINGLE	438	Brassica rapa	SRR868282
SAMN02140205	SINGLE	494	Brassica rapa	SRR868283
SAMN02140205	SINGLE	691	Brassica rapa	SRR868284
SAMN02140206	SINGLE	199	Brassica rapa	SRR868285
SAMN02140206	SINGLE	807	Brassica rapa	SRR868286
SAMN02140206	SINGLE	228	Brassica rapa	SRR868287
SAMN02140207	SINGLE	323	Brassica rapa	SRR868288
SAMN02140207	SINGLE	121	Brassica rapa	SRR868289
SAMN02140207	SINGLE	25	Brassica rapa	SRR868290
SAMN02140208	SINGLE	579	Brassica rapa	SRR868291
SAMN02140208	SINGLE	321	Brassica rapa	SRR868292
SAMN02140208	SINGLE	284	Brassica rapa	SRR868293
SAMN02140208	SINGLE	608	Brassica rapa	SRR868294
SAMN02140210	SINGLE	292	Brassica rapa	SRR868295
SAMN02140210	SINGLE	497	Brassica rapa	SRR868296
SAMN02140210	SINGLE	883	Brassica rapa	SRR868297
SAMN02140211	SINGLE	602	Brassica rapa	SRR868298
SAMN02140211	SINGLE	329	Brassica rapa	SRR868299
SAMN02140211	SINGLE	663	Brassica rapa	SRR868300
SAMN02140211	SINGLE	564	Brassica rapa	SRR868301
SAMN02140211	SINGLE	72	Brassica rapa	SRR868302
SAMN02140212	SINGLE	514	Brassica rapa	SRR868303
SAMN02140212	SINGLE	197	Brassica rapa	SRR868304
SAMN02140212	SINGLE	25	Brassica rapa	SRR868305
SAMN02140213	SINGLE	818	Brassica rapa	SRR868306
SAMN02140213	SINGLE	654	Brassica rapa	SRR868307
SAMN02140213	SINGLE	508	Brassica rapa	SRR868308
SAMN02140215	SINGLE	881	Brassica rapa	SRR868309
SAMN02140215	SINGLE	979	Brassica rapa	SRR868310
SAMN02140215	SINGLE	822	Brassica rapa	SRR868311
SAMN02140215	SINGLE	1270	Brassica rapa	SRR868312
SAMN02140215	SINGLE	698	Brassica rapa	SRR868313
SAMN02140216	SINGLE	542	Brassica rapa	SRR868314
SAMN02140216	SINGLE	132	Brassica rapa	SRR868315
SAMN02140216	SINGLE	159	Brassica rapa	SRR868316
SAMN02140217	SINGLE	502	Brassica rapa	SRR868317
SAMN02140217	SINGLE	605	Brassica rapa	SRR868318
SAMN02140218	SINGLE	544	Brassica rapa	SRR868319
SAMN02140218	SINGLE	264	Brassica rapa	SRR868320
SAMN02140218	SINGLE	190	Brassica rapa	SRR868321
SAMN02140218	SINGLE	327	Brassica rapa	SRR868322
SAMN02140219	SINGLE	508	Brassica rapa	SRR868323
SAMN02140219	SINGLE	201	Brassica rapa	SRR868324
SAMN02140219	SINGLE	504	Brassica rapa	SRR868325
SAMN02140219	SINGLE	904	Brassica rapa	SRR868326
SAMN02140221	SINGLE	759	Brassica rapa	SRR868327
SAMN02140221	SINGLE	298	Brassica rapa	SRR868328
SAMN02140221	SINGLE	745	Brassica rapa	SRR868329
SAMN02140222	SINGLE	332	Brassica rapa	SRR868330
SAMN02140222	SINGLE	284	Brassica rapa	SRR868331
SAMN02140222	SINGLE	751	Brassica rapa	SRR868332
SAMN02140223	SINGLE	391	Brassica rapa	SRR868333
SAMN02140223	SINGLE	733	Brassica rapa	SRR868334
SAMN02140223	SINGLE	591	Brassica rapa	SRR868335
SAMN02140223	SINGLE	863	Brassica rapa	SRR868336
SAMN02140224	SINGLE	1092	Brassica rapa	SRR868337
SAMN02140224	SINGLE	690	Brassica rapa	SRR868338
SAMN02140224	SINGLE	383	Brassica rapa	SRR868339
SAMN02140225	SINGLE	480	Brassica rapa	SRR868340
SAMN02140225	SINGLE	326	Brassica rapa	SRR868341
SAMN02140225	SINGLE	635	Brassica rapa	SRR868342
SAMN02140225	SINGLE	747	Brassica rapa	SRR868343
SAMN02140226	SINGLE	523	Brassica rapa	SRR868344
SAMN02140226	SINGLE	489	Brassica rapa	SRR868345
SAMN02140226	SINGLE	178	Brassica rapa	SRR868346
SAMN02140226	SINGLE	849	Brassica rapa	SRR868347
SAMN02140227	SINGLE	527	Brassica rapa	SRR868348
SAMN02140227	SINGLE	336	Brassica rapa	SRR868349
SAMN02140227	SINGLE	860	Brassica rapa	SRR868350
SAMN02140228	SINGLE	578	Brassica rapa	SRR868351
SAMN02140228	SINGLE	681	Brassica rapa	SRR868352
SAMN02140228	SINGLE	364	Brassica rapa	SRR868353
SAMN02140229	SINGLE	417	Brassica rapa	SRR868354
SAMN02140229	SINGLE	271	Brassica rapa	SRR868355
SAMN02140229	SINGLE	307	Brassica rapa	SRR868356
SAMN02140230	SINGLE	571	Brassica rapa	SRR868357
SAMN02140230	SINGLE	305	Brassica rapa	SRR868358
SAMN02140230	SINGLE	12	Brassica rapa	SRR868359
SAMN02140231	SINGLE	368	Brassica rapa	SRR868360
SAMN02140231	SINGLE	173	Brassica rapa	SRR868361
SAMN02140231	SINGLE	436	Brassica rapa	SRR868362
SAMN02140232	SINGLE	581	Brassica rapa	SRR868363
SAMN02140232	SINGLE	392	Brassica rapa	SRR868364
SAMN02140232	SINGLE	463	Brassica rapa	SRR868365
SAMN02140233	SINGLE	402	Brassica rapa	SRR868366
SAMN02140233	SINGLE	20	Brassica rapa	SRR868367
SAMN02140234	SINGLE	478	Brassica rapa	SRR868368
SAMN02140234	SINGLE	627	Brassica rapa	SRR868369
SAMN02140234	SINGLE	398	Brassica rapa	SRR868370
SAMN02140234	SINGLE	34	Brassica rapa	SRR868371
SAMN02140235	SINGLE	788	Brassica rapa	SRR868372
SAMN02140235	SINGLE	505	Brassica rapa	SRR868373
SAMN02140235	SINGLE	469	Brassica rapa	SRR868374
SAMN02140235	SINGLE	204	Brassica rapa	SRR868375
SAMN02140236	SINGLE	487	Brassica rapa	SRR868376
SAMN02140236	SINGLE	190	Brassica rapa	SRR868377
SAMN02140236	SINGLE	532	Brassica rapa	SRR868378
SAMN02140236	SINGLE	855	Brassica rapa	SRR868379
SAMN02140237	SINGLE	299	Brassica rapa	SRR868380
SAMN02140237	SINGLE	17	Brassica rapa	SRR868381
SAMN02140237	SINGLE	94	Brassica rapa	SRR868382
SAMN02140238	SINGLE	259	Brassica rapa	SRR868383
SAMN02140238	SINGLE	145	Brassica rapa	SRR868384
SAMN02140238	SINGLE	213	Brassica rapa	SRR868385
SAMN02140239	SINGLE	508	Brassica rapa	SRR868386
SAMN02140239	SINGLE	478	Brassica rapa	SRR868387
SAMN02140239	SINGLE	271	Brassica rapa	SRR868388
SAMN02140239	SINGLE	1005	Brassica rapa	SRR868389
SAMN02140240	SINGLE	415	Brassica rapa	SRR868390
SAMN02140240	SINGLE	329	Brassica rapa	SRR868391
SAMN02140240	SINGLE	622	Brassica rapa	SRR868392
SAMN02140240	SINGLE	132	Brassica rapa	SRR868393
SAMN02140241	SINGLE	576	Brassica rapa	SRR868394
SAMN02140241	SINGLE	671	Brassica rapa	SRR868395
SAMN02140241	SINGLE	115	Brassica rapa	SRR868396
SAMN02140241	SINGLE	476	Brassica rapa	SRR868397
SAMN02140242	SINGLE	972	Brassica rapa	SRR868398
SAMN02140243	SINGLE	191	Brassica rapa	SRR868399
SAMN02140243	SINGLE	573	Brassica rapa	SRR868400
SAMN02140243	SINGLE	545	Brassica rapa	SRR868401
SAMN02140244	SINGLE	204	Brassica rapa	SRR868402
SAMN02140244	SINGLE	638	Brassica rapa	SRR868403
SAMN02140244	SINGLE	75	Brassica rapa	SRR868404
SAMN02140245	SINGLE	146	Brassica rapa	SRR868405
SAMN02140245	SINGLE	62	Brassica rapa	SRR868406
SAMN02140246	SINGLE	383	Brassica rapa	SRR868407
SAMN02140246	SINGLE	769	Brassica rapa	SRR868408
SAMN02140246	SINGLE	771	Brassica rapa	SRR868409
SAMN02140247	SINGLE	724	Brassica rapa	SRR868410
SAMN02140247	SINGLE	828	Brassica rapa	SRR868411
SAMN02140247	SINGLE	120	Brassica rapa	SRR868412
SAMN02140247	SINGLE	85	Brassica rapa	SRR868413
SAMN02140248	SINGLE	846	Brassica rapa	SRR868414
SAMN02140248	SINGLE	29	Brassica rapa	SRR868415
SAMN02140249	SINGLE	229	Brassica rapa	SRR868416
SAMN02140249	SINGLE	348	Brassica rapa	SRR868417
SAMN02140250	SINGLE	295	Brassica rapa	SRR868418
SAMN02140250	SINGLE	326	Brassica rapa	SRR868419
SAMN02140250	SINGLE	51	Brassica rapa	SRR868420
SAMN02140251	SINGLE	726	Brassica rapa	SRR868421
SAMN02140251	SINGLE	580	Brassica rapa	SRR868422
SAMN02140251	SINGLE	187	Brassica rapa	SRR868423
SAMN02140252	SINGLE	541	Brassica rapa	SRR868424
SAMN02140252	SINGLE	532	Brassica rapa	SRR868425
SAMN02140252	SINGLE	275	Brassica rapa	SRR868426
SAMN02140253	SINGLE	419	Brassica rapa	SRR868427
SAMN02140253	SINGLE	312	Brassica rapa	SRR868428
SAMN02140253	SINGLE	670	Brassica rapa	SRR868429
SAMN02140253	SINGLE	155	Brassica rapa	SRR868430
SAMN02140254	SINGLE	473	Brassica rapa	SRR868431
SAMN02140254	SINGLE	883	Brassica rapa	SRR868432
SAMN02140254	SINGLE	424	Brassica rapa	SRR868433
SAMN02140254	SINGLE	445	Brassica rapa	SRR868434
SAMN02140254	SINGLE	445	Brassica rapa	SRR868435
SAMN02140255	SINGLE	568	Brassica rapa	SRR868436
SAMN02140255	SINGLE	318	Brassica rapa	SRR868437
SAMN02140255	SINGLE	762	Brassica rapa	SRR868438
SAMN02140255	SINGLE	663	Brassica rapa	SRR868439
SAMN02140255	SINGLE	405	Brassica rapa	SRR868440
SAMN02140256	SINGLE	166	Brassica rapa	SRR868441
SAMN02140256	SINGLE	366	Brassica rapa	SRR868442
SAMN02140256	SINGLE	594	Brassica rapa	SRR868443
SAMN02140256	SINGLE	238	Brassica rapa	SRR868444
SAMN02140256	SINGLE	635	Brassica rapa	SRR868445
SAMN02140257	SINGLE	448	Brassica rapa	SRR868446
SAMN02140257	SINGLE	594	Brassica rapa	SRR868447
SAMN02140257	SINGLE	487	Brassica rapa	SRR868448
SAMN02140257	SINGLE	73	Brassica rapa	SRR868449
SAMN02140258	SINGLE	323	Brassica rapa	SRR868450
SAMN02140258	SINGLE	529	Brassica rapa	SRR868451
SAMN02140258	SINGLE	194	Brassica rapa	SRR868452
SAMN02140259	SINGLE	296	Brassica rapa	SRR868453
SAMN02140259	SINGLE	390	Brassica rapa	SRR868454
SAMN02140259	SINGLE	337	Brassica rapa	SRR868455
SAMN02140260	SINGLE	597	Brassica rapa	SRR868456
SAMN02140260	SINGLE	123	Brassica rapa	SRR868457
SAMN02140260	SINGLE	38	Brassica rapa	SRR868458
SAMN02140261	SINGLE	385	Brassica rapa	SRR868459
SAMN02140261	SINGLE	765	Brassica rapa	SRR868460
SAMN02140261	SINGLE	439	Brassica rapa	SRR868461
SAMN02140261	SINGLE	196	Brassica rapa	SRR868462
SAMN02140262	SINGLE	1358	Brassica rapa	SRR868463
SAMN02140262	SINGLE	543	Brassica rapa	SRR868464
SAMN02140262	SINGLE	56	Brassica rapa	SRR868465
SAMN02140263	SINGLE	616	Brassica rapa	SRR868466
SAMN02140263	SINGLE	536	Brassica rapa	SRR868467
SAMN02140263	SINGLE	410	Brassica rapa	SRR868468
SAMN02140264	SINGLE	804	Brassica rapa	SRR868469
SAMN02140264	SINGLE	346	Brassica rapa	SRR868470
SAMN02140264	SINGLE	654	Brassica rapa	SRR868471
SAMN02140264	SINGLE	369	Brassica rapa	SRR868472
SAMN02140265	SINGLE	392	Brassica rapa	SRR868473
SAMN02140265	SINGLE	346	Brassica rapa	SRR868474
SAMN02140265	SINGLE	193	Brassica rapa	SRR868475
SAMN02140266	SINGLE	581	Brassica rapa	SRR868476
SAMN02140266	SINGLE	133	Brassica rapa	SRR868477
SAMN02140267	SINGLE	662	Brassica rapa	SRR868478
SAMN02140267	SINGLE	347	Brassica rapa	SRR868479
SAMN02140268	SINGLE	453	Brassica rapa	SRR868480
SAMN02140268	SINGLE	297	Brassica rapa	SRR868481
SAMN02140269	SINGLE	1047	Brassica rapa	SRR868482
SAMN02140269	SINGLE	708	Brassica rapa	SRR868483
SAMN02140269	SINGLE	1278	Brassica rapa	SRR868484
SAMN02140269	SINGLE	168	Brassica rapa	SRR868485
SAMN02140269	SINGLE	857	Brassica rapa	SRR868486
SAMN02140270	SINGLE	774	Brassica rapa	SRR868487
SAMN02140270	SINGLE	16	Brassica rapa	SRR868488
SAMN02140271	SINGLE	754	Brassica rapa	SRR868489
SAMN02140271	SINGLE	622	Brassica rapa	SRR868490
SAMN02140271	SINGLE	594	Brassica rapa	SRR868491
SAMN02140271	SINGLE	719	Brassica rapa	SRR868492
SAMN02140271	SINGLE	212	Brassica rapa	SRR868493
SAMN02140272	SINGLE	400	Brassica rapa	SRR868494
SAMN02140272	SINGLE	517	Brassica rapa	SRR868495
SAMN02140272	SINGLE	353	Brassica rapa	SRR868496
SAMN02140272	SINGLE	194	Brassica rapa	SRR868497
SAMN02140273	SINGLE	640	Brassica rapa	SRR868498
SAMN02140273	SINGLE	152	Brassica rapa	SRR868499
SAMN02140273	SINGLE	231	Brassica rapa	SRR868500
SAMN02140274	SINGLE	379	Brassica rapa	SRR868501
SAMN02140274	SINGLE	413	Brassica rapa	SRR868502
SAMN02140274	SINGLE	588	Brassica rapa	SRR868503
SAMN02140274	SINGLE	340	Brassica rapa	SRR868504
SAMN02140276	SINGLE	153	Brassica rapa	SRR868510
SAMN02140276	SINGLE	501	Brassica rapa	SRR868511
SAMN02140276	SINGLE	524	Brassica rapa	SRR868512
SAMN02140276	SINGLE	164	Brassica rapa	SRR868513
SAMN02140275	SINGLE	317	Brassica rapa	SRR868505
SAMN02140275	SINGLE	537	Brassica rapa	SRR868506
SAMN02140275	SINGLE	414	Brassica rapa	SRR868507
SAMN02140275	SINGLE	843	Brassica rapa	SRR868508
SAMN02140275	SINGLE	762	Brassica rapa	SRR868509
SAMN02140277	SINGLE	682	Brassica rapa	SRR868514
SAMN02140277	SINGLE	535	Brassica rapa	SRR868515
SAMN02140277	SINGLE	784	Brassica rapa	SRR868516
SAMN02140277	SINGLE	192	Brassica rapa	SRR868517
SAMN02140278	SINGLE	353	Brassica rapa	SRR868518
SAMN02140279	SINGLE	697	Brassica rapa	SRR868519
SAMN02140280	SINGLE	849	Brassica rapa	SRR868520
SAMN02140280	SINGLE	256	Brassica rapa	SRR868521
SAMN02140280	SINGLE	443	Brassica rapa	SRR868522
SAMN02140281	SINGLE	586	Brassica rapa	SRR868523
SAMN02140281	SINGLE	674	Brassica rapa	SRR868524
SAMN02140281	SINGLE	574	Brassica rapa	SRR868525
SAMN02140282	SINGLE	380	Brassica rapa	SRR868526
SAMN02140282	SINGLE	668	Brassica rapa	SRR868527
SAMN02140282	SINGLE	109	Brassica rapa	SRR868528
SAMN02140283	SINGLE	339	Brassica rapa	SRR868529
SAMN02140283	SINGLE	575	Brassica rapa	SRR868530
SAMN02140283	SINGLE	453	Brassica rapa	SRR868531
SAMN02140283	SINGLE	188	Brassica rapa	SRR868532
SAMN02140285	SINGLE	511	Brassica rapa	SRR868533
SAMN02140285	SINGLE	400	Brassica rapa	SRR868534
SAMN02140286	SINGLE	218	Brassica rapa	SRR868535
SAMN02140286	SINGLE	373	Brassica rapa	SRR868536
SAMN02140286	SINGLE	434	Brassica rapa	SRR868537
SAMN02140287	SINGLE	685	Brassica rapa	SRR868538
SAMN02140287	SINGLE	377	Brassica rapa	SRR868539
SAMN02140287	SINGLE	676	Brassica rapa	SRR868540
SAMN02140288	SINGLE	156	Brassica rapa	SRR868541
SAMN02140288	SINGLE	44	Brassica rapa	SRR868542
SAMN02140289	SINGLE	451	Brassica rapa	SRR868543
SAMN02140289	SINGLE	275	Brassica rapa	SRR868544
SAMN02140290	SINGLE	282	Brassica rapa	SRR868545
SAMN02140292	SINGLE	391	Brassica rapa	SRR868550
SAMN02140292	SINGLE	828	Brassica rapa	SRR868551
SAMN02140292	SINGLE	40	Brassica rapa	SRR868552
SAMN02140291	SINGLE	508	Brassica rapa	SRR868546
SAMN02140291	SINGLE	186	Brassica rapa	SRR868547
SAMN02140291	SINGLE	428	Brassica rapa	SRR868548
SAMN02140291	SINGLE	125	Brassica rapa	SRR868549
SAMN02140293	SINGLE	639	Brassica rapa	SRR868553
SAMN02140293	SINGLE	364	Brassica rapa	SRR868554
SAMN02140293	SINGLE	336	Brassica rapa	SRR868555
SAMN02140293	SINGLE	375	Brassica rapa	SRR868556
SAMN02140294	SINGLE	640	Brassica rapa	SRR868557
SAMN02140294	SINGLE	429	Brassica rapa	SRR868558
SAMN02140295	SINGLE	451	Brassica rapa	SRR868559
SAMN02140295	SINGLE	493	Brassica rapa	SRR868560
SAMN02140295	SINGLE	541	Brassica rapa	SRR868561
SAMN02140296	SINGLE	409	Brassica rapa	SRR868562
SAMN02140296	SINGLE	252	Brassica rapa	SRR868563
SAMN02140296	SINGLE	579	Brassica rapa	SRR868564
SAMN02140296	SINGLE	723	Brassica rapa	SRR868565
SAMN02140297	SINGLE	132	Brassica rapa	SRR868566
SAMN02140297	SINGLE	3730	Brassica rapa	SRR868567
SAMN02140297	SINGLE	406	Brassica rapa	SRR868568
SAMN02140298	SINGLE	710	Brassica rapa	SRR868569
SAMN02140298	SINGLE	132	Brassica rapa	SRR868570
SAMN02140299	SINGLE	579	Brassica rapa	SRR868571
SAMN02140299	SINGLE	497	Brassica rapa	SRR868572
SAMN02140299	SINGLE	1002	Brassica rapa	SRR868573
SAMN02140299	SINGLE	473	Brassica rapa	SRR868574
SAMN02140299	SINGLE	305	Brassica rapa	SRR868575
SAMN02140300	SINGLE	175	Brassica rapa	SRR868576
SAMN02140300	SINGLE	407	Brassica rapa	SRR868577
SAMN02140300	SINGLE	612	Brassica rapa	SRR868578
SAMN02140300	SINGLE	39	Brassica rapa	SRR868579
SAMN02140301	SINGLE	296	Brassica rapa	SRR868580
SAMN02140301	SINGLE	211	Brassica rapa	SRR868581
SAMN02140302	SINGLE	282	Brassica rapa	SRR868582
SAMN02140302	SINGLE	1213	Brassica rapa	SRR868583
SAMN02140302	SINGLE	450	Brassica rapa	SRR868584
SAMN02140302	SINGLE	143	Brassica rapa	SRR868585
SAMN02140302	SINGLE	763	Brassica rapa	SRR868586
SAMN02140303	SINGLE	461	Brassica rapa	SRR868587
SAMN02140303	SINGLE	632	Brassica rapa	SRR868588
SAMN02140303	SINGLE	23	Brassica rapa	SRR868589
SAMN02140304	SINGLE	521	Brassica rapa	SRR868590
SAMN02140304	SINGLE	724	Brassica rapa	SRR868591
SAMN02140304	SINGLE	220	Brassica rapa	SRR868592
SAMN02140304	SINGLE	288	Brassica rapa	SRR868593
SAMN02140305	SINGLE	1007	Brassica rapa	SRR868594
SAMN02140305	SINGLE	213	Brassica rapa	SRR868595
SAMN02140307	SINGLE	427	Brassica rapa	SRR868596
SAMN02140307	SINGLE	567	Brassica rapa	SRR868597
SAMN02140307	SINGLE	72	Brassica rapa	SRR868598
SAMN02140309	SINGLE	453	Brassica rapa	SRR868599
SAMN02140309	SINGLE	143	Brassica rapa	SRR868600
SAMN02140309	SINGLE	299	Brassica rapa	SRR868601
SAMN02140310	SINGLE	26	Brassica rapa	SRR868602
SAMN02140311	SINGLE	1678	Brassica rapa	SRR868603
SAMN02140311	SINGLE	907	Brassica rapa	SRR868604
SAMN02140311	SINGLE	920	Brassica rapa	SRR868605
SAMN02140311	SINGLE	753	Brassica rapa	SRR868606
SAMN02140311	SINGLE	39	Brassica rapa	SRR868607
SAMN02140312	SINGLE	283	Brassica rapa	SRR868608
SAMN02140312	SINGLE	303	Brassica rapa	SRR868609
SAMN02140312	SINGLE	214	Brassica rapa	SRR868610
SAMN02140312	SINGLE	899	Brassica rapa	SRR868611
SAMN02140313	SINGLE	637	Brassica rapa	SRR868612
SAMN02140313	SINGLE	741	Brassica rapa	SRR868613
SAMN02140313	SINGLE	721	Brassica rapa	SRR868614
SAMN02140313	SINGLE	201	Brassica rapa	SRR868615
SAMN02140313	SINGLE	673	Brassica rapa	SRR868616
SAMN02140314	SINGLE	386	Brassica rapa	SRR868617
SAMN02140314	SINGLE	552	Brassica rapa	SRR868618
SAMN02140314	SINGLE	216	Brassica rapa	SRR868619
SAMN02140315	SINGLE	440	Brassica rapa	SRR868620
SAMN02140315	SINGLE	199	Brassica rapa	SRR868621
SAMN02140315	SINGLE	352	Brassica rapa	SRR868622
SAMN02140316	SINGLE	513	Brassica rapa	SRR868623
SAMN02140316	SINGLE	1011	Brassica rapa	SRR868624
SAMN02140317	SINGLE	209	Brassica rapa	SRR868625
SAMN02140317	SINGLE	413	Brassica rapa	SRR868626
SAMN02140318	SINGLE	382	Brassica rapa	SRR868627
SAMN02140318	SINGLE	524	Brassica rapa	SRR868628
SAMN02140318	SINGLE	32	Brassica rapa	SRR868629
SAMN02140318	SINGLE	947	Brassica rapa	SRR868630
SAMN02140319	SINGLE	364	Brassica rapa	SRR868631
SAMN02140319	SINGLE	544	Brassica rapa	SRR868632
SAMN02140319	SINGLE	292	Brassica rapa	SRR868633
SAMN02140320	SINGLE	476	Brassica rapa	SRR868634
SAMN02140320	SINGLE	280	Brassica rapa	SRR868635
SAMN02140320	SINGLE	331	Brassica rapa	SRR868636
SAMN02140321	SINGLE	753	Brassica rapa	SRR868637
SAMN02140321	SINGLE	677	Brassica rapa	SRR868638
SAMN02140321	SINGLE	289	Brassica rapa	SRR868639
SAMN02140321	SINGLE	649	Brassica rapa	SRR868640
SAMN02140321	SINGLE	453	Brassica rapa	SRR868641
SAMN02140322	SINGLE	816	Brassica rapa	SRR868642
SAMN02140322	SINGLE	596	Brassica rapa	SRR868643
SAMN02140322	SINGLE	417	Brassica rapa	SRR868644
SAMN02140322	SINGLE	698	Brassica rapa	SRR868645
SAMN02140322	SINGLE	321	Brassica rapa	SRR868646
SAMN02140323	SINGLE	513	Brassica rapa	SRR868647
SAMN02140323	SINGLE	442	Brassica rapa	SRR868648
SAMN02140323	SINGLE	496	Brassica rapa	SRR868649
SAMN02140324	SINGLE	482	Brassica rapa	SRR868650
SAMN02140324	SINGLE	192	Brassica rapa	SRR868651
SAMN02140324	SINGLE	517	Brassica rapa	SRR868652
SAMN02140325	SINGLE	402	Brassica rapa	SRR868653
SAMN02140325	SINGLE	650	Brassica rapa	SRR868654
SAMN02140326	SINGLE	404	Brassica rapa	SRR868655
SAMN02140326	SINGLE	690	Brassica rapa	SRR868656
SAMN02376797	SINGLE	356	Brassica rapa subsp. pekinensis	SRR1012337
SAMN02376798	SINGLE	337	Brassica rapa subsp. pekinensis	SRR1012338
SAMN02434871	SINGLE	298	Brassica rapa	SRR1125021
SAMN02596120	SINGLE	240	Brassica rapa subsp. chinensis	SRR1160826
SAMN02596120	SINGLE	233	Brassica rapa subsp. chinensis	SRR1161445
SAMN02649548	SINGLE	285	Brassica rapa	SRR1174471
SAMN02649548	SINGLE	288	Brassica rapa	SRR1174472
SAMN02649548	SINGLE	273	Brassica rapa	SRR1174473
SAMN02649549	SINGLE	289	Brassica rapa	SRR1174474
SAMN02649549	SINGLE	273	Brassica rapa	SRR1174475
SAMN02649549	SINGLE	290	Brassica rapa	SRR1174476
SAMN02649546	SINGLE	286	Brassica rapa	SRR1174477
SAMN02649546	SINGLE	279	Brassica rapa	SRR1174478
SAMN02649546	SINGLE	269	Brassica rapa	SRR1174479
SAMN02649547	SINGLE	279	Brassica rapa	SRR1174480
SAMN02649547	SINGLE	282	Brassica rapa	SRR1174481
SAMN02649547	SINGLE	281	Brassica rapa	SRR1174482
SAMN02649550	SINGLE	274	Brassica rapa	SRR1174483
SAMN02649550	SINGLE	281	Brassica rapa	SRR1174484
SAMN02649550	SINGLE	278	Brassica rapa	SRR1174485
SAMN02839414	SINGLE	291	Brassica rapa subsp. oleifera	SRR1342116
SAMN02839414	SINGLE	271	Brassica rapa subsp. oleifera	SRR1371391
SAMN02897918	SINGLE	341	Brassica rapa	SRR1485197
SAMN02897916	SINGLE	328	Brassica rapa	SRR1485199
SAMN02897914	SINGLE	446	Brassica rapa	SRR1485198
SAMN02897919	SINGLE	386	Brassica rapa	SRR1485200
SAMN02897922	SINGLE	530	Brassica rapa	SRR1485201
SAMN02897924	SINGLE	574	Brassica rapa	SRR1485202
SAMN02897921	SINGLE	604	Brassica rapa	SRR1485203
SAMN02897920	SINGLE	424	Brassica rapa	SRR1485204
SAMN02897925	SINGLE	533	Brassica rapa	SRR1485205
SAMN02897923	SINGLE	691	Brassica rapa	SRR1485206
SAMN02897926	SINGLE	853	Brassica rapa	SRR1485207
SAMN02897927	SINGLE	903	Brassica rapa	SRR1485208
SAMN02897929	SINGLE	608	Brassica rapa	SRR1485210
SAMN02897928	SINGLE	481	Brassica rapa	SRR1485209
SAMN02897931	SINGLE	255	Brassica rapa	SRR1485211
SAMN02897930	SINGLE	541	Brassica rapa	SRR1485212
SAMN02897935	SINGLE	392	Brassica rapa	SRR1485214
SAMN02897933	SINGLE	402	Brassica rapa	SRR1485213
SAMN02897932	SINGLE	464	Brassica rapa	SRR1485215
SAMN02897936	SINGLE	420	Brassica rapa	SRR1485216
SAMN02897938	SINGLE	439	Brassica rapa	SRR1485219
SAMN02897934	SINGLE	431	Brassica rapa	SRR1485218
SAMN02897937	SINGLE	437	Brassica rapa	SRR1485217
SAMN02897939	SINGLE	499	Brassica rapa	SRR1485220
SAMN02897940	SINGLE	510	Brassica rapa	SRR1485221
SAMN02897909	SINGLE	570	Brassica rapa	SRR1485222
SAMN02897911	SINGLE	412	Brassica rapa	SRR1485223
SAMN02897917	SINGLE	466	Brassica rapa	SRR1485224
SAMN02897913	SINGLE	52	Brassica rapa	SRR1485258
SAMN02897915	SINGLE	50	Brassica rapa	SRR1485259
SAMN02897888	SINGLE	55	Brassica rapa	SRR1485260
SAMN02897881	SINGLE	50	Brassica rapa	SRR1485261
SAMN02897882	SINGLE	58	Brassica rapa	SRR1485262
SAMN02897884	SINGLE	59	Brassica rapa	SRR1485263
SAMN02897886	SINGLE	19	Brassica rapa	SRR1485264
SAMN02897887	SINGLE	68	Brassica rapa	SRR1485266
SAMN02897883	SINGLE	52	Brassica rapa	SRR1485265
SAMN02897889	SINGLE	54	Brassica rapa	SRR1485267
SAMN02897885	SINGLE	47	Brassica rapa	SRR1485268
SAMN02897891	SINGLE	59	Brassica rapa	SRR1485269
SAMN02897893	SINGLE	64	Brassica rapa	SRR1485270
SAMN02897890	SINGLE	27	Brassica rapa	SRR1485271
SAMN02897894	SINGLE	25	Brassica rapa	SRR1485272
SAMN02897892	SINGLE	5	Brassica rapa	SRR1485273
SAMN02897899	SINGLE	54	Brassica rapa	SRR1485274
SAMN02897895	SINGLE	103	Brassica rapa	SRR1485275
SAMN02897896	SINGLE	53	Brassica rapa	SRR1485276
SAMN02897902	SINGLE	60	Brassica rapa	SRR1485278
SAMN02897897	SINGLE	12	Brassica rapa	SRR1485277
SAMN02897900	SINGLE	55	Brassica rapa	SRR1485279
SAMN02897898	SINGLE	83	Brassica rapa	SRR1485280
SAMN02897903	SINGLE	65	Brassica rapa	SRR1485281
SAMN02897904	SINGLE	14	Brassica rapa	SRR1485282
SAMN02897901	SINGLE	46	Brassica rapa	SRR1485283
SAMN02897905	SINGLE	68	Brassica rapa	SRR1485284
SAMN02897910	SINGLE	83	Brassica rapa	SRR1485285
SAMN02897908	SINGLE	16	Brassica rapa	SRR1485287
SAMN02897906	SINGLE	75	Brassica rapa	SRR1485286
SAMN02897912	SINGLE	59	Brassica rapa	SRR1485288
SAMN02897907	SINGLE	69	Brassica rapa	SRR1485289
SAMN03084063	SINGLE	497	Brassica rapa	SRR1592475
SAMN03084064	SINGLE	480	Brassica nigra	SRR1592476
SAMN03084065	SINGLE	510	Brassica rapa x Brassica nigra	SRR1592477
SAMN03084066	SINGLE	465	Brassica rapa x Brassica nigra	SRR1592478
SAMN03290683	SINGLE	551	Brassica rapa subsp. rapa	SRR1770119
SAMN03294217	SINGLE	546	Brassica rapa subsp. rapa	SRR1772146
SAMN03294218	SINGLE	559	Brassica rapa subsp. rapa	SRR1772147
SAMN03294331	SINGLE	549	Brassica rapa subsp. rapa	SRR1772240
SAMN03294332	SINGLE	577	Brassica rapa subsp. rapa	SRR1772241
SAMN03294333	SINGLE	573	Brassica rapa subsp. rapa	SRR1772242
SAMN03295751	SINGLE	522	Brassica rapa subsp. rapa	SRR1776796
SAMN03295805	SINGLE	602	Brassica rapa subsp. rapa	SRR1776877
SAMN03295861	SINGLE	580	Brassica rapa subsp. rapa	SRR1776880
SAMN03295862	SINGLE	510	Brassica rapa subsp. rapa	SRR1776889
SAMN03295949	SINGLE	474	Brassica rapa subsp. rapa	SRR1776899
SAMN03301664	SINGLE	563	Brassica rapa subsp. rapa	SRR1777714
SAMN04124321	SINGLE	470	Brassica rapa	SRR2542720
SAMN04124322	SINGLE	547	Brassica rapa	SRR2542721
SAMN04124323	SINGLE	537	Brassica rapa	SRR2542722
SAMN04124324	SINGLE	493	Brassica rapa	SRR2542723
SAMN04253453	SINGLE	506	Brassica rapa subsp. pekinensis	SRR2912891
SAMN04253454	SINGLE	550	Brassica rapa subsp. pekinensis	SRR2912893
SAMN04253455	SINGLE	607	Brassica rapa subsp. pekinensis	SRR2912894
SAMN04253466	SINGLE	169	Brassica rapa subsp. pekinensis	SRR2912899
SAMN04253467	SINGLE	165	Brassica rapa subsp. pekinensis	SRR2912971
SAMN04253468	SINGLE	169	Brassica rapa subsp. pekinensis	SRR2912978
SAMN04253741	SINGLE	164	Brassica rapa subsp. pekinensis	SRR2912983
SAMN04253742	SINGLE	163	Brassica rapa subsp. pekinensis	SRR2912986
SAMN04253743	SINGLE	173	Brassica rapa subsp. pekinensis	SRR2912987
SAMN04260430	SINGLE	168	Brassica rapa subsp. pekinensis	SRR2912990
SAMN04260435	SINGLE	162	Brassica rapa subsp. pekinensis	SRR2912994
SAMN04260436	SINGLE	165	Brassica rapa subsp. pekinensis	SRR2912997
SAMN04260437	SINGLE	163	Brassica rapa subsp. pekinensis	SRR2912999
SAMN04260438	SINGLE	164	Brassica rapa subsp. pekinensis	SRR2913002
SAMN04272333	SINGLE	520	Brassica rapa subsp. chinensis	SRR2919235
SAMN04272334	SINGLE	537	Brassica rapa subsp. chinensis	SRR2919236
SAMN04450271	SINGLE	317	Brassica rapa subsp. pekinensis	SRR3136730
SAMN04450270	SINGLE	355	Brassica rapa subsp. pekinensis	SRR3136729
SAMN04446187	SINGLE	4458	Brassica rapa	SRR3152778
SAMN04446186	SINGLE	4612	Brassica rapa	SRR3152777
SAMN04446206	SINGLE	4072	Brassica rapa	SRR3152797
SAMN04446205	SINGLE	4479	Brassica rapa	SRR3152796
SAMN04446204	SINGLE	5063	Brassica rapa	SRR3152795
SAMN04446203	SINGLE	5290	Brassica rapa	SRR3152794
SAMN04446199	SINGLE	4349	Brassica rapa	SRR3152790
SAMN04446197	SINGLE	4978	Brassica rapa	SRR3152788
SAMN04446198	SINGLE	5163	Brassica rapa	SRR3152789
SAMN04446196	SINGLE	5150	Brassica rapa	SRR3152787
SAMN04446195	SINGLE	4708	Brassica rapa	SRR3152786
SAMN04446194	SINGLE	4554	Brassica rapa	SRR3152785
SAMN04446188	SINGLE	3706	Brassica rapa	SRR3152779
SAMN04446185	SINGLE	4892	Brassica rapa	SRR3152776
SAMN04446184	SINGLE	4435	Brassica rapa	SRR3152775
SAMN04446183	SINGLE	4891	Brassica rapa	SRR3152774
SAMN04446172	SINGLE	2991	Brassica rapa	SRR3152763
SAMN04446171	SINGLE	5250	Brassica rapa	SRR3152762
SAMN04446170	SINGLE	5494	Brassica rapa	SRR3152761
SAMN04446169	SINGLE	5906	Brassica rapa	SRR3152760
SAMN04446039	SINGLE	4382	Brassica rapa	SRR3152630
SAMN04446038	SINGLE	5047	Brassica rapa	SRR3152629
SAMN04446035	SINGLE	5857	Brassica rapa	SRR3152626
SAMN04446037	SINGLE	8098	Brassica rapa	SRR3152628
SAMN04446036	SINGLE	5178	Brassica rapa	SRR3152627
SAMN04446034	SINGLE	5732	Brassica rapa	SRR3152625
SAMN04446033	SINGLE	4794	Brassica rapa	SRR3152624
SAMN04446032	SINGLE	4707	Brassica rapa	SRR3152623
SAMN04446030	SINGLE	2953	Brassica rapa	SRR3152621
SAMN04446031	SINGLE	8047	Brassica rapa	SRR3152622
SAMN04446029	SINGLE	3793	Brassica rapa	SRR3152620
SAMN04446028	SINGLE	5195	Brassica rapa	SRR3152619
SAMN04446027	SINGLE	5915	Brassica rapa	SRR3152618
SAMN04446026	SINGLE	4214	Brassica rapa	SRR3152617
SAMN04446025	SINGLE	4351	Brassica rapa	SRR3152616
SAMN04446024	SINGLE	4663	Brassica rapa	SRR3152615
SAMN04446022	SINGLE	4850	Brassica rapa	SRR3152613
SAMN04446021	SINGLE	3752	Brassica rapa	SRR3152612
SAMN04446023	SINGLE	3868	Brassica rapa	SRR3152614
SAMN04446020	SINGLE	2996	Brassica rapa	SRR3152611
SAMN04446019	SINGLE	5100	Brassica rapa	SRR3152610
SAMN04446018	SINGLE	4485	Brassica rapa	SRR3152609
SAMN04446017	SINGLE	5407	Brassica rapa	SRR3152608
SAMN04446016	SINGLE	4896	Brassica rapa	SRR3152607
SAMN04446014	SINGLE	3384	Brassica rapa	SRR3152605
SAMN04446015	SINGLE	8169	Brassica rapa	SRR3152606
SAMN04446013	SINGLE	5009	Brassica rapa	SRR3152604
SAMN04446012	SINGLE	6486	Brassica rapa	SRR3152603
SAMN04446011	SINGLE	4315	Brassica rapa	SRR3152602
SAMN04446009	SINGLE	4964	Brassica rapa	SRR3152600
SAMN04446010	SINGLE	5739	Brassica rapa	SRR3152601
SAMN04446007	SINGLE	4103	Brassica rapa	SRR3152598
SAMN04446008	SINGLE	1088	Brassica rapa	SRR3152599
SAMN04446006	SINGLE	4868	Brassica rapa	SRR3152597
SAMN04446005	SINGLE	6956	Brassica rapa	SRR3152596
SAMN04446004	SINGLE	3940	Brassica rapa	SRR3152595
SAMN04446003	SINGLE	4365	Brassica rapa	SRR3152594
SAMN04446002	SINGLE	3031	Brassica rapa	SRR3152593
SAMN04446001	SINGLE	5626	Brassica rapa	SRR3152592
SAMN04446000	SINGLE	8653	Brassica rapa	SRR3152591
SAMN04445999	SINGLE	4677	Brassica rapa	SRR3152590
SAMN04445998	SINGLE	3314	Brassica rapa	SRR3152589
SAMN04445997	SINGLE	4052	Brassica rapa	SRR3152588
SAMN04445996	SINGLE	5303	Brassica rapa	SRR3152587
SAMN04445995	SINGLE	7817	Brassica rapa	SRR3152586
SAMN04445994	SINGLE	4467	Brassica rapa	SRR3152585
SAMN04445993	SINGLE	4731	Brassica rapa	SRR3152584
SAMN04445992	SINGLE	5042	Brassica rapa	SRR3152583
SAMN04445991	SINGLE	4186	Brassica rapa	SRR3152582
SAMN04445990	SINGLE	4854	Brassica rapa	SRR3152581
SAMN04445989	SINGLE	4259	Brassica rapa	SRR3152580
SAMN04445988	SINGLE	4317	Brassica rapa	SRR3152579
SAMN04445987	SINGLE	3967	Brassica rapa	SRR3152578
SAMN04576069	SINGLE	521	Brassica rapa	SRR3286349
SAMN04576069	SINGLE	514	Brassica rapa	SRR3286350
SAMN04576069	SINGLE	527	Brassica rapa	SRR3286351
SAMN04576069	SINGLE	523	Brassica rapa	SRR3286352
SAMN04605551	SINGLE	800	Brassica rapa	SRR3337089
SAMN04605550	SINGLE	809	Brassica rapa	SRR3337088
SAMN04605548	SINGLE	823	Brassica rapa	SRR3337086
SAMN04605549	SINGLE	808	Brassica rapa	SRR3337087
SAMN04605547	SINGLE	829	Brassica rapa	SRR3337085
SAMN04605546	SINGLE	748	Brassica rapa	SRR3337084
SAMN04605545	SINGLE	796	Brassica rapa	SRR3337083
SAMN04605544	SINGLE	1129	Brassica rapa	SRR3337082
SAMN04605543	SINGLE	864	Brassica rapa	SRR3337081
SAMN04605542	SINGLE	474	Brassica rapa	SRR3337080
SAMN04605540	SINGLE	786	Brassica rapa	SRR3337078
SAMN04605541	SINGLE	770	Brassica rapa	SRR3337079
SAMN05178896	SINGLE	520	Brassica rapa subsp. chinensis	SRR3590405
SAMN05178897	SINGLE	501	Brassica rapa subsp. chinensis	SRR3590416
SAMN05356620	SINGLE	768	Brassica rapa var. parachinensis	SRR3742822
SAMN05356621	SINGLE	511	Brassica rapa var. parachinensis	SRR3742825
SAMN05356721	SINGLE	511	Brassica rapa var. parachinensis	SRR3742828
SAMN05356738	SINGLE	511	Brassica rapa var. parachinensis	SRR3742830
SAMN05356741	SINGLE	767	Brassica rapa var. parachinensis	SRR3742833
SAMN05356742	SINGLE	767	Brassica rapa var. parachinensis	SRR3742836
SAMN05571846	SINGLE	959	Brassica napus	SRR4038255
SAMN05571846	SINGLE	961	Brassica napus	SRR4038256
SAMN05571846	SINGLE	1079	Brassica napus	SRR4038267
SAMN05571846	SINGLE	453	Brassica napus	SRR4038268
SAMN05571846	SINGLE	962	Brassica napus	SRR4038269
SAMN05571846	SINGLE	1700	Brassica napus	SRR4038270
SAMN05571846	SINGLE	844	Brassica napus	SRR4038271
SAMN05571846	SINGLE	819	Brassica napus	SRR4038272
SAMN05571846	SINGLE	888	Brassica napus	SRR4038273
SAMN05571846	SINGLE	1020	Brassica napus	SRR4038274
SAMN05571847	SINGLE	883	Brassica napus	SRR4038257
SAMN05571847	SINGLE	696	Brassica napus	SRR4038258
SAMN05571847	SINGLE	965	Brassica napus	SRR4038259
SAMN05571847	SINGLE	953	Brassica napus	SRR4038260
SAMN05571847	SINGLE	903	Brassica napus	SRR4038261
SAMN05571847	SINGLE	1032	Brassica napus	SRR4038262
SAMN05571847	SINGLE	912	Brassica napus	SRR4038263
SAMN05571847	SINGLE	952	Brassica napus	SRR4038264
SAMN05571847	SINGLE	912	Brassica napus	SRR4038265
SAMN05571847	SINGLE	1056	Brassica napus	SRR4038266
SAMN05582939	SINGLE	2762	Brassica rapa	SRR4042272
SAMN05582947	SINGLE	2762	Brassica rapa	SRR4042273
SAMN05582946	SINGLE	2375	Brassica rapa	SRR4042274
SAMN05582945	SINGLE	2375	Brassica rapa	SRR4042275
SAMN05582944	SINGLE	2212	Brassica rapa	SRR4042276
SAMN05582943	SINGLE	2212	Brassica rapa	SRR4042277
SAMN05582942	SINGLE	2331	Brassica rapa	SRR4042278
SAMN05582941	SINGLE	2331	Brassica rapa	SRR4042279
SAMN05898126	SINGLE	2571	Brassica rapa	SRR4417237
SAMN05898127	SINGLE	1850	Brassica rapa	SRR4417238
SAMN05898128	SINGLE	2537	Brassica rapa	SRR4417239
SAMN05898129	SINGLE	2238	Brassica rapa	SRR4417240
SAMN05898130	SINGLE	1461	Brassica rapa	SRR4417241
SAMN05898131	SINGLE	2486	Brassica rapa	SRR4417242
SAMN05898132	SINGLE	4401	Brassica rapa	SRR4417243
SAMN05898133	SINGLE	2945	Brassica rapa	SRR4417244
SAMN06169748	SINGLE	4586	Brassica rapa subsp. chinensis	SRR5127879
SAMN06169748	SINGLE	4586	Brassica rapa subsp. chinensis	SRR5127896
SAMN06169748	SINGLE	4586	Brassica rapa subsp. chinensis	SRR5127897
SAMN06169748	SINGLE	3599	Brassica rapa subsp. chinensis	SRR5127898
SAMN06169748	SINGLE	3599	Brassica rapa subsp. chinensis	SRR5127899
SAMN06169747	SINGLE	4754	Brassica rapa subsp. chinensis	SRR5127880
SAMN06169747	SINGLE	4754	Brassica rapa subsp. chinensis	SRR5127893
SAMN06169747	SINGLE	3797	Brassica rapa subsp. chinensis	SRR5127894
SAMN06169747	SINGLE	3797	Brassica rapa subsp. chinensis	SRR5127895
SAMN06169747	SINGLE	4754	Brassica rapa subsp. chinensis	SRR5130516
SAMN06169749	SINGLE	3947	Brassica rapa subsp. chinensis	SRR5127883
SAMN06169749	SINGLE	3947	Brassica rapa subsp. chinensis	SRR5127890
SAMN06169749	SINGLE	3622	Brassica rapa subsp. chinensis	SRR5127891
SAMN06169749	SINGLE	3622	Brassica rapa subsp. chinensis	SRR5127892
SAMN06169749	SINGLE	3947	Brassica rapa subsp. chinensis	SRR5130517
SAMN06169750	SINGLE	3936	Brassica rapa subsp. chinensis	SRR5127885
SAMN06169750	SINGLE	3936	Brassica rapa subsp. chinensis	SRR5127886
SAMN06169750	SINGLE	4524	Brassica rapa subsp. chinensis	SRR5127887
SAMN06169750	SINGLE	4524	Brassica rapa subsp. chinensis	SRR5127888
SAMN06169750	SINGLE	3936	Brassica rapa subsp. chinensis	SRR5130518
SAMN06187680	SINGLE	4044	Brassica rapa subsp. oleifera	SRR5133373
SAMN06187680	SINGLE	4044	Brassica rapa subsp. oleifera	SRR5133374
SAMN06187681	SINGLE	3678	Brassica rapa subsp. oleifera	SRR5133375
SAMN06187681	SINGLE	3678	Brassica rapa subsp. oleifera	SRR5133376
SAMN06187682	SINGLE	4099	Brassica rapa subsp. oleifera	SRR5133377
SAMN06187682	SINGLE	4099	Brassica rapa subsp. oleifera	SRR5133378
SAMN06187683	SINGLE	3497	Brassica rapa subsp. oleifera	SRR5133402
SAMN06187683	SINGLE	3497	Brassica rapa subsp. oleifera	SRR5133403
SAMN06187684	SINGLE	3534	Brassica rapa subsp. oleifera	SRR5133404
SAMN06187684	SINGLE	3534	Brassica rapa subsp. oleifera	SRR5133405
SAMN06187685	SINGLE	4523	Brassica rapa subsp. oleifera	SRR5133406
SAMN06187685	SINGLE	4523	Brassica rapa subsp. oleifera	SRR5133407
SAMN06270356	SINGLE	107	Brassica rapa subsp. oleifera	SRR5202341
SAMN06270355	SINGLE	135	Brassica rapa subsp. oleifera	SRR5202342
SAMN06270348	SINGLE	55	Brassica rapa	SRR5202343
SAMN06448801	SINGLE	8089	Brassica rapa subsp. chinensis	SRR5288791
SAMN06448803	SINGLE	7356	Brassica rapa subsp. chinensis	SRR5311004
SAMN06448805	SINGLE	8198	Brassica rapa subsp. chinensis	SRR5311014
SAMN06448850	SINGLE	7190	Brassica rapa subsp. chinensis	SRR5311015
SAMN06448852	SINGLE	7876	Brassica rapa subsp. chinensis	SRR5311016
SAMN06448853	SINGLE	7576	Brassica rapa subsp. chinensis	SRR5311017
SAMD00065350	SINGLE	184	Brassica rapa	DRR073128
SAMD00065351	SINGLE	105	Brassica rapa	DRR075370
SAMD00065353	SINGLE	72	Brassica rapa	DRR075372
SAMD00065352	SINGLE	167	Brassica rapa	DRR075371
SAMN08469568	SINGLE	3092	Brassica rapa	SRR6675222
SAMN08469570	SINGLE	2877	Brassica rapa	SRR6675220
SAMN08469569	SINGLE	3269	Brassica rapa	SRR6675219
SAMN08469574	SINGLE	2978	Brassica rapa	SRR6675218
SAMN08469567	SINGLE	3291	Brassica rapa	SRR6675221
SAMN08469563	SINGLE	2432	Brassica rapa	SRR6675217
SAMN08469566	SINGLE	3676	Brassica rapa	SRR6675216
SAMN08469565	SINGLE	3588	Brassica rapa	SRR6675215
SAMN08469572	SINGLE	3347	Brassica rapa	SRR6675214
SAMN08469571	SINGLE	3301	Brassica rapa	SRR6675213
SAMN08469564	SINGLE	3356	Brassica rapa	SRR6675212
SAMN08469573	SINGLE	3095	Brassica rapa	SRR6675211
SAMN08631948	SINGLE	606	Brassica rapa	SRR6800912
SAMN08631947	SINGLE	606	Brassica rapa	SRR6800911
SAMN08631946	SINGLE	606	Brassica rapa	SRR6800910
SAMN08631945	SINGLE	607	Brassica rapa	SRR6800909
SAMN08663750	SINGLE	533	Brassica rapa subsp. pekinensis	SRR6819905
SAMN08663749	SINGLE	531	Brassica rapa subsp. pekinensis	SRR6819906
SAMN08737252	SINGLE	505	Brassica rapa subsp. pekinensis	SRR6861094
SAMN08737251	SINGLE	611	Brassica rapa subsp. pekinensis	SRR6861095

## Sheet: Csat_paired_illumina
BioSample	LibraryLayout	Mbases	Organism	Run ID
SAMN02230209	PAIRED	8745.3	Camelina sativa	SRR935369
SAMN02230206	PAIRED	8586.6	Camelina sativa	SRR935362
SAMN02230208	PAIRED	7848.43	Camelina sativa	SRR935368
SAMN02230207	PAIRED	8266.27	Camelina sativa	SRR935365
SAMN02646215	PAIRED	4875.84	Camelina sativa	SRR1171888
SAMN02646215	PAIRED	9775.24	Camelina sativa	SRR1171890
SAMN02646215	PAIRED	1591.63	Camelina sativa	SRR1171892
SAMN02646215	PAIRED	2397.46	Camelina sativa	SRR1171894
SAMN02646215	PAIRED	1403.91	Camelina sativa	SRR1171897
SAMN02646215	PAIRED	1402.2	Camelina sativa	SRR1171899
SAMN02646215	PAIRED	3115.99	Camelina sativa	SRR1171901
SAMN02646215	PAIRED	907.649	Camelina sativa	SRR1171920
SAMN02646215	PAIRED	1920.81	Camelina sativa	SRR1171922
SAMN02646215	PAIRED	1572.5	Camelina sativa	SRR1171923
SAMN02646215	PAIRED	2585.68	Camelina sativa	SRR1171925
SAMN02646215	PAIRED	1883.35	Camelina sativa	SRR1171926
SAMN02646215	PAIRED	2243.21	Camelina sativa	SRR1171927
SAMN02646215	PAIRED	3036.86	Camelina sativa	SRR1171928
SAMN02646215	PAIRED	2744.71	Camelina sativa	SRR1171929
SAMN02646215	PAIRED	2806.32	Camelina sativa	SRR1171931
SAMN02646215	PAIRED	872.403	Camelina sativa	SRR1171932
SAMN02646215	PAIRED	696.297	Camelina sativa	SRR1171933
SAMN02646215	PAIRED	1966.12	Camelina sativa	SRR1171948
SAMN02646215	PAIRED	648.012	Camelina sativa	SRR1171949
SAMN02646215	PAIRED	1417.26	Camelina sativa	SRR1171950
SAMN02646215	PAIRED	2653.16	Camelina sativa	SRR1171951
SAMN02646215	PAIRED	1553.77	Camelina sativa	SRR1171955
SAMN02646215	PAIRED	873.899	Camelina sativa	SRR1171956
SAMN02646215	PAIRED	1058.32	Camelina sativa	SRR1171957
SAMN02646215	PAIRED	2302.46	Camelina sativa	SRR1171959
SAMN02646215	PAIRED	1674.79	Camelina sativa	SRR1171970
SAMN02646215	PAIRED	1665.43	Camelina sativa	SRR1171971
SAMN02646215	PAIRED	2469.96	Camelina sativa	SRR1171972
SAMN02646215	PAIRED	1444.25	Camelina sativa	SRR1171973
SAMN02646215	PAIRED	1571.76	Camelina sativa	SRR1171974
SAMN02646215	PAIRED	1537.48	Camelina sativa	SRR1171975
SAMN02646215	PAIRED	1529.13	Camelina sativa	SRR1171977
SAMN02646215	PAIRED	4875.84	Camelina sativa	SRR1171881
SAMN02646215	PAIRED	9775.24	Camelina sativa	SRR1171882
SAMN02646215	PAIRED	1591.63	Camelina sativa	SRR1171885
SAMN01110261	PAIRED	2424.79	Camelina sativa	SRR653458
SAMN01163691	PAIRED	2188.03	Camelina sativa	SRR571157
SAMN02230205	PAIRED	19727.1	Camelina sativa	SRR935378
SAMN02230211	PAIRED	21418.7	Camelina sativa	SRR935370
SAMN02230211	PAIRED	17362.5	Camelina sativa	SRR935371
SAMN02230204	PAIRED	19159.5	Camelina sativa	SRR935377
SAMN03988556	PAIRED	4297.09	Camelina sativa	SRR2163605
SAMN03988557	PAIRED	3894.24	Camelina sativa	SRR2163608
SAMN03988558	PAIRED	4627.11	Camelina sativa	SRR2163607
SAMN03988547	PAIRED	3960.78	Camelina sativa	SRR2158282
SAMN03988548	PAIRED	4041	Camelina sativa	SRR2163449
SAMN03988549	PAIRED	4130.11	Camelina sativa	SRR2163451
SAMN03988551	PAIRED	4244.09	Camelina sativa	SRR2163585
SAMN03988552	PAIRED	4162.38	Camelina sativa	SRR2163586
SAMN03988553	PAIRED	3851.44	Camelina sativa	SRR2163604
SAMN03983815	PAIRED	4026.86	Camelina sativa	SRR2157871
SAMN03988545	PAIRED	4364.23	Camelina sativa	SRR2157949
SAMN03988546	PAIRED	4316.3	Camelina sativa	SRR2158267
SAMN07485835	PAIRED	6493.13	Camelina sativa	SRR5920403
SAMN07485834	PAIRED	5945.82	Camelina sativa	SRR5920404
SAMN07485833	PAIRED	7102.53	Camelina sativa	SRR5920405
SAMN07485832	PAIRED	9711.4	Camelina sativa	SRR5920406
SAMN07485831	PAIRED	8556.42	Camelina sativa	SRR5920407
SAMN07485830	PAIRED	4891.98	Camelina sativa	SRR5920408
SAMN07485829	PAIRED	6220.36	Camelina sativa	SRR5920409
SAMN07485828	PAIRED	9145.47	Camelina sativa	SRR5920410
SAMN07485827	PAIRED	5942.37	Camelina sativa	SRR5920411
SAMN07485826	PAIRED	7614.6	Camelina sativa	SRR5920412
SAMN07485825	PAIRED	4353.72	Camelina sativa	SRR5920413
SAMN07485824	PAIRED	8839.43	Camelina sativa	SRR5920414
SAMN07629869	PAIRED	5913.75	Camelina sativa	SRR6026670
SAMN07629880	PAIRED	5543.86	Camelina sativa	SRR6026671
SAMN07629879	PAIRED	6655.41	Camelina sativa	SRR6026672
SAMN07629878	PAIRED	6452.15	Camelina sativa	SRR6026673
SAMN07629877	PAIRED	3868.44	Camelina sativa	SRR6026674
SAMN07629876	PAIRED	7083.06	Camelina sativa	SRR6026675
SAMN07629875	PAIRED	3373.82	Camelina sativa	SRR6026676
SAMN07629874	PAIRED	5922.55	Camelina sativa	SRR6026677
SAMN07629873	PAIRED	9938.55	Camelina sativa	SRR6026678
SAMN07629872	PAIRED	5205.07	Camelina sativa	SRR6026679
SAMN07629871	PAIRED	4523.93	Camelina sativa	SRR6026680
SAMN07629870	PAIRED	4945.55	Camelina sativa	SRR6026681
SAMN10262268	PAIRED	6053.39	Camelina sativa	SRR8088258
SAMN10262255	PAIRED	6603.36	Camelina sativa	SRR8088248
SAMN10262260	PAIRED	6955.44	Camelina sativa	SRR8088263
SAMN10262259	PAIRED	7452.43	Camelina sativa	SRR8088259
SAMN10262254	PAIRED	6357.08	Camelina sativa	SRR8088261
SAMN10262258	PAIRED	6796.4	Camelina sativa	SRR8088262
SAMN10262253	PAIRED	7743.73	Camelina sativa	SRR8088256
SAMN10262265	PAIRED	9003.34	Camelina sativa	SRR8088253
SAMN10262270	PAIRED	8603.72	Camelina sativa	SRR8088251
SAMN10262264	PAIRED	7677.04	Camelina sativa	SRR8088252
SAMN10262261	PAIRED	7469.81	Camelina sativa	SRR8088260
SAMN10262256	PAIRED	8026.89	Camelina sativa	SRR8088249
SAMN10262263	PAIRED	9271.45	Camelina sativa	SRR8088255
SAMN10262269	PAIRED	9660.28	Camelina sativa	SRR8088250
SAMN10262262	PAIRED	8241.8	Camelina sativa	SRR8088264
SAMN10262257	PAIRED	8746.13	Camelina sativa	SRR8088265
SAMN10262267	PAIRED	19316.8	Camelina sativa	SRR8088257
SAMN10262266	PAIRED	15998.7	Camelina sativa	SRR8088254
SAMN10262249	PAIRED	9328.7	Camelina sativa	SRR8237568
SAMN10262251	PAIRED	7459.09	Camelina sativa	SRR8237569
SAMN10262271	PAIRED	6274.21	Camelina sativa	SRR8237565
SAMN10262272	PAIRED	8546.2	Camelina sativa	SRR8237567
SAMN12037591	PAIRED	8640.94	Camelina sativa	SRR9280109
SAMN12037590	PAIRED	5914.98	Camelina sativa	SRR9280110
SAMN12037589	PAIRED	8043.35	Camelina sativa	SRR9280111
SAMN12037588	PAIRED	4929.11	Camelina sativa	SRR9280112
SAMN12037587	PAIRED	8462.42	Camelina sativa	SRR9280113
SAMN12037586	PAIRED	4267.28	Camelina sativa	SRR9280114
SAMN12037585	PAIRED	8834.06	Camelina sativa	SRR9280115
SAMN12037584	PAIRED	4027.79	Camelina sativa	SRR9280116
SAMN12037583	PAIRED	4013.86	Camelina sativa	SRR9280117
SAMN12037582	PAIRED	6220.36	Camelina sativa	SRR9280118
SAMN12037580	PAIRED	5942.37	Camelina sativa	SRR9280120
SAMN12037581	PAIRED	9145.47	Camelina sativa	SRR9280119
SAMN13172000	PAIRED	9029.13	Camelina sativa	SRR10665310
SAMN13172266	PAIRED	9578.17	Camelina sativa	SRR10665311
SAMN13172033	PAIRED	8370.88	Camelina sativa	SRR10665309
SAMN13171998	PAIRED	9783.81	Camelina sativa	SRR10665312
SAMN13171975	PAIRED	7233.99	Camelina sativa	SRR10665313
SAMN13171897	PAIRED	7073.36	Camelina sativa	SRR10665306
SAMN13172030	PAIRED	7850.26	Camelina sativa	SRR10665307
SAMN13172003	PAIRED	9635.85	Camelina sativa	SRR10665308
SAMN13171933	PAIRED	8476.21	Camelina sativa	SRR10665347
SAMN13172034	PAIRED	10064.7	Camelina sativa	SRR10665346
SAMN13172267	PAIRED	9246.16	Camelina sativa	SRR10665356
SAMN13171898	PAIRED	11862.4	Camelina sativa	SRR10665357
SAMN13171895	PAIRED	8139.78	Camelina sativa	SRR10665360
SAMN13171907	PAIRED	11343.7	Camelina sativa	SRR10665359
SAMN13172277	PAIRED	8243.03	Camelina sativa	SRR10665361
SAMN13172279	PAIRED	10947.5	Camelina sativa	SRR10665349
SAMN13171995	PAIRED	8424.25	Camelina sativa	SRR10665348
SAMN13172001	PAIRED	9925.04	Camelina sativa	SRR10665387
SAMN13172260	PAIRED	10042.3	Camelina sativa	SRR10665390
SAMN13171908	PAIRED	9979.4	Camelina sativa	SRR10665392
SAMN13172005	PAIRED	7491.52	Camelina sativa	SRR10665397
SAMN13173035	PAIRED	10140.7	Camelina sativa	SRR10665402
SAMN13173119	PAIRED	9334.28	Camelina sativa	SRR10665401
SAMN13173037	PAIRED	10411.7	Camelina sativa	SRR10665403
SAMN13172029	PAIRED	7453.06	Camelina sativa	SRR10665285
SAMN13171934	PAIRED	7570.89	Camelina sativa	SRR10665281
SAMN13172280	PAIRED	7087	Camelina sativa	SRR10665280
SAMN13171929	PAIRED	8988.5	Camelina sativa	SRR10665279
SAMN13171992	PAIRED	7618.99	Camelina sativa	SRR10665275
SAMN13172263	PAIRED	8204.81	Camelina sativa	SRR10665273
SAMN13171955	PAIRED	7628.75	Camelina sativa	SRR10665274
SAMN13171951	PAIRED	7447.07	Camelina sativa	SRR10665272
SAMN13171896	PAIRED	9284.36	Camelina sativa	SRR10665271
SAMN13171932	PAIRED	7128.03	Camelina sativa	SRR10665269
SAMN13172262	PAIRED	9032.34	Camelina sativa	SRR10665270
SAMN13172032	PAIRED	8888.07	Camelina sativa	SRR10665277
SAMN13171904	PAIRED	10588.4	Camelina sativa	SRR10665230
SAMN13172028	PAIRED	8115.99	Camelina sativa	SRR10665283
SAMN13172161	PAIRED	6602.75	Camelina sativa	SRR10665242
SAMN13172561	PAIRED	5710.85	Camelina sativa	SRR10665268
SAMN13172923	PAIRED	6032.76	Camelina sativa	SRR10665249
SAMN13172004	PAIRED	9710.4	Camelina sativa	SRR10665304
SAMN13171925	PAIRED	9475.67	Camelina sativa	SRR10665305
SAMN13171997	PAIRED	9491.07	Camelina sativa	SRR10665301
SAMN13172265	PAIRED	8886.63	Camelina sativa	SRR10665302
SAMN13171894	PAIRED	8898.46	Camelina sativa	SRR10665303
SAMN13171996	PAIRED	8226.06	Camelina sativa	SRR10665286
SAMN13171928	PAIRED	6238.2	Camelina sativa	SRR10665294
SAMN13172027	PAIRED	8825.32	Camelina sativa	SRR10665295
SAMN13171906	PAIRED	8683.83	Camelina sativa	SRR10665292
SAMN13172002	PAIRED	7708.25	Camelina sativa	SRR10665291
SAMN13171952	PAIRED	8508.82	Camelina sativa	SRR10665293
SAMN13172264	PAIRED	7949.6	Camelina sativa	SRR10665289
SAMN13171979	PAIRED	8753.2	Camelina sativa	SRR10665288
SAMN13171981	PAIRED	7985.85	Camelina sativa	SRR10665290
SAMN13172661	PAIRED	9215.34	Camelina sativa	SRR10665296
SAMN13173275	PAIRED	10676.7	Camelina sativa	SRR10665299
SAMN13172660	PAIRED	9840.32	Camelina sativa	SRR10665298
SAMN13172829	PAIRED	8894.69	Camelina sativa	SRR10665297
SAMN13172007	PAIRED	3708.99	Camelina sativa	SRR10665287
SAMN13172008	PAIRED	15247	Camelina sativa	SRR10665284
SAMN13172824	PAIRED	16118.7	Camelina sativa	SRR10665300
SAMN13172006	PAIRED	25043.3	Camelina sativa	SRR10665278

## Sheet: Csat_single_end_illumina
BioSample	LibraryLayout	Mbases	Organism	Run ID
SAMN02230210	SINGLE	16442.2	Camelina sativa	SRR935333
SAMN03948308	SINGLE	1452.38	Camelina sativa	SRR2154327
SAMN03948309	SINGLE	1653.23	Camelina sativa	SRR2154328
SAMN03948310	SINGLE	1985.5	Camelina sativa	SRR2154330
SAMN03948311	SINGLE	1060.02	Camelina sativa	SRR2154332
SAMN03948312	SINGLE	1029.5	Camelina sativa	SRR2154333
SAMN03948313	SINGLE	2218.84	Camelina sativa	SRR2154352
SAMN03948314	SINGLE	1384.55	Camelina sativa	SRR2154354
SAMN03948315	SINGLE	1386.71	Camelina sativa	SRR2154355
SAMN03948316	SINGLE	1433.17	Camelina sativa	SRR2154356
SAMN03948317	SINGLE	1596.82	Camelina sativa	SRR2154358
SAMN03948318	SINGLE	1339.47	Camelina sativa	SRR2154359
SAMN03948319	SINGLE	1390.74	Camelina sativa	SRR2154360
SAMN03948320	SINGLE	2218.84	Camelina sativa	SRR2154520
SAMN03948321	SINGLE	1534.51	Camelina sativa	SRR2154521
SAMN03948322	SINGLE	1459.38	Camelina sativa	SRR2154522
SAMN03948323	SINGLE	1377.95	Camelina sativa	SRR2154523
SAMN03948324	SINGLE	1675.99	Camelina sativa	SRR2154524
SAMN03948325	SINGLE	1947.86	Camelina sativa	SRR2154525
SAMN03948326	SINGLE	1647.51	Camelina sativa	SRR2154526
SAMN03948327	SINGLE	1502.1	Camelina sativa	SRR2154828
SAMN03948328	SINGLE	1548.19	Camelina sativa	SRR2154829
SAMN03948329	SINGLE	1634.57	Camelina sativa	SRR2154830
SAMN03948330	SINGLE	1513.42	Camelina sativa	SRR2154831
SAMN03948331	SINGLE	1275.27	Camelina sativa	SRR2154832
SAMN03948332	SINGLE	2074.81	Camelina sativa	SRR2154833
SAMN03948333	SINGLE	1719.57	Camelina sativa	SRR2154834
SAMN03948334	SINGLE	1332.07	Camelina sativa	SRR2154835
SAMN03948335	SINGLE	1457.43	Camelina sativa	SRR2154836
SAMN03948336	SINGLE	1466.33	Camelina sativa	SRR2154837
SAMN03948337	SINGLE	2083.95	Camelina sativa	SRR2154839
SAMN03948338	SINGLE	1756.42	Camelina sativa	SRR2154840
SAMN03948339	SINGLE	1536.42	Camelina sativa	SRR2154841
SAMN03948340	SINGLE	1674.22	Camelina sativa	SRR2154842
SAMN03948341	SINGLE	1052.45	Camelina sativa	SRR2154843
SAMN03948342	SINGLE	1194.85	Camelina sativa	SRR2154844
SAMN03948343	SINGLE	1510.38	Camelina sativa	SRR2154845
SAMN03948346	SINGLE	1567.15	Camelina sativa	SRR2154849
SAMN03948344	SINGLE	1450.21	Camelina sativa	SRR2154846
SAMN03948345	SINGLE	1389.56	Camelina sativa	SRR2154848

## Sheet: Esal_paired_illumina
BioSample	LibraryLayout	Mbases	Organism	Run ID
SAMN09737305	PAIRED	10235.2	Eutrema salsugineum	SRR7624684
SAMN09737305	PAIRED	8626.33	Eutrema salsugineum	SRR7624685
SAMN09737305	PAIRED	6254.78	Eutrema salsugineum	SRR7624692
SAMN09737306	PAIRED	7780.49	Eutrema salsugineum	SRR7624712
SAMN09737306	PAIRED	6960.42	Eutrema salsugineum	SRR7624682
SAMN09737306	PAIRED	8878.48	Eutrema salsugineum	SRR7624683
SAMN09737304	PAIRED	10739	Eutrema salsugineum	SRR7624691
SAMN09737304	PAIRED	7959.96	Eutrema salsugineum	SRR7624693
SAMN09737300	PAIRED	6086.79	Eutrema salsugineum	SRR7624730
SAMN09737300	PAIRED	5201.22	Eutrema salsugineum	SRR7624724
SAMN09737300	PAIRED	5267.22	Eutrema salsugineum	SRR7624725
SAMN09737302	PAIRED	6144.62	Eutrema salsugineum	SRR7624721
SAMN09737302	PAIRED	6846.43	Eutrema salsugineum	SRR7624722
SAMN09737302	PAIRED	6594.33	Eutrema salsugineum	SRR7624687
SAMN09737303	PAIRED	8260.8	Eutrema salsugineum	SRR7624688
SAMN09737303	PAIRED	10844.7	Eutrema salsugineum	SRR7624689
SAMN09737303	PAIRED	9121.58	Eutrema salsugineum	SRR7624686
SAMN09737301	PAIRED	5129.51	Eutrema salsugineum	SRR7624731
SAMN09737301	PAIRED	9144.21	Eutrema salsugineum	SRR7624729
SAMN09737301	PAIRED	5104.85	Eutrema salsugineum	SRR7624681
SAMN10172574	PAIRED	10573.1	Eutrema salsugineum	SRR7962298
SAMN06309417	PAIRED	5456.09	Eutrema salsugineum	SRR5236359
SAMN06309417	PAIRED	5555.77	Eutrema salsugineum	SRR5236972
SAMN07603210	PAIRED	6542.93	Eutrema salsugineum	SRR6002865
SAMN07603211	PAIRED	5640.33	Eutrema salsugineum	SRR6002864
SAMN08606202	PAIRED	4858.51	Eutrema salsugineum	SRR6781802
SAMN07603212	PAIRED	6237.3	Eutrema salsugineum	SRR6002867
SAMN07603213	PAIRED	6383.48	Eutrema salsugineum	SRR6002866
SAMN08606201	PAIRED	4746.83	Eutrema salsugineum	SRR6781803

## Sheet: Esal_single_end_illumina
BioSample	LibraryLayout	Mbases	Organism	Run ID
SAMN11158928	SINGLE	3648.32	Eutrema salsugineum	SRR8742293
SAMN11158941	SINGLE	3068.31	Eutrema salsugineum	SRR8742305
SAMN11158794	SINGLE	956.258	Eutrema salsugineum	SRR8742340
SAMN11158793	SINGLE	1890.02	Eutrema salsugineum	SRR8742341
SAMN11158792	SINGLE	1322.35	Eutrema salsugineum	SRR8742342
SAMN11158791	SINGLE	2385.73	Eutrema salsugineum	SRR8742343
SAMN11158790	SINGLE	2707.41	Eutrema salsugineum	SRR8742344
SAMN11158789	SINGLE	1581.9	Eutrema salsugineum	SRR8742345
SAMN11158788	SINGLE	861.399	Eutrema salsugineum	SRR8742346
SAMN11158787	SINGLE	661.165	Eutrema salsugineum	SRR8742347
SAMN11192088	SINGLE	2013.42	Eutrema salsugineum	SRR8763947
SAMN11192087	SINGLE	1876.32	Eutrema salsugineum	SRR8763948
SAMN11192086	SINGLE	2931.83	Eutrema salsugineum	SRR8763949
SAMN11192084	SINGLE	2614.08	Eutrema salsugineum	SRR8763950
SAMN11192083	SINGLE	1865.63	Eutrema salsugineum	SRR8763951
SAMN11192081	SINGLE	2920.74	Eutrema salsugineum	SRR8763952
SAMN11192091	SINGLE	2666.96	Eutrema salsugineum	SRR8763953
SAMN11192080	SINGLE	2389.29	Eutrema salsugineum	SRR8763954
SAMN11192079	SINGLE	2450.42	Eutrema salsugineum	SRR8763955
SAMN11192078	SINGLE	2278.31	Eutrema salsugineum	SRR8763956
SAMN10119039	SINGLE	1190.71	Eutrema salsugineum	SRR7903738
SAMN10119039	SINGLE	1178.42	Eutrema salsugineum	SRR7903739
SAMN10119039	SINGLE	1136.56	Eutrema salsugineum	SRR7903735
SAMN10119038	SINGLE	1186.4	Eutrema salsugineum	SRR7903736
SAMN10119038	SINGLE	1176.09	Eutrema salsugineum	SRR7903737
SAMN10119038	SINGLE	1137.59	Eutrema salsugineum	SRR7903742
SAMN10023687	SINGLE	1197.12	Eutrema salsugineum	SRR7903743
SAMN10023687	SINGLE	1160	Eutrema salsugineum	SRR7903740
SAMN10023687	SINGLE	1195.53	Eutrema salsugineum	SRR7903741
SAMN11431405	SINGLE	1195.53	Eutrema salsugineum	SRR8905711
SAMN11431405	SINGLE	1160	Eutrema salsugineum	SRR8905712
SAMN11431405	SINGLE	1197.12	Eutrema salsugineum	SRR8905713
SAMN11431405	SINGLE	1137.59	Eutrema salsugineum	SRR8905714
SAMN11431405	SINGLE	1176.09	Eutrema salsugineum	SRR8905715
SAMN11431405	SINGLE	1186.4	Eutrema salsugineum	SRR8905716
SAMN03097970	SINGLE	1667.84	Eutrema salsugineum	SRR1617532
SAMN03097971	SINGLE	1798.99	Eutrema salsugineum	SRR1617533
SAMN04276616	SINGLE	740.665	Eutrema salsugineum	SRR2922646
SAMN04276616	SINGLE	735.955	Eutrema salsugineum	SRR2922647
SAMN04276616	SINGLE	705.681	Eutrema salsugineum	SRR2922648
SAMN04276616	SINGLE	680.902	Eutrema salsugineum	SRR2922649
SAMN04276568	SINGLE	677.985	Eutrema salsugineum	SRR2922650
SAMN04276568	SINGLE	662.422	Eutrema salsugineum	SRR2922651
SAMN04276568	SINGLE	648.381	Eutrema salsugineum	SRR2922652
SAMN04276568	SINGLE	613.598	Eutrema salsugineum	SRR2922653
SAMN07661245	SINGLE	1197.12	Eutrema salsugineum	SRR6301836
SAMN07661245	SINGLE	1160	Eutrema salsugineum	SRR6301837
SAMN07661245	SINGLE	1195.53	Eutrema salsugineum	SRR6301838
SAMN07661246	SINGLE	1204.57	Eutrema salsugineum	SRR6301839
SAMN07661246	SINGLE	1204.5	Eutrema salsugineum	SRR6301840
SAMN07661246	SINGLE	1204.54	Eutrema salsugineum	SRR6301835
SAMN03097968	SINGLE	1675.18	Eutrema salsugineum	SRR1617535
