# Supplementary material for: Identification and functional annotation of long intergenic non-coding RNAs in Brassicaceae
Source: Plant Cell. 2022 Jun 6;34(9):3233–60. doi: 10.1093/plcell/koac166 (PMC9421480; doi:10.1093/plcell/koac166)
Supplement: koac166_Supplementary_Data [file koac166_supplementary_data.zip › tpc.21.00973_SupplementalDS10.xlsx]

## Sheet: ToC
Supplemental Data. Palos et al. (2022). Identification and functional annotation of long intergenic non-coding RNAs in Brassicaceae. Plant Cell
Tab 1	Overlap between Arabidopsis lincRNAs and RNA-DNA interaction data from Li et al., 2021. "Called lncRNAs" refers to loci that Li et al., referred to as lncRNAs in their dataset
Tab 2	Overlap between Arabidopsis lincRNAs and RNA-DNA interaction data from Li et al., 2021. "called intergenic" refers to loci that Li et al., referred to as "intergenic" in their dataset
Tab 3	Overlap between Arabidopsis lincRNAs and RNA-DNA interaction data from heat treated seedlings in Li et al., 2021.
Supplemental Data Set S10. Chromatin bound RNAs in seedlings and under heat stress.

## Sheet: called lncRNAs
Intersected annotation taken from https://doi.org/10.1038/s41477-021-01004-x
# bedtools intersect -f 0.5 -a lncRNA_annotation -b called_lncRNA_DNA_interactions.gff3 > results.txt								Genome coordinates	Strand	DNA type	Interaction type	GRID-seq		GRO-seq		BL-Hi-C (RPM)
Arabidopsis gene ID	Called RNA chromosome	Called RNA start	Called RNA end	Called RNA strand	Called RNA ID	Called RNA type	Called RNA					Rep #1 (RPM)	Rep #2 (RPM)	Rep #1 (RPM)	Rep #2 (RPM)		lncRNA vs feature overlap (bp)
AT1G04425	1	1194187	1196889	+	AT1G04425	LincRNA	AT1G04425	Chr1:1194187..1196889	+	LincRNA gene	Cis	0.48	0.78	1.85	1.39	15.11	2701
AT1G08835	1	1194187	1196889	+	AT1G04425	LincRNA	AT1G04425	Chr1:1194187..1196889	+	LincRNA gene	Cis	0.48	0.78	1.85	1.39	15.11	1129
AT1G08835	1	1194187	1196889	+	AT1G04425	LincRNA	AT1G04425	Chr1:1194187..1196889	+	LincRNA gene	Cis	0.48	0.78	1.85	1.39	15.11	1007
Evolinc_SR_gID_008910	1	1236783	1243315	-	AT1TU004490	Overlapping NAT-lncRNA	NAT-lncRNA-2031	Chr1:1236783..1243315	-	Overlapping NAT-lncRNA gene	Cis	0.48	0.2	25.71	7.49	28.77	458
Evolinc_SR_gID_008910	1	1236783	1243315	-	NAT-lncRNA-2031	Overlapping NAT-lncRNA	NAT-lncRNA-2031	Chr1:1236783..1243315	-	Overlapping NAT-lncRNA gene	Cis	0.48	0.2	0	0	28.77	458
Evolinc_SR_gID_000291	1	1236783	1243315	-	AT1TU004490	Overlapping NAT-lncRNA	NAT-lncRNA-2031	Chr1:1236783..1243315	-	Overlapping NAT-lncRNA gene	Cis	0.48	0.2	25.71	7.49	28.77	405
Evolinc_SR_gID_000291	1	1236783	1243315	-	NAT-lncRNA-2031	Overlapping NAT-lncRNA	NAT-lncRNA-2031	Chr1:1236783..1243315	-	Overlapping NAT-lncRNA gene	Cis	0.48	0.2	0	0	28.77	405
Evolinc_SR_gID_000292	1	1236783	1243315	-	AT1TU004490	Overlapping NAT-lncRNA	NAT-lncRNA-2031	Chr1:1236783..1243315	-	Overlapping NAT-lncRNA gene	Cis	0.48	0.2	25.71	7.49	28.77	243
Evolinc_SR_gID_000292	1	1236783	1243315	-	NAT-lncRNA-2031	Overlapping NAT-lncRNA	NAT-lncRNA-2031	Chr1:1236783..1243315	-	Overlapping NAT-lncRNA gene	Cis	0.48	0.2	0	0	28.77	243
Evolinc_SR_gID_000547	1	2407212	2409262	+	lnc-6	Overlapping NAT-lncRNA	lnc-6	Chr1:2407212..2409262	+	Overlapping NAT-lncRNA gene	Cis	0.24	0.39	45.43	27.19	3.98	986
AT1G15405	1	5297875	5298166	-	AT1G15405	LincRNA	AT1G15405	Chr1:5297875..5298166	-	LincRNA gene	Cis	2.14	0.98	3617.19	3714.7	0.76	290
AT1G16635	1	5685503	5686368	-	AT1G16635	LincRNA	AT1G16635	Chr1:5685503..5686368	-	LincRNA gene	Cis	0.48	1.18	497.37	460.74	1.75	864
AT1G18745	1	6465487	6466454	-	AT1G18745	LincRNA	AT1G18745	Chr1:6465487..6466454	-	LincRNA gene	Cis	0.48	1.18	174.21	177.05	11.42	966
Evolinc_SR_gID_001714	1	7038753	7040794	+	lnc-17	Overlapping NAT-lncRNA	lnc-17	Chr1:7038753..7040794	+	Overlapping NAT-lncRNA gene	Cis	0.95	0.59	57.99	48.45	2.83	241
Evolinc_SR_gID_011235	1	10090844	10095222	-	At1NC036260	Divergent NAT-lncRNA	At1NC036260	Chr1:10090844..10095222	-	Divergent NAT-lncRNA gene	Cis	0.24	0.78	2.53	3.48	11.79	1211
Evolinc_SR_gID_011235	1	10090844	10095073	-	NAT-lncRNA-3877	Overlapping NAT-lncRNA	At1NC036260	Chr1:10090844..10095222	-	Divergent NAT-lncRNA gene	Cis	0.24	0.78	2.54	3.48	11.74	1211
Evolinc_SR_gID_011236	1	10090844	10095222	-	At1NC036260	Divergent NAT-lncRNA	At1NC036260	Chr1:10090844..10095222	-	Divergent NAT-lncRNA gene	Cis	0.24	0.78	2.53	3.48	11.79	325
Evolinc_SR_gID_011236	1	10090844	10095073	-	NAT-lncRNA-3877	Overlapping NAT-lncRNA	At1NC036260	Chr1:10090844..10095222	-	Divergent NAT-lncRNA gene	Cis	0.24	0.78	2.54	3.48	11.74	325
AT1G06173	1	10090844	10095222	-	At1NC036260	Divergent NAT-lncRNA	At1NC036260	Chr1:10090844..10095222	-	Divergent NAT-lncRNA gene	Cis	0.24	0.78	2.53	3.48	11.79	523
AT1G06173	1	10090844	10095073	-	NAT-lncRNA-3877	Overlapping NAT-lncRNA	At1NC036260	Chr1:10090844..10095222	-	Divergent NAT-lncRNA gene	Cis	0.24	0.78	2.54	3.48	11.74	451
AT1G06177	1	10090844	10095222	-	At1NC036260	Divergent NAT-lncRNA	At1NC036260	Chr1:10090844..10095222	-	Divergent NAT-lncRNA gene	Cis	0.24	0.78	2.53	3.48	11.79	417
AT1G06177	1	10090844	10095073	-	NAT-lncRNA-3877	Overlapping NAT-lncRNA	At1NC036260	Chr1:10090844..10095222	-	Divergent NAT-lncRNA gene	Cis	0.24	0.78	2.54	3.48	11.74	268
AT1G28715	1	10096157	10101346	-	NAT-lncRNA-2619	Overlapping NAT-lncRNA	NAT-lncRNA-2626	Chr1:10096157..10103046	-	Overlapping NAT-lncRNA gene	Cis	0.24	0.78	6.46	3.66	14.68	5188
AT1G28715	1	10096157	10102899	-	NAT-lncRNA-2620	Overlapping NAT-lncRNA	NAT-lncRNA-2626	Chr1:10096157..10103046	-	Overlapping NAT-lncRNA gene	Cis	0.24	0.78	10.26	4.36	18.13	6741
AT1G28715	1	10096157	10102906	-	NAT-lncRNA-2621	Overlapping NAT-lncRNA	NAT-lncRNA-2626	Chr1:10096157..10103046	-	Overlapping NAT-lncRNA gene	Cis	0.24	0.78	10.26	4.36	18.14	6748
AT1G28715	1	10096157	10103019	-	NAT-lncRNA-2622	Overlapping NAT-lncRNA	NAT-lncRNA-2626	Chr1:10096157..10103046	-	Overlapping NAT-lncRNA gene	Cis	0.24	0.78	0	0	18.23	6770
AT1G28715	1	10096157	10103019	-	NAT-lncRNA-2623	Overlapping NAT-lncRNA	NAT-lncRNA-2626	Chr1:10096157..10103046	-	Overlapping NAT-lncRNA gene	Cis	0.24	0.78	0	0	18.23	6770
AT1G28715	1	10096157	10103019	-	NAT-lncRNA-2624	Overlapping NAT-lncRNA	NAT-lncRNA-2626	Chr1:10096157..10103046	-	Overlapping NAT-lncRNA gene	Cis	0.24	0.78	10.49	4.53	18.23	6770
AT1G28715	1	10096157	10103019	-	NAT-lncRNA-2625	Overlapping NAT-lncRNA	NAT-lncRNA-2626	Chr1:10096157..10103046	-	Overlapping NAT-lncRNA gene	Cis	0.24	0.78	0	0	18.23	6770
AT1G28715	1	10096157	10103046	-	NAT-lncRNA-2626	Overlapping NAT-lncRNA	NAT-lncRNA-2626	Chr1:10096157..10103046	-	Overlapping NAT-lncRNA gene	Cis	0.24	0.78	10.49	4.53	18.24	6770
Evolinc_SR_gID_011238	1	10096157	10099647	-	NAT-lncRNA-2618	Overlapping NAT-lncRNA	NAT-lncRNA-2626	Chr1:10096157..10103046	-	Overlapping NAT-lncRNA gene	Cis	0.24	0.78	4.5	2.09	11.97	424
Evolinc_SR_gID_011238	1	10096157	10101346	-	NAT-lncRNA-2619	Overlapping NAT-lncRNA	NAT-lncRNA-2626	Chr1:10096157..10103046	-	Overlapping NAT-lncRNA gene	Cis	0.24	0.78	6.46	3.66	14.68	424
Evolinc_SR_gID_011238	1	10096157	10102899	-	NAT-lncRNA-2620	Overlapping NAT-lncRNA	NAT-lncRNA-2626	Chr1:10096157..10103046	-	Overlapping NAT-lncRNA gene	Cis	0.24	0.78	10.26	4.36	18.13	424
Evolinc_SR_gID_011238	1	10096157	10102906	-	NAT-lncRNA-2621	Overlapping NAT-lncRNA	NAT-lncRNA-2626	Chr1:10096157..10103046	-	Overlapping NAT-lncRNA gene	Cis	0.24	0.78	10.26	4.36	18.14	424
Evolinc_SR_gID_011238	1	10096157	10103019	-	NAT-lncRNA-2622	Overlapping NAT-lncRNA	NAT-lncRNA-2626	Chr1:10096157..10103046	-	Overlapping NAT-lncRNA gene	Cis	0.24	0.78	0	0	18.23	424
Evolinc_SR_gID_011238	1	10096157	10103019	-	NAT-lncRNA-2623	Overlapping NAT-lncRNA	NAT-lncRNA-2626	Chr1:10096157..10103046	-	Overlapping NAT-lncRNA gene	Cis	0.24	0.78	0	0	18.23	424
Evolinc_SR_gID_011238	1	10096157	10103019	-	NAT-lncRNA-2624	Overlapping NAT-lncRNA	NAT-lncRNA-2626	Chr1:10096157..10103046	-	Overlapping NAT-lncRNA gene	Cis	0.24	0.78	10.49	4.53	18.23	424
Evolinc_SR_gID_011238	1	10096157	10103019	-	NAT-lncRNA-2625	Overlapping NAT-lncRNA	NAT-lncRNA-2626	Chr1:10096157..10103046	-	Overlapping NAT-lncRNA gene	Cis	0.24	0.78	0	0	18.23	424
Evolinc_SR_gID_011238	1	10096157	10103046	-	NAT-lncRNA-2626	Overlapping NAT-lncRNA	NAT-lncRNA-2626	Chr1:10096157..10103046	-	Overlapping NAT-lncRNA gene	Cis	0.24	0.78	10.49	4.53	18.24	424
Evolinc_SR_gID_011239	1	10096157	10099647	-	NAT-lncRNA-2618	Overlapping NAT-lncRNA	NAT-lncRNA-2626	Chr1:10096157..10103046	-	Overlapping NAT-lncRNA gene	Cis	0.24	0.78	4.5	2.09	11.97	511
Evolinc_SR_gID_011239	1	10096157	10101346	-	NAT-lncRNA-2619	Overlapping NAT-lncRNA	NAT-lncRNA-2626	Chr1:10096157..10103046	-	Overlapping NAT-lncRNA gene	Cis	0.24	0.78	6.46	3.66	14.68	511
Evolinc_SR_gID_011239	1	10096157	10102899	-	NAT-lncRNA-2620	Overlapping NAT-lncRNA	NAT-lncRNA-2626	Chr1:10096157..10103046	-	Overlapping NAT-lncRNA gene	Cis	0.24	0.78	10.26	4.36	18.13	511
Evolinc_SR_gID_011239	1	10096157	10102906	-	NAT-lncRNA-2621	Overlapping NAT-lncRNA	NAT-lncRNA-2626	Chr1:10096157..10103046	-	Overlapping NAT-lncRNA gene	Cis	0.24	0.78	10.26	4.36	18.14	511
Evolinc_SR_gID_011239	1	10096157	10103019	-	NAT-lncRNA-2622	Overlapping NAT-lncRNA	NAT-lncRNA-2626	Chr1:10096157..10103046	-	Overlapping NAT-lncRNA gene	Cis	0.24	0.78	0	0	18.23	511
Evolinc_SR_gID_011239	1	10096157	10103019	-	NAT-lncRNA-2623	Overlapping NAT-lncRNA	NAT-lncRNA-2626	Chr1:10096157..10103046	-	Overlapping NAT-lncRNA gene	Cis	0.24	0.78	0	0	18.23	511
Evolinc_SR_gID_011239	1	10096157	10103019	-	NAT-lncRNA-2624	Overlapping NAT-lncRNA	NAT-lncRNA-2626	Chr1:10096157..10103046	-	Overlapping NAT-lncRNA gene	Cis	0.24	0.78	10.49	4.53	18.23	511
Evolinc_SR_gID_011239	1	10096157	10103019	-	NAT-lncRNA-2625	Overlapping NAT-lncRNA	NAT-lncRNA-2626	Chr1:10096157..10103046	-	Overlapping NAT-lncRNA gene	Cis	0.24	0.78	0	0	18.23	511
Evolinc_SR_gID_011239	1	10096157	10103046	-	NAT-lncRNA-2626	Overlapping NAT-lncRNA	NAT-lncRNA-2626	Chr1:10096157..10103046	-	Overlapping NAT-lncRNA gene	Cis	0.24	0.78	10.49	4.53	18.24	511
Evolinc_SR_gID_011240	1	10096157	10099647	-	NAT-lncRNA-2618	Overlapping NAT-lncRNA	NAT-lncRNA-2626	Chr1:10096157..10103046	-	Overlapping NAT-lncRNA gene	Cis	0.24	0.78	4.5	2.09	11.97	810
Evolinc_SR_gID_011240	1	10096157	10101346	-	NAT-lncRNA-2619	Overlapping NAT-lncRNA	NAT-lncRNA-2626	Chr1:10096157..10103046	-	Overlapping NAT-lncRNA gene	Cis	0.24	0.78	6.46	3.66	14.68	810
Evolinc_SR_gID_011240	1	10096157	10102899	-	NAT-lncRNA-2620	Overlapping NAT-lncRNA	NAT-lncRNA-2626	Chr1:10096157..10103046	-	Overlapping NAT-lncRNA gene	Cis	0.24	0.78	10.26	4.36	18.13	810
Evolinc_SR_gID_011240	1	10096157	10102906	-	NAT-lncRNA-2621	Overlapping NAT-lncRNA	NAT-lncRNA-2626	Chr1:10096157..10103046	-	Overlapping NAT-lncRNA gene	Cis	0.24	0.78	10.26	4.36	18.14	810
Evolinc_SR_gID_011240	1	10096157	10103019	-	NAT-lncRNA-2622	Overlapping NAT-lncRNA	NAT-lncRNA-2626	Chr1:10096157..10103046	-	Overlapping NAT-lncRNA gene	Cis	0.24	0.78	0	0	18.23	810
Evolinc_SR_gID_011240	1	10096157	10103019	-	NAT-lncRNA-2623	Overlapping NAT-lncRNA	NAT-lncRNA-2626	Chr1:10096157..10103046	-	Overlapping NAT-lncRNA gene	Cis	0.24	0.78	0	0	18.23	810
Evolinc_SR_gID_011240	1	10096157	10103019	-	NAT-lncRNA-2624	Overlapping NAT-lncRNA	NAT-lncRNA-2626	Chr1:10096157..10103046	-	Overlapping NAT-lncRNA gene	Cis	0.24	0.78	10.49	4.53	18.23	810
Evolinc_SR_gID_011240	1	10096157	10103019	-	NAT-lncRNA-2625	Overlapping NAT-lncRNA	NAT-lncRNA-2626	Chr1:10096157..10103046	-	Overlapping NAT-lncRNA gene	Cis	0.24	0.78	0	0	18.23	810
Evolinc_SR_gID_011240	1	10096157	10103046	-	NAT-lncRNA-2626	Overlapping NAT-lncRNA	NAT-lncRNA-2626	Chr1:10096157..10103046	-	Overlapping NAT-lncRNA gene	Cis	0.24	0.78	10.49	4.53	18.24	810
Evolinc_SR_gID_011241	1	10096157	10101346	-	NAT-lncRNA-2619	Overlapping NAT-lncRNA	NAT-lncRNA-2626	Chr1:10096157..10103046	-	Overlapping NAT-lncRNA gene	Cis	0.24	0.78	6.46	3.66	14.68	297
Evolinc_SR_gID_011241	1	10096157	10102899	-	NAT-lncRNA-2620	Overlapping NAT-lncRNA	NAT-lncRNA-2626	Chr1:10096157..10103046	-	Overlapping NAT-lncRNA gene	Cis	0.24	0.78	10.26	4.36	18.13	297
Evolinc_SR_gID_011241	1	10096157	10102906	-	NAT-lncRNA-2621	Overlapping NAT-lncRNA	NAT-lncRNA-2626	Chr1:10096157..10103046	-	Overlapping NAT-lncRNA gene	Cis	0.24	0.78	10.26	4.36	18.14	297
Evolinc_SR_gID_011241	1	10096157	10103019	-	NAT-lncRNA-2622	Overlapping NAT-lncRNA	NAT-lncRNA-2626	Chr1:10096157..10103046	-	Overlapping NAT-lncRNA gene	Cis	0.24	0.78	0	0	18.23	297
Evolinc_SR_gID_011241	1	10096157	10103019	-	NAT-lncRNA-2623	Overlapping NAT-lncRNA	NAT-lncRNA-2626	Chr1:10096157..10103046	-	Overlapping NAT-lncRNA gene	Cis	0.24	0.78	0	0	18.23	297
Evolinc_SR_gID_011241	1	10096157	10103019	-	NAT-lncRNA-2624	Overlapping NAT-lncRNA	NAT-lncRNA-2626	Chr1:10096157..10103046	-	Overlapping NAT-lncRNA gene	Cis	0.24	0.78	10.49	4.53	18.23	297
Evolinc_SR_gID_011241	1	10096157	10103019	-	NAT-lncRNA-2625	Overlapping NAT-lncRNA	NAT-lncRNA-2626	Chr1:10096157..10103046	-	Overlapping NAT-lncRNA gene	Cis	0.24	0.78	0	0	18.23	297
Evolinc_SR_gID_011241	1	10096157	10103046	-	NAT-lncRNA-2626	Overlapping NAT-lncRNA	NAT-lncRNA-2626	Chr1:10096157..10103046	-	Overlapping NAT-lncRNA gene	Cis	0.24	0.78	10.49	4.53	18.24	297
Evolinc_SR_gID_011242	1	10096157	10101346	-	NAT-lncRNA-2619	Overlapping NAT-lncRNA	NAT-lncRNA-2626	Chr1:10096157..10103046	-	Overlapping NAT-lncRNA gene	Cis	0.24	0.78	6.46	3.66	14.68	642
Evolinc_SR_gID_011242	1	10096157	10102899	-	NAT-lncRNA-2620	Overlapping NAT-lncRNA	NAT-lncRNA-2626	Chr1:10096157..10103046	-	Overlapping NAT-lncRNA gene	Cis	0.24	0.78	10.26	4.36	18.13	642
Evolinc_SR_gID_011242	1	10096157	10102906	-	NAT-lncRNA-2621	Overlapping NAT-lncRNA	NAT-lncRNA-2626	Chr1:10096157..10103046	-	Overlapping NAT-lncRNA gene	Cis	0.24	0.78	10.26	4.36	18.14	642
Evolinc_SR_gID_011242	1	10096157	10103019	-	NAT-lncRNA-2622	Overlapping NAT-lncRNA	NAT-lncRNA-2626	Chr1:10096157..10103046	-	Overlapping NAT-lncRNA gene	Cis	0.24	0.78	0	0	18.23	642
Evolinc_SR_gID_011242	1	10096157	10103019	-	NAT-lncRNA-2623	Overlapping NAT-lncRNA	NAT-lncRNA-2626	Chr1:10096157..10103046	-	Overlapping NAT-lncRNA gene	Cis	0.24	0.78	0	0	18.23	642
Evolinc_SR_gID_011242	1	10096157	10103019	-	NAT-lncRNA-2624	Overlapping NAT-lncRNA	NAT-lncRNA-2626	Chr1:10096157..10103046	-	Overlapping NAT-lncRNA gene	Cis	0.24	0.78	10.49	4.53	18.23	642
Evolinc_SR_gID_011242	1	10096157	10103019	-	NAT-lncRNA-2625	Overlapping NAT-lncRNA	NAT-lncRNA-2626	Chr1:10096157..10103046	-	Overlapping NAT-lncRNA gene	Cis	0.24	0.78	0	0	18.23	642
Evolinc_SR_gID_011242	1	10096157	10103046	-	NAT-lncRNA-2626	Overlapping NAT-lncRNA	NAT-lncRNA-2626	Chr1:10096157..10103046	-	Overlapping NAT-lncRNA gene	Cis	0.24	0.78	10.49	4.53	18.24	642
Evolinc_SR_gID_002628	1	10096157	10102899	-	NAT-lncRNA-2620	Overlapping NAT-lncRNA	NAT-lncRNA-2626	Chr1:10096157..10103046	-	Overlapping NAT-lncRNA gene	Cis	0.24	0.78	10.26	4.36	18.13	303
Evolinc_SR_gID_002628	1	10096157	10102906	-	NAT-lncRNA-2621	Overlapping NAT-lncRNA	NAT-lncRNA-2626	Chr1:10096157..10103046	-	Overlapping NAT-lncRNA gene	Cis	0.24	0.78	10.26	4.36	18.14	303
Evolinc_SR_gID_002628	1	10096157	10103019	-	NAT-lncRNA-2622	Overlapping NAT-lncRNA	NAT-lncRNA-2626	Chr1:10096157..10103046	-	Overlapping NAT-lncRNA gene	Cis	0.24	0.78	0	0	18.23	303
Evolinc_SR_gID_002628	1	10096157	10103019	-	NAT-lncRNA-2623	Overlapping NAT-lncRNA	NAT-lncRNA-2626	Chr1:10096157..10103046	-	Overlapping NAT-lncRNA gene	Cis	0.24	0.78	0	0	18.23	303
Evolinc_SR_gID_002628	1	10096157	10103019	-	NAT-lncRNA-2624	Overlapping NAT-lncRNA	NAT-lncRNA-2626	Chr1:10096157..10103046	-	Overlapping NAT-lncRNA gene	Cis	0.24	0.78	10.49	4.53	18.23	303
Evolinc_SR_gID_002628	1	10096157	10103019	-	NAT-lncRNA-2625	Overlapping NAT-lncRNA	NAT-lncRNA-2626	Chr1:10096157..10103046	-	Overlapping NAT-lncRNA gene	Cis	0.24	0.78	0	0	18.23	303
Evolinc_SR_gID_002628	1	10096157	10103046	-	NAT-lncRNA-2626	Overlapping NAT-lncRNA	NAT-lncRNA-2626	Chr1:10096157..10103046	-	Overlapping NAT-lncRNA gene	Cis	0.24	0.78	10.49	4.53	18.24	303
Evolinc_SR_gID_011245	1	10105028	10107167	-	NAT-lncRNA-3880	Overlapping NAT-lncRNA	NAT-lncRNA-3884	Chr1:10105028..10109388	-	Overlapping NAT-lncRNA gene	Cis	0.24	0.2	5.65	1.22	7.35	1042
Evolinc_SR_gID_011245	1	10105028	10107167	-	NAT-lncRNA-3881	Overlapping NAT-lncRNA	NAT-lncRNA-3884	Chr1:10105028..10109388	-	Overlapping NAT-lncRNA gene	Cis	0.24	0.2	0	0	7.35	1042
Evolinc_SR_gID_011245	1	10105028	10109023	-	NAT-lncRNA-3882	Overlapping NAT-lncRNA	NAT-lncRNA-3884	Chr1:10105028..10109388	-	Overlapping NAT-lncRNA gene	Cis	0.24	0.78	10.15	2.79	9.19	1042
Evolinc_SR_gID_011245	1	10105028	10109023	-	NAT-lncRNA-3882	Overlapping NAT-lncRNA	AT1G28760	Chr1:10103158..10104588	+	Protein-coding gene	Cis	0.24	0.2	10.15	2.79	6.4	1042
Evolinc_SR_gID_011245	1	10105028	10109360	-	NAT-lncRNA-3883	Overlapping NAT-lncRNA	NAT-lncRNA-3884	Chr1:10105028..10109388	-	Overlapping NAT-lncRNA gene	Cis	0.24	0.78	10.72	3.83	9.7	1042
Evolinc_SR_gID_011245	1	10105028	10109360	-	NAT-lncRNA-3883	Overlapping NAT-lncRNA	AT1G28760	Chr1:10103158..10104588	+	Protein-coding gene	Cis	0.24	0.2	10.72	3.83	6.91	1042
Evolinc_SR_gID_011245	1	10105028	10109388	-	NAT-lncRNA-3884	Overlapping NAT-lncRNA	NAT-lncRNA-3884	Chr1:10105028..10109388	-	Overlapping NAT-lncRNA gene	Cis	0.24	0.78	10.72	4.01	9.72	1042
Evolinc_SR_gID_011245	1	10105028	10109388	-	NAT-lncRNA-3884	Overlapping NAT-lncRNA	AT1G28760	Chr1:10103158..10104588	+	Protein-coding gene	Cis	0.24	0.2	10.72	4.01	6.93	1042
Evolinc_SR_gID_011245	1	10105028	10109388	-	NAT-lncRNA-3885	Overlapping NAT-lncRNA	NAT-lncRNA-3884	Chr1:10105028..10109388	-	Overlapping NAT-lncRNA gene	Cis	0.24	0.78	0	0	9.72	1042
Evolinc_SR_gID_011245	1	10105028	10109388	-	NAT-lncRNA-3885	Overlapping NAT-lncRNA	AT1G28760	Chr1:10103158..10104588	+	Protein-coding gene	Cis	0.24	0.2	0	0	6.93	1042
Evolinc_SR_gID_011245	1	10105028	10109388	-	NAT-lncRNA-3886	Overlapping NAT-lncRNA	NAT-lncRNA-3884	Chr1:10105028..10109388	-	Overlapping NAT-lncRNA gene	Cis	0.24	0.78	0	0	9.72	1042
Evolinc_SR_gID_011245	1	10105028	10109388	-	NAT-lncRNA-3886	Overlapping NAT-lncRNA	AT1G28760	Chr1:10103158..10104588	+	Protein-coding gene	Cis	0.24	0.2	0	0	6.93	1042
Evolinc_SR_gID_011246	1	10105028	10107167	-	NAT-lncRNA-3880	Overlapping NAT-lncRNA	NAT-lncRNA-3884	Chr1:10105028..10109388	-	Overlapping NAT-lncRNA gene	Cis	0.24	0.2	5.65	1.22	7.35	337
Evolinc_SR_gID_011246	1	10105028	10107167	-	NAT-lncRNA-3881	Overlapping NAT-lncRNA	NAT-lncRNA-3884	Chr1:10105028..10109388	-	Overlapping NAT-lncRNA gene	Cis	0.24	0.2	0	0	7.35	337
Evolinc_SR_gID_011246	1	10105028	10109023	-	NAT-lncRNA-3882	Overlapping NAT-lncRNA	NAT-lncRNA-3884	Chr1:10105028..10109388	-	Overlapping NAT-lncRNA gene	Cis	0.24	0.78	10.15	2.79	9.19	337
Evolinc_SR_gID_011246	1	10105028	10109023	-	NAT-lncRNA-3882	Overlapping NAT-lncRNA	AT1G28760	Chr1:10103158..10104588	+	Protein-coding gene	Cis	0.24	0.2	10.15	2.79	6.4	337
Evolinc_SR_gID_011246	1	10105028	10109360	-	NAT-lncRNA-3883	Overlapping NAT-lncRNA	NAT-lncRNA-3884	Chr1:10105028..10109388	-	Overlapping NAT-lncRNA gene	Cis	0.24	0.78	10.72	3.83	9.7	337
Evolinc_SR_gID_011246	1	10105028	10109360	-	NAT-lncRNA-3883	Overlapping NAT-lncRNA	AT1G28760	Chr1:10103158..10104588	+	Protein-coding gene	Cis	0.24	0.2	10.72	3.83	6.91	337
Evolinc_SR_gID_011246	1	10105028	10109388	-	NAT-lncRNA-3884	Overlapping NAT-lncRNA	NAT-lncRNA-3884	Chr1:10105028..10109388	-	Overlapping NAT-lncRNA gene	Cis	0.24	0.78	10.72	4.01	9.72	337
Evolinc_SR_gID_011246	1	10105028	10109388	-	NAT-lncRNA-3884	Overlapping NAT-lncRNA	AT1G28760	Chr1:10103158..10104588	+	Protein-coding gene	Cis	0.24	0.2	10.72	4.01	6.93	337
Evolinc_SR_gID_011246	1	10105028	10109388	-	NAT-lncRNA-3885	Overlapping NAT-lncRNA	NAT-lncRNA-3884	Chr1:10105028..10109388	-	Overlapping NAT-lncRNA gene	Cis	0.24	0.78	0	0	9.72	337
Evolinc_SR_gID_011246	1	10105028	10109388	-	NAT-lncRNA-3885	Overlapping NAT-lncRNA	AT1G28760	Chr1:10103158..10104588	+	Protein-coding gene	Cis	0.24	0.2	0	0	6.93	337
Evolinc_SR_gID_011246	1	10105028	10109388	-	NAT-lncRNA-3886	Overlapping NAT-lncRNA	NAT-lncRNA-3884	Chr1:10105028..10109388	-	Overlapping NAT-lncRNA gene	Cis	0.24	0.78	0	0	9.72	337
Evolinc_SR_gID_011246	1	10105028	10109388	-	NAT-lncRNA-3886	Overlapping NAT-lncRNA	AT1G28760	Chr1:10103158..10104588	+	Protein-coding gene	Cis	0.24	0.2	0	0	6.93	337
Evolinc_SR_gID_011247	1	10105028	10107167	-	NAT-lncRNA-3880	Overlapping NAT-lncRNA	NAT-lncRNA-3884	Chr1:10105028..10109388	-	Overlapping NAT-lncRNA gene	Cis	0.24	0.2	5.65	1.22	7.35	275
Evolinc_SR_gID_011247	1	10105028	10107167	-	NAT-lncRNA-3881	Overlapping NAT-lncRNA	NAT-lncRNA-3884	Chr1:10105028..10109388	-	Overlapping NAT-lncRNA gene	Cis	0.24	0.2	0	0	7.35	275
Evolinc_SR_gID_011247	1	10105028	10109023	-	NAT-lncRNA-3882	Overlapping NAT-lncRNA	NAT-lncRNA-3884	Chr1:10105028..10109388	-	Overlapping NAT-lncRNA gene	Cis	0.24	0.78	10.15	2.79	9.19	275
Evolinc_SR_gID_011247	1	10105028	10109023	-	NAT-lncRNA-3882	Overlapping NAT-lncRNA	AT1G28760	Chr1:10103158..10104588	+	Protein-coding gene	Cis	0.24	0.2	10.15	2.79	6.4	275
Evolinc_SR_gID_011247	1	10105028	10109360	-	NAT-lncRNA-3883	Overlapping NAT-lncRNA	NAT-lncRNA-3884	Chr1:10105028..10109388	-	Overlapping NAT-lncRNA gene	Cis	0.24	0.78	10.72	3.83	9.7	275
Evolinc_SR_gID_011247	1	10105028	10109360	-	NAT-lncRNA-3883	Overlapping NAT-lncRNA	AT1G28760	Chr1:10103158..10104588	+	Protein-coding gene	Cis	0.24	0.2	10.72	3.83	6.91	275
Evolinc_SR_gID_011247	1	10105028	10109388	-	NAT-lncRNA-3884	Overlapping NAT-lncRNA	NAT-lncRNA-3884	Chr1:10105028..10109388	-	Overlapping NAT-lncRNA gene	Cis	0.24	0.78	10.72	4.01	9.72	275
Evolinc_SR_gID_011247	1	10105028	10109388	-	NAT-lncRNA-3884	Overlapping NAT-lncRNA	AT1G28760	Chr1:10103158..10104588	+	Protein-coding gene	Cis	0.24	0.2	10.72	4.01	6.93	275
Evolinc_SR_gID_011247	1	10105028	10109388	-	NAT-lncRNA-3885	Overlapping NAT-lncRNA	NAT-lncRNA-3884	Chr1:10105028..10109388	-	Overlapping NAT-lncRNA gene	Cis	0.24	0.78	0	0	9.72	275
Evolinc_SR_gID_011247	1	10105028	10109388	-	NAT-lncRNA-3885	Overlapping NAT-lncRNA	AT1G28760	Chr1:10103158..10104588	+	Protein-coding gene	Cis	0.24	0.2	0	0	6.93	275
Evolinc_SR_gID_011247	1	10105028	10109388	-	NAT-lncRNA-3886	Overlapping NAT-lncRNA	NAT-lncRNA-3884	Chr1:10105028..10109388	-	Overlapping NAT-lncRNA gene	Cis	0.24	0.78	0	0	9.72	275
Evolinc_SR_gID_011247	1	10105028	10109388	-	NAT-lncRNA-3886	Overlapping NAT-lncRNA	AT1G28760	Chr1:10103158..10104588	+	Protein-coding gene	Cis	0.24	0.2	0	0	6.93	275
Evolinc_SR_gID_011249	1	10105028	10109360	-	NAT-lncRNA-3883	Overlapping NAT-lncRNA	NAT-lncRNA-3884	Chr1:10105028..10109388	-	Overlapping NAT-lncRNA gene	Cis	0.24	0.78	10.72	3.83	9.7	459
Evolinc_SR_gID_011249	1	10105028	10109360	-	NAT-lncRNA-3883	Overlapping NAT-lncRNA	AT1G28760	Chr1:10103158..10104588	+	Protein-coding gene	Cis	0.24	0.2	10.72	3.83	6.91	459
Evolinc_SR_gID_011249	1	10105028	10109388	-	NAT-lncRNA-3884	Overlapping NAT-lncRNA	NAT-lncRNA-3884	Chr1:10105028..10109388	-	Overlapping NAT-lncRNA gene	Cis	0.24	0.78	10.72	4.01	9.72	487
Evolinc_SR_gID_011249	1	10105028	10109388	-	NAT-lncRNA-3884	Overlapping NAT-lncRNA	AT1G28760	Chr1:10103158..10104588	+	Protein-coding gene	Cis	0.24	0.2	10.72	4.01	6.93	487
Evolinc_SR_gID_011249	1	10105028	10109388	-	NAT-lncRNA-3885	Overlapping NAT-lncRNA	NAT-lncRNA-3884	Chr1:10105028..10109388	-	Overlapping NAT-lncRNA gene	Cis	0.24	0.78	0	0	9.72	487
Evolinc_SR_gID_011249	1	10105028	10109388	-	NAT-lncRNA-3885	Overlapping NAT-lncRNA	AT1G28760	Chr1:10103158..10104588	+	Protein-coding gene	Cis	0.24	0.2	0	0	6.93	487
Evolinc_SR_gID_011249	1	10105028	10109388	-	NAT-lncRNA-3886	Overlapping NAT-lncRNA	NAT-lncRNA-3884	Chr1:10105028..10109388	-	Overlapping NAT-lncRNA gene	Cis	0.24	0.78	0	0	9.72	487
Evolinc_SR_gID_011249	1	10105028	10109388	-	NAT-lncRNA-3886	Overlapping NAT-lncRNA	AT1G28760	Chr1:10103158..10104588	+	Protein-coding gene	Cis	0.24	0.2	0	0	6.93	487
Evolinc_SR_gID_011646	1	11347884	11353333	-	At1NC041340	Overlapping NAT-lncRNA	AT1G31710	Chr1:11349840..11355486	+	Protein-coding gene	Cis	0.48	0.59	2.77	2.96	6.92	848
Evolinc_SR_gID_011646	1	11347884	11353333	-	NAT-lncRNA-2056	Overlapping NAT-lncRNA	AT1G31710	Chr1:11349840..11355486	+	Protein-coding gene	Cis	0.48	0.59	0	0	6.92	848
Evolinc_SR_gID_003000	1	11347884	11353333	-	At1NC041340	Overlapping NAT-lncRNA	AT1G31710	Chr1:11349840..11355486	+	Protein-coding gene	Cis	0.48	0.59	2.77	2.96	6.92	247
Evolinc_SR_gID_003000	1	11347884	11353333	-	NAT-lncRNA-2056	Overlapping NAT-lncRNA	AT1G31710	Chr1:11349840..11355486	+	Protein-coding gene	Cis	0.48	0.59	0	0	6.92	247
Evolinc_SR_gID_011973	1	12418418	12421981	+	NAT-lncRNA-1979	Overlapping NAT-lncRNA	NAT-lncRNA-1979	Chr1:12418418..12421981	+	Overlapping NAT-lncRNA gene	Cis	0.48	0.39	8.07	5.75	14.35	327
Evolinc_SR_gID_011973	1	12418418	12421981	+	NAT-lncRNA-1979	Overlapping NAT-lncRNA	AT1G34120	Chr1:12426778..12429710	+	Protein-coding gene	Intra-chr.	0.95	0.39	8.07	5.75	3.02	327
Evolinc_SR_gID_012090	1	12841240	12842059	-	NAT-lncRNA-244	Divergent NAT-lncRNA	NAT-lncRNA-244	Chr1:12841240..12842059	-	Divergent NAT-lncRNA gene	Cis	0.24	0.39	6.57	4.18	0.94	818
AT1G07167	1	16416163	16417894	-	NAT-lncRNA-1415	Convergent NAT-lncRNA	NAT-lncRNA-1415	Chr1:16416163..16417894	-	Convergent NAT-lncRNA gene	Cis	0.24	0.2	1.27	0.52	3.87	607
AT1G07173	1	16416163	16417894	-	NAT-lncRNA-1415	Convergent NAT-lncRNA	NAT-lncRNA-1415	Chr1:16416163..16417894	-	Convergent NAT-lncRNA gene	Cis	0.24	0.2	1.27	0.52	3.87	232
AT1G08093	1	21051705	21053740	-	LincRNA-412	LincRNA	LincRNA-412	Chr1:21051705..21053740	-	LincRNA gene	Cis	2.14	0.78	387.38	412.13	4.77	187
AT1G08097	1	21051705	21053740	-	LincRNA-412	LincRNA	LincRNA-412	Chr1:21051705..21053740	-	LincRNA gene	Cis	2.14	0.78	387.38	412.13	4.77	254
AT1G08103	1	21051705	21053740	-	LincRNA-412	LincRNA	LincRNA-412	Chr1:21051705..21053740	-	LincRNA gene	Cis	2.14	0.78	387.38	412.13	4.77	879
AT1G08293	1	22083087	22088113	-	NAT-lncRNA-2647	Overlapping NAT-lncRNA	NAT-lncRNA-2648	Chr1:22083503..22088134	-	Overlapping NAT-lncRNA gene	Cis	0.24	1.76	3.8	1.05	14.13	138
AT1G08293	1	22083503	22088134	-	NAT-lncRNA-2648	Overlapping NAT-lncRNA	NAT-lncRNA-2648	Chr1:22083503..22088134	-	Overlapping NAT-lncRNA gene	Cis	0.24	1.76	3.11	1.05	12.65	159
AT1G64563	1	23975085	23978335	-	AT1G64563	LincRNA	AT1G64563	Chr1:23975085..23978335	-	LincRNA gene	Cis	0.48	0.59	9.92	2.96	7.05	3249
AT1G08713	1	23975085	23978335	-	AT1G64563	LincRNA	AT1G64563	Chr1:23975085..23978335	-	LincRNA gene	Cis	0.48	0.59	9.92	2.96	7.05	387
Evolinc_SR_gID_015692	1	24951958	24956109	-	lnc-62	Overlapping NAT-lncRNA	NAT-lncRNA-3179	Chr1:24952626..24955417	-	Overlapping NAT-lncRNA gene	Cis	0.95	0.39	24.1	7.84	9.73	465
Evolinc_SR_gID_015692	1	24951958	24956109	-	lnc-62	Overlapping NAT-lncRNA	lnc-62	Chr1:24951958..24956109	-	Overlapping NAT-lncRNA gene	Cis	0.48	0.2	24.1	7.84	10.99	465
AT1G69252	1	26036570	26037659	+	AT1G69252	LincRNA	AT1G69252	Chr1:26036570..26037659	+	LincRNA gene	Cis	1.9	0.39	43	10.8	13.45	1078
AT1G69252	1	26036570	26037659	+	AT1G69252	LincRNA	AT1G69252	Chr1:26036570..26037659	+	LincRNA gene	Cis	1.9	0.39	43	10.8	13.45	926
Evolinc_SR_gID_016663	1	28212076	28212704	-	NAT-lncRNA-3895	Overlapping NAT-lncRNA	At3NC056191	Chr3:14199574..14200076	+	Divergent NAT-lncRNA gene	Inter-chr.	0.71	0.78	780.76	603.46	0	317
Evolinc_SR_gID_016663	1	28212076	28212704	-	NAT-lncRNA-3895	Overlapping NAT-lncRNA	AT1G75166	Chr1:28212518..28212603	+	snoRNA gene	Cis	0.48	0.78	780.76	603.46	0.9	317
Evolinc_SR_gID_016917	1	28932850	28937961	-	lnc-71	Overlapping NAT-lncRNA	lnc-71	Chr1:28932850..28937961	-	Overlapping NAT-lncRNA gene	Cis	2.38	2.35	51.76	26.14	17.34	1757
Evolinc_SR_gID_016918	1	28932850	28937961	-	lnc-71	Overlapping NAT-lncRNA	lnc-71	Chr1:28932850..28937961	-	Overlapping NAT-lncRNA gene	Cis	2.38	2.35	51.76	26.14	17.34	252
Evolinc_LR_gID_000030	1	29207088	29210206	-	NAT-lncRNA-2663	Overlapping NAT-lncRNA	NAT-lncRNA-2663	Chr1:29207088..29210206	-	Overlapping NAT-lncRNA gene	Cis	0.71	0.59	8.76	6.45	9.24	1921
Evolinc_LR_gID_000030	1	29207088	29210216	-	NAT-lncRNA-2664	Overlapping NAT-lncRNA	NAT-lncRNA-2663	Chr1:29207088..29210206	-	Overlapping NAT-lncRNA gene	Cis	0.71	0.59	8.76	6.8	9.24	1925
AT1G09945	1	29207088	29210206	-	NAT-lncRNA-2663	Overlapping NAT-lncRNA	NAT-lncRNA-2663	Chr1:29207088..29210206	-	Overlapping NAT-lncRNA gene	Cis	0.71	0.59	8.76	6.45	9.24	1388
AT1G09945	1	29207088	29210216	-	NAT-lncRNA-2664	Overlapping NAT-lncRNA	NAT-lncRNA-2663	Chr1:29207088..29210206	-	Overlapping NAT-lncRNA gene	Cis	0.71	0.59	8.76	6.8	9.24	1388
AT1G09945	1	29207088	29210206	-	NAT-lncRNA-2663	Overlapping NAT-lncRNA	NAT-lncRNA-2663	Chr1:29207088..29210206	-	Overlapping NAT-lncRNA gene	Cis	0.71	0.59	8.76	6.45	9.24	1390
AT1G09945	1	29207088	29210216	-	NAT-lncRNA-2664	Overlapping NAT-lncRNA	NAT-lncRNA-2663	Chr1:29207088..29210206	-	Overlapping NAT-lncRNA gene	Cis	0.71	0.59	8.76	6.8	9.24	1390
AT1G09753	1	29207088	29210206	-	NAT-lncRNA-2663	Overlapping NAT-lncRNA	NAT-lncRNA-2663	Chr1:29207088..29210206	-	Overlapping NAT-lncRNA gene	Cis	0.71	0.59	8.76	6.45	9.24	245
AT1G09753	1	29207088	29210216	-	NAT-lncRNA-2664	Overlapping NAT-lncRNA	NAT-lncRNA-2663	Chr1:29207088..29210206	-	Overlapping NAT-lncRNA gene	Cis	0.71	0.59	8.76	6.8	9.24	245
Evolinc_SR_gID_017138	1	29838961	29842022	-	NAT-lncRNA-2665	Overlapping NAT-lncRNA	NAT-lncRNA-2666	Chr1:29839106..29842097	-	Overlapping NAT-lncRNA gene	Cis	0.24	0.2	1.61	1.22	6.22	1868
Evolinc_SR_gID_017138	1	29839106	29842097	-	NAT-lncRNA-2666	Overlapping NAT-lncRNA	NAT-lncRNA-2666	Chr1:29839106..29842097	-	Overlapping NAT-lncRNA gene	Cis	0.24	0.2	1.5	1.22	6.15	1943
Evolinc_SR_gID_023203	2	2593	3559	+	At2NC000010	LincRNA	At2NC000010	Chr2:2593..3559	+	LincRNA gene	Cis	0.24	0.2	751.36	539.68	0	219
Evolinc_SR_gID_023204	2	2593	3559	+	At2NC000010	LincRNA	At2NC000010	Chr2:2593..3559	+	LincRNA gene	Cis	0.24	0.2	751.36	539.68	0	341
AT2G00340	2	9818	10506	+	NAT-lncRNA-2669	Overlapping NAT-lncRNA	NAT-lncRNA-2669	Chr2:9818..10506	+	Overlapping NAT-lncRNA gene	Cis	1.19	0.78	4.38	3.31	14.56	328
AT2G04435	2	852851	854937	+	At2NC003370	Convergent NAT-lncRNA	At3NC056191	Chr3:14199574..14200076	+	Divergent NAT-lncRNA gene	Inter-chr.	0.24	0.2	80.13	85.21	0	489
AT2G04435	2	852851	854937	+	At2NC003380	Convergent NAT-lncRNA	At3NC056191	Chr3:14199574..14200076	+	Divergent NAT-lncRNA gene	Inter-chr.	0.24	0.2	0	0	0	489
AT2G04435	2	852851	854937	+	NAT-lncRNA-1457	Convergent NAT-lncRNA	At3NC056191	Chr3:14199574..14200076	+	Divergent NAT-lncRNA gene	Inter-chr.	0.24	0.2	0	0	0	489
AT2G04465	2	852851	854937	+	At2NC003370	Convergent NAT-lncRNA	At3NC056191	Chr3:14199574..14200076	+	Divergent NAT-lncRNA gene	Inter-chr.	0.24	0.2	80.13	85.21	0	312
AT2G04465	2	852851	854937	+	At2NC003380	Convergent NAT-lncRNA	At3NC056191	Chr3:14199574..14200076	+	Divergent NAT-lncRNA gene	Inter-chr.	0.24	0.2	0	0	0	312
AT2G04465	2	852851	854937	+	NAT-lncRNA-1457	Convergent NAT-lncRNA	At3NC056191	Chr3:14199574..14200076	+	Divergent NAT-lncRNA gene	Inter-chr.	0.24	0.2	0	0	0	312
Evolinc_SR_gID_023901	2	2184498	2185193	+	NAT-lncRNA-3899	Overlapping NAT-lncRNA	At3NC056191	Chr3:14199574..14200076	+	Divergent NAT-lncRNA gene	Inter-chr.	1.19	2.35	1712.67	1582.98	0	547
Evolinc_SR_gID_023901	2	2184498	2185193	+	NAT-lncRNA-3899	Overlapping NAT-lncRNA	NAT-lncRNA-3899	Chr2:2184498..2185193	+	Overlapping NAT-lncRNA gene	Cis	5.95	13.14	1712.67	1582.98	0.99	547
Evolinc_SR_gID_023901	2	2184498	2185193	+	NAT-lncRNA-3899	Overlapping NAT-lncRNA	AT3G41768	Chr3:14197677..14199484	+	rDNA	Inter-chr.	1.67	1.37	1712.67	1582.98	0	547
Evolinc_SR_gID_023901	2	2184498	2185193	+	NAT-lncRNA-3899	Overlapping NAT-lncRNA	AT3G41768	Chr3:14197677..14199484	+	rDNA	Inter-chr.	2.14	1.96	1712.67	1582.98	0	547
AT2G07042	2	2919953	2922249	-	AT2G07042	LincRNA	NAT-lncRNA-3206	Chr2:2920929..2922148	+	Overlapping NAT-lncRNA gene	Cis	0.48	0.59	3.92	4.7	4.56	2295
AT2G07042	2	2920919	2922148	+	NAT-lncRNA-3205	Overlapping NAT-lncRNA	NAT-lncRNA-3206	Chr2:2920929..2922148	+	Overlapping NAT-lncRNA gene	Cis	0.48	0.59	1.5	2.27	2.57	1228
AT2G07042	2	2920929	2922148	+	NAT-lncRNA-3206	Overlapping NAT-lncRNA	NAT-lncRNA-3206	Chr2:2920929..2922148	+	Overlapping NAT-lncRNA gene	Cis	0.48	0.59	1.5	2.26	2.56	1218
AT2G18440	2	7994941	7997239	-	AT2G18440	LincRNA	AT2G18440	Chr2:7994941..7997239	-	LincRNA gene	Cis	16.19	9.41	171.67	104.9	25.71	2297
AT2G18440	2	7994941	7997239	-	AT2G18440	LincRNA	AT2G18400	Chr2:7989476..7990586	-	Protein-coding gene	Intra-chr.	0.48	0.39	171.67	104.9	0.64	2297
AT2G18440	2	7994941	7997239	-	AT2G18440	LincRNA	AT2G18450	Chr2:7997392..8000804	-	Protein-coding gene	Cis	4.29	1.96	171.67	104.9	19.09	2297
AT2G18440	2	7994941	7997239	-	AT2G18440	LincRNA	AT2G18670	Chr2:8093220..8095729	+	Protein-coding gene	Intra-chr.	0.48	0.39	171.67	104.9	0.14	2297
AT2G18440	2	7994941	7997239	-	AT2G18440	LincRNA	AT2G18245	Chr2:7937282..7939600	+	Protein-coding gene	Intra-chr.	0.48	0.78	171.67	104.9	0.28	2297
AT2G18440	2	7994941	7997239	-	AT2G18440	LincRNA	AT2G18470	Chr2:8005285..8008052	-	Protein-coding gene	Intra-chr.	0.48	0.78	171.67	104.9	0.83	2297
AT2G18440	2	7994941	7997239	-	AT2G18440	LincRNA	AT2G18220	Chr2:7928024..7931851	+	Protein-coding gene	Intra-chr.	0.48	0.39	171.67	104.9	0.09	2297
AT2G18440	2	7994941	7997239	-	AT2G18440	LincRNA	AT2G18410	Chr2:7990746..7992774	+	Protein-coding gene	Intra-chr.	0.48	4.31	171.67	104.9	2.9	2297
AT2G18440	2	7994941	7997239	-	AT2G18440	LincRNA	AT2G41060	Chr2:17126989..17129563	+	Protein-coding gene	Intra-chr.	0.48	0.39	171.67	104.9	0	2297
AT2G18440	2	7994941	7997239	-	AT2G18440	LincRNA	AT2G18150	Chr2:7892133..7893653	-	Protein-coding gene	Intra-chr.	0.48	1.18	171.67	104.9	0.09	2297
AT2G18440	2	7994941	7997239	-	AT2G18440	LincRNA	AT2G01890	Chr2:396768..399208	-	Protein-coding gene	Intra-chr.	0.48	0.39	171.67	104.9	0	2297
AT2G18440	2	7994941	7997239	-	AT2G18440	LincRNA	AT1G75310	Chr1:28261004..28266124	+	Protein-coding gene	Inter-chr.	0.48	0.78	171.67	104.9	0	2297
AT2G18440	2	7994941	7997239	-	AT2G18440	LincRNA	AT2G48160	Chr2:19689409..19696821	-	Protein-coding gene	Intra-chr.	0.48	0.39	171.67	104.9	0	2297
AT2G18440	2	7994941	7997239	-	AT2G18440	LincRNA	AT2G18330	Chr2:7965635..7969105	+	Protein-coding gene	Intra-chr.	0.95	0.39	171.67	104.9	0.37	2297
AT2G18440	2	7994941	7997239	-	AT2G18440	LincRNA	AT2G18440	Chr2:7994941..7997239	-	LincRNA gene	Cis	16.19	9.41	171.67	104.9	25.71	1469
AT2G18440	2	7994941	7997239	-	AT2G18440	LincRNA	AT2G18400	Chr2:7989476..7990586	-	Protein-coding gene	Intra-chr.	0.48	0.39	171.67	104.9	0.64	1469
AT2G18440	2	7994941	7997239	-	AT2G18440	LincRNA	AT2G18450	Chr2:7997392..8000804	-	Protein-coding gene	Cis	4.29	1.96	171.67	104.9	19.09	1469
AT2G18440	2	7994941	7997239	-	AT2G18440	LincRNA	AT2G18670	Chr2:8093220..8095729	+	Protein-coding gene	Intra-chr.	0.48	0.39	171.67	104.9	0.14	1469
AT2G18440	2	7994941	7997239	-	AT2G18440	LincRNA	AT2G18245	Chr2:7937282..7939600	+	Protein-coding gene	Intra-chr.	0.48	0.78	171.67	104.9	0.28	1469
AT2G18440	2	7994941	7997239	-	AT2G18440	LincRNA	AT2G18470	Chr2:8005285..8008052	-	Protein-coding gene	Intra-chr.	0.48	0.78	171.67	104.9	0.83	1469
AT2G18440	2	7994941	7997239	-	AT2G18440	LincRNA	AT2G18220	Chr2:7928024..7931851	+	Protein-coding gene	Intra-chr.	0.48	0.39	171.67	104.9	0.09	1469
AT2G18440	2	7994941	7997239	-	AT2G18440	LincRNA	AT2G18410	Chr2:7990746..7992774	+	Protein-coding gene	Intra-chr.	0.48	4.31	171.67	104.9	2.9	1469
AT2G18440	2	7994941	7997239	-	AT2G18440	LincRNA	AT2G41060	Chr2:17126989..17129563	+	Protein-coding gene	Intra-chr.	0.48	0.39	171.67	104.9	0	1469
AT2G18440	2	7994941	7997239	-	AT2G18440	LincRNA	AT2G18150	Chr2:7892133..7893653	-	Protein-coding gene	Intra-chr.	0.48	1.18	171.67	104.9	0.09	1469
AT2G18440	2	7994941	7997239	-	AT2G18440	LincRNA	AT2G01890	Chr2:396768..399208	-	Protein-coding gene	Intra-chr.	0.48	0.39	171.67	104.9	0	1469
AT2G18440	2	7994941	7997239	-	AT2G18440	LincRNA	AT1G75310	Chr1:28261004..28266124	+	Protein-coding gene	Inter-chr.	0.48	0.78	171.67	104.9	0	1469
AT2G18440	2	7994941	7997239	-	AT2G18440	LincRNA	AT2G48160	Chr2:19689409..19696821	-	Protein-coding gene	Intra-chr.	0.48	0.39	171.67	104.9	0	1469
AT2G18440	2	7994941	7997239	-	AT2G18440	LincRNA	AT2G18330	Chr2:7965635..7969105	+	Protein-coding gene	Intra-chr.	0.95	0.39	171.67	104.9	0.37	1469
AT2G07525	2	9430576	9430967	-	At2NC040010	Convergent NAT-lncRNA	LincRNA-796	Chr2:9430618..9430895	-	LincRNA gene	Cis	0.71	0.2	0	0	0.75	390
AT2G07525	2	9430618	9430895	-	LincRNA-796	LincRNA	LincRNA-796	Chr2:9430618..9430895	-	LincRNA gene	Cis	0.71	0.2	0	0	0.74	276
Evolinc_SR_gID_027719	2	14736000	14740195	+	NAT-lncRNA-3910	Overlapping NAT-lncRNA	NAT-lncRNA-3910	Chr2:14736000..14740195	+	Overlapping NAT-lncRNA gene	Cis	0.48	0.98	27.9	17.95	18.38	257
Evolinc_SR_gID_027719	2	14736000	14740195	+	NAT-lncRNA-3910	Overlapping NAT-lncRNA	AT2G34930	Chr2:14737066..14739904	-	Protein-coding gene	Cis	1.67	5.29	27.9	17.95	16.41	257
Evolinc_SR_gID_027719	2	14736000	14740195	+	NAT-lncRNA-3910	Overlapping NAT-lncRNA	AT2G34925	Chr2:14734270..14734536	+	Protein-coding gene	Intra-chr.	0.24	0.2	27.9	17.95	1.68	257
AT2G36307	2	15218040	15219415	-	AT2G36307	LincRNA	AT2G36307	Chr2:15218040..15219415	-	LincRNA gene	Cis	0.48	0.39	1.15	0.52	26.35	1374
Evolinc_SR_gID_022159	2	16028871	16029571	+	NAT-lncRNA-403	Divergent NAT-lncRNA	NAT-lncRNA-403	Chr2:16028871..16029571	+	Divergent NAT-lncRNA gene	Cis	0.24	0.2	1.61	1.39	1.61	699
AT2G09250	2	17224510	17224811	-	NAT-lncRNA-1554	Convergent NAT-lncRNA	NAT-lncRNA-1554	Chr2:17224510..17224811	-	Convergent NAT-lncRNA gene	Cis	15.71	11.57	2017.74	2438.42	0.35	290
AT2G09250	2	17224510	17224811	-	NAT-lncRNA-1554	Convergent NAT-lncRNA	AT3G41768	Chr3:14197677..14199484	+	rDNA	Inter-chr.	0.48	0.39	2017.74	2438.42	0	290
AT2G41312	2	17225523	17226693	+	AT2G41312	LincRNA	AT2G41312	Chr2:17225523..17226693	+	LincRNA gene	Cis	0.48	1.96	2.42	1.05	12.81	521
AT2G41312	2	17225523	17226693	+	AT2G41312	LincRNA	AT2G41312	Chr2:17225523..17226693	+	LincRNA gene	Cis	0.48	1.96	2.42	1.05	12.81	1151
AT2G43375	2	18017116	18018691	-	AT2G43375	LincRNA	At3NC056191	Chr3:14199574..14200076	+	Divergent NAT-lncRNA gene	Inter-chr.	1.9	3.92	372.28	258.08	0	1574
AT2G43375	2	18017116	18018691	-	AT2G43375	LincRNA	AT2G43375	Chr2:18017116..18018691	-	LincRNA gene	Cis	8.57	16.47	372.28	258.08	15.75	1574
AT2G43375	2	18017116	18018691	-	AT2G43375	LincRNA	NAT-lncRNA-2669	Chr2:9818..10506	+	Overlapping NAT-lncRNA gene	Intra-chr.	0.48	0.39	372.28	258.08	0	1574
AT2G43375	2	18017116	18018691	-	AT2G43375	LincRNA	AT4G22990	Chr4:12048186..12051796	-	Protein-coding gene	Inter-chr.	0.48	0.39	372.28	258.08	0	1574
AT2G43375	2	18017116	18018691	-	AT2G43375	LincRNA	AT4G36290	Chr4:17169464..17173215	-	Protein-coding gene	Inter-chr.	0.95	0.39	372.28	258.08	0	1574
AT2G43375	2	18017116	18018691	-	AT2G43375	LincRNA	AT3G56825	Chr3:21041727..21042609	-	snRNA gene	Inter-chr.	0.48	0.39	372.28	258.08	0	1574
AT2G46192	2	18973307	18974133	+	AT2G46192	LincRNA	At3NC056191	Chr3:14199574..14200076	+	Divergent NAT-lncRNA gene	Inter-chr.	0.48	0.78	579	496.99	0	825
AT2G46192	2	18973307	18974133	+	AT2G46192	LincRNA	AT1G69252	Chr1:26036570..26037659	+	LincRNA gene	Inter-chr.	0.48	0.39	579	496.99	0	825
AT2G46192	2	18973307	18974133	+	AT2G46192	LincRNA	AT2G46192	Chr2:18973307..18974133	+	LincRNA gene	Cis	6.67	7.06	579	496.99	12.53	825
AT2G46192	2	18973307	18974133	+	AT2G46192	LincRNA	AT3G12250	Chr3:3905514..3908983	+	Protein-coding gene	Inter-chr.	0.95	0.78	579	496.99	0	825
AT2G46192	2	18973307	18974133	+	AT2G46192	LincRNA	AT3G41768	Chr3:14197677..14199484	+	rDNA	Inter-chr.	0.95	0.78	579	496.99	0	825
AT2G46192	2	18973307	18974133	+	AT2G46192	LincRNA	AT3G41768	Chr3:14197677..14199484	+	rDNA	Inter-chr.	3.33	1.57	579	496.99	0	825
Evolinc_SR_gID_035826	3	156086	157003	-	LincRNA-2036	LincRNA	LincRNA-2329	Chr3:156086..157000	-	LincRNA gene	Cis	0.24	0.2	0	0	1.52	773
Evolinc_SR_gID_035826	3	156086	157000	-	LincRNA-2329	LincRNA	LincRNA-2329	Chr3:156086..157000	-	LincRNA gene	Cis	0.24	0.2	0	0	1.52	773
AT3G07215	3	2296036	2297789	-	AT3G07215	LincRNA	AT3G07215	Chr3:2296036..2297789	-	LincRNA gene	Cis	0.95	1.57	59.14	52.45	22.39	1752
AT3G07215	3	2296036	2297789	-	AT3G07215	LincRNA	AT3G07215	Chr3:2296036..2297789	-	LincRNA gene	Cis	0.95	1.57	59.14	52.45	22.39	1577
AT3G07215	3	2296036	2297789	-	AT3G07215	LincRNA	AT3G07215	Chr3:2296036..2297789	-	LincRNA gene	Cis	0.95	1.57	59.14	52.45	22.39	1593
AT3G07215	3	2296036	2297789	-	AT3G07215	LincRNA	AT3G07215	Chr3:2296036..2297789	-	LincRNA gene	Cis	0.95	1.57	59.14	52.45	22.39	1565
Evolinc_SR_gID_036327	3	2362909	2366301	-	NAT-lncRNA-2282	Overlapping NAT-lncRNA	AT3G07390	Chr3:2365301..2366496	+	Protein-coding gene	Cis	0.95	0.98	18.91	25.97	5.77	2337
Evolinc_SR_gID_036327	3	2362909	2366301	-	NAT-lncRNA-2282	Overlapping NAT-lncRNA	AT3G07400	Chr3:2367302..2372445	+	Protein-coding gene	Intra-chr.	0.48	0.2	18.91	25.97	3.32	2337
AT3G00250	3	2362909	2366301	-	NAT-lncRNA-2282	Overlapping NAT-lncRNA	AT3G07390	Chr3:2365301..2366496	+	Protein-coding gene	Cis	0.95	0.98	18.91	25.97	5.77	1319
AT3G00250	3	2362909	2366301	-	NAT-lncRNA-2282	Overlapping NAT-lncRNA	AT3G07400	Chr3:2367302..2372445	+	Protein-coding gene	Intra-chr.	0.48	0.2	18.91	25.97	3.32	1319
Evolinc_SR_gID_029990	3	3867611	3870963	+	lnc-137	Overlapping NAT-lncRNA	AT3G12140	Chr3:3868588..3871728	-	Protein-coding gene	Cis	1.19	1.18	19.37	11.5	15.79	789
Evolinc_SR_gID_029990	3	3867822	3869543	+	NAT-lncRNA-2742	Overlapping NAT-lncRNA	AT3G12140	Chr3:3868588..3871728	-	Protein-coding gene	Cis	0.71	0.59	12.91	6.8	11.08	747
Evolinc_SR_gID_029990	3	3867611	3870963	+	lnc-137	Overlapping NAT-lncRNA	AT3G12140	Chr3:3868588..3871728	-	Protein-coding gene	Cis	1.19	1.18	19.37	11.5	15.79	767
Evolinc_SR_gID_029990	3	3867822	3869543	+	NAT-lncRNA-2742	Overlapping NAT-lncRNA	AT3G12140	Chr3:3868588..3871728	-	Protein-coding gene	Cis	0.71	0.59	12.91	6.8	11.08	747
Evolinc_SR_gID_029990	3	3867611	3870963	+	lnc-137	Overlapping NAT-lncRNA	AT3G12140	Chr3:3868588..3871728	-	Protein-coding gene	Cis	1.19	1.18	19.37	11.5	15.79	738
Evolinc_SR_gID_029990	3	3867822	3869543	+	NAT-lncRNA-2742	Overlapping NAT-lncRNA	AT3G12140	Chr3:3868588..3871728	-	Protein-coding gene	Cis	0.71	0.59	12.91	6.8	11.08	738
Evolinc_SR_gID_030086	3	4283716	4289596	+	lnc-138	Overlapping NAT-lncRNA	lnc-138	Chr3:4283716..4289596	+	Overlapping NAT-lncRNA gene	Cis	0.48	2.75	15.91	8.54	11.72	283
Evolinc_SR_gID_030086	3	4283716	4289596	+	lnc-138	Overlapping NAT-lncRNA	NAT-lncRNA-2227	Chr3:4287087..4289596	+	Overlapping NAT-lncRNA gene	Cis	0.48	0.39	15.91	8.54	8.15	283
Evolinc_SR_gID_030086	3	4283716	4289596	+	lnc-138	Overlapping NAT-lncRNA	AT3G13290	Chr3:4297381..4303508	+	Protein-coding gene	Intra-chr.	0.48	0.2	15.91	8.54	1.36	283
Evolinc_SR_gID_030087	3	4283716	4289596	+	lnc-138	Overlapping NAT-lncRNA	lnc-138	Chr3:4283716..4289596	+	Overlapping NAT-lncRNA gene	Cis	0.48	2.75	15.91	8.54	11.72	840
Evolinc_SR_gID_030087	3	4283716	4289596	+	lnc-138	Overlapping NAT-lncRNA	NAT-lncRNA-2227	Chr3:4287087..4289596	+	Overlapping NAT-lncRNA gene	Cis	0.48	0.39	15.91	8.54	8.15	840
Evolinc_SR_gID_030087	3	4283716	4289596	+	lnc-138	Overlapping NAT-lncRNA	AT3G13290	Chr3:4297381..4303508	+	Protein-coding gene	Intra-chr.	0.48	0.2	15.91	8.54	1.36	840
Evolinc_SR_gID_030511	3	5808218	5810024	+	AT3TU020800	Overlapping NAT-lncRNA	AT3G17040	Chr3:5809266..5812678	-	Protein-coding gene	Cis	1.43	1.18	37.93	23.35	11.1	795
AT3G03435	3	5829499	5830553	-	NAT-lncRNA-2795	Overlapping NAT-lncRNA	At3NC056191	Chr3:14199574..14200076	+	Divergent NAT-lncRNA gene	Intra-chr.	0.24	0.39	333.77	271.85	0	355
AT3G03435	3	5829499	5830553	-	NAT-lncRNA-2795	Overlapping NAT-lncRNA	NAT-lncRNA-2795	Chr3:5829499..5830553	-	Overlapping NAT-lncRNA gene	Cis	4.76	8.82	333.77	271.85	4.35	355
AT3G03595	3	6127595	6128132	-	NAT-lncRNA-2797	Overlapping NAT-lncRNA	NAT-lncRNA-2797	Chr3:6127595..6128132	-	Overlapping NAT-lncRNA gene	Cis	0.71	2.75	104.11	108.56	2.79	153
Evolinc_SR_gID_037365	3	6465657	6468246	-	NAT-lncRNA-3965	Overlapping NAT-lncRNA	NAT-lncRNA-2799	Chr3:6467139..6472314	-	Overlapping NAT-lncRNA gene	Cis	0.71	0.2	7.84	12.55	17.61	1067
Evolinc_SR_gID_037365	3	6467139	6472314	-	At3NC023450	Overlapping NAT-lncRNA	NAT-lncRNA-2799	Chr3:6467139..6472314	-	Overlapping NAT-lncRNA gene	Cis	0.71	0.59	1.73	2.44	22.18	1154
Evolinc_SR_gID_037365	3	6467139	6472314	-	NAT-lncRNA-2799	Overlapping NAT-lncRNA	NAT-lncRNA-2799	Chr3:6467139..6472314	-	Overlapping NAT-lncRNA gene	Cis	0.71	0.59	0	0	22.18	1154
Evolinc_SR_gID_037365	3	6465657	6472314	-	NAT-lncRNA-3966	Overlapping NAT-lncRNA	NAT-lncRNA-2799	Chr3:6467139..6472314	-	Overlapping NAT-lncRNA gene	Cis	0.95	0.78	8.41	12.89	27.56	1154
AT3G03765	3	6467139	6472314	-	At3NC023450	Overlapping NAT-lncRNA	NAT-lncRNA-2799	Chr3:6467139..6472314	-	Overlapping NAT-lncRNA gene	Cis	0.71	0.59	1.73	2.44	22.18	243
AT3G03765	3	6467139	6472314	-	NAT-lncRNA-2799	Overlapping NAT-lncRNA	NAT-lncRNA-2799	Chr3:6467139..6472314	-	Overlapping NAT-lncRNA gene	Cis	0.71	0.59	0	0	22.18	243
AT3G03765	3	6465657	6472314	-	NAT-lncRNA-3966	Overlapping NAT-lncRNA	NAT-lncRNA-2799	Chr3:6467139..6472314	-	Overlapping NAT-lncRNA gene	Cis	0.95	0.78	8.41	12.89	27.56	243
AT3G04775	3	8979069	8979756	-	At3NC032690	LincRNA	At3NC056191	Chr3:14199574..14200076	+	Divergent NAT-lncRNA gene	Intra-chr.	1.9	0.78	1260.15	1099.23	0	686
AT3G04775	3	8979069	8979756	-	At3NC032690	LincRNA	At3NC032690	Chr3:8979069..8979756	-	LincRNA gene	Cis	0.24	1.18	1260.15	1099.23	1.45	686
Evolinc_SR_gID_032129	3	11154140	11154849	+	NAT-lncRNA-1602	Convergent NAT-lncRNA	NAT-lncRNA-1602	Chr3:11154140..11154849	+	Convergent NAT-lncRNA gene	Cis	0.48	0.2	54.76	46.7	0.83	708
Evolinc_SR_gID_039756	3	14199574	14200076	+	At3NC056191	Divergent NAT-lncRNA	At3NC056191	Chr3:14199574..14200076	+	Divergent NAT-lncRNA gene	Cis	16.9	10.2	1633.23	1243.69	0.16	169
Evolinc_SR_gID_039756	3	14199574	14200076	+	At3NC056191	Divergent NAT-lncRNA	AT2G46192	Chr2:18973307..18974133	+	LincRNA gene	Inter-chr.	0.24	0.2	1633.23	1243.69	0	169
Evolinc_SR_gID_039756	3	14199574	14200076	+	At3NC056191	Divergent NAT-lncRNA	AT1G01183	Chr1:78932..79032	-	miRNA gene	Inter-chr.	0.24	0.78	1633.23	1243.69	0	169
Evolinc_SR_gID_039756	3	14199574	14200076	+	At3NC056191	Divergent NAT-lncRNA	NAT-lncRNA-2669	Chr2:9818..10506	+	Overlapping NAT-lncRNA gene	Inter-chr.	1.9	0.98	1633.23	1243.69	0	169
Evolinc_SR_gID_039756	3	14199574	14200076	+	At3NC056191	Divergent NAT-lncRNA	NAT-lncRNA-2274	Chr3:23426985..23429388	+	Overlapping NAT-lncRNA gene	Intra-chr.	0.24	0.59	1633.23	1243.69	0	169
Evolinc_SR_gID_039756	3	14199574	14200076	+	At3NC056191	Divergent NAT-lncRNA	AT2G45540	Chr2:18757489..18772831	-	Protein-coding gene	Inter-chr.	0.24	0.39	1633.23	1243.69	0	169
Evolinc_SR_gID_039756	3	14199574	14200076	+	At3NC056191	Divergent NAT-lncRNA	AT2G41700	Chr2:17382890..17396110	-	Protein-coding gene	Inter-chr.	0.24	0.2	1633.23	1243.69	0	169
Evolinc_SR_gID_039756	3	14199574	14200076	+	At3NC056191	Divergent NAT-lncRNA	AT4G10060	Chr4:6288827..6295402	+	Protein-coding gene	Inter-chr.	0.24	0.2	1633.23	1243.69	0	169
Evolinc_SR_gID_039756	3	14199574	14200076	+	At3NC056191	Divergent NAT-lncRNA	AT4G01290	Chr4:537990..543869	-	Protein-coding gene	Inter-chr.	0.71	0.78	1633.23	1243.69	0	169
Evolinc_SR_gID_039756	3	14199574	14200076	+	At3NC056191	Divergent NAT-lncRNA	AT2G31010	Chr2:13194185..13200128	+	Protein-coding gene	Inter-chr.	0.48	0.2	1633.23	1243.69	0	169
Evolinc_SR_gID_039756	3	14199574	14200076	+	At3NC056191	Divergent NAT-lncRNA	AT5G66030	Chr5:26404894..26410255	-	Protein-coding gene	Inter-chr.	0.48	0.2	1633.23	1243.69	0	169
Evolinc_SR_gID_039756	3	14199574	14200076	+	At3NC056191	Divergent NAT-lncRNA	AT4G03250	Chr4:1424902..1427744	+	Protein-coding gene	Inter-chr.	0.24	0.2	1633.23	1243.69	0	169
Evolinc_SR_gID_039756	3	14199574	14200076	+	At3NC056191	Divergent NAT-lncRNA	AT1G58602	Chr1:21746354..21765705	+	Protein-coding gene	Inter-chr.	0.95	0.2	1633.23	1243.69	0	169
Evolinc_SR_gID_039756	3	14199574	14200076	+	At3NC056191	Divergent NAT-lncRNA	AT1G06670	Chr1:2040433..2047612	+	Protein-coding gene	Inter-chr.	0.24	0.2	1633.23	1243.69	0	169
Evolinc_SR_gID_039756	3	14199574	14200076	+	At3NC056191	Divergent NAT-lncRNA	AT4G04885	Chr4:2471972..2475981	+	Protein-coding gene	Inter-chr.	0.24	0.2	1633.23	1243.69	0	169
Evolinc_SR_gID_039756	3	14199574	14200076	+	At3NC056191	Divergent NAT-lncRNA	AT1G01040	Chr1:23146..31227	+	Protein-coding gene	Inter-chr.	1.19	0.59	1633.23	1243.69	0	169
Evolinc_SR_gID_039756	3	14199574	14200076	+	At3NC056191	Divergent NAT-lncRNA	AT4G34580	Chr4:16515327..16519534	+	Protein-coding gene	Inter-chr.	0.24	0.2	1633.23	1243.69	0	169
Evolinc_SR_gID_039756	3	14199574	14200076	+	At3NC056191	Divergent NAT-lncRNA	AT4G29840	Chr4:14599216..14601055	-	Protein-coding gene	Inter-chr.	0.24	0.2	1633.23	1243.69	0	169
Evolinc_SR_gID_039756	3	14199574	14200076	+	At3NC056191	Divergent NAT-lncRNA	AT4G00150	Chr4:57199..59286	-	Protein-coding gene	Inter-chr.	0.48	0.39	1633.23	1243.69	0	169
Evolinc_SR_gID_039756	3	14199574	14200076	+	At3NC056191	Divergent NAT-lncRNA	AT1G10130	Chr1:3310930..3322213	+	Protein-coding gene	Inter-chr.	0.24	0.59	1633.23	1243.69	0	169
Evolinc_SR_gID_039756	3	14199574	14200076	+	At3NC056191	Divergent NAT-lncRNA	AT4G28080	Chr4:13948603..13957840	-	Protein-coding gene	Inter-chr.	0.24	0.2	1633.23	1243.69	0	169
Evolinc_SR_gID_039756	3	14199574	14200076	+	At3NC056191	Divergent NAT-lncRNA	AT4G39420	Chr4:18339287..18355093	+	Protein-coding gene	Inter-chr.	0.24	0.39	1633.23	1243.69	0	169
Evolinc_SR_gID_039756	3	14199574	14200076	+	At3NC056191	Divergent NAT-lncRNA	AT4G29780	Chr4:14579704..14581700	+	Protein-coding gene	Inter-chr.	0.48	0.2	1633.23	1243.69	0	169
Evolinc_SR_gID_039756	3	14199574	14200076	+	At3NC056191	Divergent NAT-lncRNA	AT1G23230	Chr1:8244440..8251795	+	Protein-coding gene	Inter-chr.	0.48	0.78	1633.23	1243.69	0	169
Evolinc_SR_gID_039756	3	14199574	14200076	+	At3NC056191	Divergent NAT-lncRNA	AT4G31570	Chr4:15297014..15306410	+	Protein-coding gene	Inter-chr.	0.71	0.59	1633.23	1243.69	0	169
Evolinc_SR_gID_039756	3	14199574	14200076	+	At3NC056191	Divergent NAT-lncRNA	AT1G80830	Chr1:30372879..30375696	-	Protein-coding gene	Inter-chr.	0.48	0.2	1633.23	1243.69	0	169
Evolinc_SR_gID_039756	3	14199574	14200076	+	At3NC056191	Divergent NAT-lncRNA	AT5G04140	Chr5:1129852..1138442	+	Protein-coding gene	Inter-chr.	0.24	0.2	1633.23	1243.69	0	169
Evolinc_SR_gID_039756	3	14199574	14200076	+	At3NC056191	Divergent NAT-lncRNA	AT1G01030	Chr1:11649..13714	-	Protein-coding gene	Inter-chr.	0.48	0.2	1633.23	1243.69	0	169
Evolinc_SR_gID_039756	3	14199574	14200076	+	At3NC056191	Divergent NAT-lncRNA	AT4G03080	Chr4:1359655..1365475	-	Protein-coding gene	Inter-chr.	0.24	0.2	1633.23	1243.69	0	169
Evolinc_SR_gID_039756	3	14199574	14200076	+	At3NC056191	Divergent NAT-lncRNA	AT1G79830	Chr1:30027670..30033901	-	Protein-coding gene	Inter-chr.	0.24	0.2	1633.23	1243.69	0	169
Evolinc_SR_gID_039756	3	14199574	14200076	+	At3NC056191	Divergent NAT-lncRNA	AT5G62000	Chr5:24910358..24915210	+	Protein-coding gene	Inter-chr.	0.24	0.2	1633.23	1243.69	0	169
Evolinc_SR_gID_039756	3	14199574	14200076	+	At3NC056191	Divergent NAT-lncRNA	AT3G01930	Chr3:319061..321560	-	Protein-coding gene	Intra-chr.	0.24	0.39	1633.23	1243.69	0	169
Evolinc_SR_gID_039756	3	14199574	14200076	+	At3NC056191	Divergent NAT-lncRNA	AT1G07180	Chr1:2204320..2206934	+	Protein-coding gene	Inter-chr.	0.24	0.2	1633.23	1243.69	0	169
Evolinc_SR_gID_039756	3	14199574	14200076	+	At3NC056191	Divergent NAT-lncRNA	AT1G01260	Chr1:108946..111609	+	Protein-coding gene	Inter-chr.	1.19	0.2	1633.23	1243.69	0	169
Evolinc_SR_gID_039756	3	14199574	14200076	+	At3NC056191	Divergent NAT-lncRNA	AT2G35630	Chr2:14966678..14980606	+	Protein-coding gene	Inter-chr.	0.24	0.39	1633.23	1243.69	0	169
Evolinc_SR_gID_039756	3	14199574	14200076	+	At3NC056191	Divergent NAT-lncRNA	AT4G27430	Chr4:13718679..13723324	+	Protein-coding gene	Inter-chr.	0.24	0.2	1633.23	1243.69	0	169
Evolinc_SR_gID_039756	3	14199574	14200076	+	At3NC056191	Divergent NAT-lncRNA	AT5G01170	Chr5:58162..60136	+	Protein-coding gene	Inter-chr.	0.71	0.2	1633.23	1243.69	0	169
Evolinc_SR_gID_039756	3	14199574	14200076	+	At3NC056191	Divergent NAT-lncRNA	AT1G07200	Chr1:2208719..2212546	-	Protein-coding gene	Inter-chr.	0.24	0.2	1633.23	1243.69	0	169
Evolinc_SR_gID_039756	3	14199574	14200076	+	At3NC056191	Divergent NAT-lncRNA	AT4G40050	Chr4:18560860..18563838	-	Protein-coding gene	Inter-chr.	0.48	0.39	1633.23	1243.69	0	169
Evolinc_SR_gID_039756	3	14199574	14200076	+	At3NC056191	Divergent NAT-lncRNA	AT5G66850	Chr5:26695607..26699324	-	Protein-coding gene	Inter-chr.	0.24	0.2	1633.23	1243.69	0	169
Evolinc_SR_gID_039756	3	14199574	14200076	+	At3NC056191	Divergent NAT-lncRNA	AT1G01140	Chr1:64166..67625	-	Protein-coding gene	Inter-chr.	1.19	0.2	1633.23	1243.69	0	169
Evolinc_SR_gID_039756	3	14199574	14200076	+	At3NC056191	Divergent NAT-lncRNA	AT3G41768	Chr3:14197677..14199484	+	rDNA	Cis	4.29	4.71	1633.23	1243.69	0.1	169
Evolinc_SR_gID_039756	3	14199574	14200076	+	At3NC056191	Divergent NAT-lncRNA	AT3G56825	Chr3:21041727..21042609	-	snRNA gene	Intra-chr.	0.48	0.98	1633.23	1243.69	0	169
AT3G06355	3	14199574	14200076	+	At3NC056191	Divergent NAT-lncRNA	At3NC056191	Chr3:14199574..14200076	+	Divergent NAT-lncRNA gene	Cis	16.9	10.2	1633.23	1243.69	0.16	501
AT3G06355	3	14199574	14200076	+	At3NC056191	Divergent NAT-lncRNA	AT2G46192	Chr2:18973307..18974133	+	LincRNA gene	Inter-chr.	0.24	0.2	1633.23	1243.69	0	501
AT3G06355	3	14199574	14200076	+	At3NC056191	Divergent NAT-lncRNA	AT1G01183	Chr1:78932..79032	-	miRNA gene	Inter-chr.	0.24	0.78	1633.23	1243.69	0	501
AT3G06355	3	14199574	14200076	+	At3NC056191	Divergent NAT-lncRNA	NAT-lncRNA-2669	Chr2:9818..10506	+	Overlapping NAT-lncRNA gene	Inter-chr.	1.9	0.98	1633.23	1243.69	0	501
AT3G06355	3	14199574	14200076	+	At3NC056191	Divergent NAT-lncRNA	NAT-lncRNA-2274	Chr3:23426985..23429388	+	Overlapping NAT-lncRNA gene	Intra-chr.	0.24	0.59	1633.23	1243.69	0	501
AT3G06355	3	14199574	14200076	+	At3NC056191	Divergent NAT-lncRNA	AT2G45540	Chr2:18757489..18772831	-	Protein-coding gene	Inter-chr.	0.24	0.39	1633.23	1243.69	0	501
AT3G06355	3	14199574	14200076	+	At3NC056191	Divergent NAT-lncRNA	AT2G41700	Chr2:17382890..17396110	-	Protein-coding gene	Inter-chr.	0.24	0.2	1633.23	1243.69	0	501
AT3G06355	3	14199574	14200076	+	At3NC056191	Divergent NAT-lncRNA	AT4G10060	Chr4:6288827..6295402	+	Protein-coding gene	Inter-chr.	0.24	0.2	1633.23	1243.69	0	501
AT3G06355	3	14199574	14200076	+	At3NC056191	Divergent NAT-lncRNA	AT4G01290	Chr4:537990..543869	-	Protein-coding gene	Inter-chr.	0.71	0.78	1633.23	1243.69	0	501
AT3G06355	3	14199574	14200076	+	At3NC056191	Divergent NAT-lncRNA	AT2G31010	Chr2:13194185..13200128	+	Protein-coding gene	Inter-chr.	0.48	0.2	1633.23	1243.69	0	501
AT3G06355	3	14199574	14200076	+	At3NC056191	Divergent NAT-lncRNA	AT5G66030	Chr5:26404894..26410255	-	Protein-coding gene	Inter-chr.	0.48	0.2	1633.23	1243.69	0	501
AT3G06355	3	14199574	14200076	+	At3NC056191	Divergent NAT-lncRNA	AT4G03250	Chr4:1424902..1427744	+	Protein-coding gene	Inter-chr.	0.24	0.2	1633.23	1243.69	0	501
AT3G06355	3	14199574	14200076	+	At3NC056191	Divergent NAT-lncRNA	AT1G58602	Chr1:21746354..21765705	+	Protein-coding gene	Inter-chr.	0.95	0.2	1633.23	1243.69	0	501
AT3G06355	3	14199574	14200076	+	At3NC056191	Divergent NAT-lncRNA	AT1G06670	Chr1:2040433..2047612	+	Protein-coding gene	Inter-chr.	0.24	0.2	1633.23	1243.69	0	501
AT3G06355	3	14199574	14200076	+	At3NC056191	Divergent NAT-lncRNA	AT4G04885	Chr4:2471972..2475981	+	Protein-coding gene	Inter-chr.	0.24	0.2	1633.23	1243.69	0	501
AT3G06355	3	14199574	14200076	+	At3NC056191	Divergent NAT-lncRNA	AT1G01040	Chr1:23146..31227	+	Protein-coding gene	Inter-chr.	1.19	0.59	1633.23	1243.69	0	501
AT3G06355	3	14199574	14200076	+	At3NC056191	Divergent NAT-lncRNA	AT4G34580	Chr4:16515327..16519534	+	Protein-coding gene	Inter-chr.	0.24	0.2	1633.23	1243.69	0	501
AT3G06355	3	14199574	14200076	+	At3NC056191	Divergent NAT-lncRNA	AT4G29840	Chr4:14599216..14601055	-	Protein-coding gene	Inter-chr.	0.24	0.2	1633.23	1243.69	0	501
AT3G06355	3	14199574	14200076	+	At3NC056191	Divergent NAT-lncRNA	AT4G00150	Chr4:57199..59286	-	Protein-coding gene	Inter-chr.	0.48	0.39	1633.23	1243.69	0	501
AT3G06355	3	14199574	14200076	+	At3NC056191	Divergent NAT-lncRNA	AT1G10130	Chr1:3310930..3322213	+	Protein-coding gene	Inter-chr.	0.24	0.59	1633.23	1243.69	0	501
AT3G06355	3	14199574	14200076	+	At3NC056191	Divergent NAT-lncRNA	AT4G28080	Chr4:13948603..13957840	-	Protein-coding gene	Inter-chr.	0.24	0.2	1633.23	1243.69	0	501
AT3G06355	3	14199574	14200076	+	At3NC056191	Divergent NAT-lncRNA	AT4G39420	Chr4:18339287..18355093	+	Protein-coding gene	Inter-chr.	0.24	0.39	1633.23	1243.69	0	501
AT3G06355	3	14199574	14200076	+	At3NC056191	Divergent NAT-lncRNA	AT4G29780	Chr4:14579704..14581700	+	Protein-coding gene	Inter-chr.	0.48	0.2	1633.23	1243.69	0	501
AT3G06355	3	14199574	14200076	+	At3NC056191	Divergent NAT-lncRNA	AT1G23230	Chr1:8244440..8251795	+	Protein-coding gene	Inter-chr.	0.48	0.78	1633.23	1243.69	0	501
AT3G06355	3	14199574	14200076	+	At3NC056191	Divergent NAT-lncRNA	AT4G31570	Chr4:15297014..15306410	+	Protein-coding gene	Inter-chr.	0.71	0.59	1633.23	1243.69	0	501
AT3G06355	3	14199574	14200076	+	At3NC056191	Divergent NAT-lncRNA	AT1G80830	Chr1:30372879..30375696	-	Protein-coding gene	Inter-chr.	0.48	0.2	1633.23	1243.69	0	501
AT3G06355	3	14199574	14200076	+	At3NC056191	Divergent NAT-lncRNA	AT5G04140	Chr5:1129852..1138442	+	Protein-coding gene	Inter-chr.	0.24	0.2	1633.23	1243.69	0	501
AT3G06355	3	14199574	14200076	+	At3NC056191	Divergent NAT-lncRNA	AT1G01030	Chr1:11649..13714	-	Protein-coding gene	Inter-chr.	0.48	0.2	1633.23	1243.69	0	501
AT3G06355	3	14199574	14200076	+	At3NC056191	Divergent NAT-lncRNA	AT4G03080	Chr4:1359655..1365475	-	Protein-coding gene	Inter-chr.	0.24	0.2	1633.23	1243.69	0	501
AT3G06355	3	14199574	14200076	+	At3NC056191	Divergent NAT-lncRNA	AT1G79830	Chr1:30027670..30033901	-	Protein-coding gene	Inter-chr.	0.24	0.2	1633.23	1243.69	0	501
AT3G06355	3	14199574	14200076	+	At3NC056191	Divergent NAT-lncRNA	AT5G62000	Chr5:24910358..24915210	+	Protein-coding gene	Inter-chr.	0.24	0.2	1633.23	1243.69	0	501
AT3G06355	3	14199574	14200076	+	At3NC056191	Divergent NAT-lncRNA	AT3G01930	Chr3:319061..321560	-	Protein-coding gene	Intra-chr.	0.24	0.39	1633.23	1243.69	0	501
AT3G06355	3	14199574	14200076	+	At3NC056191	Divergent NAT-lncRNA	AT1G07180	Chr1:2204320..2206934	+	Protein-coding gene	Inter-chr.	0.24	0.2	1633.23	1243.69	0	501
AT3G06355	3	14199574	14200076	+	At3NC056191	Divergent NAT-lncRNA	AT1G01260	Chr1:108946..111609	+	Protein-coding gene	Inter-chr.	1.19	0.2	1633.23	1243.69	0	501
AT3G06355	3	14199574	14200076	+	At3NC056191	Divergent NAT-lncRNA	AT2G35630	Chr2:14966678..14980606	+	Protein-coding gene	Inter-chr.	0.24	0.39	1633.23	1243.69	0	501
AT3G06355	3	14199574	14200076	+	At3NC056191	Divergent NAT-lncRNA	AT4G27430	Chr4:13718679..13723324	+	Protein-coding gene	Inter-chr.	0.24	0.2	1633.23	1243.69	0	501
AT3G06355	3	14199574	14200076	+	At3NC056191	Divergent NAT-lncRNA	AT5G01170	Chr5:58162..60136	+	Protein-coding gene	Inter-chr.	0.71	0.2	1633.23	1243.69	0	501
AT3G06355	3	14199574	14200076	+	At3NC056191	Divergent NAT-lncRNA	AT1G07200	Chr1:2208719..2212546	-	Protein-coding gene	Inter-chr.	0.24	0.2	1633.23	1243.69	0	501
AT3G06355	3	14199574	14200076	+	At3NC056191	Divergent NAT-lncRNA	AT4G40050	Chr4:18560860..18563838	-	Protein-coding gene	Inter-chr.	0.48	0.39	1633.23	1243.69	0	501
AT3G06355	3	14199574	14200076	+	At3NC056191	Divergent NAT-lncRNA	AT5G66850	Chr5:26695607..26699324	-	Protein-coding gene	Inter-chr.	0.24	0.2	1633.23	1243.69	0	501
AT3G06355	3	14199574	14200076	+	At3NC056191	Divergent NAT-lncRNA	AT1G01140	Chr1:64166..67625	-	Protein-coding gene	Inter-chr.	1.19	0.2	1633.23	1243.69	0	501
AT3G06355	3	14199574	14200076	+	At3NC056191	Divergent NAT-lncRNA	AT3G41768	Chr3:14197677..14199484	+	rDNA	Cis	4.29	4.71	1633.23	1243.69	0.1	501
AT3G06355	3	14199574	14200076	+	At3NC056191	Divergent NAT-lncRNA	AT3G56825	Chr3:21041727..21042609	-	snRNA gene	Intra-chr.	0.48	0.98	1633.23	1243.69	0	501
AT3G44798	3	16342295	16343014	+	AT3G44798	LincRNA	AT3G44798	Chr3:16342295..16343014	+	LincRNA gene	Cis	0.95	0.78	2.54	0.7	11.79	718
AT3G44798	3	16342017	16343046	-	NAT-lncRNA-3974	Overlapping NAT-lncRNA	AT3G44798	Chr3:16342295..16343014	+	LincRNA gene	Cis	0.24	0.2	2.88	1.22	7.66	719
AT3G00810	3	17191668	17195280	+	AT3G46668	LincRNA	AT3G46670	Chr3:17192589..17194397	-	Protein-coding gene	Cis	1.43	0.39	8.07	3.66	18.78	668
Evolinc_SR_gID_034761	3	19484411	19486832	+	NAT-lncRNA-3960	Overlapping NAT-lncRNA	NAT-lncRNA-3960	Chr3:19484411..19486832	+	Overlapping NAT-lncRNA gene	Cis	0.24	0.2	4.38	4.18	8.71	443
Evolinc_SR_gID_034762	3	19484411	19486832	+	NAT-lncRNA-3960	Overlapping NAT-lncRNA	NAT-lncRNA-3960	Chr3:19484411..19486832	+	Overlapping NAT-lncRNA gene	Cis	0.24	0.2	4.38	4.18	8.71	754
AT3G55485	3	20571434	20571938	+	AT3G55485	LincRNA	AT3G55485	Chr3:20571434..20571938	+	LincRNA gene	Cis	0.48	0.39	0	0	1.57	503
AT4G02005	4	876908	879741	-	AT4G02005	LincRNA	AT4G02005	Chr4:876908..879741	-	LincRNA gene	Cis	0.48	1.57	4.73	1.57	15.48	2823
AT4G02005	4	876908	879741	-	AT4G02005	LincRNA	AT4G02005	Chr4:876908..879741	-	LincRNA gene	Cis	0.48	1.57	4.73	1.57	15.48	2832
AT4G02005	4	876908	879741	-	AT4G02005	LincRNA	AT4G02005	Chr4:876908..879741	-	LincRNA gene	Cis	0.48	1.57	4.73	1.57	15.48	2803
AT4G02005	4	876908	879741	-	AT4G02005	LincRNA	AT4G02005	Chr4:876908..879741	-	LincRNA gene	Cis	0.48	1.57	4.73	1.57	15.48	2272
AT4G02005	4	876908	879741	-	AT4G02005	LincRNA	AT4G02005	Chr4:876908..879741	-	LincRNA gene	Cis	0.48	1.57	4.73	1.57	15.48	2814
AT4G02005	4	876908	879741	-	AT4G02005	LincRNA	AT4G02005	Chr4:876908..879741	-	LincRNA gene	Cis	0.48	1.57	4.73	1.57	15.48	2832
Evolinc_LR_gID_000189	4	1445727	1446255	+	NAT-lncRNA-3980	Overlapping NAT-lncRNA	NAT-lncRNA-3980	Chr4:1445727..1446255	+	Overlapping NAT-lncRNA gene	Cis	5	6.86	564.82	440.88	1.64	300
Evolinc_LR_gID_000189	4	1445727	1446255	+	NAT-lncRNA-3980	Overlapping NAT-lncRNA	AT3G41768	Chr3:14197677..14199484	+	rDNA	Inter-chr.	0.48	1.18	564.82	440.88	0	300
AT4G04565	4	1472017	1476764	+	At4NC005680	Overlapping NAT-lncRNA	NAT-lncRNA-3983	Chr4:1472733..1476764	+	Overlapping NAT-lncRNA gene	Cis	1.9	0.98	886.48	900.75	5.29	1118
Evolinc_SR_gID_042836	4	1472017	1476764	+	At4NC005680	Overlapping NAT-lncRNA	NAT-lncRNA-3983	Chr4:1472733..1476764	+	Overlapping NAT-lncRNA gene	Cis	1.9	0.98	886.48	900.75	5.29	658
Evolinc_SR_gID_042836	4	1472726	1476764	+	NAT-lncRNA-3981	Overlapping NAT-lncRNA	NAT-lncRNA-3983	Chr4:1472733..1476764	+	Overlapping NAT-lncRNA gene	Cis	1.9	0.98	856.28	851.96	4.23	609
Evolinc_SR_gID_042836	4	1472727	1476764	+	NAT-lncRNA-3982	Overlapping NAT-lncRNA	NAT-lncRNA-3983	Chr4:1472733..1476764	+	Overlapping NAT-lncRNA gene	Cis	1.9	0.98	856.28	851.96	4.2	608
Evolinc_SR_gID_042836	4	1472733	1476764	+	NAT-lncRNA-3983	Overlapping NAT-lncRNA	NAT-lncRNA-3983	Chr4:1472733..1476764	+	Overlapping NAT-lncRNA gene	Cis	1.9	0.98	848.78	845.68	4.17	602
AT4G04585	4	1472017	1476764	+	At4NC005680	Overlapping NAT-lncRNA	NAT-lncRNA-3983	Chr4:1472733..1476764	+	Overlapping NAT-lncRNA gene	Cis	1.9	0.98	886.48	900.75	5.29	523
AT4G04585	4	1472726	1476764	+	NAT-lncRNA-3981	Overlapping NAT-lncRNA	NAT-lncRNA-3983	Chr4:1472733..1476764	+	Overlapping NAT-lncRNA gene	Cis	1.9	0.98	856.28	851.96	4.23	523
AT4G04585	4	1472727	1476764	+	NAT-lncRNA-3982	Overlapping NAT-lncRNA	NAT-lncRNA-3983	Chr4:1472733..1476764	+	Overlapping NAT-lncRNA gene	Cis	1.9	0.98	856.28	851.96	4.2	523
AT4G04585	4	1472733	1476764	+	NAT-lncRNA-3983	Overlapping NAT-lncRNA	NAT-lncRNA-3983	Chr4:1472733..1476764	+	Overlapping NAT-lncRNA gene	Cis	1.9	0.98	848.78	845.68	4.17	523
Evolinc_SR_gID_042837	4	1472017	1476764	+	At4NC005680	Overlapping NAT-lncRNA	NAT-lncRNA-3983	Chr4:1472733..1476764	+	Overlapping NAT-lncRNA gene	Cis	1.9	0.98	886.48	900.75	5.29	500
Evolinc_SR_gID_042837	4	1472726	1476764	+	NAT-lncRNA-3981	Overlapping NAT-lncRNA	NAT-lncRNA-3983	Chr4:1472733..1476764	+	Overlapping NAT-lncRNA gene	Cis	1.9	0.98	856.28	851.96	4.23	500
Evolinc_SR_gID_042837	4	1472727	1476764	+	NAT-lncRNA-3982	Overlapping NAT-lncRNA	NAT-lncRNA-3983	Chr4:1472733..1476764	+	Overlapping NAT-lncRNA gene	Cis	1.9	0.98	856.28	851.96	4.2	500
Evolinc_SR_gID_042837	4	1472733	1476764	+	NAT-lncRNA-3983	Overlapping NAT-lncRNA	NAT-lncRNA-3983	Chr4:1472733..1476764	+	Overlapping NAT-lncRNA gene	Cis	1.9	0.98	848.78	845.68	4.17	500
AT4G04595	4	1472017	1476764	+	At4NC005680	Overlapping NAT-lncRNA	NAT-lncRNA-3983	Chr4:1472733..1476764	+	Overlapping NAT-lncRNA gene	Cis	1.9	0.98	886.48	900.75	5.29	466
AT4G04595	4	1472726	1476764	+	NAT-lncRNA-3981	Overlapping NAT-lncRNA	NAT-lncRNA-3983	Chr4:1472733..1476764	+	Overlapping NAT-lncRNA gene	Cis	1.9	0.98	856.28	851.96	4.23	466
AT4G04595	4	1472727	1476764	+	NAT-lncRNA-3982	Overlapping NAT-lncRNA	NAT-lncRNA-3983	Chr4:1472733..1476764	+	Overlapping NAT-lncRNA gene	Cis	1.9	0.98	856.28	851.96	4.2	466
AT4G04595	4	1472733	1476764	+	NAT-lncRNA-3983	Overlapping NAT-lncRNA	NAT-lncRNA-3983	Chr4:1472733..1476764	+	Overlapping NAT-lncRNA gene	Cis	1.9	0.98	848.78	845.68	4.17	466
AT4G04625	4	1487737	1497269	+	At4NC005800	Overlapping NAT-lncRNA	NAT-lncRNA-3984	Chr4:1487737..1497269	+	Overlapping NAT-lncRNA gene	Cis	2.38	0.59	0	0	28.98	320
AT4G04625	4	1487737	1497269	+	At4NC005800	Overlapping NAT-lncRNA	AT4G03390	Chr4:1490465..1495103	-	Protein-coding gene	Cis	2.86	1.96	0	0	21.56	320
AT4G04625	4	1487737	1497269	+	NAT-lncRNA-3984	Overlapping NAT-lncRNA	NAT-lncRNA-3984	Chr4:1487737..1497269	+	Overlapping NAT-lncRNA gene	Cis	2.38	0.59	20.64	27.01	28.98	320
AT4G04625	4	1487737	1497269	+	NAT-lncRNA-3984	Overlapping NAT-lncRNA	AT4G03390	Chr4:1490465..1495103	-	Protein-coding gene	Cis	2.86	1.96	20.64	27.01	21.56	320
Evolinc_SR_gID_042846	4	1487737	1497269	+	At4NC005800	Overlapping NAT-lncRNA	NAT-lncRNA-3984	Chr4:1487737..1497269	+	Overlapping NAT-lncRNA gene	Cis	2.38	0.59	0	0	28.98	1219
Evolinc_SR_gID_042846	4	1487737	1497269	+	At4NC005800	Overlapping NAT-lncRNA	AT4G03390	Chr4:1490465..1495103	-	Protein-coding gene	Cis	2.86	1.96	0	0	21.56	1219
Evolinc_SR_gID_042846	4	1487737	1497269	+	NAT-lncRNA-3984	Overlapping NAT-lncRNA	NAT-lncRNA-3984	Chr4:1487737..1497269	+	Overlapping NAT-lncRNA gene	Cis	2.38	0.59	20.64	27.01	28.98	1219
Evolinc_SR_gID_042846	4	1487737	1497269	+	NAT-lncRNA-3984	Overlapping NAT-lncRNA	AT4G03390	Chr4:1490465..1495103	-	Protein-coding gene	Cis	2.86	1.96	20.64	27.01	21.56	1219
AT4G08035	4	4866554	4868343	+	AT4G08035	LincRNA	AT4G08035	Chr4:4866554..4868343	+	LincRNA gene	Cis	1.19	0.78	7.49	6.27	3.85	1788
AT4G08035	4	4866554	4868343	+	AT4G08035	LincRNA	AT4G08035	Chr4:4866554..4868343	+	LincRNA gene	Cis	1.19	0.78	7.49	6.27	3.85	1697
Evolinc_SR_gID_049736	4	5637681	5641678	+	NAT-lncRNA-2343	Overlapping NAT-lncRNA	At4NC025560	Chr4:5634931..5635365	+	Convergent NAT-lncRNA gene	Intra-chr.	0.24	0.2	89.93	47.22	0.55	922
Evolinc_SR_gID_049736	4	5637681	5641678	+	NAT-lncRNA-2343	Overlapping NAT-lncRNA	NAT-lncRNA-2344	Chr4:5637702..5641678	+	Overlapping NAT-lncRNA gene	Cis	4.05	9.61	89.93	47.22	17.67	922
Evolinc_SR_gID_049736	4	5637681	5641678	+	NAT-lncRNA-2343	Overlapping NAT-lncRNA	AT4G08850	Chr4:5636489..5640636	-	Protein-coding gene	Cis	0.24	1.57	89.93	47.22	17.83	922
Evolinc_SR_gID_049736	4	5637681	5641678	+	NAT-lncRNA-2343	Overlapping NAT-lncRNA	AT4G08870	Chr4:5646439..5648727	-	Protein-coding gene	Intra-chr.	1.19	1.18	89.93	47.22	2.28	922
Evolinc_SR_gID_049736	4	5637702	5641678	+	NAT-lncRNA-2344	Overlapping NAT-lncRNA	At4NC025560	Chr4:5634931..5635365	+	Convergent NAT-lncRNA gene	Intra-chr.	0.24	0.2	89.35	47.05	0.51	922
Evolinc_SR_gID_049736	4	5637702	5641678	+	NAT-lncRNA-2344	Overlapping NAT-lncRNA	NAT-lncRNA-2344	Chr4:5637702..5641678	+	Overlapping NAT-lncRNA gene	Cis	4.05	9.22	89.35	47.05	17.67	922
Evolinc_SR_gID_049736	4	5637702	5641678	+	NAT-lncRNA-2344	Overlapping NAT-lncRNA	AT4G08870	Chr4:5646439..5648727	-	Protein-coding gene	Intra-chr.	1.19	1.18	89.35	47.05	2.28	922
Evolinc_SR_gID_049736	4	5637702	5641678	+	NAT-lncRNA-2344	Overlapping NAT-lncRNA	AT4G08850	Chr4:5636489..5640636	-	Protein-coding gene	Cis	0.24	1.57	89.35	47.05	17.83	922
Evolinc_SR_gID_050144	4	6863529	6866402	-	AT4TU030240	Overlapping NAT-lncRNA	AT4TU030240	Chr4:6863529..6866402	-	Overlapping NAT-lncRNA gene	Cis	0.24	0.39	211.79	128.43	7.99	119
Evolinc_SR_gID_050144	4	6863529	6866402	-	AT4TU030240	Overlapping NAT-lncRNA	AT4G11280	Chr4:6864097..6866116	+	Protein-coding gene	Cis	1.67	4.9	211.79	128.43	7.17	119
Evolinc_SR_gID_050433	4	7758205	7762110	-	lnc-443	Overlapping NAT-lncRNA	lnc-443	Chr4:7758205..7762110	-	Overlapping NAT-lncRNA gene	Cis	1.9	1.96	189.08	200.05	7.76	246
Evolinc_SR_gID_050433	4	7758205	7762110	-	lnc-443	Overlapping NAT-lncRNA	AT4G13370	Chr4:7777793..7780366	-	Protein-coding gene	Intra-chr.	1.43	0.2	189.08	200.05	0.23	246
Evolinc_SR_gID_050433	4	7758205	7762110	-	lnc-443	Overlapping NAT-lncRNA	AT4G13350	Chr4:7769770..7773815	-	Protein-coding gene	Intra-chr.	0.48	0.78	189.08	200.05	0.69	246
Evolinc_SR_gID_050433	4	7758205	7762110	-	lnc-443	Overlapping NAT-lncRNA	AT4G13340	Chr4:7758610..7761057	+	Protein-coding gene	Cis	3.1	2.94	189.08	200.05	6.24	246
Evolinc_SR_gID_050433	4	7758205	7762110	-	lnc-443	Overlapping NAT-lncRNA	AT4G13345	Chr4:7765073..7769688	+	Protein-coding gene	Intra-chr.	0.71	1.76	189.08	200.05	4.81	246
AT4G13495	4	7842967	7846774	+	AT4G13495	LincRNA	At4NC034170	Chr4:7849450..7849699	+	Convergent NAT-lncRNA gene	Intra-chr.	0.95	1.18	0	0	2.21	3806
AT4G13495	4	7842967	7846774	+	AT4G13495	LincRNA	NAT-lncRNA-1769	Chr4:7847194..7847390	-	Convergent NAT-lncRNA gene	Cis	0.48	0.78	0	0	17.44	3806
AT4G13495	4	7842967	7846774	+	AT4G13495	LincRNA	At3NC056191	Chr3:14199574..14200076	+	Divergent NAT-lncRNA gene	Inter-chr.	1.43	1.57	0	0	0	3806
AT4G13495	4	7842967	7846774	+	AT4G13495	LincRNA	At4NC034150	Chr4:7847642..7847871	-	LincRNA gene	Cis	1.9	2.35	0	0	17.17	3806
AT4G13495	4	7842967	7846774	+	AT4G13495	LincRNA	LincRNA-2009	Chr4:7840765..7841054	-	LincRNA gene	Intra-chr.	0.48	0.78	0	0	2.07	3806
AT4G13495	4	7842967	7846774	+	AT4G13495	LincRNA	AT1G33415	Chr1:12118992..12126593	+	LincRNA gene	Inter-chr.	1.9	0.39	0	0	0	3806
AT4G13495	4	7842967	7846774	+	AT4G13495	LincRNA	AT4G13495	Chr4:7842967..7846774	+	LincRNA gene	Cis	16.67	25.88	0	0	34	3806
AT4G13495	4	7842967	7846774	+	AT4G13495	LincRNA	AT4G13494	Chr4:7846597..7846899	+	miRNA gene	Cis	3.81	12.55	0	0	17.21	3806
AT4G13495	4	7842967	7846774	+	AT4G13495	LincRNA	AT5G52510	Chr5:21307049..21309302	+	Protein-coding gene	Inter-chr.	0.48	1.18	0	0	0	3806
AT4G13495	4	7842967	7846774	+	AT4G13495	LincRNA	AT4G13410	Chr4:7792219..7795824	-	Protein-coding gene	Intra-chr.	0.95	1.18	0	0	0.46	3806
AT4G13495	4	7842967	7846774	+	AT4G13495	LincRNA	AT5G05140	Chr5:1519913..1522667	+	Protein-coding gene	Inter-chr.	0.48	0.78	0	0	0	3806
AT4G13495	4	7842967	7846774	+	AT4G13495	LincRNA	AT4G36720	Chr4:17307769..17309867	+	Protein-coding gene	Intra-chr.	0.48	0.39	0	0	0	3806
AT4G13495	4	7842967	7846774	+	AT4G13495	LincRNA	AT2G43010	Chr2:17886427..17889050	+	Protein-coding gene	Inter-chr.	0.48	0.39	0	0	0	3806
AT4G13495	4	7842967	7846774	+	AT4G13495	LincRNA	AT4G13460	Chr4:7824034..7827004	-	Protein-coding gene	Intra-chr.	0.95	1.57	0	0	2.95	3806
AT4G13495	4	7842967	7846774	+	AT4G13495	LincRNA	AT4G18465	Chr4:10197056..10201611	+	Protein-coding gene	Intra-chr.	0.95	0.39	0	0	0	3806
AT4G13495	4	7842967	7846774	+	AT4G13495	LincRNA	AT5G17810	Chr5:5880443..5884770	-	Protein-coding gene	Inter-chr.	0.48	0.39	0	0	0	3806
AT4G13495	4	7842967	7846774	+	AT4G13495	LincRNA	AT5G28300	Chr5:10292651..10295283	-	Protein-coding gene	Inter-chr.	0.48	0.39	0	0	0	3806
AT4G13495	4	7842967	7846774	+	AT4G13495	LincRNA	AT5G11060	Chr5:3510118..3513305	+	Protein-coding gene	Inter-chr.	0.48	0.39	0	0	0	3806
AT4G13495	4	7842967	7846774	+	AT4G13495	LincRNA	AT3G05790	Chr3:1720154..1725182	-	Protein-coding gene	Inter-chr.	0.48	0.39	0	0	0	3806
AT4G13495	4	7842967	7846774	+	AT4G13495	LincRNA	AT4G23220	Chr4:12153956..12157091	-	Protein-coding gene	Intra-chr.	0.48	0.39	0	0	0	3806
AT4G13495	4	7842967	7846774	+	AT4G13495	LincRNA	AT1G14850	Chr1:5116696..5123259	-	Protein-coding gene	Inter-chr.	0.48	0.39	0	0	0	3806
AT4G13495	4	7842967	7846774	+	AT4G13495	LincRNA	AT1G67900	Chr1:25464726..25470017	+	Protein-coding gene	Inter-chr.	0.48	0.39	0	0	0	3806
AT4G13495	4	7842967	7846774	+	AT4G13495	LincRNA	AT5G67411	Chr5:26898401..26899097	-	Protein-coding gene	Inter-chr.	1.43	0.39	0	0	0	3806
AT4G13495	4	7842967	7846774	+	AT4G13495	LincRNA	AT4G12840	Chr4:7533439..7536263	-	Protein-coding gene	Intra-chr.	0.48	1.18	0	0	0.09	3806
AT4G13495	4	7842967	7846774	+	AT4G13495	LincRNA	AT1G79350	Chr1:29844633..29853414	-	Protein-coding gene	Inter-chr.	0.95	0.39	0	0	0	3806
AT4G13495	4	7842967	7846774	+	AT4G13495	LincRNA	AT4G36220	Chr4:17137344..17139635	-	Protein-coding gene	Intra-chr.	0.48	0.39	0	0	0	3806
AT4G13495	4	7842967	7846774	+	AT4G13495	LincRNA	AT1G48090	Chr1:17732010..17758444	-	Protein-coding gene	Inter-chr.	0.48	0.39	0	0	0	3806
AT4G13495	4	7842967	7846774	+	AT4G13495	LincRNA	AT4G13550	Chr4:7871057..7876963	-	Protein-coding gene	Intra-chr.	2.38	1.57	0	0	2.35	3806
AT4G13495	4	7842967	7846774	+	AT4G13495	LincRNA	AT4G17520	Chr4:9771297..9773592	+	Protein-coding gene	Intra-chr.	0.48	0.39	0	0	0	3806
AT4G13495	4	7842967	7846774	+	AT4G13495	LincRNA	AT5G59900	Chr5:24123983..24126706	-	Protein-coding gene	Inter-chr.	1.9	0.39	0	0	0	3806
AT4G13495	4	7842967	7846774	+	AT4G13495	LincRNA	AT5G56730	Chr5:22946906..22952576	-	Protein-coding gene	Inter-chr.	0.48	0.39	0	0	0	3806
AT4G13495	4	7842967	7846774	+	AT4G13495	LincRNA	AT2G48060	Chr2:19651196..19662617	-	Protein-coding gene	Inter-chr.	0.48	0.39	0	0	0	3806
AT4G13495	4	7842967	7846774	+	AT4G13495	LincRNA	AT1G22100	Chr1:7798023..7800228	-	Protein-coding gene	Inter-chr.	0.48	0.78	0	0	0	3806
AT4G13495	4	7842967	7846774	+	AT4G13495	LincRNA	AT3G07170	Chr3:2280194..2282339	+	Protein-coding gene	Inter-chr.	0.48	0.39	0	0	0	3806
AT4G13495	4	7842967	7846774	+	AT4G13495	LincRNA	AT4G34040	Chr4:16304280..16308679	-	Protein-coding gene	Intra-chr.	0.48	0.39	0	0	0	3806
AT4G13495	4	7842967	7846774	+	AT4G13495	LincRNA	AT4G36080	Chr4:17059824..17078007	-	Protein-coding gene	Intra-chr.	0.48	0.78	0	0	0.05	3806
AT4G13495	4	7842967	7846774	+	AT4G13495	LincRNA	AT3G41768	Chr3:14197677..14199484	+	rDNA	Inter-chr.	1.9	2.75	0	0	0	3806
AT4G13495	4	7842967	7846774	+	AT4G13495	LincRNA	At4NC034170	Chr4:7849450..7849699	+	Convergent NAT-lncRNA gene	Intra-chr.	0.95	1.18	0	0	2.21	3557
AT4G13495	4	7842967	7846774	+	AT4G13495	LincRNA	NAT-lncRNA-1769	Chr4:7847194..7847390	-	Convergent NAT-lncRNA gene	Cis	0.48	0.78	0	0	17.44	3557
AT4G13495	4	7842967	7846774	+	AT4G13495	LincRNA	At3NC056191	Chr3:14199574..14200076	+	Divergent NAT-lncRNA gene	Inter-chr.	1.43	1.57	0	0	0	3557
AT4G13495	4	7842967	7846774	+	AT4G13495	LincRNA	At4NC034150	Chr4:7847642..7847871	-	LincRNA gene	Cis	1.9	2.35	0	0	17.17	3557
AT4G13495	4	7842967	7846774	+	AT4G13495	LincRNA	LincRNA-2009	Chr4:7840765..7841054	-	LincRNA gene	Intra-chr.	0.48	0.78	0	0	2.07	3557
AT4G13495	4	7842967	7846774	+	AT4G13495	LincRNA	AT1G33415	Chr1:12118992..12126593	+	LincRNA gene	Inter-chr.	1.9	0.39	0	0	0	3557
AT4G13495	4	7842967	7846774	+	AT4G13495	LincRNA	AT4G13495	Chr4:7842967..7846774	+	LincRNA gene	Cis	16.67	25.88	0	0	34	3557
AT4G13495	4	7842967	7846774	+	AT4G13495	LincRNA	AT4G13494	Chr4:7846597..7846899	+	miRNA gene	Cis	3.81	12.55	0	0	17.21	3557
AT4G13495	4	7842967	7846774	+	AT4G13495	LincRNA	AT5G52510	Chr5:21307049..21309302	+	Protein-coding gene	Inter-chr.	0.48	1.18	0	0	0	3557
AT4G13495	4	7842967	7846774	+	AT4G13495	LincRNA	AT4G13410	Chr4:7792219..7795824	-	Protein-coding gene	Intra-chr.	0.95	1.18	0	0	0.46	3557
AT4G13495	4	7842967	7846774	+	AT4G13495	LincRNA	AT5G05140	Chr5:1519913..1522667	+	Protein-coding gene	Inter-chr.	0.48	0.78	0	0	0	3557
AT4G13495	4	7842967	7846774	+	AT4G13495	LincRNA	AT4G36720	Chr4:17307769..17309867	+	Protein-coding gene	Intra-chr.	0.48	0.39	0	0	0	3557
AT4G13495	4	7842967	7846774	+	AT4G13495	LincRNA	AT2G43010	Chr2:17886427..17889050	+	Protein-coding gene	Inter-chr.	0.48	0.39	0	0	0	3557
AT4G13495	4	7842967	7846774	+	AT4G13495	LincRNA	AT4G13460	Chr4:7824034..7827004	-	Protein-coding gene	Intra-chr.	0.95	1.57	0	0	2.95	3557
AT4G13495	4	7842967	7846774	+	AT4G13495	LincRNA	AT4G18465	Chr4:10197056..10201611	+	Protein-coding gene	Intra-chr.	0.95	0.39	0	0	0	3557
AT4G13495	4	7842967	7846774	+	AT4G13495	LincRNA	AT5G17810	Chr5:5880443..5884770	-	Protein-coding gene	Inter-chr.	0.48	0.39	0	0	0	3557
AT4G13495	4	7842967	7846774	+	AT4G13495	LincRNA	AT5G28300	Chr5:10292651..10295283	-	Protein-coding gene	Inter-chr.	0.48	0.39	0	0	0	3557
AT4G13495	4	7842967	7846774	+	AT4G13495	LincRNA	AT5G11060	Chr5:3510118..3513305	+	Protein-coding gene	Inter-chr.	0.48	0.39	0	0	0	3557
AT4G13495	4	7842967	7846774	+	AT4G13495	LincRNA	AT3G05790	Chr3:1720154..1725182	-	Protein-coding gene	Inter-chr.	0.48	0.39	0	0	0	3557
AT4G13495	4	7842967	7846774	+	AT4G13495	LincRNA	AT4G23220	Chr4:12153956..12157091	-	Protein-coding gene	Intra-chr.	0.48	0.39	0	0	0	3557
AT4G13495	4	7842967	7846774	+	AT4G13495	LincRNA	AT1G14850	Chr1:5116696..5123259	-	Protein-coding gene	Inter-chr.	0.48	0.39	0	0	0	3557
AT4G13495	4	7842967	7846774	+	AT4G13495	LincRNA	AT1G67900	Chr1:25464726..25470017	+	Protein-coding gene	Inter-chr.	0.48	0.39	0	0	0	3557
AT4G13495	4	7842967	7846774	+	AT4G13495	LincRNA	AT5G67411	Chr5:26898401..26899097	-	Protein-coding gene	Inter-chr.	1.43	0.39	0	0	0	3557
AT4G13495	4	7842967	7846774	+	AT4G13495	LincRNA	AT4G12840	Chr4:7533439..7536263	-	Protein-coding gene	Intra-chr.	0.48	1.18	0	0	0.09	3557
AT4G13495	4	7842967	7846774	+	AT4G13495	LincRNA	AT1G79350	Chr1:29844633..29853414	-	Protein-coding gene	Inter-chr.	0.95	0.39	0	0	0	3557
AT4G13495	4	7842967	7846774	+	AT4G13495	LincRNA	AT4G36220	Chr4:17137344..17139635	-	Protein-coding gene	Intra-chr.	0.48	0.39	0	0	0	3557
AT4G13495	4	7842967	7846774	+	AT4G13495	LincRNA	AT1G48090	Chr1:17732010..17758444	-	Protein-coding gene	Inter-chr.	0.48	0.39	0	0	0	3557
AT4G13495	4	7842967	7846774	+	AT4G13495	LincRNA	AT4G13550	Chr4:7871057..7876963	-	Protein-coding gene	Intra-chr.	2.38	1.57	0	0	2.35	3557
AT4G13495	4	7842967	7846774	+	AT4G13495	LincRNA	AT4G17520	Chr4:9771297..9773592	+	Protein-coding gene	Intra-chr.	0.48	0.39	0	0	0	3557
AT4G13495	4	7842967	7846774	+	AT4G13495	LincRNA	AT5G59900	Chr5:24123983..24126706	-	Protein-coding gene	Inter-chr.	1.9	0.39	0	0	0	3557
AT4G13495	4	7842967	7846774	+	AT4G13495	LincRNA	AT5G56730	Chr5:22946906..22952576	-	Protein-coding gene	Inter-chr.	0.48	0.39	0	0	0	3557
AT4G13495	4	7842967	7846774	+	AT4G13495	LincRNA	AT2G48060	Chr2:19651196..19662617	-	Protein-coding gene	Inter-chr.	0.48	0.39	0	0	0	3557
AT4G13495	4	7842967	7846774	+	AT4G13495	LincRNA	AT1G22100	Chr1:7798023..7800228	-	Protein-coding gene	Inter-chr.	0.48	0.78	0	0	0	3557
AT4G13495	4	7842967	7846774	+	AT4G13495	LincRNA	AT3G07170	Chr3:2280194..2282339	+	Protein-coding gene	Inter-chr.	0.48	0.39	0	0	0	3557
AT4G13495	4	7842967	7846774	+	AT4G13495	LincRNA	AT4G34040	Chr4:16304280..16308679	-	Protein-coding gene	Intra-chr.	0.48	0.39	0	0	0	3557
AT4G13495	4	7842967	7846774	+	AT4G13495	LincRNA	AT4G36080	Chr4:17059824..17078007	-	Protein-coding gene	Intra-chr.	0.48	0.78	0	0	0.05	3557
AT4G13495	4	7842967	7846774	+	AT4G13495	LincRNA	AT3G41768	Chr3:14197677..14199484	+	rDNA	Inter-chr.	1.9	2.75	0	0	0	3557
AT4G06805	4	10180261	10180994	+	NAT-lncRNA-1725	Convergent NAT-lncRNA	NAT-lncRNA-1725	Chr4:10180261..10180994	+	Convergent NAT-lncRNA gene	Cis	1.43	1.96	44.73	55.94	0.92	272
AT4G06810	4	10180261	10180994	+	NAT-lncRNA-1725	Convergent NAT-lncRNA	NAT-lncRNA-1725	Chr4:10180261..10180994	+	Convergent NAT-lncRNA gene	Cis	1.43	1.96	44.73	55.94	0.92	486
AT4G06980	4	11244952	11246035	-	At4NC046820	Overlapping NAT-lncRNA	At4NC046820	Chr4:11244952..11246035	-	Overlapping NAT-lncRNA gene	Cis	0.24	0.2	0	0	0.99	567
AT4G06980	4	11244952	11245875	-	NAT-lncRNA-2865	Overlapping NAT-lncRNA	At4NC046820	Chr4:11244952..11246035	-	Overlapping NAT-lncRNA gene	Cis	0.24	0.2	10.84	9.93	0.94	567
AT4G06980	4	11244952	11245980	-	NAT-lncRNA-2866	Overlapping NAT-lncRNA	At4NC046820	Chr4:11244952..11246035	-	Overlapping NAT-lncRNA gene	Cis	0.24	0.2	10.84	10.11	0.97	567
AT4G06980	4	11244952	11246035	-	NAT-lncRNA-2867	Overlapping NAT-lncRNA	At4NC046820	Chr4:11244952..11246035	-	Overlapping NAT-lncRNA gene	Cis	0.24	0.2	10.84	10.11	0.99	567
Evolinc_SR_gID_046528	4	13332872	13333612	+	NAT-lncRNA-2375	Overlapping NAT-lncRNA	NAT-lncRNA-2375	Chr4:13332872..13333612	+	Overlapping NAT-lncRNA gene	Cis	0.95	0.78	179.51	161.37	1.5	688
AT4G36648	4	17280528	17282730	-	AT4G36648	LincRNA	AT4G36648	Chr4:17280528..17282730	-	LincRNA gene	Cis	18.57	31.76	0	0	24.97	2201
AT4G36648	4	17280528	17282730	-	AT4G36648	LincRNA	AT4G36580	Chr4:17257945..17260775	+	Protein-coding gene	Intra-chr.	0.48	2.75	0	0	0.28	2201
AT4G36648	4	17280528	17282730	-	AT4G36648	LincRNA	AT4G36630	Chr4:17271819..17276616	-	Protein-coding gene	Intra-chr.	5.24	7.06	0	0	2.53	2201
AT4G36648	4	17280528	17282730	-	AT4G36648	LincRNA	AT4G36960	Chr4:17426921..17429765	+	Protein-coding gene	Intra-chr.	0.48	0.39	0	0	0.05	2201
AT4G36648	4	17280528	17282730	-	AT4G36648	LincRNA	AT4G36650	Chr4:17283132..17285599	-	Protein-coding gene	Cis	5.71	7.45	0	0	16.41	2201
AT4G36648	4	17280528	17282730	-	AT4G36648	LincRNA	AT4G36670	Chr4:17287499..17289590	-	Protein-coding gene	Intra-chr.	2.86	0.78	0	0	0.97	2201
AT4G36648	4	17280528	17282730	-	AT4G36648	LincRNA	AT4G36690	Chr4:17293947..17297761	-	Protein-coding gene	Intra-chr.	0.95	0.39	0	0	0.18	2201
AT4G36648	4	17280528	17282730	-	AT4G36648	LincRNA	AT4G36730	Chr4:17309612..17312488	-	Protein-coding gene	Intra-chr.	1.43	2.75	0	0	0.23	2201
AT4G36648	4	17280528	17282730	-	AT4G36648	LincRNA	AT4G36710	Chr4:17305758..17307643	+	Protein-coding gene	Intra-chr.	0.95	2.35	0	0	0.18	2201
AT4G36648	4	17280528	17282730	-	AT4G36648	LincRNA	AT4G36640	Chr4:17276936..17279201	-	Protein-coding gene	Intra-chr.	3.81	5.49	0	0	4.01	2201
AT4G36648	4	17280528	17282730	-	AT4G36648	LincRNA	AT4G36860	Chr4:17358438..17361978	-	Protein-coding gene	Intra-chr.	0.48	0.78	0	0	0.05	2201
AT4G36648	4	17280528	17282730	-	AT4G36648	LincRNA	AT4G32570	Chr4:15716232..15718858	-	Protein-coding gene	Intra-chr.	0.48	0.39	0	0	0	2201
AT4G36648	4	17280528	17282730	-	AT4G36648	LincRNA	AT4G36530	Chr4:17239958..17241937	-	Protein-coding gene	Intra-chr.	0.48	0.39	0	0	0.14	2201
AT4G36648	4	17280528	17282730	-	AT4G36648	LincRNA	AT4G36570	Chr4:17254660..17255716	+	Protein-coding gene	Intra-chr.	0.95	0.39	0	0	0.23	2201
AT4G36648	4	17280528	17282730	-	AT4G36648	LincRNA	AT1G06070	Chr1:1834829..1837648	-	Protein-coding gene	Inter-chr.	0.48	1.18	0	0	0	2201
AT4G36648	4	17280528	17282730	-	AT4G36648	LincRNA	AT4G36600	Chr4:17263666..17265100	+	Protein-coding gene	Intra-chr.	0.95	0.78	0	0	0.14	2201
AT4G36648	4	17280528	17282730	-	AT4G36648	LincRNA	AT4G36420	Chr4:17203031..17204312	-	Protein-coding gene	Intra-chr.	0.95	0.39	0	0	0.05	2201
AT4G36648	4	17280528	17282730	-	AT4G36648	LincRNA	AT4G36660	Chr4:17285732..17287429	-	Protein-coding gene	Intra-chr.	2.38	1.57	0	0	1.11	2201
AT5G06165	5	1867197	1868244	-	AT5G06165	LincRNA	At3NC056191	Chr3:14199574..14200076	+	Divergent NAT-lncRNA gene	Inter-chr.	1.43	0.39	567.01	436.7	0	1046
AT5G06165	5	1867197	1868244	-	AT5G06165	LincRNA	AT5G06165	Chr5:1867197..1868244	-	LincRNA gene	Cis	4.76	11.37	567.01	436.7	6.91	1046
AT5G01155	5	1867197	1868244	-	AT5G06165	LincRNA	At3NC056191	Chr3:14199574..14200076	+	Divergent NAT-lncRNA gene	Inter-chr.	1.43	0.39	567.01	436.7	0	476
AT5G01155	5	1867197	1868244	-	AT5G06165	LincRNA	AT5G06165	Chr5:1867197..1868244	-	LincRNA gene	Cis	4.76	11.37	567.01	436.7	6.91	476
AT5G01775	5	3343300	3343861	-	NAT-lncRNA-4034	Overlapping NAT-lncRNA	NAT-lncRNA-4034	Chr5:3343300..3343861	-	Overlapping NAT-lncRNA gene	Cis	1.9	3.33	427.85	320.64	1.06	560
AT5G01775	5	3343300	3343861	-	NAT-lncRNA-4034	Overlapping NAT-lncRNA	AT3G41768	Chr3:14197677..14199484	+	rDNA	Inter-chr.	0.71	0.59	427.85	320.64	0	560
AT5G01775	5	3343300	3343861	-	NAT-lncRNA-4034	Overlapping NAT-lncRNA	AT5G10572	Chr5:3343593..3343725	+	snoRNA gene	Cis	0.71	1.37	427.85	320.64	0.81	560
Evolinc_SR_gID_061848	5	3343300	3343861	-	NAT-lncRNA-4034	Overlapping NAT-lncRNA	NAT-lncRNA-4034	Chr5:3343300..3343861	-	Overlapping NAT-lncRNA gene	Cis	1.9	3.33	427.85	320.64	1.06	290
Evolinc_SR_gID_061848	5	3343300	3343861	-	NAT-lncRNA-4034	Overlapping NAT-lncRNA	AT3G41768	Chr3:14197677..14199484	+	rDNA	Inter-chr.	0.71	0.59	427.85	320.64	0	290
Evolinc_SR_gID_061848	5	3343300	3343861	-	NAT-lncRNA-4034	Overlapping NAT-lncRNA	AT5G10572	Chr5:3343593..3343725	+	snoRNA gene	Cis	0.71	1.37	427.85	320.64	0.81	290
Evolinc_SR_gID_061902	5	3525874	3527275	-	NAT-lncRNA-1875	Convergent NAT-lncRNA	NAT-lncRNA-1875	Chr5:3525874..3527275	-	Convergent NAT-lncRNA gene	Cis	0.24	0.39	45.08	14.99	1.82	1400
AT5G02645	5	5674169	5675015	-	At5NC020840	LincRNA	At3NC056191	Chr3:14199574..14200076	+	Divergent NAT-lncRNA gene	Inter-chr.	0.71	0.2	445.38	395.4	0	845
AT5G02645	5	5674169	5675015	-	At5NC020840	LincRNA	At5NC020840	Chr5:5674169..5675015	-	LincRNA gene	Cis	0.24	2.75	445.38	395.4	2.1	845
AT5G02645	5	5674169	5675015	-	At5NC020840	LincRNA	AT3G41768	Chr3:14197677..14199484	+	rDNA	Inter-chr.	0.24	1.18	445.38	395.4	0	845
Evolinc_SR_gID_064800	5	13611940	13614025	+	LincRNA-2346	LincRNA	LincRNA-2346	Chr5:13611940..13614025	+	LincRNA gene	Cis	0.24	0.39	3.92	2.09	2.88	2084
AT5G05485	5	14864663	14864920	+	LincRNA-1683	LincRNA	At3NC056191	Chr3:14199574..14200076	+	Divergent NAT-lncRNA gene	Inter-chr.	0.24	0.39	90.27	84.34	0	217
AT5G05485	5	14864663	14864920	+	LincRNA-1683	LincRNA	AT3G41768	Chr3:14197677..14199484	+	rDNA	Inter-chr.	0.24	0.78	90.27	84.34	0	217
Evolinc_SR_gID_058062	5	16714392	16717721	+	AT5TU065330	Overlapping NAT-lncRNA	NAT-lncRNA-4014	Chr5:16714392..16717721	+	Overlapping NAT-lncRNA gene	Cis	0.24	0.39	0	0	11.4	2158
Evolinc_SR_gID_058062	5	16714392	16717721	+	lnc-310	Overlapping NAT-lncRNA	NAT-lncRNA-4014	Chr5:16714392..16717721	+	Overlapping NAT-lncRNA gene	Cis	0.24	0.39	0	0	11.4	2158
Evolinc_SR_gID_058062	5	16714392	16717721	+	NAT-lncRNA-4013	Overlapping NAT-lncRNA	NAT-lncRNA-4014	Chr5:16714392..16717721	+	Overlapping NAT-lncRNA gene	Cis	0.24	0.39	0	0	11.4	2158
Evolinc_SR_gID_058062	5	16714392	16717721	+	NAT-lncRNA-4014	Overlapping NAT-lncRNA	NAT-lncRNA-4014	Chr5:16714392..16717721	+	Overlapping NAT-lncRNA gene	Cis	0.24	0.39	0	0	11.4	2158
Evolinc_SR_gID_058062	5	16714392	16717721	+	NAT-lncRNA-4015	Overlapping NAT-lncRNA	NAT-lncRNA-4014	Chr5:16714392..16717721	+	Overlapping NAT-lncRNA gene	Cis	0.24	0.39	0.23	0.17	11.4	2158
Evolinc_SR_gID_058062	5	16714392	16717721	+	NAT-lncRNA-4016	Overlapping NAT-lncRNA	NAT-lncRNA-4014	Chr5:16714392..16717721	+	Overlapping NAT-lncRNA gene	Cis	0.24	0.39	0	0	11.4	2158
Evolinc_SR_gID_058062	5	16714392	16717721	+	NAT-lncRNA-4017	Overlapping NAT-lncRNA	NAT-lncRNA-4014	Chr5:16714392..16717721	+	Overlapping NAT-lncRNA gene	Cis	0.24	0.39	0	0	11.4	2158
Evolinc_SR_gID_058062	5	16714392	16717721	+	NAT-lncRNA-4018	Overlapping NAT-lncRNA	NAT-lncRNA-4014	Chr5:16714392..16717721	+	Overlapping NAT-lncRNA gene	Cis	0.24	0.39	0	0	11.4	2158
AT5G06195	5	16714392	16717721	+	AT5TU065330	Overlapping NAT-lncRNA	NAT-lncRNA-4014	Chr5:16714392..16717721	+	Overlapping NAT-lncRNA gene	Cis	0.24	0.39	0	0	11.4	280
AT5G06195	5	16714392	16717721	+	lnc-310	Overlapping NAT-lncRNA	NAT-lncRNA-4014	Chr5:16714392..16717721	+	Overlapping NAT-lncRNA gene	Cis	0.24	0.39	0	0	11.4	280
AT5G06195	5	16714392	16717721	+	NAT-lncRNA-4013	Overlapping NAT-lncRNA	NAT-lncRNA-4014	Chr5:16714392..16717721	+	Overlapping NAT-lncRNA gene	Cis	0.24	0.39	0	0	11.4	280
AT5G06195	5	16714392	16717721	+	NAT-lncRNA-4014	Overlapping NAT-lncRNA	NAT-lncRNA-4014	Chr5:16714392..16717721	+	Overlapping NAT-lncRNA gene	Cis	0.24	0.39	0	0	11.4	280
AT5G06195	5	16714392	16717721	+	NAT-lncRNA-4015	Overlapping NAT-lncRNA	NAT-lncRNA-4014	Chr5:16714392..16717721	+	Overlapping NAT-lncRNA gene	Cis	0.24	0.39	0.23	0.17	11.4	280
AT5G06195	5	16714392	16717721	+	NAT-lncRNA-4016	Overlapping NAT-lncRNA	NAT-lncRNA-4014	Chr5:16714392..16717721	+	Overlapping NAT-lncRNA gene	Cis	0.24	0.39	0	0	11.4	280
AT5G06195	5	16714392	16717721	+	NAT-lncRNA-4017	Overlapping NAT-lncRNA	NAT-lncRNA-4014	Chr5:16714392..16717721	+	Overlapping NAT-lncRNA gene	Cis	0.24	0.39	0	0	11.4	280
AT5G06195	5	16714392	16717721	+	NAT-lncRNA-4018	Overlapping NAT-lncRNA	NAT-lncRNA-4014	Chr5:16714392..16717721	+	Overlapping NAT-lncRNA gene	Cis	0.24	0.39	0	0	11.4	280
Evolinc_SR_gID_058063	5	16714392	16717721	+	AT5TU065330	Overlapping NAT-lncRNA	NAT-lncRNA-4014	Chr5:16714392..16717721	+	Overlapping NAT-lncRNA gene	Cis	0.24	0.39	0	0	11.4	656
Evolinc_SR_gID_058063	5	16714392	16717721	+	lnc-310	Overlapping NAT-lncRNA	NAT-lncRNA-4014	Chr5:16714392..16717721	+	Overlapping NAT-lncRNA gene	Cis	0.24	0.39	0	0	11.4	656
Evolinc_SR_gID_058063	5	16714392	16717721	+	NAT-lncRNA-4013	Overlapping NAT-lncRNA	NAT-lncRNA-4014	Chr5:16714392..16717721	+	Overlapping NAT-lncRNA gene	Cis	0.24	0.39	0	0	11.4	656
Evolinc_SR_gID_058063	5	16714392	16717721	+	NAT-lncRNA-4014	Overlapping NAT-lncRNA	NAT-lncRNA-4014	Chr5:16714392..16717721	+	Overlapping NAT-lncRNA gene	Cis	0.24	0.39	0	0	11.4	656
Evolinc_SR_gID_058063	5	16714392	16717721	+	NAT-lncRNA-4015	Overlapping NAT-lncRNA	NAT-lncRNA-4014	Chr5:16714392..16717721	+	Overlapping NAT-lncRNA gene	Cis	0.24	0.39	0.23	0.17	11.4	656
Evolinc_SR_gID_058063	5	16714392	16717721	+	NAT-lncRNA-4016	Overlapping NAT-lncRNA	NAT-lncRNA-4014	Chr5:16714392..16717721	+	Overlapping NAT-lncRNA gene	Cis	0.24	0.39	0	0	11.4	656
Evolinc_SR_gID_058063	5	16714392	16717721	+	NAT-lncRNA-4017	Overlapping NAT-lncRNA	NAT-lncRNA-4014	Chr5:16714392..16717721	+	Overlapping NAT-lncRNA gene	Cis	0.24	0.39	0	0	11.4	656
Evolinc_SR_gID_058063	5	16714392	16717721	+	NAT-lncRNA-4018	Overlapping NAT-lncRNA	NAT-lncRNA-4014	Chr5:16714392..16717721	+	Overlapping NAT-lncRNA gene	Cis	0.24	0.39	0	0	11.4	656
Evolinc_SR_gID_066662	5	20047513	20050249	-	lnc-324	Overlapping NAT-lncRNA	AT5G49440	Chr5:20048239..20049597	+	Protein-coding gene	Cis	0.71	0.39	31.94	23.35	4.84	485
Evolinc_SR_gID_066697	5	20149408	20154459	-	lnc-325	Overlapping NAT-lncRNA	lnc-325	Chr5:20149408..20154459	-	Overlapping NAT-lncRNA gene	Cis	0.48	0.59	21.56	15.68	14.33	732
AT5G07635	5	20540406	20546359	+	NAT-lncRNA-4024	Overlapping NAT-lncRNA	NAT-lncRNA-4024	Chr5:20540406..20546359	+	Overlapping NAT-lncRNA gene	Cis	1.43	0.78	5.54	5.05	15.48	247
Evolinc_SR_gID_059190	5	20540406	20546359	+	NAT-lncRNA-4024	Overlapping NAT-lncRNA	NAT-lncRNA-4024	Chr5:20540406..20546359	+	Overlapping NAT-lncRNA gene	Cis	1.43	0.78	5.54	5.05	15.48	847
Evolinc_SR_gID_059191	5	20540406	20546359	+	NAT-lncRNA-4024	Overlapping NAT-lncRNA	NAT-lncRNA-4024	Chr5:20540406..20546359	+	Overlapping NAT-lncRNA gene	Cis	1.43	0.78	5.54	5.05	15.48	664
Evolinc_SR_gID_066870	5	20795484	20795866	-	NAT-lncRNA-1265	Divergent NAT-lncRNA	NAT-lncRNA-1265	Chr5:20795484..20795866	-	Divergent NAT-lncRNA gene	Cis	2.62	2.94	425.78	390.87	0.88	293
Evolinc_SR_gID_067167	5	21809994	21814246	-	At5NC085010	Overlapping NAT-lncRNA	AT5G53740	Chr5:21811633..21814908	+	Protein-coding gene	Cis	2.62	0.78	293.77	271.15	9.44	1586
Evolinc_SR_gID_067167	5	21810260	21814246	-	NAT-lncRNA-2542	Overlapping NAT-lncRNA	AT5G53740	Chr5:21811633..21814908	+	Protein-coding gene	Cis	2.62	0.78	293.76	271.15	8.7	1320
Evolinc_SR_gID_067167	5	21810260	21814246	-	NAT-lncRNA-2543	Overlapping NAT-lncRNA	AT5G53740	Chr5:21811633..21814908	+	Protein-coding gene	Cis	2.62	0.78	0	0	8.7	1320
AT5G08855	5	23683084	23683567	+	At5NC091510	Convergent NAT-lncRNA	At5NC091510	Chr5:23683084..23683567	+	Convergent NAT-lncRNA gene	Cis	2.62	3.53	88.54	60.99	1.47	482
Evolinc_SR_gID_060170	5	23995728	23998249	+	lnc-342	Overlapping NAT-lncRNA	AT5G59540	Chr5:23996073..23997590	-	Protein-coding gene	Cis	0.48	0.59	30.21	25.09	6.33	369
Evolinc_SR_gID_060384	5	24766726	24767766	+	NAT-lncRNA-2487	Overlapping NAT-lncRNA	NAT-lncRNA-2487	Chr5:24766726..24767766	+	Overlapping NAT-lncRNA gene	Cis	0.71	0.59	22.94	20.74	1.54	205
Evolinc_SR_gID_060384	5	24766726	24767766	+	NAT-lncRNA-2487	Overlapping NAT-lncRNA	AT5G61580	Chr5:24761079..24764014	+	Protein-coding gene	Intra-chr.	0.48	0.2	22.94	20.74	0.28	205
AT5G09065	5	25066225	25067028	+	At5NC096690	LincRNA	NAT-lncRNA-1927	Chr5:25066574..25067447	-	Convergent NAT-lncRNA gene	Cis	0.48	0.39	62.83	97.06	2.48	802
AT5G09065	5	25066574	25067447	-	NAT-lncRNA-1927	Convergent NAT-lncRNA	NAT-lncRNA-1927	Chr5:25066574..25067447	-	Convergent NAT-lncRNA gene	Cis	0.24	1.37	62.14	90.44	3.06	453
AT5G09070	5	25066225	25067028	+	At5NC096690	LincRNA	NAT-lncRNA-1927	Chr5:25066574..25067447	-	Convergent NAT-lncRNA gene	Cis	0.48	0.39	62.83	97.06	2.48	268
AT5G09125	5	25290347	25291608	-	NAT-lncRNA-2959	Overlapping NAT-lncRNA	NAT-lncRNA-2959	Chr5:25290347..25291608	-	Overlapping NAT-lncRNA gene	Cis	5.48	7.84	210.99	125.82	3.11	695
AT5G09125	5	25290347	25291608	-	NAT-lncRNA-2959	Overlapping NAT-lncRNA	AT3G41768	Chr3:14197677..14199484	+	rDNA	Inter-chr.	0.24	0.2	210.99	125.82	0	695
AT5G09125	5	25290347	25291608	-	NAT-lncRNA-2959	Overlapping NAT-lncRNA	AT3G41768	Chr3:14197677..14199484	+	rDNA	Inter-chr.	0.71	0.98	210.99	125.82	0	695
AT5G00700	5	25533909	25536394	-	AT5TU098340	Overlapping NAT-lncRNA	AT5TU098340	Chr5:25533909..25536394	-	Overlapping NAT-lncRNA gene	Cis	1.9	1.37	8.07	12.2	7.49	485
Evolinc_SR_gID_060958	5	26829681	26835053	+	NAT-lncRNA-4031	Overlapping NAT-lncRNA	AT5G67230	Chr5:26822478..26824328	+	Protein-coding gene	Intra-chr.	0.24	0.78	59.49	29.1	0.9	1600
Evolinc_SR_gID_060958	5	26829681	26835053	+	NAT-lncRNA-4031	Overlapping NAT-lncRNA	AT5G67240	Chr5:26824236..26828171	-	Protein-coding gene	Intra-chr.	0.24	0.59	59.49	29.1	2.67	1600
Evolinc_SR_gID_060959	5	26829681	26835053	+	NAT-lncRNA-4031	Overlapping NAT-lncRNA	AT5G67230	Chr5:26822478..26824328	+	Protein-coding gene	Intra-chr.	0.24	0.78	59.49	29.1	0.9	562
Evolinc_SR_gID_060959	5	26829681	26835053	+	NAT-lncRNA-4031	Overlapping NAT-lncRNA	AT5G67240	Chr5:26824236..26828171	-	Protein-coding gene	Intra-chr.	0.24	0.59	59.49	29.1	2.67	562
Evolinc_SR_gID_060960	5	26829681	26835053	+	NAT-lncRNA-4031	Overlapping NAT-lncRNA	AT5G67230	Chr5:26822478..26824328	+	Protein-coding gene	Intra-chr.	0.24	0.78	59.49	29.1	0.9	874
Evolinc_SR_gID_060960	5	26829681	26835053	+	NAT-lncRNA-4031	Overlapping NAT-lncRNA	AT5G67240	Chr5:26824236..26828171	-	Protein-coding gene	Intra-chr.	0.24	0.59	59.49	29.1	2.67	874

## Sheet: called intergenic
Intersected annotation taken from https://doi.org/10.1038/s41477-021-01004-x
# bedtools intersect -f 0.5 -a lncRNA_annotation -b called_intergenic_RNA_DNA_interactions.gff3 > results.txt								Genome coordinates	Strand	DNA type	Interaction type	GRID-seq		GRO-seq		BL-Hi-C (RPM)
Arabidopsis gene ID	Intergenic RNA chromosome	Intergenic RNA start	Intergenic RNA end	Intergenic RNA strand	Intergenic RNA ID	Intergenic RNA type	Intergenic RNA					Rep #1 (RPM)	Rep #2 (RPM)	Rep #1 (RPM)	Rep #2 (RPM)		lncRNA vs feature overlap (bp)
Evolinc_SR_gID_010003	1	5758465	5758664	+	Inter-9438	Intergenic RNA	Inter-161495	Chr3:14202077..14202276	+	rDNA	Inter-chr.	0.71	1.18	183.43	276.55	0	178
Evolinc_SR_gID_010003	1	5758465	5758664	+	Inter-9438	Intergenic RNA	Inter-161498	Chr3:14202677..14202876	+	rDNA	Inter-chr.	0.95	0.59	183.43	276.55	0	178
Evolinc_SR_gID_010166	1	6474249	6474448	-	Inter-10542	Intergenic RNA	Inter-10542	Chr1:6474249..6474448	-	Intergenic DNA	Cis	0.24	0.39	0	0	0.25	198
Evolinc_SR_gID_010166	1	6474249	6474448	-	Inter-10542	Intergenic RNA	Inter-10543	Chr1:6474449..6474648	-	Intergenic DNA	Cis	0.24	0.39	0	0	0.2	198
Evolinc_SR_gID_006064	1	21656040	21656239	-	Inter-54536	Intergenic RNA	Inter-54536	Chr1:21656040..21656239	-	Intergenic DNA	Cis	0.48	0.2	0	0	0.58	198
Evolinc_SR_gID_015477	1	24334735	24334934	-	Inter-60426	Intergenic RNA	Inter-60426	Chr1:24334735..24334934	-	Intergenic DNA	Cis	0.24	0.39	0	0	0.46	198
Evolinc_SR_gID_015490	1	24358817	24359016	-	Inter-60518	Intergenic RNA	Inter-60518	Chr1:24358817..24359016	-	Intergenic DNA	Cis	0.71	0.2	0.12	0	0.74	198
Evolinc_SR_gID_023294	2	293991	294190	-	Inter-73433	Intergenic RNA	Inter-73433	Chr2:293991..294190	-	Intergenic DNA	Cis	0.24	0.2	0	0	0.37	184
Evolinc_SR_gID_019407	2	6512838	6513037	-	Inter-97777	Intergenic RNA	Inter-97778	Chr2:6513038..6513237	-	Intergenic DNA	Cis	0.24	0.2	0.23	0.17	0.64	198
Evolinc_SR_gID_025680	2	7761023	7761222	-	Inter-101322	Intergenic RNA	Inter-101322	Chr2:7761023..7761222	-	Intergenic DNA	Cis	0.24	0.2	0	0	1.04	156
Evolinc_SR_gID_025985	2	8802174	8802343	+	Inter-103627	Intergenic RNA	Inter-101815	Chr2:7963498..7963697	-	Intergenic DNA	Intra-chr.	0.24	0.2	285	387.9	0	165
AT2G00670	2	8804574	8804773	+	Inter-103629	Intergenic RNA	Inter-103630	Chr2:8804774..8804973	+	Intergenic DNA	Cis	2.38	4.71	83.47	90.27	0.79	198
AT2G00670	2	8804574	8804773	+	Inter-103629	Intergenic RNA	Inter-103629	Chr2:8804574..8804773	+	Intergenic DNA	Cis	2.86	5.69	83.47	90.27	0.28	198
Evolinc_SR_gID_026174	2	9511832	9512031	-	Inter-105111	Intergenic RNA	Inter-105111	Chr2:9511832..9512031	-	Intergenic DNA	Cis	0.24	0.2	0	0	0.32	172
Evolinc_SR_gID_026501	2	10451712	10451911	+	Inter-107544	Intergenic RNA	Inter-107544	Chr2:10451712..10451911	+	Intergenic DNA	Cis	0.24	0.2	4.15	1.92	0.21	198
Evolinc_SR_gID_027162	2	12619100	12619299	+	Inter-112391	Intergenic RNA	Inter-112391	Chr2:12619100..12619299	+	Intergenic DNA	Cis	0.48	0.98	10.26	9.24	0.21	198
Evolinc_SR_gID_028699	2	18286038	18286237	+	Inter-123166	Intergenic RNA	Inter-123166	Chr2:18286038..18286237	+	Intergenic DNA	Cis	1.19	0.39	0	0	0.78	132
Evolinc_SR_gID_023114	2	19365548	19365747	-	Inter-125280	Intergenic RNA	Inter-125280	Chr2:19365548..19365747	-	Intergenic DNA	Cis	0.48	0.2	0	0	1.7	175
Evolinc_SR_gID_029352	3	1090669	1090868	+	Inter-127396	Intergenic RNA	Inter-127396	Chr3:1090669..1090868	+	Intergenic DNA	Cis	0.48	0.39	0.23	0.17	0.67	198
Evolinc_SR_gID_037714	3	7744002	7744201	+	Inter-138853	Intergenic RNA	Inter-138853	Chr3:7744002..7744201	+	Intergenic DNA	Cis	0.24	0.2	0	0	0.44	198
Evolinc_SR_gID_031225	3	8305821	8306020	+	Inter-140378	Intergenic RNA	Inter-140378	Chr3:8305821..8306020	+	Intergenic DNA	Cis	0.71	0.2	0	0	0.97	165
AT3G04805	3	9035997	9036196	-	Inter-142081	Intergenic RNA	Inter-142081	Chr3:9035997..9036196	-	Intergenic DNA	Cis	0.24	0.59	0	0	0.48	183
Evolinc_SR_gID_031609	3	9564071	9564270	-	Inter-143327	Intergenic RNA	Inter-143327	Chr3:9564071..9564270	-	Intergenic DNA	Cis	0.24	0.2	0	0	0.62	148
Evolinc_SR_gID_033695	3	15951825	15952024	-	Inter-168926	Intergenic RNA	Inter-168926	Chr3:15951825..15952024	-	Intergenic DNA	Cis	0.48	0.39	14.53	7.32	0.25	161
Evolinc_SR_gID_034518	3	18664236	18664435	-	Inter-175649	Intergenic RNA	Inter-175649	Chr3:18664236..18664435	-	Intergenic DNA	Cis	0.24	0.2	0.35	0.17	1.06	180
Evolinc_SR_gID_041464	3	19719863	19720062	+	Inter-177786	Intergenic RNA	Inter-177786	Chr3:19719863..19720062	+	Intergenic DNA	Cis	0.24	0.2	0	0	0.46	198
Evolinc_SR_gID_035243	3	21368215	21368414	+	Inter-180753	Intergenic RNA	Inter-180754	Chr3:21368415..21368614	+	Intergenic DNA	Cis	0.24	0.2	0	0	0.76	194
Evolinc_SR_gID_035351	3	21807415	21807614	+	Inter-181585	Intergenic RNA	Inter-181585	Chr3:21807415..21807614	+	Intergenic DNA	Cis	0.24	0.59	0	0	0.88	161
Evolinc_SR_gID_044863	4	7480448	7480640	-	Inter-210406	Intergenic RNA	Inter-210406	Chr4:7480448..7480640	-	Intergenic DNA	Cis	0.24	0.2	0.12	0.17	0.62	164
Evolinc_SR_gID_050814	4	9096354	9096553	+	Inter-214071	Intergenic RNA	Inter-187083	Chr4:1199431..1199630	+	Intergenic DNA	Intra-chr.	0.48	0.2	60.41	88.7	0	183
Evolinc_SR_gID_046495	4	13217462	13217648	-	Inter-222203	Intergenic RNA	Inter-222203	Chr4:13217462..13217648	-	Intergenic DNA	Cis	0.24	0.39	0	0.17	0.62	164
Evolinc_SR_gID_047088	4	15418371	15418570	-	Inter-226331	Intergenic RNA	Inter-226331	Chr4:15418371..15418570	-	Intergenic DNA	Cis	0.24	0.39	0.92	0.17	0.14	198
Evolinc_SR_gID_047428	4	16688104	16688303	-	Inter-228366	Intergenic RNA	Inter-228366	Chr4:16688104..16688303	-	Intergenic DNA	Cis	0.24	0.39	0	0	0.81	147
Evolinc_SR_gID_061795	5	3117440	3117639	+	Inter-237292	Intergenic RNA	Inter-237292	Chr5:3117440..3117639	+	Intergenic DNA	Cis	0.24	0.2	0	0	0.81	198
Evolinc_SR_gID_054496	5	4619513	4619712	-	Inter-239737	Intergenic RNA	Inter-239737	Chr5:4619513..4619712	-	Intergenic DNA	Cis	0.24	0.2	0.23	0.35	0.32	198
Evolinc_SR_gID_054549	5	4835996	4836195	+	Inter-240141	Intergenic RNA	Inter-240141	Chr5:4835996..4836195	+	Intergenic DNA	Cis	0.24	0.2	0	0	1.15	148
Evolinc_SR_gID_054753	5	5710438	5710637	-	Inter-241586	Intergenic RNA	Inter-241586	Chr5:5710438..5710637	-	Intergenic DNA	Cis	0.48	0.39	0	0	0.85	120
Evolinc_SR_gID_065653	5	16543973	16544172	+	Inter-276128	Intergenic RNA	Inter-276128	Chr5:16543973..16544172	+	Intergenic DNA	Cis	0.71	0.2	0	0	1.57	116
Evolinc_SR_gID_067405	5	22634493	22634692	+	Inter-289370	Intergenic RNA	Inter-289370	Chr5:22634493..22634692	+	Intergenic DNA	Cis	0.24	0.2	0	0	0.46	183
Evolinc_SR_gID_067434	5	22712965	22713164	-	Inter-289556	Intergenic RNA	Inter-289556	Chr5:22712965..22713164	-	Intergenic DNA	Cis	0.24	0.2	0	0	0.09	116
Evolinc_SR_gID_060300	5	24437961	24438160	-	Inter-292929	Intergenic RNA	Inter-292929	Chr5:24437961..24438160	-	Intergenic DNA	Cis	0.48	0.2	0	0	1.59	155
AT5G09305	5	26053645	26053844	+	Inter-295787	Intergenic RNA	Inter-295787	Chr5:26053645..26053844	+	Intergenic DNA	Cis	0.24	0.59	0.12	0	0.21	179
Evolinc_SR_gID_068523	5	26628994	26629193	+	Inter-296871	Intergenic RNA	Inter-296871	Chr5:26628994..26629193	+	Intergenic DNA	Cis	0.24	0.2	0	0	0.32	198

## Sheet: heat interactions
Intersected annotation taken from https://doi.org/10.1038/s41477-021-01004-x
# bedtools intersect -f 0.5 -a lncRNA_annotation -b heat_interactions.gff3 > results.txt								Genome coordinates	Strand	DNA type	Interaction type	Mock		Heat		log2 (fold change)	Up/Down
Arabidopsis gene ID	Heat RNA chromosome	Heat RNA start	Heat RNA end	Heat RNA strand	Heat RNA ID	Heat RNA type	Heat RNA					Rep #1 (RPM)	Rep #2 (RPM)	Rep #1 (RPM)	Rep #2 (RPM)			lncRNA vs heat RNA overlap (bp)
Evolinc_SR_gID_001714	1	7038753	7040794	+	lnc-17	Overlapping NAT-lncRNA	lnc-17	Chr1:7038753..7040794	+	Overlapping NAT-lncRNA gene	Cis	0.14	0.14	0	0	-8.14	Down	241
Evolinc_SR_gID_010687	1	8167063	8167262	+	Inter-14203	Intergenic RNA	Inter-14203	Chr1:8167063..8167262	+	Intergenic DNA	Cis	0.05	0.14	0	0	-7.55	Down	197
Evolinc_SR_gID_011863	1	12054552	12054992	+	NAT-lncRNA-72	Divergent NAT-lncRNA	At1NC044120	Chr1:12054552..12055189	+	Divergent NAT-lncRNA gene	Cis	0.05	0.14	0	0	-7.55	Down	313
Evolinc_SR_gID_011863	1	12054552	12055189	+	At1NC044120	Divergent NAT-lncRNA	At1NC044120	Chr1:12054552..12055189	+	Divergent NAT-lncRNA gene	Cis	0.05	0.19	0	0	-7.87	Down	510
Evolinc_SR_gID_016663	1	28212076	28212704	-	NAT-lncRNA-3895	Overlapping NAT-lncRNA	AT3G41768	Chr3:14197677..14199484	+	rDNA	Inter-chr.	0	0.05	0.07	0.23	2.68	Up	317
Evolinc_SR_gID_019455	2	6666590	6668299	+	NAT-lncRNA-2121	Overlapping NAT-lncRNA	NAT-lncRNA-2121	Chr2:6666590..6668299	+	Overlapping NAT-lncRNA gene	Cis	0.14	0.14	0	0	-8.14	Down	253
Evolinc_SR_gID_025351	2	6666590	6668299	+	NAT-lncRNA-2121	Overlapping NAT-lncRNA	NAT-lncRNA-2121	Chr2:6666590..6668299	+	Overlapping NAT-lncRNA gene	Cis	0.14	0.14	0	0	-8.14	Down	214
AT2G18440	2	7994941	7997239	-	AT2G18440	LincRNA	AT2G18440	Chr2:7994941..7997239	-	LincRNA gene	Cis	1.22	1.12	3.7	1.52	1.16	Up	2297
AT2G18440	2	7994941	7997239	-	AT2G18440	LincRNA	AT2G18460	Chr2:8001320..8002998	+	Protein-coding gene	Intra-chr.	0.47	0.09	0	0.06	-3.24	Down	2297
AT2G18440	2	7994941	7997239	-	AT2G18440	LincRNA	AT2G18450	Chr2:7997392..8000804	-	Protein-coding gene	Cis	0.47	0.09	0.82	0.47	1.2	Up	2297
AT2G18440	2	7994941	7997239	-	AT2G18440	LincRNA	AT2G18410	Chr2:7990746..7992774	+	Protein-coding gene	Intra-chr.	0.19	0	0.27	0.29	1.59	Up	2297
AT2G18440	2	7994941	7997239	-	AT2G18440	LincRNA	AT2G18465	Chr2:8002891..8004844	-	Protein-coding gene	Intra-chr.	0.09	0.09	0	0	-7.55	Down	2297
AT2G18440	2	7994941	7997239	-	AT2G18440	LincRNA	AT2G45685	Chr2:18820691..18822184	+	LincRNA gene	Intra-chr.	0.09	0.09	0	0	-7.55	Down	2297
AT2G18440	2	7994941	7997239	-	AT2G18440	LincRNA	AT2G43400	Chr2:18021180..18025292	+	Protein-coding gene	Intra-chr.	0	0	0.14	0.06	7.62	Up	2297
AT2G18440	2	7994941	7997239	-	AT2G18440	LincRNA	AT2G18400	Chr2:7989476..7990586	-	Protein-coding gene	Intra-chr.	0	0	0.14	0.06	7.62	Up	2297
AT2G18440	2	7994941	7997239	-	AT2G18440	LincRNA	AT3G06530	Chr3:2022433..2033791	+	Protein-coding gene	Inter-chr.	0	0	0.14	0.06	7.62	Up	2297
AT2G18440	2	7994941	7997239	-	AT2G18440	LincRNA	AT2G30010	Chr2:12805724..12809386	+	Protein-coding gene	Intra-chr.	0	0	0.14	0.06	7.62	Up	2297
AT2G18440	2	7994941	7997239	-	AT2G18440	LincRNA	AT2G18440	Chr2:7994941..7997239	-	LincRNA gene	Cis	1.22	1.12	3.7	1.52	1.16	Up	1469
AT2G18440	2	7994941	7997239	-	AT2G18440	LincRNA	AT2G18460	Chr2:8001320..8002998	+	Protein-coding gene	Intra-chr.	0.47	0.09	0	0.06	-3.24	Down	1469
AT2G18440	2	7994941	7997239	-	AT2G18440	LincRNA	AT2G18450	Chr2:7997392..8000804	-	Protein-coding gene	Cis	0.47	0.09	0.82	0.47	1.2	Up	1469
AT2G18440	2	7994941	7997239	-	AT2G18440	LincRNA	AT2G18410	Chr2:7990746..7992774	+	Protein-coding gene	Intra-chr.	0.19	0	0.27	0.29	1.59	Up	1469
AT2G18440	2	7994941	7997239	-	AT2G18440	LincRNA	AT2G18465	Chr2:8002891..8004844	-	Protein-coding gene	Intra-chr.	0.09	0.09	0	0	-7.55	Down	1469
AT2G18440	2	7994941	7997239	-	AT2G18440	LincRNA	AT2G45685	Chr2:18820691..18822184	+	LincRNA gene	Intra-chr.	0.09	0.09	0	0	-7.55	Down	1469
AT2G18440	2	7994941	7997239	-	AT2G18440	LincRNA	AT2G43400	Chr2:18021180..18025292	+	Protein-coding gene	Intra-chr.	0	0	0.14	0.06	7.62	Up	1469
AT2G18440	2	7994941	7997239	-	AT2G18440	LincRNA	AT2G18400	Chr2:7989476..7990586	-	Protein-coding gene	Intra-chr.	0	0	0.14	0.06	7.62	Up	1469
AT2G18440	2	7994941	7997239	-	AT2G18440	LincRNA	AT3G06530	Chr3:2022433..2033791	+	Protein-coding gene	Inter-chr.	0	0	0.14	0.06	7.62	Up	1469
AT2G18440	2	7994941	7997239	-	AT2G18440	LincRNA	AT2G30010	Chr2:12805724..12809386	+	Protein-coding gene	Intra-chr.	0	0	0.14	0.06	7.62	Up	1469
AT2G43375	2	18017116	18018691	-	AT2G43375	LincRNA	AT1G64790	Chr1:24064937..24083428	-	Protein-coding gene	Inter-chr.	0	0	0.14	0.06	7.62	Up	1574
AT3G03435	3	5829499	5830553	-	NAT-lncRNA-2795	Overlapping NAT-lncRNA	AT3G41768	Chr3:14197677..14199484	+	rDNA	Intra-chr.	0	0	0.27	0.06	8.38	Up	355
AT3G04775	3	8979069	8979756	-	At3NC032690	LincRNA	At3NC032690	Chr3:8979069..8979756	-	LincRNA gene	Cis	0.33	0.33	0.21	0.03	-1.47	Down	686
Evolinc_SR_gID_039756	3	14199574	14200076	+	At3NC056191	Divergent NAT-lncRNA	Inter-161498	Chr3:14202677..14202876	+	rDNA	Intra-chr.	0	0	0.14	0.26	8.65	Up	169
AT3G06355	3	14199574	14200076	+	At3NC056191	Divergent NAT-lncRNA	Inter-161498	Chr3:14202677..14202876	+	rDNA	Intra-chr.	0	0	0.14	0.26	8.65	Up	501
AT3G07745	3	17459339	17464716	+	AT3G47390	Protein-coding RNA	AT3G47390	Chr3:17459339..17464716	+	Protein-coding gene	Cis	0	0	0.07	0.12	7.54	Up	242
Evolinc_SR_gID_035094	3	20752736	20753335	+	NAT-lncRNA-1626	Convergent NAT-lncRNA	NAT-lncRNA-1626	Chr3:20752736..20753335	+	Convergent NAT-lncRNA gene	Cis	0.19	0.05	0	0	-7.88	Down	598
Evolinc_LR_gID_000189	4	1445727	1446255	+	NAT-lncRNA-3980	Overlapping NAT-lncRNA	At3NC056191	Chr3:14199574..14200076	+	Divergent NAT-lncRNA gene	Inter-chr.	0.05	0.09	0.14	0.32	1.71	Up	300
AT4G04625	4	1487737	1497269	+	At4NC005800	Overlapping NAT-lncRNA	NAT-lncRNA-3984	Chr4:1487737..1497269	+	Overlapping NAT-lncRNA gene	Cis	0.05	0.05	0.21	0.26	2.31	Up	320
AT4G04625	4	1487737	1497269	+	NAT-lncRNA-3984	Overlapping NAT-lncRNA	NAT-lncRNA-3984	Chr4:1487737..1497269	+	Overlapping NAT-lncRNA gene	Cis	0.05	0.05	0.21	0.26	2.31	Up	320
Evolinc_SR_gID_042846	4	1487737	1497269	+	At4NC005800	Overlapping NAT-lncRNA	NAT-lncRNA-3984	Chr4:1487737..1497269	+	Overlapping NAT-lncRNA gene	Cis	0.05	0.05	0.21	0.26	2.31	Up	1219
Evolinc_SR_gID_042846	4	1487737	1497269	+	NAT-lncRNA-3984	Overlapping NAT-lncRNA	NAT-lncRNA-3984	Chr4:1487737..1497269	+	Overlapping NAT-lncRNA gene	Cis	0.05	0.05	0.21	0.26	2.31	Up	1219
Evolinc_SR_gID_050144	4	6863529	6866402	-	AT4TU030240	Overlapping NAT-lncRNA	AT4G11270	Chr4:6854364..6859664	+	Protein-coding gene	Intra-chr.	0	0	0.34	0.03	8.54	Up	119
AT4G13495	4	7842967	7846774	+	AT4G13495	LincRNA	AT4G13494	Chr4:7846597..7846899	+	miRNA gene	Cis	0.19	0.93	0.21	0	-2.44	Down	3806
AT4G13495	4	7842967	7846774	+	AT4G13495	LincRNA	AT4G11970	Chr4:7180350..7183677	+	Protein-coding gene	Intra-chr.	0.09	0.09	0	0	-7.55	Down	3806
AT4G13495	4	7842967	7846774	+	AT4G13495	LincRNA	AT1G72410	Chr1:27251426..27257081	-	Protein-coding gene	Inter-chr.	0.09	0.09	0	0	-7.55	Down	3806
AT4G13495	4	7842967	7846774	+	AT4G13495	LincRNA	AT4G33780	Chr4:16201831..16203641	-	Protein-coding gene	Intra-chr.	0.09	0.28	0	0	-8.55	Down	3806
AT4G13495	4	7842967	7846774	+	AT4G13495	LincRNA	At3NC056191	Chr3:14199574..14200076	+	Divergent NAT-lncRNA gene	Inter-chr.	0	0	0.14	0.12	7.99	Up	3806
AT4G13495	4	7842967	7846774	+	AT4G13495	LincRNA	AT4G13494	Chr4:7846597..7846899	+	miRNA gene	Cis	0.19	0.93	0.21	0	-2.44	Down	3557
AT4G13495	4	7842967	7846774	+	AT4G13495	LincRNA	AT4G11970	Chr4:7180350..7183677	+	Protein-coding gene	Intra-chr.	0.09	0.09	0	0	-7.55	Down	3557
AT4G13495	4	7842967	7846774	+	AT4G13495	LincRNA	AT1G72410	Chr1:27251426..27257081	-	Protein-coding gene	Inter-chr.	0.09	0.09	0	0	-7.55	Down	3557
AT4G13495	4	7842967	7846774	+	AT4G13495	LincRNA	AT4G33780	Chr4:16201831..16203641	-	Protein-coding gene	Intra-chr.	0.09	0.28	0	0	-8.55	Down	3557
AT4G13495	4	7842967	7846774	+	AT4G13495	LincRNA	At3NC056191	Chr3:14199574..14200076	+	Divergent NAT-lncRNA gene	Inter-chr.	0	0	0.14	0.12	7.99	Up	3557
Evolinc_LR_gID_000188	4	11358040	11360916	+	LincRNA-1386	LincRNA	LincRNA-1386	Chr4:11358040..11360916	+	LincRNA gene	Cis	0.09	0.09	0	0	-7.55	Down	2875
AT4G07020	4	11463104	11468679	+	AT4G21550	Protein-coding RNA	AT4G21550	Chr4:11463104..11468679	+	Protein-coding gene	Cis	0	0.09	0.55	0.06	2.69	Up	308
AT4G36648	4	17280528	17282730	-	AT4G36648	LincRNA	AT4G36650	Chr4:17283132..17285599	-	Protein-coding gene	Cis	0.38	0.09	0.41	0.58	1.09	Up	2201
AT4G36648	4	17280528	17282730	-	AT4G36648	LincRNA	AT4G36550	Chr4:17245400..17248461	-	Protein-coding gene	Intra-chr.	0.09	0	0.14	0.23	1.97	Up	2201
AT4G36648	4	17280528	17282730	-	AT4G36648	LincRNA	AT4G39870	Chr4:18501877..18504466	+	Protein-coding gene	Intra-chr.	0.09	0.09	0	0	-7.55	Down	2201
Evolinc_LR_gID_000231	5	1341613	1343774	-	LincRNA-1800	LincRNA	LincRNA-1800	Chr5:1341613..1343774	-	LincRNA gene	Cis	0.05	0	0.41	0.09	3.38	Up	1748
AT5G00980	5	1341613	1343774	-	LincRNA-1800	LincRNA	LincRNA-1800	Chr5:1341613..1343774	-	LincRNA gene	Cis	0.05	0	0.41	0.09	3.38	Up	473
AT5G00985	5	1341613	1343774	-	LincRNA-1800	LincRNA	LincRNA-1800	Chr5:1341613..1343774	-	LincRNA gene	Cis	0.05	0	0.41	0.09	3.38	Up	394
Evolinc_SR_gID_054093	5	3005361	3015357	+	NAT-lncRNA-4000	Overlapping NAT-lncRNA	NAT-lncRNA-4002	Chr5:3005366..3015357	+	Overlapping NAT-lncRNA gene	Cis	0.33	0.23	0.14	0.03	-1.75	Down	261
Evolinc_SR_gID_054093	5	3005366	3015357	+	NAT-lncRNA-4002	Overlapping NAT-lncRNA	NAT-lncRNA-4002	Chr5:3005366..3015357	+	Overlapping NAT-lncRNA gene	Cis	0.33	0.23	0.14	0.03	-1.75	Down	261
Evolinc_SR_gID_054093	5	3005357	3015357	+	NAT-lncRNA-3999	Overlapping NAT-lncRNA	NAT-lncRNA-4002	Chr5:3005366..3015357	+	Overlapping NAT-lncRNA gene	Cis	0.33	0.23	0.14	0.03	-1.75	Down	261
Evolinc_SR_gID_054093	5	3005365	3015357	+	NAT-lncRNA-4001	Overlapping NAT-lncRNA	NAT-lncRNA-4002	Chr5:3005366..3015357	+	Overlapping NAT-lncRNA gene	Cis	0.33	0.23	0.14	0.03	-1.75	Down	261
Evolinc_SR_gID_054094	5	3005361	3015357	+	NAT-lncRNA-4000	Overlapping NAT-lncRNA	NAT-lncRNA-4002	Chr5:3005366..3015357	+	Overlapping NAT-lncRNA gene	Cis	0.33	0.23	0.14	0.03	-1.75	Down	875
Evolinc_SR_gID_054094	5	3005366	3015357	+	NAT-lncRNA-4002	Overlapping NAT-lncRNA	NAT-lncRNA-4002	Chr5:3005366..3015357	+	Overlapping NAT-lncRNA gene	Cis	0.33	0.23	0.14	0.03	-1.75	Down	875
Evolinc_SR_gID_054094	5	3005357	3015357	+	NAT-lncRNA-3999	Overlapping NAT-lncRNA	NAT-lncRNA-4002	Chr5:3005366..3015357	+	Overlapping NAT-lncRNA gene	Cis	0.33	0.23	0.14	0.03	-1.75	Down	875
Evolinc_SR_gID_054094	5	3005365	3015357	+	NAT-lncRNA-4001	Overlapping NAT-lncRNA	NAT-lncRNA-4002	Chr5:3005366..3015357	+	Overlapping NAT-lncRNA gene	Cis	0.33	0.23	0.14	0.03	-1.75	Down	875
Evolinc_SR_gID_054095	5	3005361	3015357	+	NAT-lncRNA-4000	Overlapping NAT-lncRNA	NAT-lncRNA-4002	Chr5:3005366..3015357	+	Overlapping NAT-lncRNA gene	Cis	0.33	0.23	0.14	0.03	-1.75	Down	540
Evolinc_SR_gID_054095	5	3005366	3015357	+	NAT-lncRNA-4002	Overlapping NAT-lncRNA	NAT-lncRNA-4002	Chr5:3005366..3015357	+	Overlapping NAT-lncRNA gene	Cis	0.33	0.23	0.14	0.03	-1.75	Down	540
Evolinc_SR_gID_054095	5	3005357	3015357	+	NAT-lncRNA-3999	Overlapping NAT-lncRNA	NAT-lncRNA-4002	Chr5:3005366..3015357	+	Overlapping NAT-lncRNA gene	Cis	0.33	0.23	0.14	0.03	-1.75	Down	540
Evolinc_SR_gID_054095	5	3005365	3015357	+	NAT-lncRNA-4001	Overlapping NAT-lncRNA	NAT-lncRNA-4002	Chr5:3005366..3015357	+	Overlapping NAT-lncRNA gene	Cis	0.33	0.23	0.14	0.03	-1.75	Down	540
Evolinc_SR_gID_066662	5	20047513	20050249	-	lnc-324	Overlapping NAT-lncRNA	AT5G49440	Chr5:20048239..20049597	+	Protein-coding gene	Cis	0.14	0.05	0	0	-7.56	Down	485
