# Supplementary material for: Identification and functional annotation of long intergenic non-coding RNAs in Brassicaceae
Source: Plant Cell. 2022 Jun 6;34(9):3233–60. doi: 10.1093/plcell/koac166 (PMC9421480; doi:10.1093/plcell/koac166)
Supplement: koac166_Supplementary_Data [file koac166_supplementary_data.zip › tpc.21.00973_SupplementalDS11.xlsx]

## Sheet: TOC
Supplemental Data. Palos et al. (2022). Identification and functional annotation of long intergenic non-coding RNAs in Brassicaceae. Plant Cell
TAB 1	Arabidopsis lincRNA IDs with neighboring gene information (ID, distance, and expression correlation value, if computed).
TAB 2	Brassica lincRNA IDs with neighboring gene information (ID, distance, and expression correlation value, if computed).
Note	If both a lincRNA and neighboring mRNA are not variably expressed, no correlation value will be computed (ND)
Supplemental Data Set S11. LincRNA and adjacent mRNA expression correlation.

## Sheet: Arabidopsis
Transcript ID	Gene ID	Klepikova atlas adjacent neighbor #1 ID	Klepikova atlas adjacent neighbor #2 ID	Klepikova atlas adjacent neighbor #1 distance	Klepikova atlas adjacent neighbor #2 distance	Klepikova atlas adjacent neighbor #1 r-value	Klepikova atlas adjacent neighbor #2 r-value	Klepikova atlas strongest neighbor ID (absolute r-value > 0.5)	Klepikova atlas strongest neighbor r	Klepikova atlas strongest neighbor range	Heat adjacent neighbor #1 ID	Heat adjacent neighbor #2 ID	Heat adjacent neighbor #1 distance	Heat adjacent neighbor #2 distance	Heat adjacent neighbor #1 r-value	Heat adjacent neighbor #2 r-value	Heat strongest neighbor ID (absolute r-value > 0.5)	Heat strongest neighbor r	Heat strongest neighbor range
		ND	ND	ND	ND	ND	ND	ND	ND	ND	ND	ND	ND	ND	ND	ND	ND	ND	ND
Evolinc_SR_tID_00000002	Evolinc_SR_gID_000002	ND	ND	ND	ND	ND	ND	ND	ND	ND	ND	ND	ND	ND	ND	ND	ND	ND	ND
Evolinc_SR_tID_00000003	Evolinc_SR_gID_000003	ND	ND	ND	ND	ND	ND	ND	ND	ND	ND	ND	ND	ND	ND	ND	ND	ND	ND
Evolinc_SR_tID_00000004	Evolinc_SR_gID_000004	ND	ND	ND	ND	ND	ND	ND	ND	ND	AT1G01020	AT1G01030	-1971	277	0.0830994	0.308231	ND	ND	ND
AT1G03987.1	AT1G03987	ND	ND	ND	ND	ND	ND	ND	ND	ND	ND	ND	ND	ND	ND	ND	ND	ND	ND
Evolinc_SR_tID_00000006	Evolinc_SR_gID_000006	ND	ND	ND	ND	ND	ND	ND	ND	ND	ND	ND	ND	ND	ND	ND	ND	ND	ND
Evolinc_SR_tID_00000007	Evolinc_SR_gID_000007	ND	ND	ND	ND	ND	ND	ND	ND	ND	ND	ND	ND	ND	ND	ND	ND	ND	ND
Evolinc_SR_tID_00009005	Evolinc_SR_gID_008618	ND	ND	ND	ND	ND	ND	ND	ND	ND	ND	ND	ND	ND	ND	ND	ND	ND	ND
Evolinc_SR_tID_00000008	Evolinc_SR_gID_000008	ND	ND	ND	ND	ND	ND	ND	ND	ND	ND	ND	ND	ND	ND	ND	ND	ND	ND
Evolinc_SR_tID_00009007	Evolinc_SR_gID_008620	ND	ND	ND	ND	ND	ND	ND	ND	ND	ND	ND	ND	ND	ND	ND	ND	ND	ND
Evolinc_SR_tID_00000011	Evolinc_SR_gID_000011	ND	ND	ND	ND	ND	ND	ND	ND	ND	ND	ND	ND	ND	ND	ND	ND	ND	ND
Evolinc_SR_tID_00009011	Evolinc_SR_gID_008623	ND	ND	ND	ND	ND	ND	ND	ND	ND	ND	ND	ND	ND	ND	ND	ND	ND	ND
Evolinc_SR_tID_00000016	Evolinc_SR_gID_000016	ND	ND	ND	ND	ND	ND	ND	ND	ND	ND	ND	ND	ND	ND	ND	ND	ND	ND
AT1G04003.1	AT1G04003	ND	ND	ND	ND	ND	ND	ND	ND	ND	ND	ND	ND	ND	ND	ND	ND	ND	ND
Evolinc_SR_tID_00000020	Evolinc_SR_gID_000020	ND	ND	ND	ND	ND	ND	ND	ND	ND	ND	ND	ND	ND	ND	ND	ND	ND	ND
Evolinc_SR_tID_00000021	Evolinc_SR_gID_000021	ND	ND	ND	ND	ND	ND	ND	ND	ND	ND	ND	ND	ND	ND	ND	ND	ND	ND
Evolinc_SR_tID_00000022	Evolinc_SR_gID_000022	ND	ND	ND	ND	ND	ND	ND	ND	ND	ND	ND	ND	ND	ND	ND	ND	ND	ND
Evolinc_SR_tID_00009019	Evolinc_SR_gID_008631	ND	ND	ND	ND	ND	ND	ND	ND	ND	ND	ND	ND	ND	ND	ND	ND	ND	ND
Evolinc_SR_tID_00000023	Evolinc_SR_gID_000023	ND	ND	ND	ND	ND	ND	ND	ND	ND	ND	ND	ND	ND	ND	ND	ND	ND	ND
Evolinc_SR_tID_00000024	Evolinc_SR_gID_000024	ND	ND	ND	ND	ND	ND	ND	ND	ND	ND	ND	ND	ND	ND	ND	ND	ND	ND
Evolinc_SR_tID_00000025	Evolinc_SR_gID_000025	ND	ND	ND	ND	ND	ND	ND	ND	ND	ND	ND	ND	ND	ND	ND	ND	ND	ND
Evolinc_SR_tID_00000026	Evolinc_SR_gID_000026	ND	ND	ND	ND	ND	ND	ND	ND	ND	ND	ND	ND	ND	ND	ND	ND	ND	ND
Evolinc_SR_tID_00000027	Evolinc_SR_gID_000027	ND	ND	ND	ND	ND	ND	ND	ND	ND	ND	ND	ND	ND	ND	ND	ND	ND	ND
Evolinc_SR_tID_00000030	Evolinc_SR_gID_000030	ND	ND	ND	ND	ND	ND	ND	ND	ND	ND	ND	ND	ND	ND	ND	ND	ND	ND
Evolinc_SR_tID_00009024	Evolinc_SR_gID_008636	ND	ND	ND	ND	ND	ND	ND	ND	ND	ND	ND	ND	ND	ND	ND	ND	ND	ND
Evolinc_SR_tID_00000031	Evolinc_SR_gID_000031	ND	ND	ND	ND	ND	ND	ND	ND	ND	ND	ND	ND	ND	ND	ND	ND	ND	ND
Evolinc_SR_tID_00000032	Evolinc_SR_gID_000032	AT1G01180	AT1G01190	-267	4067	0.341712	0.685982	AT1G01140	-0.768882	10000	AT1G01180	AT1G01190	-267	4067	0.151737	0.0674355	ND	ND	ND
Evolinc_SR_tID_00000034	Evolinc_SR_gID_000034	ND	ND	ND	ND	ND	ND	ND	ND	ND	ND	ND	ND	ND	ND	ND	ND	ND	ND
AT1G08765.1	AT1G08765	ND	ND	ND	ND	ND	ND	ND	ND	ND	ND	ND	ND	ND	ND	ND	ND	ND	ND
AT1G08765.2	AT1G08765	ND	ND	ND	ND	ND	ND	ND	ND	ND	ND	ND	ND	ND	ND	ND	ND	ND	ND
Evolinc_SR_tID_00000036	Evolinc_SR_gID_000036	ND	ND	ND	ND	ND	ND	ND	ND	ND	ND	ND	ND	ND	ND	ND	ND	ND	ND
Evolinc_SR_tID_00009031	Evolinc_SR_gID_008641	ND	ND	ND	ND	ND	ND	ND	ND	ND	ND	ND	ND	ND	ND	ND	ND	ND	ND
Evolinc_SR_tID_00000037	Evolinc_SR_gID_000037	ND	ND	ND	ND	ND	ND	ND	ND	ND	ND	ND	ND	ND	ND	ND	ND	ND	ND
AT1G04017.1	AT1G04017	ND	ND	ND	ND	ND	ND	ND	ND	ND	ND	ND	ND	ND	ND	ND	ND	ND	ND
AT1G04023.1	AT1G04023	ND	ND	ND	ND	ND	ND	ND	ND	ND	ND	ND	ND	ND	ND	ND	ND	ND	ND
Evolinc_SR_tID_00009033	Evolinc_SR_gID_008643	ND	ND	ND	ND	ND	ND	ND	ND	ND	ND	ND	ND	ND	ND	ND	ND	ND	ND
Evolinc_SR_tID_00009034	Evolinc_SR_gID_008644	ND	ND	ND	ND	ND	ND	ND	ND	ND	ND	ND	ND	ND	ND	ND	ND	ND	ND
Evolinc_SR_tID_00009035	Evolinc_SR_gID_008645	ND	ND	ND	ND	ND	ND	ND	ND	ND	ND	ND	ND	ND	ND	ND	ND	ND	ND
Evolinc_SR_tID_00009036	Evolinc_SR_gID_008646	ND	ND	ND	ND	ND	ND	ND	ND	ND	ND	ND	ND	ND	ND	ND	ND	ND	ND
Evolinc_SR_tID_00000039	Evolinc_SR_gID_000039	ND	ND	ND	ND	ND	ND	ND	ND	ND	ND	ND	ND	ND	ND	ND	ND	ND	ND
Evolinc_SR_tID_00009037	Evolinc_SR_gID_008647	ND	ND	ND	ND	ND	ND	ND	ND	ND	ND	ND	ND	ND	ND	ND	ND	ND	ND
Evolinc_SR_tID_00009038	Evolinc_SR_gID_008648	ND	ND	ND	ND	ND	ND	ND	ND	ND	ND	ND	ND	ND	ND	ND	ND	ND	ND
Evolinc_SR_tID_00009039	Evolinc_SR_gID_008649	ND	ND	ND	ND	ND	ND	ND	ND	ND	ND	ND	ND	ND	ND	ND	ND	ND	ND
Evolinc_SR_tID_00000042	Evolinc_SR_gID_000042	ND	ND	ND	ND	ND	ND	ND	ND	ND	ND	ND	ND	ND	ND	ND	ND	ND	ND
Evolinc_SR_tID_00000046	Evolinc_SR_gID_000046	ND	ND	ND	ND	ND	ND	ND	ND	ND	AT1G01340	ND	809	ND	0.578683	ND	AT1G01340	0.578683	1000
Evolinc_SR_tID_00009042	Evolinc_SR_gID_008652	ND	ND	ND	ND	ND	ND	ND	ND	ND	ND	ND	ND	ND	ND	ND	ND	ND	ND
Evolinc_SR_tID_00000047	Evolinc_SR_gID_000047	ND	ND	ND	ND	ND	ND	ND	ND	ND	ND	ND	ND	ND	ND	ND	ND	ND	ND
Evolinc_SR_tID_00000050	Evolinc_SR_gID_000050	ND	ND	ND	ND	ND	ND	ND	ND	ND	ND	ND	ND	ND	ND	ND	ND	ND	ND
Evolinc_SR_tID_00009047	Evolinc_SR_gID_008657	ND	ND	ND	ND	ND	ND	ND	ND	ND	ND	ND	ND	ND	ND	ND	ND	ND	ND
Evolinc_SR_tID_00009048	Evolinc_SR_gID_008658	ND	ND	ND	ND	ND	ND	ND	ND	ND	ND	ND	ND	ND	ND	ND	ND	ND	ND
Evolinc_SR_tID_00000052	Evolinc_SR_gID_000052	ND	ND	ND	ND	ND	ND	ND	ND	ND	ND	ND	ND	ND	ND	ND	ND	ND	ND
Evolinc_SR_tID_00000053	Evolinc_SR_gID_000053	ND	ND	ND	ND	ND	ND	ND	ND	ND	ND	ND	ND	ND	ND	ND	ND	ND	ND
Evolinc_SR_tID_00000054	Evolinc_SR_gID_000054	ND	ND	ND	ND	ND	ND	ND	ND	ND	ND	ND	ND	ND	ND	ND	ND	ND	ND
Evolinc_SR_tID_00000055	Evolinc_SR_gID_000055	ND	ND	ND	ND	ND	ND	ND	ND	ND	ND	ND	ND	ND	ND	ND	ND	ND	ND
Evolinc_SR_tID_00009052	Evolinc_SR_gID_008662	ND	ND	ND	ND	ND	ND	ND	ND	ND	ND	ND	ND	ND	ND	ND	ND	ND	ND
Evolinc_SR_tID_00009053	Evolinc_SR_gID_008663	ND	ND	ND	ND	ND	ND	ND	ND	ND	ND	ND	ND	ND	ND	ND	ND	ND	ND
Evolinc_SR_tID_00009054	Evolinc_SR_gID_008664	ND	ND	ND	ND	ND	ND	ND	ND	ND	ND	ND	ND	ND	ND	ND	ND	ND	ND
Evolinc_SR_tID_00009055	Evolinc_SR_gID_008665	ND	ND	ND	ND	ND	ND	ND	ND	ND	ND	ND	ND	ND	ND	ND	ND	ND	ND
Evolinc_SR_tID_00009058	Evolinc_SR_gID_008668	ND	ND	ND	ND	ND	ND	ND	ND	ND	ND	ND	ND	ND	ND	ND	ND	ND	ND
Evolinc_SR_tID_00009059	Evolinc_SR_gID_008669	ND	ND	ND	ND	ND	ND	ND	ND	ND	ND	ND	ND	ND	ND	ND	ND	ND	ND
Evolinc_SR_tID_00000060	Evolinc_SR_gID_000059	ND	ND	ND	ND	ND	ND	ND	ND	ND	ND	ND	ND	ND	ND	ND	ND	ND	ND
Evolinc_SR_tID_00009060	Evolinc_SR_gID_008670	ND	ND	ND	ND	ND	ND	ND	ND	ND	ND	ND	ND	ND	ND	ND	ND	ND	ND
Evolinc_SR_tID_00009061	Evolinc_SR_gID_008671	ND	ND	ND	ND	ND	ND	ND	ND	ND	ND	ND	ND	ND	ND	ND	ND	ND	ND
Evolinc_SR_tID_00000064	Evolinc_SR_gID_000063	ND	ND	ND	ND	ND	ND	ND	ND	ND	ND	ND	ND	ND	ND	ND	ND	ND	ND
Evolinc_SR_tID_00009063	Evolinc_SR_gID_008673	ND	ND	ND	ND	ND	ND	ND	ND	ND	ND	ND	ND	ND	ND	ND	ND	ND	ND
Evolinc_SR_tID_00000065	Evolinc_SR_gID_000064	ND	ND	ND	ND	ND	ND	ND	ND	ND	ND	ND	ND	ND	ND	ND	ND	ND	ND
Evolinc_SR_tID_00009064	Evolinc_SR_gID_008674	ND	ND	ND	ND	ND	ND	ND	ND	ND	ND	ND	ND	ND	ND	ND	ND	ND	ND
Evolinc_SR_tID_00009065	Evolinc_SR_gID_008675	ND	ND	ND	ND	ND	ND	ND	ND	ND	ND	ND	ND	ND	ND	ND	ND	ND	ND
Evolinc_SR_tID_00009066	Evolinc_SR_gID_008676	ND	ND	ND	ND	ND	ND	ND	ND	ND	ND	ND	ND	ND	ND	ND	ND	ND	ND
Evolinc_SR_tID_00009067	Evolinc_SR_gID_008677	ND	ND	ND	ND	ND	ND	ND	ND	ND	AT1G01610	AT1G01620	-655	9	0.260003	0.499647	AT1G01650	0.863483	10000
Evolinc_SR_tID_00000069	Evolinc_SR_gID_000068	ND	ND	ND	ND	ND	ND	ND	ND	ND	ND	ND	ND	ND	ND	ND	ND	ND	ND
Evolinc_SR_tID_00000070	Evolinc_SR_gID_000069	ND	ND	ND	ND	ND	ND	ND	ND	ND	AT1G01620	AT1G01630	-190	774	0.766114	-0.646713	AT1G01620	0.766114	200
Evolinc_SR_tID_00009069	Evolinc_SR_gID_008679	ND	ND	ND	ND	ND	ND	ND	ND	ND	ND	ND	ND	ND	ND	ND	ND	ND	ND
Evolinc_SR_tID_00000071	Evolinc_SR_gID_000070	ND	ND	ND	ND	ND	ND	ND	ND	ND	ND	ND	ND	ND	ND	ND	ND	ND	ND
Evolinc_SR_tID_00009072	Evolinc_SR_gID_008682	ND	ND	ND	ND	ND	ND	ND	ND	ND	ND	ND	ND	ND	ND	ND	ND	ND	ND
Evolinc_SR_tID_00009073	Evolinc_SR_gID_008683	ND	ND	ND	ND	ND	ND	ND	ND	ND	ND	ND	ND	ND	ND	ND	ND	ND	ND
AT1G04033.1	AT1G04033	ND	ND	ND	ND	ND	ND	ND	ND	ND	ND	ND	ND	ND	ND	ND	ND	ND	ND
AT1G08775.2	AT1G08775	ND	ND	ND	ND	ND	ND	ND	ND	ND	ND	ND	ND	ND	ND	ND	ND	ND	ND
AT1G04037.1	AT1G04037	ND	ND	ND	ND	ND	ND	ND	ND	ND	ND	ND	ND	ND	ND	ND	ND	ND	ND
Evolinc_LR_tID_00000001	Evolinc_LR_gID_000001	ND	ND	ND	ND	ND	ND	ND	ND	ND	ND	ND	ND	ND	ND	ND	ND	ND	ND
Evolinc_SR_tID_00000084	Evolinc_SR_gID_000079	ND	ND	ND	ND	ND	ND	ND	ND	ND	AT1G01790	AT1G01800	-391	1185	-0.398727	0.687313	AT1G01800	0.687313	2000
AT1G04063.1	AT1G04063	ND	ND	ND	ND	ND	ND	ND	ND	ND	ND	ND	ND	ND	ND	ND	ND	ND	ND
Evolinc_SR_tID_00009082	Evolinc_SR_gID_008691	ND	ND	ND	ND	ND	ND	ND	ND	ND	ND	ND	ND	ND	ND	ND	ND	ND	ND
Evolinc_SR_tID_00000091	Evolinc_SR_gID_000086	ND	ND	ND	ND	ND	ND	ND	ND	ND	ND	ND	ND	ND	ND	ND	ND	ND	ND
Evolinc_SR_tID_00009085	Evolinc_SR_gID_008694	ND	ND	ND	ND	ND	ND	ND	ND	ND	ND	ND	ND	ND	ND	ND	ND	ND	ND
Evolinc_SR_tID_00000095	Evolinc_SR_gID_000090	ND	ND	ND	ND	ND	ND	ND	ND	ND	ND	ND	ND	ND	ND	ND	ND	ND	ND
Evolinc_SR_tID_00000097	Evolinc_SR_gID_000092	ND	ND	ND	ND	ND	ND	ND	ND	ND	ND	ND	ND	ND	ND	ND	ND	ND	ND
Evolinc_SR_tID_00000098	Evolinc_SR_gID_000093	ND	ND	ND	ND	ND	ND	ND	ND	ND	ND	ND	ND	ND	ND	ND	ND	ND	ND
Evolinc_SR_tID_00009093	Evolinc_SR_gID_008702	ND	ND	ND	ND	ND	ND	ND	ND	ND	ND	ND	ND	ND	ND	ND	ND	ND	ND
Evolinc_SR_tID_00000102	Evolinc_SR_gID_000097	ND	ND	ND	ND	ND	ND	ND	ND	ND	ND	ND	ND	ND	ND	ND	ND	ND	ND
Evolinc_SR_tID_00000104	Evolinc_SR_gID_000099	ND	ND	ND	ND	ND	ND	ND	ND	ND	ND	ND	ND	ND	ND	ND	ND	ND	ND
Evolinc_SR_tID_00009100	Evolinc_SR_gID_008709	ND	ND	ND	ND	ND	ND	ND	ND	ND	ND	ND	ND	ND	ND	ND	ND	ND	ND
Evolinc_SR_tID_00000107	Evolinc_SR_gID_000102	ND	ND	ND	ND	ND	ND	ND	ND	ND	ND	ND	ND	ND	ND	ND	ND	ND	ND
Evolinc_SR_tID_00009101	Evolinc_SR_gID_008710	ND	ND	ND	ND	ND	ND	ND	ND	ND	ND	ND	ND	ND	ND	ND	ND	ND	ND
AT1G04087.1	AT1G04087	ND	ND	ND	ND	ND	ND	ND	ND	ND	ND	ND	ND	ND	ND	ND	ND	ND	ND
Evolinc_SR_tID_00009105	Evolinc_SR_gID_008714	ND	ND	ND	ND	ND	ND	ND	ND	ND	ND	ND	ND	ND	ND	ND	ND	ND	ND
Evolinc_SR_tID_00009107	Evolinc_SR_gID_008716	ND	ND	ND	ND	ND	ND	ND	ND	ND	ND	ND	ND	ND	ND	ND	ND	ND	ND
AT1G08785.1	AT1G08785	ND	ND	ND	ND	ND	ND	ND	ND	ND	ND	ND	ND	ND	ND	ND	ND	ND	ND
AT1G04093.1	AT1G04093	ND	ND	ND	ND	ND	ND	ND	ND	ND	ND	ND	ND	ND	ND	ND	ND	ND	ND
Evolinc_SR_tID_00009112	Evolinc_SR_gID_008720	ND	ND	ND	ND	ND	ND	ND	ND	ND	ND	ND	ND	ND	ND	ND	ND	ND	ND
Evolinc_SR_tID_00000125	Evolinc_SR_gID_000119	ND	ND	ND	ND	ND	ND	ND	ND	ND	ND	ND	ND	ND	ND	ND	ND	ND	ND
Evolinc_SR_tID_00000129	Evolinc_SR_gID_000123	ND	ND	ND	ND	ND	ND	ND	ND	ND	ND	ND	ND	ND	ND	ND	ND	ND	ND
Evolinc_SR_tID_00000130	Evolinc_SR_gID_000124	ND	ND	ND	ND	ND	ND	ND	ND	ND	ND	ND	ND	ND	ND	ND	ND	ND	ND
AT1G08795.1	AT1G08795	ND	ND	ND	ND	ND	ND	ND	ND	ND	ND	ND	ND	ND	ND	ND	ND	ND	ND
AT1G08795.2	AT1G08795	ND	ND	ND	ND	ND	ND	ND	ND	ND	ND	ND	ND	ND	ND	ND	ND	ND	ND
Evolinc_SR_tID_00000135	Evolinc_SR_gID_000128	ND	ND	ND	ND	ND	ND	ND	ND	ND	ND	ND	ND	ND	ND	ND	ND	ND	ND
Evolinc_SR_tID_00000136	Evolinc_SR_gID_000129	ND	ND	ND	ND	ND	ND	ND	ND	ND	ND	ND	ND	ND	ND	ND	ND	ND	ND
Evolinc_SR_tID_00009121	Evolinc_SR_gID_008726	AT1G02360	ND	164	ND	-0.472467	ND	ND	ND	ND	AT1G02350	AT1G02360	-229	164	-0.126647	0.388349	AT1G02380	-0.829889	10000
Evolinc_SR_tID_00009123	Evolinc_SR_gID_008728	ND	ND	ND	ND	ND	ND	ND	ND	ND	ND	ND	ND	ND	ND	ND	ND	ND	ND
AT1G04107.1	AT1G04107	ND	ND	ND	ND	ND	ND	ND	ND	ND	ND	ND	ND	ND	ND	ND	ND	ND	ND
Evolinc_SR_tID_00009126	Evolinc_SR_gID_008730	ND	ND	ND	ND	ND	ND	ND	ND	ND	ND	ND	ND	ND	ND	ND	ND	ND	ND
Evolinc_SR_tID_00009127	Evolinc_SR_gID_008731	ND	ND	ND	ND	ND	ND	ND	ND	ND	ND	ND	ND	ND	ND	ND	ND	ND	ND
Evolinc_SR_tID_00009128	Evolinc_SR_gID_008732	ND	ND	ND	ND	ND	ND	ND	ND	ND	ND	ND	ND	ND	ND	ND	ND	ND	ND
Evolinc_SR_tID_00000143	Evolinc_SR_gID_000135	ND	ND	ND	ND	ND	ND	ND	ND	ND	ND	ND	ND	ND	ND	ND	ND	ND	ND
Evolinc_SR_tID_00000144	Evolinc_SR_gID_000136	ND	ND	ND	ND	ND	ND	ND	ND	ND	ND	ND	ND	ND	ND	ND	ND	ND	ND
Evolinc_SR_tID_00009129	Evolinc_SR_gID_008733	ND	ND	ND	ND	ND	ND	ND	ND	ND	ND	ND	ND	ND	ND	ND	ND	ND	ND
Evolinc_SR_tID_00000145	Evolinc_SR_gID_000137	ND	ND	ND	ND	ND	ND	ND	ND	ND	AT1G02410	AT1G02420	-65	112	0.558259	0.420101	AT1G02410	0.558259	200
Evolinc_SR_tID_00000150	Evolinc_SR_gID_000142	ND	ND	ND	ND	ND	ND	ND	ND	ND	ND	ND	ND	ND	ND	ND	ND	ND	ND
Evolinc_SR_tID_00000152	Evolinc_SR_gID_000144	ND	ND	ND	ND	ND	ND	ND	ND	ND	ND	ND	ND	ND	ND	ND	ND	ND	ND
Evolinc_SR_tID_00000153	Evolinc_SR_gID_000145	ND	ND	ND	ND	ND	ND	ND	ND	ND	ND	ND	ND	ND	ND	ND	ND	ND	ND
Evolinc_SR_tID_00000154	Evolinc_SR_gID_000146	ND	ND	ND	ND	ND	ND	ND	ND	ND	ND	ND	ND	ND	ND	ND	ND	ND	ND
Evolinc_SR_tID_00009133	Evolinc_SR_gID_008737	ND	ND	ND	ND	ND	ND	ND	ND	ND	ND	ND	ND	ND	ND	ND	ND	ND	ND
Evolinc_SR_tID_00009134	Evolinc_SR_gID_008738	ND	ND	ND	ND	ND	ND	ND	ND	ND	ND	ND	ND	ND	ND	ND	ND	ND	ND
Evolinc_SR_tID_00009135	Evolinc_SR_gID_008739	ND	ND	ND	ND	ND	ND	ND	ND	ND	ND	ND	ND	ND	ND	ND	ND	ND	ND
Evolinc_SR_tID_00000157	Evolinc_SR_gID_000149	ND	ND	ND	ND	ND	ND	ND	ND	ND	ND	ND	ND	ND	ND	ND	ND	ND	ND
Evolinc_SR_tID_00009138	Evolinc_SR_gID_008742	ND	ND	ND	ND	ND	ND	ND	ND	ND	ND	ND	ND	ND	ND	ND	ND	ND	ND
Evolinc_SR_tID_00009139	Evolinc_SR_gID_008743	ND	ND	ND	ND	ND	ND	ND	ND	ND	ND	ND	ND	ND	ND	ND	ND	ND	ND
Evolinc_SR_tID_00009140	Evolinc_SR_gID_008744	ND	ND	ND	ND	ND	ND	ND	ND	ND	AT1G02510	AT1G02520	-215	268	0.164469	0.513582	AT1G02500	0.78593	2000
Evolinc_SR_tID_00009141	Evolinc_SR_gID_008745	ND	ND	ND	ND	ND	ND	ND	ND	ND	ND	ND	ND	ND	ND	ND	ND	ND	ND
Evolinc_SR_tID_00009142	Evolinc_SR_gID_008746	ND	ND	ND	ND	ND	ND	ND	ND	ND	ND	ND	ND	ND	ND	ND	ND	ND	ND
Evolinc_SR_tID_00009143	Evolinc_SR_gID_008747	ND	ND	ND	ND	ND	ND	ND	ND	ND	ND	ND	ND	ND	ND	ND	ND	ND	ND
Evolinc_SR_tID_00009144	Evolinc_SR_gID_008748	ND	ND	ND	ND	ND	ND	ND	ND	ND	ND	ND	ND	ND	ND	ND	ND	ND	ND
Evolinc_SR_tID_00000163	Evolinc_SR_gID_000154	ND	ND	ND	ND	ND	ND	ND	ND	ND	ND	ND	ND	ND	ND	ND	ND	ND	ND
Evolinc_SR_tID_00009145	Evolinc_SR_gID_008749	ND	ND	ND	ND	ND	ND	ND	ND	ND	ND	ND	ND	ND	ND	ND	ND	ND	ND
Evolinc_SR_tID_00000166	Evolinc_SR_gID_000157	ND	ND	ND	ND	ND	ND	ND	ND	ND	ND	ND	ND	ND	ND	ND	ND	ND	ND
AT1G08805.1	AT1G08805	ND	ND	ND	ND	ND	ND	ND	ND	ND	AT1G02580	ND	-2087	ND	0.896963	ND	AT1G02580	0.896963	5000
AT1G04127.1	AT1G04127	ND	ND	ND	ND	ND	ND	ND	ND	ND	ND	ND	ND	ND	ND	ND	ND	ND	ND
AT1G04133.1	AT1G04133	ND	ND	ND	ND	ND	ND	ND	ND	ND	AT1G02620	AT1G02630	-337	1195	0.901156	0.819835	AT1G02620	0.901156	500
Evolinc_SR_tID_00009152	Evolinc_SR_gID_008754	ND	ND	ND	ND	ND	ND	ND	ND	ND	AT1G02620	AT1G02630	-961	359	0.807427	0.771716	AT1G02620	0.807427	1000
AT1G04137.1	AT1G04137	ND	ND	ND	ND	ND	ND	ND	ND	ND	ND	ND	ND	ND	ND	ND	ND	ND	ND
Evolinc_SR_tID_00009154	Evolinc_SR_gID_008756	ND	ND	ND	ND	ND	ND	ND	ND	ND	ND	ND	ND	ND	ND	ND	ND	ND	ND
Evolinc_SR_tID_00009156	Evolinc_SR_gID_008758	ND	ND	ND	ND	ND	ND	ND	ND	ND	AT1G02650	AT1G02660	-549	367	0.17156	0.384441	ND	ND	ND
Evolinc_SR_tID_00009157	Evolinc_SR_gID_008759	ND	ND	ND	ND	ND	ND	ND	ND	ND	ND	ND	ND	ND	ND	ND	ND	ND	ND
Evolinc_SR_tID_00009159	Evolinc_SR_gID_008761	ND	ND	ND	ND	ND	ND	ND	ND	ND	ND	ND	ND	ND	ND	ND	ND	ND	ND
Evolinc_SR_tID_00000177	Evolinc_SR_gID_000167	ND	ND	ND	ND	ND	ND	ND	ND	ND	ND	ND	ND	ND	ND	ND	ND	ND	ND
Evolinc_SR_tID_00009161	Evolinc_SR_gID_008763	ND	ND	ND	ND	ND	ND	ND	ND	ND	ND	ND	ND	ND	ND	ND	ND	ND	ND
AT1G04143.1	AT1G04143	ND	ND	ND	ND	ND	ND	ND	ND	ND	ND	ND	ND	ND	ND	ND	ND	ND	ND
Evolinc_SR_tID_00009163	Evolinc_SR_gID_008765	ND	ND	ND	ND	ND	ND	ND	ND	ND	ND	ND	ND	ND	ND	ND	ND	ND	ND
Evolinc_SR_tID_00009164	Evolinc_SR_gID_008766	ND	ND	ND	ND	ND	ND	ND	ND	ND	ND	ND	ND	ND	ND	ND	ND	ND	ND
Evolinc_SR_tID_00000179	Evolinc_SR_gID_000169	ND	ND	ND	ND	ND	ND	ND	ND	ND	ND	ND	ND	ND	ND	ND	ND	ND	ND
Evolinc_SR_tID_00009167	Evolinc_SR_gID_008769	ND	ND	ND	ND	ND	ND	ND	ND	ND	ND	ND	ND	ND	ND	ND	ND	ND	ND
Evolinc_SR_tID_00000181	Evolinc_SR_gID_000171	ND	ND	ND	ND	ND	ND	ND	ND	ND	ND	ND	ND	ND	ND	ND	ND	ND	ND
Evolinc_SR_tID_00000183	Evolinc_SR_gID_000173	ND	ND	ND	ND	ND	ND	ND	ND	ND	ND	ND	ND	ND	ND	ND	ND	ND	ND
Evolinc_SR_tID_00000184	Evolinc_SR_gID_000174	ND	ND	ND	ND	ND	ND	ND	ND	ND	ND	ND	ND	ND	ND	ND	ND	ND	ND
Evolinc_SR_tID_00009169	Evolinc_SR_gID_008771	ND	ND	ND	ND	ND	ND	ND	ND	ND	ND	ND	ND	ND	ND	ND	ND	ND	ND
Evolinc_SR_tID_00009170	Evolinc_SR_gID_008772	ND	ND	ND	ND	ND	ND	ND	ND	ND	ND	ND	ND	ND	ND	ND	ND	ND	ND
Evolinc_SR_tID_00009171	Evolinc_SR_gID_008773	ND	ND	ND	ND	ND	ND	ND	ND	ND	ND	ND	ND	ND	ND	ND	ND	ND	ND
Evolinc_SR_tID_00009172	Evolinc_SR_gID_008774	ND	ND	ND	ND	ND	ND	ND	ND	ND	ND	ND	ND	ND	ND	ND	ND	ND	ND
Evolinc_SR_tID_00000187	Evolinc_SR_gID_000177	ND	ND	ND	ND	ND	ND	ND	ND	ND	ND	ND	ND	ND	ND	ND	ND	ND	ND
AT1G08815.2	AT1G08815	ND	ND	ND	ND	ND	ND	ND	ND	ND	ND	ND	ND	ND	ND	ND	ND	ND	ND
Evolinc_SR_tID_00000189	Evolinc_SR_gID_000178	ND	ND	ND	ND	ND	ND	ND	ND	ND	ND	ND	ND	ND	ND	ND	ND	ND	ND
Evolinc_SR_tID_00000190	Evolinc_SR_gID_000179	ND	ND	ND	ND	ND	ND	ND	ND	ND	ND	ND	ND	ND	ND	ND	ND	ND	ND
Evolinc_SR_tID_00009178	Evolinc_SR_gID_008778	ND	ND	ND	ND	ND	ND	ND	ND	ND	ND	ND	ND	ND	ND	ND	ND	ND	ND
Evolinc_SR_tID_00009179	Evolinc_SR_gID_008779	ND	ND	ND	ND	ND	ND	ND	ND	ND	ND	ND	ND	ND	ND	ND	ND	ND	ND
Evolinc_SR_tID_00009182	Evolinc_SR_gID_008782	ND	ND	ND	ND	ND	ND	ND	ND	ND	ND	ND	ND	ND	ND	ND	ND	ND	ND
Evolinc_SR_tID_00000192	Evolinc_SR_gID_000181	ND	ND	ND	ND	ND	ND	ND	ND	ND	ND	ND	ND	ND	ND	ND	ND	ND	ND
Evolinc_SR_tID_00009183	Evolinc_SR_gID_008783	ND	ND	ND	ND	ND	ND	ND	ND	ND	ND	ND	ND	ND	ND	ND	ND	ND	ND
Evolinc_SR_tID_00009184	Evolinc_SR_gID_008784	ND	ND	ND	ND	ND	ND	ND	ND	ND	ND	ND	ND	ND	ND	ND	ND	ND	ND
Evolinc_SR_tID_00009185	Evolinc_SR_gID_008785	ND	ND	ND	ND	ND	ND	ND	ND	ND	ND	ND	ND	ND	ND	ND	ND	ND	ND
Evolinc_SR_tID_00009186	Evolinc_SR_gID_008786	ND	ND	ND	ND	ND	ND	ND	ND	ND	ND	ND	ND	ND	ND	ND	ND	ND	ND
Evolinc_SR_tID_00000194	Evolinc_SR_gID_000183	ND	ND	ND	ND	ND	ND	ND	ND	ND	ND	ND	ND	ND	ND	ND	ND	ND	ND
Evolinc_SR_tID_00000195	Evolinc_SR_gID_000184	ND	ND	ND	ND	ND	ND	ND	ND	ND	ND	ND	ND	ND	ND	ND	ND	ND	ND
Evolinc_SR_tID_00000201	Evolinc_SR_gID_000190	ND	ND	ND	ND	ND	ND	ND	ND	ND	ND	ND	ND	ND	ND	ND	ND	ND	ND
Evolinc_SR_tID_00009195	Evolinc_SR_gID_008795	ND	ND	ND	ND	ND	ND	ND	ND	ND	ND	ND	ND	ND	ND	ND	ND	ND	ND
Evolinc_SR_tID_00009196	Evolinc_SR_gID_008796	ND	ND	ND	ND	ND	ND	ND	ND	ND	ND	ND	ND	ND	ND	ND	ND	ND	ND
Evolinc_SR_tID_00000204	Evolinc_SR_gID_000193	ND	ND	ND	ND	ND	ND	ND	ND	ND	ND	ND	ND	ND	ND	ND	ND	ND	ND
Evolinc_SR_tID_00009198	Evolinc_SR_gID_008798	ND	ND	ND	ND	ND	ND	ND	ND	ND	ND	ND	ND	ND	ND	ND	ND	ND	ND
Evolinc_SR_tID_00009199	Evolinc_SR_gID_008799	ND	ND	ND	ND	ND	ND	ND	ND	ND	ND	ND	ND	ND	ND	ND	ND	ND	ND
AT1G04167.1	AT1G04167	ND	ND	ND	ND	ND	ND	ND	ND	ND	ND	ND	ND	ND	ND	ND	ND	ND	ND
AT1G04173.1	AT1G04173	ND	ND	ND	ND	ND	ND	ND	ND	ND	ND	ND	ND	ND	ND	ND	ND	ND	ND
Evolinc_SR_tID_00009202	Evolinc_SR_gID_008801	ND	ND	ND	ND	ND	ND	ND	ND	ND	ND	ND	ND	ND	ND	ND	ND	ND	ND
Evolinc_SR_tID_00009203	Evolinc_SR_gID_008802	ND	ND	ND	ND	ND	ND	ND	ND	ND	ND	ND	ND	ND	ND	ND	ND	ND	ND
AT1G04177.1	AT1G04177	ND	ND	ND	ND	ND	ND	ND	ND	ND	ND	ND	ND	ND	ND	ND	ND	ND	ND
Evolinc_SR_tID_00009205	Evolinc_SR_gID_008803	ND	ND	ND	ND	ND	ND	ND	ND	ND	ND	ND	ND	ND	ND	ND	ND	ND	ND
Evolinc_SR_tID_00009207	Evolinc_SR_gID_008805	ND	ND	ND	ND	ND	ND	ND	ND	ND	AT1G03220	AT1G03230	-227	369	0.565667	0.413342	AT1G03190	0.718735	10000
Evolinc_SR_tID_00009208	Evolinc_SR_gID_008806	ND	ND	ND	ND	ND	ND	ND	ND	ND	ND	ND	ND	ND	ND	ND	ND	ND	ND
Evolinc_SR_tID_00009210	Evolinc_SR_gID_008808	ND	ND	ND	ND	ND	ND	ND	ND	ND	ND	ND	ND	ND	ND	ND	ND	ND	ND
Evolinc_SR_tID_00000214	Evolinc_SR_gID_000203	ND	ND	ND	ND	ND	ND	ND	ND	ND	ND	ND	ND	ND	ND	ND	ND	ND	ND
Evolinc_SR_tID_00000217	Evolinc_SR_gID_000206	ND	ND	ND	ND	ND	ND	ND	ND	ND	ND	ND	ND	ND	ND	ND	ND	ND	ND
Evolinc_SR_tID_00009215	Evolinc_SR_gID_008813	ND	ND	ND	ND	ND	ND	ND	ND	ND	ND	ND	ND	ND	ND	ND	ND	ND	ND
Evolinc_SR_tID_00009216	Evolinc_SR_gID_008814	ND	ND	ND	ND	ND	ND	ND	ND	ND	ND	ND	ND	ND	ND	ND	ND	ND	ND
Evolinc_SR_tID_00009218	Evolinc_SR_gID_008816	ND	ND	ND	ND	ND	ND	ND	ND	ND	ND	ND	ND	ND	ND	ND	ND	ND	ND
Evolinc_SR_tID_00000218	Evolinc_SR_gID_000207	ND	ND	ND	ND	ND	ND	ND	ND	ND	ND	ND	ND	ND	ND	ND	ND	ND	ND
Evolinc_SR_tID_00000219	Evolinc_SR_gID_000208	ND	ND	ND	ND	ND	ND	ND	ND	ND	ND	ND	ND	ND	ND	ND	ND	ND	ND
Evolinc_SR_tID_00009221	Evolinc_SR_gID_008819	ND	ND	ND	ND	ND	ND	ND	ND	ND	AT1G03495	AT1G03510	-1348	22	0.166106	-0.222685	AT1G03550	0.853698	10000
Evolinc_SR_tID_00000220	Evolinc_SR_gID_000209	ND	ND	ND	ND	ND	ND	ND	ND	ND	AT1G03550	AT1G03560	-111	1665	0.839049	0.385369	AT1G03550	0.839049	200
Evolinc_SR_tID_00009225	Evolinc_SR_gID_008823	AT1G03550	AT1G03560	-344	119	0.749569	-0.323832	AT1G03550	0.749569	500	AT1G03550	AT1G03560	-344	119	0.935261	0.146478	AT1G03550	0.935261	500
Evolinc_LR_tID_00000019	Evolinc_LR_gID_000014	ND	ND	ND	ND	ND	ND	ND	ND	ND	ND	ND	ND	ND	ND	ND	ND	ND	ND
Evolinc_SR_tID_00009226	Evolinc_SR_gID_008824	ND	ND	ND	ND	ND	ND	ND	ND	ND	ND	ND	ND	ND	ND	ND	ND	ND	ND
AT1G08825.1	AT1G08825	ND	ND	ND	ND	ND	ND	ND	ND	ND	ND	ND	ND	ND	ND	ND	ND	ND	ND
Evolinc_SR_tID_00000221	Evolinc_SR_gID_000210	ND	ND	ND	ND	ND	ND	ND	ND	ND	AT1G03590	AT1G03600	-480	41	0.233214	-0.0237037	AT1G03610	0.603618	5000
Evolinc_SR_tID_00009229	Evolinc_SR_gID_008827	ND	ND	ND	ND	ND	ND	ND	ND	ND	ND	ND	ND	ND	ND	ND	ND	ND	ND
Evolinc_SR_tID_00009230	Evolinc_SR_gID_008828	ND	ND	ND	ND	ND	ND	ND	ND	ND	ND	ND	ND	ND	ND	ND	ND	ND	ND
Evolinc_SR_tID_00009231	Evolinc_SR_gID_008829	ND	ND	ND	ND	ND	ND	ND	ND	ND	ND	ND	ND	ND	ND	ND	ND	ND	ND
Evolinc_SR_tID_00000225	Evolinc_SR_gID_000213	ND	ND	ND	ND	ND	ND	ND	ND	ND	ND	ND	ND	ND	ND	ND	ND	ND	ND
Evolinc_SR_tID_00009232	Evolinc_SR_gID_008830	ND	ND	ND	ND	ND	ND	ND	ND	ND	ND	ND	ND	ND	ND	ND	ND	ND	ND
Evolinc_SR_tID_00009234	Evolinc_SR_gID_008831	ND	ND	ND	ND	ND	ND	ND	ND	ND	ND	ND	ND	ND	ND	ND	ND	ND	ND
AT1G04203.1	AT1G04203	ND	ND	ND	ND	ND	ND	ND	ND	ND	ND	ND	ND	ND	ND	ND	ND	ND	ND
Evolinc_SR_tID_00009239	Evolinc_SR_gID_008834	ND	ND	ND	ND	ND	ND	ND	ND	ND	ND	ND	ND	ND	ND	ND	ND	ND	ND
Evolinc_SR_tID_00000234	Evolinc_SR_gID_000219	ND	ND	ND	ND	ND	ND	ND	ND	ND	ND	ND	ND	ND	ND	ND	ND	ND	ND
AT1G04207.1	AT1G04207	ND	ND	ND	ND	ND	ND	ND	ND	ND	ND	ND	ND	ND	ND	ND	ND	ND	ND
Evolinc_SR_tID_00000236	Evolinc_SR_gID_000221	ND	ND	ND	ND	ND	ND	ND	ND	ND	ND	ND	ND	ND	ND	ND	ND	ND	ND
Evolinc_SR_tID_00009241	Evolinc_SR_gID_008836	ND	ND	ND	ND	ND	ND	ND	ND	ND	ND	ND	ND	ND	ND	ND	ND	ND	ND
Evolinc_SR_tID_00000237	Evolinc_SR_gID_000222	ND	ND	ND	ND	ND	ND	ND	ND	ND	ND	ND	ND	ND	ND	ND	ND	ND	ND
Evolinc_SR_tID_00000238	Evolinc_SR_gID_000223	ND	ND	ND	ND	ND	ND	ND	ND	ND	ND	ND	ND	ND	ND	ND	ND	ND	ND
Evolinc_SR_tID_00009245	Evolinc_SR_gID_008840	ND	ND	ND	ND	ND	ND	ND	ND	ND	ND	ND	ND	ND	ND	ND	ND	ND	ND
Evolinc_SR_tID_00009246	Evolinc_SR_gID_008841	ND	ND	ND	ND	ND	ND	ND	ND	ND	ND	ND	ND	ND	ND	ND	ND	ND	ND
Evolinc_SR_tID_00000243	Evolinc_SR_gID_000228	ND	ND	ND	ND	ND	ND	ND	ND	ND	ND	ND	ND	ND	ND	ND	ND	ND	ND
Evolinc_SR_tID_00009248	Evolinc_SR_gID_008843	ND	ND	ND	ND	ND	ND	ND	ND	ND	ND	ND	ND	ND	ND	ND	ND	ND	ND
Evolinc_SR_tID_00000244	Evolinc_SR_gID_000229	ND	ND	ND	ND	ND	ND	ND	ND	ND	ND	ND	ND	ND	ND	ND	ND	ND	ND
Evolinc_SR_tID_00000245	Evolinc_SR_gID_000230	ND	ND	ND	ND	ND	ND	ND	ND	ND	ND	ND	ND	ND	ND	ND	ND	ND	ND
Evolinc_SR_tID_00000246	Evolinc_SR_gID_000231	ND	ND	ND	ND	ND	ND	ND	ND	ND	ND	ND	ND	ND	ND	ND	ND	ND	ND
Evolinc_SR_tID_00009252	Evolinc_SR_gID_008847	ND	ND	ND	ND	ND	ND	ND	ND	ND	ND	ND	ND	ND	ND	ND	ND	ND	ND
Evolinc_SR_tID_00000248	Evolinc_SR_gID_000233	ND	ND	ND	ND	ND	ND	ND	ND	ND	ND	ND	ND	ND	ND	ND	ND	ND	ND
Evolinc_SR_tID_00000249	Evolinc_SR_gID_000234	ND	ND	ND	ND	ND	ND	ND	ND	ND	ND	ND	ND	ND	ND	ND	ND	ND	ND
Evolinc_SR_tID_00009256	Evolinc_SR_gID_008851	ND	ND	ND	ND	ND	ND	ND	ND	ND	ND	ND	ND	ND	ND	ND	ND	ND	ND
Evolinc_SR_tID_00009257	Evolinc_SR_gID_008852	ND	ND	ND	ND	ND	ND	ND	ND	ND	ND	ND	ND	ND	ND	ND	ND	ND	ND
Evolinc_SR_tID_00009258	Evolinc_SR_gID_008853	ND	ND	ND	ND	ND	ND	ND	ND	ND	ND	ND	ND	ND	ND	ND	ND	ND	ND
Evolinc_SR_tID_00000256	Evolinc_SR_gID_000241	ND	ND	ND	ND	ND	ND	ND	ND	ND	ND	ND	ND	ND	ND	ND	ND	ND	ND
Evolinc_SR_tID_00009259	Evolinc_SR_gID_008854	ND	ND	ND	ND	ND	ND	ND	ND	ND	ND	ND	ND	ND	ND	ND	ND	ND	ND
Evolinc_SR_tID_00000257	Evolinc_SR_gID_000242	ND	ND	ND	ND	ND	ND	ND	ND	ND	ND	ND	ND	ND	ND	ND	ND	ND	ND
Evolinc_SR_tID_00000261	Evolinc_SR_gID_000246	ND	ND	ND	ND	ND	ND	ND	ND	ND	ND	ND	ND	ND	ND	ND	ND	ND	ND
Evolinc_SR_tID_00009265	Evolinc_SR_gID_008860	ND	ND	ND	ND	ND	ND	ND	ND	ND	ND	ND	ND	ND	ND	ND	ND	ND	ND
Evolinc_SR_tID_00000262	Evolinc_SR_gID_000247	ND	ND	ND	ND	ND	ND	ND	ND	ND	ND	ND	ND	ND	ND	ND	ND	ND	ND
Evolinc_SR_tID_00000263	Evolinc_SR_gID_000248	ND	ND	ND	ND	ND	ND	ND	ND	ND	ND	ND	ND	ND	ND	ND	ND	ND	ND
Evolinc_SR_tID_00000264	Evolinc_SR_gID_000249	ND	ND	ND	ND	ND	ND	ND	ND	ND	ND	ND	ND	ND	ND	ND	ND	ND	ND
Evolinc_SR_tID_00009267	Evolinc_SR_gID_008862	ND	ND	ND	ND	ND	ND	ND	ND	ND	ND	ND	ND	ND	ND	ND	ND	ND	ND
Evolinc_SR_tID_00000265	Evolinc_SR_gID_000250	ND	ND	ND	ND	ND	ND	ND	ND	ND	ND	ND	ND	ND	ND	ND	ND	ND	ND
Evolinc_SR_tID_00000266	Evolinc_SR_gID_000251	ND	ND	ND	ND	ND	ND	ND	ND	ND	ND	ND	ND	ND	ND	ND	ND	ND	ND
Evolinc_SR_tID_00000267	Evolinc_SR_gID_000252	ND	ND	ND	ND	ND	ND	ND	ND	ND	ND	ND	ND	ND	ND	ND	ND	ND	ND
AT1G04243.1	AT1G04243	ND	ND	ND	ND	ND	ND	ND	ND	ND	ND	ND	ND	ND	ND	ND	ND	ND	ND
Evolinc_SR_tID_00000268	Evolinc_SR_gID_000253	ND	ND	ND	ND	ND	ND	ND	ND	ND	ND	ND	ND	ND	ND	ND	ND	ND	ND
Evolinc_SR_tID_00000269	Evolinc_SR_gID_000254	ND	ND	ND	ND	ND	ND	ND	ND	ND	ND	ND	ND	ND	ND	ND	ND	ND	ND
Evolinc_SR_tID_00009272	Evolinc_SR_gID_008867	ND	ND	ND	ND	ND	ND	ND	ND	ND	ND	ND	ND	ND	ND	ND	ND	ND	ND
Evolinc_SR_tID_00009273	Evolinc_SR_gID_008868	ND	ND	ND	ND	ND	ND	ND	ND	ND	ND	ND	ND	ND	ND	ND	ND	ND	ND
Evolinc_SR_tID_00009274	Evolinc_SR_gID_008869	ND	ND	ND	ND	ND	ND	ND	ND	ND	ND	ND	ND	ND	ND	ND	ND	ND	ND
Evolinc_SR_tID_00000274	Evolinc_SR_gID_000259	ND	ND	ND	ND	ND	ND	ND	ND	ND	ND	ND	ND	ND	ND	ND	ND	ND	ND
Evolinc_SR_tID_00000275	Evolinc_SR_gID_000260	ND	ND	ND	ND	ND	ND	ND	ND	ND	ND	ND	ND	ND	ND	ND	ND	ND	ND
Evolinc_SR_tID_00000276	Evolinc_SR_gID_000261	ND	ND	ND	ND	ND	ND	ND	ND	ND	ND	ND	ND	ND	ND	ND	ND	ND	ND
Evolinc_SR_tID_00009278	Evolinc_SR_gID_008873	ND	ND	ND	ND	ND	ND	ND	ND	ND	ND	ND	ND	ND	ND	ND	ND	ND	ND
Evolinc_LR_tID_00000020	Evolinc_LR_gID_000015	ND	ND	ND	ND	ND	ND	ND	ND	ND	ND	ND	ND	ND	ND	ND	ND	ND	ND
Evolinc_SR_tID_00009281	Evolinc_SR_gID_008876	ND	ND	ND	ND	ND	ND	ND	ND	ND	ND	ND	ND	ND	ND	ND	ND	ND	ND
Evolinc_SR_tID_00000281	Evolinc_SR_gID_000266	ND	ND	ND	ND	ND	ND	ND	ND	ND	ND	ND	ND	ND	ND	ND	ND	ND	ND
AT1G04253.1	AT1G04253	ND	ND	ND	ND	ND	ND	ND	ND	ND	ND	ND	ND	ND	ND	ND	ND	ND	ND
Evolinc_SR_tID_00000283	Evolinc_SR_gID_000268	ND	ND	ND	ND	ND	ND	ND	ND	ND	ND	ND	ND	ND	ND	ND	ND	ND	ND
Evolinc_SR_tID_00009286	Evolinc_SR_gID_008881	ND	ND	ND	ND	ND	ND	ND	ND	ND	ND	ND	ND	ND	ND	ND	ND	ND	ND
Evolinc_SR_tID_00000285	Evolinc_SR_gID_000270	ND	ND	ND	ND	ND	ND	ND	ND	ND	ND	ND	ND	ND	ND	ND	ND	ND	ND
Evolinc_SR_tID_00009291	Evolinc_SR_gID_008886	ND	ND	ND	ND	ND	ND	ND	ND	ND	ND	ND	ND	ND	ND	ND	ND	ND	ND
Evolinc_SR_tID_00000289	Evolinc_SR_gID_000274	ND	ND	ND	ND	ND	ND	ND	ND	ND	ND	ND	ND	ND	ND	ND	ND	ND	ND
Evolinc_SR_tID_00000290	Evolinc_SR_gID_000275	ND	ND	ND	ND	ND	ND	ND	ND	ND	ND	ND	ND	ND	ND	ND	ND	ND	ND
Evolinc_SR_tID_00009296	Evolinc_SR_gID_008891	ND	ND	ND	ND	ND	ND	ND	ND	ND	ND	ND	ND	ND	ND	ND	ND	ND	ND
Evolinc_SR_tID_00000292	Evolinc_SR_gID_000277	ND	ND	ND	ND	ND	ND	ND	ND	ND	ND	ND	ND	ND	ND	ND	ND	ND	ND
Evolinc_SR_tID_00009297	Evolinc_SR_gID_008892	ND	ND	ND	ND	ND	ND	ND	ND	ND	ND	ND	ND	ND	ND	ND	ND	ND	ND
Evolinc_SR_tID_00009298	Evolinc_SR_gID_008893	ND	ND	ND	ND	ND	ND	ND	ND	ND	ND	ND	ND	ND	ND	ND	ND	ND	ND
Evolinc_SR_tID_00000294	Evolinc_SR_gID_000279	ND	ND	ND	ND	ND	ND	ND	ND	ND	ND	ND	ND	ND	ND	ND	ND	ND	ND
AT1G04257.1	AT1G04257	ND	ND	ND	ND	ND	ND	ND	ND	ND	ND	ND	ND	ND	ND	ND	ND	ND	ND
Evolinc_SR_tID_00000296	Evolinc_SR_gID_000281	ND	ND	ND	ND	ND	ND	ND	ND	ND	ND	ND	ND	ND	ND	ND	ND	ND	ND
Evolinc_SR_tID_00000297	Evolinc_SR_gID_000282	AT1G04420	AT1G04430	-303	1067	-0.255586	0.445068	AT1G04410	0.548114	5000	AT1G04420	AT1G04430	-303	1067	-0.218272	0.784779	AT1G04430	0.784779	2000
AT1G04425.1	AT1G04425	ND	ND	ND	ND	ND	ND	ND	ND	ND	ND	ND	ND	ND	ND	ND	ND	ND	ND
AT1G08835.1	AT1G08835	ND	ND	ND	ND	ND	ND	ND	ND	ND	ND	ND	ND	ND	ND	ND	ND	ND	ND
AT1G08835.2	AT1G08835	ND	ND	ND	ND	ND	ND	ND	ND	ND	ND	ND	ND	ND	ND	ND	ND	ND	ND
Evolinc_SR_tID_00009303	Evolinc_SR_gID_008898	ND	ND	ND	ND	ND	ND	ND	ND	ND	ND	ND	ND	ND	ND	ND	ND	ND	ND
Evolinc_SR_tID_00009304	Evolinc_SR_gID_008899	ND	ND	ND	ND	ND	ND	ND	ND	ND	ND	ND	ND	ND	ND	ND	ND	ND	ND
Evolinc_SR_tID_00009305	Evolinc_SR_gID_008900	ND	ND	ND	ND	ND	ND	ND	ND	ND	ND	ND	ND	ND	ND	ND	ND	ND	ND
Evolinc_SR_tID_00009306	Evolinc_SR_gID_008901	ND	ND	ND	ND	ND	ND	ND	ND	ND	ND	ND	ND	ND	ND	ND	ND	ND	ND
Evolinc_SR_tID_00000298	Evolinc_SR_gID_000283	ND	ND	ND	ND	ND	ND	ND	ND	ND	ND	ND	ND	ND	ND	ND	ND	ND	ND
Evolinc_SR_tID_00009307	Evolinc_SR_gID_008902	ND	ND	ND	ND	ND	ND	ND	ND	ND	ND	ND	ND	ND	ND	ND	ND	ND	ND
Evolinc_SR_tID_00000301	Evolinc_SR_gID_000286	ND	ND	ND	ND	ND	ND	ND	ND	ND	ND	ND	ND	ND	ND	ND	ND	ND	ND
Evolinc_SR_tID_00000303	Evolinc_SR_gID_000288	ND	ND	ND	ND	ND	ND	ND	ND	ND	ND	ND	ND	ND	ND	ND	ND	ND	ND
Evolinc_SR_tID_00000304	Evolinc_SR_gID_000289	ND	ND	ND	ND	ND	ND	ND	ND	ND	ND	ND	ND	ND	ND	ND	ND	ND	ND
Evolinc_SR_tID_00009312	Evolinc_SR_gID_008907	ND	ND	ND	ND	ND	ND	ND	ND	ND	ND	ND	ND	ND	ND	ND	ND	ND	ND
Evolinc_SR_tID_00009313	Evolinc_SR_gID_008908	ND	ND	ND	ND	ND	ND	ND	ND	ND	ND	ND	ND	ND	ND	ND	ND	ND	ND
Evolinc_SR_tID_00009315	Evolinc_SR_gID_008910	ND	ND	ND	ND	ND	ND	ND	ND	ND	ND	ND	ND	ND	ND	ND	ND	ND	ND
Evolinc_SR_tID_00000306	Evolinc_SR_gID_000291	ND	ND	ND	ND	ND	ND	ND	ND	ND	ND	ND	ND	ND	ND	ND	ND	ND	ND
Evolinc_SR_tID_00000307	Evolinc_SR_gID_000292	ND	ND	ND	ND	ND	ND	ND	ND	ND	ND	ND	ND	ND	ND	ND	ND	ND	ND
Evolinc_SR_tID_00009316	Evolinc_SR_gID_008911	ND	ND	ND	ND	ND	ND	ND	ND	ND	AT1G04570	AT1G04580	-67	272	0.0444348	-0.184048	ND	ND	ND
Evolinc_SR_tID_00000308	Evolinc_SR_gID_000293	ND	ND	ND	ND	ND	ND	ND	ND	ND	ND	ND	ND	ND	ND	ND	ND	ND	ND
AT1G08855.1	AT1G08855	ND	ND	ND	ND	ND	ND	ND	ND	ND	AT1G04570	AT1G04580	-1130	1237	-0.48521	0.449214	AT1G04590	-0.638293	10000
Evolinc_SR_tID_00000309	Evolinc_SR_gID_000294	ND	ND	ND	ND	ND	ND	ND	ND	ND	ND	ND	ND	ND	ND	ND	ND	ND	ND
AT1G08855.2	AT1G08855	ND	ND	ND	ND	ND	ND	ND	ND	ND	AT1G04580	AT1G04590	-95	34	0.559624	-0.289396	AT1G04580	0.559624	200
Evolinc_SR_tID_00000310	Evolinc_SR_gID_000295	ND	ND	ND	ND	ND	ND	ND	ND	ND	ND	ND	ND	ND	ND	ND	ND	ND	ND
Evolinc_SR_tID_00009323	Evolinc_SR_gID_008918	ND	ND	ND	ND	ND	ND	ND	ND	ND	ND	ND	ND	ND	ND	ND	ND	ND	ND
Evolinc_SR_tID_00009324	Evolinc_SR_gID_008919	ND	ND	ND	ND	ND	ND	ND	ND	ND	ND	ND	ND	ND	ND	ND	ND	ND	ND
Evolinc_SR_tID_00009325	Evolinc_SR_gID_008920	ND	ND	ND	ND	ND	ND	ND	ND	ND	ND	ND	ND	ND	ND	ND	ND	ND	ND
Evolinc_SR_tID_00000312	Evolinc_SR_gID_000297	ND	ND	ND	ND	ND	ND	ND	ND	ND	ND	ND	ND	ND	ND	ND	ND	ND	ND
Evolinc_SR_tID_00000313	Evolinc_SR_gID_000298	ND	ND	ND	ND	ND	ND	ND	ND	ND	ND	ND	ND	ND	ND	ND	ND	ND	ND
Evolinc_SR_tID_00009326	Evolinc_SR_gID_008921	ND	ND	ND	ND	ND	ND	ND	ND	ND	ND	ND	ND	ND	ND	ND	ND	ND	ND
Evolinc_SR_tID_00000314	Evolinc_SR_gID_000299	ND	ND	ND	ND	ND	ND	ND	ND	ND	ND	ND	ND	ND	ND	ND	ND	ND	ND
Evolinc_SR_tID_00000315	Evolinc_SR_gID_000300	ND	ND	ND	ND	ND	ND	ND	ND	ND	ND	ND	ND	ND	ND	ND	ND	ND	ND
Evolinc_SR_tID_00000317	Evolinc_SR_gID_000302	ND	ND	ND	ND	ND	ND	ND	ND	ND	ND	ND	ND	ND	ND	ND	ND	ND	ND
Evolinc_SR_tID_00000318	Evolinc_SR_gID_000303	ND	ND	ND	ND	ND	ND	ND	ND	ND	ND	ND	ND	ND	ND	ND	ND	ND	ND
Evolinc_SR_tID_00000319	Evolinc_SR_gID_000304	ND	ND	ND	ND	ND	ND	ND	ND	ND	ND	ND	ND	ND	ND	ND	ND	ND	ND
AT1G04283.1	AT1G04283	ND	ND	ND	ND	ND	ND	ND	ND	ND	ND	ND	ND	ND	ND	ND	ND	ND	ND
Evolinc_SR_tID_00000321	Evolinc_SR_gID_000306	ND	ND	ND	ND	ND	ND	ND	ND	ND	ND	ND	ND	ND	ND	ND	ND	ND	ND
Evolinc_SR_tID_00000322	Evolinc_SR_gID_000307	ND	ND	ND	ND	ND	ND	ND	ND	ND	ND	ND	ND	ND	ND	ND	ND	ND	ND
Evolinc_SR_tID_00009333	Evolinc_SR_gID_008928	ND	ND	ND	ND	ND	ND	ND	ND	ND	ND	ND	ND	ND	ND	ND	ND	ND	ND
Evolinc_SR_tID_00000323	Evolinc_SR_gID_000308	ND	ND	ND	ND	ND	ND	ND	ND	ND	ND	ND	ND	ND	ND	ND	ND	ND	ND
Evolinc_SR_tID_00009334	Evolinc_SR_gID_008929	ND	ND	ND	ND	ND	ND	ND	ND	ND	ND	ND	ND	ND	ND	ND	ND	ND	ND
Evolinc_SR_tID_00009335	Evolinc_SR_gID_008930	ND	ND	ND	ND	ND	ND	ND	ND	ND	ND	ND	ND	ND	ND	ND	ND	ND	ND
Evolinc_SR_tID_00000324	Evolinc_SR_gID_000309	ND	ND	ND	ND	ND	ND	ND	ND	ND	ND	ND	ND	ND	ND	ND	ND	ND	ND
Evolinc_SR_tID_00009336	Evolinc_SR_gID_008931	ND	ND	ND	ND	ND	ND	ND	ND	ND	ND	ND	ND	ND	ND	ND	ND	ND	ND
Evolinc_SR_tID_00009337	Evolinc_SR_gID_008932	ND	ND	ND	ND	ND	ND	ND	ND	ND	ND	ND	ND	ND	ND	ND	ND	ND	ND
Evolinc_SR_tID_00000325	Evolinc_SR_gID_000310	ND	ND	ND	ND	ND	ND	ND	ND	ND	ND	ND	ND	ND	ND	ND	ND	ND	ND
AT1G04287.1	AT1G04287	ND	ND	ND	ND	ND	ND	ND	ND	ND	ND	ND	ND	ND	ND	ND	ND	ND	ND
Evolinc_SR_tID_00000327	Evolinc_SR_gID_000312	ND	ND	ND	ND	ND	ND	ND	ND	ND	ND	ND	ND	ND	ND	ND	ND	ND	ND
Evolinc_SR_tID_00000328	Evolinc_SR_gID_000313	ND	ND	ND	ND	ND	ND	ND	ND	ND	ND	ND	ND	ND	ND	ND	ND	ND	ND
Evolinc_SR_tID_00009342	Evolinc_SR_gID_008937	ND	ND	ND	ND	ND	ND	ND	ND	ND	ND	ND	ND	ND	ND	ND	ND	ND	ND
Evolinc_SR_tID_00000330	Evolinc_SR_gID_000315	ND	ND	ND	ND	ND	ND	ND	ND	ND	ND	ND	ND	ND	ND	ND	ND	ND	ND
Evolinc_SR_tID_00009344	Evolinc_SR_gID_008939	ND	ND	ND	ND	ND	ND	ND	ND	ND	ND	ND	ND	ND	ND	ND	ND	ND	ND
Evolinc_SR_tID_00000334	Evolinc_SR_gID_000319	ND	ND	ND	ND	ND	ND	ND	ND	ND	ND	ND	ND	ND	ND	ND	ND	ND	ND
Evolinc_SR_tID_00000335	Evolinc_SR_gID_000320	ND	ND	ND	ND	ND	ND	ND	ND	ND	ND	ND	ND	ND	ND	ND	ND	ND	ND
AT1G04293.1	AT1G04293	ND	ND	ND	ND	ND	ND	ND	ND	ND	ND	ND	ND	ND	ND	ND	ND	ND	ND
Evolinc_SR_tID_00009353	Evolinc_SR_gID_008948	ND	ND	ND	ND	ND	ND	ND	ND	ND	ND	ND	ND	ND	ND	ND	ND	ND	ND
Evolinc_SR_tID_00000340	Evolinc_SR_gID_000325	ND	ND	ND	ND	ND	ND	ND	ND	ND	ND	ND	ND	ND	ND	ND	ND	ND	ND
Evolinc_SR_tID_00000341	Evolinc_SR_gID_000326	ND	ND	ND	ND	ND	ND	ND	ND	ND	ND	ND	ND	ND	ND	ND	ND	ND	ND
Evolinc_SR_tID_00009356	Evolinc_SR_gID_008951	ND	ND	ND	ND	ND	ND	ND	ND	ND	ND	ND	ND	ND	ND	ND	ND	ND	ND
Evolinc_SR_tID_00000344	Evolinc_SR_gID_000329	ND	ND	ND	ND	ND	ND	ND	ND	ND	ND	ND	ND	ND	ND	ND	ND	ND	ND
AT1G04307.1	AT1G04307	ND	ND	ND	ND	ND	ND	ND	ND	ND	ND	ND	ND	ND	ND	ND	ND	ND	ND
Evolinc_SR_tID_00000347	Evolinc_SR_gID_000332	ND	ND	ND	ND	ND	ND	ND	ND	ND	ND	ND	ND	ND	ND	ND	ND	ND	ND
Evolinc_SR_tID_00000349	Evolinc_SR_gID_000334	ND	ND	ND	ND	ND	ND	ND	ND	ND	ND	ND	ND	ND	ND	ND	ND	ND	ND
AT1G04313.1	AT1G04313	ND	ND	ND	ND	ND	ND	ND	ND	ND	ND	ND	ND	ND	ND	ND	ND	ND	ND
AT1G04317.1	AT1G04317	ND	ND	ND	ND	ND	ND	ND	ND	ND	ND	ND	ND	ND	ND	ND	ND	ND	ND
AT1G04317.2	AT1G04317	ND	ND	ND	ND	ND	ND	ND	ND	ND	ND	ND	ND	ND	ND	ND	ND	ND	ND
AT1G04323.1	AT1G04323	ND	ND	ND	ND	ND	ND	ND	ND	ND	ND	ND	ND	ND	ND	ND	ND	ND	ND
Evolinc_SR_tID_00000355	Evolinc_SR_gID_000336	ND	ND	ND	ND	ND	ND	ND	ND	ND	ND	ND	ND	ND	ND	ND	ND	ND	ND
Evolinc_SR_tID_00000356	Evolinc_SR_gID_000337	ND	ND	ND	ND	ND	ND	ND	ND	ND	ND	ND	ND	ND	ND	ND	ND	ND	ND
Evolinc_SR_tID_00000357	Evolinc_SR_gID_000338	ND	ND	ND	ND	ND	ND	ND	ND	ND	ND	ND	ND	ND	ND	ND	ND	ND	ND
Evolinc_SR_tID_00000358	Evolinc_SR_gID_000339	ND	ND	ND	ND	ND	ND	ND	ND	ND	ND	ND	ND	ND	ND	ND	ND	ND	ND
Evolinc_SR_tID_00000359	Evolinc_SR_gID_000340	ND	ND	ND	ND	ND	ND	ND	ND	ND	ND	ND	ND	ND	ND	ND	ND	ND	ND
Evolinc_SR_tID_00009367	Evolinc_SR_gID_008960	ND	ND	ND	ND	ND	ND	ND	ND	ND	ND	ND	ND	ND	ND	ND	ND	ND	ND
AT1G04327.1	AT1G04327	ND	ND	ND	ND	ND	ND	ND	ND	ND	ND	ND	ND	ND	ND	ND	ND	ND	ND
AT1G04333.1	AT1G04333	ND	ND	ND	ND	ND	ND	ND	ND	ND	ND	ND	ND	ND	ND	ND	ND	ND	ND
Evolinc_SR_tID_00000361	Evolinc_SR_gID_000342	ND	ND	ND	ND	ND	ND	ND	ND	ND	ND	ND	ND	ND	ND	ND	ND	ND	ND
Evolinc_SR_tID_00000362	Evolinc_SR_gID_000343	ND	ND	ND	ND	ND	ND	ND	ND	ND	ND	ND	ND	ND	ND	ND	ND	ND	ND
Evolinc_SR_tID_00000364	Evolinc_SR_gID_000345	ND	ND	ND	ND	ND	ND	ND	ND	ND	ND	ND	ND	ND	ND	ND	ND	ND	ND
Evolinc_SR_tID_00000365	Evolinc_SR_gID_000346	ND	ND	ND	ND	ND	ND	ND	ND	ND	ND	ND	ND	ND	ND	ND	ND	ND	ND
Evolinc_SR_tID_00000367	Evolinc_SR_gID_000348	ND	ND	ND	ND	ND	ND	ND	ND	ND	ND	ND	ND	ND	ND	ND	ND	ND	ND
Evolinc_SR_tID_00000368	Evolinc_SR_gID_000349	ND	ND	ND	ND	ND	ND	ND	ND	ND	ND	ND	ND	ND	ND	ND	ND	ND	ND
Evolinc_SR_tID_00009373	Evolinc_SR_gID_008966	ND	ND	ND	ND	ND	ND	ND	ND	ND	ND	ND	ND	ND	ND	ND	ND	ND	ND
Evolinc_SR_tID_00009374	Evolinc_SR_gID_008967	ND	ND	ND	ND	ND	ND	ND	ND	ND	ND	ND	ND	ND	ND	ND	ND	ND	ND
AT1G08865.1	AT1G08865	ND	ND	ND	ND	ND	ND	ND	ND	ND	ND	ND	ND	ND	ND	ND	ND	ND	ND
AT1G08865.2	AT1G08865	ND	ND	ND	ND	ND	ND	ND	ND	ND	ND	ND	ND	ND	ND	ND	ND	ND	ND
Evolinc_SR_tID_00009375	Evolinc_SR_gID_008968	ND	ND	ND	ND	ND	ND	ND	ND	ND	ND	ND	ND	ND	ND	ND	ND	ND	ND
Evolinc_SR_tID_00009376	Evolinc_SR_gID_008969	ND	ND	ND	ND	ND	ND	ND	ND	ND	ND	ND	ND	ND	ND	ND	ND	ND	ND
Evolinc_SR_tID_00000371	Evolinc_SR_gID_000352	ND	ND	ND	ND	ND	ND	ND	ND	ND	ND	ND	ND	ND	ND	ND	ND	ND	ND
Evolinc_SR_tID_00000372	Evolinc_SR_gID_000353	ND	ND	ND	ND	ND	ND	ND	ND	ND	ND	ND	ND	ND	ND	ND	ND	ND	ND
Evolinc_SR_tID_00009377	Evolinc_SR_gID_008970	ND	ND	ND	ND	ND	ND	ND	ND	ND	AT1G05170	AT1G05180	-2487	1012	0.485891	0.274373	ND	ND	ND
AT1G04337.1	AT1G04337	ND	ND	ND	ND	ND	ND	ND	ND	ND	ND	ND	ND	ND	ND	ND	ND	ND	ND
Evolinc_SR_tID_00000374	Evolinc_SR_gID_000355	ND	ND	ND	ND	ND	ND	ND	ND	ND	ND	ND	ND	ND	ND	ND	ND	ND	ND
Evolinc_SR_tID_00009382	Evolinc_SR_gID_008974	ND	ND	ND	ND	ND	ND	ND	ND	ND	AT1G05240	AT1G05250	-538	1532	0.231465	-0.211835	ND	ND	ND
AT1G04357.1	AT1G04357	ND	ND	ND	ND	ND	ND	ND	ND	ND	ND	ND	ND	ND	ND	ND	ND	ND	ND
AT1G04363.1	AT1G04363	ND	ND	ND	ND	ND	ND	ND	ND	ND	AT1G05240	AT1G05250	-1549	359	0.430245	-0.536524	AT1G05250	-0.536524	500
AT1G04367.1	AT1G04367	ND	ND	ND	ND	ND	ND	ND	ND	ND	ND	ND	ND	ND	ND	ND	ND	ND	ND
Evolinc_SR_tID_00000377	Evolinc_SR_gID_000358	ND	ND	ND	ND	ND	ND	ND	ND	ND	ND	ND	ND	ND	ND	ND	ND	ND	ND
Evolinc_SR_tID_00009385	Evolinc_SR_gID_008977	ND	ND	ND	ND	ND	ND	ND	ND	ND	ND	ND	ND	ND	ND	ND	ND	ND	ND
Evolinc_SR_tID_00000378	Evolinc_SR_gID_000359	ND	ND	ND	ND	ND	ND	ND	ND	ND	ND	ND	ND	ND	ND	ND	ND	ND	ND
Evolinc_SR_tID_00000379	Evolinc_SR_gID_000360	ND	ND	ND	ND	ND	ND	ND	ND	ND	ND	ND	ND	ND	ND	ND	ND	ND	ND
AT1G04373.1	AT1G04373	ND	ND	ND	ND	ND	ND	ND	ND	ND	ND	ND	ND	ND	ND	ND	ND	ND	ND
Evolinc_SR_tID_00000380	Evolinc_SR_gID_000361	ND	ND	ND	ND	ND	ND	ND	ND	ND	ND	ND	ND	ND	ND	ND	ND	ND	ND
AT1G04377.1	AT1G04377	ND	ND	ND	ND	ND	ND	ND	ND	ND	ND	ND	ND	ND	ND	ND	ND	ND	ND
AT1G04383.1	AT1G04383	ND	ND	ND	ND	ND	ND	ND	ND	ND	ND	ND	ND	ND	ND	ND	ND	ND	ND
AT1G04387.1	AT1G04387	ND	ND	ND	ND	ND	ND	ND	ND	ND	ND	ND	ND	ND	ND	ND	ND	ND	ND
Evolinc_SR_tID_00000382	Evolinc_SR_gID_000363	ND	ND	ND	ND	ND	ND	ND	ND	ND	ND	ND	ND	ND	ND	ND	ND	ND	ND
Evolinc_SR_tID_00000383	Evolinc_SR_gID_000364	ND	ND	ND	ND	ND	ND	ND	ND	ND	ND	ND	ND	ND	ND	ND	ND	ND	ND
Evolinc_SR_tID_00000384	Evolinc_SR_gID_000365	ND	ND	ND	ND	ND	ND	ND	ND	ND	ND	ND	ND	ND	ND	ND	ND	ND	ND
Evolinc_SR_tID_00000385	Evolinc_SR_gID_000366	ND	ND	ND	ND	ND	ND	ND	ND	ND	AT1G05300	AT1G05310	-2116	27	0.480003	0.539036	AT1G05310	0.539036	200
Evolinc_SR_tID_00000386	Evolinc_SR_gID_000367	ND	ND	ND	ND	ND	ND	ND	ND	ND	ND	ND	ND	ND	ND	ND	ND	ND	ND
Evolinc_SR_tID_00009389	Evolinc_SR_gID_008981	ND	ND	ND	ND	ND	ND	ND	ND	ND	ND	ND	ND	ND	ND	ND	ND	ND	ND
Evolinc_SR_tID_00000388	Evolinc_SR_gID_000369	ND	ND	ND	ND	ND	ND	ND	ND	ND	ND	ND	ND	ND	ND	ND	ND	ND	ND
Evolinc_SR_tID_00009391	Evolinc_SR_gID_008983	ND	ND	ND	ND	ND	ND	ND	ND	ND	ND	ND	ND	ND	ND	ND	ND	ND	ND
Evolinc_SR_tID_00009394	Evolinc_SR_gID_008986	ND	ND	ND	ND	ND	ND	ND	ND	ND	ND	ND	ND	ND	ND	ND	ND	ND	ND
Evolinc_SR_tID_00000391	Evolinc_SR_gID_000372	ND	ND	ND	ND	ND	ND	ND	ND	ND	ND	ND	ND	ND	ND	ND	ND	ND	ND
Evolinc_SR_tID_00000394	Evolinc_SR_gID_000375	ND	ND	ND	ND	ND	ND	ND	ND	ND	ND	ND	ND	ND	ND	ND	ND	ND	ND
Evolinc_SR_tID_00009400	Evolinc_SR_gID_008992	ND	ND	ND	ND	ND	ND	ND	ND	ND	ND	ND	ND	ND	ND	ND	ND	ND	ND
Evolinc_SR_tID_00009401	Evolinc_SR_gID_008993	ND	ND	ND	ND	ND	ND	ND	ND	ND	ND	ND	ND	ND	ND	ND	ND	ND	ND
Evolinc_SR_tID_00000398	Evolinc_SR_gID_000379	ND	ND	ND	ND	ND	ND	ND	ND	ND	ND	ND	ND	ND	ND	ND	ND	ND	ND
Evolinc_SR_tID_00000399	Evolinc_SR_gID_000380	ND	ND	ND	ND	ND	ND	ND	ND	ND	ND	ND	ND	ND	ND	ND	ND	ND	ND
Evolinc_SR_tID_00000401	Evolinc_SR_gID_000382	ND	ND	ND	ND	ND	ND	ND	ND	ND	ND	ND	ND	ND	ND	ND	ND	ND	ND
Evolinc_SR_tID_00009407	Evolinc_SR_gID_008999	ND	ND	ND	ND	ND	ND	ND	ND	ND	ND	ND	ND	ND	ND	ND	ND	ND	ND
Evolinc_SR_tID_00000404	Evolinc_SR_gID_000385	ND	ND	ND	ND	ND	ND	ND	ND	ND	ND	ND	ND	ND	ND	ND	ND	ND	ND
Evolinc_SR_tID_00000405	Evolinc_SR_gID_000386	ND	ND	ND	ND	ND	ND	ND	ND	ND	ND	ND	ND	ND	ND	ND	ND	ND	ND
Evolinc_SR_tID_00000406	Evolinc_SR_gID_000387	ND	ND	ND	ND	ND	ND	ND	ND	ND	ND	ND	ND	ND	ND	ND	ND	ND	ND
Evolinc_SR_tID_00009409	Evolinc_SR_gID_009001	ND	ND	ND	ND	ND	ND	ND	ND	ND	ND	ND	ND	ND	ND	ND	ND	ND	ND
Evolinc_SR_tID_00000408	Evolinc_SR_gID_000389	ND	ND	ND	ND	ND	ND	ND	ND	ND	ND	ND	ND	ND	ND	ND	ND	ND	ND
Evolinc_SR_tID_00000410	Evolinc_SR_gID_000391	ND	ND	ND	ND	ND	ND	ND	ND	ND	ND	ND	ND	ND	ND	ND	ND	ND	ND
AT1G04397.1	AT1G04397	ND	ND	ND	ND	ND	ND	ND	ND	ND	ND	ND	ND	ND	ND	ND	ND	ND	ND
Evolinc_SR_tID_00009414	Evolinc_SR_gID_009006	ND	ND	ND	ND	ND	ND	ND	ND	ND	ND	ND	ND	ND	ND	ND	ND	ND	ND
Evolinc_SR_tID_00000418	Evolinc_SR_gID_000399	ND	ND	ND	ND	ND	ND	ND	ND	ND	ND	ND	ND	ND	ND	ND	ND	ND	ND
Evolinc_SR_tID_00009417	Evolinc_SR_gID_009009	ND	ND	ND	ND	ND	ND	ND	ND	ND	ND	ND	ND	ND	ND	ND	ND	ND	ND
Evolinc_SR_tID_00000419	Evolinc_SR_gID_000400	ND	ND	ND	ND	ND	ND	ND	ND	ND	ND	ND	ND	ND	ND	ND	ND	ND	ND
AT1G04403.1	AT1G04403	ND	ND	ND	ND	ND	ND	ND	ND	ND	ND	ND	ND	ND	ND	ND	ND	ND	ND
Evolinc_SR_tID_00000421	Evolinc_SR_gID_000402	ND	ND	ND	ND	ND	ND	ND	ND	ND	ND	ND	ND	ND	ND	ND	ND	ND	ND
Evolinc_SR_tID_00009420	Evolinc_SR_gID_009012	ND	ND	ND	ND	ND	ND	ND	ND	ND	ND	ND	ND	ND	ND	ND	ND	ND	ND
Evolinc_SR_tID_00000422	Evolinc_SR_gID_000403	ND	ND	ND	ND	ND	ND	ND	ND	ND	ND	ND	ND	ND	ND	ND	ND	ND	ND
Evolinc_SR_tID_00009421	Evolinc_SR_gID_009013	ND	ND	ND	ND	ND	ND	ND	ND	ND	ND	ND	ND	ND	ND	ND	ND	ND	ND
AT1G04407.1	AT1G04407	ND	ND	ND	ND	ND	ND	ND	ND	ND	ND	ND	ND	ND	ND	ND	ND	ND	ND
Evolinc_SR_tID_00009422	Evolinc_SR_gID_009014	ND	ND	ND	ND	ND	ND	ND	ND	ND	ND	ND	ND	ND	ND	ND	ND	ND	ND
AT1G04427.1	AT1G04427	ND	ND	ND	ND	ND	ND	ND	ND	ND	ND	ND	ND	ND	ND	ND	ND	ND	ND
Evolinc_SR_tID_00009425	Evolinc_SR_gID_009017	ND	ND	ND	ND	ND	ND	ND	ND	ND	ND	ND	ND	ND	ND	ND	ND	ND	ND
Evolinc_SR_tID_00009426	Evolinc_SR_gID_009018	ND	ND	ND	ND	ND	ND	ND	ND	ND	ND	ND	ND	ND	ND	ND	ND	ND	ND
Evolinc_SR_tID_00000427	Evolinc_SR_gID_000408	ND	ND	ND	ND	ND	ND	ND	ND	ND	ND	ND	ND	ND	ND	ND	ND	ND	ND
Evolinc_SR_tID_00000429	Evolinc_SR_gID_000410	ND	ND	ND	ND	ND	ND	ND	ND	ND	ND	ND	ND	ND	ND	ND	ND	ND	ND
Evolinc_SR_tID_00009428	Evolinc_SR_gID_009020	ND	ND	ND	ND	ND	ND	ND	ND	ND	ND	ND	ND	ND	ND	ND	ND	ND	ND
Evolinc_SR_tID_00009429	Evolinc_SR_gID_009021	ND	ND	ND	ND	ND	ND	ND	ND	ND	ND	ND	ND	ND	ND	ND	ND	ND	ND
Evolinc_SR_tID_00000433	Evolinc_SR_gID_000414	ND	ND	ND	ND	ND	ND	ND	ND	ND	ND	ND	ND	ND	ND	ND	ND	ND	ND
Evolinc_SR_tID_00000435	Evolinc_SR_gID_000416	ND	ND	ND	ND	ND	ND	ND	ND	ND	ND	ND	ND	ND	ND	ND	ND	ND	ND
Evolinc_SR_tID_00009433	Evolinc_SR_gID_009025	ND	ND	ND	ND	ND	ND	ND	ND	ND	ND	ND	ND	ND	ND	ND	ND	ND	ND
Evolinc_SR_tID_00009434	Evolinc_SR_gID_009026	ND	ND	ND	ND	ND	ND	ND	ND	ND	ND	ND	ND	ND	ND	ND	ND	ND	ND
Evolinc_SR_tID_00009435	Evolinc_SR_gID_009027	ND	ND	ND	ND	ND	ND	ND	ND	ND	ND	ND	ND	ND	ND	ND	ND	ND	ND
Evolinc_SR_tID_00000439	Evolinc_SR_gID_000420	ND	ND	ND	ND	ND	ND	ND	ND	ND	ND	ND	ND	ND	ND	ND	ND	ND	ND
Evolinc_SR_tID_00009439	Evolinc_SR_gID_009031	ND	ND	ND	ND	ND	ND	ND	ND	ND	ND	ND	ND	ND	ND	ND	ND	ND	ND
Evolinc_SR_tID_00009442	Evolinc_SR_gID_009034	ND	ND	ND	ND	ND	ND	ND	ND	ND	ND	ND	ND	ND	ND	ND	ND	ND	ND
AT1G04443.1	AT1G04443	ND	ND	ND	ND	ND	ND	ND	ND	ND	ND	ND	ND	ND	ND	ND	ND	ND	ND
Evolinc_SR_tID_00009443	Evolinc_SR_gID_009035	ND	ND	ND	ND	ND	ND	ND	ND	ND	ND	ND	ND	ND	ND	ND	ND	ND	ND
Evolinc_SR_tID_00009445	Evolinc_SR_gID_009037	ND	ND	ND	ND	ND	ND	ND	ND	ND	ND	ND	ND	ND	ND	ND	ND	ND	ND
Evolinc_SR_tID_00009446	Evolinc_SR_gID_009038	ND	ND	ND	ND	ND	ND	ND	ND	ND	ND	ND	ND	ND	ND	ND	ND	ND	ND
Evolinc_SR_tID_00000442	Evolinc_SR_gID_000423	ND	ND	ND	ND	ND	ND	ND	ND	ND	ND	ND	ND	ND	ND	ND	ND	ND	ND
Evolinc_SR_tID_00000443	Evolinc_SR_gID_000424	ND	ND	ND	ND	ND	ND	ND	ND	ND	ND	ND	ND	ND	ND	ND	ND	ND	ND
Evolinc_SR_tID_00009450	Evolinc_SR_gID_009042	ND	ND	ND	ND	ND	ND	ND	ND	ND	ND	ND	ND	ND	ND	ND	ND	ND	ND
Evolinc_SR_tID_00000444	Evolinc_SR_gID_000425	ND	ND	ND	ND	ND	ND	ND	ND	ND	AT1G06150	AT1G06148	-34	62	0.715138	0.482714	AT1G06150	0.715138	200
Evolinc_SR_tID_00000446	Evolinc_SR_gID_000427	ND	ND	ND	ND	ND	ND	ND	ND	ND	ND	ND	ND	ND	ND	ND	ND	ND	ND
Evolinc_SR_tID_00000447	Evolinc_SR_gID_000428	ND	ND	ND	ND	ND	ND	ND	ND	ND	ND	ND	ND	ND	ND	ND	ND	ND	ND
Evolinc_SR_tID_00000448	Evolinc_SR_gID_000429	ND	ND	ND	ND	ND	ND	ND	ND	ND	ND	ND	ND	ND	ND	ND	ND	ND	ND
Evolinc_SR_tID_00000450	Evolinc_SR_gID_000431	ND	ND	ND	ND	ND	ND	ND	ND	ND	ND	ND	ND	ND	ND	ND	ND	ND	ND
AT1G04447.1	AT1G04447	ND	ND	ND	ND	ND	ND	ND	ND	ND	ND	ND	ND	ND	ND	ND	ND	ND	ND
Evolinc_SR_tID_00000453	Evolinc_SR_gID_000434	ND	ND	ND	ND	ND	ND	ND	ND	ND	ND	ND	ND	ND	ND	ND	ND	ND	ND
Evolinc_SR_tID_00000454	Evolinc_SR_gID_000435	ND	ND	ND	ND	ND	ND	ND	ND	ND	ND	ND	ND	ND	ND	ND	ND	ND	ND
Evolinc_SR_tID_00009461	Evolinc_SR_gID_009053	ND	ND	ND	ND	ND	ND	ND	ND	ND	ND	ND	ND	ND	ND	ND	ND	ND	ND
Evolinc_SR_tID_00000458	Evolinc_SR_gID_000439	ND	ND	ND	ND	ND	ND	ND	ND	ND	ND	ND	ND	ND	ND	ND	ND	ND	ND
Evolinc_SR_tID_00000459	Evolinc_SR_gID_000440	ND	ND	ND	ND	ND	ND	ND	ND	ND	ND	ND	ND	ND	ND	ND	ND	ND	ND
Evolinc_SR_tID_00009464	Evolinc_SR_gID_009056	ND	ND	ND	ND	ND	ND	ND	ND	ND	ND	ND	ND	ND	ND	ND	ND	ND	ND
Evolinc_SR_tID_00000460	Evolinc_SR_gID_000441	ND	ND	ND	ND	ND	ND	ND	ND	ND	ND	ND	ND	ND	ND	ND	ND	ND	ND
Evolinc_SR_tID_00000461	Evolinc_SR_gID_000442	ND	ND	ND	ND	ND	ND	ND	ND	ND	ND	ND	ND	ND	ND	ND	ND	ND	ND
Evolinc_SR_tID_00009466	Evolinc_SR_gID_009058	ND	ND	ND	ND	ND	ND	ND	ND	ND	ND	ND	ND	ND	ND	ND	ND	ND	ND
Evolinc_SR_tID_00009467	Evolinc_SR_gID_009059	ND	ND	ND	ND	ND	ND	ND	ND	ND	AT1G06400	AT1G06410	-854	482	0.42499	-0.0935111	AT1G06420	-0.662621	5000
AT1G04453.1	AT1G04453	ND	ND	ND	ND	ND	ND	ND	ND	ND	ND	ND	ND	ND	ND	ND	ND	ND	ND
Evolinc_SR_tID_00000465	Evolinc_SR_gID_000446	ND	ND	ND	ND	ND	ND	ND	ND	ND	ND	ND	ND	ND	ND	ND	ND	ND	ND
Evolinc_SR_tID_00009475	Evolinc_SR_gID_009067	ND	ND	ND	ND	ND	ND	ND	ND	ND	ND	ND	ND	ND	ND	ND	ND	ND	ND
Evolinc_SR_tID_00000466	Evolinc_SR_gID_000447	ND	ND	ND	ND	ND	ND	ND	ND	ND	ND	ND	ND	ND	ND	ND	ND	ND	ND
Evolinc_SR_tID_00000468	Evolinc_SR_gID_000449	ND	ND	ND	ND	ND	ND	ND	ND	ND	ND	ND	ND	ND	ND	ND	ND	ND	ND
Evolinc_SR_tID_00009477	Evolinc_SR_gID_009069	ND	ND	ND	ND	ND	ND	ND	ND	ND	ND	ND	ND	ND	ND	ND	ND	ND	ND
Evolinc_SR_tID_00009478	Evolinc_SR_gID_009070	ND	ND	ND	ND	ND	ND	ND	ND	ND	ND	ND	ND	ND	ND	ND	ND	ND	ND
Evolinc_SR_tID_00000473	Evolinc_SR_gID_000452	ND	ND	ND	ND	ND	ND	ND	ND	ND	ND	ND	ND	ND	ND	ND	ND	ND	ND
Evolinc_SR_tID_00009484	Evolinc_SR_gID_009074	ND	ND	ND	ND	ND	ND	ND	ND	ND	ND	ND	ND	ND	ND	ND	ND	ND	ND
Evolinc_SR_tID_00009485	Evolinc_SR_gID_009075	ND	ND	ND	ND	ND	ND	ND	ND	ND	ND	ND	ND	ND	ND	ND	ND	ND	ND
Evolinc_SR_tID_00000474	Evolinc_SR_gID_000453	ND	ND	ND	ND	ND	ND	ND	ND	ND	ND	ND	ND	ND	ND	ND	ND	ND	ND
Evolinc_SR_tID_00009487	Evolinc_SR_gID_009077	ND	ND	ND	ND	ND	ND	ND	ND	ND	ND	ND	ND	ND	ND	ND	ND	ND	ND
Evolinc_SR_tID_00009488	Evolinc_SR_gID_009078	ND	ND	ND	ND	ND	ND	ND	ND	ND	ND	ND	ND	ND	ND	ND	ND	ND	ND
AT1G04493.1	AT1G04493	ND	ND	ND	ND	ND	ND	ND	ND	ND	ND	ND	ND	ND	ND	ND	ND	ND	ND
AT1G04497.1	AT1G04497	ND	ND	ND	ND	ND	ND	ND	ND	ND	ND	ND	ND	ND	ND	ND	ND	ND	ND
Evolinc_SR_tID_00000483	Evolinc_SR_gID_000461	ND	ND	ND	ND	ND	ND	ND	ND	ND	ND	ND	ND	ND	ND	ND	ND	ND	ND
Evolinc_SR_tID_00009495	Evolinc_SR_gID_009084	ND	ND	ND	ND	ND	ND	ND	ND	ND	ND	ND	ND	ND	ND	ND	ND	ND	ND
Evolinc_SR_tID_00000485	Evolinc_SR_gID_000463	ND	ND	ND	ND	ND	ND	ND	ND	ND	ND	ND	ND	ND	ND	ND	ND	ND	ND
Evolinc_SR_tID_00000488	Evolinc_SR_gID_000466	ND	ND	ND	ND	ND	ND	ND	ND	ND	ND	ND	ND	ND	ND	ND	ND	ND	ND
Evolinc_SR_tID_00009498	Evolinc_SR_gID_009087	ND	ND	ND	ND	ND	ND	ND	ND	ND	ND	ND	ND	ND	ND	ND	ND	ND	ND
Evolinc_SR_tID_00000491	Evolinc_SR_gID_000469	ND	ND	ND	ND	ND	ND	ND	ND	ND	ND	ND	ND	ND	ND	ND	ND	ND	ND
Evolinc_SR_tID_00000492	Evolinc_SR_gID_000470	ND	ND	ND	ND	ND	ND	ND	ND	ND	ND	ND	ND	ND	ND	ND	ND	ND	ND
AT1G08875.1	AT1G08875	ND	ND	ND	ND	ND	ND	ND	ND	ND	ND	ND	ND	ND	ND	ND	ND	ND	ND
AT1G04523.1	AT1G04523	ND	ND	ND	ND	ND	ND	ND	ND	ND	ND	ND	ND	ND	ND	ND	ND	ND	ND
Evolinc_SR_tID_00009504	Evolinc_SR_gID_009093	ND	ND	ND	ND	ND	ND	ND	ND	ND	ND	ND	ND	ND	ND	ND	ND	ND	ND
Evolinc_SR_tID_00009508	Evolinc_SR_gID_009097	ND	ND	ND	ND	ND	ND	ND	ND	ND	ND	ND	ND	ND	ND	ND	ND	ND	ND
Evolinc_SR_tID_00009509	Evolinc_SR_gID_009098	ND	ND	ND	ND	ND	ND	ND	ND	ND	ND	ND	ND	ND	ND	ND	ND	ND	ND
Evolinc_SR_tID_00000494	Evolinc_SR_gID_000472	ND	ND	ND	ND	ND	ND	ND	ND	ND	ND	ND	ND	ND	ND	ND	ND	ND	ND
Evolinc_SR_tID_00009510	Evolinc_SR_gID_009099	ND	ND	ND	ND	ND	ND	ND	ND	ND	ND	ND	ND	ND	ND	ND	ND	ND	ND
Evolinc_SR_tID_00000495	Evolinc_SR_gID_000473	ND	ND	ND	ND	ND	ND	ND	ND	ND	ND	ND	ND	ND	ND	ND	ND	ND	ND
Evolinc_SR_tID_00009511	Evolinc_SR_gID_009100	ND	ND	ND	ND	ND	ND	ND	ND	ND	ND	ND	ND	ND	ND	ND	ND	ND	ND
Evolinc_SR_tID_00009512	Evolinc_SR_gID_009101	ND	ND	ND	ND	ND	ND	ND	ND	ND	ND	ND	ND	ND	ND	ND	ND	ND	ND
Evolinc_SR_tID_00000498	Evolinc_SR_gID_000476	ND	ND	ND	ND	ND	ND	ND	ND	ND	ND	ND	ND	ND	ND	ND	ND	ND	ND
AT1G04543.1	AT1G04543	ND	ND	ND	ND	ND	ND	ND	ND	ND	ND	ND	ND	ND	ND	ND	ND	ND	ND
Evolinc_SR_tID_00000499	Evolinc_SR_gID_000477	ND	ND	ND	ND	ND	ND	ND	ND	ND	ND	ND	ND	ND	ND	ND	ND	ND	ND
AT1G04557.1	AT1G04557	ND	ND	ND	ND	ND	ND	ND	ND	ND	ND	ND	ND	ND	ND	ND	ND	ND	ND
Evolinc_SR_tID_00009517	Evolinc_SR_gID_009106	ND	ND	ND	ND	ND	ND	ND	ND	ND	AT1G07120	AT1G07130	-306	595	0.165744	0.204173	ND	ND	ND
AT1G04563.1	AT1G04563	ND	ND	ND	ND	ND	ND	ND	ND	ND	ND	ND	ND	ND	ND	ND	ND	ND	ND
Evolinc_SR_tID_00000506	Evolinc_SR_gID_000484	ND	ND	ND	ND	ND	ND	ND	ND	ND	ND	ND	ND	ND	ND	ND	ND	ND	ND
Evolinc_SR_tID_00000507	Evolinc_SR_gID_000485	ND	ND	ND	ND	ND	ND	ND	ND	ND	ND	ND	ND	ND	ND	ND	ND	ND	ND
Evolinc_SR_tID_00000508	Evolinc_SR_gID_000486	ND	ND	ND	ND	ND	ND	ND	ND	ND	ND	ND	ND	ND	ND	ND	ND	ND	ND
Evolinc_SR_tID_00000509	Evolinc_SR_gID_000487	ND	ND	ND	ND	ND	ND	ND	ND	ND	ND	ND	ND	ND	ND	ND	ND	ND	ND
Evolinc_SR_tID_00009522	Evolinc_SR_gID_009111	ND	ND	ND	ND	ND	ND	ND	ND	ND	ND	ND	ND	ND	ND	ND	ND	ND	ND
Evolinc_SR_tID_00009523	Evolinc_SR_gID_009112	ND	ND	ND	ND	ND	ND	ND	ND	ND	AT1G07180	AT1G07190	-576	122	0.0721628	0.557878	AT1G07220	-0.802965	10000
Evolinc_SR_tID_00000511	Evolinc_SR_gID_000489	ND	ND	ND	ND	ND	ND	ND	ND	ND	ND	ND	ND	ND	ND	ND	ND	ND	ND
Evolinc_SR_tID_00009524	Evolinc_SR_gID_009113	ND	ND	ND	ND	ND	ND	ND	ND	ND	ND	ND	ND	ND	ND	ND	ND	ND	ND
Evolinc_SR_tID_00000513	Evolinc_SR_gID_000491	ND	ND	ND	ND	ND	ND	ND	ND	ND	ND	ND	ND	ND	ND	ND	ND	ND	ND
Evolinc_SR_tID_00000514	Evolinc_SR_gID_000492	ND	ND	ND	ND	ND	ND	ND	ND	ND	ND	ND	ND	ND	ND	ND	ND	ND	ND
Evolinc_SR_tID_00009526	Evolinc_SR_gID_009115	ND	ND	ND	ND	ND	ND	ND	ND	ND	ND	ND	ND	ND	ND	ND	ND	ND	ND
Evolinc_SR_tID_00000515	Evolinc_SR_gID_000493	ND	ND	ND	ND	ND	ND	ND	ND	ND	ND	ND	ND	ND	ND	ND	ND	ND	ND
Evolinc_SR_tID_00009529	Evolinc_SR_gID_009118	ND	ND	ND	ND	ND	ND	ND	ND	ND	ND	ND	ND	ND	ND	ND	ND	ND	ND
Evolinc_SR_tID_00009530	Evolinc_SR_gID_009119	ND	ND	ND	ND	ND	ND	ND	ND	ND	ND	ND	ND	ND	ND	ND	ND	ND	ND
Evolinc_SR_tID_00009531	Evolinc_SR_gID_009120	ND	ND	ND	ND	ND	ND	ND	ND	ND	ND	ND	ND	ND	ND	ND	ND	ND	ND
Evolinc_SR_tID_00000518	Evolinc_SR_gID_000496	ND	ND	ND	ND	ND	ND	ND	ND	ND	ND	ND	ND	ND	ND	ND	ND	ND	ND
Evolinc_SR_tID_00009533	Evolinc_SR_gID_009122	ND	ND	ND	ND	ND	ND	ND	ND	ND	ND	ND	ND	ND	ND	ND	ND	ND	ND
Evolinc_SR_tID_00009534	Evolinc_SR_gID_009123	ND	ND	ND	ND	ND	ND	ND	ND	ND	ND	ND	ND	ND	ND	ND	ND	ND	ND
AT1G04573.1	AT1G04573	ND	ND	ND	ND	ND	ND	ND	ND	ND	ND	ND	ND	ND	ND	ND	ND	ND	ND
Evolinc_SR_tID_00000520	Evolinc_SR_gID_000498	ND	ND	ND	ND	ND	ND	ND	ND	ND	ND	ND	ND	ND	ND	ND	ND	ND	ND
Evolinc_SR_tID_00000521	Evolinc_SR_gID_000499	ND	ND	ND	ND	ND	ND	ND	ND	ND	ND	ND	ND	ND	ND	ND	ND	ND	ND
Evolinc_SR_tID_00009538	Evolinc_SR_gID_009127	ND	ND	ND	ND	ND	ND	ND	ND	ND	ND	ND	ND	ND	ND	ND	ND	ND	ND
Evolinc_SR_tID_00009539	Evolinc_SR_gID_009128	ND	ND	ND	ND	ND	ND	ND	ND	ND	ND	ND	ND	ND	ND	ND	ND	ND	ND
Evolinc_SR_tID_00009540	Evolinc_SR_gID_009129	ND	ND	ND	ND	ND	ND	ND	ND	ND	ND	ND	ND	ND	ND	ND	ND	ND	ND
Evolinc_SR_tID_00009541	Evolinc_SR_gID_009130	ND	ND	ND	ND	ND	ND	ND	ND	ND	ND	ND	ND	ND	ND	ND	ND	ND	ND
Evolinc_SR_tID_00009546	Evolinc_SR_gID_009135	ND	ND	ND	ND	ND	ND	ND	ND	ND	ND	ND	ND	ND	ND	ND	ND	ND	ND
Evolinc_SR_tID_00000530	Evolinc_SR_gID_000508	ND	ND	ND	ND	ND	ND	ND	ND	ND	AT1G07430	AT1G07440	-8	2630	0.346586	0.334011	AT1G07460	0.620057	10000
Evolinc_SR_tID_00009548	Evolinc_SR_gID_009137	ND	ND	ND	ND	ND	ND	ND	ND	ND	AT1G07430	AT1G07440	-1427	1394	0.261794	0.324062	AT1G07460	0.702026	10000
Evolinc_SR_tID_00000532	Evolinc_SR_gID_000510	ND	ND	ND	ND	ND	ND	ND	ND	ND	ND	ND	ND	ND	ND	ND	ND	ND	ND
Evolinc_SR_tID_00000534	Evolinc_SR_gID_000512	ND	ND	ND	ND	ND	ND	ND	ND	ND	ND	ND	ND	ND	ND	ND	ND	ND	ND
Evolinc_SR_tID_00000535	Evolinc_SR_gID_000513	ND	ND	ND	ND	ND	ND	ND	ND	ND	ND	ND	ND	ND	ND	ND	ND	ND	ND
Evolinc_SR_tID_00000537	Evolinc_SR_gID_000515	ND	ND	ND	ND	ND	ND	ND	ND	ND	ND	ND	ND	ND	ND	ND	ND	ND	ND
Evolinc_SR_tID_00009557	Evolinc_SR_gID_009146	ND	ND	ND	ND	ND	ND	ND	ND	ND	ND	ND	ND	ND	ND	ND	ND	ND	ND
Evolinc_SR_tID_00000539	Evolinc_SR_gID_000517	ND	ND	ND	ND	ND	ND	ND	ND	ND	ND	ND	ND	ND	ND	ND	ND	ND	ND
Evolinc_SR_tID_00009558	Evolinc_SR_gID_009147	ND	ND	ND	ND	ND	ND	ND	ND	ND	ND	ND	ND	ND	ND	ND	ND	ND	ND
Evolinc_SR_tID_00000541	Evolinc_SR_gID_000519	ND	ND	ND	ND	ND	ND	ND	ND	ND	ND	ND	ND	ND	ND	ND	ND	ND	ND
Evolinc_SR_tID_00000542	Evolinc_SR_gID_000520	ND	ND	ND	ND	ND	ND	ND	ND	ND	ND	ND	ND	ND	ND	ND	ND	ND	ND
AT1G04593.1	AT1G04593	ND	ND	ND	ND	ND	ND	ND	ND	ND	ND	ND	ND	ND	ND	ND	ND	ND	ND
Evolinc_SR_tID_00000543	Evolinc_SR_gID_000521	ND	ND	ND	ND	ND	ND	ND	ND	ND	ND	ND	ND	ND	ND	ND	ND	ND	ND
Evolinc_SR_tID_00000544	Evolinc_SR_gID_000522	ND	ND	ND	ND	ND	ND	ND	ND	ND	ND	ND	ND	ND	ND	ND	ND	ND	ND
Evolinc_SR_tID_00000545	Evolinc_SR_gID_000523	ND	ND	ND	ND	ND	ND	ND	ND	ND	ND	ND	ND	ND	ND	ND	ND	ND	ND
Evolinc_SR_tID_00009564	Evolinc_SR_gID_009153	ND	ND	ND	ND	ND	ND	ND	ND	ND	ND	ND	ND	ND	ND	ND	ND	ND	ND
AT1G04597.1	AT1G04597	ND	ND	ND	ND	ND	ND	ND	ND	ND	ND	ND	ND	ND	ND	ND	ND	ND	ND
Evolinc_SR_tID_00000547	Evolinc_SR_gID_000525	ND	ND	ND	ND	ND	ND	ND	ND	ND	ND	ND	ND	ND	ND	ND	ND	ND	ND
Evolinc_SR_tID_00009566	Evolinc_SR_gID_009155	ND	ND	ND	ND	ND	ND	ND	ND	ND	AT1G07570	AT1G07590	-1915	48	0.639183	0.657973	AT1G07560	0.822965	5000
Evolinc_SR_tID_00009567	Evolinc_SR_gID_009156	ND	ND	ND	ND	ND	ND	ND	ND	ND	AT1G07590	AT1G07610	-1168	338	0.543163	0.0907266	AT1G07590	0.543163	2000
AT1G04603.1	AT1G04603	ND	ND	ND	ND	ND	ND	ND	ND	ND	ND	ND	ND	ND	ND	ND	ND	ND	ND
Evolinc_SR_tID_00009570	Evolinc_SR_gID_009159	ND	ND	ND	ND	ND	ND	ND	ND	ND	ND	ND	ND	ND	ND	ND	ND	ND	ND
Evolinc_SR_tID_00000550	Evolinc_SR_gID_000528	ND	ND	ND	ND	ND	ND	ND	ND	ND	ND	ND	ND	ND	ND	ND	ND	ND	ND
Evolinc_SR_tID_00009573	Evolinc_SR_gID_009162	ND	ND	ND	ND	ND	ND	ND	ND	ND	ND	ND	ND	ND	ND	ND	ND	ND	ND
AT1G04607.1	AT1G04607	ND	ND	ND	ND	ND	ND	ND	ND	ND	ND	ND	ND	ND	ND	ND	ND	ND	ND
Evolinc_SR_tID_00009574	Evolinc_SR_gID_009163	ND	ND	ND	ND	ND	ND	ND	ND	ND	ND	ND	ND	ND	ND	ND	ND	ND	ND
Evolinc_SR_tID_00009575	Evolinc_SR_gID_009164	ND	ND	ND	ND	ND	ND	ND	ND	ND	ND	ND	ND	ND	ND	ND	ND	ND	ND
AT1G04613.1	AT1G04613	ND	ND	ND	ND	ND	ND	ND	ND	ND	ND	ND	ND	ND	ND	ND	ND	ND	ND
Evolinc_SR_tID_00000553	Evolinc_SR_gID_000531	ND	ND	ND	ND	ND	ND	ND	ND	ND	ND	ND	ND	ND	ND	ND	ND	ND	ND
Evolinc_SR_tID_00009577	Evolinc_SR_gID_009166	ND	ND	ND	ND	ND	ND	ND	ND	ND	ND	ND	ND	ND	ND	ND	ND	ND	ND
Evolinc_SR_tID_00000554	Evolinc_SR_gID_000532	ND	ND	ND	ND	ND	ND	ND	ND	ND	ND	ND	ND	ND	ND	ND	ND	ND	ND
Evolinc_SR_tID_00000555	Evolinc_SR_gID_000533	ND	ND	ND	ND	ND	ND	ND	ND	ND	ND	ND	ND	ND	ND	ND	ND	ND	ND
Evolinc_SR_tID_00000556	Evolinc_SR_gID_000534	ND	ND	ND	ND	ND	ND	ND	ND	ND	ND	ND	ND	ND	ND	ND	ND	ND	ND
Evolinc_SR_tID_00000557	Evolinc_SR_gID_000535	ND	ND	ND	ND	ND	ND	ND	ND	ND	ND	ND	ND	ND	ND	ND	ND	ND	ND
Evolinc_SR_tID_00000558	Evolinc_SR_gID_000536	ND	ND	ND	ND	ND	ND	ND	ND	ND	ND	ND	ND	ND	ND	ND	ND	ND	ND
Evolinc_SR_tID_00000559	Evolinc_SR_gID_000537	ND	ND	ND	ND	ND	ND	ND	ND	ND	ND	ND	ND	ND	ND	ND	ND	ND	ND
Evolinc_SR_tID_00009578	Evolinc_SR_gID_009167	ND	ND	ND	ND	ND	ND	ND	ND	ND	ND	ND	ND	ND	ND	ND	ND	ND	ND
Evolinc_SR_tID_00000562	Evolinc_SR_gID_000540	ND	ND	ND	ND	ND	ND	ND	ND	ND	ND	ND	ND	ND	ND	ND	ND	ND	ND
Evolinc_SR_tID_00009579	Evolinc_SR_gID_009168	ND	ND	ND	ND	ND	ND	ND	ND	ND	ND	ND	ND	ND	ND	ND	ND	ND	ND
Evolinc_SR_tID_00000563	Evolinc_SR_gID_000541	ND	ND	ND	ND	ND	ND	ND	ND	ND	ND	ND	ND	ND	ND	ND	ND	ND	ND
Evolinc_SR_tID_00000564	Evolinc_SR_gID_000542	ND	ND	ND	ND	ND	ND	ND	ND	ND	ND	ND	ND	ND	ND	ND	ND	ND	ND
Evolinc_SR_tID_00000565	Evolinc_SR_gID_000543	ND	ND	ND	ND	ND	ND	ND	ND	ND	AT1G07720	ND	-1138	ND	-0.180103	ND	AT1G07740	0.521517	5000
Evolinc_LR_tID_00000003	Evolinc_LR_gID_000003	ND	ND	ND	ND	ND	ND	ND	ND	ND	AT1G07720	ND	-1138	ND	-0.180103	ND	AT1G07740	0.521517	5000
Evolinc_LR_tID_00000004	Evolinc_LR_gID_000003	ND	ND	ND	ND	ND	ND	ND	ND	ND	ND	ND	ND	ND	ND	ND	ND	ND	ND
AT1G04623.1	AT1G04623	ND	ND	ND	ND	ND	ND	ND	ND	ND	ND	ND	ND	ND	ND	ND	ND	ND	ND
Evolinc_SR_tID_00000568	Evolinc_SR_gID_000545	ND	ND	ND	ND	ND	ND	ND	ND	ND	ND	ND	ND	ND	ND	ND	ND	ND	ND
Evolinc_SR_tID_00000569	Evolinc_SR_gID_000546	ND	ND	ND	ND	ND	ND	ND	ND	ND	ND	ND	ND	ND	ND	ND	ND	ND	ND
Evolinc_SR_tID_00009585	Evolinc_SR_gID_009174	ND	ND	ND	ND	ND	ND	ND	ND	ND	ND	ND	ND	ND	ND	ND	ND	ND	ND
Evolinc_SR_tID_00000570	Evolinc_SR_gID_000547	ND	ND	ND	ND	ND	ND	ND	ND	ND	ND	ND	ND	ND	ND	ND	ND	ND	ND
Evolinc_SR_tID_00000572	Evolinc_SR_gID_000549	ND	ND	ND	ND	ND	ND	ND	ND	ND	ND	ND	ND	ND	ND	ND	ND	ND	ND
Evolinc_SR_tID_00000577	Evolinc_SR_gID_000554	ND	ND	ND	ND	ND	ND	ND	ND	ND	ND	ND	ND	ND	ND	ND	ND	ND	ND
Evolinc_SR_tID_00009590	Evolinc_SR_gID_009179	ND	ND	ND	ND	ND	ND	ND	ND	ND	ND	ND	ND	ND	ND	ND	ND	ND	ND
Evolinc_SR_tID_00000578	Evolinc_SR_gID_000555	ND	ND	ND	ND	ND	ND	ND	ND	ND	ND	ND	ND	ND	ND	ND	ND	ND	ND
Evolinc_SR_tID_00000579	Evolinc_SR_gID_000556	ND	ND	ND	ND	ND	ND	ND	ND	ND	ND	ND	ND	ND	ND	ND	ND	ND	ND
Evolinc_SR_tID_00000580	Evolinc_SR_gID_000557	AT1G07900	ND	518	ND	0.543588	ND	AT1G07900	0.543588	1000	AT1G07890	AT1G07900	-74	518	0.672731	-0.124602	AT1G07901	-0.698709	2000
Evolinc_SR_tID_00009591	Evolinc_SR_gID_009180	ND	ND	ND	ND	ND	ND	ND	ND	ND	ND	ND	ND	ND	ND	ND	ND	ND	ND
Evolinc_LR_tID_00000005	Evolinc_LR_gID_000004	ND	ND	ND	ND	ND	ND	ND	ND	ND	ND	ND	ND	ND	ND	ND	ND	ND	ND
Evolinc_SR_tID_00000589	Evolinc_SR_gID_000564	ND	ND	ND	ND	ND	ND	ND	ND	ND	ND	ND	ND	ND	ND	ND	ND	ND	ND
Evolinc_SR_tID_00009594	Evolinc_SR_gID_009182	ND	ND	ND	ND	ND	ND	ND	ND	ND	ND	ND	ND	ND	ND	ND	ND	ND	ND
Evolinc_SR_tID_00009598	Evolinc_SR_gID_009186	ND	ND	ND	ND	ND	ND	ND	ND	ND	ND	ND	ND	ND	ND	ND	ND	ND	ND
Evolinc_SR_tID_00009600	Evolinc_SR_gID_009188	ND	ND	ND	ND	ND	ND	ND	ND	ND	ND	ND	ND	ND	ND	ND	ND	ND	ND
Evolinc_SR_tID_00009601	Evolinc_SR_gID_009189	ND	ND	ND	ND	ND	ND	ND	ND	ND	ND	ND	ND	ND	ND	ND	ND	ND	ND
Evolinc_SR_tID_00009604	Evolinc_SR_gID_009192	ND	ND	ND	ND	ND	ND	ND	ND	ND	ND	ND	ND	ND	ND	ND	ND	ND	ND
Evolinc_SR_tID_00000593	Evolinc_SR_gID_000568	ND	ND	ND	ND	ND	ND	ND	ND	ND	ND	ND	ND	ND	ND	ND	ND	ND	ND
Evolinc_SR_tID_00000596	Evolinc_SR_gID_000571	ND	ND	ND	ND	ND	ND	ND	ND	ND	ND	ND	ND	ND	ND	ND	ND	ND	ND
Evolinc_SR_tID_00009612	Evolinc_SR_gID_009200	ND	ND	ND	ND	ND	ND	ND	ND	ND	ND	ND	ND	ND	ND	ND	ND	ND	ND
Evolinc_SR_tID_00009613	Evolinc_SR_gID_009201	ND	ND	ND	ND	ND	ND	ND	ND	ND	ND	ND	ND	ND	ND	ND	ND	ND	ND
Evolinc_SR_tID_00009614	Evolinc_SR_gID_009202	ND	ND	ND	ND	ND	ND	ND	ND	ND	ND	ND	ND	ND	ND	ND	ND	ND	ND
Evolinc_SR_tID_00000601	Evolinc_SR_gID_000576	ND	ND	ND	ND	ND	ND	ND	ND	ND	ND	ND	ND	ND	ND	ND	ND	ND	ND
Evolinc_SR_tID_00009616	Evolinc_SR_gID_009204	ND	ND	ND	ND	ND	ND	ND	ND	ND	ND	ND	ND	ND	ND	ND	ND	ND	ND
Evolinc_SR_tID_00000603	Evolinc_SR_gID_000578	ND	ND	ND	ND	ND	ND	ND	ND	ND	ND	ND	ND	ND	ND	ND	ND	ND	ND
Evolinc_SR_tID_00000605	Evolinc_SR_gID_000580	ND	ND	ND	ND	ND	ND	ND	ND	ND	ND	ND	ND	ND	ND	ND	ND	ND	ND
Evolinc_SR_tID_00000606	Evolinc_SR_gID_000581	ND	ND	ND	ND	ND	ND	ND	ND	ND	ND	ND	ND	ND	ND	ND	ND	ND	ND
Evolinc_SR_tID_00009622	Evolinc_SR_gID_009210	ND	ND	ND	ND	ND	ND	ND	ND	ND	ND	ND	ND	ND	ND	ND	ND	ND	ND
Evolinc_SR_tID_00000607	Evolinc_SR_gID_000582	ND	ND	ND	ND	ND	ND	ND	ND	ND	ND	ND	ND	ND	ND	ND	ND	ND	ND
Evolinc_SR_tID_00000608	Evolinc_SR_gID_000583	ND	ND	ND	ND	ND	ND	ND	ND	ND	ND	ND	ND	ND	ND	ND	ND	ND	ND
Evolinc_SR_tID_00000609	Evolinc_SR_gID_000584	ND	ND	ND	ND	ND	ND	ND	ND	ND	ND	ND	ND	ND	ND	ND	ND	ND	ND
Evolinc_SR_tID_00000610	Evolinc_SR_gID_000585	ND	ND	ND	ND	ND	ND	ND	ND	ND	ND	ND	ND	ND	ND	ND	ND	ND	ND
Evolinc_SR_tID_00009624	Evolinc_SR_gID_009212	ND	ND	ND	ND	ND	ND	ND	ND	ND	ND	ND	ND	ND	ND	ND	ND	ND	ND
Evolinc_SR_tID_00000612	Evolinc_SR_gID_000587	ND	ND	ND	ND	ND	ND	ND	ND	ND	ND	ND	ND	ND	ND	ND	ND	ND	ND
Evolinc_SR_tID_00000613	Evolinc_SR_gID_000588	ND	ND	ND	ND	ND	ND	ND	ND	ND	ND	ND	ND	ND	ND	ND	ND	ND	ND
Evolinc_SR_tID_00009630	Evolinc_SR_gID_009218	ND	ND	ND	ND	ND	ND	ND	ND	ND	ND	ND	ND	ND	ND	ND	ND	ND	ND
Evolinc_SR_tID_00009631	Evolinc_SR_gID_009219	ND	ND	ND	ND	ND	ND	ND	ND	ND	ND	ND	ND	ND	ND	ND	ND	ND	ND
Evolinc_SR_tID_00000617	Evolinc_SR_gID_000592	ND	ND	ND	ND	ND	ND	ND	ND	ND	ND	ND	ND	ND	ND	ND	ND	ND	ND
AT1G04653.1	AT1G04653	ND	ND	ND	ND	ND	ND	ND	ND	ND	ND	ND	ND	ND	ND	ND	ND	ND	ND
Evolinc_SR_tID_00000619	Evolinc_SR_gID_000594	ND	ND	ND	ND	ND	ND	ND	ND	ND	AT1G08420	AT1G08430	-8	50	0.384528	0.569697	AT1G08450	-0.63065	10000
Evolinc_SR_tID_00009637	Evolinc_SR_gID_009225	ND	ND	ND	ND	ND	ND	ND	ND	ND	ND	ND	ND	ND	ND	ND	ND	ND	ND
Evolinc_SR_tID_00009638	Evolinc_SR_gID_009226	ND	ND	ND	ND	ND	ND	ND	ND	ND	ND	ND	ND	ND	ND	ND	ND	ND	ND
Evolinc_SR_tID_00009639	Evolinc_SR_gID_009227	ND	ND	ND	ND	ND	ND	ND	ND	ND	ND	ND	ND	ND	ND	ND	ND	ND	ND
Evolinc_SR_tID_00009640	Evolinc_SR_gID_009228	ND	ND	ND	ND	ND	ND	ND	ND	ND	ND	ND	ND	ND	ND	ND	ND	ND	ND
Evolinc_SR_tID_00009641	Evolinc_SR_gID_009229	ND	ND	ND	ND	ND	ND	ND	ND	ND	ND	ND	ND	ND	ND	ND	ND	ND	ND
Evolinc_SR_tID_00000626	Evolinc_SR_gID_000601	ND	ND	ND	ND	ND	ND	ND	ND	ND	ND	ND	ND	ND	ND	ND	ND	ND	ND
Evolinc_SR_tID_00009643	Evolinc_SR_gID_009231	ND	ND	ND	ND	ND	ND	ND	ND	ND	ND	ND	ND	ND	ND	ND	ND	ND	ND
Evolinc_SR_tID_00009644	Evolinc_SR_gID_009232	ND	ND	ND	ND	ND	ND	ND	ND	ND	ND	ND	ND	ND	ND	ND	ND	ND	ND
Evolinc_SR_tID_00009645	Evolinc_SR_gID_009233	ND	ND	ND	ND	ND	ND	ND	ND	ND	ND	ND	ND	ND	ND	ND	ND	ND	ND
Evolinc_SR_tID_00009648	Evolinc_SR_gID_009236	ND	ND	ND	ND	ND	ND	ND	ND	ND	ND	ND	ND	ND	ND	ND	ND	ND	ND
Evolinc_SR_tID_00009649	Evolinc_SR_gID_009237	ND	ND	ND	ND	ND	ND	ND	ND	ND	ND	ND	ND	ND	ND	ND	ND	ND	ND
Evolinc_SR_tID_00009651	Evolinc_SR_gID_009239	ND	ND	ND	ND	ND	ND	ND	ND	ND	ND	ND	ND	ND	ND	ND	ND	ND	ND
Evolinc_SR_tID_00009652	Evolinc_SR_gID_009240	ND	ND	ND	ND	ND	ND	ND	ND	ND	ND	ND	ND	ND	ND	ND	ND	ND	ND
Evolinc_SR_tID_00009653	Evolinc_SR_gID_009241	ND	ND	ND	ND	ND	ND	ND	ND	ND	AT1G08560	AT1G08570	-210	1283	0.0905553	0.178882	AT1G08580	0.53443	5000
Evolinc_SR_tID_00000637	Evolinc_SR_gID_000612	ND	ND	ND	ND	ND	ND	ND	ND	ND	ND	ND	ND	ND	ND	ND	ND	ND	ND
Evolinc_SR_tID_00009655	Evolinc_SR_gID_009243	ND	ND	ND	ND	ND	ND	ND	ND	ND	ND	ND	ND	ND	ND	ND	ND	ND	ND
Evolinc_SR_tID_00000639	Evolinc_SR_gID_000614	ND	ND	ND	ND	ND	ND	ND	ND	ND	ND	ND	ND	ND	ND	ND	ND	ND	ND
Evolinc_SR_tID_00000640	Evolinc_SR_gID_000615	ND	ND	ND	ND	ND	ND	ND	ND	ND	ND	ND	ND	ND	ND	ND	ND	ND	ND
Evolinc_SR_tID_00009658	Evolinc_SR_gID_009246	ND	ND	ND	ND	ND	ND	ND	ND	ND	ND	ND	ND	ND	ND	ND	ND	ND	ND
AT1G04657.1	AT1G04657	ND	ND	ND	ND	ND	ND	ND	ND	ND	AT1G08630	AT1G08640	-96	33	0.62976	-0.437366	AT1G08660	-0.747758	10000
Evolinc_SR_tID_00000644	Evolinc_SR_gID_000619	ND	ND	ND	ND	ND	ND	ND	ND	ND	ND	ND	ND	ND	ND	ND	ND	ND	ND
Evolinc_SR_tID_00009660	Evolinc_SR_gID_009248	ND	ND	ND	ND	ND	ND	ND	ND	ND	ND	ND	ND	ND	ND	ND	ND	ND	ND
Evolinc_SR_tID_00009661	Evolinc_SR_gID_009249	ND	ND	ND	ND	ND	ND	ND	ND	ND	ND	ND	ND	ND	ND	ND	ND	ND	ND
Evolinc_SR_tID_00009664	Evolinc_SR_gID_009251	ND	ND	ND	ND	ND	ND	ND	ND	ND	ND	ND	ND	ND	ND	ND	ND	ND	ND
Evolinc_SR_tID_00000650	Evolinc_SR_gID_000624	ND	ND	ND	ND	ND	ND	ND	ND	ND	ND	ND	ND	ND	ND	ND	ND	ND	ND
Evolinc_SR_tID_00009666	Evolinc_SR_gID_009253	ND	ND	ND	ND	ND	ND	ND	ND	ND	ND	ND	ND	ND	ND	ND	ND	ND	ND
Evolinc_SR_tID_00009667	Evolinc_SR_gID_009254	ND	ND	ND	ND	ND	ND	ND	ND	ND	ND	ND	ND	ND	ND	ND	ND	ND	ND
Evolinc_SR_tID_00009668	Evolinc_SR_gID_009255	ND	ND	ND	ND	ND	ND	ND	ND	ND	ND	ND	ND	ND	ND	ND	ND	ND	ND
Evolinc_SR_tID_00000656	Evolinc_SR_gID_000630	ND	ND	ND	ND	ND	ND	ND	ND	ND	ND	ND	ND	ND	ND	ND	ND	ND	ND
Evolinc_SR_tID_00000658	Evolinc_SR_gID_000632	ND	ND	ND	ND	ND	ND	ND	ND	ND	ND	ND	ND	ND	ND	ND	ND	ND	ND
Evolinc_SR_tID_00000659	Evolinc_SR_gID_000633	ND	ND	ND	ND	ND	ND	ND	ND	ND	ND	ND	ND	ND	ND	ND	ND	ND	ND
Evolinc_SR_tID_00000661	Evolinc_SR_gID_000635	ND	ND	ND	ND	ND	ND	ND	ND	ND	ND	ND	ND	ND	ND	ND	ND	ND	ND
Evolinc_SR_tID_00000662	Evolinc_SR_gID_000636	ND	ND	ND	ND	ND	ND	ND	ND	ND	ND	ND	ND	ND	ND	ND	ND	ND	ND
AT1G04667.1	AT1G04667	ND	ND	ND	ND	ND	ND	ND	ND	ND	ND	ND	ND	ND	ND	ND	ND	ND	ND
Evolinc_SR_tID_00000663	Evolinc_SR_gID_000637	ND	ND	ND	ND	ND	ND	ND	ND	ND	ND	ND	ND	ND	ND	ND	ND	ND	ND
Evolinc_SR_tID_00000664	Evolinc_SR_gID_000638	ND	ND	ND	ND	ND	ND	ND	ND	ND	ND	ND	ND	ND	ND	ND	ND	ND	ND
Evolinc_SR_tID_00009674	Evolinc_SR_gID_009261	ND	ND	ND	ND	ND	ND	ND	ND	ND	ND	ND	ND	ND	ND	ND	ND	ND	ND
Evolinc_SR_tID_00009675	Evolinc_SR_gID_009262	ND	ND	ND	ND	ND	ND	ND	ND	ND	ND	ND	ND	ND	ND	ND	ND	ND	ND
Evolinc_SR_tID_00009677	Evolinc_SR_gID_009264	ND	ND	ND	ND	ND	ND	ND	ND	ND	ND	ND	ND	ND	ND	ND	ND	ND	ND
AT1G04673.1	AT1G04673	ND	ND	ND	ND	ND	ND	ND	ND	ND	ND	ND	ND	ND	ND	ND	ND	ND	ND
Evolinc_SR_tID_00000668	Evolinc_SR_gID_000642	ND	ND	ND	ND	ND	ND	ND	ND	ND	ND	ND	ND	ND	ND	ND	ND	ND	ND
AT1G04677.1	AT1G04677	ND	ND	ND	ND	ND	ND	ND	ND	ND	ND	ND	ND	ND	ND	ND	ND	ND	ND
AT1G04683.1	AT1G04683	ND	ND	ND	ND	ND	ND	ND	ND	ND	AT1G08910	AT1G08920	-5473	132	-0.00835376	0.572337	AT1G08920	0.572337	200
Evolinc_SR_tID_00000672	Evolinc_SR_gID_000644	ND	ND	ND	ND	ND	ND	ND	ND	ND	ND	ND	ND	ND	ND	ND	ND	ND	ND
Evolinc_SR_tID_00009680	Evolinc_SR_gID_009267	ND	ND	ND	ND	ND	ND	ND	ND	ND	ND	ND	ND	ND	ND	ND	ND	ND	ND
Evolinc_SR_tID_00009681	Evolinc_SR_gID_009268	ND	ND	ND	ND	ND	ND	ND	ND	ND	ND	ND	ND	ND	ND	ND	ND	ND	ND
Evolinc_SR_tID_00009682	Evolinc_SR_gID_009269	ND	ND	ND	ND	ND	ND	ND	ND	ND	ND	ND	ND	ND	ND	ND	ND	ND	ND
Evolinc_SR_tID_00009683	Evolinc_SR_gID_009270	ND	ND	ND	ND	ND	ND	ND	ND	ND	ND	ND	ND	ND	ND	ND	ND	ND	ND
Evolinc_SR_tID_00000678	Evolinc_SR_gID_000650	ND	ND	ND	ND	ND	ND	ND	ND	ND	ND	ND	ND	ND	ND	ND	ND	ND	ND
Evolinc_SR_tID_00000679	Evolinc_SR_gID_000651	ND	ND	ND	ND	ND	ND	ND	ND	ND	ND	ND	ND	ND	ND	ND	ND	ND	ND
Evolinc_SR_tID_00000680	Evolinc_SR_gID_000652	ND	ND	ND	ND	ND	ND	ND	ND	ND	ND	ND	ND	ND	ND	ND	ND	ND	ND
Evolinc_SR_tID_00009686	Evolinc_SR_gID_009273	ND	ND	ND	ND	ND	ND	ND	ND	ND	ND	ND	ND	ND	ND	ND	ND	ND	ND
Evolinc_SR_tID_00009687	Evolinc_SR_gID_009274	ND	ND	ND	ND	ND	ND	ND	ND	ND	ND	ND	ND	ND	ND	ND	ND	ND	ND
Evolinc_SR_tID_00000681	Evolinc_SR_gID_000653	ND	ND	ND	ND	ND	ND	ND	ND	ND	ND	ND	ND	ND	ND	ND	ND	ND	ND
Evolinc_SR_tID_00000682	Evolinc_SR_gID_000654	ND	ND	ND	ND	ND	ND	ND	ND	ND	ND	ND	ND	ND	ND	ND	ND	ND	ND
Evolinc_SR_tID_00009690	Evolinc_SR_gID_009277	ND	ND	ND	ND	ND	ND	ND	ND	ND	ND	ND	ND	ND	ND	ND	ND	ND	ND
Evolinc_SR_tID_00009691	Evolinc_SR_gID_009278	ND	ND	ND	ND	ND	ND	ND	ND	ND	ND	ND	ND	ND	ND	ND	ND	ND	ND
Evolinc_SR_tID_00009692	Evolinc_SR_gID_009279	ND	ND	ND	ND	ND	ND	ND	ND	ND	ND	ND	ND	ND	ND	ND	ND	ND	ND
Evolinc_SR_tID_00000684	Evolinc_SR_gID_000656	ND	ND	ND	ND	ND	ND	ND	ND	ND	ND	ND	ND	ND	ND	ND	ND	ND	ND
Evolinc_SR_tID_00009693	Evolinc_SR_gID_009280	ND	ND	ND	ND	ND	ND	ND	ND	ND	ND	ND	ND	ND	ND	ND	ND	ND	ND
Evolinc_SR_tID_00000688	Evolinc_SR_gID_000660	ND	ND	ND	ND	ND	ND	ND	ND	ND	ND	ND	ND	ND	ND	ND	ND	ND	ND
Evolinc_SR_tID_00000689	Evolinc_SR_gID_000661	ND	ND	ND	ND	ND	ND	ND	ND	ND	AT1G09080	AT1G09090	-59	538	0.333444	0.201131	ND	ND	ND
Evolinc_SR_tID_00000691	Evolinc_SR_gID_000663	ND	ND	ND	ND	ND	ND	ND	ND	ND	ND	ND	ND	ND	ND	ND	ND	ND	ND
Evolinc_SR_tID_00000694	Evolinc_SR_gID_000666	ND	ND	ND	ND	ND	ND	ND	ND	ND	ND	ND	ND	ND	ND	ND	ND	ND	ND
Evolinc_SR_tID_00000695	Evolinc_SR_gID_000667	ND	ND	ND	ND	ND	ND	ND	ND	ND	ND	ND	ND	ND	ND	ND	ND	ND	ND
Evolinc_SR_tID_00000696	Evolinc_SR_gID_000668	ND	ND	ND	ND	ND	ND	ND	ND	ND	ND	ND	ND	ND	ND	ND	ND	ND	ND
Evolinc_SR_tID_00009702	Evolinc_SR_gID_009289	ND	ND	ND	ND	ND	ND	ND	ND	ND	ND	ND	ND	ND	ND	ND	ND	ND	ND
Evolinc_SR_tID_00009706	Evolinc_SR_gID_009293	ND	ND	ND	ND	ND	ND	ND	ND	ND	AT1G09210	AT1G09220	-200	1	-0.597371	0.227458	AT1G09195	0.787623	10000
Evolinc_SR_tID_00000699	Evolinc_SR_gID_000671	ND	ND	ND	ND	ND	ND	ND	ND	ND	ND	ND	ND	ND	ND	ND	ND	ND	ND
Evolinc_SR_tID_00000700	Evolinc_SR_gID_000672	ND	ND	ND	ND	ND	ND	ND	ND	ND	AT1G09230	AT1G09240	-1341	366	0.701034	0.240812	AT1G09230	0.701034	2000
Evolinc_SR_tID_00009708	Evolinc_SR_gID_009295	ND	ND	ND	ND	ND	ND	ND	ND	ND	ND	ND	ND	ND	ND	ND	ND	ND	ND
Evolinc_SR_tID_00009709	Evolinc_SR_gID_009296	ND	ND	ND	ND	ND	ND	ND	ND	ND	ND	ND	ND	ND	ND	ND	ND	ND	ND
Evolinc_SR_tID_00009710	Evolinc_SR_gID_009297	ND	ND	ND	ND	ND	ND	ND	ND	ND	ND	ND	ND	ND	ND	ND	ND	ND	ND
AT1G04693.1	AT1G04693	ND	ND	ND	ND	ND	ND	ND	ND	ND	ND	ND	ND	ND	ND	ND	ND	ND	ND
AT1G04687.1	AT1G04687	ND	ND	ND	ND	ND	ND	ND	ND	ND	ND	ND	ND	ND	ND	ND	ND	ND	ND
Evolinc_SR_tID_00009711	Evolinc_SR_gID_009298	ND	ND	ND	ND	ND	ND	ND	ND	ND	ND	ND	ND	ND	ND	ND	ND	ND	ND
Evolinc_SR_tID_00000703	Evolinc_SR_gID_000675	ND	ND	ND	ND	ND	ND	ND	ND	ND	ND	ND	ND	ND	ND	ND	ND	ND	ND
Evolinc_SR_tID_00009712	Evolinc_SR_gID_009299	ND	ND	ND	ND	ND	ND	ND	ND	ND	ND	ND	ND	ND	ND	ND	ND	ND	ND
Evolinc_SR_tID_00009714	Evolinc_SR_gID_009301	ND	ND	ND	ND	ND	ND	ND	ND	ND	ND	ND	ND	ND	ND	ND	ND	ND	ND
Evolinc_SR_tID_00009715	Evolinc_SR_gID_009302	ND	ND	ND	ND	ND	ND	ND	ND	ND	ND	ND	ND	ND	ND	ND	ND	ND	ND
Evolinc_SR_tID_00009718	Evolinc_SR_gID_009305	ND	ND	ND	ND	ND	ND	ND	ND	ND	ND	ND	ND	ND	ND	ND	ND	ND	ND
Evolinc_SR_tID_00009719	Evolinc_SR_gID_009306	ND	ND	ND	ND	ND	ND	ND	ND	ND	ND	ND	ND	ND	ND	ND	ND	ND	ND
Evolinc_SR_tID_00009720	Evolinc_SR_gID_009307	ND	ND	ND	ND	ND	ND	ND	ND	ND	ND	ND	ND	ND	ND	ND	ND	ND	ND
Evolinc_SR_tID_00000715	Evolinc_SR_gID_000687	ND	ND	ND	ND	ND	ND	ND	ND	ND	ND	ND	ND	ND	ND	ND	ND	ND	ND
Evolinc_SR_tID_00000717	Evolinc_SR_gID_000689	ND	ND	ND	ND	ND	ND	ND	ND	ND	ND	ND	ND	ND	ND	ND	ND	ND	ND
Evolinc_SR_tID_00009723	Evolinc_SR_gID_009310	ND	ND	ND	ND	ND	ND	ND	ND	ND	ND	ND	ND	ND	ND	ND	ND	ND	ND
Evolinc_SR_tID_00009724	Evolinc_SR_gID_009311	ND	ND	ND	ND	ND	ND	ND	ND	ND	ND	ND	ND	ND	ND	ND	ND	ND	ND
Evolinc_SR_tID_00009725	Evolinc_SR_gID_009312	ND	ND	ND	ND	ND	ND	ND	ND	ND	ND	ND	ND	ND	ND	ND	ND	ND	ND
Evolinc_SR_tID_00000722	Evolinc_SR_gID_000694	ND	ND	ND	ND	ND	ND	ND	ND	ND	ND	ND	ND	ND	ND	ND	ND	ND	ND
Evolinc_SR_tID_00000723	Evolinc_SR_gID_000695	ND	ND	ND	ND	ND	ND	ND	ND	ND	ND	ND	ND	ND	ND	ND	ND	ND	ND
Evolinc_SR_tID_00009728	Evolinc_SR_gID_009315	ND	ND	ND	ND	ND	ND	ND	ND	ND	ND	ND	ND	ND	ND	ND	ND	ND	ND
Evolinc_SR_tID_00009730	Evolinc_SR_gID_009317	ND	ND	ND	ND	ND	ND	ND	ND	ND	ND	ND	ND	ND	ND	ND	ND	ND	ND
Evolinc_SR_tID_00009731	Evolinc_SR_gID_009318	ND	ND	ND	ND	ND	ND	ND	ND	ND	ND	ND	ND	ND	ND	ND	ND	ND	ND
Evolinc_SR_tID_00000727	Evolinc_SR_gID_000699	ND	ND	ND	ND	ND	ND	ND	ND	ND	ND	ND	ND	ND	ND	ND	ND	ND	ND
Evolinc_SR_tID_00009732	Evolinc_SR_gID_009319	ND	ND	ND	ND	ND	ND	ND	ND	ND	AT1G09530	ND	-78	ND	-0.459458	ND	ND	ND	ND
Evolinc_SR_tID_00009733	Evolinc_SR_gID_009320	ND	ND	ND	ND	ND	ND	ND	ND	ND	ND	ND	ND	ND	ND	ND	ND	ND	ND
Evolinc_SR_tID_00000732	Evolinc_SR_gID_000704	ND	ND	ND	ND	ND	ND	ND	ND	ND	ND	ND	ND	ND	ND	ND	ND	ND	ND
Evolinc_SR_tID_00009735	Evolinc_SR_gID_009322	ND	ND	ND	ND	ND	ND	ND	ND	ND	ND	ND	ND	ND	ND	ND	ND	ND	ND
AT1G04703.1	AT1G04703	ND	ND	ND	ND	ND	ND	ND	ND	ND	ND	ND	ND	ND	ND	ND	ND	ND	ND
Evolinc_SR_tID_00009737	Evolinc_SR_gID_009324	ND	ND	ND	ND	ND	ND	ND	ND	ND	ND	ND	ND	ND	ND	ND	ND	ND	ND
Evolinc_SR_tID_00009739	Evolinc_SR_gID_009326	ND	ND	ND	ND	ND	ND	ND	ND	ND	ND	ND	ND	ND	ND	ND	ND	ND	ND
Evolinc_SR_tID_00009741	Evolinc_SR_gID_009328	ND	ND	ND	ND	ND	ND	ND	ND	ND	ND	ND	ND	ND	ND	ND	ND	ND	ND
Evolinc_SR_tID_00000738	Evolinc_SR_gID_000710	ND	ND	ND	ND	ND	ND	ND	ND	ND	ND	ND	ND	ND	ND	ND	ND	ND	ND
Evolinc_SR_tID_00009746	Evolinc_SR_gID_009333	ND	ND	ND	ND	ND	ND	ND	ND	ND	ND	ND	ND	ND	ND	ND	ND	ND	ND
Evolinc_SR_tID_00000739	Evolinc_SR_gID_000711	ND	ND	ND	ND	ND	ND	ND	ND	ND	ND	ND	ND	ND	ND	ND	ND	ND	ND
Evolinc_SR_tID_00009747	Evolinc_SR_gID_009334	ND	ND	ND	ND	ND	ND	ND	ND	ND	ND	ND	ND	ND	ND	ND	ND	ND	ND
Evolinc_SR_tID_00000742	Evolinc_SR_gID_000714	ND	ND	ND	ND	ND	ND	ND	ND	ND	ND	ND	ND	ND	ND	ND	ND	ND	ND
AT1G04713.1	AT1G04713	ND	ND	ND	ND	ND	ND	ND	ND	ND	ND	ND	ND	ND	ND	ND	ND	ND	ND
AT1G04717.1	AT1G04717	ND	ND	ND	ND	ND	ND	ND	ND	ND	ND	ND	ND	ND	ND	ND	ND	ND	ND
Evolinc_SR_tID_00009755	Evolinc_SR_gID_009341	ND	ND	ND	ND	ND	ND	ND	ND	ND	ND	ND	ND	ND	ND	ND	ND	ND	ND
Evolinc_SR_tID_00009756	Evolinc_SR_gID_009342	ND	ND	ND	ND	ND	ND	ND	ND	ND	ND	ND	ND	ND	ND	ND	ND	ND	ND
Evolinc_SR_tID_00009759	Evolinc_SR_gID_009345	ND	ND	ND	ND	ND	ND	ND	ND	ND	ND	ND	ND	ND	ND	ND	ND	ND	ND
Evolinc_SR_tID_00000751	Evolinc_SR_gID_000723	ND	ND	ND	ND	ND	ND	ND	ND	ND	ND	ND	ND	ND	ND	ND	ND	ND	ND
Evolinc_SR_tID_00000753	Evolinc_SR_gID_000725	ND	ND	ND	ND	ND	ND	ND	ND	ND	ND	ND	ND	ND	ND	ND	ND	ND	ND
Evolinc_SR_tID_00000755	Evolinc_SR_gID_000727	ND	ND	ND	ND	ND	ND	ND	ND	ND	ND	ND	ND	ND	ND	ND	ND	ND	ND
Evolinc_SR_tID_00009761	Evolinc_SR_gID_009347	ND	ND	ND	ND	ND	ND	ND	ND	ND	ND	ND	ND	ND	ND	ND	ND	ND	ND
Evolinc_SR_tID_00009762	Evolinc_SR_gID_009348	ND	ND	ND	ND	ND	ND	ND	ND	ND	ND	ND	ND	ND	ND	ND	ND	ND	ND
Evolinc_SR_tID_00000757	Evolinc_SR_gID_000729	ND	ND	ND	ND	ND	ND	ND	ND	ND	ND	ND	ND	ND	ND	ND	ND	ND	ND
Evolinc_SR_tID_00000758	Evolinc_SR_gID_000730	ND	ND	ND	ND	ND	ND	ND	ND	ND	ND	ND	ND	ND	ND	ND	ND	ND	ND
Evolinc_SR_tID_00000759	Evolinc_SR_gID_000731	ND	ND	ND	ND	ND	ND	ND	ND	ND	ND	ND	ND	ND	ND	ND	ND	ND	ND
Evolinc_SR_tID_00000760	Evolinc_SR_gID_000732	ND	ND	ND	ND	ND	ND	ND	ND	ND	ND	ND	ND	ND	ND	ND	ND	ND	ND
AT1G04747.1	AT1G04747	ND	ND	ND	ND	ND	ND	ND	ND	ND	ND	ND	ND	ND	ND	ND	ND	ND	ND
Evolinc_SR_tID_00000764	Evolinc_SR_gID_000735	ND	ND	ND	ND	ND	ND	ND	ND	ND	ND	ND	ND	ND	ND	ND	ND	ND	ND
Evolinc_SR_tID_00000766	Evolinc_SR_gID_000737	ND	ND	ND	ND	ND	ND	ND	ND	ND	ND	ND	ND	ND	ND	ND	ND	ND	ND
Evolinc_SR_tID_00000767	Evolinc_SR_gID_000738	ND	ND	ND	ND	ND	ND	ND	ND	ND	AT1G09950	AT1G09960	-206	1185	0.62958	-0.538848	AT1G09950	0.62958	500
Evolinc_SR_tID_00000768	Evolinc_SR_gID_000739	ND	ND	ND	ND	ND	ND	ND	ND	ND	ND	ND	ND	ND	ND	ND	ND	ND	ND
Evolinc_SR_tID_00000769	Evolinc_SR_gID_000740	ND	ND	ND	ND	ND	ND	ND	ND	ND	ND	ND	ND	ND	ND	ND	ND	ND	ND
AT1G04753.1	AT1G04753	ND	ND	ND	ND	ND	ND	ND	ND	ND	ND	ND	ND	ND	ND	ND	ND	ND	ND
Evolinc_SR_tID_00009776	Evolinc_SR_gID_009362	ND	ND	ND	ND	ND	ND	ND	ND	ND	ND	ND	ND	ND	ND	ND	ND	ND	ND
Evolinc_SR_tID_00000772	Evolinc_SR_gID_000743	ND	ND	ND	ND	ND	ND	ND	ND	ND	ND	ND	ND	ND	ND	ND	ND	ND	ND
Evolinc_SR_tID_00009777	Evolinc_SR_gID_009363	ND	ND	ND	ND	ND	ND	ND	ND	ND	ND	ND	ND	ND	ND	ND	ND	ND	ND
Evolinc_SR_tID_00000773	Evolinc_SR_gID_000744	ND	ND	ND	ND	ND	ND	ND	ND	ND	ND	ND	ND	ND	ND	ND	ND	ND	ND
Evolinc_SR_tID_00009778	Evolinc_SR_gID_009364	ND	ND	ND	ND	ND	ND	ND	ND	ND	ND	ND	ND	ND	ND	ND	ND	ND	ND
Evolinc_SR_tID_00000775	Evolinc_SR_gID_000746	ND	ND	ND	ND	ND	ND	ND	ND	ND	ND	ND	ND	ND	ND	ND	ND	ND	ND
Evolinc_SR_tID_00009779	Evolinc_SR_gID_009365	ND	ND	ND	ND	ND	ND	ND	ND	ND	ND	ND	ND	ND	ND	ND	ND	ND	ND
Evolinc_SR_tID_00000779	Evolinc_SR_gID_000750	ND	ND	ND	ND	ND	ND	ND	ND	ND	ND	ND	ND	ND	ND	ND	ND	ND	ND
Evolinc_SR_tID_00000780	Evolinc_SR_gID_000751	ND	ND	ND	ND	ND	ND	ND	ND	ND	ND	ND	ND	ND	ND	ND	ND	ND	ND
Evolinc_SR_tID_00009781	Evolinc_SR_gID_009367	ND	ND	ND	ND	ND	ND	ND	ND	ND	ND	ND	ND	ND	ND	ND	ND	ND	ND
Evolinc_SR_tID_00000781	Evolinc_SR_gID_000752	ND	ND	ND	ND	ND	ND	ND	ND	ND	AT1G10020	AT1G10030	-1388	55	0.550663	0.166912	AT1G10020	0.550663	2000
Evolinc_SR_tID_00000782	Evolinc_SR_gID_000753	ND	ND	ND	ND	ND	ND	ND	ND	ND	ND	ND	ND	ND	ND	ND	ND	ND	ND
Evolinc_SR_tID_00009783	Evolinc_SR_gID_009369	ND	ND	ND	ND	ND	ND	ND	ND	ND	ND	ND	ND	ND	ND	ND	ND	ND	ND
Evolinc_SR_tID_00000785	Evolinc_SR_gID_000756	ND	ND	ND	ND	ND	ND	ND	ND	ND	ND	ND	ND	ND	ND	ND	ND	ND	ND
Evolinc_SR_tID_00009784	Evolinc_SR_gID_009370	ND	ND	ND	ND	ND	ND	ND	ND	ND	ND	ND	ND	ND	ND	ND	ND	ND	ND
Evolinc_SR_tID_00000786	Evolinc_SR_gID_000757	ND	ND	ND	ND	ND	ND	ND	ND	ND	ND	ND	ND	ND	ND	ND	ND	ND	ND
Evolinc_SR_tID_00000787	Evolinc_SR_gID_000758	ND	ND	ND	ND	ND	ND	ND	ND	ND	AT1G10100	AT1G10110	-664	145	-0.0383877	0.407363	AT1G10090	-0.656654	10000
AT1G04763.1	AT1G04763	ND	ND	ND	ND	ND	ND	ND	ND	ND	ND	ND	ND	ND	ND	ND	ND	ND	ND
Evolinc_SR_tID_00009789	Evolinc_SR_gID_009375	ND	ND	ND	ND	ND	ND	ND	ND	ND	ND	ND	ND	ND	ND	ND	ND	ND	ND
Evolinc_SR_tID_00009790	Evolinc_SR_gID_009376	ND	ND	ND	ND	ND	ND	ND	ND	ND	ND	ND	ND	ND	ND	ND	ND	ND	ND
Evolinc_SR_tID_00009791	Evolinc_SR_gID_009377	ND	ND	ND	ND	ND	ND	ND	ND	ND	AT1G10155	AT1G10160	-60	43	0.173053	0.760559	AT1G10160	0.760559	200
Evolinc_SR_tID_00009793	Evolinc_SR_gID_009379	ND	ND	ND	ND	ND	ND	ND	ND	ND	ND	ND	ND	ND	ND	ND	ND	ND	ND
Evolinc_SR_tID_00000794	Evolinc_SR_gID_000765	ND	ND	ND	ND	ND	ND	ND	ND	ND	ND	ND	ND	ND	ND	ND	ND	ND	ND
Evolinc_SR_tID_00009796	Evolinc_SR_gID_009382	ND	ND	ND	ND	ND	ND	ND	ND	ND	ND	ND	ND	ND	ND	ND	ND	ND	ND
Evolinc_SR_tID_00000795	Evolinc_SR_gID_000766	ND	ND	ND	ND	ND	ND	ND	ND	ND	ND	ND	ND	ND	ND	ND	ND	ND	ND
Evolinc_SR_tID_00000796	Evolinc_SR_gID_000767	ND	ND	ND	ND	ND	ND	ND	ND	ND	ND	ND	ND	ND	ND	ND	ND	ND	ND
Evolinc_SR_tID_00009799	Evolinc_SR_gID_009385	ND	ND	ND	ND	ND	ND	ND	ND	ND	ND	ND	ND	ND	ND	ND	ND	ND	ND
Evolinc_SR_tID_00000797	Evolinc_SR_gID_000768	ND	ND	ND	ND	ND	ND	ND	ND	ND	ND	ND	ND	ND	ND	ND	ND	ND	ND
Evolinc_SR_tID_00009800	Evolinc_SR_gID_009386	ND	ND	ND	ND	ND	ND	ND	ND	ND	ND	ND	ND	ND	ND	ND	ND	ND	ND
Evolinc_SR_tID_00000798	Evolinc_SR_gID_000769	ND	ND	ND	ND	ND	ND	ND	ND	ND	ND	ND	ND	ND	ND	ND	ND	ND	ND
AT1G04783.1	AT1G04783	ND	ND	ND	ND	ND	ND	ND	ND	ND	ND	ND	ND	ND	ND	ND	ND	ND	ND
Evolinc_SR_tID_00009804	Evolinc_SR_gID_009390	ND	ND	ND	ND	ND	ND	ND	ND	ND	ND	ND	ND	ND	ND	ND	ND	ND	ND
Evolinc_SR_tID_00000801	Evolinc_SR_gID_000772	ND	ND	ND	ND	ND	ND	ND	ND	ND	ND	ND	ND	ND	ND	ND	ND	ND	ND
Evolinc_SR_tID_00000802	Evolinc_SR_gID_000773	ND	ND	ND	ND	ND	ND	ND	ND	ND	ND	ND	ND	ND	ND	ND	ND	ND	ND
Evolinc_SR_tID_00000803	Evolinc_SR_gID_000774	ND	ND	ND	ND	ND	ND	ND	ND	ND	ND	ND	ND	ND	ND	ND	ND	ND	ND
Evolinc_SR_tID_00000804	Evolinc_SR_gID_000775	ND	ND	ND	ND	ND	ND	ND	ND	ND	ND	ND	ND	ND	ND	ND	ND	ND	ND
Evolinc_SR_tID_00009808	Evolinc_SR_gID_009394	ND	ND	ND	ND	ND	ND	ND	ND	ND	ND	ND	ND	ND	ND	ND	ND	ND	ND
Evolinc_SR_tID_00009809	Evolinc_SR_gID_009395	ND	ND	ND	ND	ND	ND	ND	ND	ND	ND	ND	ND	ND	ND	ND	ND	ND	ND
AT1G04787.1	AT1G04787	ND	ND	ND	ND	ND	ND	ND	ND	ND	ND	ND	ND	ND	ND	ND	ND	ND	ND
Evolinc_SR_tID_00000806	Evolinc_SR_gID_000777	ND	ND	ND	ND	ND	ND	ND	ND	ND	ND	ND	ND	ND	ND	ND	ND	ND	ND
Evolinc_SR_tID_00000807	Evolinc_SR_gID_000778	ND	ND	ND	ND	ND	ND	ND	ND	ND	ND	ND	ND	ND	ND	ND	ND	ND	ND
Evolinc_SR_tID_00000808	Evolinc_SR_gID_000779	ND	ND	ND	ND	ND	ND	ND	ND	ND	ND	ND	ND	ND	ND	ND	ND	ND	ND
Evolinc_SR_tID_00000809	Evolinc_SR_gID_000780	ND	ND	ND	ND	ND	ND	ND	ND	ND	ND	ND	ND	ND	ND	ND	ND	ND	ND
AT1G04793.1	AT1G04793	ND	ND	ND	ND	ND	ND	ND	ND	ND	ND	ND	ND	ND	ND	ND	ND	ND	ND
Evolinc_SR_tID_00000812	Evolinc_SR_gID_000782	ND	ND	ND	ND	ND	ND	ND	ND	ND	ND	ND	ND	ND	ND	ND	ND	ND	ND
Evolinc_SR_tID_00000813	Evolinc_SR_gID_000783	ND	ND	ND	ND	ND	ND	ND	ND	ND	ND	ND	ND	ND	ND	ND	ND	ND	ND
Evolinc_SR_tID_00000814	Evolinc_SR_gID_000784	ND	ND	ND	ND	ND	ND	ND	ND	ND	ND	ND	ND	ND	ND	ND	ND	ND	ND
Evolinc_SR_tID_00000815	Evolinc_SR_gID_000785	ND	ND	ND	ND	ND	ND	ND	ND	ND	ND	ND	ND	ND	ND	ND	ND	ND	ND
Evolinc_SR_tID_00000816	Evolinc_SR_gID_000786	ND	ND	ND	ND	ND	ND	ND	ND	ND	ND	ND	ND	ND	ND	ND	ND	ND	ND
Evolinc_SR_tID_00009819	Evolinc_SR_gID_009405	ND	ND	ND	ND	ND	ND	ND	ND	ND	ND	ND	ND	ND	ND	ND	ND	ND	ND
Evolinc_SR_tID_00009820	Evolinc_SR_gID_009406	ND	ND	ND	ND	ND	ND	ND	ND	ND	ND	ND	ND	ND	ND	ND	ND	ND	ND
Evolinc_SR_tID_00000819	Evolinc_SR_gID_000789	ND	ND	ND	ND	ND	ND	ND	ND	ND	ND	ND	ND	ND	ND	ND	ND	ND	ND
Evolinc_SR_tID_00000820	Evolinc_SR_gID_000790	ND	ND	ND	ND	ND	ND	ND	ND	ND	ND	ND	ND	ND	ND	ND	ND	ND	ND
Evolinc_SR_tID_00000821	Evolinc_SR_gID_000791	ND	ND	ND	ND	ND	ND	ND	ND	ND	ND	ND	ND	ND	ND	ND	ND	ND	ND
Evolinc_SR_tID_00009822	Evolinc_SR_gID_009408	ND	ND	ND	ND	ND	ND	ND	ND	ND	ND	ND	ND	ND	ND	ND	ND	ND	ND
Evolinc_SR_tID_00000822	Evolinc_SR_gID_000792	ND	ND	ND	ND	ND	ND	ND	ND	ND	ND	ND	ND	ND	ND	ND	ND	ND	ND
Evolinc_SR_tID_00000823	Evolinc_SR_gID_000793	ND	ND	ND	ND	ND	ND	ND	ND	ND	ND	ND	ND	ND	ND	ND	ND	ND	ND
Evolinc_SR_tID_00009824	Evolinc_SR_gID_009410	ND	ND	ND	ND	ND	ND	ND	ND	ND	ND	ND	ND	ND	ND	ND	ND	ND	ND
Evolinc_SR_tID_00000824	Evolinc_SR_gID_000794	ND	ND	ND	ND	ND	ND	ND	ND	ND	ND	ND	ND	ND	ND	ND	ND	ND	ND
Evolinc_SR_tID_00009825	Evolinc_SR_gID_009411	ND	ND	ND	ND	ND	ND	ND	ND	ND	ND	ND	ND	ND	ND	ND	ND	ND	ND
Evolinc_SR_tID_00000830	Evolinc_SR_gID_000799	ND	ND	ND	ND	ND	ND	ND	ND	ND	ND	ND	ND	ND	ND	ND	ND	ND	ND
Evolinc_SR_tID_00000831	Evolinc_SR_gID_000800	ND	ND	ND	ND	ND	ND	ND	ND	ND	ND	ND	ND	ND	ND	ND	ND	ND	ND
Evolinc_SR_tID_00009831	Evolinc_SR_gID_009417	ND	ND	ND	ND	ND	ND	ND	ND	ND	ND	ND	ND	ND	ND	ND	ND	ND	ND
Evolinc_SR_tID_00000834	Evolinc_SR_gID_000803	ND	ND	ND	ND	ND	ND	ND	ND	ND	ND	ND	ND	ND	ND	ND	ND	ND	ND
AT1G04807.1	AT1G04807	ND	ND	ND	ND	ND	ND	ND	ND	ND	ND	ND	ND	ND	ND	ND	ND	ND	ND
Evolinc_SR_tID_00009834	Evolinc_SR_gID_009420	ND	ND	ND	ND	ND	ND	ND	ND	ND	ND	ND	ND	ND	ND	ND	ND	ND	ND
Evolinc_SR_tID_00000836	Evolinc_SR_gID_000805	ND	ND	ND	ND	ND	ND	ND	ND	ND	ND	ND	ND	ND	ND	ND	ND	ND	ND
Evolinc_SR_tID_00000837	Evolinc_SR_gID_000806	ND	ND	ND	ND	ND	ND	ND	ND	ND	ND	ND	ND	ND	ND	ND	ND	ND	ND
Evolinc_SR_tID_00000838	Evolinc_SR_gID_000807	ND	ND	ND	ND	ND	ND	ND	ND	ND	ND	ND	ND	ND	ND	ND	ND	ND	ND
Evolinc_SR_tID_00009835	Evolinc_SR_gID_009421	ND	ND	ND	ND	ND	ND	ND	ND	ND	ND	ND	ND	ND	ND	ND	ND	ND	ND
Evolinc_SR_tID_00000839	Evolinc_SR_gID_000808	ND	ND	ND	ND	ND	ND	ND	ND	ND	ND	ND	ND	ND	ND	ND	ND	ND	ND
Evolinc_SR_tID_00009837	Evolinc_SR_gID_009423	ND	ND	ND	ND	ND	ND	ND	ND	ND	ND	ND	ND	ND	ND	ND	ND	ND	ND
Evolinc_SR_tID_00009838	Evolinc_SR_gID_009424	ND	ND	ND	ND	ND	ND	ND	ND	ND	ND	ND	ND	ND	ND	ND	ND	ND	ND
Evolinc_SR_tID_00009839	Evolinc_SR_gID_009425	ND	ND	ND	ND	ND	ND	ND	ND	ND	ND	ND	ND	ND	ND	ND	ND	ND	ND
Evolinc_SR_tID_00009840	Evolinc_SR_gID_009426	ND	ND	ND	ND	ND	ND	ND	ND	ND	ND	ND	ND	ND	ND	ND	ND	ND	ND
Evolinc_SR_tID_00000840	Evolinc_SR_gID_000809	ND	ND	ND	ND	ND	ND	ND	ND	ND	ND	ND	ND	ND	ND	ND	ND	ND	ND
AT1G04813.1	AT1G04813	ND	ND	ND	ND	ND	ND	ND	ND	ND	ND	ND	ND	ND	ND	ND	ND	ND	ND
Evolinc_SR_tID_00009842	Evolinc_SR_gID_009428	ND	ND	ND	ND	ND	ND	ND	ND	ND	ND	ND	ND	ND	ND	ND	ND	ND	ND
Evolinc_SR_tID_00009843	Evolinc_SR_gID_009429	ND	ND	ND	ND	ND	ND	ND	ND	ND	ND	ND	ND	ND	ND	ND	ND	ND	ND
Evolinc_SR_tID_00000844	Evolinc_SR_gID_000813	ND	ND	ND	ND	ND	ND	ND	ND	ND	ND	ND	ND	ND	ND	ND	ND	ND	ND
Evolinc_SR_tID_00000845	Evolinc_SR_gID_000814	AT1G10680	AT1G10690	-988	4306	0.158266	0.297876	AT1G10700	0.592066	10000	AT1G10690	ND	4306	ND	0.667959	ND	AT1G10690	0.667959	5000
AT1G10682.1	AT1G10682	ND	ND	ND	ND	ND	ND	ND	ND	ND	ND	ND	ND	ND	ND	ND	ND	ND	ND
Evolinc_SR_tID_00009846	Evolinc_SR_gID_009432	ND	ND	ND	ND	ND	ND	ND	ND	ND	ND	ND	ND	ND	ND	ND	ND	ND	ND
Evolinc_SR_tID_00009847	Evolinc_SR_gID_009433	ND	ND	ND	ND	ND	ND	ND	ND	ND	AT1G10690	ND	42	ND	0.698552	ND	AT1G10690	0.698552	200
Evolinc_SR_tID_00000846	Evolinc_SR_gID_000815	ND	ND	ND	ND	ND	ND	ND	ND	ND	ND	ND	ND	ND	ND	ND	ND	ND	ND
Evolinc_SR_tID_00000847	Evolinc_SR_gID_000816	ND	ND	ND	ND	ND	ND	ND	ND	ND	ND	ND	ND	ND	ND	ND	ND	ND	ND
Evolinc_SR_tID_00000849	Evolinc_SR_gID_000818	ND	ND	ND	ND	ND	ND	ND	ND	ND	ND	ND	ND	ND	ND	ND	ND	ND	ND
Evolinc_SR_tID_00000850	Evolinc_SR_gID_000819	ND	ND	ND	ND	ND	ND	ND	ND	ND	ND	ND	ND	ND	ND	ND	ND	ND	ND
Evolinc_SR_tID_00009852	Evolinc_SR_gID_009438	ND	ND	ND	ND	ND	ND	ND	ND	ND	ND	ND	ND	ND	ND	ND	ND	ND	ND
Evolinc_SR_tID_00009854	Evolinc_SR_gID_009440	ND	ND	ND	ND	ND	ND	ND	ND	ND	ND	ND	ND	ND	ND	ND	ND	ND	ND
Evolinc_SR_tID_00000852	Evolinc_SR_gID_000821	ND	ND	ND	ND	ND	ND	ND	ND	ND	ND	ND	ND	ND	ND	ND	ND	ND	ND
Evolinc_SR_tID_00009855	Evolinc_SR_gID_009441	ND	ND	ND	ND	ND	ND	ND	ND	ND	ND	ND	ND	ND	ND	ND	ND	ND	ND
Evolinc_SR_tID_00000853	Evolinc_SR_gID_000822	ND	ND	ND	ND	ND	ND	ND	ND	ND	ND	ND	ND	ND	ND	ND	ND	ND	ND
Evolinc_SR_tID_00000855	Evolinc_SR_gID_000824	ND	ND	ND	ND	ND	ND	ND	ND	ND	ND	ND	ND	ND	ND	ND	ND	ND	ND
Evolinc_SR_tID_00009869	Evolinc_SR_gID_009455	ND	ND	ND	ND	ND	ND	ND	ND	ND	AT1G10890	AT1G10900	-219	46	0.0923227	-0.0287797	ND	ND	ND
Evolinc_SR_tID_00000859	Evolinc_SR_gID_000828	ND	ND	ND	ND	ND	ND	ND	ND	ND	ND	ND	ND	ND	ND	ND	ND	ND	ND
Evolinc_SR_tID_00009870	Evolinc_SR_gID_009456	ND	ND	ND	ND	ND	ND	ND	ND	ND	ND	ND	ND	ND	ND	ND	ND	ND	ND
Evolinc_SR_tID_00000861	Evolinc_SR_gID_000830	ND	ND	ND	ND	ND	ND	ND	ND	ND	ND	ND	ND	ND	ND	ND	ND	ND	ND
Evolinc_SR_tID_00009871	Evolinc_SR_gID_009457	ND	ND	ND	ND	ND	ND	ND	ND	ND	ND	ND	ND	ND	ND	ND	ND	ND	ND
Evolinc_SR_tID_00000863	Evolinc_SR_gID_000832	ND	ND	ND	ND	ND	ND	ND	ND	ND	ND	ND	ND	ND	ND	ND	ND	ND	ND
Evolinc_SR_tID_00000864	Evolinc_SR_gID_000833	ND	ND	ND	ND	ND	ND	ND	ND	ND	ND	ND	ND	ND	ND	ND	ND	ND	ND
Evolinc_SR_tID_00009874	Evolinc_SR_gID_009460	ND	ND	ND	ND	ND	ND	ND	ND	ND	ND	ND	ND	ND	ND	ND	ND	ND	ND
Evolinc_SR_tID_00000867	Evolinc_SR_gID_000836	ND	ND	ND	ND	ND	ND	ND	ND	ND	ND	ND	ND	ND	ND	ND	ND	ND	ND
Evolinc_SR_tID_00000868	Evolinc_SR_gID_000837	ND	ND	ND	ND	ND	ND	ND	ND	ND	AT1G11080	ND	-3931	ND	0.15257	ND	AT1G11100	0.73856	2000
Evolinc_SR_tID_00000869	Evolinc_SR_gID_000838	ND	ND	ND	ND	ND	ND	ND	ND	ND	ND	ND	ND	ND	ND	ND	ND	ND	ND
Evolinc_SR_tID_00000871	Evolinc_SR_gID_000840	ND	ND	ND	ND	ND	ND	ND	ND	ND	ND	ND	ND	ND	ND	ND	ND	ND	ND
Evolinc_SR_tID_00009878	Evolinc_SR_gID_009464	ND	ND	ND	ND	ND	ND	ND	ND	ND	ND	ND	ND	ND	ND	ND	ND	ND	ND
Evolinc_SR_tID_00009879	Evolinc_SR_gID_009465	ND	ND	ND	ND	ND	ND	ND	ND	ND	ND	ND	ND	ND	ND	ND	ND	ND	ND
Evolinc_SR_tID_00000872	Evolinc_SR_gID_000841	ND	ND	ND	ND	ND	ND	ND	ND	ND	ND	ND	ND	ND	ND	ND	ND	ND	ND
Evolinc_SR_tID_00009881	Evolinc_SR_gID_009467	ND	ND	ND	ND	ND	ND	ND	ND	ND	ND	ND	ND	ND	ND	ND	ND	ND	ND
Evolinc_SR_tID_00000873	Evolinc_SR_gID_000842	ND	ND	ND	ND	ND	ND	ND	ND	ND	ND	ND	ND	ND	ND	ND	ND	ND	ND
Evolinc_SR_tID_00009882	Evolinc_SR_gID_009468	ND	ND	ND	ND	ND	ND	ND	ND	ND	ND	ND	ND	ND	ND	ND	ND	ND	ND
Evolinc_SR_tID_00009883	Evolinc_SR_gID_009469	ND	ND	ND	ND	ND	ND	ND	ND	ND	ND	ND	ND	ND	ND	ND	ND	ND	ND
Evolinc_SR_tID_00009884	Evolinc_SR_gID_009470	ND	ND	ND	ND	ND	ND	ND	ND	ND	ND	ND	ND	ND	ND	ND	AT1G11160	-0.531397	5000
Evolinc_SR_tID_00009885	Evolinc_SR_gID_009471	ND	ND	ND	ND	ND	ND	ND	ND	ND	ND	ND	ND	ND	ND	ND	ND	ND	ND
Evolinc_SR_tID_00000877	Evolinc_SR_gID_000846	AT1G11170	AT1G11180	-183	119	0.712172	0.265138	AT1G11160	-0.842887	10000	AT1G11170	AT1G11180	-183	119	0.634342	0.868551	AT1G11180	0.868551	200
AT1G11175.1	AT1G11175	ND	ND	ND	ND	ND	ND	ND	ND	ND	ND	ND	ND	ND	ND	ND	ND	ND	ND
Evolinc_SR_tID_00009887	Evolinc_SR_gID_009473	AT1G11180	AT1G11190	-953	31	-0.524399	-0.000511	AT1G11160	0.566467	10000	AT1G11180	AT1G11190	-953	31	-0.419353	0.259064	AT1G11200	0.869673	5000
AT1G11185.1	AT1G11185	ND	ND	ND	ND	ND	ND	ND	ND	ND	ND	ND	ND	ND	ND	ND	ND	ND	ND
Evolinc_SR_tID_00000879	Evolinc_SR_gID_000848	ND	ND	ND	ND	ND	ND	ND	ND	ND	ND	ND	ND	ND	ND	ND	ND	ND	ND
Evolinc_SR_tID_00009888	Evolinc_SR_gID_009474	ND	ND	ND	ND	ND	ND	ND	ND	ND	ND	ND	ND	ND	ND	ND	ND	ND	ND
Evolinc_SR_tID_00000880	Evolinc_SR_gID_000849	ND	ND	ND	ND	ND	ND	ND	ND	ND	ND	ND	ND	ND	ND	ND	ND	ND	ND
Evolinc_SR_tID_00000881	Evolinc_SR_gID_000850	ND	ND	ND	ND	ND	ND	ND	ND	ND	ND	ND	ND	ND	ND	ND	ND	ND	ND
Evolinc_SR_tID_00000882	Evolinc_SR_gID_000851	ND	ND	ND	ND	ND	ND	ND	ND	ND	ND	ND	ND	ND	ND	ND	ND	ND	ND
Evolinc_SR_tID_00000883	Evolinc_SR_gID_000852	ND	ND	ND	ND	ND	ND	ND	ND	ND	ND	ND	ND	ND	ND	ND	ND	ND	ND
Evolinc_SR_tID_00009892	Evolinc_SR_gID_009478	ND	ND	ND	ND	ND	ND	ND	ND	ND	ND	ND	ND	ND	ND	ND	ND	ND	ND
Evolinc_SR_tID_00000886	Evolinc_SR_gID_000855	ND	ND	ND	ND	ND	ND	ND	ND	ND	ND	ND	ND	ND	ND	ND	ND	ND	ND
Evolinc_SR_tID_00000887	Evolinc_SR_gID_000856	ND	ND	ND	ND	ND	ND	ND	ND	ND	ND	ND	ND	ND	ND	ND	ND	ND	ND
Evolinc_SR_tID_00000888	Evolinc_SR_gID_000857	ND	ND	ND	ND	ND	ND	ND	ND	ND	ND	ND	ND	ND	ND	ND	ND	ND	ND
Evolinc_SR_tID_00009893	Evolinc_SR_gID_009479	ND	ND	ND	ND	ND	ND	ND	ND	ND	ND	ND	ND	ND	ND	ND	ND	ND	ND
Evolinc_SR_tID_00009894	Evolinc_SR_gID_009480	ND	ND	ND	ND	ND	ND	ND	ND	ND	ND	ND	ND	ND	ND	ND	ND	ND	ND
Evolinc_SR_tID_00000891	Evolinc_SR_gID_000860	ND	ND	ND	ND	ND	ND	ND	ND	ND	AT1G11260	ND	3620	ND	0.573641	ND	AT1G11240	0.6769	5000
Evolinc_SR_tID_00000893	Evolinc_SR_gID_000862	ND	ND	ND	ND	ND	ND	ND	ND	ND	AT1G11260	ND	1173	ND	0.857563	ND	AT1G11260	0.857563	2000
Evolinc_SR_tID_00000895	Evolinc_SR_gID_000863	ND	ND	ND	ND	ND	ND	ND	ND	ND	AT1G11260	ND	562	ND	0.526179	ND	AT1G11270	0.533145	10000
Evolinc_SR_tID_00009897	Evolinc_SR_gID_009483	ND	ND	ND	ND	ND	ND	ND	ND	ND	ND	ND	ND	ND	ND	ND	ND	ND	ND
Evolinc_SR_tID_00000897	Evolinc_SR_gID_000865	ND	ND	ND	ND	ND	ND	ND	ND	ND	ND	ND	ND	ND	ND	ND	ND	ND	ND
Evolinc_SR_tID_00000898	Evolinc_SR_gID_000866	ND	ND	ND	ND	ND	ND	ND	ND	ND	ND	ND	ND	ND	ND	ND	ND	ND	ND
Evolinc_SR_tID_00009900	Evolinc_SR_gID_009486	ND	ND	ND	ND	ND	ND	ND	ND	ND	ND	ND	ND	ND	ND	ND	ND	ND	ND
Evolinc_SR_tID_00009901	Evolinc_SR_gID_009487	ND	ND	ND	ND	ND	ND	ND	ND	ND	ND	ND	ND	ND	ND	ND	ND	ND	ND
Evolinc_SR_tID_00009902	Evolinc_SR_gID_009488	ND	ND	ND	ND	ND	ND	ND	ND	ND	ND	ND	ND	ND	ND	ND	ND	ND	ND
Evolinc_SR_tID_00009903	Evolinc_SR_gID_009489	ND	ND	ND	ND	ND	ND	ND	ND	ND	ND	ND	ND	ND	ND	ND	ND	ND	ND
Evolinc_SR_tID_00000900	Evolinc_SR_gID_000868	ND	ND	ND	ND	ND	ND	ND	ND	ND	AT1G11360	AT1G11362	-97	743	0.323715	0.707391	AT1G11362	0.707391	1000
Evolinc_SR_tID_00000901	Evolinc_SR_gID_000869	ND	ND	ND	ND	ND	ND	ND	ND	ND	ND	ND	ND	ND	ND	ND	ND	ND	ND
Evolinc_SR_tID_00000902	Evolinc_SR_gID_000870	ND	ND	ND	ND	ND	ND	ND	ND	ND	ND	ND	ND	ND	ND	ND	ND	ND	ND
Evolinc_SR_tID_00000903	Evolinc_SR_gID_000871	ND	ND	ND	ND	ND	ND	ND	ND	ND	ND	ND	ND	ND	ND	ND	ND	ND	ND
AT1G04847.1	AT1G04847	ND	ND	ND	ND	ND	ND	ND	ND	ND	ND	ND	ND	ND	ND	ND	ND	ND	ND
Evolinc_SR_tID_00009912	Evolinc_SR_gID_009497	ND	ND	ND	ND	ND	ND	ND	ND	ND	ND	ND	ND	ND	ND	ND	ND	ND	ND
Evolinc_SR_tID_00000907	Evolinc_SR_gID_000875	ND	ND	ND	ND	ND	ND	ND	ND	ND	ND	ND	ND	ND	ND	ND	ND	ND	ND
Evolinc_SR_tID_00000909	Evolinc_SR_gID_000877	ND	ND	ND	ND	ND	ND	ND	ND	ND	ND	ND	ND	ND	ND	ND	ND	ND	ND
Evolinc_SR_tID_00000910	Evolinc_SR_gID_000878	ND	ND	ND	ND	ND	ND	ND	ND	ND	ND	ND	ND	ND	ND	ND	ND	ND	ND
Evolinc_SR_tID_00000912	Evolinc_SR_gID_000880	ND	ND	ND	ND	ND	ND	ND	ND	ND	ND	ND	ND	ND	ND	ND	ND	ND	ND
Evolinc_SR_tID_00009920	Evolinc_SR_gID_009505	ND	ND	ND	ND	ND	ND	ND	ND	ND	ND	ND	ND	ND	ND	ND	ND	ND	ND
Evolinc_SR_tID_00000914	Evolinc_SR_gID_000882	ND	ND	ND	ND	ND	ND	ND	ND	ND	ND	ND	ND	ND	ND	ND	ND	ND	ND
Evolinc_SR_tID_00000915	Evolinc_SR_gID_000883	ND	ND	ND	ND	ND	ND	ND	ND	ND	ND	ND	ND	ND	ND	ND	ND	ND	ND
Evolinc_SR_tID_00009922	Evolinc_SR_gID_009507	ND	ND	ND	ND	ND	ND	ND	ND	ND	ND	ND	ND	ND	ND	ND	ND	ND	ND
AT1G04857.1	AT1G04857	ND	ND	ND	ND	ND	ND	ND	ND	ND	ND	ND	ND	ND	ND	ND	ND	ND	ND
Evolinc_SR_tID_00009924	Evolinc_SR_gID_009509	ND	ND	ND	ND	ND	ND	ND	ND	ND	ND	ND	ND	ND	ND	ND	ND	ND	ND
Evolinc_SR_tID_00000916	Evolinc_SR_gID_000884	ND	ND	ND	ND	ND	ND	ND	ND	ND	ND	ND	ND	ND	ND	ND	ND	ND	ND
Evolinc_SR_tID_00009926	Evolinc_SR_gID_009511	ND	ND	ND	ND	ND	ND	ND	ND	ND	ND	ND	ND	ND	ND	ND	ND	ND	ND
Evolinc_SR_tID_00000918	Evolinc_SR_gID_000886	ND	ND	ND	ND	ND	ND	ND	ND	ND	ND	ND	ND	ND	ND	ND	ND	ND	ND
Evolinc_SR_tID_00009927	Evolinc_SR_gID_009512	ND	ND	ND	ND	ND	ND	ND	ND	ND	ND	ND	ND	ND	ND	ND	ND	ND	ND
Evolinc_SR_tID_00009929	Evolinc_SR_gID_009514	ND	ND	ND	ND	ND	ND	ND	ND	ND	ND	ND	ND	ND	ND	ND	ND	ND	ND
Evolinc_SR_tID_00009930	Evolinc_SR_gID_009515	ND	ND	ND	ND	ND	ND	ND	ND	ND	ND	ND	ND	ND	ND	ND	ND	ND	ND
Evolinc_SR_tID_00000923	Evolinc_SR_gID_000891	ND	ND	ND	ND	ND	ND	ND	ND	ND	ND	ND	ND	ND	ND	ND	ND	ND	ND
Evolinc_SR_tID_00009931	Evolinc_SR_gID_009516	ND	ND	ND	ND	ND	ND	ND	ND	ND	ND	ND	ND	ND	ND	ND	ND	ND	ND
Evolinc_SR_tID_00009932	Evolinc_SR_gID_009517	ND	ND	ND	ND	ND	ND	ND	ND	ND	ND	ND	ND	ND	ND	ND	ND	ND	ND
Evolinc_SR_tID_00009934	Evolinc_SR_gID_009519	ND	ND	ND	ND	ND	ND	ND	ND	ND	ND	ND	ND	ND	ND	ND	ND	ND	ND
Evolinc_SR_tID_00000925	Evolinc_SR_gID_000893	ND	ND	ND	ND	ND	ND	ND	ND	ND	ND	ND	ND	ND	ND	ND	ND	ND	ND
Evolinc_SR_tID_00000926	Evolinc_SR_gID_000894	ND	ND	ND	ND	ND	ND	ND	ND	ND	ND	ND	ND	ND	ND	ND	ND	ND	ND
Evolinc_SR_tID_00009936	Evolinc_SR_gID_009521	ND	ND	ND	ND	ND	ND	ND	ND	ND	ND	ND	ND	ND	ND	ND	ND	ND	ND
Evolinc_SR_tID_00000927	Evolinc_SR_gID_000895	ND	ND	ND	ND	ND	ND	ND	ND	ND	ND	ND	ND	ND	ND	ND	ND	ND	ND
Evolinc_SR_tID_00000928	Evolinc_SR_gID_000896	ND	ND	ND	ND	ND	ND	ND	ND	ND	ND	ND	ND	ND	ND	ND	ND	ND	ND
Evolinc_SR_tID_00000929	Evolinc_SR_gID_000897	ND	ND	ND	ND	ND	ND	ND	ND	ND	ND	ND	ND	ND	ND	ND	ND	ND	ND
AT1G04863.1	AT1G04863	ND	ND	ND	ND	ND	ND	ND	ND	ND	ND	ND	ND	ND	ND	ND	ND	ND	ND
Evolinc_SR_tID_00009938	Evolinc_SR_gID_009523	ND	ND	ND	ND	ND	ND	ND	ND	ND	ND	ND	ND	ND	ND	ND	ND	ND	ND
Evolinc_SR_tID_00009940	Evolinc_SR_gID_009525	ND	ND	ND	ND	ND	ND	ND	ND	ND	ND	ND	ND	ND	ND	ND	ND	ND	ND
Evolinc_SR_tID_00009941	Evolinc_SR_gID_009526	ND	ND	ND	ND	ND	ND	ND	ND	ND	ND	ND	ND	ND	ND	ND	ND	ND	ND
Evolinc_SR_tID_00000935	Evolinc_SR_gID_000903	ND	ND	ND	ND	ND	ND	ND	ND	ND	ND	ND	ND	ND	ND	ND	ND	ND	ND
AT1G04873.1	AT1G04873	ND	ND	ND	ND	ND	ND	ND	ND	ND	AT1G11730	AT1G11740	-480	1809	-0.24127	-0.556647	AT1G11740	-0.556647	2000
AT1G04877.1	AT1G04877	ND	ND	ND	ND	ND	ND	ND	ND	ND	ND	ND	ND	ND	ND	ND	ND	ND	ND
Evolinc_SR_tID_00000938	Evolinc_SR_gID_000906	ND	ND	ND	ND	ND	ND	ND	ND	ND	ND	ND	ND	ND	ND	ND	ND	ND	ND
Evolinc_SR_tID_00000939	Evolinc_SR_gID_000907	ND	ND	ND	ND	ND	ND	ND	ND	ND	ND	ND	ND	ND	ND	ND	ND	ND	ND
Evolinc_SR_tID_00000940	Evolinc_SR_gID_000908	ND	ND	ND	ND	ND	ND	ND	ND	ND	ND	ND	ND	ND	ND	ND	ND	ND	ND
Evolinc_SR_tID_00009944	Evolinc_SR_gID_009529	ND	ND	ND	ND	ND	ND	ND	ND	ND	ND	ND	ND	ND	ND	ND	ND	ND	ND
Evolinc_SR_tID_00000943	Evolinc_SR_gID_000911	ND	ND	ND	ND	ND	ND	ND	ND	ND	ND	ND	ND	ND	ND	ND	ND	ND	ND
Evolinc_SR_tID_00000944	Evolinc_SR_gID_000912	ND	ND	ND	ND	ND	ND	ND	ND	ND	ND	ND	ND	ND	ND	ND	ND	ND	ND
Evolinc_SR_tID_00000946	Evolinc_SR_gID_000914	ND	ND	ND	ND	ND	ND	ND	ND	ND	ND	ND	ND	ND	ND	ND	ND	ND	ND
Evolinc_SR_tID_00000947	Evolinc_SR_gID_000915	ND	ND	ND	ND	ND	ND	ND	ND	ND	ND	ND	ND	ND	ND	ND	ND	ND	ND
Evolinc_SR_tID_00009947	Evolinc_SR_gID_009532	ND	ND	ND	ND	ND	ND	ND	ND	ND	ND	ND	ND	ND	ND	ND	ND	ND	ND
Evolinc_SR_tID_00000950	Evolinc_SR_gID_000918	ND	ND	ND	ND	ND	ND	ND	ND	ND	ND	ND	ND	ND	ND	ND	ND	ND	ND
AT1G04903.1	AT1G04903	ND	ND	ND	ND	ND	ND	ND	ND	ND	AT1G11870	AT1G11880	-244	237	-0.272312	0.146406	AT1G11900	0.60237	10000
Evolinc_SR_tID_00000951	Evolinc_SR_gID_000919	ND	ND	ND	ND	ND	ND	ND	ND	ND	ND	ND	ND	ND	ND	ND	ND	ND	ND
Evolinc_SR_tID_00009948	Evolinc_SR_gID_009533	ND	ND	ND	ND	ND	ND	ND	ND	ND	ND	ND	ND	ND	ND	ND	ND	ND	ND
Evolinc_SR_tID_00000953	Evolinc_SR_gID_000921	ND	ND	ND	ND	ND	ND	ND	ND	ND	ND	ND	ND	ND	ND	ND	ND	ND	ND
Evolinc_SR_tID_00000954	Evolinc_SR_gID_000922	ND	ND	ND	ND	ND	ND	ND	ND	ND	ND	ND	ND	ND	ND	ND	ND	ND	ND
Evolinc_SR_tID_00009954	Evolinc_SR_gID_009539	ND	ND	ND	ND	ND	ND	ND	ND	ND	ND	ND	ND	ND	ND	ND	ND	ND	ND
Evolinc_SR_tID_00000957	Evolinc_SR_gID_000925	ND	ND	ND	ND	ND	ND	ND	ND	ND	ND	ND	ND	ND	ND	ND	ND	ND	ND
Evolinc_SR_tID_00009957	Evolinc_SR_gID_009542	ND	ND	ND	ND	ND	ND	ND	ND	ND	AT1G11970	AT1G11980	-377	373	0.45774	0.0637268	ND	ND	ND
Evolinc_SR_tID_00000958	Evolinc_SR_gID_000926	ND	ND	ND	ND	ND	ND	ND	ND	ND	ND	ND	ND	ND	ND	ND	ND	ND	ND
Evolinc_SR_tID_00000959	Evolinc_SR_gID_000927	ND	ND	ND	ND	ND	ND	ND	ND	ND	ND	ND	ND	ND	ND	ND	ND	ND	ND
Evolinc_SR_tID_00009958	Evolinc_SR_gID_009543	ND	ND	ND	ND	ND	ND	ND	ND	ND	ND	ND	ND	ND	ND	ND	ND	ND	ND
Evolinc_SR_tID_00009959	Evolinc_SR_gID_009544	ND	ND	ND	ND	ND	ND	ND	ND	ND	ND	ND	ND	ND	ND	ND	ND	ND	ND
Evolinc_SR_tID_00009960	Evolinc_SR_gID_009545	ND	ND	ND	ND	ND	ND	ND	ND	ND	ND	ND	ND	ND	ND	ND	ND	ND	ND
Evolinc_SR_tID_00000960	Evolinc_SR_gID_000928	ND	ND	ND	ND	ND	ND	ND	ND	ND	ND	ND	ND	ND	ND	ND	ND	ND	ND
Evolinc_SR_tID_00000962	Evolinc_SR_gID_000929	ND	ND	ND	ND	ND	ND	ND	ND	ND	ND	ND	ND	ND	ND	ND	ND	ND	ND
Evolinc_SR_tID_00009963	Evolinc_SR_gID_009548	ND	ND	ND	ND	ND	ND	ND	ND	ND	ND	ND	ND	ND	ND	ND	ND	ND	ND
Evolinc_SR_tID_00000963	Evolinc_SR_gID_000930	ND	ND	ND	ND	ND	ND	ND	ND	ND	ND	ND	ND	ND	ND	ND	ND	ND	ND
AT1G04923.1	AT1G04923	ND	ND	ND	ND	ND	ND	ND	ND	ND	ND	ND	ND	ND	ND	ND	ND	ND	ND
Evolinc_SR_tID_00009965	Evolinc_SR_gID_009550	ND	ND	ND	ND	ND	ND	ND	ND	ND	ND	ND	ND	ND	ND	ND	ND	ND	ND
Evolinc_SR_tID_00000966	Evolinc_SR_gID_000933	ND	ND	ND	ND	ND	ND	ND	ND	ND	ND	ND	ND	ND	ND	ND	ND	ND	ND
Evolinc_SR_tID_00009966	Evolinc_SR_gID_009551	ND	ND	ND	ND	ND	ND	ND	ND	ND	ND	ND	ND	ND	ND	ND	ND	ND	ND
Evolinc_SR_tID_00009967	Evolinc_SR_gID_009552	ND	ND	ND	ND	ND	ND	ND	ND	ND	ND	ND	ND	ND	ND	ND	ND	ND	ND
Evolinc_SR_tID_00000967	Evolinc_SR_gID_000934	ND	ND	ND	ND	ND	ND	ND	ND	ND	ND	ND	ND	ND	ND	ND	ND	ND	ND
Evolinc_SR_tID_00009970	Evolinc_SR_gID_009555	ND	ND	ND	ND	ND	ND	ND	ND	ND	ND	ND	ND	ND	ND	ND	ND	ND	ND
Evolinc_SR_tID_00000972	Evolinc_SR_gID_000939	ND	ND	ND	ND	ND	ND	ND	ND	ND	ND	ND	ND	ND	ND	ND	ND	ND	ND
Evolinc_SR_tID_00000973	Evolinc_SR_gID_000940	ND	ND	ND	ND	ND	ND	ND	ND	ND	ND	ND	ND	ND	ND	ND	ND	ND	ND
Evolinc_SR_tID_00000974	Evolinc_SR_gID_000941	ND	ND	ND	ND	ND	ND	ND	ND	ND	ND	ND	ND	ND	ND	ND	ND	ND	ND
Evolinc_SR_tID_00000975	Evolinc_SR_gID_000942	ND	ND	ND	ND	ND	ND	ND	ND	ND	ND	ND	ND	ND	ND	ND	ND	ND	ND
Evolinc_SR_tID_00009972	Evolinc_SR_gID_009557	ND	ND	ND	ND	ND	ND	ND	ND	ND	ND	ND	ND	ND	ND	ND	ND	ND	ND
Evolinc_SR_tID_00000977	Evolinc_SR_gID_000944	ND	ND	ND	ND	ND	ND	ND	ND	ND	ND	ND	ND	ND	ND	ND	ND	ND	ND
Evolinc_SR_tID_00009975	Evolinc_SR_gID_009560	ND	ND	ND	ND	ND	ND	ND	ND	ND	ND	ND	ND	ND	ND	ND	ND	ND	ND
Evolinc_SR_tID_00009976	Evolinc_SR_gID_009561	ND	ND	ND	ND	ND	ND	ND	ND	ND	ND	ND	ND	ND	ND	ND	ND	ND	ND
Evolinc_SR_tID_00009977	Evolinc_SR_gID_009562	ND	ND	ND	ND	ND	ND	ND	ND	ND	ND	ND	ND	ND	ND	ND	ND	ND	ND
Evolinc_SR_tID_00000980	Evolinc_SR_gID_000947	ND	ND	ND	ND	ND	ND	ND	ND	ND	ND	ND	ND	ND	ND	ND	ND	ND	ND
Evolinc_SR_tID_00009978	Evolinc_SR_gID_009563	ND	ND	ND	ND	ND	ND	ND	ND	ND	ND	ND	ND	ND	ND	ND	ND	ND	ND
Evolinc_SR_tID_00009979	Evolinc_SR_gID_009564	ND	ND	ND	ND	ND	ND	ND	ND	ND	ND	ND	ND	ND	ND	ND	ND	ND	ND
Evolinc_SR_tID_00000981	Evolinc_SR_gID_000948	ND	ND	ND	ND	ND	ND	ND	ND	ND	ND	ND	ND	ND	ND	ND	ND	ND	ND
Evolinc_SR_tID_00009980	Evolinc_SR_gID_009565	ND	ND	ND	ND	ND	ND	ND	ND	ND	ND	ND	ND	ND	ND	ND	ND	ND	ND
Evolinc_SR_tID_00000985	Evolinc_SR_gID_000952	ND	ND	ND	ND	ND	ND	ND	ND	ND	ND	ND	ND	ND	ND	ND	ND	ND	ND
Evolinc_SR_tID_00000986	Evolinc_SR_gID_000953	ND	ND	ND	ND	ND	ND	ND	ND	ND	ND	ND	ND	ND	ND	ND	ND	ND	ND
Evolinc_SR_tID_00000987	Evolinc_SR_gID_000954	ND	ND	ND	ND	ND	ND	ND	ND	ND	ND	ND	ND	ND	ND	ND	ND	ND	ND
Evolinc_SR_tID_00000989	Evolinc_SR_gID_000956	ND	ND	ND	ND	ND	ND	ND	ND	ND	ND	ND	ND	ND	ND	ND	ND	ND	ND
Evolinc_SR_tID_00009985	Evolinc_SR_gID_009570	ND	ND	ND	ND	ND	ND	ND	ND	ND	ND	ND	ND	ND	ND	ND	ND	ND	ND
Evolinc_SR_tID_00009986	Evolinc_SR_gID_009571	ND	ND	ND	ND	ND	ND	ND	ND	ND	ND	ND	ND	ND	ND	ND	ND	ND	ND
AT1G08885.1	AT1G08885	ND	ND	ND	ND	ND	ND	ND	ND	ND	ND	ND	ND	ND	ND	ND	ND	ND	ND
Evolinc_SR_tID_00000993	Evolinc_SR_gID_000959	ND	ND	ND	ND	ND	ND	ND	ND	ND	ND	ND	ND	ND	ND	ND	ND	ND	ND
Evolinc_SR_tID_00009988	Evolinc_SR_gID_009573	ND	ND	ND	ND	ND	ND	ND	ND	ND	ND	ND	ND	ND	ND	ND	ND	ND	ND
Evolinc_SR_tID_00009989	Evolinc_SR_gID_009574	ND	ND	ND	ND	ND	ND	ND	ND	ND	ND	ND	ND	ND	ND	ND	ND	ND	ND
Evolinc_SR_tID_00009990	Evolinc_SR_gID_009575	ND	ND	ND	ND	ND	ND	ND	ND	ND	ND	ND	ND	ND	ND	ND	ND	ND	ND
Evolinc_SR_tID_00009991	Evolinc_SR_gID_009576	ND	ND	ND	ND	ND	ND	ND	ND	ND	ND	ND	ND	ND	ND	ND	ND	ND	ND
Evolinc_SR_tID_00009992	Evolinc_SR_gID_009577	ND	ND	ND	ND	ND	ND	ND	ND	ND	ND	ND	ND	ND	ND	ND	ND	ND	ND
Evolinc_SR_tID_00009994	Evolinc_SR_gID_009579	ND	ND	ND	ND	ND	ND	ND	ND	ND	ND	ND	ND	ND	ND	ND	ND	ND	ND
Evolinc_SR_tID_00000996	Evolinc_SR_gID_000962	ND	ND	ND	ND	ND	ND	ND	ND	ND	ND	ND	ND	ND	ND	ND	ND	ND	ND
Evolinc_SR_tID_00000997	Evolinc_SR_gID_000963	ND	ND	ND	ND	ND	ND	ND	ND	ND	ND	ND	ND	ND	ND	ND	ND	ND	ND
Evolinc_SR_tID_00000998	Evolinc_SR_gID_000964	ND	ND	ND	ND	ND	ND	ND	ND	ND	ND	ND	ND	ND	ND	ND	ND	ND	ND
AT1G04937.1	AT1G04937	ND	ND	ND	ND	ND	ND	ND	ND	ND	ND	ND	ND	ND	ND	ND	ND	ND	ND
Evolinc_SR_tID_00009998	Evolinc_SR_gID_009583	ND	ND	ND	ND	ND	ND	ND	ND	ND	ND	ND	ND	ND	ND	ND	ND	ND	ND
Evolinc_SR_tID_00000999	Evolinc_SR_gID_000965	ND	ND	ND	ND	ND	ND	ND	ND	ND	AT1G12260	AT1G12270	-5282	80	0.31809	-0.66427	AT1G12290	-0.773775	10000
Evolinc_SR_tID_00001000	Evolinc_SR_gID_000966	ND	ND	ND	ND	ND	ND	ND	ND	ND	ND	ND	ND	ND	ND	ND	ND	ND	ND
Evolinc_SR_tID_00001001	Evolinc_SR_gID_000967	ND	ND	ND	ND	ND	ND	ND	ND	ND	AT1G12290	AT1G12300	-10	190	0.807803	0.332881	AT1G12290	0.807803	2000
Evolinc_SR_tID_00001002	Evolinc_SR_gID_000968	ND	ND	ND	ND	ND	ND	ND	ND	ND	ND	ND	ND	ND	ND	ND	ND	ND	ND
Evolinc_SR_tID_00001003	Evolinc_SR_gID_000969	ND	ND	ND	ND	ND	ND	ND	ND	ND	ND	ND	ND	ND	ND	ND	ND	ND	ND
Evolinc_SR_tID_00010003	Evolinc_SR_gID_009588	ND	ND	ND	ND	ND	ND	ND	ND	ND	ND	ND	ND	ND	ND	ND	ND	ND	ND
Evolinc_SR_tID_00010004	Evolinc_SR_gID_009589	ND	ND	ND	ND	ND	ND	ND	ND	ND	ND	ND	ND	ND	ND	ND	ND	ND	ND
Evolinc_SR_tID_00010005	Evolinc_SR_gID_009590	ND	ND	ND	ND	ND	ND	ND	ND	ND	ND	ND	ND	ND	ND	ND	ND	ND	ND
AT1G04943.1	AT1G04943	ND	ND	ND	ND	ND	ND	ND	ND	ND	ND	ND	ND	ND	ND	ND	ND	ND	ND
Evolinc_SR_tID_00001005	Evolinc_SR_gID_000971	ND	ND	ND	ND	ND	ND	ND	ND	ND	ND	ND	ND	ND	ND	ND	ND	ND	ND
AT1G04947.1	AT1G04947	ND	ND	ND	ND	ND	ND	ND	ND	ND	ND	ND	ND	ND	ND	ND	ND	ND	ND
Evolinc_SR_tID_00001006	Evolinc_SR_gID_000972	ND	ND	ND	ND	ND	ND	ND	ND	ND	ND	ND	ND	ND	ND	ND	ND	ND	ND
Evolinc_SR_tID_00010008	Evolinc_SR_gID_009593	ND	ND	ND	ND	ND	ND	ND	ND	ND	ND	ND	ND	ND	ND	ND	ND	ND	ND
Evolinc_SR_tID_00010009	Evolinc_SR_gID_009594	ND	ND	ND	ND	ND	ND	ND	ND	ND	AT1G12330	AT1G12340	-340	70	-0.167209	0.155785	ND	ND	ND
Evolinc_SR_tID_00010010	Evolinc_SR_gID_009595	ND	ND	ND	ND	ND	ND	ND	ND	ND	ND	ND	ND	ND	ND	ND	ND	ND	ND
Evolinc_SR_tID_00010011	Evolinc_SR_gID_009596	ND	ND	ND	ND	ND	ND	ND	ND	ND	ND	ND	ND	ND	ND	ND	ND	ND	ND
Evolinc_SR_tID_00010012	Evolinc_SR_gID_009597	ND	ND	ND	ND	ND	ND	ND	ND	ND	ND	ND	ND	ND	ND	ND	ND	ND	ND
Evolinc_SR_tID_00001011	Evolinc_SR_gID_000977	ND	ND	ND	ND	ND	ND	ND	ND	ND	ND	ND	ND	ND	ND	ND	ND	ND	ND
Evolinc_SR_tID_00010015	Evolinc_SR_gID_009600	ND	ND	ND	ND	ND	ND	ND	ND	ND	ND	ND	ND	ND	ND	ND	ND	ND	ND
Evolinc_SR_tID_00001013	Evolinc_SR_gID_000979	ND	ND	ND	ND	ND	ND	ND	ND	ND	ND	ND	ND	ND	ND	ND	ND	ND	ND
Evolinc_SR_tID_00001014	Evolinc_SR_gID_000980	ND	ND	ND	ND	ND	ND	ND	ND	ND	AT1G12420	AT1G12430	-469	3689	0.764558	-0.316818	AT1G12420	0.764558	500
Evolinc_SR_tID_00010017	Evolinc_SR_gID_009602	ND	ND	ND	ND	ND	ND	ND	ND	ND	ND	ND	ND	ND	ND	ND	ND	ND	ND
Evolinc_SR_tID_00001015	Evolinc_SR_gID_000981	ND	ND	ND	ND	ND	ND	ND	ND	ND	ND	ND	ND	ND	ND	ND	ND	ND	ND
Evolinc_SR_tID_00001016	Evolinc_SR_gID_000982	ND	ND	ND	ND	ND	ND	ND	ND	ND	ND	ND	ND	ND	ND	ND	ND	ND	ND
Evolinc_SR_tID_00010018	Evolinc_SR_gID_009603	ND	ND	ND	ND	ND	ND	ND	ND	ND	ND	ND	ND	ND	ND	ND	ND	ND	ND
Evolinc_SR_tID_00001018	Evolinc_SR_gID_000984	ND	ND	ND	ND	ND	ND	ND	ND	ND	ND	ND	ND	ND	ND	ND	ND	ND	ND
Evolinc_SR_tID_00010020	Evolinc_SR_gID_009605	ND	ND	ND	ND	ND	ND	ND	ND	ND	AT1G12430	AT1G12440	-1916	66	-0.572008	0.338533	AT1G12430	-0.572008	2000
Evolinc_SR_tID_00001019	Evolinc_SR_gID_000985	ND	ND	ND	ND	ND	ND	ND	ND	ND	ND	ND	ND	ND	ND	ND	ND	ND	ND
Evolinc_SR_tID_00010024	Evolinc_SR_gID_009609	ND	ND	ND	ND	ND	ND	ND	ND	ND	ND	ND	ND	ND	ND	ND	ND	ND	ND
Evolinc_SR_tID_00010025	Evolinc_SR_gID_009610	ND	ND	ND	ND	ND	ND	ND	ND	ND	ND	ND	ND	ND	ND	ND	ND	ND	ND
Evolinc_SR_tID_00010026	Evolinc_SR_gID_009611	ND	ND	ND	ND	ND	ND	ND	ND	ND	ND	ND	ND	ND	ND	ND	ND	ND	ND
Evolinc_SR_tID_00001021	Evolinc_SR_gID_000987	ND	ND	ND	ND	ND	ND	ND	ND	ND	ND	ND	ND	ND	ND	ND	ND	ND	ND
AT1G04957.1	AT1G04957	ND	ND	ND	ND	ND	ND	ND	ND	ND	ND	ND	ND	ND	ND	ND	ND	ND	ND
Evolinc_SR_tID_00010029	Evolinc_SR_gID_009614	ND	ND	ND	ND	ND	ND	ND	ND	ND	ND	ND	ND	ND	ND	ND	ND	ND	ND
Evolinc_SR_tID_00001024	Evolinc_SR_gID_000990	ND	ND	ND	ND	ND	ND	ND	ND	ND	ND	ND	ND	ND	ND	ND	ND	ND	ND
Evolinc_SR_tID_00010030	Evolinc_SR_gID_009615	ND	ND	ND	ND	ND	ND	ND	ND	ND	ND	ND	ND	ND	ND	ND	ND	ND	ND
Evolinc_SR_tID_00010031	Evolinc_SR_gID_009616	ND	ND	ND	ND	ND	ND	ND	ND	ND	ND	ND	ND	ND	ND	ND	ND	ND	ND
Evolinc_SR_tID_00010033	Evolinc_SR_gID_009618	ND	ND	ND	ND	ND	ND	ND	ND	ND	ND	ND	ND	ND	ND	ND	ND	ND	ND
Evolinc_SR_tID_00010034	Evolinc_SR_gID_009619	ND	ND	ND	ND	ND	ND	ND	ND	ND	ND	ND	ND	ND	ND	ND	ND	ND	ND
Evolinc_SR_tID_00010036	Evolinc_SR_gID_009621	ND	ND	ND	ND	ND	ND	ND	ND	ND	ND	ND	ND	ND	ND	ND	ND	ND	ND
AT1G04963.1	AT1G04963	ND	ND	ND	ND	ND	ND	ND	ND	ND	ND	ND	ND	ND	ND	ND	ND	ND	ND
Evolinc_SR_tID_00001028	Evolinc_SR_gID_000994	ND	ND	ND	ND	ND	ND	ND	ND	ND	ND	ND	ND	ND	ND	ND	ND	ND	ND
Evolinc_SR_tID_00010039	Evolinc_SR_gID_009624	ND	ND	ND	ND	ND	ND	ND	ND	ND	ND	ND	ND	ND	ND	ND	ND	ND	ND
Evolinc_SR_tID_00010040	Evolinc_SR_gID_009625	ND	ND	ND	ND	ND	ND	ND	ND	ND	ND	ND	ND	ND	ND	ND	ND	ND	ND
Evolinc_SR_tID_00010041	Evolinc_SR_gID_009626	ND	ND	ND	ND	ND	ND	ND	ND	ND	ND	ND	ND	ND	ND	ND	ND	ND	ND
Evolinc_SR_tID_00001032	Evolinc_SR_gID_000998	ND	ND	ND	ND	ND	ND	ND	ND	ND	ND	ND	ND	ND	ND	ND	ND	ND	ND
Evolinc_SR_tID_00010042	Evolinc_SR_gID_009627	ND	ND	ND	ND	ND	ND	ND	ND	ND	ND	ND	ND	ND	ND	ND	ND	ND	ND
Evolinc_SR_tID_00001033	Evolinc_SR_gID_000999	ND	ND	ND	ND	ND	ND	ND	ND	ND	ND	ND	ND	ND	ND	ND	ND	ND	ND
Evolinc_SR_tID_00001034	Evolinc_SR_gID_001000	ND	ND	ND	ND	ND	ND	ND	ND	ND	ND	ND	ND	ND	ND	ND	ND	ND	ND
Evolinc_SR_tID_00010043	Evolinc_SR_gID_009628	ND	ND	ND	ND	ND	ND	ND	ND	ND	ND	ND	ND	ND	ND	ND	ND	ND	ND
Evolinc_SR_tID_00001036	Evolinc_SR_gID_001002	ND	ND	ND	ND	ND	ND	ND	ND	ND	ND	ND	ND	ND	ND	ND	ND	ND	ND
Evolinc_SR_tID_00010046	Evolinc_SR_gID_009631	ND	ND	ND	ND	ND	ND	ND	ND	ND	ND	ND	ND	ND	ND	ND	ND	ND	ND
Evolinc_SR_tID_00001039	Evolinc_SR_gID_001005	ND	ND	ND	ND	ND	ND	ND	ND	ND	ND	ND	ND	ND	ND	ND	ND	ND	ND
Evolinc_SR_tID_00001040	Evolinc_SR_gID_001006	ND	ND	ND	ND	ND	ND	ND	ND	ND	ND	ND	ND	ND	ND	ND	ND	ND	ND
AT1G04967.1	AT1G04967	ND	ND	ND	ND	ND	ND	ND	ND	ND	ND	ND	ND	ND	ND	ND	ND	ND	ND
Evolinc_SR_tID_00010053	Evolinc_SR_gID_009638	ND	ND	ND	ND	ND	ND	ND	ND	ND	ND	ND	ND	ND	ND	ND	ND	ND	ND
Evolinc_SR_tID_00001049	Evolinc_SR_gID_001015	ND	ND	ND	ND	ND	ND	ND	ND	ND	ND	ND	ND	ND	ND	ND	ND	ND	ND
Evolinc_SR_tID_00010057	Evolinc_SR_gID_009642	ND	ND	ND	ND	ND	ND	ND	ND	ND	ND	ND	ND	ND	ND	ND	ND	ND	ND
Evolinc_SR_tID_00001050	Evolinc_SR_gID_001016	ND	ND	ND	ND	ND	ND	ND	ND	ND	AT1G12820	AT1G12840	-849	1175	-0.171704	0.643892	AT1G12840	0.643892	2000
Evolinc_SR_tID_00001053	Evolinc_SR_gID_001019	ND	ND	ND	ND	ND	ND	ND	ND	ND	AT1G12820	AT1G12840	-1817	26	-0.0733513	0.363404	AT1G12810	0.799517	5000
Evolinc_SR_tID_00001054	Evolinc_SR_gID_001020	ND	ND	ND	ND	ND	ND	ND	ND	ND	ND	ND	ND	ND	ND	ND	ND	ND	ND
Evolinc_SR_tID_00010062	Evolinc_SR_gID_009647	ND	ND	ND	ND	ND	ND	ND	ND	ND	ND	ND	ND	ND	ND	ND	ND	ND	ND
Evolinc_SR_tID_00010063	Evolinc_SR_gID_009648	ND	ND	ND	ND	ND	ND	ND	ND	ND	ND	ND	ND	ND	ND	ND	ND	ND	ND
Evolinc_SR_tID_00010064	Evolinc_SR_gID_009649	ND	ND	ND	ND	ND	ND	ND	ND	ND	ND	ND	ND	ND	ND	ND	ND	ND	ND
Evolinc_SR_tID_00001057	Evolinc_SR_gID_001023	ND	ND	ND	ND	ND	ND	ND	ND	ND	ND	ND	ND	ND	ND	ND	ND	ND	ND
AT1G04983.1	AT1G04983	ND	ND	ND	ND	ND	ND	ND	ND	ND	ND	ND	ND	ND	ND	ND	ND	ND	ND
Evolinc_SR_tID_00001059	Evolinc_SR_gID_001025	ND	ND	ND	ND	ND	ND	ND	ND	ND	ND	ND	ND	ND	ND	ND	ND	ND	ND
Evolinc_SR_tID_00001060	Evolinc_SR_gID_001026	ND	ND	ND	ND	ND	ND	ND	ND	ND	ND	ND	ND	ND	ND	ND	ND	ND	ND
Evolinc_SR_tID_00001061	Evolinc_SR_gID_001027	ND	ND	ND	ND	ND	ND	ND	ND	ND	ND	ND	ND	ND	ND	ND	ND	ND	ND
Evolinc_SR_tID_00010070	Evolinc_SR_gID_009655	ND	ND	ND	ND	ND	ND	ND	ND	ND	ND	ND	ND	ND	ND	ND	ND	ND	ND
Evolinc_SR_tID_00010071	Evolinc_SR_gID_009656	ND	ND	ND	ND	ND	ND	ND	ND	ND	ND	ND	ND	ND	ND	ND	ND	ND	ND
Evolinc_SR_tID_00001064	Evolinc_SR_gID_001030	ND	ND	ND	ND	ND	ND	ND	ND	ND	ND	ND	ND	ND	ND	ND	ND	ND	ND
Evolinc_SR_tID_00001065	Evolinc_SR_gID_001031	ND	ND	ND	ND	ND	ND	ND	ND	ND	ND	ND	ND	ND	ND	ND	ND	ND	ND
Evolinc_SR_tID_00010074	Evolinc_SR_gID_009659	ND	ND	ND	ND	ND	ND	ND	ND	ND	ND	ND	ND	ND	ND	ND	ND	ND	ND
Evolinc_SR_tID_00001067	Evolinc_SR_gID_001033	ND	ND	ND	ND	ND	ND	ND	ND	ND	ND	ND	ND	ND	ND	ND	ND	ND	ND
Evolinc_SR_tID_00001068	Evolinc_SR_gID_001034	ND	ND	ND	ND	ND	ND	ND	ND	ND	ND	ND	ND	ND	ND	ND	ND	ND	ND
Evolinc_SR_tID_00001069	Evolinc_SR_gID_001035	ND	ND	ND	ND	ND	ND	ND	ND	ND	ND	ND	ND	ND	ND	ND	ND	ND	ND
Evolinc_SR_tID_00010077	Evolinc_SR_gID_009662	ND	ND	ND	ND	ND	ND	ND	ND	ND	ND	ND	ND	ND	ND	ND	ND	ND	ND
Evolinc_SR_tID_00010079	Evolinc_SR_gID_009663	ND	ND	ND	ND	ND	ND	ND	ND	ND	ND	ND	ND	ND	ND	ND	ND	ND	ND
AT1G04987.1	AT1G04987	ND	ND	ND	ND	ND	ND	ND	ND	ND	ND	ND	ND	ND	ND	ND	ND	ND	ND
Evolinc_SR_tID_00001075	Evolinc_SR_gID_001040	ND	ND	ND	ND	ND	ND	ND	ND	ND	ND	ND	ND	ND	ND	ND	ND	ND	ND
Evolinc_SR_tID_00001077	Evolinc_SR_gID_001042	ND	ND	ND	ND	ND	ND	ND	ND	ND	ND	ND	ND	ND	ND	ND	ND	ND	ND
Evolinc_SR_tID_00001080	Evolinc_SR_gID_001045	ND	ND	ND	ND	ND	ND	ND	ND	ND	ND	ND	ND	ND	ND	ND	ND	ND	ND
Evolinc_SR_tID_00010081	Evolinc_SR_gID_009665	ND	ND	ND	ND	ND	ND	ND	ND	ND	ND	ND	ND	ND	ND	ND	ND	ND	ND
Evolinc_SR_tID_00010084	Evolinc_SR_gID_009668	ND	ND	ND	ND	ND	ND	ND	ND	ND	ND	ND	ND	ND	ND	ND	ND	ND	ND
Evolinc_SR_tID_00010086	Evolinc_SR_gID_009670	ND	ND	ND	ND	ND	ND	ND	ND	ND	ND	ND	ND	ND	ND	ND	ND	ND	ND
Evolinc_SR_tID_00010089	Evolinc_SR_gID_009673	ND	ND	ND	ND	ND	ND	ND	ND	ND	ND	ND	ND	ND	ND	ND	ND	ND	ND
Evolinc_SR_tID_00001088	Evolinc_SR_gID_001053	ND	ND	ND	ND	ND	ND	ND	ND	ND	ND	ND	ND	ND	ND	ND	ND	ND	ND
Evolinc_SR_tID_00001089	Evolinc_SR_gID_001054	ND	ND	ND	ND	ND	ND	ND	ND	ND	ND	ND	ND	ND	ND	ND	ND	ND	ND
Evolinc_SR_tID_00001090	Evolinc_SR_gID_001055	ND	ND	ND	ND	ND	ND	ND	ND	ND	ND	ND	ND	ND	ND	ND	ND	ND	ND
Evolinc_SR_tID_00001091	Evolinc_SR_gID_001056	ND	ND	ND	ND	ND	ND	ND	ND	ND	ND	ND	ND	ND	ND	ND	ND	ND	ND
Evolinc_SR_tID_00001092	Evolinc_SR_gID_001057	ND	ND	ND	ND	ND	ND	ND	ND	ND	ND	ND	ND	ND	ND	ND	ND	ND	ND
Evolinc_SR_tID_00010097	Evolinc_SR_gID_009681	ND	ND	ND	ND	ND	ND	ND	ND	ND	ND	ND	ND	ND	ND	ND	ND	ND	ND
Evolinc_SR_tID_00001095	Evolinc_SR_gID_001060	ND	ND	ND	ND	ND	ND	ND	ND	ND	AT1G13230	AT1G13245	-661	987	-0.468661	0.529842	AT1G13220	0.545315	10000
Evolinc_SR_tID_00001096	Evolinc_SR_gID_001061	ND	ND	ND	ND	ND	ND	ND	ND	ND	AT1G13230	AT1G13245	-2006	48	-0.313593	0.062088	ND	ND	ND
Evolinc_SR_tID_00001097	Evolinc_SR_gID_001062	ND	ND	ND	ND	ND	ND	ND	ND	ND	ND	ND	ND	ND	ND	ND	ND	ND	ND
Evolinc_SR_tID_00010101	Evolinc_SR_gID_009685	ND	ND	ND	ND	ND	ND	ND	ND	ND	AT1G13245	AT1G13250	-756	1121	0.650731	-0.234077	AT1G13220	0.671459	10000
AT1G04997.1	AT1G04997	ND	ND	ND	ND	ND	ND	ND	ND	ND	ND	ND	ND	ND	ND	ND	ND	ND	ND
Evolinc_SR_tID_00010103	Evolinc_SR_gID_009687	ND	ND	ND	ND	ND	ND	ND	ND	ND	ND	ND	ND	ND	ND	ND	ND	ND	ND
Evolinc_SR_tID_00001099	Evolinc_SR_gID_001064	ND	ND	ND	ND	ND	ND	ND	ND	ND	ND	ND	ND	ND	ND	ND	ND	ND	ND
AT1G05003.1	AT1G05003	ND	ND	ND	ND	ND	ND	ND	ND	ND	ND	ND	ND	ND	ND	ND	ND	ND	ND
Evolinc_SR_tID_00001101	Evolinc_SR_gID_001066	ND	ND	ND	ND	ND	ND	ND	ND	ND	ND	ND	ND	ND	ND	ND	ND	ND	ND
Evolinc_SR_tID_00010106	Evolinc_SR_gID_009690	ND	ND	ND	ND	ND	ND	ND	ND	ND	ND	ND	ND	ND	ND	ND	ND	ND	ND
Evolinc_SR_tID_00010107	Evolinc_SR_gID_009691	ND	ND	ND	ND	ND	ND	ND	ND	ND	ND	ND	ND	ND	ND	ND	ND	ND	ND
Evolinc_SR_tID_00001102	Evolinc_SR_gID_001067	ND	ND	ND	ND	ND	ND	ND	ND	ND	ND	ND	ND	ND	ND	ND	ND	ND	ND
Evolinc_SR_tID_00001103	Evolinc_SR_gID_001068	ND	ND	ND	ND	ND	ND	ND	ND	ND	ND	ND	ND	ND	ND	ND	ND	ND	ND
Evolinc_SR_tID_00010109	Evolinc_SR_gID_009693	ND	ND	ND	ND	ND	ND	ND	ND	ND	ND	ND	ND	ND	ND	ND	ND	ND	ND
Evolinc_SR_tID_00001105	Evolinc_SR_gID_001070	ND	ND	ND	ND	ND	ND	ND	ND	ND	AT1G13250	AT1G13260	-10304	1320	-0.299656	0.157833	AT1G13270	-0.558841	5000
Evolinc_SR_tID_00001107	Evolinc_SR_gID_001072	ND	ND	ND	ND	ND	ND	ND	ND	ND	ND	ND	ND	ND	ND	ND	ND	ND	ND
Evolinc_SR_tID_00010112	Evolinc_SR_gID_009696	ND	ND	ND	ND	ND	ND	ND	ND	ND	ND	ND	ND	ND	ND	ND	ND	ND	ND
Evolinc_SR_tID_00010113	Evolinc_SR_gID_009697	ND	ND	ND	ND	ND	ND	ND	ND	ND	ND	ND	ND	ND	ND	ND	ND	ND	ND
Evolinc_SR_tID_00010114	Evolinc_SR_gID_009698	ND	ND	ND	ND	ND	ND	ND	ND	ND	ND	ND	ND	ND	ND	ND	ND	ND	ND
Evolinc_SR_tID_00010116	Evolinc_SR_gID_009700	ND	ND	ND	ND	ND	ND	ND	ND	ND	ND	ND	ND	ND	ND	ND	ND	ND	ND
Evolinc_SR_tID_00001112	Evolinc_SR_gID_001077	ND	ND	ND	ND	ND	ND	ND	ND	ND	ND	ND	ND	ND	ND	ND	ND	ND	ND
Evolinc_SR_tID_00010120	Evolinc_SR_gID_009704	ND	ND	ND	ND	ND	ND	ND	ND	ND	ND	ND	ND	ND	ND	ND	ND	ND	ND
AT1G05007.1	AT1G05007	ND	ND	ND	ND	ND	ND	ND	ND	ND	AT1G13360	AT1G13370	-2361	6681	0.333539	-0.146064	ND	ND	ND
Evolinc_SR_tID_00001115	Evolinc_SR_gID_001080	ND	ND	ND	ND	ND	ND	ND	ND	ND	ND	ND	ND	ND	ND	ND	ND	ND	ND
Evolinc_SR_tID_00010121	Evolinc_SR_gID_009705	ND	ND	ND	ND	ND	ND	ND	ND	ND	ND	ND	ND	ND	ND	ND	ND	ND	ND
Evolinc_SR_tID_00010122	Evolinc_SR_gID_009706	ND	ND	ND	ND	ND	ND	ND	ND	ND	ND	ND	ND	ND	ND	ND	ND	ND	ND
Evolinc_SR_tID_00001117	Evolinc_SR_gID_001082	ND	ND	ND	ND	ND	ND	ND	ND	ND	AT1G13360	AT1G13370	-5164	1942	0.0316398	0.273762	AT1G13380	0.606008	5000
Evolinc_SR_tID_00001119	Evolinc_SR_gID_001083	ND	ND	ND	ND	ND	ND	ND	ND	ND	ND	ND	ND	ND	ND	ND	ND	ND	ND
AT1G08895.2	AT1G08895	ND	ND	ND	ND	ND	ND	ND	ND	ND	ND	ND	ND	ND	ND	ND	ND	ND	ND
AT1G08895.1	AT1G08895	ND	ND	ND	ND	ND	ND	ND	ND	ND	AT1G13360	AT1G13370	-7818	57	0.250756	0.269792	AT1G13350	0.683383	10000
Evolinc_SR_tID_00001121	Evolinc_SR_gID_001084	ND	ND	ND	ND	ND	ND	ND	ND	ND	ND	ND	ND	ND	ND	ND	ND	ND	ND
Evolinc_SR_tID_00001122	Evolinc_SR_gID_001085	ND	ND	ND	ND	ND	ND	ND	ND	ND	ND	ND	ND	ND	ND	ND	ND	ND	ND
Evolinc_SR_tID_00001123	Evolinc_SR_gID_001086	ND	ND	ND	ND	ND	ND	ND	ND	ND	ND	ND	ND	ND	ND	ND	ND	ND	ND
Evolinc_SR_tID_00010129	Evolinc_SR_gID_009711	ND	ND	ND	ND	ND	ND	ND	ND	ND	ND	ND	ND	ND	ND	ND	ND	ND	ND
Evolinc_SR_tID_00001125	Evolinc_SR_gID_001088	ND	ND	ND	ND	ND	ND	ND	ND	ND	ND	ND	ND	ND	ND	ND	ND	ND	ND
Evolinc_SR_tID_00010130	Evolinc_SR_gID_009712	ND	ND	ND	ND	ND	ND	ND	ND	ND	ND	ND	ND	ND	ND	ND	ND	ND	ND
Evolinc_SR_tID_00010132	Evolinc_SR_gID_009714	ND	ND	ND	ND	ND	ND	ND	ND	ND	AT1G13440	AT1G13450	-648	958	-0.347268	0.640609	AT1G13450	0.640609	1000
AT1G05013.1	AT1G05013	ND	ND	ND	ND	ND	ND	ND	ND	ND	ND	ND	ND	ND	ND	ND	ND	ND	ND
Evolinc_SR_tID_00001130	Evolinc_SR_gID_001093	ND	ND	ND	ND	ND	ND	ND	ND	ND	ND	ND	ND	ND	ND	ND	ND	ND	ND
Evolinc_SR_tID_00010134	Evolinc_SR_gID_009716	ND	ND	ND	ND	ND	ND	ND	ND	ND	ND	ND	ND	ND	ND	ND	ND	ND	ND
Evolinc_SR_tID_00001132	Evolinc_SR_gID_001095	ND	ND	ND	ND	ND	ND	ND	ND	ND	ND	ND	ND	ND	ND	ND	ND	ND	ND
Evolinc_SR_tID_00010136	Evolinc_SR_gID_009718	ND	ND	ND	ND	ND	ND	ND	ND	ND	ND	ND	ND	ND	ND	ND	ND	ND	ND
Evolinc_SR_tID_00001133	Evolinc_SR_gID_001096	ND	ND	ND	ND	ND	ND	ND	ND	ND	ND	ND	ND	ND	ND	ND	ND	ND	ND
Evolinc_SR_tID_00001134	Evolinc_SR_gID_001097	ND	ND	ND	ND	ND	ND	ND	ND	ND	ND	ND	ND	ND	ND	ND	ND	ND	ND
Evolinc_SR_tID_00010138	Evolinc_SR_gID_009720	ND	ND	ND	ND	ND	ND	ND	ND	ND	ND	ND	ND	ND	ND	ND	ND	ND	ND
Evolinc_SR_tID_00010139	Evolinc_SR_gID_009721	ND	ND	ND	ND	ND	ND	ND	ND	ND	ND	ND	ND	ND	ND	ND	ND	ND	ND
Evolinc_SR_tID_00001135	Evolinc_SR_gID_001098	ND	ND	ND	ND	ND	ND	ND	ND	ND	ND	ND	ND	ND	ND	ND	ND	ND	ND
Evolinc_SR_tID_00001136	Evolinc_SR_gID_001099	ND	ND	ND	ND	ND	ND	ND	ND	ND	ND	ND	ND	ND	ND	ND	ND	ND	ND
Evolinc_SR_tID_00001137	Evolinc_SR_gID_001100	ND	ND	ND	ND	ND	ND	ND	ND	ND	ND	ND	ND	ND	ND	ND	ND	ND	ND
Evolinc_SR_tID_00001138	Evolinc_SR_gID_001101	ND	ND	ND	ND	ND	ND	ND	ND	ND	ND	ND	ND	ND	ND	ND	ND	ND	ND
Evolinc_SR_tID_00001139	Evolinc_SR_gID_001102	ND	ND	ND	ND	ND	ND	ND	ND	ND	ND	ND	ND	ND	ND	ND	ND	ND	ND
Evolinc_SR_tID_00001140	Evolinc_SR_gID_001103	ND	ND	ND	ND	ND	ND	ND	ND	ND	ND	ND	ND	ND	ND	ND	ND	ND	ND
Evolinc_SR_tID_00010142	Evolinc_SR_gID_009724	ND	ND	ND	ND	ND	ND	ND	ND	ND	ND	ND	ND	ND	ND	ND	ND	ND	ND
Evolinc_SR_tID_00010143	Evolinc_SR_gID_009725	AT1G13609	ND	-140	ND	0.716555	ND	AT1G13609	0.716555	200	AT1G13609	AT1G13610	-140	203	0.922949	-0.231355	AT1G13609	0.922949	200
Evolinc_SR_tID_00001142	Evolinc_SR_gID_001105	ND	ND	ND	ND	ND	ND	ND	ND	ND	ND	ND	ND	ND	ND	ND	ND	ND	ND
Evolinc_SR_tID_00010145	Evolinc_SR_gID_009727	ND	ND	ND	ND	ND	ND	ND	ND	ND	ND	ND	ND	ND	ND	ND	ND	ND	ND
Evolinc_SR_tID_00010146	Evolinc_SR_gID_009728	ND	ND	ND	ND	ND	ND	ND	ND	ND	ND	ND	ND	ND	ND	ND	ND	ND	ND
Evolinc_SR_tID_00001144	Evolinc_SR_gID_001107	ND	ND	ND	ND	ND	ND	ND	ND	ND	ND	ND	ND	ND	ND	ND	ND	ND	ND
Evolinc_SR_tID_00001145	Evolinc_SR_gID_001108	ND	ND	ND	ND	ND	ND	ND	ND	ND	ND	ND	ND	ND	ND	ND	ND	ND	ND
Evolinc_SR_tID_00001146	Evolinc_SR_gID_001109	ND	ND	ND	ND	ND	ND	ND	ND	ND	ND	ND	ND	ND	ND	ND	ND	ND	ND
Evolinc_SR_tID_00010148	Evolinc_SR_gID_009730	ND	ND	ND	ND	ND	ND	ND	ND	ND	ND	ND	ND	ND	ND	ND	ND	ND	ND
Evolinc_SR_tID_00010149	Evolinc_SR_gID_009731	ND	ND	ND	ND	ND	ND	ND	ND	ND	ND	ND	ND	ND	ND	ND	ND	ND	ND
Evolinc_SR_tID_00010150	Evolinc_SR_gID_009732	ND	ND	ND	ND	ND	ND	ND	ND	ND	ND	ND	ND	ND	ND	ND	ND	ND	ND
Evolinc_SR_tID_00001147	Evolinc_SR_gID_001110	ND	ND	ND	ND	ND	ND	ND	ND	ND	ND	ND	ND	ND	ND	ND	ND	ND	ND
Evolinc_SR_tID_00001148	Evolinc_SR_gID_001111	ND	ND	ND	ND	ND	ND	ND	ND	ND	AT1G13700	AT1G13710	-166	5786	0.965755	0.419958	AT1G13700	0.965755	500
Evolinc_SR_tID_00010152	Evolinc_SR_gID_009734	ND	ND	ND	ND	ND	ND	ND	ND	ND	ND	ND	ND	ND	ND	ND	ND	ND	ND
AT1G05027.1	AT1G05027	ND	ND	ND	ND	ND	ND	ND	ND	ND	ND	ND	ND	ND	ND	ND	ND	ND	ND
Evolinc_SR_tID_00001151	Evolinc_SR_gID_001114	ND	ND	ND	ND	ND	ND	ND	ND	ND	ND	ND	ND	ND	ND	ND	ND	ND	ND
Evolinc_SR_tID_00010154	Evolinc_SR_gID_009736	ND	ND	ND	ND	ND	ND	ND	ND	ND	ND	ND	ND	ND	ND	ND	ND	ND	ND
Evolinc_SR_tID_00001152	Evolinc_SR_gID_001115	ND	ND	ND	ND	ND	ND	ND	ND	ND	ND	ND	ND	ND	ND	ND	ND	ND	ND
Evolinc_SR_tID_00001153	Evolinc_SR_gID_001116	ND	ND	ND	ND	ND	ND	ND	ND	ND	ND	ND	ND	ND	ND	ND	ND	ND	ND
Evolinc_SR_tID_00001154	Evolinc_SR_gID_001117	ND	ND	ND	ND	ND	ND	ND	ND	ND	ND	ND	ND	ND	ND	ND	ND	ND	ND
Evolinc_SR_tID_00001156	Evolinc_SR_gID_001119	ND	ND	ND	ND	ND	ND	ND	ND	ND	ND	ND	ND	ND	ND	ND	ND	ND	ND
Evolinc_SR_tID_00010157	Evolinc_SR_gID_009739	ND	ND	ND	ND	ND	ND	ND	ND	ND	ND	ND	ND	ND	ND	ND	ND	ND	ND
Evolinc_SR_tID_00001157	Evolinc_SR_gID_001120	ND	ND	ND	ND	ND	ND	ND	ND	ND	ND	ND	ND	ND	ND	ND	ND	ND	ND
Evolinc_SR_tID_00001160	Evolinc_SR_gID_001123	ND	ND	ND	ND	ND	ND	ND	ND	ND	ND	ND	ND	ND	ND	ND	ND	ND	ND
Evolinc_SR_tID_00010160	Evolinc_SR_gID_009742	ND	ND	ND	ND	ND	ND	ND	ND	ND	ND	ND	ND	ND	ND	ND	ND	ND	ND
Evolinc_SR_tID_00010161	Evolinc_SR_gID_009743	ND	ND	ND	ND	ND	ND	ND	ND	ND	ND	ND	ND	ND	ND	ND	ND	ND	ND
Evolinc_SR_tID_00001162	Evolinc_SR_gID_001125	ND	ND	ND	ND	ND	ND	ND	ND	ND	ND	ND	ND	ND	ND	ND	ND	ND	ND
Evolinc_SR_tID_00001166	Evolinc_SR_gID_001128	ND	ND	ND	ND	ND	ND	ND	ND	ND	ND	ND	ND	ND	ND	ND	ND	ND	ND
Evolinc_SR_tID_00010164	Evolinc_SR_gID_009746	ND	ND	ND	ND	ND	ND	ND	ND	ND	ND	ND	ND	ND	ND	ND	ND	ND	ND
Evolinc_SR_tID_00010166	Evolinc_SR_gID_009748	ND	ND	ND	ND	ND	ND	ND	ND	ND	ND	ND	ND	ND	ND	ND	ND	ND	ND
Evolinc_SR_tID_00010168	Evolinc_SR_gID_009750	ND	ND	ND	ND	ND	ND	ND	ND	ND	ND	ND	ND	ND	ND	ND	ND	ND	ND
Evolinc_SR_tID_00010169	Evolinc_SR_gID_009751	ND	ND	ND	ND	ND	ND	ND	ND	ND	ND	ND	ND	ND	ND	ND	ND	ND	ND
Evolinc_SR_tID_00010170	Evolinc_SR_gID_009752	ND	ND	ND	ND	ND	ND	ND	ND	ND	ND	ND	ND	ND	ND	ND	ND	ND	ND
Evolinc_SR_tID_00001171	Evolinc_SR_gID_001133	ND	ND	ND	ND	ND	ND	ND	ND	ND	ND	ND	ND	ND	ND	ND	ND	ND	ND
Evolinc_SR_tID_00010171	Evolinc_SR_gID_009753	ND	ND	ND	ND	ND	ND	ND	ND	ND	ND	ND	ND	ND	ND	ND	ND	ND	ND
AT1G05037.1	AT1G05037	ND	ND	ND	ND	ND	ND	ND	ND	ND	ND	ND	ND	ND	ND	ND	ND	ND	ND
Evolinc_SR_tID_00010175	Evolinc_SR_gID_009757	ND	ND	ND	ND	ND	ND	ND	ND	ND	ND	ND	ND	ND	ND	ND	ND	ND	ND
Evolinc_SR_tID_00001176	Evolinc_SR_gID_001138	ND	ND	ND	ND	ND	ND	ND	ND	ND	ND	ND	ND	ND	ND	ND	ND	ND	ND
Evolinc_SR_tID_00001177	Evolinc_SR_gID_001139	ND	ND	ND	ND	ND	ND	ND	ND	ND	ND	ND	ND	ND	ND	ND	ND	ND	ND
Evolinc_SR_tID_00010177	Evolinc_SR_gID_009759	ND	ND	ND	ND	ND	ND	ND	ND	ND	ND	ND	ND	ND	ND	ND	ND	ND	ND
Evolinc_SR_tID_00001179	Evolinc_SR_gID_001141	ND	ND	ND	ND	ND	ND	ND	ND	ND	ND	ND	ND	ND	ND	ND	ND	ND	ND
Evolinc_SR_tID_00010181	Evolinc_SR_gID_009763	ND	ND	ND	ND	ND	ND	ND	ND	ND	ND	ND	ND	ND	ND	ND	ND	ND	ND
Evolinc_SR_tID_00001185	Evolinc_SR_gID_001147	ND	ND	ND	ND	ND	ND	ND	ND	ND	ND	ND	ND	ND	ND	ND	ND	ND	ND
Evolinc_SR_tID_00001186	Evolinc_SR_gID_001148	ND	ND	ND	ND	ND	ND	ND	ND	ND	ND	ND	ND	ND	ND	ND	ND	ND	ND
Evolinc_SR_tID_00010186	Evolinc_SR_gID_009768	ND	ND	ND	ND	ND	ND	ND	ND	ND	ND	ND	ND	ND	ND	ND	ND	ND	ND
Evolinc_SR_tID_00001188	Evolinc_SR_gID_001150	ND	ND	ND	ND	ND	ND	ND	ND	ND	ND	ND	ND	ND	ND	ND	ND	ND	ND
Evolinc_SR_tID_00001189	Evolinc_SR_gID_001151	ND	ND	ND	ND	ND	ND	ND	ND	ND	AT1G14060	AT1G14080	-173	3894	0.00583474	0.570811	AT1G14080	0.570811	5000
Evolinc_SR_tID_00001190	Evolinc_SR_gID_001152	ND	ND	ND	ND	ND	ND	ND	ND	ND	ND	ND	ND	ND	ND	ND	ND	ND	ND
Evolinc_SR_tID_00010187	Evolinc_SR_gID_009769	ND	ND	ND	ND	ND	ND	ND	ND	ND	ND	ND	ND	ND	ND	ND	ND	ND	ND
Evolinc_SR_tID_00001191	Evolinc_SR_gID_001153	ND	ND	ND	ND	ND	ND	ND	ND	ND	ND	ND	ND	ND	ND	ND	ND	ND	ND
Evolinc_SR_tID_00001194	Evolinc_SR_gID_001156	ND	ND	ND	ND	ND	ND	ND	ND	ND	ND	ND	ND	ND	ND	ND	ND	ND	ND
AT1G05053.1	AT1G05053	ND	ND	ND	ND	ND	ND	ND	ND	ND	ND	ND	ND	ND	ND	ND	ND	ND	ND
Evolinc_SR_tID_00001195	Evolinc_SR_gID_001157	ND	ND	ND	ND	ND	ND	ND	ND	ND	AT1G14160	AT1G14170	-130	94	0.303033	0.0516982	ND	ND	ND
Evolinc_SR_tID_00001197	Evolinc_SR_gID_001159	ND	ND	ND	ND	ND	ND	ND	ND	ND	ND	ND	ND	ND	ND	ND	ND	ND	ND
Evolinc_SR_tID_00001198	Evolinc_SR_gID_001160	ND	ND	ND	ND	ND	ND	ND	ND	ND	ND	ND	ND	ND	ND	ND	ND	ND	ND
Evolinc_SR_tID_00001199	Evolinc_SR_gID_001161	ND	ND	ND	ND	ND	ND	ND	ND	ND	ND	ND	ND	ND	ND	ND	ND	ND	ND
Evolinc_SR_tID_00010191	Evolinc_SR_gID_009773	ND	ND	ND	ND	ND	ND	ND	ND	ND	ND	ND	ND	ND	ND	ND	ND	ND	ND
Evolinc_SR_tID_00001201	Evolinc_SR_gID_001163	ND	ND	ND	ND	ND	ND	ND	ND	ND	ND	ND	ND	ND	ND	ND	ND	ND	ND
Evolinc_SR_tID_00001205	Evolinc_SR_gID_001167	ND	ND	ND	ND	ND	ND	ND	ND	ND	ND	ND	ND	ND	ND	ND	ND	ND	ND
Evolinc_SR_tID_00010194	Evolinc_SR_gID_009776	ND	ND	ND	ND	ND	ND	ND	ND	ND	ND	ND	ND	ND	ND	ND	ND	ND	ND
Evolinc_SR_tID_00001207	Evolinc_SR_gID_001169	ND	ND	ND	ND	ND	ND	ND	ND	ND	ND	ND	ND	ND	ND	ND	ND	ND	ND
Evolinc_SR_tID_00010199	Evolinc_SR_gID_009781	ND	ND	ND	ND	ND	ND	ND	ND	ND	ND	ND	ND	ND	ND	ND	ND	ND	ND
Evolinc_SR_tID_00010200	Evolinc_SR_gID_009782	ND	ND	ND	ND	ND	ND	ND	ND	ND	ND	ND	ND	ND	ND	ND	ND	ND	ND
Evolinc_SR_tID_00001208	Evolinc_SR_gID_001170	ND	ND	ND	ND	ND	ND	ND	ND	ND	ND	ND	ND	ND	ND	ND	ND	ND	ND
Evolinc_SR_tID_00001212	Evolinc_SR_gID_001174	ND	ND	ND	ND	ND	ND	ND	ND	ND	ND	ND	ND	ND	ND	ND	ND	ND	ND
Evolinc_SR_tID_00010203	Evolinc_SR_gID_009785	ND	ND	ND	ND	ND	ND	ND	ND	ND	ND	ND	ND	ND	ND	ND	ND	ND	ND
AT1G05067.1	AT1G05067	ND	ND	ND	ND	ND	ND	ND	ND	ND	ND	ND	ND	ND	ND	ND	ND	ND	ND
AT1G05073.1	AT1G05073	ND	ND	ND	ND	ND	ND	ND	ND	ND	ND	ND	ND	ND	ND	ND	ND	ND	ND
Evolinc_SR_tID_00010206	Evolinc_SR_gID_009787	ND	ND	ND	ND	ND	ND	ND	ND	ND	ND	ND	ND	ND	ND	ND	ND	ND	ND
Evolinc_SR_tID_00010208	Evolinc_SR_gID_009789	ND	ND	ND	ND	ND	ND	ND	ND	ND	ND	ND	ND	ND	ND	ND	ND	ND	ND
Evolinc_SR_tID_00010211	Evolinc_SR_gID_009792	ND	ND	ND	ND	ND	ND	ND	ND	ND	ND	ND	ND	ND	ND	ND	ND	ND	ND
Evolinc_SR_tID_00001219	Evolinc_SR_gID_001181	ND	ND	ND	ND	ND	ND	ND	ND	ND	ND	ND	ND	ND	ND	ND	ND	ND	ND
Evolinc_SR_tID_00001220	Evolinc_SR_gID_001182	ND	ND	ND	ND	ND	ND	ND	ND	ND	ND	ND	ND	ND	ND	ND	ND	ND	ND
Evolinc_SR_tID_00010215	Evolinc_SR_gID_009796	ND	ND	ND	ND	ND	ND	ND	ND	ND	ND	ND	ND	ND	ND	ND	ND	ND	ND
Evolinc_SR_tID_00001222	Evolinc_SR_gID_001184	ND	ND	ND	ND	ND	ND	ND	ND	ND	ND	ND	ND	ND	ND	ND	ND	ND	ND
Evolinc_SR_tID_00010216	Evolinc_SR_gID_009797	ND	ND	ND	ND	ND	ND	ND	ND	ND	ND	ND	ND	ND	ND	ND	ND	ND	ND
Evolinc_SR_tID_00010218	Evolinc_SR_gID_009799	ND	ND	ND	ND	ND	ND	ND	ND	ND	ND	ND	ND	ND	ND	ND	ND	ND	ND
Evolinc_SR_tID_00001224	Evolinc_SR_gID_001186	ND	ND	ND	ND	ND	ND	ND	ND	ND	ND	ND	ND	ND	ND	ND	ND	ND	ND
Evolinc_SR_tID_00001225	Evolinc_SR_gID_001187	ND	ND	ND	ND	ND	ND	ND	ND	ND	ND	ND	ND	ND	ND	ND	ND	ND	ND
Evolinc_SR_tID_00010220	Evolinc_SR_gID_009801	ND	ND	ND	ND	ND	ND	ND	ND	ND	ND	ND	ND	ND	ND	ND	ND	ND	ND
Evolinc_SR_tID_00001226	Evolinc_SR_gID_001188	ND	ND	ND	ND	ND	ND	ND	ND	ND	ND	ND	ND	ND	ND	ND	ND	ND	ND
Evolinc_SR_tID_00010221	Evolinc_SR_gID_009802	ND	ND	ND	ND	ND	ND	ND	ND	ND	ND	ND	ND	ND	ND	ND	ND	ND	ND
Evolinc_SR_tID_00001227	Evolinc_SR_gID_001189	ND	ND	ND	ND	ND	ND	ND	ND	ND	ND	ND	ND	ND	ND	ND	ND	ND	ND
AT1G05093.1	AT1G05093	ND	ND	ND	ND	ND	ND	ND	ND	ND	ND	ND	ND	ND	ND	ND	ND	ND	ND
Evolinc_SR_tID_00001229	Evolinc_SR_gID_001191	ND	ND	ND	ND	ND	ND	ND	ND	ND	ND	ND	ND	ND	ND	ND	ND	ND	ND
Evolinc_SR_tID_00010224	Evolinc_SR_gID_009805	ND	ND	ND	ND	ND	ND	ND	ND	ND	ND	ND	ND	ND	ND	ND	ND	ND	ND
Evolinc_SR_tID_00010225	Evolinc_SR_gID_009806	ND	ND	ND	ND	ND	ND	ND	ND	ND	ND	ND	ND	ND	ND	ND	ND	ND	ND
Evolinc_SR_tID_00001231	Evolinc_SR_gID_001193	ND	ND	ND	ND	ND	ND	ND	ND	ND	ND	ND	ND	ND	ND	ND	ND	ND	ND
Evolinc_SR_tID_00001233	Evolinc_SR_gID_001195	ND	ND	ND	ND	ND	ND	ND	ND	ND	AT1G14510	AT1G14520	-2295	641	0.0788998	-0.130745	ND	ND	ND
AT1G14518.1	AT1G14518	ND	ND	ND	ND	ND	ND	ND	ND	ND	ND	ND	ND	ND	ND	ND	ND	ND	ND
Evolinc_SR_tID_00001235	Evolinc_SR_gID_001197	ND	ND	ND	ND	ND	ND	ND	ND	ND	ND	ND	ND	ND	ND	ND	ND	ND	ND
Evolinc_SR_tID_00001236	Evolinc_SR_gID_001198	ND	ND	ND	ND	ND	ND	ND	ND	ND	ND	ND	ND	ND	ND	ND	ND	ND	ND
Evolinc_SR_tID_00010229	Evolinc_SR_gID_009810	ND	ND	ND	ND	ND	ND	ND	ND	ND	ND	ND	ND	ND	ND	ND	ND	ND	ND
Evolinc_SR_tID_00001237	Evolinc_SR_gID_001199	ND	ND	ND	ND	ND	ND	ND	ND	ND	ND	ND	ND	ND	ND	ND	ND	ND	ND
Evolinc_SR_tID_00010231	Evolinc_SR_gID_009812	ND	ND	ND	ND	ND	ND	ND	ND	ND	ND	ND	ND	ND	ND	ND	ND	ND	ND
Evolinc_SR_tID_00010232	Evolinc_SR_gID_009813	ND	ND	ND	ND	ND	ND	ND	ND	ND	ND	ND	ND	ND	ND	ND	ND	ND	ND
Evolinc_SR_tID_00010233	Evolinc_SR_gID_009814	ND	ND	ND	ND	ND	ND	ND	ND	ND	ND	ND	ND	ND	ND	ND	ND	ND	ND
AT1G05097.1	AT1G05097	ND	ND	ND	ND	ND	ND	ND	ND	ND	ND	ND	ND	ND	ND	ND	ND	ND	ND
Evolinc_SR_tID_00010236	Evolinc_SR_gID_009817	ND	ND	ND	ND	ND	ND	ND	ND	ND	ND	ND	ND	ND	ND	ND	ND	ND	ND
AT1G05103.1	AT1G05103	ND	ND	ND	ND	ND	ND	ND	ND	ND	ND	ND	ND	ND	ND	ND	ND	ND	ND
AT1G05107.1	AT1G05107	ND	ND	ND	ND	ND	ND	ND	ND	ND	ND	ND	ND	ND	ND	ND	ND	ND	ND
Evolinc_SR_tID_00001242	Evolinc_SR_gID_001204	ND	ND	ND	ND	ND	ND	ND	ND	ND	AT1G14580	AT1G14590	-5189	90	0.23371	0.0446078	ND	ND	ND
Evolinc_SR_tID_00001243	Evolinc_SR_gID_001205	ND	ND	ND	ND	ND	ND	ND	ND	ND	ND	ND	ND	ND	ND	ND	ND	ND	ND
Evolinc_SR_tID_00001244	Evolinc_SR_gID_001206	ND	ND	ND	ND	ND	ND	ND	ND	ND	ND	ND	ND	ND	ND	ND	ND	ND	ND
Evolinc_SR_tID_00001245	Evolinc_SR_gID_001207	ND	ND	ND	ND	ND	ND	ND	ND	ND	ND	ND	ND	ND	ND	ND	ND	ND	ND
Evolinc_SR_tID_00001246	Evolinc_SR_gID_001208	ND	ND	ND	ND	ND	ND	ND	ND	ND	ND	ND	ND	ND	ND	ND	ND	ND	ND
Evolinc_SR_tID_00001247	Evolinc_SR_gID_001209	ND	ND	ND	ND	ND	ND	ND	ND	ND	ND	ND	ND	ND	ND	ND	ND	ND	ND
Evolinc_SR_tID_00001249	Evolinc_SR_gID_001211	ND	ND	ND	ND	ND	ND	ND	ND	ND	ND	ND	ND	ND	ND	ND	ND	ND	ND
Evolinc_SR_tID_00010246	Evolinc_SR_gID_009827	ND	ND	ND	ND	ND	ND	ND	ND	ND	ND	ND	ND	ND	ND	ND	ND	ND	ND
Evolinc_SR_tID_00001250	Evolinc_SR_gID_001212	ND	ND	ND	ND	ND	ND	ND	ND	ND	ND	ND	ND	ND	ND	ND	ND	ND	ND
Evolinc_SR_tID_00001251	Evolinc_SR_gID_001213	ND	ND	ND	ND	ND	ND	ND	ND	ND	ND	ND	ND	ND	ND	ND	ND	ND	ND
Evolinc_SR_tID_00001253	Evolinc_SR_gID_001215	AT1G14640	ND	-3	ND	0.988797	ND	AT1G14640	0.988797	200	AT1G14640	AT1G14642	-3	35	0.857671	0.455601	AT1G14640	0.857671	200
Evolinc_SR_tID_00010247	Evolinc_SR_gID_009828	ND	ND	ND	ND	ND	ND	ND	ND	ND	ND	ND	ND	ND	ND	ND	ND	ND	ND
Evolinc_SR_tID_00010248	Evolinc_SR_gID_009829	ND	ND	ND	ND	ND	ND	ND	ND	ND	ND	ND	ND	ND	ND	ND	ND	ND	ND
AT1G05113.1	AT1G05113	ND	ND	ND	ND	ND	ND	ND	ND	ND	ND	ND	ND	ND	ND	ND	ND	ND	ND
Evolinc_SR_tID_00010249	Evolinc_SR_gID_009830	ND	ND	ND	ND	ND	ND	ND	ND	ND	ND	ND	ND	ND	ND	ND	ND	ND	ND
Evolinc_SR_tID_00010250	Evolinc_SR_gID_009831	ND	ND	ND	ND	ND	ND	ND	ND	ND	ND	ND	ND	ND	ND	ND	ND	ND	ND
Evolinc_SR_tID_00001257	Evolinc_SR_gID_001219	ND	ND	ND	ND	ND	ND	ND	ND	ND	ND	ND	ND	ND	ND	ND	ND	ND	ND
Evolinc_SR_tID_00001259	Evolinc_SR_gID_001221	ND	ND	ND	ND	ND	ND	ND	ND	ND	ND	ND	ND	ND	ND	ND	ND	ND	ND
Evolinc_SR_tID_00001260	Evolinc_SR_gID_001222	ND	ND	ND	ND	ND	ND	ND	ND	ND	ND	ND	ND	ND	ND	ND	ND	ND	ND
AT1G05117.1	AT1G05117	ND	ND	ND	ND	ND	ND	ND	ND	ND	ND	ND	ND	ND	ND	ND	ND	ND	ND
Evolinc_SR_tID_00001261	Evolinc_SR_gID_001223	ND	ND	ND	ND	ND	ND	ND	ND	ND	ND	ND	ND	ND	ND	ND	ND	ND	ND
Evolinc_SR_tID_00010253	Evolinc_SR_gID_009834	ND	ND	ND	ND	ND	ND	ND	ND	ND	ND	ND	ND	ND	ND	ND	ND	ND	ND
Evolinc_SR_tID_00001262	Evolinc_SR_gID_001224	ND	ND	ND	ND	ND	ND	ND	ND	ND	ND	ND	ND	ND	ND	ND	ND	ND	ND
Evolinc_SR_tID_00010255	Evolinc_SR_gID_009836	ND	ND	ND	ND	ND	ND	ND	ND	ND	ND	ND	ND	ND	ND	ND	ND	ND	ND
Evolinc_SR_tID_00010256	Evolinc_SR_gID_009837	ND	ND	ND	ND	ND	ND	ND	ND	ND	ND	ND	ND	ND	ND	ND	ND	ND	ND
Evolinc_SR_tID_00010258	Evolinc_SR_gID_009839	ND	ND	ND	ND	ND	ND	ND	ND	ND	ND	ND	ND	ND	ND	ND	ND	ND	ND
Evolinc_SR_tID_00001263	Evolinc_SR_gID_001225	ND	ND	ND	ND	ND	ND	ND	ND	ND	ND	ND	ND	ND	ND	ND	ND	ND	ND
Evolinc_SR_tID_00010260	Evolinc_SR_gID_009841	ND	ND	ND	ND	ND	ND	ND	ND	ND	ND	ND	ND	ND	ND	ND	ND	ND	ND
Evolinc_SR_tID_00010262	Evolinc_SR_gID_009843	ND	ND	ND	ND	ND	ND	ND	ND	ND	ND	ND	ND	ND	ND	ND	ND	ND	ND
Evolinc_SR_tID_00010263	Evolinc_SR_gID_009844	ND	ND	ND	ND	ND	ND	ND	ND	ND	ND	ND	ND	ND	ND	ND	ND	ND	ND
Evolinc_SR_tID_00001265	Evolinc_SR_gID_001227	ND	ND	ND	ND	ND	ND	ND	ND	ND	ND	ND	ND	ND	ND	ND	ND	ND	ND
Evolinc_SR_tID_00001266	Evolinc_SR_gID_001228	ND	ND	ND	ND	ND	ND	ND	ND	ND	ND	ND	ND	ND	ND	ND	ND	ND	ND
Evolinc_SR_tID_00001267	Evolinc_SR_gID_001229	ND	ND	ND	ND	ND	ND	ND	ND	ND	ND	ND	ND	ND	ND	ND	ND	ND	ND
Evolinc_SR_tID_00010265	Evolinc_SR_gID_009846	ND	ND	ND	ND	ND	ND	ND	ND	ND	ND	ND	ND	ND	ND	ND	ND	ND	ND
Evolinc_SR_tID_00001268	Evolinc_SR_gID_001230	ND	ND	ND	ND	ND	ND	ND	ND	ND	ND	ND	ND	ND	ND	ND	ND	ND	ND
Evolinc_SR_tID_00001271	Evolinc_SR_gID_001233	ND	ND	ND	ND	ND	ND	ND	ND	ND	ND	ND	ND	ND	ND	ND	ND	ND	ND
Evolinc_SR_tID_00001272	Evolinc_SR_gID_001234	ND	ND	ND	ND	ND	ND	ND	ND	ND	ND	ND	ND	ND	ND	ND	ND	ND	ND
Evolinc_SR_tID_00001273	Evolinc_SR_gID_001235	ND	ND	ND	ND	ND	ND	ND	ND	ND	ND	ND	ND	ND	ND	ND	ND	ND	ND
Evolinc_SR_tID_00001275	Evolinc_SR_gID_001237	ND	ND	ND	ND	ND	ND	ND	ND	ND	ND	ND	ND	ND	ND	ND	ND	ND	ND
Evolinc_SR_tID_00010272	Evolinc_SR_gID_009853	ND	ND	ND	ND	ND	ND	ND	ND	ND	ND	ND	ND	ND	ND	ND	ND	ND	ND
Evolinc_SR_tID_00001276	Evolinc_SR_gID_001238	ND	ND	ND	ND	ND	ND	ND	ND	ND	ND	ND	ND	ND	ND	ND	ND	ND	ND
Evolinc_SR_tID_00001277	Evolinc_SR_gID_001239	ND	ND	ND	ND	ND	ND	ND	ND	ND	ND	ND	ND	ND	ND	ND	ND	ND	ND
AT1G05127.1	AT1G05127	ND	ND	ND	ND	ND	ND	ND	ND	ND	ND	ND	ND	ND	ND	ND	ND	ND	ND
Evolinc_SR_tID_00001281	Evolinc_SR_gID_001243	ND	ND	ND	ND	ND	ND	ND	ND	ND	ND	ND	ND	ND	ND	ND	ND	ND	ND
Evolinc_SR_tID_00010277	Evolinc_SR_gID_009858	ND	ND	ND	ND	ND	ND	ND	ND	ND	ND	ND	ND	ND	ND	ND	ND	ND	ND
Evolinc_SR_tID_00010280	Evolinc_SR_gID_009861	ND	ND	ND	ND	ND	ND	ND	ND	ND	ND	ND	ND	ND	ND	ND	ND	ND	ND
Evolinc_SR_tID_00001282	Evolinc_SR_gID_001244	ND	ND	ND	ND	ND	ND	ND	ND	ND	ND	ND	ND	ND	ND	ND	ND	ND	ND
Evolinc_SR_tID_00001283	Evolinc_SR_gID_001245	ND	ND	ND	ND	ND	ND	ND	ND	ND	AT1G14910	AT1G14920	-2923	1716	0.0975297	0.208208	ND	ND	ND
AT1G05133.1	AT1G05133	ND	ND	ND	ND	ND	ND	ND	ND	ND	ND	ND	ND	ND	ND	ND	ND	ND	ND
Evolinc_SR_tID_00010285	Evolinc_SR_gID_009866	ND	ND	ND	ND	ND	ND	ND	ND	ND	ND	ND	ND	ND	ND	ND	ND	ND	ND
Evolinc_SR_tID_00001288	Evolinc_SR_gID_001250	ND	ND	ND	ND	ND	ND	ND	ND	ND	ND	ND	ND	ND	ND	ND	ND	ND	ND
Evolinc_SR_tID_00010288	Evolinc_SR_gID_009869	ND	ND	ND	ND	ND	ND	ND	ND	ND	ND	ND	ND	ND	ND	ND	ND	ND	ND
Evolinc_SR_tID_00001289	Evolinc_SR_gID_001251	ND	ND	ND	ND	ND	ND	ND	ND	ND	AT1G14970	AT1G14980	-72	13	0.692704	0.488117	AT1G14970	0.692704	200
Evolinc_SR_tID_00010291	Evolinc_SR_gID_009872	ND	ND	ND	ND	ND	ND	ND	ND	ND	ND	ND	ND	ND	ND	ND	ND	ND	ND
Evolinc_SR_tID_00010294	Evolinc_SR_gID_009875	ND	ND	ND	ND	ND	ND	ND	ND	ND	ND	ND	ND	ND	ND	ND	ND	ND	ND
Evolinc_SR_tID_00001291	Evolinc_SR_gID_001253	ND	ND	ND	ND	ND	ND	ND	ND	ND	ND	ND	ND	ND	ND	ND	ND	ND	ND
Evolinc_SR_tID_00010295	Evolinc_SR_gID_009876	ND	ND	ND	ND	ND	ND	ND	ND	ND	ND	ND	ND	ND	ND	ND	ND	ND	ND
Evolinc_SR_tID_00001293	Evolinc_SR_gID_001255	ND	ND	ND	ND	ND	ND	ND	ND	ND	ND	ND	ND	ND	ND	ND	ND	ND	ND
Evolinc_SR_tID_00001294	Evolinc_SR_gID_001256	ND	ND	ND	ND	ND	ND	ND	ND	ND	ND	ND	ND	ND	ND	ND	ND	ND	ND
AT1G05153.1	AT1G05153	ND	ND	ND	ND	ND	ND	ND	ND	ND	ND	ND	ND	ND	ND	ND	ND	ND	ND
Evolinc_SR_tID_00010300	Evolinc_SR_gID_009881	ND	ND	ND	ND	ND	ND	ND	ND	ND	ND	ND	ND	ND	ND	ND	ND	ND	ND
Evolinc_SR_tID_00010301	Evolinc_SR_gID_009882	ND	ND	ND	ND	ND	ND	ND	ND	ND	ND	ND	ND	ND	ND	ND	ND	ND	ND
Evolinc_SR_tID_00001296	Evolinc_SR_gID_001258	ND	ND	ND	ND	ND	ND	ND	ND	ND	ND	ND	ND	ND	ND	ND	ND	ND	ND
Evolinc_SR_tID_00010302	Evolinc_SR_gID_009883	ND	ND	ND	ND	ND	ND	ND	ND	ND	ND	ND	ND	ND	ND	ND	ND	ND	ND
Evolinc_SR_tID_00010303	Evolinc_SR_gID_009884	ND	ND	ND	ND	ND	ND	ND	ND	ND	ND	ND	ND	ND	ND	ND	ND	ND	ND
Evolinc_SR_tID_00010305	Evolinc_SR_gID_009886	ND	ND	ND	ND	ND	ND	ND	ND	ND	ND	ND	ND	ND	ND	ND	ND	ND	ND
Evolinc_SR_tID_00001299	Evolinc_SR_gID_001261	ND	ND	ND	ND	ND	ND	ND	ND	ND	ND	ND	ND	ND	ND	ND	ND	ND	ND
Evolinc_SR_tID_00010309	Evolinc_SR_gID_009890	ND	ND	ND	ND	ND	ND	ND	ND	ND	ND	ND	ND	ND	ND	ND	ND	ND	ND
AT1G05157.1	AT1G05157	ND	ND	ND	ND	ND	ND	ND	ND	ND	ND	ND	ND	ND	ND	ND	ND	ND	ND
Evolinc_SR_tID_00001307	Evolinc_SR_gID_001269	ND	ND	ND	ND	ND	ND	ND	ND	ND	AT1G15370	AT1G15380	-38	1682	0.449423	0.155779	AT1G15385	0.586112	5000
Evolinc_SR_tID_00010318	Evolinc_SR_gID_009899	ND	ND	ND	ND	ND	ND	ND	ND	ND	AT1G15370	AT1G15380	-1264	316	0.294893	0.589059	AT1G15380	0.589059	500
Evolinc_SR_tID_00001309	Evolinc_SR_gID_001271	ND	ND	ND	ND	ND	ND	ND	ND	ND	ND	ND	ND	ND	ND	ND	ND	ND	ND
Evolinc_SR_tID_00001310	Evolinc_SR_gID_001272	AT1G15400	ND	-800	ND	0.548593	ND	AT1G15370	0.883764	10000	AT1G15400	AT1G15410	-800	158	0.15578	0.0344383	AT1G15440	0.631844	10000
AT1G15405.1	AT1G15405	ND	ND	ND	ND	ND	ND	ND	ND	ND	ND	ND	ND	ND	ND	ND	ND	ND	ND
Evolinc_SR_tID_00001313	Evolinc_SR_gID_001275	ND	ND	ND	ND	ND	ND	ND	ND	ND	ND	ND	ND	ND	ND	ND	ND	ND	ND
Evolinc_SR_tID_00010323	Evolinc_SR_gID_009904	ND	ND	ND	ND	ND	ND	ND	ND	ND	AT1G15490	AT1G15500	-1088	87	0.129059	-0.460192	AT1G15510	-0.600934	5000
Evolinc_SR_tID_00001315	Evolinc_SR_gID_001277	ND	ND	ND	ND	ND	ND	ND	ND	ND	ND	ND	ND	ND	ND	ND	ND	ND	ND
Evolinc_SR_tID_00001318	Evolinc_SR_gID_001280	ND	ND	ND	ND	ND	ND	ND	ND	ND	AT1G15520	AT1G15530	-1038	36	-0.364805	0.520246	AT1G15530	0.520246	200
Evolinc_SR_tID_00001319	Evolinc_SR_gID_001281	ND	ND	ND	ND	ND	ND	ND	ND	ND	ND	ND	ND	ND	ND	ND	ND	ND	ND
AT1G08915.1	AT1G08915	ND	ND	ND	ND	ND	ND	ND	ND	ND	ND	ND	ND	ND	ND	ND	ND	ND	ND
Evolinc_SR_tID_00001320	Evolinc_SR_gID_001282	ND	ND	ND	ND	ND	ND	ND	ND	ND	ND	ND	ND	ND	ND	ND	ND	ND	ND
Evolinc_SR_tID_00001322	Evolinc_SR_gID_001284	ND	ND	ND	ND	ND	ND	ND	ND	ND	ND	ND	ND	ND	ND	ND	ND	ND	ND
Evolinc_SR_tID_00001323	Evolinc_SR_gID_001285	ND	ND	ND	ND	ND	ND	ND	ND	ND	ND	ND	ND	ND	ND	ND	ND	ND	ND
Evolinc_SR_tID_00010333	Evolinc_SR_gID_009914	ND	ND	ND	ND	ND	ND	ND	ND	ND	ND	ND	ND	ND	ND	ND	ND	ND	ND
Evolinc_SR_tID_00001325	Evolinc_SR_gID_001287	ND	ND	ND	ND	ND	ND	ND	ND	ND	ND	ND	ND	ND	ND	ND	ND	ND	ND
Evolinc_SR_tID_00010334	Evolinc_SR_gID_009915	ND	ND	ND	ND	ND	ND	ND	ND	ND	ND	ND	ND	ND	ND	ND	ND	ND	ND
Evolinc_SR_tID_00001328	Evolinc_SR_gID_001290	ND	ND	ND	ND	ND	ND	ND	ND	ND	ND	ND	ND	ND	ND	ND	ND	ND	ND
AT1G05167.1	AT1G05167	ND	ND	ND	ND	ND	ND	ND	ND	ND	ND	ND	ND	ND	ND	ND	ND	ND	ND
AT1G05167.2	AT1G05167	ND	ND	ND	ND	ND	ND	ND	ND	ND	ND	ND	ND	ND	ND	ND	ND	ND	ND
AT1G05173.1	AT1G05173	ND	ND	ND	ND	ND	ND	ND	ND	ND	ND	ND	ND	ND	ND	ND	ND	ND	ND
Evolinc_SR_tID_00010337	Evolinc_SR_gID_009917	ND	ND	ND	ND	ND	ND	ND	ND	ND	ND	ND	ND	ND	ND	ND	ND	ND	ND
Evolinc_SR_tID_00001331	Evolinc_SR_gID_001292	ND	ND	ND	ND	ND	ND	ND	ND	ND	ND	ND	ND	ND	ND	ND	ND	ND	ND
Evolinc_SR_tID_00001332	Evolinc_SR_gID_001293	ND	ND	ND	ND	ND	ND	ND	ND	ND	ND	ND	ND	ND	ND	ND	ND	ND	ND
Evolinc_SR_tID_00010338	Evolinc_SR_gID_009918	ND	ND	ND	ND	ND	ND	ND	ND	ND	ND	ND	ND	ND	ND	ND	ND	ND	ND
Evolinc_SR_tID_00001333	Evolinc_SR_gID_001294	ND	ND	ND	ND	ND	ND	ND	ND	ND	ND	ND	ND	ND	ND	ND	ND	ND	ND
Evolinc_SR_tID_00001334	Evolinc_SR_gID_001295	ND	ND	ND	ND	ND	ND	ND	ND	ND	ND	ND	ND	ND	ND	ND	ND	ND	ND
Evolinc_SR_tID_00010341	Evolinc_SR_gID_009921	ND	ND	ND	ND	ND	ND	ND	ND	ND	ND	ND	ND	ND	ND	ND	ND	ND	ND
Evolinc_SR_tID_00010342	Evolinc_SR_gID_009922	ND	ND	ND	ND	ND	ND	ND	ND	ND	ND	ND	ND	ND	ND	ND	ND	ND	ND
Evolinc_SR_tID_00001338	Evolinc_SR_gID_001299	ND	ND	ND	ND	ND	ND	ND	ND	ND	ND	ND	ND	ND	ND	ND	ND	ND	ND
Evolinc_SR_tID_00010344	Evolinc_SR_gID_009924	ND	ND	ND	ND	ND	ND	ND	ND	ND	ND	ND	ND	ND	ND	ND	ND	ND	ND
Evolinc_SR_tID_00001342	Evolinc_SR_gID_001303	ND	ND	ND	ND	ND	ND	ND	ND	ND	ND	ND	ND	ND	ND	ND	ND	ND	ND
Evolinc_SR_tID_00010345	Evolinc_SR_gID_009925	ND	ND	ND	ND	ND	ND	ND	ND	ND	ND	ND	ND	ND	ND	ND	ND	ND	ND
Evolinc_SR_tID_00010346	Evolinc_SR_gID_009926	ND	ND	ND	ND	ND	ND	ND	ND	ND	ND	ND	ND	ND	ND	ND	ND	ND	ND
Evolinc_SR_tID_00010347	Evolinc_SR_gID_009927	ND	ND	ND	ND	ND	ND	ND	ND	ND	ND	ND	ND	ND	ND	ND	ND	ND	ND
Evolinc_SR_tID_00010348	Evolinc_SR_gID_009928	ND	ND	ND	ND	ND	ND	ND	ND	ND	ND	ND	ND	ND	ND	ND	ND	ND	ND
Evolinc_SR_tID_00001344	Evolinc_SR_gID_001305	ND	ND	ND	ND	ND	ND	ND	ND	ND	ND	ND	ND	ND	ND	ND	ND	ND	ND
Evolinc_SR_tID_00010349	Evolinc_SR_gID_009929	ND	ND	ND	ND	ND	ND	ND	ND	ND	ND	ND	ND	ND	ND	ND	ND	ND	ND
Evolinc_SR_tID_00010350	Evolinc_SR_gID_009930	ND	ND	ND	ND	ND	ND	ND	ND	ND	ND	ND	ND	ND	ND	ND	ND	ND	ND
Evolinc_SR_tID_00010351	Evolinc_SR_gID_009931	ND	ND	ND	ND	ND	ND	ND	ND	ND	ND	ND	ND	ND	ND	ND	ND	ND	ND
AT1G05177.1	AT1G05177	ND	ND	ND	ND	ND	ND	ND	ND	ND	AT1G15690	ND	951	ND	-0.599431	ND	AT1G15730	-0.7002	10000
Evolinc_SR_tID_00010353	Evolinc_SR_gID_009933	ND	ND	ND	ND	ND	ND	ND	ND	ND	ND	ND	ND	ND	ND	ND	ND	ND	ND
Evolinc_SR_tID_00010354	Evolinc_SR_gID_009934	ND	ND	ND	ND	ND	ND	ND	ND	ND	ND	ND	ND	ND	ND	ND	ND	ND	ND
Evolinc_SR_tID_00010355	Evolinc_SR_gID_009935	ND	ND	ND	ND	ND	ND	ND	ND	ND	ND	ND	ND	ND	ND	ND	ND	ND	ND
AT1G05193.1	AT1G05193	ND	ND	ND	ND	ND	ND	ND	ND	ND	ND	ND	ND	ND	ND	ND	ND	ND	ND
AT1G05197.1	AT1G05197	ND	ND	ND	ND	ND	ND	ND	ND	ND	ND	ND	ND	ND	ND	ND	ND	ND	ND
Evolinc_SR_tID_00010359	Evolinc_SR_gID_009939	ND	ND	ND	ND	ND	ND	ND	ND	ND	ND	ND	ND	ND	ND	ND	ND	ND	ND
Evolinc_SR_tID_00001353	Evolinc_SR_gID_001314	ND	ND	ND	ND	ND	ND	ND	ND	ND	ND	ND	ND	ND	ND	ND	ND	ND	ND
Evolinc_SR_tID_00001354	Evolinc_SR_gID_001315	ND	ND	ND	ND	ND	ND	ND	ND	ND	ND	ND	ND	ND	ND	ND	ND	ND	ND
Evolinc_SR_tID_00010360	Evolinc_SR_gID_009940	ND	ND	ND	ND	ND	ND	ND	ND	ND	ND	ND	ND	ND	ND	ND	ND	ND	ND
Evolinc_SR_tID_00010361	Evolinc_SR_gID_009941	ND	ND	ND	ND	ND	ND	ND	ND	ND	ND	ND	ND	ND	ND	ND	ND	ND	ND
Evolinc_SR_tID_00001355	Evolinc_SR_gID_001316	ND	ND	ND	ND	ND	ND	ND	ND	ND	ND	ND	ND	ND	ND	ND	ND	ND	ND
Evolinc_SR_tID_00001357	Evolinc_SR_gID_001318	ND	ND	ND	ND	ND	ND	ND	ND	ND	ND	ND	ND	ND	ND	ND	ND	ND	ND
Evolinc_SR_tID_00010365	Evolinc_SR_gID_009945	ND	ND	ND	ND	ND	ND	ND	ND	ND	ND	ND	ND	ND	ND	ND	ND	ND	ND
Evolinc_SR_tID_00001361	Evolinc_SR_gID_001322	ND	ND	ND	ND	ND	ND	ND	ND	ND	ND	ND	ND	ND	ND	ND	ND	ND	ND
Evolinc_SR_tID_00010366	Evolinc_SR_gID_009946	ND	ND	ND	ND	ND	ND	ND	ND	ND	ND	ND	ND	ND	ND	ND	ND	ND	ND
Evolinc_SR_tID_00010367	Evolinc_SR_gID_009947	ND	ND	ND	ND	ND	ND	ND	ND	ND	ND	ND	ND	ND	ND	ND	ND	ND	ND
Evolinc_SR_tID_00001366	Evolinc_SR_gID_001327	ND	ND	ND	ND	ND	ND	ND	ND	ND	ND	ND	ND	ND	ND	ND	ND	ND	ND
Evolinc_SR_tID_00001367	Evolinc_SR_gID_001328	ND	ND	ND	ND	ND	ND	ND	ND	ND	ND	ND	ND	ND	ND	ND	ND	ND	ND
Evolinc_SR_tID_00001369	Evolinc_SR_gID_001330	ND	ND	ND	ND	ND	ND	ND	ND	ND	ND	ND	ND	ND	ND	ND	ND	ND	ND
Evolinc_SR_tID_00010371	Evolinc_SR_gID_009951	ND	ND	ND	ND	ND	ND	ND	ND	ND	ND	ND	ND	ND	ND	ND	ND	ND	ND
Evolinc_SR_tID_00010375	Evolinc_SR_gID_009955	ND	ND	ND	ND	ND	ND	ND	ND	ND	ND	ND	ND	ND	ND	ND	ND	ND	ND
Evolinc_SR_tID_00010376	Evolinc_SR_gID_009956	ND	ND	ND	ND	ND	ND	ND	ND	ND	ND	ND	ND	ND	ND	ND	ND	ND	ND
AT1G05217.1	AT1G05217	ND	ND	ND	ND	ND	ND	ND	ND	ND	ND	ND	ND	ND	ND	ND	ND	ND	ND
Evolinc_SR_tID_00010379	Evolinc_SR_gID_009958	ND	ND	ND	ND	ND	ND	ND	ND	ND	ND	ND	ND	ND	ND	ND	ND	ND	ND
Evolinc_SR_tID_00010380	Evolinc_SR_gID_009959	ND	ND	ND	ND	ND	ND	ND	ND	ND	ND	ND	ND	ND	ND	ND	ND	ND	ND
Evolinc_SR_tID_00010381	Evolinc_SR_gID_009960	ND	ND	ND	ND	ND	ND	ND	ND	ND	ND	ND	ND	ND	ND	ND	ND	ND	ND
Evolinc_SR_tID_00010382	Evolinc_SR_gID_009961	ND	ND	ND	ND	ND	ND	ND	ND	ND	ND	ND	ND	ND	ND	ND	ND	ND	ND
Evolinc_SR_tID_00001381	Evolinc_SR_gID_001341	ND	ND	ND	ND	ND	ND	ND	ND	ND	ND	ND	ND	ND	ND	ND	ND	ND	ND
Evolinc_SR_tID_00010385	Evolinc_SR_gID_009964	ND	ND	ND	ND	ND	ND	ND	ND	ND	ND	ND	ND	ND	ND	ND	ND	ND	ND
Evolinc_SR_tID_00010386	Evolinc_SR_gID_009965	ND	ND	ND	ND	ND	ND	ND	ND	ND	ND	ND	ND	ND	ND	ND	ND	ND	ND
Evolinc_SR_tID_00010387	Evolinc_SR_gID_009966	ND	ND	ND	ND	ND	ND	ND	ND	ND	ND	ND	ND	ND	ND	ND	ND	ND	ND
Evolinc_SR_tID_00001384	Evolinc_SR_gID_001344	ND	ND	ND	ND	ND	ND	ND	ND	ND	ND	ND	ND	ND	ND	ND	ND	ND	ND
AT1G05223.1	AT1G05223	ND	ND	ND	ND	ND	ND	ND	ND	ND	ND	ND	ND	ND	ND	ND	ND	ND	ND
Evolinc_SR_tID_00010388	Evolinc_SR_gID_009967	ND	ND	ND	ND	ND	ND	ND	ND	ND	ND	ND	ND	ND	ND	ND	ND	ND	ND
Evolinc_SR_tID_00010390	Evolinc_SR_gID_009969	ND	ND	ND	ND	ND	ND	ND	ND	ND	ND	ND	ND	ND	ND	ND	ND	ND	ND
Evolinc_SR_tID_00001390	Evolinc_SR_gID_001350	ND	ND	ND	ND	ND	ND	ND	ND	ND	ND	ND	ND	ND	ND	ND	ND	ND	ND
Evolinc_SR_tID_00010394	Evolinc_SR_gID_009973	ND	ND	ND	ND	ND	ND	ND	ND	ND	ND	ND	ND	ND	ND	ND	ND	ND	ND
Evolinc_SR_tID_00010395	Evolinc_SR_gID_009974	ND	ND	ND	ND	ND	ND	ND	ND	ND	ND	ND	ND	ND	ND	ND	ND	ND	ND
AT1G05227.1	AT1G05227	ND	ND	ND	ND	ND	ND	ND	ND	ND	ND	ND	ND	ND	ND	ND	ND	ND	ND
Evolinc_SR_tID_00010398	Evolinc_SR_gID_009977	ND	ND	ND	ND	ND	ND	ND	ND	ND	ND	ND	ND	ND	ND	ND	ND	ND	ND
Evolinc_SR_tID_00010399	Evolinc_SR_gID_009978	ND	ND	ND	ND	ND	ND	ND	ND	ND	ND	ND	ND	ND	ND	ND	ND	ND	ND
Evolinc_SR_tID_00001397	Evolinc_SR_gID_001357	ND	ND	ND	ND	ND	ND	ND	ND	ND	ND	ND	ND	ND	ND	ND	ND	ND	ND
Evolinc_SR_tID_00010400	Evolinc_SR_gID_009979	ND	ND	ND	ND	ND	ND	ND	ND	ND	ND	ND	ND	ND	ND	ND	ND	ND	ND
Evolinc_SR_tID_00010401	Evolinc_SR_gID_009980	ND	ND	ND	ND	ND	ND	ND	ND	ND	ND	ND	ND	ND	ND	ND	ND	ND	ND
Evolinc_SR_tID_00001398	Evolinc_SR_gID_001358	ND	ND	ND	ND	ND	ND	ND	ND	ND	ND	ND	ND	ND	ND	ND	ND	ND	ND
Evolinc_SR_tID_00010402	Evolinc_SR_gID_009981	ND	ND	ND	ND	ND	ND	ND	ND	ND	ND	ND	ND	ND	ND	ND	ND	ND	ND
Evolinc_SR_tID_00010403	Evolinc_SR_gID_009982	ND	ND	ND	ND	ND	ND	ND	ND	ND	ND	ND	ND	ND	ND	ND	ND	ND	ND
Evolinc_SR_tID_00010404	Evolinc_SR_gID_009983	ND	ND	ND	ND	ND	ND	ND	ND	ND	ND	ND	ND	ND	ND	ND	ND	ND	ND
Evolinc_SR_tID_00001399	Evolinc_SR_gID_001359	ND	ND	ND	ND	ND	ND	ND	ND	ND	ND	ND	ND	ND	ND	ND	ND	ND	ND
Evolinc_SR_tID_00010405	Evolinc_SR_gID_009984	ND	ND	ND	ND	ND	ND	ND	ND	ND	ND	ND	ND	ND	ND	ND	ND	ND	ND
Evolinc_SR_tID_00001400	Evolinc_SR_gID_001360	ND	ND	ND	ND	ND	ND	ND	ND	ND	ND	ND	ND	ND	ND	ND	ND	ND	ND
AT1G05233.1	AT1G05233	ND	ND	ND	ND	ND	ND	ND	ND	ND	ND	ND	ND	ND	ND	ND	ND	ND	ND
Evolinc_SR_tID_00001402	Evolinc_SR_gID_001362	ND	ND	ND	ND	ND	ND	ND	ND	ND	ND	ND	ND	ND	ND	ND	ND	ND	ND
AT1G05237.1	AT1G05237	ND	ND	ND	ND	ND	ND	ND	ND	ND	ND	ND	ND	ND	ND	ND	ND	ND	ND
Evolinc_SR_tID_00001404	Evolinc_SR_gID_001364	ND	ND	ND	ND	ND	ND	ND	ND	ND	ND	ND	ND	ND	ND	ND	ND	ND	ND
Evolinc_SR_tID_00010408	Evolinc_SR_gID_009987	ND	ND	ND	ND	ND	ND	ND	ND	ND	ND	ND	ND	ND	ND	ND	ND	ND	ND
Evolinc_SR_tID_00001407	Evolinc_SR_gID_001367	ND	ND	ND	ND	ND	ND	ND	ND	ND	ND	ND	ND	ND	ND	ND	ND	ND	ND
Evolinc_SR_tID_00010411	Evolinc_SR_gID_009990	ND	ND	ND	ND	ND	ND	ND	ND	ND	ND	ND	ND	ND	ND	ND	ND	ND	ND
Evolinc_SR_tID_00010412	Evolinc_SR_gID_009991	ND	ND	ND	ND	ND	ND	ND	ND	ND	AT1G16630	AT1G16640	-56	1033	0.602561	-0.114783	AT1G16590	-0.73512	10000
Evolinc_SR_tID_00001414	Evolinc_SR_gID_001374	ND	ND	ND	ND	ND	ND	ND	ND	ND	AT1G16630	AT1G16640	-594	157	0.746822	0.526263	AT1G16630	0.746822	1000
AT1G16635.1	AT1G16635	ND	ND	ND	ND	ND	ND	ND	ND	ND	ND	ND	ND	ND	ND	ND	ND	ND	ND
Evolinc_SR_tID_00001415	Evolinc_SR_gID_001375	ND	ND	ND	ND	ND	ND	ND	ND	ND	ND	ND	ND	ND	ND	ND	ND	ND	ND
Evolinc_SR_tID_00001416	Evolinc_SR_gID_001376	ND	ND	ND	ND	ND	ND	ND	ND	ND	ND	ND	ND	ND	ND	ND	ND	ND	ND
Evolinc_SR_tID_00010418	Evolinc_SR_gID_009997	ND	ND	ND	ND	ND	ND	ND	ND	ND	ND	ND	ND	ND	ND	ND	ND	ND	ND
Evolinc_SR_tID_00010420	Evolinc_SR_gID_009998	ND	ND	ND	ND	ND	ND	ND	ND	ND	ND	ND	ND	ND	ND	ND	ND	ND	ND
Evolinc_SR_tID_00001423	Evolinc_SR_gID_001383	ND	ND	ND	ND	ND	ND	ND	ND	ND	ND	ND	ND	ND	ND	ND	ND	ND	ND
Evolinc_SR_tID_00010421	Evolinc_SR_gID_009999	ND	ND	ND	ND	ND	ND	ND	ND	ND	ND	ND	ND	ND	ND	ND	ND	ND	ND
AT1G05263.1	AT1G05263	ND	ND	ND	ND	ND	ND	ND	ND	ND	ND	ND	ND	ND	ND	ND	ND	ND	ND
Evolinc_SR_tID_00010424	Evolinc_SR_gID_010001	ND	ND	ND	ND	ND	ND	ND	ND	ND	ND	ND	ND	ND	ND	ND	ND	ND	ND
Evolinc_SR_tID_00010426	Evolinc_SR_gID_010003	ND	ND	ND	ND	ND	ND	ND	ND	ND	ND	ND	ND	ND	ND	ND	ND	ND	ND
Evolinc_SR_tID_00001431	Evolinc_SR_gID_001391	ND	ND	ND	ND	ND	ND	ND	ND	ND	ND	ND	ND	ND	ND	ND	ND	ND	ND
Evolinc_SR_tID_00010429	Evolinc_SR_gID_010006	ND	ND	ND	ND	ND	ND	ND	ND	ND	ND	ND	ND	ND	ND	ND	ND	ND	ND
Evolinc_SR_tID_00001435	Evolinc_SR_gID_001395	ND	ND	ND	ND	ND	ND	ND	ND	ND	ND	ND	ND	ND	ND	ND	ND	ND	ND
Evolinc_SR_tID_00010430	Evolinc_SR_gID_010007	ND	ND	ND	ND	ND	ND	ND	ND	ND	ND	ND	ND	ND	ND	ND	ND	ND	ND
Evolinc_SR_tID_00010431	Evolinc_SR_gID_010008	ND	ND	ND	ND	ND	ND	ND	ND	ND	ND	ND	ND	ND	ND	ND	ND	ND	ND
Evolinc_SR_tID_00010432	Evolinc_SR_gID_010009	ND	ND	ND	ND	ND	ND	ND	ND	ND	ND	ND	ND	ND	ND	ND	ND	ND	ND
Evolinc_SR_tID_00001438	Evolinc_SR_gID_001398	ND	ND	ND	ND	ND	ND	ND	ND	ND	ND	ND	ND	ND	ND	ND	ND	ND	ND
Evolinc_SR_tID_00010433	Evolinc_SR_gID_010010	ND	ND	ND	ND	ND	ND	ND	ND	ND	ND	ND	ND	ND	ND	ND	ND	ND	ND
Evolinc_SR_tID_00001439	Evolinc_SR_gID_001399	ND	ND	ND	ND	ND	ND	ND	ND	ND	ND	ND	ND	ND	ND	ND	ND	ND	ND
Evolinc_SR_tID_00010437	Evolinc_SR_gID_010014	ND	ND	ND	ND	ND	ND	ND	ND	ND	ND	ND	ND	ND	ND	ND	ND	ND	ND
Evolinc_SR_tID_00010438	Evolinc_SR_gID_010015	ND	ND	ND	ND	ND	ND	ND	ND	ND	ND	ND	ND	ND	ND	ND	ND	ND	ND
AT1G05283.1	AT1G05283	ND	ND	ND	ND	ND	ND	ND	ND	ND	ND	ND	ND	ND	ND	ND	ND	ND	ND
Evolinc_SR_tID_00010440	Evolinc_SR_gID_010017	ND	ND	ND	ND	ND	ND	ND	ND	ND	ND	ND	ND	ND	ND	ND	ND	ND	ND
Evolinc_SR_tID_00001444	Evolinc_SR_gID_001404	ND	ND	ND	ND	ND	ND	ND	ND	ND	ND	ND	ND	ND	ND	ND	ND	ND	ND
Evolinc_SR_tID_00001446	Evolinc_SR_gID_001406	ND	ND	ND	ND	ND	ND	ND	ND	ND	ND	ND	ND	ND	ND	ND	ND	ND	ND
Evolinc_SR_tID_00001449	Evolinc_SR_gID_001409	ND	ND	ND	ND	ND	ND	ND	ND	ND	ND	ND	ND	ND	ND	ND	ND	ND	ND
Evolinc_SR_tID_00010443	Evolinc_SR_gID_010020	ND	ND	ND	ND	ND	ND	ND	ND	ND	ND	ND	ND	ND	ND	ND	ND	ND	ND
Evolinc_SR_tID_00001450	Evolinc_SR_gID_001410	ND	ND	ND	ND	ND	ND	ND	ND	ND	ND	ND	ND	ND	ND	ND	ND	ND	ND
Evolinc_SR_tID_00001451	Evolinc_SR_gID_001411	ND	ND	ND	ND	ND	ND	ND	ND	ND	ND	ND	ND	ND	ND	ND	ND	ND	ND
Evolinc_SR_tID_00010446	Evolinc_SR_gID_010023	ND	ND	ND	ND	ND	ND	ND	ND	ND	ND	ND	ND	ND	ND	ND	ND	ND	ND
Evolinc_SR_tID_00010448	Evolinc_SR_gID_010025	ND	ND	ND	ND	ND	ND	ND	ND	ND	ND	ND	ND	ND	ND	ND	ND	ND	ND
Evolinc_SR_tID_00010449	Evolinc_SR_gID_010026	ND	ND	ND	ND	ND	ND	ND	ND	ND	ND	ND	ND	ND	ND	ND	ND	ND	ND
Evolinc_SR_tID_00010450	Evolinc_SR_gID_010027	ND	ND	ND	ND	ND	ND	ND	ND	ND	ND	ND	ND	ND	ND	ND	ND	ND	ND
Evolinc_SR_tID_00001454	Evolinc_SR_gID_001414	ND	ND	ND	ND	ND	ND	ND	ND	ND	ND	ND	ND	ND	ND	ND	ND	ND	ND
Evolinc_SR_tID_00010451	Evolinc_SR_gID_010028	ND	ND	ND	ND	ND	ND	ND	ND	ND	ND	ND	ND	ND	ND	ND	ND	ND	ND
Evolinc_SR_tID_00010452	Evolinc_SR_gID_010029	ND	ND	ND	ND	ND	ND	ND	ND	ND	ND	ND	ND	ND	ND	ND	ND	ND	ND
Evolinc_SR_tID_00010454	Evolinc_SR_gID_010031	ND	ND	ND	ND	ND	ND	ND	ND	ND	AT1G17250	AT1G17260	-304	66	0.278862	0.619768	AT1G17260	0.619768	200
Evolinc_SR_tID_00010456	Evolinc_SR_gID_010033	ND	ND	ND	ND	ND	ND	ND	ND	ND	ND	ND	ND	ND	ND	ND	ND	ND	ND
Evolinc_SR_tID_00010457	Evolinc_SR_gID_010034	ND	ND	ND	ND	ND	ND	ND	ND	ND	ND	ND	ND	ND	ND	ND	ND	ND	ND
Evolinc_SR_tID_00010458	Evolinc_SR_gID_010035	ND	ND	ND	ND	ND	ND	ND	ND	ND	ND	ND	ND	ND	ND	ND	ND	ND	ND
Evolinc_SR_tID_00010459	Evolinc_SR_gID_010036	ND	ND	ND	ND	ND	ND	ND	ND	ND	ND	ND	ND	ND	ND	ND	ND	ND	ND
Evolinc_SR_tID_00010460	Evolinc_SR_gID_010037	ND	ND	ND	ND	ND	ND	ND	ND	ND	ND	ND	ND	ND	ND	ND	ND	ND	ND
Evolinc_SR_tID_00001462	Evolinc_SR_gID_001422	ND	ND	ND	ND	ND	ND	ND	ND	ND	ND	ND	ND	ND	ND	ND	ND	ND	ND
Evolinc_SR_tID_00010461	Evolinc_SR_gID_010038	ND	ND	ND	ND	ND	ND	ND	ND	ND	ND	ND	ND	ND	ND	ND	ND	ND	ND
Evolinc_SR_tID_00010462	Evolinc_SR_gID_010039	ND	ND	ND	ND	ND	ND	ND	ND	ND	ND	ND	ND	ND	ND	ND	ND	ND	ND
Evolinc_SR_tID_00010463	Evolinc_SR_gID_010040	ND	ND	ND	ND	ND	ND	ND	ND	ND	ND	ND	ND	ND	ND	ND	ND	ND	ND
AT1G05303.1	AT1G05303	ND	ND	ND	ND	ND	ND	ND	ND	ND	ND	ND	ND	ND	ND	ND	ND	ND	ND
Evolinc_SR_tID_00001467	Evolinc_SR_gID_001427	ND	ND	ND	ND	ND	ND	ND	ND	ND	ND	ND	ND	ND	ND	ND	ND	ND	ND
Evolinc_SR_tID_00001469	Evolinc_SR_gID_001429	ND	ND	ND	ND	ND	ND	ND	ND	ND	ND	ND	ND	ND	ND	ND	ND	ND	ND
AT1G05307.1	AT1G05307	ND	ND	ND	ND	ND	ND	ND	ND	ND	ND	ND	ND	ND	ND	ND	ND	ND	ND
Evolinc_SR_tID_00001471	Evolinc_SR_gID_001431	ND	ND	ND	ND	ND	ND	ND	ND	ND	ND	ND	ND	ND	ND	ND	ND	ND	ND
Evolinc_SR_tID_00001472	Evolinc_SR_gID_001432	ND	ND	ND	ND	ND	ND	ND	ND	ND	ND	ND	ND	ND	ND	ND	ND	ND	ND
Evolinc_SR_tID_00001474	Evolinc_SR_gID_001434	ND	ND	ND	ND	ND	ND	ND	ND	ND	ND	ND	ND	ND	ND	ND	ND	ND	ND
Evolinc_SR_tID_00001475	Evolinc_SR_gID_001435	ND	ND	ND	ND	ND	ND	ND	ND	ND	ND	ND	ND	ND	ND	ND	ND	ND	ND
Evolinc_SR_tID_00001477	Evolinc_SR_gID_001437	ND	ND	ND	ND	ND	ND	ND	ND	ND	ND	ND	ND	ND	ND	ND	ND	ND	ND
Evolinc_SR_tID_00010472	Evolinc_SR_gID_010049	ND	ND	ND	ND	ND	ND	ND	ND	ND	ND	ND	ND	ND	ND	ND	ND	ND	ND
Evolinc_SR_tID_00001478	Evolinc_SR_gID_001438	ND	ND	ND	ND	ND	ND	ND	ND	ND	ND	ND	ND	ND	ND	ND	ND	ND	ND
AT1G05313.1	AT1G05313	ND	ND	ND	ND	ND	ND	ND	ND	ND	ND	ND	ND	ND	ND	ND	ND	ND	ND
Evolinc_SR_tID_00001480	Evolinc_SR_gID_001440	ND	ND	ND	ND	ND	ND	ND	ND	ND	ND	ND	ND	ND	ND	ND	ND	ND	ND
Evolinc_SR_tID_00010476	Evolinc_SR_gID_010053	ND	ND	ND	ND	ND	ND	ND	ND	ND	ND	ND	ND	ND	ND	ND	ND	ND	ND
Evolinc_SR_tID_00010478	Evolinc_SR_gID_010055	ND	ND	ND	ND	ND	ND	ND	ND	ND	ND	ND	ND	ND	ND	ND	ND	ND	ND
Evolinc_SR_tID_00001484	Evolinc_SR_gID_001444	ND	ND	ND	ND	ND	ND	ND	ND	ND	ND	ND	ND	ND	ND	ND	ND	ND	ND
Evolinc_SR_tID_00010479	Evolinc_SR_gID_010056	ND	ND	ND	ND	ND	ND	ND	ND	ND	ND	ND	ND	ND	ND	ND	ND	ND	ND
Evolinc_SR_tID_00001485	Evolinc_SR_gID_001445	ND	ND	ND	ND	ND	ND	ND	ND	ND	ND	ND	ND	ND	ND	ND	ND	ND	ND
Evolinc_SR_tID_00001486	Evolinc_SR_gID_001446	ND	ND	ND	ND	ND	ND	ND	ND	ND	ND	ND	ND	ND	ND	ND	ND	ND	ND
Evolinc_SR_tID_00001489	Evolinc_SR_gID_001449	ND	ND	ND	ND	ND	ND	ND	ND	ND	ND	ND	ND	ND	ND	ND	ND	ND	ND
Evolinc_SR_tID_00010483	Evolinc_SR_gID_010060	ND	ND	ND	ND	ND	ND	ND	ND	ND	ND	ND	ND	ND	ND	ND	ND	ND	ND
Evolinc_SR_tID_00010485	Evolinc_SR_gID_010062	ND	ND	ND	ND	ND	ND	ND	ND	ND	ND	ND	ND	ND	ND	ND	ND	ND	ND
Evolinc_SR_tID_00010486	Evolinc_SR_gID_010063	ND	ND	ND	ND	ND	ND	ND	ND	ND	ND	ND	ND	ND	ND	ND	ND	ND	ND
Evolinc_SR_tID_00001490	Evolinc_SR_gID_001450	ND	ND	ND	ND	ND	ND	ND	ND	ND	ND	ND	ND	ND	ND	ND	ND	ND	ND
Evolinc_SR_tID_00010488	Evolinc_SR_gID_010065	ND	ND	ND	ND	ND	ND	ND	ND	ND	ND	ND	ND	ND	ND	ND	ND	ND	ND
Evolinc_SR_tID_00001493	Evolinc_SR_gID_001453	ND	ND	ND	ND	ND	ND	ND	ND	ND	ND	ND	ND	ND	ND	ND	ND	ND	ND
Evolinc_SR_tID_00010490	Evolinc_SR_gID_010067	ND	ND	ND	ND	ND	ND	ND	ND	ND	ND	ND	ND	ND	ND	ND	ND	ND	ND
Evolinc_SR_tID_00010491	Evolinc_SR_gID_010068	ND	ND	ND	ND	ND	ND	ND	ND	ND	ND	ND	ND	ND	ND	ND	ND	ND	ND
Evolinc_SR_tID_00001496	Evolinc_SR_gID_001456	ND	ND	ND	ND	ND	ND	ND	ND	ND	ND	ND	ND	ND	ND	ND	ND	ND	ND
Evolinc_SR_tID_00001499	Evolinc_SR_gID_001459	ND	ND	ND	ND	ND	ND	ND	ND	ND	ND	ND	ND	ND	ND	ND	ND	ND	ND
Evolinc_SR_tID_00001501	Evolinc_SR_gID_001461	ND	ND	ND	ND	ND	ND	ND	ND	ND	ND	ND	ND	ND	ND	ND	ND	ND	ND
Evolinc_SR_tID_00010495	Evolinc_SR_gID_010072	ND	ND	ND	ND	ND	ND	ND	ND	ND	ND	ND	ND	ND	ND	ND	ND	ND	ND
Evolinc_SR_tID_00010497	Evolinc_SR_gID_010074	ND	ND	ND	ND	ND	ND	ND	ND	ND	ND	ND	ND	ND	ND	ND	ND	ND	ND
AT1G05323.1	AT1G05323	ND	ND	ND	ND	ND	ND	ND	ND	ND	ND	ND	ND	ND	ND	ND	ND	ND	ND
Evolinc_SR_tID_00010500	Evolinc_SR_gID_010077	ND	ND	ND	ND	ND	ND	ND	ND	ND	ND	ND	ND	ND	ND	ND	ND	ND	ND
Evolinc_SR_tID_00010501	Evolinc_SR_gID_010078	ND	ND	ND	ND	ND	ND	ND	ND	ND	ND	ND	ND	ND	ND	ND	ND	ND	ND
Evolinc_SR_tID_00001507	Evolinc_SR_gID_001467	ND	ND	ND	ND	ND	ND	ND	ND	ND	ND	ND	ND	ND	ND	ND	ND	ND	ND
Evolinc_SR_tID_00010503	Evolinc_SR_gID_010080	ND	ND	ND	ND	ND	ND	ND	ND	ND	ND	ND	ND	ND	ND	ND	ND	ND	ND
Evolinc_SR_tID_00001508	Evolinc_SR_gID_001468	ND	ND	ND	ND	ND	ND	ND	ND	ND	ND	ND	ND	ND	ND	ND	ND	ND	ND
Evolinc_SR_tID_00010506	Evolinc_SR_gID_010083	ND	ND	ND	ND	ND	ND	ND	ND	ND	ND	ND	ND	ND	ND	ND	ND	ND	ND
Evolinc_SR_tID_00001509	Evolinc_SR_gID_001469	ND	ND	ND	ND	ND	ND	ND	ND	ND	ND	ND	ND	ND	ND	ND	ND	ND	ND
Evolinc_SR_tID_00001512	Evolinc_SR_gID_001472	ND	ND	ND	ND	ND	ND	ND	ND	ND	ND	ND	ND	ND	ND	ND	ND	ND	ND
Evolinc_SR_tID_00010512	Evolinc_SR_gID_010089	ND	ND	ND	ND	ND	ND	ND	ND	ND	ND	ND	ND	ND	ND	ND	ND	ND	ND
AT1G05357.1	AT1G05357	ND	ND	ND	ND	ND	ND	ND	ND	ND	ND	ND	ND	ND	ND	ND	ND	ND	ND
Evolinc_SR_tID_00001519	Evolinc_SR_gID_001479	ND	ND	ND	ND	ND	ND	ND	ND	ND	ND	ND	ND	ND	ND	ND	ND	ND	ND
Evolinc_SR_tID_00001520	Evolinc_SR_gID_001480	ND	ND	ND	ND	ND	ND	ND	ND	ND	ND	ND	ND	ND	ND	ND	ND	ND	ND
Evolinc_SR_tID_00001521	Evolinc_SR_gID_001481	ND	ND	ND	ND	ND	ND	ND	ND	ND	ND	ND	ND	ND	ND	ND	ND	ND	ND
Evolinc_SR_tID_00010515	Evolinc_SR_gID_010092	ND	ND	ND	ND	ND	ND	ND	ND	ND	ND	ND	ND	ND	ND	ND	ND	ND	ND
Evolinc_SR_tID_00010516	Evolinc_SR_gID_010093	ND	ND	ND	ND	ND	ND	ND	ND	ND	ND	ND	ND	ND	ND	ND	ND	ND	ND
Evolinc_SR_tID_00010517	Evolinc_SR_gID_010094	ND	ND	ND	ND	ND	ND	ND	ND	ND	ND	ND	ND	ND	ND	ND	ND	ND	ND
Evolinc_SR_tID_00010518	Evolinc_SR_gID_010095	ND	ND	ND	ND	ND	ND	ND	ND	ND	ND	ND	ND	ND	ND	ND	ND	ND	ND
Evolinc_SR_tID_00010519	Evolinc_SR_gID_010096	ND	ND	ND	ND	ND	ND	ND	ND	ND	ND	ND	ND	ND	ND	ND	ND	ND	ND
Evolinc_SR_tID_00010520	Evolinc_SR_gID_010097	ND	ND	ND	ND	ND	ND	ND	ND	ND	ND	ND	ND	ND	ND	ND	ND	ND	ND
Evolinc_SR_tID_00010521	Evolinc_SR_gID_010098	ND	ND	ND	ND	ND	ND	ND	ND	ND	ND	ND	ND	ND	ND	ND	ND	ND	ND
Evolinc_SR_tID_00001524	Evolinc_SR_gID_001484	ND	ND	ND	ND	ND	ND	ND	ND	ND	ND	ND	ND	ND	ND	ND	ND	ND	ND
Evolinc_SR_tID_00010523	Evolinc_SR_gID_010100	ND	ND	ND	ND	ND	ND	ND	ND	ND	ND	ND	ND	ND	ND	ND	ND	ND	ND
Evolinc_SR_tID_00010524	Evolinc_SR_gID_010101	ND	ND	ND	ND	ND	ND	ND	ND	ND	ND	ND	ND	ND	ND	ND	ND	ND	ND
Evolinc_SR_tID_00010525	Evolinc_SR_gID_010102	ND	ND	ND	ND	ND	ND	ND	ND	ND	ND	ND	ND	ND	ND	ND	ND	ND	ND
Evolinc_SR_tID_00010527	Evolinc_SR_gID_010104	ND	ND	ND	ND	ND	ND	ND	ND	ND	ND	ND	ND	ND	ND	ND	ND	ND	ND
AT1G05373.1	AT1G05373	ND	ND	ND	ND	ND	ND	ND	ND	ND	ND	ND	ND	ND	ND	ND	ND	ND	ND
AT1G05377.1	AT1G05377	AT1G18070	AT1G18080	-1452	1555	-0.641549	0.057602	AT1G18070	-0.641549	2000	AT1G18070	AT1G18080	-1452	1555	-0.74151	-0.623223	AT1G18060	-0.875943	10000
Evolinc_SR_tID_00001527	Evolinc_SR_gID_001487	AT1G18070	AT1G18080	-2454	964	-0.68321	-6.93e-05	AT1G18070	-0.68321	5000	AT1G18070	AT1G18080	-2454	964	-0.801901	-0.693905	AT1G18060	-0.921119	10000
Evolinc_SR_tID_00010530	Evolinc_SR_gID_010107	ND	ND	ND	ND	ND	ND	ND	ND	ND	ND	ND	ND	ND	ND	ND	ND	ND	ND
Evolinc_SR_tID_00010531	Evolinc_SR_gID_010108	ND	ND	ND	ND	ND	ND	ND	ND	ND	ND	ND	ND	ND	ND	ND	ND	ND	ND
Evolinc_SR_tID_00010533	Evolinc_SR_gID_010110	ND	ND	ND	ND	ND	ND	ND	ND	ND	ND	ND	ND	ND	ND	ND	ND	ND	ND
Evolinc_SR_tID_00001530	Evolinc_SR_gID_001490	ND	ND	ND	ND	ND	ND	ND	ND	ND	ND	ND	ND	ND	ND	ND	ND	ND	ND
Evolinc_SR_tID_00010534	Evolinc_SR_gID_010111	ND	ND	ND	ND	ND	ND	ND	ND	ND	ND	ND	ND	ND	ND	ND	ND	ND	ND
Evolinc_SR_tID_00010537	Evolinc_SR_gID_010114	ND	ND	ND	ND	ND	ND	ND	ND	ND	ND	ND	ND	ND	ND	ND	ND	ND	ND
Evolinc_SR_tID_00001535	Evolinc_SR_gID_001495	ND	ND	ND	ND	ND	ND	ND	ND	ND	ND	ND	ND	ND	ND	ND	ND	ND	ND
Evolinc_SR_tID_00001537	Evolinc_SR_gID_001496	ND	ND	ND	ND	ND	ND	ND	ND	ND	ND	ND	ND	ND	ND	ND	ND	ND	ND
AT1G05387.1	AT1G05387	ND	ND	ND	ND	ND	ND	ND	ND	ND	ND	ND	ND	ND	ND	ND	AT1G18250	-0.630344	5000
AT1G05397.1	AT1G05397	ND	ND	ND	ND	ND	ND	ND	ND	ND	ND	ND	ND	ND	ND	ND	ND	ND	ND
Evolinc_SR_tID_00001540	Evolinc_SR_gID_001499	ND	ND	ND	ND	ND	ND	ND	ND	ND	ND	ND	ND	ND	ND	ND	ND	ND	ND
Evolinc_SR_tID_00001541	Evolinc_SR_gID_001500	ND	ND	ND	ND	ND	ND	ND	ND	ND	ND	ND	ND	ND	ND	ND	ND	ND	ND
Evolinc_SR_tID_00001542	Evolinc_SR_gID_001501	ND	ND	ND	ND	ND	ND	ND	ND	ND	ND	ND	ND	ND	ND	ND	ND	ND	ND
Evolinc_SR_tID_00010548	Evolinc_SR_gID_010125	ND	ND	ND	ND	ND	ND	ND	ND	ND	ND	ND	ND	ND	ND	ND	ND	ND	ND
Evolinc_SR_tID_00010549	Evolinc_SR_gID_010126	ND	ND	ND	ND	ND	ND	ND	ND	ND	ND	ND	ND	ND	ND	ND	ND	ND	ND
Evolinc_SR_tID_00001543	Evolinc_SR_gID_001502	ND	ND	ND	ND	ND	ND	ND	ND	ND	ND	ND	ND	ND	ND	ND	ND	ND	ND
Evolinc_SR_tID_00001544	Evolinc_SR_gID_001503	ND	ND	ND	ND	ND	ND	ND	ND	ND	ND	ND	ND	ND	ND	ND	ND	ND	ND
Evolinc_SR_tID_00001546	Evolinc_SR_gID_001505	ND	ND	ND	ND	ND	ND	ND	ND	ND	ND	ND	ND	ND	ND	ND	ND	ND	ND
Evolinc_SR_tID_00001547	Evolinc_SR_gID_001506	ND	ND	ND	ND	ND	ND	ND	ND	ND	ND	ND	ND	ND	ND	ND	ND	ND	ND
Evolinc_SR_tID_00010552	Evolinc_SR_gID_010129	ND	ND	ND	ND	ND	ND	ND	ND	ND	ND	ND	ND	ND	ND	ND	ND	ND	ND
Evolinc_SR_tID_00001548	Evolinc_SR_gID_001507	ND	ND	ND	ND	ND	ND	ND	ND	ND	ND	ND	ND	ND	ND	ND	ND	ND	ND
Evolinc_SR_tID_00010554	Evolinc_SR_gID_010131	ND	ND	ND	ND	ND	ND	ND	ND	ND	ND	ND	ND	ND	ND	ND	ND	ND	ND
Evolinc_SR_tID_00010555	Evolinc_SR_gID_010132	ND	ND	ND	ND	ND	ND	ND	ND	ND	ND	ND	ND	ND	ND	ND	ND	ND	ND
Evolinc_SR_tID_00001550	Evolinc_SR_gID_001509	ND	ND	ND	ND	ND	ND	ND	ND	ND	ND	ND	ND	ND	ND	ND	ND	ND	ND
Evolinc_SR_tID_00001551	Evolinc_SR_gID_001510	ND	ND	ND	ND	ND	ND	ND	ND	ND	ND	ND	ND	ND	ND	ND	ND	ND	ND
Evolinc_SR_tID_00001555	Evolinc_SR_gID_001514	ND	ND	ND	ND	ND	ND	ND	ND	ND	ND	ND	ND	ND	ND	ND	ND	ND	ND
Evolinc_SR_tID_00010559	Evolinc_SR_gID_010136	ND	ND	ND	ND	ND	ND	ND	ND	ND	ND	ND	ND	ND	ND	ND	ND	ND	ND
Evolinc_SR_tID_00010561	Evolinc_SR_gID_010138	ND	ND	ND	ND	ND	ND	ND	ND	ND	ND	ND	ND	ND	ND	ND	ND	ND	ND
Evolinc_SR_tID_00010562	Evolinc_SR_gID_010139	ND	ND	ND	ND	ND	ND	ND	ND	ND	ND	ND	ND	ND	ND	ND	ND	ND	ND
Evolinc_SR_tID_00001562	Evolinc_SR_gID_001521	ND	ND	ND	ND	ND	ND	ND	ND	ND	ND	ND	ND	ND	ND	ND	ND	ND	ND
Evolinc_SR_tID_00001563	Evolinc_SR_gID_001522	ND	ND	ND	ND	ND	ND	ND	ND	ND	ND	ND	ND	ND	ND	ND	ND	ND	ND
Evolinc_SR_tID_00001566	Evolinc_SR_gID_001525	ND	ND	ND	ND	ND	ND	ND	ND	ND	ND	ND	ND	ND	ND	ND	ND	ND	ND
Evolinc_SR_tID_00001568	Evolinc_SR_gID_001527	ND	ND	ND	ND	ND	ND	ND	ND	ND	ND	ND	ND	ND	ND	ND	ND	ND	ND
Evolinc_SR_tID_00010566	Evolinc_SR_gID_010143	ND	ND	ND	ND	ND	ND	ND	ND	ND	ND	ND	ND	ND	ND	ND	ND	ND	ND
Evolinc_SR_tID_00001569	Evolinc_SR_gID_001528	ND	ND	ND	ND	ND	ND	ND	ND	ND	ND	ND	ND	ND	ND	ND	ND	ND	ND
Evolinc_SR_tID_00001570	Evolinc_SR_gID_001529	ND	ND	ND	ND	ND	ND	ND	ND	ND	ND	ND	ND	ND	ND	ND	ND	ND	ND
Evolinc_SR_tID_00010569	Evolinc_SR_gID_010146	ND	ND	ND	ND	ND	ND	ND	ND	ND	ND	ND	ND	ND	ND	ND	ND	ND	ND
Evolinc_SR_tID_00010570	Evolinc_SR_gID_010147	ND	ND	ND	ND	ND	ND	ND	ND	ND	ND	ND	ND	ND	ND	ND	ND	ND	ND
Evolinc_SR_tID_00001576	Evolinc_SR_gID_001535	ND	ND	ND	ND	ND	ND	ND	ND	ND	ND	ND	ND	ND	ND	ND	ND	ND	ND
Evolinc_SR_tID_00001577	Evolinc_SR_gID_001536	ND	ND	ND	ND	ND	ND	ND	ND	ND	ND	ND	ND	ND	ND	ND	ND	ND	ND
Evolinc_SR_tID_00010573	Evolinc_SR_gID_010150	ND	ND	ND	ND	ND	ND	ND	ND	ND	ND	ND	ND	ND	ND	ND	ND	ND	ND
Evolinc_SR_tID_00001578	Evolinc_SR_gID_001537	ND	ND	ND	ND	ND	ND	ND	ND	ND	ND	ND	ND	ND	ND	ND	ND	ND	ND
Evolinc_SR_tID_00010575	Evolinc_SR_gID_010152	ND	ND	ND	ND	ND	ND	ND	ND	ND	ND	ND	ND	ND	ND	ND	ND	ND	ND
Evolinc_SR_tID_00010576	Evolinc_SR_gID_010153	ND	ND	ND	ND	ND	ND	ND	ND	ND	ND	ND	ND	ND	ND	ND	ND	ND	ND
Evolinc_SR_tID_00001579	Evolinc_SR_gID_001538	ND	ND	ND	ND	ND	ND	ND	ND	ND	ND	ND	ND	ND	ND	ND	ND	ND	ND
Evolinc_SR_tID_00001580	Evolinc_SR_gID_001539	ND	ND	ND	ND	ND	ND	ND	ND	ND	ND	ND	ND	ND	ND	ND	ND	ND	ND
Evolinc_SR_tID_00010580	Evolinc_SR_gID_010157	ND	ND	ND	ND	ND	ND	ND	ND	ND	ND	ND	ND	ND	ND	ND	ND	ND	ND
AT1G05407.1	AT1G05407	ND	ND	ND	ND	ND	ND	ND	ND	ND	ND	ND	ND	ND	ND	ND	ND	ND	ND
AT1G05413.1	AT1G05413	ND	ND	ND	ND	ND	ND	ND	ND	ND	ND	ND	ND	ND	ND	ND	ND	ND	ND
Evolinc_SR_tID_00001582	Evolinc_SR_gID_001541	ND	ND	ND	ND	ND	ND	ND	ND	ND	ND	ND	ND	ND	ND	ND	ND	ND	ND
Evolinc_SR_tID_00010581	Evolinc_SR_gID_010158	ND	ND	ND	ND	ND	ND	ND	ND	ND	ND	ND	ND	ND	ND	ND	ND	ND	ND
Evolinc_SR_tID_00010582	Evolinc_SR_gID_010159	ND	ND	ND	ND	ND	ND	ND	ND	ND	ND	ND	ND	ND	ND	ND	ND	ND	ND
Evolinc_SR_tID_00010583	Evolinc_SR_gID_010160	ND	ND	ND	ND	ND	ND	ND	ND	ND	ND	ND	ND	ND	ND	ND	ND	ND	ND
Evolinc_SR_tID_00010584	Evolinc_SR_gID_010161	ND	ND	ND	ND	ND	ND	ND	ND	ND	ND	ND	ND	ND	ND	ND	ND	ND	ND
Evolinc_SR_tID_00001585	Evolinc_SR_gID_001544	ND	ND	ND	ND	ND	ND	ND	ND	ND	ND	ND	ND	ND	ND	ND	ND	ND	ND
Evolinc_SR_tID_00001586	Evolinc_SR_gID_001545	ND	ND	ND	ND	ND	ND	ND	ND	ND	ND	ND	ND	ND	ND	ND	ND	ND	ND
Evolinc_SR_tID_00001589	Evolinc_SR_gID_001548	ND	ND	ND	ND	ND	ND	ND	ND	ND	AT1G18730	AT1G18740	-222	386	0.373057	0.0933445	ND	ND	ND
Evolinc_SR_tID_00010586	Evolinc_SR_gID_010163	ND	ND	ND	ND	ND	ND	ND	ND	ND	AT1G18740	AT1G18750	-11	213	-0.281456	0.381332	AT1G18730	-0.811418	5000
AT1G18745.1	AT1G18745	ND	ND	ND	ND	ND	ND	ND	ND	ND	ND	ND	ND	ND	ND	ND	ND	ND	ND
Evolinc_SR_tID_00010587	Evolinc_SR_gID_010164	ND	ND	ND	ND	ND	ND	ND	ND	ND	ND	ND	ND	ND	ND	ND	ND	ND	ND
Evolinc_SR_tID_00001591	Evolinc_SR_gID_001550	ND	ND	ND	ND	ND	ND	ND	ND	ND	ND	ND	ND	ND	ND	ND	ND	ND	ND
Evolinc_SR_tID_00010588	Evolinc_SR_gID_010165	ND	ND	ND	ND	ND	ND	ND	ND	ND	ND	ND	ND	ND	ND	ND	ND	ND	ND
Evolinc_SR_tID_00010589	Evolinc_SR_gID_010166	ND	ND	ND	ND	ND	ND	ND	ND	ND	ND	ND	ND	ND	ND	ND	ND	ND	ND
Evolinc_SR_tID_00001592	Evolinc_SR_gID_001551	ND	ND	ND	ND	ND	ND	ND	ND	ND	ND	ND	ND	ND	ND	ND	ND	ND	ND
Evolinc_SR_tID_00010590	Evolinc_SR_gID_010167	ND	ND	ND	ND	ND	ND	ND	ND	ND	ND	ND	ND	ND	ND	ND	ND	ND	ND
Evolinc_SR_tID_00001594	Evolinc_SR_gID_001553	ND	ND	ND	ND	ND	ND	ND	ND	ND	ND	ND	ND	ND	ND	ND	ND	ND	ND
Evolinc_SR_tID_00001595	Evolinc_SR_gID_001554	ND	ND	ND	ND	ND	ND	ND	ND	ND	ND	ND	ND	ND	ND	ND	ND	ND	ND
Evolinc_SR_tID_00001596	Evolinc_SR_gID_001555	ND	ND	ND	ND	ND	ND	ND	ND	ND	ND	ND	ND	ND	ND	ND	ND	ND	ND
Evolinc_SR_tID_00010594	Evolinc_SR_gID_010171	ND	ND	ND	ND	ND	ND	ND	ND	ND	ND	ND	ND	ND	ND	ND	ND	ND	ND
Evolinc_SR_tID_00010595	Evolinc_SR_gID_010172	ND	ND	ND	ND	ND	ND	ND	ND	ND	ND	ND	ND	ND	ND	ND	ND	ND	ND
Evolinc_SR_tID_00010596	Evolinc_SR_gID_010173	ND	ND	ND	ND	ND	ND	ND	ND	ND	ND	ND	ND	ND	ND	ND	ND	ND	ND
AT1G05443.1	AT1G05443	ND	ND	ND	ND	ND	ND	ND	ND	ND	ND	ND	ND	ND	ND	ND	ND	ND	ND
Evolinc_SR_tID_00010600	Evolinc_SR_gID_010177	ND	ND	ND	ND	ND	ND	ND	ND	ND	ND	ND	ND	ND	ND	ND	ND	ND	ND
AT1G05447.1	AT1G05447	ND	ND	ND	ND	ND	ND	ND	ND	ND	ND	ND	ND	ND	ND	ND	ND	ND	ND
Evolinc_SR_tID_00010603	Evolinc_SR_gID_010180	ND	ND	ND	ND	ND	ND	ND	ND	ND	ND	ND	ND	ND	ND	ND	ND	ND	ND
Evolinc_SR_tID_00001602	Evolinc_SR_gID_001561	ND	ND	ND	ND	ND	ND	ND	ND	ND	ND	ND	ND	ND	ND	ND	ND	ND	ND
Evolinc_SR_tID_00010605	Evolinc_SR_gID_010182	ND	ND	ND	ND	ND	ND	ND	ND	ND	ND	ND	ND	ND	ND	ND	ND	ND	ND
Evolinc_SR_tID_00001604	Evolinc_SR_gID_001563	ND	ND	ND	ND	ND	ND	ND	ND	ND	ND	ND	ND	ND	ND	ND	ND	ND	ND
Evolinc_SR_tID_00001605	Evolinc_SR_gID_001564	ND	ND	ND	ND	ND	ND	ND	ND	ND	ND	ND	ND	ND	ND	ND	ND	ND	ND
Evolinc_SR_tID_00010608	Evolinc_SR_gID_010185	ND	ND	ND	ND	ND	ND	ND	ND	ND	ND	ND	ND	ND	ND	ND	ND	ND	ND
Evolinc_SR_tID_00010610	Evolinc_SR_gID_010187	ND	ND	ND	ND	ND	ND	ND	ND	ND	ND	ND	ND	ND	ND	ND	ND	ND	ND
Evolinc_SR_tID_00010611	Evolinc_SR_gID_010188	ND	ND	ND	ND	ND	ND	ND	ND	ND	ND	ND	ND	ND	ND	ND	ND	ND	ND
Evolinc_SR_tID_00001612	Evolinc_SR_gID_001571	ND	ND	ND	ND	ND	ND	ND	ND	ND	ND	ND	ND	ND	ND	ND	ND	ND	ND
Evolinc_SR_tID_00010612	Evolinc_SR_gID_010189	ND	ND	ND	ND	ND	ND	ND	ND	ND	ND	ND	ND	ND	ND	ND	ND	ND	ND
Evolinc_SR_tID_00010613	Evolinc_SR_gID_010190	ND	ND	ND	ND	ND	ND	ND	ND	ND	ND	ND	ND	ND	ND	ND	ND	ND	ND
Evolinc_SR_tID_00001615	Evolinc_SR_gID_001574	ND	ND	ND	ND	ND	ND	ND	ND	ND	ND	ND	ND	ND	ND	ND	ND	ND	ND
Evolinc_SR_tID_00001616	Evolinc_SR_gID_001575	ND	ND	ND	ND	ND	ND	ND	ND	ND	ND	ND	ND	ND	ND	ND	ND	ND	ND
Evolinc_SR_tID_00001617	Evolinc_SR_gID_001576	ND	ND	ND	ND	ND	ND	ND	ND	ND	ND	ND	ND	ND	ND	ND	ND	ND	ND
Evolinc_SR_tID_00010618	Evolinc_SR_gID_010195	ND	ND	ND	ND	ND	ND	ND	ND	ND	ND	ND	ND	ND	ND	ND	ND	ND	ND
Evolinc_SR_tID_00010619	Evolinc_SR_gID_010196	ND	ND	ND	ND	ND	ND	ND	ND	ND	ND	ND	ND	ND	ND	ND	ND	ND	ND
Evolinc_SR_tID_00010620	Evolinc_SR_gID_010197	ND	ND	ND	ND	ND	ND	ND	ND	ND	ND	ND	ND	ND	ND	ND	ND	ND	ND
Evolinc_SR_tID_00001622	Evolinc_SR_gID_001581	ND	ND	ND	ND	ND	ND	ND	ND	ND	ND	ND	ND	ND	ND	ND	ND	ND	ND
Evolinc_SR_tID_00010621	Evolinc_SR_gID_010198	ND	ND	ND	ND	ND	ND	ND	ND	ND	ND	ND	ND	ND	ND	ND	ND	ND	ND
Evolinc_SR_tID_00001623	Evolinc_SR_gID_001582	ND	ND	ND	ND	ND	ND	ND	ND	ND	ND	ND	ND	ND	ND	ND	ND	ND	ND
Evolinc_SR_tID_00001624	Evolinc_SR_gID_001583	ND	ND	ND	ND	ND	ND	ND	ND	ND	ND	ND	ND	ND	ND	ND	ND	ND	ND
Evolinc_SR_tID_00010624	Evolinc_SR_gID_010201	ND	ND	ND	ND	ND	ND	ND	ND	ND	ND	ND	ND	ND	ND	ND	ND	ND	ND
Evolinc_SR_tID_00001625	Evolinc_SR_gID_001584	ND	ND	ND	ND	ND	ND	ND	ND	ND	ND	ND	ND	ND	ND	ND	ND	ND	ND
Evolinc_SR_tID_00001627	Evolinc_SR_gID_001586	ND	ND	ND	ND	ND	ND	ND	ND	ND	ND	ND	ND	ND	ND	ND	ND	ND	ND
Evolinc_SR_tID_00010626	Evolinc_SR_gID_010203	ND	ND	ND	ND	ND	ND	ND	ND	ND	ND	ND	ND	ND	ND	ND	ND	ND	ND
Evolinc_SR_tID_00001628	Evolinc_SR_gID_001587	ND	ND	ND	ND	ND	ND	ND	ND	ND	ND	ND	ND	ND	ND	ND	ND	ND	ND
AT1G08925.2	AT1G08925	ND	ND	ND	ND	ND	ND	ND	ND	ND	ND	ND	ND	ND	ND	ND	ND	ND	ND
AT1G08925.1	AT1G08925	ND	ND	ND	ND	ND	ND	ND	ND	ND	ND	ND	ND	ND	ND	ND	ND	ND	ND
AT1G05473.1	AT1G05473	ND	ND	ND	ND	ND	ND	ND	ND	ND	ND	ND	ND	ND	ND	ND	ND	ND	ND
Evolinc_SR_tID_00001633	Evolinc_SR_gID_001592	ND	ND	ND	ND	ND	ND	ND	ND	ND	ND	ND	ND	ND	ND	ND	ND	ND	ND
Evolinc_SR_tID_00001634	Evolinc_SR_gID_001593	ND	ND	ND	ND	ND	ND	ND	ND	ND	ND	ND	ND	ND	ND	ND	ND	ND	ND
Evolinc_SR_tID_00010633	Evolinc_SR_gID_010208	ND	ND	ND	ND	ND	ND	ND	ND	ND	ND	ND	ND	ND	ND	ND	ND	ND	ND
AT1G05477.1	AT1G05477	ND	ND	ND	ND	ND	ND	ND	ND	ND	ND	ND	ND	ND	ND	ND	ND	ND	ND
Evolinc_SR_tID_00001637	Evolinc_SR_gID_001596	ND	ND	ND	ND	ND	ND	ND	ND	ND	ND	ND	ND	ND	ND	ND	ND	ND	ND
Evolinc_SR_tID_00010636	Evolinc_SR_gID_010211	ND	ND	ND	ND	ND	ND	ND	ND	ND	ND	ND	ND	ND	ND	ND	ND	ND	ND
Evolinc_SR_tID_00010637	Evolinc_SR_gID_010212	ND	ND	ND	ND	ND	ND	ND	ND	ND	ND	ND	ND	ND	ND	ND	ND	ND	ND
Evolinc_SR_tID_00010638	Evolinc_SR_gID_010213	ND	ND	ND	ND	ND	ND	ND	ND	ND	ND	ND	ND	ND	ND	ND	ND	ND	ND
AT1G05483.1	AT1G05483	ND	ND	ND	ND	ND	ND	ND	ND	ND	ND	ND	ND	ND	ND	ND	ND	ND	ND
AT1G05487.1	AT1G05487	ND	ND	ND	ND	ND	ND	ND	ND	ND	ND	ND	ND	ND	ND	ND	ND	ND	ND
Evolinc_SR_tID_00001644	Evolinc_SR_gID_001602	ND	ND	ND	ND	ND	ND	ND	ND	ND	ND	ND	ND	ND	ND	ND	ND	ND	ND
Evolinc_SR_tID_00010641	Evolinc_SR_gID_010216	ND	ND	ND	ND	ND	ND	ND	ND	ND	ND	ND	ND	ND	ND	ND	ND	ND	ND
AT1G05493.1	AT1G05493	ND	ND	ND	ND	ND	ND	ND	ND	ND	ND	ND	ND	ND	ND	ND	ND	ND	ND
Evolinc_SR_tID_00001646	Evolinc_SR_gID_001604	ND	ND	ND	ND	ND	ND	ND	ND	ND	ND	ND	ND	ND	ND	ND	ND	ND	ND
AT1G05497.1	AT1G05497	ND	ND	ND	ND	ND	ND	ND	ND	ND	ND	ND	ND	ND	ND	ND	ND	ND	ND
Evolinc_SR_tID_00001647	Evolinc_SR_gID_001605	ND	ND	ND	ND	ND	ND	ND	ND	ND	ND	ND	ND	ND	ND	ND	ND	ND	ND
Evolinc_SR_tID_00001649	Evolinc_SR_gID_001607	ND	ND	ND	ND	ND	ND	ND	ND	ND	ND	ND	ND	ND	ND	ND	ND	ND	ND
Evolinc_SR_tID_00001650	Evolinc_SR_gID_001608	ND	ND	ND	ND	ND	ND	ND	ND	ND	ND	ND	ND	ND	ND	ND	ND	ND	ND
Evolinc_SR_tID_00001651	Evolinc_SR_gID_001609	ND	ND	ND	ND	ND	ND	ND	ND	ND	ND	ND	ND	ND	ND	ND	ND	ND	ND
Evolinc_SR_tID_00010646	Evolinc_SR_gID_010221	ND	ND	ND	ND	ND	ND	ND	ND	ND	ND	ND	ND	ND	ND	ND	ND	ND	ND
Evolinc_SR_tID_00001654	Evolinc_SR_gID_001612	ND	ND	ND	ND	ND	ND	ND	ND	ND	ND	ND	ND	ND	ND	ND	ND	ND	ND
Evolinc_SR_tID_00001655	Evolinc_SR_gID_001613	ND	ND	ND	ND	ND	ND	ND	ND	ND	ND	ND	ND	ND	ND	ND	ND	ND	ND
Evolinc_SR_tID_00010648	Evolinc_SR_gID_010223	ND	ND	ND	ND	ND	ND	ND	ND	ND	AT1G19370	AT1G19380	-102	2466	0.351457	-0.120796	ND	ND	ND
Evolinc_SR_tID_00001657	Evolinc_SR_gID_001615	ND	ND	ND	ND	ND	ND	ND	ND	ND	ND	ND	ND	ND	ND	ND	ND	ND	ND
Evolinc_SR_tID_00010652	Evolinc_SR_gID_010227	ND	ND	ND	ND	ND	ND	ND	ND	ND	ND	ND	ND	ND	ND	ND	ND	ND	ND
Evolinc_SR_tID_00010653	Evolinc_SR_gID_010228	ND	ND	ND	ND	ND	ND	ND	ND	ND	ND	ND	ND	ND	ND	ND	ND	ND	ND
AT1G08935.1	AT1G08935	ND	ND	ND	ND	ND	ND	ND	ND	ND	ND	ND	ND	ND	ND	ND	ND	ND	ND
Evolinc_SR_tID_00001660	Evolinc_SR_gID_001618	ND	ND	ND	ND	ND	ND	ND	ND	ND	ND	ND	ND	ND	ND	ND	ND	ND	ND
Evolinc_SR_tID_00010655	Evolinc_SR_gID_010230	ND	ND	ND	ND	ND	ND	ND	ND	ND	ND	ND	ND	ND	ND	ND	ND	ND	ND
Evolinc_SR_tID_00001663	Evolinc_SR_gID_001621	ND	ND	ND	ND	ND	ND	ND	ND	ND	ND	ND	ND	ND	ND	ND	ND	ND	ND
Evolinc_SR_tID_00010660	Evolinc_SR_gID_010235	ND	ND	ND	ND	ND	ND	ND	ND	ND	ND	ND	ND	ND	ND	ND	ND	ND	ND
Evolinc_SR_tID_00010661	Evolinc_SR_gID_010236	ND	ND	ND	ND	ND	ND	ND	ND	ND	ND	ND	ND	ND	ND	ND	ND	ND	ND
Evolinc_SR_tID_00001665	Evolinc_SR_gID_001623	ND	ND	ND	ND	ND	ND	ND	ND	ND	ND	ND	ND	ND	ND	ND	ND	ND	ND
AT1G05503.1	AT1G05503	ND	ND	ND	ND	ND	ND	ND	ND	ND	ND	ND	ND	ND	ND	ND	ND	ND	ND
Evolinc_SR_tID_00001668	Evolinc_SR_gID_001626	ND	ND	ND	ND	ND	ND	ND	ND	ND	ND	ND	ND	ND	ND	ND	ND	ND	ND
Evolinc_SR_tID_00001670	Evolinc_SR_gID_001628	ND	ND	ND	ND	ND	ND	ND	ND	ND	ND	ND	ND	ND	ND	ND	ND	ND	ND
Evolinc_SR_tID_00010667	Evolinc_SR_gID_010242	ND	ND	ND	ND	ND	ND	ND	ND	ND	AT1G19470	ND	147	ND	0.76879	ND	AT1G19470	0.76879	200
Evolinc_SR_tID_00010668	Evolinc_SR_gID_010243	ND	ND	ND	ND	ND	ND	ND	ND	ND	AT1G19490	AT1G19500	-153	214	0.876539	0.446555	AT1G19490	0.876539	200
Evolinc_SR_tID_00010671	Evolinc_SR_gID_010246	ND	ND	ND	ND	ND	ND	ND	ND	ND	ND	ND	ND	ND	ND	ND	ND	ND	ND
Evolinc_SR_tID_00001673	Evolinc_SR_gID_001631	ND	ND	ND	ND	ND	ND	ND	ND	ND	ND	ND	ND	ND	ND	ND	ND	ND	ND
Evolinc_SR_tID_00010672	Evolinc_SR_gID_010247	ND	ND	ND	ND	ND	ND	ND	ND	ND	ND	ND	ND	ND	ND	ND	ND	ND	ND
Evolinc_SR_tID_00010673	Evolinc_SR_gID_010248	ND	ND	ND	ND	ND	ND	ND	ND	ND	ND	ND	ND	ND	ND	ND	ND	ND	ND
Evolinc_SR_tID_00010674	Evolinc_SR_gID_010249	ND	ND	ND	ND	ND	ND	ND	ND	ND	ND	ND	ND	ND	ND	ND	ND	ND	ND
Evolinc_SR_tID_00001676	Evolinc_SR_gID_001634	ND	ND	ND	ND	ND	ND	ND	ND	ND	ND	ND	ND	ND	ND	ND	ND	ND	ND
Evolinc_SR_tID_00010675	Evolinc_SR_gID_010250	ND	ND	ND	ND	ND	ND	ND	ND	ND	ND	ND	ND	ND	ND	ND	ND	ND	ND
Evolinc_SR_tID_00001677	Evolinc_SR_gID_001635	ND	ND	ND	ND	ND	ND	ND	ND	ND	ND	ND	ND	ND	ND	ND	ND	ND	ND
Evolinc_SR_tID_00001680	Evolinc_SR_gID_001636	ND	ND	ND	ND	ND	ND	ND	ND	ND	ND	ND	ND	ND	ND	ND	ND	ND	ND
Evolinc_SR_tID_00010680	Evolinc_SR_gID_010253	ND	ND	ND	ND	ND	ND	ND	ND	ND	ND	ND	ND	ND	ND	ND	ND	ND	ND
Evolinc_SR_tID_00001687	Evolinc_SR_gID_001640	ND	ND	ND	ND	ND	ND	ND	ND	ND	ND	ND	ND	ND	ND	ND	ND	ND	ND
Evolinc_SR_tID_00001688	Evolinc_SR_gID_001641	ND	ND	ND	ND	ND	ND	ND	ND	ND	ND	ND	ND	ND	ND	ND	ND	ND	ND
Evolinc_SR_tID_00010682	Evolinc_SR_gID_010255	ND	ND	ND	ND	ND	ND	ND	ND	ND	ND	ND	ND	ND	ND	ND	ND	ND	ND
Evolinc_SR_tID_00010683	Evolinc_SR_gID_010256	ND	ND	ND	ND	ND	ND	ND	ND	ND	ND	ND	ND	ND	ND	ND	ND	ND	ND
Evolinc_SR_tID_00001689	Evolinc_SR_gID_001642	ND	ND	ND	ND	ND	ND	ND	ND	ND	ND	ND	ND	ND	ND	ND	ND	ND	ND
Evolinc_SR_tID_00001690	Evolinc_SR_gID_001643	ND	ND	ND	ND	ND	ND	ND	ND	ND	ND	ND	ND	ND	ND	ND	ND	ND	ND
Evolinc_SR_tID_00001691	Evolinc_SR_gID_001644	ND	ND	ND	ND	ND	ND	ND	ND	ND	ND	ND	ND	ND	ND	ND	ND	ND	ND
Evolinc_SR_tID_00010687	Evolinc_SR_gID_010260	ND	ND	ND	ND	ND	ND	ND	ND	ND	ND	ND	ND	ND	ND	ND	ND	ND	ND
AT1G05507.1	AT1G05507	ND	ND	ND	ND	ND	ND	ND	ND	ND	ND	ND	ND	ND	ND	ND	ND	ND	ND
Evolinc_SR_tID_00001693	Evolinc_SR_gID_001646	ND	ND	ND	ND	ND	ND	ND	ND	ND	AT1G19740	AT1G19750	-25	386	-0.216023	0.209967	ND	ND	ND
Evolinc_SR_tID_00010690	Evolinc_SR_gID_010263	ND	ND	ND	ND	ND	ND	ND	ND	ND	ND	ND	ND	ND	ND	ND	ND	ND	ND
Evolinc_SR_tID_00010691	Evolinc_SR_gID_010264	ND	ND	ND	ND	ND	ND	ND	ND	ND	ND	ND	ND	ND	ND	ND	ND	ND	ND
Evolinc_SR_tID_00001695	Evolinc_SR_gID_001648	ND	ND	ND	ND	ND	ND	ND	ND	ND	AT1G19750	AT1G19770	-347	647	-0.127495	0.246706	ND	ND	ND
Evolinc_SR_tID_00010692	Evolinc_SR_gID_010265	ND	ND	ND	ND	ND	ND	ND	ND	ND	ND	ND	ND	ND	ND	ND	ND	ND	ND
Evolinc_SR_tID_00001697	Evolinc_SR_gID_001650	ND	ND	ND	ND	ND	ND	ND	ND	ND	ND	ND	ND	ND	ND	ND	ND	ND	ND
Evolinc_SR_tID_00001698	Evolinc_SR_gID_001651	ND	ND	ND	ND	ND	ND	ND	ND	ND	ND	ND	ND	ND	ND	ND	ND	ND	ND
Evolinc_SR_tID_00010697	Evolinc_SR_gID_010270	ND	ND	ND	ND	ND	ND	ND	ND	ND	ND	ND	ND	ND	ND	ND	ND	ND	ND
Evolinc_SR_tID_00001699	Evolinc_SR_gID_001652	ND	ND	ND	ND	ND	ND	ND	ND	ND	ND	ND	ND	ND	ND	ND	ND	ND	ND
Evolinc_SR_tID_00010699	Evolinc_SR_gID_010272	ND	ND	ND	ND	ND	ND	ND	ND	ND	ND	ND	ND	ND	ND	ND	ND	ND	ND
Evolinc_SR_tID_00010700	Evolinc_SR_gID_010273	ND	ND	ND	ND	ND	ND	ND	ND	ND	ND	ND	ND	ND	ND	ND	ND	ND	ND
Evolinc_SR_tID_00001703	Evolinc_SR_gID_001656	ND	ND	ND	ND	ND	ND	ND	ND	ND	ND	ND	ND	ND	ND	ND	ND	ND	ND
Evolinc_SR_tID_00010702	Evolinc_SR_gID_010275	ND	ND	ND	ND	ND	ND	ND	ND	ND	ND	ND	ND	ND	ND	ND	ND	ND	ND
Evolinc_SR_tID_00010703	Evolinc_SR_gID_010276	ND	ND	ND	ND	ND	ND	ND	ND	ND	ND	ND	ND	ND	ND	ND	ND	ND	ND
Evolinc_SR_tID_00010704	Evolinc_SR_gID_010277	ND	ND	ND	ND	ND	ND	ND	ND	ND	ND	ND	ND	ND	ND	ND	ND	ND	ND
Evolinc_SR_tID_00001706	Evolinc_SR_gID_001659	ND	ND	ND	ND	ND	ND	ND	ND	ND	ND	ND	ND	ND	ND	ND	ND	ND	ND
Evolinc_SR_tID_00010706	Evolinc_SR_gID_010279	ND	ND	ND	ND	ND	ND	ND	ND	ND	ND	ND	ND	ND	ND	ND	ND	ND	ND
Evolinc_SR_tID_00010707	Evolinc_SR_gID_010280	ND	ND	ND	ND	ND	ND	ND	ND	ND	ND	ND	ND	ND	ND	ND	ND	ND	ND
Evolinc_SR_tID_00010708	Evolinc_SR_gID_010281	ND	ND	ND	ND	ND	ND	ND	ND	ND	ND	ND	ND	ND	ND	ND	ND	ND	ND
Evolinc_SR_tID_00010709	Evolinc_SR_gID_010282	ND	ND	ND	ND	ND	ND	ND	ND	ND	ND	ND	ND	ND	ND	ND	ND	ND	ND
Evolinc_SR_tID_00001708	Evolinc_SR_gID_001661	ND	ND	ND	ND	ND	ND	ND	ND	ND	ND	ND	ND	ND	ND	ND	ND	ND	ND
Evolinc_SR_tID_00001709	Evolinc_SR_gID_001662	ND	ND	ND	ND	ND	ND	ND	ND	ND	ND	ND	ND	ND	ND	ND	ND	ND	ND
Evolinc_SR_tID_00010713	Evolinc_SR_gID_010286	ND	ND	ND	ND	ND	ND	ND	ND	ND	ND	ND	ND	ND	ND	ND	ND	ND	ND
Evolinc_SR_tID_00001710	Evolinc_SR_gID_001663	ND	ND	ND	ND	ND	ND	ND	ND	ND	ND	ND	ND	ND	ND	ND	ND	ND	ND
Evolinc_SR_tID_00010714	Evolinc_SR_gID_010287	ND	ND	ND	ND	ND	ND	ND	ND	ND	ND	ND	ND	ND	ND	ND	ND	ND	ND
Evolinc_SR_tID_00001712	Evolinc_SR_gID_001665	ND	ND	ND	ND	ND	ND	ND	ND	ND	ND	ND	ND	ND	ND	ND	ND	ND	ND
Evolinc_SR_tID_00001713	Evolinc_SR_gID_001666	ND	ND	ND	ND	ND	ND	ND	ND	ND	ND	ND	ND	ND	ND	ND	ND	ND	ND
Evolinc_SR_tID_00001714	Evolinc_SR_gID_001667	ND	ND	ND	ND	ND	ND	ND	ND	ND	ND	ND	ND	ND	ND	ND	ND	ND	ND
Evolinc_SR_tID_00001716	Evolinc_SR_gID_001669	ND	ND	ND	ND	ND	ND	ND	ND	ND	ND	ND	ND	ND	ND	ND	ND	ND	ND
Evolinc_SR_tID_00001718	Evolinc_SR_gID_001671	ND	ND	ND	ND	ND	ND	ND	ND	ND	ND	ND	ND	ND	ND	ND	ND	ND	ND
Evolinc_SR_tID_00010719	Evolinc_SR_gID_010292	ND	ND	ND	ND	ND	ND	ND	ND	ND	ND	ND	ND	ND	ND	ND	ND	ND	ND
Evolinc_SR_tID_00010721	Evolinc_SR_gID_010294	ND	ND	ND	ND	ND	ND	ND	ND	ND	ND	ND	ND	ND	ND	ND	ND	ND	ND
Evolinc_SR_tID_00010723	Evolinc_SR_gID_010296	ND	ND	ND	ND	ND	ND	ND	ND	ND	ND	ND	ND	ND	ND	ND	ND	ND	ND
Evolinc_SR_tID_00001721	Evolinc_SR_gID_001674	ND	ND	ND	ND	ND	ND	ND	ND	ND	ND	ND	ND	ND	ND	ND	ND	ND	ND
Evolinc_SR_tID_00010727	Evolinc_SR_gID_010300	ND	ND	ND	ND	ND	ND	ND	ND	ND	ND	ND	ND	ND	ND	ND	ND	ND	ND
Evolinc_SR_tID_00001723	Evolinc_SR_gID_001676	ND	ND	ND	ND	ND	ND	ND	ND	ND	ND	ND	ND	ND	ND	ND	ND	ND	ND
Evolinc_SR_tID_00010729	Evolinc_SR_gID_010302	ND	ND	ND	ND	ND	ND	ND	ND	ND	ND	ND	ND	ND	ND	ND	ND	ND	ND
Evolinc_SR_tID_00001724	Evolinc_SR_gID_001677	ND	ND	ND	ND	ND	ND	ND	ND	ND	ND	ND	ND	ND	ND	ND	ND	ND	ND
Evolinc_SR_tID_00001725	Evolinc_SR_gID_001678	ND	ND	ND	ND	ND	ND	ND	ND	ND	ND	ND	ND	ND	ND	ND	ND	ND	ND
Evolinc_SR_tID_00001726	Evolinc_SR_gID_001679	ND	ND	ND	ND	ND	ND	ND	ND	ND	ND	ND	ND	ND	ND	ND	ND	ND	ND
Evolinc_SR_tID_00001727	Evolinc_SR_gID_001680	ND	ND	ND	ND	ND	ND	ND	ND	ND	ND	ND	ND	ND	ND	ND	ND	ND	ND
Evolinc_SR_tID_00010738	Evolinc_SR_gID_010311	ND	ND	ND	ND	ND	ND	ND	ND	ND	ND	ND	ND	ND	ND	ND	ND	ND	ND
Evolinc_SR_tID_00010739	Evolinc_SR_gID_010312	ND	ND	ND	ND	ND	ND	ND	ND	ND	ND	ND	ND	ND	ND	ND	ND	ND	ND
Evolinc_SR_tID_00001734	Evolinc_SR_gID_001687	ND	ND	ND	ND	ND	ND	ND	ND	ND	ND	ND	ND	ND	ND	ND	ND	ND	ND
Evolinc_SR_tID_00010742	Evolinc_SR_gID_010315	ND	ND	ND	ND	ND	ND	ND	ND	ND	ND	ND	ND	ND	ND	ND	ND	ND	ND
Evolinc_SR_tID_00001740	Evolinc_SR_gID_001691	ND	ND	ND	ND	ND	ND	ND	ND	ND	AT1G19960	AT1G19970	-1605	27	0.0875417	0.0644823	ND	ND	ND
AT1G19968.1	AT1G19968	ND	ND	ND	ND	ND	ND	ND	ND	ND	ND	ND	ND	ND	ND	ND	ND	ND	ND
Evolinc_SR_tID_00001741	Evolinc_SR_gID_001692	ND	ND	ND	ND	ND	ND	ND	ND	ND	AT1G20010	AT1G20020	-1041	470	-0.401711	-0.398041	ND	ND	ND
AT1G05517.1	AT1G05517	ND	ND	ND	ND	ND	ND	ND	ND	ND	ND	ND	ND	ND	ND	ND	ND	ND	ND
Evolinc_SR_tID_00001745	Evolinc_SR_gID_001696	ND	ND	ND	ND	ND	ND	ND	ND	ND	ND	ND	ND	ND	ND	ND	ND	ND	ND
Evolinc_SR_tID_00001746	Evolinc_SR_gID_001697	ND	ND	ND	ND	ND	ND	ND	ND	ND	AT1G20070	AT1G20080	-12	2425	0.737358	0.198243	AT1G20070	0.737358	200
AT1G05527.1	AT1G05527	ND	ND	ND	ND	ND	ND	ND	ND	ND	AT1G20070	AT1G20080	-1529	1133	0.294376	0.355696	AT1G20060	-0.608088	5000
Evolinc_SR_tID_00001748	Evolinc_SR_gID_001699	ND	ND	ND	ND	ND	ND	ND	ND	ND	AT1G20070	AT1G20080	-2217	456	0.794501	0.237243	AT1G20070	0.794501	5000
AT1G05533.1	AT1G05533	ND	ND	ND	ND	ND	ND	ND	ND	ND	ND	ND	ND	ND	ND	ND	ND	ND	ND
Evolinc_SR_tID_00010751	Evolinc_SR_gID_010324	ND	ND	ND	ND	ND	ND	ND	ND	ND	ND	ND	ND	ND	ND	ND	ND	ND	ND
Evolinc_SR_tID_00010753	Evolinc_SR_gID_010326	ND	ND	ND	ND	ND	ND	ND	ND	ND	ND	ND	ND	ND	ND	ND	ND	ND	ND
Evolinc_SR_tID_00001751	Evolinc_SR_gID_001702	ND	ND	ND	ND	ND	ND	ND	ND	ND	ND	ND	ND	ND	ND	ND	ND	ND	ND
Evolinc_SR_tID_00010754	Evolinc_SR_gID_010327	ND	ND	ND	ND	ND	ND	ND	ND	ND	ND	ND	ND	ND	ND	ND	ND	ND	ND
Evolinc_SR_tID_00001752	Evolinc_SR_gID_001703	ND	ND	ND	ND	ND	ND	ND	ND	ND	ND	ND	ND	ND	ND	ND	ND	ND	ND
Evolinc_SR_tID_00010756	Evolinc_SR_gID_010329	ND	ND	ND	ND	ND	ND	ND	ND	ND	ND	ND	ND	ND	ND	ND	ND	ND	ND
Evolinc_SR_tID_00010757	Evolinc_SR_gID_010330	ND	ND	ND	ND	ND	ND	ND	ND	ND	ND	ND	ND	ND	ND	ND	ND	ND	ND
Evolinc_SR_tID_00001753	Evolinc_SR_gID_001704	ND	ND	ND	ND	ND	ND	ND	ND	ND	ND	ND	ND	ND	ND	ND	ND	ND	ND
Evolinc_SR_tID_00001754	Evolinc_SR_gID_001705	ND	ND	ND	ND	ND	ND	ND	ND	ND	ND	ND	ND	ND	ND	ND	ND	ND	ND
Evolinc_SR_tID_00001755	Evolinc_SR_gID_001706	ND	ND	ND	ND	ND	ND	ND	ND	ND	ND	ND	ND	ND	ND	ND	ND	ND	ND
Evolinc_SR_tID_00010761	Evolinc_SR_gID_010334	ND	ND	ND	ND	ND	ND	ND	ND	ND	ND	ND	ND	ND	ND	ND	ND	ND	ND
Evolinc_SR_tID_00010764	Evolinc_SR_gID_010337	ND	ND	ND	ND	ND	ND	ND	ND	ND	ND	ND	ND	ND	ND	ND	ND	ND	ND
Evolinc_SR_tID_00001758	Evolinc_SR_gID_001709	ND	ND	ND	ND	ND	ND	ND	ND	ND	ND	ND	ND	ND	ND	ND	ND	ND	ND
Evolinc_SR_tID_00010765	Evolinc_SR_gID_010338	ND	ND	ND	ND	ND	ND	ND	ND	ND	AT1G20290	ND	453	ND	0.39847	ND	ND	ND	ND
Evolinc_SR_tID_00001759	Evolinc_SR_gID_001710	ND	ND	ND	ND	ND	ND	ND	ND	ND	ND	ND	ND	ND	ND	ND	ND	ND	ND
Evolinc_SR_tID_00001761	Evolinc_SR_gID_001712	ND	ND	ND	ND	ND	ND	ND	ND	ND	ND	ND	ND	ND	ND	ND	ND	ND	ND
Evolinc_SR_tID_00001762	Evolinc_SR_gID_001713	ND	ND	ND	ND	ND	ND	ND	ND	ND	ND	ND	ND	ND	ND	ND	ND	ND	ND
Evolinc_SR_tID_00001763	Evolinc_SR_gID_001714	ND	ND	ND	ND	ND	ND	ND	ND	ND	ND	ND	ND	ND	ND	ND	ND	ND	ND
Evolinc_SR_tID_00001764	Evolinc_SR_gID_001715	ND	ND	ND	ND	ND	ND	ND	ND	ND	ND	ND	ND	ND	ND	ND	ND	ND	ND
AT1G05537.1	AT1G05537	ND	ND	ND	ND	ND	ND	ND	ND	ND	ND	ND	ND	ND	ND	ND	ND	ND	ND
Evolinc_SR_tID_00010770	Evolinc_SR_gID_010343	ND	ND	ND	ND	ND	ND	ND	ND	ND	ND	ND	ND	ND	ND	ND	ND	ND	ND
AT1G05543.1	AT1G05543	ND	ND	ND	ND	ND	ND	ND	ND	ND	ND	ND	ND	ND	ND	ND	ND	ND	ND
Evolinc_SR_tID_00001767	Evolinc_SR_gID_001718	ND	ND	ND	ND	ND	ND	ND	ND	ND	ND	ND	ND	ND	ND	ND	ND	ND	ND
Evolinc_SR_tID_00010772	Evolinc_SR_gID_010345	ND	ND	ND	ND	ND	ND	ND	ND	ND	ND	ND	ND	ND	ND	ND	ND	ND	ND
Evolinc_SR_tID_00010773	Evolinc_SR_gID_010346	ND	ND	ND	ND	ND	ND	ND	ND	ND	ND	ND	ND	ND	ND	ND	ND	ND	ND
Evolinc_SR_tID_00010774	Evolinc_SR_gID_010347	ND	ND	ND	ND	ND	ND	ND	ND	ND	ND	ND	ND	ND	ND	ND	ND	ND	ND
Evolinc_SR_tID_00001769	Evolinc_SR_gID_001720	ND	ND	ND	ND	ND	ND	ND	ND	ND	ND	ND	ND	ND	ND	ND	ND	ND	ND
Evolinc_SR_tID_00001770	Evolinc_SR_gID_001721	ND	ND	ND	ND	ND	ND	ND	ND	ND	ND	ND	ND	ND	ND	ND	ND	ND	ND
Evolinc_SR_tID_00010777	Evolinc_SR_gID_010349	ND	ND	ND	ND	ND	ND	ND	ND	ND	ND	ND	ND	ND	ND	ND	ND	ND	ND
Evolinc_SR_tID_00010778	Evolinc_SR_gID_010350	ND	ND	ND	ND	ND	ND	ND	ND	ND	ND	ND	ND	ND	ND	ND	ND	ND	ND
Evolinc_SR_tID_00001776	Evolinc_SR_gID_001727	ND	ND	ND	ND	ND	ND	ND	ND	ND	ND	ND	ND	ND	ND	ND	ND	ND	ND
Evolinc_SR_tID_00001778	Evolinc_SR_gID_001729	ND	ND	ND	ND	ND	ND	ND	ND	ND	ND	ND	ND	ND	ND	ND	ND	ND	ND
Evolinc_SR_tID_00001779	Evolinc_SR_gID_001730	ND	ND	ND	ND	ND	ND	ND	ND	ND	AT1G20450	AT1G20460	-15	477	0.34218	0.822122	AT1G20460	0.822122	500
Evolinc_SR_tID_00001780	Evolinc_SR_gID_001731	ND	ND	ND	ND	ND	ND	ND	ND	ND	AT1G20450	AT1G20460	-1003	75	0.424334	0.421066	AT1G20440	0.560679	5000
Evolinc_SR_tID_00001781	Evolinc_SR_gID_001732	ND	ND	ND	ND	ND	ND	ND	ND	ND	ND	ND	ND	ND	ND	ND	ND	ND	ND
AT1G05553.1	AT1G05553	ND	ND	ND	ND	ND	ND	ND	ND	ND	ND	ND	ND	ND	ND	ND	ND	ND	ND
Evolinc_SR_tID_00001784	Evolinc_SR_gID_001735	ND	ND	ND	ND	ND	ND	ND	ND	ND	ND	ND	ND	ND	ND	ND	ND	ND	ND
Evolinc_SR_tID_00010787	Evolinc_SR_gID_010359	ND	ND	ND	ND	ND	ND	ND	ND	ND	ND	ND	ND	ND	ND	ND	ND	ND	ND
Evolinc_SR_tID_00001785	Evolinc_SR_gID_001736	ND	ND	ND	ND	ND	ND	ND	ND	ND	ND	ND	ND	ND	ND	ND	ND	ND	ND
Evolinc_SR_tID_00010788	Evolinc_SR_gID_010360	ND	ND	ND	ND	ND	ND	ND	ND	ND	ND	ND	ND	ND	ND	ND	ND	ND	ND
Evolinc_SR_tID_00001786	Evolinc_SR_gID_001737	ND	ND	ND	ND	ND	ND	ND	ND	ND	ND	ND	ND	ND	ND	ND	ND	ND	ND
Evolinc_SR_tID_00001787	Evolinc_SR_gID_001738	ND	ND	ND	ND	ND	ND	ND	ND	ND	ND	ND	ND	ND	ND	ND	ND	ND	ND
Evolinc_SR_tID_00010790	Evolinc_SR_gID_010362	ND	ND	ND	ND	ND	ND	ND	ND	ND	ND	ND	ND	ND	ND	ND	ND	ND	ND
Evolinc_SR_tID_00001789	Evolinc_SR_gID_001740	ND	ND	ND	ND	ND	ND	ND	ND	ND	ND	ND	ND	ND	ND	ND	ND	ND	ND
Evolinc_SR_tID_00001790	Evolinc_SR_gID_001741	ND	ND	ND	ND	ND	ND	ND	ND	ND	AT1G20610	AT1G20620	-2434	2257	-0.225454	0.394711	AT1G20630	0.505302	10000
Evolinc_SR_tID_00010794	Evolinc_SR_gID_010366	ND	ND	ND	ND	ND	ND	ND	ND	ND	ND	ND	ND	ND	ND	ND	ND	ND	ND
Evolinc_SR_tID_00001792	Evolinc_SR_gID_001743	ND	ND	ND	ND	ND	ND	ND	ND	ND	ND	ND	ND	ND	ND	ND	ND	ND	ND
Evolinc_SR_tID_00001793	Evolinc_SR_gID_001744	ND	ND	ND	ND	ND	ND	ND	ND	ND	AT1G20610	AT1G20620	-4022	885	-0.420097	0.54504	AT1G20630	0.680757	5000
Evolinc_SR_tID_00001794	Evolinc_SR_gID_001745	ND	ND	ND	ND	ND	ND	ND	ND	ND	ND	ND	ND	ND	ND	ND	ND	ND	ND
Evolinc_SR_tID_00010795	Evolinc_SR_gID_010367	ND	ND	ND	ND	ND	ND	ND	ND	ND	ND	ND	ND	ND	ND	ND	ND	ND	ND
Evolinc_SR_tID_00001797	Evolinc_SR_gID_001748	ND	ND	ND	ND	ND	ND	ND	ND	ND	ND	ND	ND	ND	ND	ND	ND	ND	ND
Evolinc_SR_tID_00010796	Evolinc_SR_gID_010368	ND	ND	ND	ND	ND	ND	ND	ND	ND	ND	ND	ND	ND	ND	ND	ND	ND	ND
Evolinc_SR_tID_00010797	Evolinc_SR_gID_010369	ND	ND	ND	ND	ND	ND	ND	ND	ND	ND	ND	ND	ND	ND	ND	ND	ND	ND
Evolinc_SR_tID_00010799	Evolinc_SR_gID_010371	ND	ND	ND	ND	ND	ND	ND	ND	ND	ND	ND	ND	ND	ND	ND	ND	ND	ND
Evolinc_SR_tID_00001804	Evolinc_SR_gID_001755	ND	ND	ND	ND	ND	ND	ND	ND	ND	ND	ND	ND	ND	ND	ND	ND	ND	ND
Evolinc_SR_tID_00010806	Evolinc_SR_gID_010378	ND	ND	ND	ND	ND	ND	ND	ND	ND	ND	ND	ND	ND	ND	ND	ND	ND	ND
Evolinc_SR_tID_00010807	Evolinc_SR_gID_010379	ND	ND	ND	ND	ND	ND	ND	ND	ND	ND	ND	ND	ND	ND	ND	ND	ND	ND
Evolinc_SR_tID_00001809	Evolinc_SR_gID_001760	ND	ND	ND	ND	ND	ND	ND	ND	ND	ND	ND	ND	ND	ND	ND	ND	ND	ND
Evolinc_SR_tID_00001810	Evolinc_SR_gID_001761	ND	ND	ND	ND	ND	ND	ND	ND	ND	ND	ND	ND	ND	ND	ND	ND	ND	ND
Evolinc_SR_tID_00010809	Evolinc_SR_gID_010381	ND	ND	ND	ND	ND	ND	ND	ND	ND	ND	ND	ND	ND	ND	ND	ND	ND	ND
Evolinc_SR_tID_00001814	Evolinc_SR_gID_001765	ND	ND	ND	ND	ND	ND	ND	ND	ND	ND	ND	ND	ND	ND	ND	ND	ND	ND
Evolinc_SR_tID_00001815	Evolinc_SR_gID_001766	ND	ND	ND	ND	ND	ND	ND	ND	ND	ND	ND	ND	ND	ND	ND	ND	ND	ND
Evolinc_SR_tID_00010810	Evolinc_SR_gID_010382	ND	ND	ND	ND	ND	ND	ND	ND	ND	ND	ND	ND	ND	ND	ND	ND	ND	ND
Evolinc_SR_tID_00001816	Evolinc_SR_gID_001767	ND	ND	ND	ND	ND	ND	ND	ND	ND	ND	ND	ND	ND	ND	ND	ND	ND	ND
AT1G05567.1	AT1G05567	ND	ND	ND	ND	ND	ND	ND	ND	ND	ND	ND	ND	ND	ND	ND	ND	ND	ND
Evolinc_SR_tID_00001817	Evolinc_SR_gID_001768	ND	ND	ND	ND	ND	ND	ND	ND	ND	ND	ND	ND	ND	ND	ND	ND	ND	ND
Evolinc_SR_tID_00001818	Evolinc_SR_gID_001769	ND	ND	ND	ND	ND	ND	ND	ND	ND	ND	ND	ND	ND	ND	ND	ND	ND	ND
Evolinc_SR_tID_00010814	Evolinc_SR_gID_010386	ND	ND	ND	ND	ND	ND	ND	ND	ND	ND	ND	ND	ND	ND	ND	ND	ND	ND
AT1G05583.1	AT1G05583	ND	ND	ND	ND	ND	ND	ND	ND	ND	ND	ND	ND	ND	ND	ND	ND	ND	ND
AT1G05587.1	AT1G05587	ND	ND	ND	ND	ND	ND	ND	ND	ND	ND	ND	ND	ND	ND	ND	ND	ND	ND
AT1G05593.1	AT1G05593	ND	ND	ND	ND	ND	ND	ND	ND	ND	ND	ND	ND	ND	ND	ND	ND	ND	ND
Evolinc_SR_tID_00001822	Evolinc_SR_gID_001773	ND	ND	ND	ND	ND	ND	ND	ND	ND	ND	ND	ND	ND	ND	ND	ND	ND	ND
AT1G05597.1	AT1G05597	ND	ND	ND	ND	ND	ND	ND	ND	ND	ND	ND	ND	ND	ND	ND	ND	ND	ND
AT1G05603.1	AT1G05603	ND	ND	ND	ND	ND	ND	ND	ND	ND	ND	ND	ND	ND	ND	ND	ND	ND	ND
Evolinc_SR_tID_00010819	Evolinc_SR_gID_010391	ND	ND	ND	ND	ND	ND	ND	ND	ND	ND	ND	ND	ND	ND	ND	ND	ND	ND
Evolinc_SR_tID_00010820	Evolinc_SR_gID_010392	ND	ND	ND	ND	ND	ND	ND	ND	ND	ND	ND	ND	ND	ND	ND	ND	ND	ND
Evolinc_SR_tID_00010821	Evolinc_SR_gID_010393	ND	ND	ND	ND	ND	ND	ND	ND	ND	ND	ND	ND	ND	ND	ND	ND	ND	ND
Evolinc_SR_tID_00010822	Evolinc_SR_gID_010394	ND	ND	ND	ND	ND	ND	ND	ND	ND	ND	ND	ND	ND	ND	ND	ND	ND	ND
Evolinc_SR_tID_00001826	Evolinc_SR_gID_001777	ND	ND	ND	ND	ND	ND	ND	ND	ND	ND	ND	ND	ND	ND	ND	ND	ND	ND
Evolinc_SR_tID_00001827	Evolinc_SR_gID_001778	ND	ND	ND	ND	ND	ND	ND	ND	ND	ND	ND	ND	ND	ND	ND	ND	ND	ND
Evolinc_SR_tID_00010824	Evolinc_SR_gID_010396	ND	ND	ND	ND	ND	ND	ND	ND	ND	ND	ND	ND	ND	ND	ND	ND	ND	ND
Evolinc_SR_tID_00001830	Evolinc_SR_gID_001781	ND	ND	ND	ND	ND	ND	ND	ND	ND	ND	ND	ND	ND	ND	ND	ND	ND	ND
AT1G05607.1	AT1G05607	ND	ND	ND	ND	ND	ND	ND	ND	ND	ND	ND	ND	ND	ND	ND	ND	ND	ND
Evolinc_SR_tID_00001833	Evolinc_SR_gID_001784	ND	ND	ND	ND	ND	ND	ND	ND	ND	ND	ND	ND	ND	ND	ND	ND	ND	ND
Evolinc_SR_tID_00010828	Evolinc_SR_gID_010400	ND	ND	ND	ND	ND	ND	ND	ND	ND	ND	ND	ND	ND	ND	ND	ND	ND	ND
Evolinc_SR_tID_00001834	Evolinc_SR_gID_001785	ND	ND	ND	ND	ND	ND	ND	ND	ND	ND	ND	ND	ND	ND	ND	ND	ND	ND
Evolinc_SR_tID_00001835	Evolinc_SR_gID_001786	ND	ND	ND	ND	ND	ND	ND	ND	ND	ND	ND	ND	ND	ND	ND	ND	ND	ND
Evolinc_SR_tID_00001836	Evolinc_SR_gID_001787	ND	ND	ND	ND	ND	ND	ND	ND	ND	ND	ND	ND	ND	ND	ND	ND	ND	ND
Evolinc_SR_tID_00010832	Evolinc_SR_gID_010404	ND	ND	ND	ND	ND	ND	ND	ND	ND	ND	ND	ND	ND	ND	ND	ND	ND	ND
Evolinc_SR_tID_00010834	Evolinc_SR_gID_010406	ND	ND	ND	ND	ND	ND	ND	ND	ND	ND	ND	ND	ND	ND	ND	ND	ND	ND
Evolinc_SR_tID_00010835	Evolinc_SR_gID_010407	ND	ND	ND	ND	ND	ND	ND	ND	ND	ND	ND	ND	ND	ND	ND	ND	ND	ND
AT1G08945.1	AT1G08945	ND	ND	ND	ND	ND	ND	ND	ND	ND	ND	ND	ND	ND	ND	ND	ND	ND	ND
Evolinc_SR_tID_00001840	Evolinc_SR_gID_001791	ND	ND	ND	ND	ND	ND	ND	ND	ND	ND	ND	ND	ND	ND	ND	ND	ND	ND
Evolinc_SR_tID_00001841	Evolinc_SR_gID_001792	ND	ND	ND	ND	ND	ND	ND	ND	ND	ND	ND	ND	ND	ND	ND	ND	ND	ND
Evolinc_SR_tID_00001842	Evolinc_SR_gID_001793	ND	ND	ND	ND	ND	ND	ND	ND	ND	ND	ND	ND	ND	ND	ND	ND	ND	ND
Evolinc_SR_tID_00001844	Evolinc_SR_gID_001795	ND	ND	ND	ND	ND	ND	ND	ND	ND	ND	ND	ND	ND	ND	ND	ND	ND	ND
Evolinc_SR_tID_00001845	Evolinc_SR_gID_001796	ND	ND	ND	ND	ND	ND	ND	ND	ND	ND	ND	ND	ND	ND	ND	ND	ND	ND
Evolinc_SR_tID_00010839	Evolinc_SR_gID_010411	ND	ND	ND	ND	ND	ND	ND	ND	ND	ND	ND	ND	ND	ND	ND	ND	ND	ND
Evolinc_SR_tID_00010841	Evolinc_SR_gID_010413	ND	ND	ND	ND	ND	ND	ND	ND	ND	ND	ND	ND	ND	ND	ND	ND	ND	ND
Evolinc_SR_tID_00001848	Evolinc_SR_gID_001799	ND	ND	ND	ND	ND	ND	ND	ND	ND	ND	ND	ND	ND	ND	ND	ND	ND	ND
Evolinc_SR_tID_00010842	Evolinc_SR_gID_010414	ND	ND	ND	ND	ND	ND	ND	ND	ND	ND	ND	ND	ND	ND	ND	ND	ND	ND
Evolinc_SR_tID_00001849	Evolinc_SR_gID_001800	ND	ND	ND	ND	ND	ND	ND	ND	ND	ND	ND	ND	ND	ND	ND	ND	ND	ND
Evolinc_SR_tID_00010843	Evolinc_SR_gID_010415	ND	ND	ND	ND	ND	ND	ND	ND	ND	ND	ND	ND	ND	ND	ND	ND	ND	ND
Evolinc_SR_tID_00001850	Evolinc_SR_gID_001801	ND	ND	ND	ND	ND	ND	ND	ND	ND	ND	ND	ND	ND	ND	ND	ND	ND	ND
Evolinc_SR_tID_00001851	Evolinc_SR_gID_001802	ND	ND	ND	ND	ND	ND	ND	ND	ND	ND	ND	ND	ND	ND	ND	ND	ND	ND
Evolinc_SR_tID_00001852	Evolinc_SR_gID_001803	ND	ND	ND	ND	ND	ND	ND	ND	ND	ND	ND	ND	ND	ND	ND	ND	ND	ND
Evolinc_SR_tID_00001856	Evolinc_SR_gID_001807	ND	ND	ND	ND	ND	ND	ND	ND	ND	ND	ND	ND	ND	ND	ND	ND	ND	ND
Evolinc_SR_tID_00001857	Evolinc_SR_gID_001808	ND	ND	ND	ND	ND	ND	ND	ND	ND	ND	ND	ND	ND	ND	ND	ND	ND	ND
Evolinc_SR_tID_00001858	Evolinc_SR_gID_001809	ND	ND	ND	ND	ND	ND	ND	ND	ND	ND	ND	ND	ND	ND	ND	ND	ND	ND
Evolinc_SR_tID_00001859	Evolinc_SR_gID_001810	ND	ND	ND	ND	ND	ND	ND	ND	ND	ND	ND	ND	ND	ND	ND	ND	ND	ND
Evolinc_SR_tID_00001860	Evolinc_SR_gID_001811	ND	ND	ND	ND	ND	ND	ND	ND	ND	AT1G20990	AT1G21000	-4574	653	-0.690788	0.657301	AT1G21010	0.788208	10000
AT1G05613.1	AT1G05613	ND	ND	ND	ND	ND	ND	ND	ND	ND	AT1G20990	AT1G21000	-4774	527	-0.828873	0.84936	AT1G21000	0.84936	1000
Evolinc_SR_tID_00001861	Evolinc_SR_gID_001812	ND	ND	ND	ND	ND	ND	ND	ND	ND	AT1G21000	AT1G21010	-35	4884	0.647516	0.715177	AT1G21010	0.715177	5000
Evolinc_SR_tID_00010848	Evolinc_SR_gID_010420	ND	ND	ND	ND	ND	ND	ND	ND	ND	ND	ND	ND	ND	ND	ND	ND	ND	ND
Evolinc_SR_tID_00010849	Evolinc_SR_gID_010421	ND	ND	ND	ND	ND	ND	ND	ND	ND	ND	ND	ND	ND	ND	ND	ND	ND	ND
Evolinc_SR_tID_00001864	Evolinc_SR_gID_001815	ND	ND	ND	ND	ND	ND	ND	ND	ND	ND	ND	ND	ND	ND	ND	ND	ND	ND
AT1G05617.1	AT1G05617	ND	ND	ND	ND	ND	ND	ND	ND	ND	ND	ND	ND	ND	ND	ND	ND	ND	ND
Evolinc_SR_tID_00001868	Evolinc_SR_gID_001819	ND	ND	ND	ND	ND	ND	ND	ND	ND	ND	ND	ND	ND	ND	ND	ND	ND	ND
Evolinc_SR_tID_00010853	Evolinc_SR_gID_010425	ND	ND	ND	ND	ND	ND	ND	ND	ND	ND	ND	ND	ND	ND	ND	ND	ND	ND
Evolinc_SR_tID_00001870	Evolinc_SR_gID_001821	ND	ND	ND	ND	ND	ND	ND	ND	ND	ND	ND	ND	ND	ND	ND	ND	ND	ND
Evolinc_SR_tID_00001871	Evolinc_SR_gID_001822	ND	ND	ND	ND	ND	ND	ND	ND	ND	ND	ND	ND	ND	ND	ND	ND	ND	ND
Evolinc_SR_tID_00010857	Evolinc_SR_gID_010429	ND	ND	ND	ND	ND	ND	ND	ND	ND	ND	ND	ND	ND	ND	ND	ND	ND	ND
Evolinc_SR_tID_00010858	Evolinc_SR_gID_010430	ND	ND	ND	ND	ND	ND	ND	ND	ND	ND	ND	ND	ND	ND	ND	ND	ND	ND
AT1G05623.1	AT1G05623	ND	ND	ND	ND	ND	ND	ND	ND	ND	AT1G21050	AT1G21060	-3126	7	-0.0212677	-0.0327426	ND	ND	ND
Evolinc_SR_tID_00010862	Evolinc_SR_gID_010434	ND	ND	ND	ND	ND	ND	ND	ND	ND	ND	ND	ND	ND	ND	ND	ND	ND	ND
Evolinc_SR_tID_00001878	Evolinc_SR_gID_001829	ND	ND	ND	ND	ND	ND	ND	ND	ND	ND	ND	ND	ND	ND	ND	ND	ND	ND
Evolinc_SR_tID_00001879	Evolinc_SR_gID_001830	ND	ND	ND	ND	ND	ND	ND	ND	ND	ND	ND	ND	ND	ND	ND	ND	ND	ND
Evolinc_SR_tID_00010864	Evolinc_SR_gID_010436	ND	ND	ND	ND	ND	ND	ND	ND	ND	ND	ND	ND	ND	ND	ND	ND	ND	ND
Evolinc_SR_tID_00001880	Evolinc_SR_gID_001831	ND	ND	ND	ND	ND	ND	ND	ND	ND	ND	ND	ND	ND	ND	ND	ND	ND	ND
Evolinc_SR_tID_00010866	Evolinc_SR_gID_010438	ND	ND	ND	ND	ND	ND	ND	ND	ND	ND	ND	ND	ND	ND	ND	ND	ND	ND
Evolinc_SR_tID_00010869	Evolinc_SR_gID_010441	ND	ND	ND	ND	ND	ND	ND	ND	ND	ND	ND	ND	ND	ND	ND	ND	ND	ND
Evolinc_SR_tID_00001883	Evolinc_SR_gID_001834	ND	ND	ND	ND	ND	ND	ND	ND	ND	ND	ND	ND	ND	ND	ND	ND	ND	ND
AT1G05633.1	AT1G05633	ND	ND	ND	ND	ND	ND	ND	ND	ND	ND	ND	ND	ND	ND	ND	ND	ND	ND
Evolinc_SR_tID_00010872	Evolinc_SR_gID_010444	ND	ND	ND	ND	ND	ND	ND	ND	ND	ND	ND	ND	ND	ND	ND	ND	ND	ND
Evolinc_SR_tID_00010873	Evolinc_SR_gID_010445	ND	ND	ND	ND	ND	ND	ND	ND	ND	ND	ND	ND	ND	ND	ND	ND	ND	ND
Evolinc_SR_tID_00010875	Evolinc_SR_gID_010447	ND	ND	ND	ND	ND	ND	ND	ND	ND	ND	ND	ND	ND	ND	ND	ND	ND	ND
Evolinc_SR_tID_00010876	Evolinc_SR_gID_010448	ND	ND	ND	ND	ND	ND	ND	ND	ND	ND	ND	ND	ND	ND	ND	ND	ND	ND
Evolinc_SR_tID_00010878	Evolinc_SR_gID_010450	ND	ND	ND	ND	ND	ND	ND	ND	ND	ND	ND	ND	ND	ND	ND	ND	ND	ND
Evolinc_SR_tID_00010879	Evolinc_SR_gID_010451	ND	ND	ND	ND	ND	ND	ND	ND	ND	ND	ND	ND	ND	ND	ND	ND	ND	ND
AT1G05643.1	AT1G05643	ND	ND	ND	ND	ND	ND	ND	ND	ND	ND	ND	ND	ND	ND	ND	ND	ND	ND
Evolinc_SR_tID_00010880	Evolinc_SR_gID_010452	ND	ND	ND	ND	ND	ND	ND	ND	ND	ND	ND	ND	ND	ND	ND	ND	ND	ND
Evolinc_SR_tID_00001888	Evolinc_SR_gID_001839	ND	ND	ND	ND	ND	ND	ND	ND	ND	ND	ND	ND	ND	ND	ND	ND	ND	ND
Evolinc_SR_tID_00010884	Evolinc_SR_gID_010453	ND	ND	ND	ND	ND	ND	ND	ND	ND	ND	ND	ND	ND	ND	ND	ND	ND	ND
Evolinc_SR_tID_00010885	Evolinc_SR_gID_010454	ND	ND	ND	ND	ND	ND	ND	ND	ND	ND	ND	ND	ND	ND	ND	ND	ND	ND
Evolinc_SR_tID_00010886	Evolinc_SR_gID_010455	ND	ND	ND	ND	ND	ND	ND	ND	ND	ND	ND	ND	ND	ND	ND	ND	ND	ND
Evolinc_SR_tID_00010888	Evolinc_SR_gID_010457	ND	ND	ND	ND	ND	ND	ND	ND	ND	ND	ND	ND	ND	ND	ND	ND	ND	ND
Evolinc_SR_tID_00001892	Evolinc_SR_gID_001841	ND	ND	ND	ND	ND	ND	ND	ND	ND	ND	ND	ND	ND	ND	ND	ND	ND	ND
Evolinc_SR_tID_00010890	Evolinc_SR_gID_010459	ND	ND	ND	ND	ND	ND	ND	ND	ND	ND	ND	ND	ND	ND	ND	ND	ND	ND
Evolinc_SR_tID_00001893	Evolinc_SR_gID_001842	ND	ND	ND	ND	ND	ND	ND	ND	ND	ND	ND	ND	ND	ND	ND	ND	ND	ND
Evolinc_SR_tID_00010891	Evolinc_SR_gID_010460	ND	ND	ND	ND	ND	ND	ND	ND	ND	ND	ND	ND	ND	ND	ND	ND	ND	ND
AT1G05647.1	AT1G05647	ND	ND	ND	ND	ND	ND	ND	ND	ND	ND	ND	ND	ND	ND	ND	ND	ND	ND
Evolinc_SR_tID_00001895	Evolinc_SR_gID_001844	ND	ND	ND	ND	ND	ND	ND	ND	ND	ND	ND	ND	ND	ND	ND	ND	ND	ND
Evolinc_SR_tID_00001896	Evolinc_SR_gID_001845	ND	ND	ND	ND	ND	ND	ND	ND	ND	ND	ND	ND	ND	ND	ND	ND	ND	ND
Evolinc_SR_tID_00001897	Evolinc_SR_gID_001846	ND	ND	ND	ND	ND	ND	ND	ND	ND	ND	ND	ND	ND	ND	ND	ND	ND	ND
AT1G05653.1	AT1G05653	ND	ND	ND	ND	ND	ND	ND	ND	ND	ND	ND	ND	ND	ND	ND	ND	ND	ND
AT1G05657.1	AT1G05657	ND	ND	ND	ND	ND	ND	ND	ND	ND	ND	ND	ND	ND	ND	ND	ND	ND	ND
Evolinc_SR_tID_00001900	Evolinc_SR_gID_001849	ND	ND	ND	ND	ND	ND	ND	ND	ND	ND	ND	ND	ND	ND	ND	ND	ND	ND
Evolinc_SR_tID_00001902	Evolinc_SR_gID_001851	ND	ND	ND	ND	ND	ND	ND	ND	ND	ND	ND	ND	ND	ND	ND	ND	ND	ND
Evolinc_SR_tID_00010902	Evolinc_SR_gID_010471	ND	ND	ND	ND	ND	ND	ND	ND	ND	ND	ND	ND	ND	ND	ND	ND	ND	ND
Evolinc_SR_tID_00001903	Evolinc_SR_gID_001852	ND	ND	ND	ND	ND	ND	ND	ND	ND	ND	ND	ND	ND	ND	ND	ND	ND	ND
Evolinc_SR_tID_00001905	Evolinc_SR_gID_001854	ND	ND	ND	ND	ND	ND	ND	ND	ND	ND	ND	ND	ND	ND	ND	ND	ND	ND
AT1G05663.1	AT1G05663	ND	ND	ND	ND	ND	ND	ND	ND	ND	ND	ND	ND	ND	ND	ND	ND	ND	ND
AT1G05667.1	AT1G05667	ND	ND	ND	ND	ND	ND	ND	ND	ND	ND	ND	ND	ND	ND	ND	ND	ND	ND
Evolinc_SR_tID_00010907	Evolinc_SR_gID_010476	ND	ND	ND	ND	ND	ND	ND	ND	ND	ND	ND	ND	ND	ND	ND	ND	ND	ND
Evolinc_SR_tID_00010908	Evolinc_SR_gID_010477	ND	ND	ND	ND	ND	ND	ND	ND	ND	ND	ND	ND	ND	ND	ND	ND	ND	ND
Evolinc_SR_tID_00010909	Evolinc_SR_gID_010478	ND	ND	ND	ND	ND	ND	ND	ND	ND	ND	ND	ND	ND	ND	ND	ND	ND	ND
Evolinc_SR_tID_00001911	Evolinc_SR_gID_001860	ND	ND	ND	ND	ND	ND	ND	ND	ND	ND	ND	ND	ND	ND	ND	ND	ND	ND
Evolinc_SR_tID_00010910	Evolinc_SR_gID_010479	ND	ND	ND	ND	ND	ND	ND	ND	ND	ND	ND	ND	ND	ND	ND	ND	ND	ND
Evolinc_SR_tID_00001913	Evolinc_SR_gID_001862	ND	ND	ND	ND	ND	ND	ND	ND	ND	ND	ND	ND	ND	ND	ND	ND	ND	ND
Evolinc_SR_tID_00010912	Evolinc_SR_gID_010481	ND	ND	ND	ND	ND	ND	ND	ND	ND	ND	ND	ND	ND	ND	ND	ND	ND	ND
Evolinc_SR_tID_00001915	Evolinc_SR_gID_001864	ND	ND	ND	ND	ND	ND	ND	ND	ND	ND	ND	ND	ND	ND	ND	ND	ND	ND
Evolinc_SR_tID_00010913	Evolinc_SR_gID_010482	ND	ND	ND	ND	ND	ND	ND	ND	ND	AT1G21470	AT1G21480	-264	811	0.0082834	0.265933	AT1G21450	0.835315	10000
Evolinc_SR_tID_00001916	Evolinc_SR_gID_001865	ND	ND	ND	ND	ND	ND	ND	ND	ND	AT1G21470	AT1G21480	-763	256	0.322232	0.304446	ND	ND	ND
Evolinc_SR_tID_00001917	Evolinc_SR_gID_001866	ND	ND	ND	ND	ND	ND	ND	ND	ND	ND	ND	ND	ND	ND	ND	ND	ND	ND
Evolinc_SR_tID_00010916	Evolinc_SR_gID_010485	ND	ND	ND	ND	ND	ND	ND	ND	ND	ND	ND	ND	ND	ND	ND	ND	ND	ND
Evolinc_SR_tID_00001918	Evolinc_SR_gID_001867	ND	ND	ND	ND	ND	ND	ND	ND	ND	ND	ND	ND	ND	ND	ND	ND	ND	ND
Evolinc_SR_tID_00001919	Evolinc_SR_gID_001868	ND	ND	ND	ND	ND	ND	ND	ND	ND	AT1G21500	ND	2816	ND	0.388609	ND	ND	ND	ND
Evolinc_SR_tID_00001920	Evolinc_SR_gID_001869	ND	ND	ND	ND	ND	ND	ND	ND	ND	ND	ND	ND	ND	ND	ND	ND	ND	ND
Evolinc_SR_tID_00001921	Evolinc_SR_gID_001870	ND	ND	ND	ND	ND	ND	ND	ND	ND	ND	ND	ND	ND	ND	ND	ND	ND	ND
Evolinc_SR_tID_00001922	Evolinc_SR_gID_001871	ND	ND	ND	ND	ND	ND	ND	ND	ND	ND	ND	ND	ND	ND	ND	ND	ND	ND
Evolinc_SR_tID_00001923	Evolinc_SR_gID_001872	ND	ND	ND	ND	ND	ND	ND	ND	ND	ND	ND	ND	ND	ND	ND	ND	ND	ND
Evolinc_SR_tID_00010922	Evolinc_SR_gID_010491	ND	ND	ND	ND	ND	ND	ND	ND	ND	ND	ND	ND	ND	ND	ND	ND	ND	ND
Evolinc_SR_tID_00001924	Evolinc_SR_gID_001873	ND	ND	ND	ND	ND	ND	ND	ND	ND	ND	ND	ND	ND	ND	ND	ND	ND	ND
Evolinc_SR_tID_00010923	Evolinc_SR_gID_010492	ND	ND	ND	ND	ND	ND	ND	ND	ND	ND	ND	ND	ND	ND	ND	ND	ND	ND
Evolinc_SR_tID_00001925	Evolinc_SR_gID_001874	ND	ND	ND	ND	ND	ND	ND	ND	ND	ND	ND	ND	ND	ND	ND	ND	ND	ND
Evolinc_SR_tID_00010924	Evolinc_SR_gID_010493	ND	ND	ND	ND	ND	ND	ND	ND	ND	ND	ND	ND	ND	ND	ND	ND	ND	ND
Evolinc_SR_tID_00010925	Evolinc_SR_gID_010494	ND	ND	ND	ND	ND	ND	ND	ND	ND	ND	ND	ND	ND	ND	ND	ND	ND	ND
Evolinc_SR_tID_00001927	Evolinc_SR_gID_001876	ND	ND	ND	ND	ND	ND	ND	ND	ND	ND	ND	ND	ND	ND	ND	ND	ND	ND
Evolinc_SR_tID_00010926	Evolinc_SR_gID_010495	ND	ND	ND	ND	ND	ND	ND	ND	ND	ND	ND	ND	ND	ND	ND	ND	ND	ND
Evolinc_SR_tID_00001928	Evolinc_SR_gID_001877	ND	ND	ND	ND	ND	ND	ND	ND	ND	ND	ND	ND	ND	ND	ND	ND	ND	ND
Evolinc_SR_tID_00001929	Evolinc_SR_gID_001878	ND	ND	ND	ND	ND	ND	ND	ND	ND	ND	ND	ND	ND	ND	ND	ND	ND	ND
AT1G21529.1	AT1G21529/DRIR	ND	ND	ND	ND	ND	ND	ND	ND	ND	ND	ND	ND	ND	ND	ND	ND	ND	ND
Evolinc_SR_tID_00001930	Evolinc_SR_gID_001879	ND	ND	ND	ND	ND	ND	ND	ND	ND	ND	ND	ND	ND	ND	ND	ND	ND	ND
Evolinc_SR_tID_00010928	Evolinc_SR_gID_010497	ND	ND	ND	ND	ND	ND	ND	ND	ND	ND	ND	ND	ND	ND	ND	ND	ND	ND
Evolinc_SR_tID_00010930	Evolinc_SR_gID_010499	ND	ND	ND	ND	ND	ND	ND	ND	ND	ND	ND	ND	ND	ND	ND	ND	ND	ND
Evolinc_SR_tID_00010931	Evolinc_SR_gID_010500	ND	ND	ND	ND	ND	ND	ND	ND	ND	ND	ND	ND	ND	ND	ND	ND	ND	ND
Evolinc_SR_tID_00010932	Evolinc_SR_gID_010501	ND	ND	ND	ND	ND	ND	ND	ND	ND	AT1G21550	AT1G21560	-275	89	0.649391	0.31173	AT1G21550	0.649391	500
Evolinc_SR_tID_00001932	Evolinc_SR_gID_001881	ND	ND	ND	ND	ND	ND	ND	ND	ND	ND	ND	ND	ND	ND	ND	ND	ND	ND
Evolinc_SR_tID_00010937	Evolinc_SR_gID_010506	ND	ND	ND	ND	ND	ND	ND	ND	ND	ND	ND	ND	ND	ND	ND	ND	ND	ND
AT1G05683.1	AT1G05683	ND	ND	ND	ND	ND	ND	ND	ND	ND	ND	ND	ND	ND	ND	ND	ND	ND	ND
Evolinc_SR_tID_00001938	Evolinc_SR_gID_001887	ND	ND	ND	ND	ND	ND	ND	ND	ND	ND	ND	ND	ND	ND	ND	ND	ND	ND
Evolinc_SR_tID_00010940	Evolinc_SR_gID_010509	ND	ND	ND	ND	ND	ND	ND	ND	ND	ND	ND	ND	ND	ND	ND	ND	ND	ND
Evolinc_SR_tID_00010941	Evolinc_SR_gID_010510	ND	ND	ND	ND	ND	ND	ND	ND	ND	ND	ND	ND	ND	ND	ND	ND	ND	ND
Evolinc_SR_tID_00010942	Evolinc_SR_gID_010511	ND	ND	ND	ND	ND	ND	ND	ND	ND	ND	ND	ND	ND	ND	ND	ND	ND	ND
Evolinc_SR_tID_00001943	Evolinc_SR_gID_001891	ND	ND	ND	ND	ND	ND	ND	ND	ND	ND	ND	ND	ND	ND	ND	ND	ND	ND
Evolinc_SR_tID_00010943	Evolinc_SR_gID_010512	ND	ND	ND	ND	ND	ND	ND	ND	ND	ND	ND	ND	ND	ND	ND	ND	ND	ND
Evolinc_SR_tID_00001951	Evolinc_SR_gID_001899	ND	ND	ND	ND	ND	ND	ND	ND	ND	ND	ND	ND	ND	ND	ND	ND	ND	ND
Evolinc_SR_tID_00010947	Evolinc_SR_gID_010516	ND	ND	ND	ND	ND	ND	ND	ND	ND	ND	ND	ND	ND	ND	ND	ND	ND	ND
Evolinc_SR_tID_00001952	Evolinc_SR_gID_001900	ND	ND	ND	ND	ND	ND	ND	ND	ND	ND	ND	ND	ND	ND	ND	ND	ND	ND
Evolinc_SR_tID_00001953	Evolinc_SR_gID_001901	ND	ND	ND	ND	ND	ND	ND	ND	ND	ND	ND	ND	ND	ND	ND	ND	ND	ND
Evolinc_SR_tID_00010949	Evolinc_SR_gID_010518	ND	ND	ND	ND	ND	ND	ND	ND	ND	ND	ND	ND	ND	ND	ND	ND	ND	ND
Evolinc_SR_tID_00001957	Evolinc_SR_gID_001905	ND	ND	ND	ND	ND	ND	ND	ND	ND	ND	ND	ND	ND	ND	ND	ND	ND	ND
Evolinc_SR_tID_00010950	Evolinc_SR_gID_010519	ND	ND	ND	ND	ND	ND	ND	ND	ND	ND	ND	ND	ND	ND	ND	ND	ND	ND
Evolinc_SR_tID_00010951	Evolinc_SR_gID_010520	ND	ND	ND	ND	ND	ND	ND	ND	ND	ND	ND	ND	ND	ND	ND	ND	ND	ND
Evolinc_SR_tID_00010952	Evolinc_SR_gID_010521	ND	ND	ND	ND	ND	ND	ND	ND	ND	ND	ND	ND	ND	ND	ND	ND	ND	ND
Evolinc_SR_tID_00001962	Evolinc_SR_gID_001910	ND	ND	ND	ND	ND	ND	ND	ND	ND	ND	ND	ND	ND	ND	ND	ND	ND	ND
Evolinc_SR_tID_00001963	Evolinc_SR_gID_001911	ND	ND	ND	ND	ND	ND	ND	ND	ND	ND	ND	ND	ND	ND	ND	ND	ND	ND
Evolinc_SR_tID_00001964	Evolinc_SR_gID_001912	ND	ND	ND	ND	ND	ND	ND	ND	ND	ND	ND	ND	ND	ND	ND	ND	ND	ND
Evolinc_SR_tID_00001965	Evolinc_SR_gID_001913	ND	ND	ND	ND	ND	ND	ND	ND	ND	ND	ND	ND	ND	ND	ND	ND	ND	ND
Evolinc_SR_tID_00001967	Evolinc_SR_gID_001915	ND	ND	ND	ND	ND	ND	ND	ND	ND	ND	ND	ND	ND	ND	ND	ND	ND	ND
Evolinc_SR_tID_00010958	Evolinc_SR_gID_010527	ND	ND	ND	ND	ND	ND	ND	ND	ND	ND	ND	ND	ND	ND	ND	ND	ND	ND
Evolinc_SR_tID_00001968	Evolinc_SR_gID_001916	ND	ND	ND	ND	ND	ND	ND	ND	ND	ND	ND	ND	ND	ND	ND	ND	ND	ND
Evolinc_SR_tID_00010959	Evolinc_SR_gID_010528	ND	ND	ND	ND	ND	ND	ND	ND	ND	ND	ND	ND	ND	ND	ND	ND	ND	ND
Evolinc_SR_tID_00010960	Evolinc_SR_gID_010529	ND	ND	ND	ND	ND	ND	ND	ND	ND	ND	ND	ND	ND	ND	ND	ND	ND	ND
Evolinc_SR_tID_00001971	Evolinc_SR_gID_001919	ND	ND	ND	ND	ND	ND	ND	ND	ND	ND	ND	ND	ND	ND	ND	ND	ND	ND
Evolinc_SR_tID_00010961	Evolinc_SR_gID_010530	ND	ND	ND	ND	ND	ND	ND	ND	ND	ND	ND	ND	ND	ND	ND	ND	ND	ND
Evolinc_SR_tID_00001972	Evolinc_SR_gID_001920	ND	ND	ND	ND	ND	ND	ND	ND	ND	ND	ND	ND	ND	ND	ND	ND	ND	ND
Evolinc_SR_tID_00001974	Evolinc_SR_gID_001922	ND	ND	ND	ND	ND	ND	ND	ND	ND	ND	ND	ND	ND	ND	ND	ND	ND	ND
Evolinc_SR_tID_00010969	Evolinc_SR_gID_010538	ND	ND	ND	ND	ND	ND	ND	ND	ND	ND	ND	ND	ND	ND	ND	ND	ND	ND
Evolinc_SR_tID_00010970	Evolinc_SR_gID_010539	ND	ND	ND	ND	ND	ND	ND	ND	ND	AT1G21945	AT1G21950	-784	16	-0.0616054	0.880931	AT1G21950	0.880931	200
Evolinc_SR_tID_00010971	Evolinc_SR_gID_010540	ND	ND	ND	ND	ND	ND	ND	ND	ND	ND	ND	ND	ND	ND	ND	ND	ND	ND
Evolinc_SR_tID_00010973	Evolinc_SR_gID_010542	ND	ND	ND	ND	ND	ND	ND	ND	ND	ND	ND	ND	ND	ND	ND	ND	ND	ND
Evolinc_SR_tID_00010975	Evolinc_SR_gID_010544	ND	ND	ND	ND	ND	ND	ND	ND	ND	ND	ND	ND	ND	ND	ND	ND	ND	ND
Evolinc_SR_tID_00001981	Evolinc_SR_gID_001929	ND	ND	ND	ND	ND	ND	ND	ND	ND	ND	ND	ND	ND	ND	ND	ND	ND	ND
AT1G05693.1	AT1G05693	ND	ND	ND	ND	ND	ND	ND	ND	ND	ND	ND	ND	ND	ND	ND	ND	ND	ND
Evolinc_SR_tID_00001983	Evolinc_SR_gID_001931	ND	ND	ND	ND	ND	ND	ND	ND	ND	ND	ND	ND	ND	ND	ND	ND	ND	ND
Evolinc_SR_tID_00010978	Evolinc_SR_gID_010547	ND	ND	ND	ND	ND	ND	ND	ND	ND	ND	ND	ND	ND	ND	ND	ND	ND	ND
Evolinc_SR_tID_00001984	Evolinc_SR_gID_001932	ND	ND	ND	ND	ND	ND	ND	ND	ND	ND	ND	ND	ND	ND	ND	ND	ND	ND
Evolinc_SR_tID_00010980	Evolinc_SR_gID_010549	ND	ND	ND	ND	ND	ND	ND	ND	ND	ND	ND	ND	ND	ND	ND	ND	ND	ND
Evolinc_SR_tID_00010982	Evolinc_SR_gID_010551	ND	ND	ND	ND	ND	ND	ND	ND	ND	ND	ND	ND	ND	ND	ND	ND	ND	ND
Evolinc_SR_tID_00001988	Evolinc_SR_gID_001936	ND	ND	ND	ND	ND	ND	ND	ND	ND	ND	ND	ND	ND	ND	ND	ND	ND	ND
AT1G08955.1	AT1G08955	ND	ND	ND	ND	ND	ND	ND	ND	ND	ND	ND	ND	ND	ND	ND	ND	ND	ND
Evolinc_SR_tID_00010989	Evolinc_SR_gID_010554	ND	ND	ND	ND	ND	ND	ND	ND	ND	ND	ND	ND	ND	ND	ND	ND	ND	ND
AT1G05707.1	AT1G05707	ND	ND	ND	ND	ND	ND	ND	ND	ND	ND	ND	ND	ND	ND	ND	ND	ND	ND
Evolinc_SR_tID_00001995	Evolinc_SR_gID_001939	ND	ND	ND	ND	ND	ND	ND	ND	ND	ND	ND	ND	ND	ND	ND	ND	ND	ND
Evolinc_SR_tID_00001996	Evolinc_SR_gID_001940	ND	ND	ND	ND	ND	ND	ND	ND	ND	ND	ND	ND	ND	ND	ND	ND	ND	ND
Evolinc_SR_tID_00010991	Evolinc_SR_gID_010556	ND	ND	ND	ND	ND	ND	ND	ND	ND	ND	ND	ND	ND	ND	ND	ND	ND	ND
Evolinc_SR_tID_00001998	Evolinc_SR_gID_001942	ND	ND	ND	ND	ND	ND	ND	ND	ND	ND	ND	ND	ND	ND	ND	ND	ND	ND
Evolinc_SR_tID_00002000	Evolinc_SR_gID_001944	ND	ND	ND	ND	ND	ND	ND	ND	ND	ND	ND	ND	ND	ND	ND	ND	ND	ND
AT1G05713.1	AT1G05713	ND	ND	ND	ND	ND	ND	ND	ND	ND	ND	ND	ND	ND	ND	ND	ND	ND	ND
Evolinc_SR_tID_00002004	Evolinc_SR_gID_001948	ND	ND	ND	ND	ND	ND	ND	ND	ND	ND	ND	ND	ND	ND	ND	ND	ND	ND
Evolinc_SR_tID_00002006	Evolinc_SR_gID_001950	ND	ND	ND	ND	ND	ND	ND	ND	ND	ND	ND	ND	ND	ND	ND	ND	ND	ND
AT1G05717.1	AT1G05717	ND	ND	ND	ND	ND	ND	ND	ND	ND	ND	ND	ND	ND	ND	ND	ND	ND	ND
Evolinc_SR_tID_00010998	Evolinc_SR_gID_010561	ND	ND	ND	ND	ND	ND	ND	ND	ND	ND	ND	ND	ND	ND	ND	ND	ND	ND
Evolinc_SR_tID_00010999	Evolinc_SR_gID_010562	ND	ND	ND	ND	ND	ND	ND	ND	ND	ND	ND	ND	ND	ND	ND	ND	ND	ND
Evolinc_SR_tID_00002008	Evolinc_SR_gID_001952	ND	ND	ND	ND	ND	ND	ND	ND	ND	ND	ND	ND	ND	ND	ND	ND	ND	ND
Evolinc_SR_tID_00011000	Evolinc_SR_gID_010563	ND	ND	ND	ND	ND	ND	ND	ND	ND	ND	ND	ND	ND	ND	ND	ND	ND	ND
Evolinc_SR_tID_00011001	Evolinc_SR_gID_010564	ND	ND	ND	ND	ND	ND	ND	ND	ND	ND	ND	ND	ND	ND	ND	ND	ND	ND
Evolinc_SR_tID_00002010	Evolinc_SR_gID_001954	ND	ND	ND	ND	ND	ND	ND	ND	ND	ND	ND	ND	ND	ND	ND	ND	ND	ND
Evolinc_SR_tID_00002011	Evolinc_SR_gID_001955	ND	ND	ND	ND	ND	ND	ND	ND	ND	ND	ND	ND	ND	ND	ND	ND	ND	ND
Evolinc_SR_tID_00011005	Evolinc_SR_gID_010568	ND	ND	ND	ND	ND	ND	ND	ND	ND	ND	ND	ND	ND	ND	ND	ND	ND	ND
Evolinc_SR_tID_00011006	Evolinc_SR_gID_010569	ND	ND	ND	ND	ND	ND	ND	ND	ND	ND	ND	ND	ND	ND	ND	ND	ND	ND
Evolinc_SR_tID_00011007	Evolinc_SR_gID_010570	ND	ND	ND	ND	ND	ND	ND	ND	ND	ND	ND	ND	ND	ND	ND	ND	ND	ND
Evolinc_SR_tID_00011010	Evolinc_SR_gID_010573	ND	ND	ND	ND	ND	ND	ND	ND	ND	AT1G22180	AT1G22190	-3509	987	-0.103694	0.739402	AT1G22190	0.739402	1000
Evolinc_SR_tID_00011012	Evolinc_SR_gID_010575	ND	ND	ND	ND	ND	ND	ND	ND	ND	ND	ND	ND	ND	ND	ND	ND	ND	ND
Evolinc_SR_tID_00011013	Evolinc_SR_gID_010576	ND	ND	ND	ND	ND	ND	ND	ND	ND	ND	ND	ND	ND	ND	ND	ND	ND	ND
Evolinc_SR_tID_00011014	Evolinc_SR_gID_010577	ND	ND	ND	ND	ND	ND	ND	ND	ND	ND	ND	ND	ND	ND	ND	ND	ND	ND
Evolinc_SR_tID_00011015	Evolinc_SR_gID_010578	ND	ND	ND	ND	ND	ND	ND	ND	ND	ND	ND	ND	ND	ND	ND	ND	ND	ND
Evolinc_SR_tID_00002018	Evolinc_SR_gID_001962	ND	ND	ND	ND	ND	ND	ND	ND	ND	ND	ND	ND	ND	ND	ND	ND	ND	ND
Evolinc_SR_tID_00011017	Evolinc_SR_gID_010580	ND	ND	ND	ND	ND	ND	ND	ND	ND	ND	ND	ND	ND	ND	ND	ND	ND	ND
Evolinc_SR_tID_00011018	Evolinc_SR_gID_010581	ND	ND	ND	ND	ND	ND	ND	ND	ND	ND	ND	ND	ND	ND	ND	ND	ND	ND
Evolinc_SR_tID_00002021	Evolinc_SR_gID_001965	ND	ND	ND	ND	ND	ND	ND	ND	ND	ND	ND	ND	ND	ND	ND	ND	ND	ND
Evolinc_SR_tID_00011021	Evolinc_SR_gID_010584	ND	ND	ND	ND	ND	ND	ND	ND	ND	ND	ND	ND	ND	ND	ND	ND	ND	ND
AT1G05737.1	AT1G05737	ND	ND	ND	ND	ND	ND	ND	ND	ND	ND	ND	ND	ND	ND	ND	ND	ND	ND
Evolinc_SR_tID_00002026	Evolinc_SR_gID_001970	ND	ND	ND	ND	ND	ND	ND	ND	ND	ND	ND	ND	ND	ND	ND	ND	ND	ND
Evolinc_SR_tID_00002027	Evolinc_SR_gID_001971	ND	ND	ND	ND	ND	ND	ND	ND	ND	ND	ND	ND	ND	ND	ND	ND	ND	ND
Evolinc_SR_tID_00002028	Evolinc_SR_gID_001972	ND	ND	ND	ND	ND	ND	ND	ND	ND	ND	ND	ND	ND	ND	ND	ND	ND	ND
Evolinc_SR_tID_00011025	Evolinc_SR_gID_010588	ND	ND	ND	ND	ND	ND	ND	ND	ND	ND	ND	ND	ND	ND	ND	ND	ND	ND
Evolinc_SR_tID_00002030	Evolinc_SR_gID_001974	ND	ND	ND	ND	ND	ND	ND	ND	ND	ND	ND	ND	ND	ND	ND	ND	ND	ND
Evolinc_SR_tID_00011027	Evolinc_SR_gID_010590	ND	ND	ND	ND	ND	ND	ND	ND	ND	ND	ND	ND	ND	ND	ND	ND	ND	ND
Evolinc_SR_tID_00011029	Evolinc_SR_gID_010592	ND	ND	ND	ND	ND	ND	ND	ND	ND	ND	ND	ND	ND	ND	ND	ND	ND	ND
Evolinc_SR_tID_00002032	Evolinc_SR_gID_001976	ND	ND	ND	ND	ND	ND	ND	ND	ND	ND	ND	ND	ND	ND	ND	ND	ND	ND
Evolinc_SR_tID_00002033	Evolinc_SR_gID_001977	ND	ND	ND	ND	ND	ND	ND	ND	ND	ND	ND	ND	ND	ND	ND	ND	ND	ND
Evolinc_SR_tID_00002034	Evolinc_SR_gID_001978	ND	ND	ND	ND	ND	ND	ND	ND	ND	ND	ND	ND	ND	ND	ND	ND	ND	ND
Evolinc_SR_tID_00011034	Evolinc_SR_gID_010597	ND	ND	ND	ND	ND	ND	ND	ND	ND	ND	ND	ND	ND	ND	ND	ND	ND	ND
Evolinc_SR_tID_00002036	Evolinc_SR_gID_001980	ND	ND	ND	ND	ND	ND	ND	ND	ND	AT1G22400	AT1G22410	-895	3328	0.892347	-0.63522	AT1G22400	0.892347	1000
Evolinc_SR_tID_00002037	Evolinc_SR_gID_001981	ND	ND	ND	ND	ND	ND	ND	ND	ND	AT1G22400	AT1G22410	-1600	2334	0.898242	-0.73719	AT1G22400	0.898242	2000
AT1G22403.2	AT1G22403	ND	ND	ND	ND	ND	ND	ND	ND	ND	AT1G22400	AT1G22410	-1600	2334	0.898242	-0.73719	AT1G22400	0.898242	2000
AT1G22403.1	AT1G22403	ND	ND	ND	ND	ND	ND	ND	ND	ND	ND	ND	ND	ND	ND	ND	ND	ND	ND
Evolinc_SR_tID_00011037	Evolinc_SR_gID_010600	ND	ND	ND	ND	ND	ND	ND	ND	ND	ND	ND	ND	ND	ND	ND	ND	ND	ND
Evolinc_SR_tID_00002039	Evolinc_SR_gID_001983	ND	ND	ND	ND	ND	ND	ND	ND	ND	ND	ND	ND	ND	ND	ND	ND	ND	ND
[truncated: 30,188 more rows]

## Sheet: Brassica
Transcript ID	Gene ID	Tissue_atlas_adjacent_neighbor #1 ID	Tissue_atlas_adjacent_neighbor #2 ID	Tissue_atlas_adjacent_neighbor #1 r-value	Tissue_atlas_adjacent_neighbor #2 r-value	Tissue_atlas_adjacent_neighbor #1 distance	Tissue_atlas_adjacent_neighbor #2 distance	Tissue_atlas_strongest_neighbor_ID (absolute r-value > 0.5)	Tissue_atlas_strongest_neighbor_r	Tissue_atlas_strongest_neighbor_range	Heat_adjacent_neighbor #1 ID	Heat_adjacent_neighbor #2 ID	Heat_adjacent_neighbor #1 r-value	Heat_adjacent_neighbor #2 r-value	Heat_adjacent_neighbor #1 distance	Heat_adjacent_neighbor #2 distance	Heat_strongest_neighbor_ID (absolute r-value > 0.5)	Heat_strongest_neighbor_r	Heat_strongest_neighbor_range
Evolinc_SR_tID_00016834	Evolinc_SR_gID_014811	NA	NA	NA	NA	NA	NA	NA	NA	NA	NA	NA	NA	NA	NA	NA	NA	NA	NA
Evolinc_SR_tID_00016835	Evolinc_SR_gID_014811	NA	NA	NA	NA	NA	NA	NA	NA	NA	NA	NA	NA	NA	NA	NA	NA	NA	NA
Evolinc_SR_tID_00018814	Evolinc_SR_gID_016059	NA	NA	NA	NA	NA	NA	NA	NA	NA	NA	NA	NA	NA	NA	NA	NA	NA	NA
Evolinc_SR_tID_00016836	Evolinc_SR_gID_014812	NA	NA	NA	NA	NA	NA	NA	NA	NA	NA	NA	NA	NA	NA	NA	NA	NA	NA
Evolinc_SR_tID_00018815	Evolinc_SR_gID_016060	NA	NA	NA	NA	NA	NA	NA	NA	NA	NA	NA	NA	NA	NA	NA	NA	NA	NA
Evolinc_SR_tID_00018816	Evolinc_SR_gID_016061	NA	NA	NA	NA	NA	NA	NA	NA	NA	NA	NA	NA	NA	NA	NA	NA	NA	NA
Evolinc_SR_tID_00016837	Evolinc_SR_gID_014813	NA	NA	NA	NA	NA	NA	NA	NA	NA	NA	NA	NA	NA	NA	NA	NA	NA	NA
Evolinc_SR_tID_00016838	Evolinc_SR_gID_014813	NA	NA	NA	NA	NA	NA	NA	NA	NA	NA	NA	NA	NA	NA	NA	NA	NA	NA
Evolinc_SR_tID_00018817	Evolinc_SR_gID_016062	NA	NA	NA	NA	NA	NA	NA	NA	NA	NA	NA	NA	NA	NA	NA	NA	NA	NA
Evolinc_SR_tID_00018818	Evolinc_SR_gID_016063	NA	NA	NA	NA	NA	NA	NA	NA	NA	NA	NA	NA	NA	NA	NA	NA	NA	NA
Evolinc_SR_tID_00018819	Evolinc_SR_gID_016064	NA	NA	NA	NA	NA	NA	NA	NA	NA	NA	NA	NA	NA	NA	NA	NA	NA	NA
Evolinc_SR_tID_00016841	Evolinc_SR_gID_014815	NA	NA	NA	NA	NA	NA	NA	NA	NA	NA	NA	NA	NA	NA	NA	NA	NA	NA
Evolinc_SR_tID_00018820	Evolinc_SR_gID_016065	NA	NA	NA	NA	NA	NA	NA	NA	NA	NA	NA	NA	NA	NA	NA	NA	NA	NA
Evolinc_SR_tID_00018821	Evolinc_SR_gID_016066	NA	NA	NA	NA	NA	NA	NA	NA	NA	NA	NA	NA	NA	NA	NA	NA	NA	NA
Evolinc_SR_tID_00018822	Evolinc_SR_gID_016067	NA	NA	NA	NA	NA	NA	NA	NA	NA	NA	NA	NA	NA	NA	NA	NA	NA	NA
Evolinc_SR_tID_00018823	Evolinc_SR_gID_016068	NA	NA	NA	NA	NA	NA	NA	NA	NA	NA	NA	NA	NA	NA	NA	NA	NA	NA
Evolinc_SR_tID_00014847	Evolinc_SR_gID_013558	NA	NA	NA	NA	NA	NA	NA	NA	NA	NA	NA	NA	NA	NA	NA	NA	NA	NA
Evolinc_SR_tID_00016843	Evolinc_SR_gID_014816	NA	NA	NA	NA	NA	NA	NA	NA	NA	gene:Bra011891	NA	0.104213	NA	-372	NA	NA	NA	NA
Evolinc_SR_tID_00018824	Evolinc_SR_gID_016069	NA	NA	NA	NA	NA	NA	NA	NA	NA	NA	NA	NA	NA	NA	NA	NA	NA	NA
Evolinc_SR_tID_00016844	Evolinc_SR_gID_014817	NA	NA	NA	NA	NA	NA	NA	NA	NA	gene:Bra011889	gene:Bra011888	-0.241531	0.753104	-1100	345	gene:Bra011888	0.753104	500
Evolinc_SR_tID_00014850	Evolinc_SR_gID_013560	NA	NA	NA	NA	NA	NA	NA	NA	NA	NA	NA	NA	NA	NA	NA	NA	NA	NA
Evolinc_SR_tID_00016845	Evolinc_SR_gID_014818	NA	NA	NA	NA	NA	NA	NA	NA	NA	gene:Bra011885	gene:Bra011884	0.472719	0.381633	-5	594	gene:Bra011887	0.650532	10000
Evolinc_SR_tID_00016846	Evolinc_SR_gID_014818	NA	NA	NA	NA	NA	NA	NA	NA	NA	gene:Bra011885	gene:Bra011884	0.472719	0.381633	-5	594	gene:Bra011887	0.650532	10000
Evolinc_SR_tID_00018825	Evolinc_SR_gID_016070	NA	NA	NA	NA	NA	NA	NA	NA	NA	NA	NA	NA	NA	NA	NA	NA	NA	NA
Evolinc_SR_tID_00018826	Evolinc_SR_gID_016071	NA	NA	NA	NA	NA	NA	NA	NA	NA	NA	NA	NA	NA	NA	NA	NA	NA	NA
Evolinc_SR_tID_00016847	Evolinc_SR_gID_014819	NA	NA	NA	NA	NA	NA	NA	NA	NA	NA	NA	NA	NA	NA	NA	NA	NA	NA
Evolinc_SR_tID_00018827	Evolinc_SR_gID_016072	NA	NA	NA	NA	NA	NA	NA	NA	NA	NA	NA	NA	NA	NA	NA	NA	NA	NA
Evolinc_SR_tID_00018828	Evolinc_SR_gID_016073	NA	NA	NA	NA	NA	NA	NA	NA	NA	NA	NA	NA	NA	NA	NA	NA	NA	NA
Evolinc_SR_tID_00014851	Evolinc_SR_gID_013561	NA	NA	NA	NA	NA	NA	NA	NA	NA	gene:Bra011871	NA	-0.540991	NA	104	NA	gene:Bra011869	-0.700217	5000
Evolinc_SR_tID_00014852	Evolinc_SR_gID_013562	gene:Bra011869	NA	0.0678819	NA	1	NA	gene:Bra011871	0.824101	5000	gene:Bra011869	NA	0.86589	NA	1	NA	gene:Bra011869	0.86589	200
Evolinc_SR_tID_00016848	Evolinc_SR_gID_014820	NA	NA	NA	NA	NA	NA	NA	NA	NA	NA	NA	NA	NA	NA	NA	NA	NA	NA
Evolinc_SR_tID_00018829	Evolinc_SR_gID_016074	gene:Bra011865	NA	0.845942	NA	1	NA	gene:Bra011865	0.845942	200	NA	NA	NA	NA	NA	NA	NA	NA	NA
Evolinc_SR_tID_00018830	Evolinc_SR_gID_016075	NA	NA	NA	NA	NA	NA	NA	NA	NA	NA	NA	NA	NA	NA	NA	NA	NA	NA
Evolinc_SR_tID_00018831	Evolinc_SR_gID_016076	NA	NA	NA	NA	NA	NA	NA	NA	NA	NA	NA	NA	NA	NA	NA	NA	NA	NA
Evolinc_SR_tID_00018832	Evolinc_SR_gID_016077	NA	NA	NA	NA	NA	NA	NA	NA	NA	NA	NA	NA	NA	NA	NA	NA	NA	NA
Evolinc_SR_tID_00016849	Evolinc_SR_gID_014821	gene:Bra011862	gene:Bra011861	0.431319	0.0682592	-4	7948	NA	NA	NA	NA	NA	NA	NA	NA	NA	NA	NA	NA
Evolinc_SR_tID_00016850	Evolinc_SR_gID_014822	NA	NA	NA	NA	NA	NA	NA	NA	NA	NA	NA	NA	NA	NA	NA	NA	NA	NA
Evolinc_SR_tID_00018833	Evolinc_SR_gID_016078	NA	NA	NA	NA	NA	NA	NA	NA	NA	NA	NA	NA	NA	NA	NA	NA	NA	NA
Evolinc_SR_tID_00018834	Evolinc_SR_gID_016079	NA	NA	NA	NA	NA	NA	NA	NA	NA	NA	NA	NA	NA	NA	NA	NA	NA	NA
Evolinc_SR_tID_00018835	Evolinc_SR_gID_016080	NA	NA	NA	NA	NA	NA	NA	NA	NA	NA	NA	NA	NA	NA	NA	NA	NA	NA
Evolinc_SR_tID_00016853	Evolinc_SR_gID_014823	NA	NA	NA	NA	NA	NA	NA	NA	NA	NA	NA	NA	NA	NA	NA	NA	NA	NA
Evolinc_LR_tID_00000358	Evolinc_LR_gID_000312	NA	NA	NA	NA	NA	NA	NA	NA	NA	NA	NA	NA	NA	NA	NA	NA	NA	NA
Evolinc_SR_tID_00016854	Evolinc_SR_gID_014824	gene:Bra011847	NA	0.527286	NA	-10	NA	gene:Bra011847	0.527286	200	gene:Bra011847	NA	0.921386	NA	-10	NA	gene:Bra011847	0.921386	200
Evolinc_SR_tID_00018836	Evolinc_SR_gID_016081	NA	NA	NA	NA	NA	NA	NA	NA	NA	NA	NA	NA	NA	NA	NA	NA	NA	NA
Evolinc_SR_tID_00018837	Evolinc_SR_gID_016082	NA	NA	NA	NA	NA	NA	NA	NA	NA	NA	NA	NA	NA	NA	NA	NA	NA	NA
Evolinc_SR_tID_00018838	Evolinc_SR_gID_016083	NA	NA	NA	NA	NA	NA	NA	NA	NA	NA	NA	NA	NA	NA	NA	NA	NA	NA
Evolinc_SR_tID_00014854	Evolinc_SR_gID_013564	NA	NA	NA	NA	NA	NA	NA	NA	NA	NA	NA	NA	NA	NA	NA	NA	NA	NA
Evolinc_SR_tID_00018839	Evolinc_SR_gID_016084	NA	NA	NA	NA	NA	NA	NA	NA	NA	NA	NA	NA	NA	NA	NA	NA	NA	NA
Evolinc_SR_tID_00018840	Evolinc_SR_gID_016085	NA	NA	NA	NA	NA	NA	NA	NA	NA	NA	NA	NA	NA	NA	NA	NA	NA	NA
Evolinc_SR_tID_00018841	Evolinc_SR_gID_016086	NA	NA	NA	NA	NA	NA	NA	NA	NA	NA	NA	NA	NA	NA	NA	NA	NA	NA
Evolinc_SR_tID_00016858	Evolinc_SR_gID_014826	NA	NA	NA	NA	NA	NA	NA	NA	NA	NA	NA	NA	NA	NA	NA	NA	NA	NA
Evolinc_SR_tID_00018842	Evolinc_SR_gID_016087	NA	NA	NA	NA	NA	NA	NA	NA	NA	gene:Bra011835	NA	0.596781	NA	-3235	NA	gene:Bra011835	0.596781	5000
Evolinc_SR_tID_00018843	Evolinc_SR_gID_016088	NA	NA	NA	NA	NA	NA	NA	NA	NA	NA	NA	NA	NA	NA	NA	NA	NA	NA
Evolinc_SR_tID_00018844	Evolinc_SR_gID_016089	NA	NA	NA	NA	NA	NA	NA	NA	NA	NA	NA	NA	NA	NA	NA	NA	NA	NA
Evolinc_SR_tID_00014855	Evolinc_SR_gID_013565	NA	NA	NA	NA	NA	NA	NA	NA	NA	NA	NA	NA	NA	NA	NA	NA	NA	NA
Evolinc_SR_tID_00016859	Evolinc_SR_gID_014827	gene:Bra011833	NA	-0.343961	NA	-2770	NA	NA	NA	NA	NA	NA	NA	NA	NA	NA	NA	NA	NA
Evolinc_SR_tID_00018845	Evolinc_SR_gID_016090	NA	NA	NA	NA	NA	NA	NA	NA	NA	NA	NA	NA	NA	NA	NA	NA	NA	NA
Evolinc_SR_tID_00016860	Evolinc_SR_gID_014828	gene:Bra011830	gene:Bra011829	0.720157	0.843599	-445	794	gene:Bra011829	0.843599	1000	gene:Bra011830	NA	0.0372418	NA	-445	NA	NA	NA	NA
Evolinc_SR_tID_00018846	Evolinc_SR_gID_016091	NA	NA	NA	NA	NA	NA	NA	NA	NA	NA	NA	NA	NA	NA	NA	NA	NA	NA
Evolinc_SR_tID_00018847	Evolinc_SR_gID_016092	NA	NA	NA	NA	NA	NA	NA	NA	NA	NA	NA	NA	NA	NA	NA	NA	NA	NA
Evolinc_SR_tID_00018848	Evolinc_SR_gID_016093	NA	NA	NA	NA	NA	NA	NA	NA	NA	NA	NA	NA	NA	NA	NA	NA	NA	NA
Evolinc_SR_tID_00018849	Evolinc_SR_gID_016094	NA	NA	NA	NA	NA	NA	NA	NA	NA	NA	NA	NA	NA	NA	NA	NA	NA	NA
Evolinc_SR_tID_00014862	Evolinc_SR_gID_013567	NA	NA	NA	NA	NA	NA	NA	NA	NA	NA	NA	NA	NA	NA	NA	NA	NA	NA
Evolinc_SR_tID_00018850	Evolinc_SR_gID_016095	NA	NA	NA	NA	NA	NA	NA	NA	NA	NA	NA	NA	NA	NA	NA	NA	NA	NA
Evolinc_SR_tID_00018851	Evolinc_SR_gID_016096	NA	NA	NA	NA	NA	NA	NA	NA	NA	NA	NA	NA	NA	NA	NA	NA	NA	NA
Evolinc_SR_tID_00018852	Evolinc_SR_gID_016097	NA	NA	NA	NA	NA	NA	NA	NA	NA	NA	NA	NA	NA	NA	NA	NA	NA	NA
Evolinc_SR_tID_00018853	Evolinc_SR_gID_016098	NA	NA	NA	NA	NA	NA	NA	NA	NA	NA	NA	NA	NA	NA	NA	NA	NA	NA
Evolinc_SR_tID_00018854	Evolinc_SR_gID_016099	NA	NA	NA	NA	NA	NA	NA	NA	NA	NA	NA	NA	NA	NA	NA	NA	NA	NA
Evolinc_SR_tID_00018855	Evolinc_SR_gID_016100	gene:Bra011822	gene:Bra011821	0.0165161	0.125051	-8978	55	NA	NA	NA	NA	NA	NA	NA	NA	NA	NA	NA	NA
Evolinc_LR_tID_00000359	Evolinc_LR_gID_000313	gene:Bra011820	gene:Bra011819	0.0957321	0.235514	-651	2625	gene:Bra011821	0.527496	10000	gene:Bra011820	gene:Bra011819	0.753667	0.316811	-651	2625	gene:Bra011818	0.783354	10000
Evolinc_SR_tID_00014863	Evolinc_SR_gID_013568	NA	NA	NA	NA	NA	NA	NA	NA	NA	NA	NA	NA	NA	NA	NA	NA	NA	NA
Evolinc_SR_tID_00016861	Evolinc_SR_gID_014829	NA	NA	NA	NA	NA	NA	NA	NA	NA	NA	NA	NA	NA	NA	NA	NA	NA	NA
Evolinc_SR_tID_00014864	Evolinc_SR_gID_013569	gene:Bra011816	NA	-0.226372	NA	1112	NA	gene:Bra011814	0.653001	10000	NA	NA	NA	NA	NA	NA	NA	NA	NA
Evolinc_SR_tID_00016862	Evolinc_SR_gID_014829	NA	NA	NA	NA	NA	NA	NA	NA	NA	NA	NA	NA	NA	NA	NA	NA	NA	NA
Evolinc_SR_tID_00014865	Evolinc_SR_gID_013570	gene:Bra011814	NA	0.0967155	NA	-747	NA	gene:Bra011809	-0.821501	10000	gene:Bra011814	NA	-0.470603	NA	-747	NA	NA	NA	NA
Evolinc_SR_tID_00016863	Evolinc_SR_gID_014830	gene:Bra011810	gene:Bra011809	0.395368	0.978	-599	15	gene:Bra011809	0.978	200	NA	NA	NA	NA	NA	NA	NA	NA	NA
Evolinc_SR_tID_00016864	Evolinc_SR_gID_014831	gene:Bra011809	gene:Bra011808	0.892018	0.693957	-5	3566	gene:Bra011809	0.892018	200	NA	NA	NA	NA	NA	NA	NA	NA	NA
Evolinc_SR_tID_00018856	Evolinc_SR_gID_016101	NA	NA	NA	NA	NA	NA	NA	NA	NA	NA	NA	NA	NA	NA	NA	NA	NA	NA
Evolinc_SR_tID_00018857	Evolinc_SR_gID_016102	NA	NA	NA	NA	NA	NA	NA	NA	NA	NA	NA	NA	NA	NA	NA	NA	NA	NA
Evolinc_SR_tID_00018858	Evolinc_SR_gID_016103	NA	NA	NA	NA	NA	NA	NA	NA	NA	NA	NA	NA	NA	NA	NA	NA	NA	NA
Evolinc_SR_tID_00018859	Evolinc_SR_gID_016104	NA	NA	NA	NA	NA	NA	NA	NA	NA	gene:Bra011805	NA	0.95912	NA	23	NA	gene:Bra011805	0.95912	200
Evolinc_SR_tID_00016867	Evolinc_SR_gID_014833	gene:Bra011805	gene:Bra011804	0.648391	-0.157866	-1	761	gene:Bra011805	0.648391	200	gene:Bra011805	gene:Bra011804	0.938966	0.823713	-1	761	gene:Bra011805	0.938966	200
Evolinc_SR_tID_00016868	Evolinc_SR_gID_014834	NA	NA	NA	NA	NA	NA	NA	NA	NA	NA	NA	NA	NA	NA	NA	NA	NA	NA
Evolinc_SR_tID_00018860	Evolinc_SR_gID_016105	NA	NA	NA	NA	NA	NA	NA	NA	NA	NA	NA	NA	NA	NA	NA	NA	NA	NA
Evolinc_SR_tID_00014867	Evolinc_SR_gID_013572	NA	NA	NA	NA	NA	NA	NA	NA	NA	NA	NA	NA	NA	NA	NA	NA	NA	NA
Evolinc_SR_tID_00018861	Evolinc_SR_gID_016106	NA	NA	NA	NA	NA	NA	NA	NA	NA	NA	NA	NA	NA	NA	NA	NA	NA	NA
Evolinc_SR_tID_00018862	Evolinc_SR_gID_016107	NA	NA	NA	NA	NA	NA	NA	NA	NA	NA	NA	NA	NA	NA	NA	NA	NA	NA
Evolinc_SR_tID_00018863	Evolinc_SR_gID_016108	NA	NA	NA	NA	NA	NA	NA	NA	NA	NA	NA	NA	NA	NA	NA	NA	NA	NA
Evolinc_SR_tID_00018864	Evolinc_SR_gID_016109	NA	NA	NA	NA	NA	NA	NA	NA	NA	NA	NA	NA	NA	NA	NA	NA	NA	NA
Evolinc_SR_tID_00018865	Evolinc_SR_gID_016110	NA	NA	NA	NA	NA	NA	NA	NA	NA	NA	NA	NA	NA	NA	NA	NA	NA	NA
Evolinc_SR_tID_00018866	Evolinc_SR_gID_016111	NA	NA	NA	NA	NA	NA	NA	NA	NA	NA	NA	NA	NA	NA	NA	NA	NA	NA
Evolinc_SR_tID_00018867	Evolinc_SR_gID_016112	NA	NA	NA	NA	NA	NA	NA	NA	NA	NA	NA	NA	NA	NA	NA	NA	NA	NA
Evolinc_SR_tID_00018868	Evolinc_SR_gID_016113	NA	NA	NA	NA	NA	NA	NA	NA	NA	NA	NA	NA	NA	NA	NA	NA	NA	NA
Evolinc_SR_tID_00018869	Evolinc_SR_gID_016114	NA	NA	NA	NA	NA	NA	NA	NA	NA	NA	NA	NA	NA	NA	NA	NA	NA	NA
Evolinc_SR_tID_00018870	Evolinc_SR_gID_016115	NA	NA	NA	NA	NA	NA	NA	NA	NA	NA	NA	NA	NA	NA	NA	NA	NA	NA
Evolinc_SR_tID_00018871	Evolinc_SR_gID_016116	NA	NA	NA	NA	NA	NA	NA	NA	NA	NA	NA	NA	NA	NA	NA	NA	NA	NA
Evolinc_SR_tID_00018872	Evolinc_SR_gID_016117	NA	NA	NA	NA	NA	NA	NA	NA	NA	NA	NA	NA	NA	NA	NA	NA	NA	NA
Evolinc_SR_tID_00018873	Evolinc_SR_gID_016118	NA	NA	NA	NA	NA	NA	NA	NA	NA	NA	NA	NA	NA	NA	NA	NA	NA	NA
Evolinc_SR_tID_00018874	Evolinc_SR_gID_016119	NA	NA	NA	NA	NA	NA	NA	NA	NA	NA	NA	NA	NA	NA	NA	NA	NA	NA
Evolinc_SR_tID_00018875	Evolinc_SR_gID_016120	NA	NA	NA	NA	NA	NA	NA	NA	NA	NA	NA	NA	NA	NA	NA	NA	NA	NA
Evolinc_SR_tID_00018876	Evolinc_SR_gID_016121	NA	NA	NA	NA	NA	NA	NA	NA	NA	NA	NA	NA	NA	NA	NA	NA	NA	NA
Evolinc_SR_tID_00014872	Evolinc_SR_gID_013575	NA	NA	NA	NA	NA	NA	NA	NA	NA	NA	NA	NA	NA	NA	NA	NA	NA	NA
Evolinc_SR_tID_00018877	Evolinc_SR_gID_016122	NA	NA	NA	NA	NA	NA	NA	NA	NA	NA	NA	NA	NA	NA	NA	NA	NA	NA
Evolinc_SR_tID_00018878	Evolinc_SR_gID_016123	NA	NA	NA	NA	NA	NA	NA	NA	NA	NA	NA	NA	NA	NA	NA	NA	NA	NA
Evolinc_SR_tID_00018879	Evolinc_SR_gID_016124	NA	NA	NA	NA	NA	NA	NA	NA	NA	NA	NA	NA	NA	NA	NA	NA	NA	NA
Evolinc_SR_tID_00018880	Evolinc_SR_gID_016125	NA	NA	NA	NA	NA	NA	NA	NA	NA	NA	NA	NA	NA	NA	NA	NA	NA	NA
Evolinc_SR_tID_00018881	Evolinc_SR_gID_016126	NA	NA	NA	NA	NA	NA	NA	NA	NA	NA	NA	NA	NA	NA	NA	NA	NA	NA
Evolinc_SR_tID_00016873	Evolinc_SR_gID_014838	NA	NA	NA	NA	NA	NA	NA	NA	NA	gene:Bra011779	NA	0.796303	NA	-51	NA	gene:Bra011779	0.796303	200
Evolinc_SR_tID_00018882	Evolinc_SR_gID_016127	NA	NA	NA	NA	NA	NA	NA	NA	NA	NA	NA	NA	NA	NA	NA	NA	NA	NA
Evolinc_SR_tID_00018883	Evolinc_SR_gID_016128	NA	NA	NA	NA	NA	NA	NA	NA	NA	gene:Bra011776	NA	0.957916	NA	73	NA	gene:Bra011776	0.957916	200
Evolinc_SR_tID_00018884	Evolinc_SR_gID_016129	NA	NA	NA	NA	NA	NA	NA	NA	NA	NA	NA	NA	NA	NA	NA	NA	NA	NA
Evolinc_SR_tID_00018885	Evolinc_SR_gID_016130	NA	NA	NA	NA	NA	NA	NA	NA	NA	NA	NA	NA	NA	NA	NA	NA	NA	NA
Evolinc_SR_tID_00018886	Evolinc_SR_gID_016131	NA	NA	NA	NA	NA	NA	NA	NA	NA	NA	NA	NA	NA	NA	NA	NA	NA	NA
Evolinc_SR_tID_00016875	Evolinc_SR_gID_014840	NA	NA	NA	NA	NA	NA	NA	NA	NA	NA	NA	NA	NA	NA	NA	NA	NA	NA
Evolinc_SR_tID_00018887	Evolinc_SR_gID_016132	NA	NA	NA	NA	NA	NA	NA	NA	NA	NA	NA	NA	NA	NA	NA	NA	NA	NA
Evolinc_SR_tID_00018888	Evolinc_SR_gID_016133	NA	NA	NA	NA	NA	NA	NA	NA	NA	NA	NA	NA	NA	NA	NA	NA	NA	NA
Evolinc_SR_tID_00018889	Evolinc_SR_gID_016134	NA	NA	NA	NA	NA	NA	NA	NA	NA	NA	NA	NA	NA	NA	NA	NA	NA	NA
Evolinc_SR_tID_00016878	Evolinc_SR_gID_014842	NA	NA	NA	NA	NA	NA	NA	NA	NA	NA	NA	NA	NA	NA	NA	NA	NA	NA
Evolinc_SR_tID_00018890	Evolinc_SR_gID_016135	NA	NA	NA	NA	NA	NA	NA	NA	NA	NA	NA	NA	NA	NA	NA	NA	NA	NA
Evolinc_SR_tID_00018891	Evolinc_SR_gID_016136	NA	NA	NA	NA	NA	NA	NA	NA	NA	NA	NA	NA	NA	NA	NA	NA	NA	NA
Evolinc_SR_tID_00016879	Evolinc_SR_gID_014843	NA	NA	NA	NA	NA	NA	NA	NA	NA	NA	NA	NA	NA	NA	NA	NA	NA	NA
Evolinc_SR_tID_00016882	Evolinc_SR_gID_014845	NA	NA	NA	NA	NA	NA	NA	NA	NA	NA	NA	NA	NA	NA	NA	NA	NA	NA
Evolinc_SR_tID_00018892	Evolinc_SR_gID_016137	NA	NA	NA	NA	NA	NA	NA	NA	NA	NA	NA	NA	NA	NA	NA	NA	NA	NA
Evolinc_SR_tID_00016883	Evolinc_SR_gID_014846	NA	NA	NA	NA	NA	NA	NA	NA	NA	NA	NA	NA	NA	NA	NA	NA	NA	NA
Evolinc_SR_tID_00018893	Evolinc_SR_gID_016138	NA	NA	NA	NA	NA	NA	NA	NA	NA	NA	NA	NA	NA	NA	NA	NA	NA	NA
Evolinc_SR_tID_00018894	Evolinc_SR_gID_016139	NA	NA	NA	NA	NA	NA	NA	NA	NA	NA	NA	NA	NA	NA	NA	NA	NA	NA
Evolinc_SR_tID_00018895	Evolinc_SR_gID_016140	NA	NA	NA	NA	NA	NA	NA	NA	NA	NA	NA	NA	NA	NA	NA	NA	NA	NA
Evolinc_SR_tID_00018896	Evolinc_SR_gID_016141	NA	NA	NA	NA	NA	NA	NA	NA	NA	NA	NA	NA	NA	NA	NA	NA	NA	NA
Evolinc_SR_tID_00018897	Evolinc_SR_gID_016142	NA	NA	NA	NA	NA	NA	NA	NA	NA	NA	NA	NA	NA	NA	NA	NA	NA	NA
Evolinc_SR_tID_00018898	Evolinc_SR_gID_016143	NA	NA	NA	NA	NA	NA	NA	NA	NA	NA	NA	NA	NA	NA	NA	NA	NA	NA
Evolinc_SR_tID_00018899	Evolinc_SR_gID_016144	NA	NA	NA	NA	NA	NA	NA	NA	NA	NA	NA	NA	NA	NA	NA	NA	NA	NA
Evolinc_SR_tID_00018900	Evolinc_SR_gID_016145	NA	NA	NA	NA	NA	NA	NA	NA	NA	NA	NA	NA	NA	NA	NA	NA	NA	NA
Evolinc_SR_tID_00018901	Evolinc_SR_gID_016146	NA	NA	NA	NA	NA	NA	NA	NA	NA	NA	NA	NA	NA	NA	NA	NA	NA	NA
Evolinc_SR_tID_00018902	Evolinc_SR_gID_016147	NA	NA	NA	NA	NA	NA	NA	NA	NA	NA	NA	NA	NA	NA	NA	NA	NA	NA
Evolinc_SR_tID_00016884	Evolinc_SR_gID_014847	NA	NA	NA	NA	NA	NA	NA	NA	NA	NA	NA	NA	NA	NA	NA	NA	NA	NA
Evolinc_SR_tID_00016885	Evolinc_SR_gID_014847	NA	NA	NA	NA	NA	NA	NA	NA	NA	NA	NA	NA	NA	NA	NA	NA	NA	NA
Evolinc_SR_tID_00014875	Evolinc_SR_gID_013577	NA	NA	NA	NA	NA	NA	NA	NA	NA	NA	NA	NA	NA	NA	NA	NA	NA	NA
Evolinc_SR_tID_00014876	Evolinc_SR_gID_013578	NA	NA	NA	NA	NA	NA	NA	NA	NA	NA	NA	NA	NA	NA	NA	NA	NA	NA
Evolinc_SR_tID_00018903	Evolinc_SR_gID_016148	NA	NA	NA	NA	NA	NA	NA	NA	NA	NA	NA	NA	NA	NA	NA	NA	NA	NA
Evolinc_SR_tID_00018904	Evolinc_SR_gID_016149	NA	NA	NA	NA	NA	NA	NA	NA	NA	NA	NA	NA	NA	NA	NA	NA	NA	NA
Evolinc_SR_tID_00014877	Evolinc_SR_gID_013579	NA	NA	NA	NA	NA	NA	NA	NA	NA	NA	NA	NA	NA	NA	NA	NA	NA	NA
Evolinc_SR_tID_00018905	Evolinc_SR_gID_016150	NA	NA	NA	NA	NA	NA	NA	NA	NA	NA	NA	NA	NA	NA	NA	NA	NA	NA
Evolinc_SR_tID_00018906	Evolinc_SR_gID_016151	NA	NA	NA	NA	NA	NA	NA	NA	NA	NA	NA	NA	NA	NA	NA	NA	NA	NA
Evolinc_SR_tID_00018907	Evolinc_SR_gID_016152	NA	NA	NA	NA	NA	NA	NA	NA	NA	gene:Bra011744	NA	0.911937	NA	13	NA	gene:Bra011744	0.911937	200
Evolinc_SR_tID_00016887	Evolinc_SR_gID_014848	NA	NA	NA	NA	NA	NA	NA	NA	NA	gene:Bra011744	NA	-0.205195	NA	-933	NA	NA	NA	NA
Evolinc_SR_tID_00018908	Evolinc_SR_gID_016153	NA	NA	NA	NA	NA	NA	NA	NA	NA	NA	NA	NA	NA	NA	NA	NA	NA	NA
Evolinc_SR_tID_00018909	Evolinc_SR_gID_016154	NA	NA	NA	NA	NA	NA	NA	NA	NA	NA	NA	NA	NA	NA	NA	NA	NA	NA
Evolinc_SR_tID_00018910	Evolinc_SR_gID_016155	NA	NA	NA	NA	NA	NA	NA	NA	NA	NA	NA	NA	NA	NA	NA	NA	NA	NA
Evolinc_SR_tID_00018911	Evolinc_SR_gID_016156	NA	NA	NA	NA	NA	NA	NA	NA	NA	NA	NA	NA	NA	NA	NA	NA	NA	NA
Evolinc_SR_tID_00018912	Evolinc_SR_gID_016157	NA	NA	NA	NA	NA	NA	NA	NA	NA	NA	NA	NA	NA	NA	NA	NA	NA	NA
Evolinc_SR_tID_00016888	Evolinc_SR_gID_014849	NA	NA	NA	NA	NA	NA	NA	NA	NA	NA	NA	NA	NA	NA	NA	NA	NA	NA
Evolinc_SR_tID_00014880	Evolinc_SR_gID_013581	NA	NA	NA	NA	NA	NA	NA	NA	NA	gene:Bra011741	NA	0.383733	NA	6	NA	NA	NA	NA
Evolinc_SR_tID_00018913	Evolinc_SR_gID_016158	NA	NA	NA	NA	NA	NA	NA	NA	NA	NA	NA	NA	NA	NA	NA	NA	NA	NA
Evolinc_SR_tID_00018914	Evolinc_SR_gID_016159	NA	NA	NA	NA	NA	NA	NA	NA	NA	NA	NA	NA	NA	NA	NA	NA	NA	NA
Evolinc_SR_tID_00018915	Evolinc_SR_gID_016160	NA	NA	NA	NA	NA	NA	NA	NA	NA	NA	NA	NA	NA	NA	NA	NA	NA	NA
Evolinc_SR_tID_00014881	Evolinc_SR_gID_013582	NA	NA	NA	NA	NA	NA	NA	NA	NA	NA	NA	NA	NA	NA	NA	NA	NA	NA
Evolinc_SR_tID_00018916	Evolinc_SR_gID_016161	NA	NA	NA	NA	NA	NA	NA	NA	NA	NA	NA	NA	NA	NA	NA	NA	NA	NA
Evolinc_SR_tID_00018917	Evolinc_SR_gID_016162	NA	NA	NA	NA	NA	NA	NA	NA	NA	NA	NA	NA	NA	NA	NA	NA	NA	NA
Evolinc_SR_tID_00018918	Evolinc_SR_gID_016163	NA	NA	NA	NA	NA	NA	NA	NA	NA	NA	NA	NA	NA	NA	NA	NA	NA	NA
Evolinc_SR_tID_00018919	Evolinc_SR_gID_016164	NA	NA	NA	NA	NA	NA	NA	NA	NA	NA	NA	NA	NA	NA	NA	NA	NA	NA
Evolinc_SR_tID_00014882	Evolinc_SR_gID_013583	NA	NA	NA	NA	NA	NA	NA	NA	NA	NA	NA	NA	NA	NA	NA	NA	NA	NA
Evolinc_SR_tID_00016890	Evolinc_SR_gID_014851	NA	NA	NA	NA	NA	NA	NA	NA	NA	NA	NA	NA	NA	NA	NA	NA	NA	NA
Evolinc_SR_tID_00018920	Evolinc_SR_gID_016165	NA	NA	NA	NA	NA	NA	NA	NA	NA	gene:Bra011724	NA	0.388261	NA	911	NA	gene:Bra011726	0.754887	5000
Evolinc_SR_tID_00018921	Evolinc_SR_gID_016166	NA	NA	NA	NA	NA	NA	NA	NA	NA	NA	NA	NA	NA	NA	NA	NA	NA	NA
Evolinc_SR_tID_00018922	Evolinc_SR_gID_016167	NA	NA	NA	NA	NA	NA	NA	NA	NA	NA	NA	NA	NA	NA	NA	NA	NA	NA
Evolinc_SR_tID_00018923	Evolinc_SR_gID_016168	NA	NA	NA	NA	NA	NA	NA	NA	NA	NA	NA	NA	NA	NA	NA	NA	NA	NA
Evolinc_SR_tID_00018924	Evolinc_SR_gID_016169	NA	NA	NA	NA	NA	NA	NA	NA	NA	gene:Bra011720	gene:Bra011719	-0.805445	0.0516356	-2371	8774	gene:Bra011720	-0.805445	5000
Evolinc_SR_tID_00018925	Evolinc_SR_gID_016170	NA	NA	NA	NA	NA	NA	NA	NA	NA	NA	NA	NA	NA	NA	NA	NA	NA	NA
Evolinc_SR_tID_00018926	Evolinc_SR_gID_016171	NA	NA	NA	NA	NA	NA	NA	NA	NA	NA	NA	NA	NA	NA	NA	NA	NA	NA
Evolinc_SR_tID_00018927	Evolinc_SR_gID_016172	NA	NA	NA	NA	NA	NA	NA	NA	NA	NA	NA	NA	NA	NA	NA	NA	NA	NA
Evolinc_SR_tID_00016892	Evolinc_SR_gID_014852	gene:Bra011713	gene:Bra011712	0.951123	0.563547	-44	6459	gene:Bra011713	0.951123	200	gene:Bra011713	gene:Bra011712	0.804194	-0.0292226	-44	6459	gene:Bra011713	0.804194	200
Evolinc_SR_tID_00018928	Evolinc_SR_gID_016173	NA	NA	NA	NA	NA	NA	NA	NA	NA	NA	NA	NA	NA	NA	NA	NA	NA	NA
Evolinc_SR_tID_00014886	Evolinc_SR_gID_013586	NA	NA	NA	NA	NA	NA	NA	NA	NA	NA	NA	NA	NA	NA	NA	NA	NA	NA
Evolinc_SR_tID_00014887	Evolinc_SR_gID_013587	NA	NA	NA	NA	NA	NA	NA	NA	NA	gene:Bra011713	gene:Bra011712	0.947395	0.185082	-4857	20	gene:Bra011713	0.947395	5000
Evolinc_SR_tID_00018929	Evolinc_SR_gID_016174	NA	NA	NA	NA	NA	NA	NA	NA	NA	NA	NA	NA	NA	NA	NA	NA	NA	NA
Evolinc_SR_tID_00014888	Evolinc_SR_gID_013588	NA	NA	NA	NA	NA	NA	NA	NA	NA	NA	NA	NA	NA	NA	NA	NA	NA	NA
Evolinc_SR_tID_00018930	Evolinc_SR_gID_016175	NA	NA	NA	NA	NA	NA	NA	NA	NA	NA	NA	NA	NA	NA	NA	NA	NA	NA
Evolinc_SR_tID_00014889	Evolinc_SR_gID_013589	NA	NA	NA	NA	NA	NA	NA	NA	NA	NA	NA	NA	NA	NA	NA	NA	NA	NA
Evolinc_SR_tID_00014890	Evolinc_SR_gID_013590	gene:Bra011702	NA	0.0930391	NA	-340	NA	gene:Bra011703	-0.543167	10000	NA	NA	NA	NA	NA	NA	NA	NA	NA
Evolinc_SR_tID_00016894	Evolinc_SR_gID_014853	NA	NA	NA	NA	NA	NA	NA	NA	NA	NA	NA	NA	NA	NA	NA	NA	NA	NA
Evolinc_SR_tID_00014892	Evolinc_SR_gID_013591	NA	NA	NA	NA	NA	NA	NA	NA	NA	gene:Bra011702	gene:Bra011701	0.122766	0.808344	-4356	153	gene:Bra011701	0.808344	200
Evolinc_SR_tID_00018931	Evolinc_SR_gID_016176	NA	NA	NA	NA	NA	NA	NA	NA	NA	NA	NA	NA	NA	NA	NA	NA	NA	NA
Evolinc_SR_tID_00014895	Evolinc_SR_gID_013593	gene:Bra011697	gene:Bra011696	0.665351	0.011569	-2371	8189	gene:Bra011699	0.733249	10000	NA	NA	NA	NA	NA	NA	NA	NA	NA
Evolinc_SR_tID_00016895	Evolinc_SR_gID_014854	gene:Bra011697	gene:Bra011696	-0.686524	-0.174056	-6668	161	gene:Bra011697	-0.686524	10000	gene:Bra011696	NA	-0.779295	NA	161	NA	gene:Bra011696	-0.779295	200
Evolinc_SR_tID_00018932	Evolinc_SR_gID_016177	NA	NA	NA	NA	NA	NA	NA	NA	NA	NA	NA	NA	NA	NA	NA	NA	NA	NA
Evolinc_SR_tID_00018933	Evolinc_SR_gID_016178	NA	NA	NA	NA	NA	NA	NA	NA	NA	NA	NA	NA	NA	NA	NA	NA	NA	NA
Evolinc_SR_tID_00018934	Evolinc_SR_gID_016179	NA	NA	NA	NA	NA	NA	NA	NA	NA	NA	NA	NA	NA	NA	NA	NA	NA	NA
Evolinc_SR_tID_00018935	Evolinc_SR_gID_016180	NA	NA	NA	NA	NA	NA	NA	NA	NA	NA	NA	NA	NA	NA	NA	NA	NA	NA
Evolinc_SR_tID_00016896	Evolinc_SR_gID_014855	NA	NA	NA	NA	NA	NA	NA	NA	NA	NA	NA	NA	NA	NA	NA	NA	NA	NA
Evolinc_SR_tID_00014902	Evolinc_SR_gID_013594	gene:Bra011690	gene:Bra011689	0.786757	-0.138487	-946	16	gene:Bra011690	0.786757	1000	gene:Bra011690	gene:Bra011689	0.642295	0.924678	-946	16	gene:Bra011689	0.924678	200
Evolinc_SR_tID_00018936	Evolinc_SR_gID_016181	NA	NA	NA	NA	NA	NA	NA	NA	NA	NA	NA	NA	NA	NA	NA	NA	NA	NA
Evolinc_SR_tID_00018937	Evolinc_SR_gID_016182	NA	NA	NA	NA	NA	NA	NA	NA	NA	NA	NA	NA	NA	NA	NA	NA	NA	NA
Evolinc_SR_tID_00018938	Evolinc_SR_gID_016183	NA	NA	NA	NA	NA	NA	NA	NA	NA	NA	NA	NA	NA	NA	NA	NA	NA	NA
Evolinc_SR_tID_00018939	Evolinc_SR_gID_016184	NA	NA	NA	NA	NA	NA	NA	NA	NA	NA	NA	NA	NA	NA	NA	NA	NA	NA
Evolinc_SR_tID_00014905	Evolinc_SR_gID_013596	gene:Bra011682	NA	0.822519	NA	-24	NA	gene:Bra011682	0.822519	200	gene:Bra011682	gene:Bra011681	0.881787	0.325537	-24	989	gene:Bra011682	0.881787	200
Evolinc_SR_tID_00014906	Evolinc_SR_gID_013596	gene:Bra011682	NA	0.822519	NA	-24	NA	gene:Bra011682	0.822519	200	gene:Bra011682	gene:Bra011681	0.881787	0.325537	-24	989	gene:Bra011682	0.881787	200
Evolinc_SR_tID_00016898	Evolinc_SR_gID_014857	NA	NA	NA	NA	NA	NA	NA	NA	NA	gene:Bra011680	gene:Bra011679	0.269294	-0.680169	-240	187	gene:Bra011679	-0.680169	200
Evolinc_SR_tID_00016899	Evolinc_SR_gID_014857	NA	NA	NA	NA	NA	NA	NA	NA	NA	gene:Bra011680	gene:Bra011679	0.269294	-0.680169	-240	187	gene:Bra011679	-0.680169	200
Evolinc_SR_tID_00014907	Evolinc_SR_gID_013597	NA	NA	NA	NA	NA	NA	NA	NA	NA	NA	NA	NA	NA	NA	NA	NA	NA	NA
Evolinc_SR_tID_00018940	Evolinc_SR_gID_016185	NA	NA	NA	NA	NA	NA	NA	NA	NA	NA	NA	NA	NA	NA	NA	NA	NA	NA
Evolinc_SR_tID_00018941	Evolinc_SR_gID_016186	NA	NA	NA	NA	NA	NA	NA	NA	NA	NA	NA	NA	NA	NA	NA	NA	NA	NA
Evolinc_SR_tID_00014910	Evolinc_SR_gID_013598	NA	NA	NA	NA	NA	NA	NA	NA	NA	NA	NA	NA	NA	NA	NA	NA	NA	NA
Evolinc_SR_tID_00018942	Evolinc_SR_gID_016187	NA	NA	NA	NA	NA	NA	NA	NA	NA	NA	NA	NA	NA	NA	NA	NA	NA	NA
Evolinc_SR_tID_00014911	Evolinc_SR_gID_013599	NA	NA	NA	NA	NA	NA	NA	NA	NA	NA	NA	NA	NA	NA	NA	NA	NA	NA
Evolinc_SR_tID_00016902	Evolinc_SR_gID_014859	NA	NA	NA	NA	NA	NA	NA	NA	NA	NA	NA	NA	NA	NA	NA	NA	NA	NA
Evolinc_SR_tID_00018943	Evolinc_SR_gID_016188	NA	NA	NA	NA	NA	NA	NA	NA	NA	NA	NA	NA	NA	NA	NA	NA	NA	NA
Evolinc_SR_tID_00018944	Evolinc_SR_gID_016189	NA	NA	NA	NA	NA	NA	NA	NA	NA	NA	NA	NA	NA	NA	NA	NA	NA	NA
Evolinc_SR_tID_00018945	Evolinc_SR_gID_016190	NA	NA	NA	NA	NA	NA	NA	NA	NA	NA	NA	NA	NA	NA	NA	NA	NA	NA
Evolinc_SR_tID_00018946	Evolinc_SR_gID_016191	NA	NA	NA	NA	NA	NA	NA	NA	NA	NA	NA	NA	NA	NA	NA	NA	NA	NA
Evolinc_SR_tID_00018947	Evolinc_SR_gID_016192	NA	NA	NA	NA	NA	NA	NA	NA	NA	NA	NA	NA	NA	NA	NA	NA	NA	NA
Evolinc_SR_tID_00018948	Evolinc_SR_gID_016193	NA	NA	NA	NA	NA	NA	NA	NA	NA	NA	NA	NA	NA	NA	NA	NA	NA	NA
Evolinc_SR_tID_00018949	Evolinc_SR_gID_016194	NA	NA	NA	NA	NA	NA	NA	NA	NA	NA	NA	NA	NA	NA	NA	NA	NA	NA
Evolinc_SR_tID_00018950	Evolinc_SR_gID_016195	NA	NA	NA	NA	NA	NA	NA	NA	NA	NA	NA	NA	NA	NA	NA	NA	NA	NA
Evolinc_SR_tID_00018951	Evolinc_SR_gID_016196	NA	NA	NA	NA	NA	NA	NA	NA	NA	NA	NA	NA	NA	NA	NA	NA	NA	NA
Evolinc_SR_tID_00018952	Evolinc_SR_gID_016197	NA	NA	NA	NA	NA	NA	NA	NA	NA	NA	NA	NA	NA	NA	NA	NA	NA	NA
Evolinc_SR_tID_00018953	Evolinc_SR_gID_016198	NA	NA	NA	NA	NA	NA	NA	NA	NA	NA	NA	NA	NA	NA	NA	NA	NA	NA
Evolinc_SR_tID_00018954	Evolinc_SR_gID_016199	NA	NA	NA	NA	NA	NA	NA	NA	NA	NA	NA	NA	NA	NA	NA	NA	NA	NA
Evolinc_SR_tID_00014914	Evolinc_SR_gID_013601	NA	NA	NA	NA	NA	NA	NA	NA	NA	NA	NA	NA	NA	NA	NA	NA	NA	NA
Evolinc_SR_tID_00018955	Evolinc_SR_gID_016200	NA	NA	NA	NA	NA	NA	NA	NA	NA	gene:Bra011662	gene:Bra011661	0.684108	-0.202768	-76	2556	gene:Bra011663	-0.75665	10000
Evolinc_SR_tID_00018956	Evolinc_SR_gID_016201	NA	NA	NA	NA	NA	NA	NA	NA	NA	NA	NA	NA	NA	NA	NA	NA	NA	NA
Evolinc_SR_tID_00016903	Evolinc_SR_gID_014860	NA	NA	NA	NA	NA	NA	NA	NA	NA	NA	NA	NA	NA	NA	NA	NA	NA	NA
Evolinc_SR_tID_00016904	Evolinc_SR_gID_014861	gene:Bra011654	NA	0.644241	NA	-1	NA	gene:Bra011654	0.644241	200	NA	NA	NA	NA	NA	NA	NA	NA	NA
Evolinc_SR_tID_00016905	Evolinc_SR_gID_014862	gene:Bra011654	NA	0.770112	NA	-504	NA	gene:Bra011654	0.770112	1000	gene:Bra011654	gene:Bra011653	0.277696	-0.234834	-504	410	gene:Bra011650	0.539347	10000
Evolinc_SR_tID_00016906	Evolinc_SR_gID_014863	gene:Bra011652	NA	-0.0355077	NA	-1	NA	gene:Bra011650	0.689528	5000	NA	NA	NA	NA	NA	NA	gene:Bra011649	0.628929	10000
Evolinc_SR_tID_00018957	Evolinc_SR_gID_016202	NA	NA	NA	NA	NA	NA	NA	NA	NA	NA	NA	NA	NA	NA	NA	NA	NA	NA
Evolinc_SR_tID_00018958	Evolinc_SR_gID_016203	NA	NA	NA	NA	NA	NA	NA	NA	NA	NA	NA	NA	NA	NA	NA	NA	NA	NA
Evolinc_SR_tID_00018959	Evolinc_SR_gID_016204	NA	NA	NA	NA	NA	NA	NA	NA	NA	NA	NA	NA	NA	NA	NA	NA	NA	NA
Evolinc_SR_tID_00014916	Evolinc_SR_gID_013603	gene:Bra011650	gene:Bra011649	0.105177	0.816338	-3996	15	gene:Bra011648	0.862498	10000	gene:Bra011650	gene:Bra011649	0.178807	0.770842	-3996	15	gene:Bra011649	0.770842	200
Evolinc_SR_tID_00018960	Evolinc_SR_gID_016205	NA	NA	NA	NA	NA	NA	NA	NA	NA	NA	NA	NA	NA	NA	NA	NA	NA	NA
Evolinc_SR_tID_00014918	Evolinc_SR_gID_013604	NA	NA	NA	NA	NA	NA	NA	NA	NA	gene:Bra011649	gene:Bra011648	-0.93752	0.238099	-3369	1360	gene:Bra011649	-0.93752	5000
Evolinc_SR_tID_00014919	Evolinc_SR_gID_013605	NA	NA	NA	NA	NA	NA	NA	NA	NA	gene:Bra011649	gene:Bra011648	-0.6893	-0.156741	-5073	233	gene:Bra011649	-0.6893	10000
Evolinc_SR_tID_00016907	Evolinc_SR_gID_014864	NA	NA	NA	NA	NA	NA	NA	NA	NA	NA	NA	NA	NA	NA	NA	NA	NA	NA
Evolinc_SR_tID_00018961	Evolinc_SR_gID_016206	NA	NA	NA	NA	NA	NA	NA	NA	NA	NA	NA	NA	NA	NA	NA	NA	NA	NA
Evolinc_SR_tID_00018962	Evolinc_SR_gID_016207	NA	NA	NA	NA	NA	NA	NA	NA	NA	NA	NA	NA	NA	NA	NA	NA	NA	NA
Evolinc_SR_tID_00018963	Evolinc_SR_gID_016208	NA	NA	NA	NA	NA	NA	NA	NA	NA	NA	NA	NA	NA	NA	NA	NA	NA	NA
Evolinc_SR_tID_00018964	Evolinc_SR_gID_016209	NA	NA	NA	NA	NA	NA	NA	NA	NA	NA	NA	NA	NA	NA	NA	NA	NA	NA
Evolinc_SR_tID_00018965	Evolinc_SR_gID_016210	NA	NA	NA	NA	NA	NA	NA	NA	NA	NA	NA	NA	NA	NA	NA	NA	NA	NA
Evolinc_SR_tID_00018966	Evolinc_SR_gID_016211	NA	NA	NA	NA	NA	NA	NA	NA	NA	NA	NA	NA	NA	NA	NA	NA	NA	NA
Evolinc_SR_tID_00018967	Evolinc_SR_gID_016212	NA	NA	NA	NA	NA	NA	NA	NA	NA	NA	NA	NA	NA	NA	NA	NA	NA	NA
Evolinc_SR_tID_00018968	Evolinc_SR_gID_016213	NA	NA	NA	NA	NA	NA	NA	NA	NA	NA	NA	NA	NA	NA	NA	NA	NA	NA
Evolinc_SR_tID_00014920	Evolinc_SR_gID_013606	NA	NA	NA	NA	NA	NA	NA	NA	NA	gene:Bra011638	NA	0.0790621	NA	7	NA	NA	NA	NA
Evolinc_LR_tID_00000361	Evolinc_LR_gID_000315	gene:Bra011633	NA	0.100139	NA	1086	NA	gene:Bra011636	0.855978	5000	gene:Bra011634	gene:Bra011633	0.296303	0.865184	-579	1086	gene:Bra011633	0.865184	2000
Evolinc_SR_tID_00014921	Evolinc_SR_gID_013607	NA	NA	NA	NA	NA	NA	NA	NA	NA	gene:Bra011629	NA	0.639741	NA	-42	NA	gene:Bra011629	0.639741	200
Evolinc_SR_tID_00014922	Evolinc_SR_gID_013607	NA	NA	NA	NA	NA	NA	NA	NA	NA	gene:Bra011629	NA	0.639741	NA	-42	NA	gene:Bra011629	0.639741	200
Evolinc_SR_tID_00018969	Evolinc_SR_gID_016214	NA	NA	NA	NA	NA	NA	NA	NA	NA	NA	NA	NA	NA	NA	NA	NA	NA	NA
Evolinc_SR_tID_00018970	Evolinc_SR_gID_016215	NA	NA	NA	NA	NA	NA	NA	NA	NA	NA	NA	NA	NA	NA	NA	NA	NA	NA
Evolinc_SR_tID_00018971	Evolinc_SR_gID_016216	NA	NA	NA	NA	NA	NA	NA	NA	NA	NA	NA	NA	NA	NA	NA	NA	NA	NA
Evolinc_SR_tID_00018972	Evolinc_SR_gID_016217	NA	NA	NA	NA	NA	NA	NA	NA	NA	NA	NA	NA	NA	NA	NA	NA	NA	NA
Evolinc_SR_tID_00016910	Evolinc_SR_gID_014866	gene:Bra011624	NA	-0.292034	NA	1362	NA	gene:Bra011627	0.634407	10000	NA	NA	NA	NA	NA	NA	NA	NA	NA
Evolinc_SR_tID_00014923	Evolinc_SR_gID_013608	NA	NA	NA	NA	NA	NA	NA	NA	NA	NA	NA	NA	NA	NA	NA	NA	NA	NA
Evolinc_SR_tID_00016911	Evolinc_SR_gID_014867	NA	NA	NA	NA	NA	NA	NA	NA	NA	NA	NA	NA	NA	NA	NA	NA	NA	NA
Evolinc_SR_tID_00018973	Evolinc_SR_gID_016218	NA	NA	NA	NA	NA	NA	NA	NA	NA	NA	NA	NA	NA	NA	NA	NA	NA	NA
Evolinc_SR_tID_00018974	Evolinc_SR_gID_016219	NA	NA	NA	NA	NA	NA	NA	NA	NA	NA	NA	NA	NA	NA	NA	NA	NA	NA
Evolinc_SR_tID_00014924	Evolinc_SR_gID_013609	NA	NA	NA	NA	NA	NA	NA	NA	NA	NA	NA	NA	NA	NA	NA	NA	NA	NA
Evolinc_SR_tID_00014925	Evolinc_SR_gID_013610	NA	NA	NA	NA	NA	NA	NA	NA	NA	NA	NA	NA	NA	NA	NA	NA	NA	NA
Evolinc_SR_tID_00018975	Evolinc_SR_gID_016220	NA	NA	NA	NA	NA	NA	NA	NA	NA	NA	NA	NA	NA	NA	NA	NA	NA	NA
Evolinc_SR_tID_00018976	Evolinc_SR_gID_016221	NA	NA	NA	NA	NA	NA	NA	NA	NA	NA	NA	NA	NA	NA	NA	NA	NA	NA
Evolinc_SR_tID_00018977	Evolinc_SR_gID_016222	NA	NA	NA	NA	NA	NA	NA	NA	NA	NA	NA	NA	NA	NA	NA	NA	NA	NA
Evolinc_SR_tID_00018978	Evolinc_SR_gID_016223	NA	NA	NA	NA	NA	NA	NA	NA	NA	NA	NA	NA	NA	NA	NA	NA	NA	NA
Evolinc_SR_tID_00018979	Evolinc_SR_gID_016224	NA	NA	NA	NA	NA	NA	NA	NA	NA	gene:Bra011617	gene:Bra011616	0.452777	0.771938	-103	2087	gene:Bra011616	0.771938	5000
Evolinc_SR_tID_00016912	Evolinc_SR_gID_014868	NA	NA	NA	NA	NA	NA	NA	NA	NA	NA	NA	NA	NA	NA	NA	NA	NA	NA
Evolinc_SR_tID_00016913	Evolinc_SR_gID_014868	NA	NA	NA	NA	NA	NA	NA	NA	NA	NA	NA	NA	NA	NA	NA	NA	NA	NA
Evolinc_SR_tID_00014931	Evolinc_SR_gID_013612	gene:Bra011615	NA	0.139903	NA	-475	NA	NA	NA	NA	gene:Bra011615	NA	-0.390417	NA	-475	NA	gene:Bra011617	0.523167	10000
Evolinc_SR_tID_00016914	Evolinc_SR_gID_014869	NA	NA	NA	NA	NA	NA	NA	NA	NA	NA	NA	NA	NA	NA	NA	NA	NA	NA
Evolinc_SR_tID_00018980	Evolinc_SR_gID_016225	NA	NA	NA	NA	NA	NA	NA	NA	NA	NA	NA	NA	NA	NA	NA	NA	NA	NA
Evolinc_SR_tID_00018981	Evolinc_SR_gID_016226	NA	NA	NA	NA	NA	NA	NA	NA	NA	NA	NA	NA	NA	NA	NA	NA	NA	NA
Evolinc_SR_tID_00016915	Evolinc_SR_gID_014870	NA	NA	NA	NA	NA	NA	NA	NA	NA	NA	NA	NA	NA	NA	NA	NA	NA	NA
Evolinc_SR_tID_00018982	Evolinc_SR_gID_016227	NA	NA	NA	NA	NA	NA	NA	NA	NA	NA	NA	NA	NA	NA	NA	NA	NA	NA
Evolinc_SR_tID_00018983	Evolinc_SR_gID_016228	NA	NA	NA	NA	NA	NA	NA	NA	NA	NA	NA	NA	NA	NA	NA	NA	NA	NA
Evolinc_SR_tID_00014935	Evolinc_SR_gID_013614	NA	NA	NA	NA	NA	NA	NA	NA	NA	gene:Bra011603	gene:Bra011602	0.262827	0.121746	-16	419	NA	NA	NA
Evolinc_SR_tID_00016916	Evolinc_SR_gID_014871	NA	NA	NA	NA	NA	NA	NA	NA	NA	gene:Bra011603	gene:Bra011602	-0.251835	0.482297	-61	1549	NA	NA	NA
Evolinc_SR_tID_00018984	Evolinc_SR_gID_016229	NA	NA	NA	NA	NA	NA	NA	NA	NA	NA	NA	NA	NA	NA	NA	NA	NA	NA
Evolinc_SR_tID_00014936	Evolinc_SR_gID_013615	NA	NA	NA	NA	NA	NA	NA	NA	NA	gene:Bra011600	NA	0.744732	NA	38	NA	gene:Bra011600	0.744732	200
Evolinc_SR_tID_00018985	Evolinc_SR_gID_016230	NA	NA	NA	NA	NA	NA	NA	NA	NA	NA	NA	NA	NA	NA	NA	NA	NA	NA
Evolinc_SR_tID_00016917	Evolinc_SR_gID_014872	NA	NA	NA	NA	NA	NA	NA	NA	NA	NA	NA	NA	NA	NA	NA	NA	NA	NA
Evolinc_SR_tID_00018986	Evolinc_SR_gID_016231	NA	NA	NA	NA	NA	NA	NA	NA	NA	NA	NA	NA	NA	NA	NA	NA	NA	NA
Evolinc_SR_tID_00014940	Evolinc_SR_gID_013617	NA	NA	NA	NA	NA	NA	NA	NA	NA	NA	NA	NA	NA	NA	NA	NA	NA	NA
Evolinc_SR_tID_00018987	Evolinc_SR_gID_016232	NA	NA	NA	NA	NA	NA	NA	NA	NA	NA	NA	NA	NA	NA	NA	NA	NA	NA
Evolinc_SR_tID_00018988	Evolinc_SR_gID_016233	NA	NA	NA	NA	NA	NA	NA	NA	NA	NA	NA	NA	NA	NA	NA	NA	NA	NA
Evolinc_SR_tID_00014941	Evolinc_SR_gID_013618	gene:Bra011596	NA	0.558084	NA	-1213	NA	gene:Bra011596	0.558084	2000	NA	NA	NA	NA	NA	NA	NA	NA	NA
Evolinc_SR_tID_00014942	Evolinc_SR_gID_013618	gene:Bra011596	NA	0.558084	NA	-1213	NA	gene:Bra011596	0.558084	2000	NA	NA	NA	NA	NA	NA	NA	NA	NA
Evolinc_SR_tID_00014943	Evolinc_SR_gID_013619	gene:Bra011596	NA	0.589394	NA	-3357	NA	gene:Bra011596	0.589394	5000	NA	NA	NA	NA	NA	NA	NA	NA	NA
Evolinc_SR_tID_00014944	Evolinc_SR_gID_013620	gene:Bra011596	NA	0.590783	NA	-4554	NA	gene:Bra011596	0.590783	5000	NA	NA	NA	NA	NA	NA	NA	NA	NA
Evolinc_SR_tID_00018989	Evolinc_SR_gID_016234	NA	NA	NA	NA	NA	NA	NA	NA	NA	NA	NA	NA	NA	NA	NA	NA	NA	NA
Evolinc_SR_tID_00018990	Evolinc_SR_gID_016235	NA	NA	NA	NA	NA	NA	NA	NA	NA	NA	NA	NA	NA	NA	NA	NA	NA	NA
Evolinc_SR_tID_00014945	Evolinc_SR_gID_013621	NA	NA	NA	NA	NA	NA	NA	NA	NA	NA	NA	NA	NA	NA	NA	NA	NA	NA
Evolinc_SR_tID_00014949	Evolinc_SR_gID_013623	NA	NA	NA	NA	NA	NA	NA	NA	NA	gene:Bra011590	NA	-0.436323	NA	152	NA	gene:Bra011593	0.748894	5000
Evolinc_SR_tID_00014952	Evolinc_SR_gID_013625	gene:Bra011586	gene:Bra011585	-0.421883	0.567689	-3378	17	gene:Bra011585	0.567689	200	gene:Bra011586	NA	0.582722	NA	-3378	NA	gene:Bra011586	0.582722	5000
Evolinc_SR_tID_00018991	Evolinc_SR_gID_016236	NA	NA	NA	NA	NA	NA	NA	NA	NA	NA	NA	NA	NA	NA	NA	NA	NA	NA
Evolinc_SR_tID_00014955	Evolinc_SR_gID_013626	NA	NA	NA	NA	NA	NA	NA	NA	NA	gene:Bra011584	NA	0.819689	NA	2818	NA	gene:Bra011584	0.819689	5000
Evolinc_SR_tID_00018992	Evolinc_SR_gID_016237	NA	NA	NA	NA	NA	NA	NA	NA	NA	NA	NA	NA	NA	NA	NA	NA	NA	NA
Evolinc_SR_tID_00016920	Evolinc_SR_gID_014874	NA	NA	NA	NA	NA	NA	NA	NA	NA	NA	NA	NA	NA	NA	NA	NA	NA	NA
Evolinc_SR_tID_00014956	Evolinc_SR_gID_013627	NA	NA	NA	NA	NA	NA	NA	NA	NA	NA	NA	NA	NA	NA	NA	NA	NA	NA
Evolinc_SR_tID_00018993	Evolinc_SR_gID_016238	NA	NA	NA	NA	NA	NA	NA	NA	NA	NA	NA	NA	NA	NA	NA	NA	NA	NA
Evolinc_SR_tID_00018994	Evolinc_SR_gID_016239	NA	NA	NA	NA	NA	NA	NA	NA	NA	NA	NA	NA	NA	NA	NA	NA	NA	NA
Evolinc_SR_tID_00014957	Evolinc_SR_gID_013628	NA	NA	NA	NA	NA	NA	NA	NA	NA	NA	NA	NA	NA	NA	NA	NA	NA	NA
Evolinc_SR_tID_00014958	Evolinc_SR_gID_013629	NA	NA	NA	NA	NA	NA	NA	NA	NA	NA	NA	NA	NA	NA	NA	NA	NA	NA
Evolinc_SR_tID_00018995	Evolinc_SR_gID_016240	NA	NA	NA	NA	NA	NA	NA	NA	NA	NA	NA	NA	NA	NA	NA	NA	NA	NA
Evolinc_SR_tID_00018996	Evolinc_SR_gID_016241	NA	NA	NA	NA	NA	NA	NA	NA	NA	NA	NA	NA	NA	NA	NA	NA	NA	NA
Evolinc_SR_tID_00018997	Evolinc_SR_gID_016242	NA	NA	NA	NA	NA	NA	NA	NA	NA	NA	NA	NA	NA	NA	NA	NA	NA	NA
Evolinc_SR_tID_00018998	Evolinc_SR_gID_016243	NA	NA	NA	NA	NA	NA	NA	NA	NA	NA	NA	NA	NA	NA	NA	NA	NA	NA
Evolinc_SR_tID_00018999	Evolinc_SR_gID_016244	NA	NA	NA	NA	NA	NA	NA	NA	NA	NA	NA	NA	NA	NA	NA	NA	NA	NA
Evolinc_SR_tID_00019000	Evolinc_SR_gID_016245	NA	NA	NA	NA	NA	NA	NA	NA	NA	NA	NA	NA	NA	NA	NA	NA	NA	NA
Evolinc_SR_tID_00019001	Evolinc_SR_gID_016246	NA	NA	NA	NA	NA	NA	NA	NA	NA	NA	NA	NA	NA	NA	NA	NA	NA	NA
Evolinc_SR_tID_00019002	Evolinc_SR_gID_016247	NA	NA	NA	NA	NA	NA	NA	NA	NA	NA	NA	NA	NA	NA	NA	NA	NA	NA
Evolinc_SR_tID_00019003	Evolinc_SR_gID_016248	NA	NA	NA	NA	NA	NA	NA	NA	NA	NA	NA	NA	NA	NA	NA	NA	NA	NA
Evolinc_SR_tID_00019004	Evolinc_SR_gID_016249	NA	NA	NA	NA	NA	NA	NA	NA	NA	NA	NA	NA	NA	NA	NA	NA	NA	NA
Evolinc_SR_tID_00016925	Evolinc_SR_gID_014877	NA	NA	NA	NA	NA	NA	NA	NA	NA	NA	NA	NA	NA	NA	NA	NA	NA	NA
Evolinc_SR_tID_00016927	Evolinc_SR_gID_014878	NA	NA	NA	NA	NA	NA	NA	NA	NA	NA	NA	NA	NA	NA	NA	NA	NA	NA
Evolinc_SR_tID_00019005	Evolinc_SR_gID_016250	NA	NA	NA	NA	NA	NA	NA	NA	NA	NA	NA	NA	NA	NA	NA	NA	NA	NA
Evolinc_SR_tID_00019006	Evolinc_SR_gID_016251	NA	NA	NA	NA	NA	NA	NA	NA	NA	gene:Bra011576	NA	0.386138	NA	208	NA	NA	NA	NA
Evolinc_SR_tID_00019007	Evolinc_SR_gID_016252	NA	NA	NA	NA	NA	NA	NA	NA	NA	NA	NA	NA	NA	NA	NA	NA	NA	NA
Evolinc_SR_tID_00019008	Evolinc_SR_gID_016253	NA	NA	NA	NA	NA	NA	NA	NA	NA	NA	NA	NA	NA	NA	NA	NA	NA	NA
Evolinc_SR_tID_00019009	Evolinc_SR_gID_016254	NA	NA	NA	NA	NA	NA	NA	NA	NA	NA	NA	NA	NA	NA	NA	NA	NA	NA
Evolinc_SR_tID_00016928	Evolinc_SR_gID_014879	NA	NA	NA	NA	NA	NA	NA	NA	NA	NA	NA	NA	NA	NA	NA	NA	NA	NA
Evolinc_SR_tID_00019010	Evolinc_SR_gID_016255	NA	NA	NA	NA	NA	NA	NA	NA	NA	NA	NA	NA	NA	NA	NA	NA	NA	NA
Evolinc_SR_tID_00014960	Evolinc_SR_gID_013631	NA	NA	NA	NA	NA	NA	NA	NA	NA	NA	NA	NA	NA	NA	NA	NA	NA	NA
Evolinc_SR_tID_00019011	Evolinc_SR_gID_016256	NA	NA	NA	NA	NA	NA	NA	NA	NA	NA	NA	NA	NA	NA	NA	NA	NA	NA
Evolinc_SR_tID_00019012	Evolinc_SR_gID_016257	gene:Bra011568	gene:Bra011567	0.277689	0.690018	-905	74	gene:Bra011567	0.690018	200	NA	NA	NA	NA	NA	NA	NA	NA	NA
Evolinc_SR_tID_00019013	Evolinc_SR_gID_016258	NA	NA	NA	NA	NA	NA	NA	NA	NA	NA	NA	NA	NA	NA	NA	NA	NA	NA
Evolinc_SR_tID_00014961	Evolinc_SR_gID_013632	NA	NA	NA	NA	NA	NA	NA	NA	NA	NA	NA	NA	NA	NA	NA	NA	NA	NA
Evolinc_SR_tID_00014963	Evolinc_SR_gID_013632	NA	NA	NA	NA	NA	NA	NA	NA	NA	NA	NA	NA	NA	NA	NA	NA	NA	NA
Evolinc_SR_tID_00019014	Evolinc_SR_gID_016259	NA	NA	NA	NA	NA	NA	NA	NA	NA	NA	NA	NA	NA	NA	NA	NA	NA	NA
Evolinc_SR_tID_00019015	Evolinc_SR_gID_016260	NA	NA	NA	NA	NA	NA	NA	NA	NA	NA	NA	NA	NA	NA	NA	NA	NA	NA
Evolinc_SR_tID_00014964	Evolinc_SR_gID_013633	NA	NA	NA	NA	NA	NA	NA	NA	NA	NA	NA	NA	NA	NA	NA	NA	NA	NA
Evolinc_SR_tID_00019016	Evolinc_SR_gID_016261	NA	NA	NA	NA	NA	NA	NA	NA	NA	NA	NA	NA	NA	NA	NA	NA	NA	NA
Evolinc_SR_tID_00014965	Evolinc_SR_gID_013634	gene:Bra011557	gene:Bra011556	0.527223	-0.482801	-36	301	gene:Bra011557	0.527223	200	NA	NA	NA	NA	NA	NA	NA	NA	NA
Evolinc_SR_tID_00019017	Evolinc_SR_gID_016262	NA	NA	NA	NA	NA	NA	NA	NA	NA	NA	NA	NA	NA	NA	NA	NA	NA	NA
Evolinc_SR_tID_00019018	Evolinc_SR_gID_016263	NA	NA	NA	NA	NA	NA	NA	NA	NA	NA	NA	NA	NA	NA	NA	NA	NA	NA
Evolinc_SR_tID_00019019	Evolinc_SR_gID_016264	NA	NA	NA	NA	NA	NA	NA	NA	NA	NA	NA	NA	NA	NA	NA	NA	NA	NA
Evolinc_SR_tID_00016929	Evolinc_SR_gID_014880	NA	NA	NA	NA	NA	NA	NA	NA	NA	gene:Bra011554	NA	-0.0250499	NA	-184	NA	NA	NA	NA
Evolinc_SR_tID_00016930	Evolinc_SR_gID_014881	NA	NA	NA	NA	NA	NA	NA	NA	NA	NA	NA	NA	NA	NA	NA	NA	NA	NA
Evolinc_SR_tID_00019020	Evolinc_SR_gID_016265	NA	NA	NA	NA	NA	NA	NA	NA	NA	NA	NA	NA	NA	NA	NA	NA	NA	NA
Evolinc_SR_tID_00019021	Evolinc_SR_gID_016266	NA	NA	NA	NA	NA	NA	NA	NA	NA	NA	NA	NA	NA	NA	NA	NA	NA	NA
Evolinc_SR_tID_00019022	Evolinc_SR_gID_016267	NA	NA	NA	NA	NA	NA	NA	NA	NA	NA	NA	NA	NA	NA	NA	NA	NA	NA
Evolinc_SR_tID_00019023	Evolinc_SR_gID_016268	NA	NA	NA	NA	NA	NA	NA	NA	NA	NA	NA	NA	NA	NA	NA	NA	NA	NA
Evolinc_SR_tID_00014966	Evolinc_SR_gID_013635	gene:Bra011544	gene:Bra011543	-0.322319	0.128446	-668	3	gene:Bra011545	0.59015	5000	NA	NA	NA	NA	NA	NA	NA	NA	NA
Evolinc_SR_tID_00019024	Evolinc_SR_gID_016269	NA	NA	NA	NA	NA	NA	NA	NA	NA	NA	NA	NA	NA	NA	NA	NA	NA	NA
Evolinc_SR_tID_00016931	Evolinc_SR_gID_014882	NA	NA	NA	NA	NA	NA	NA	NA	NA	NA	NA	NA	NA	NA	NA	NA	NA	NA
Evolinc_SR_tID_00014967	Evolinc_SR_gID_013636	NA	NA	NA	NA	NA	NA	NA	NA	NA	gene:Bra011540	gene:Bra011539	0.704391	-0.634156	-167	1727	gene:Bra011540	0.704391	200
Evolinc_SR_tID_00014968	Evolinc_SR_gID_013636	NA	NA	NA	NA	NA	NA	NA	NA	NA	gene:Bra011540	gene:Bra011539	0.704391	-0.634156	-167	1727	gene:Bra011540	0.704391	200
Evolinc_SR_tID_00014969	Evolinc_SR_gID_013637	NA	NA	NA	NA	NA	NA	NA	NA	NA	NA	NA	NA	NA	NA	NA	NA	NA	NA
Evolinc_SR_tID_00014970	Evolinc_SR_gID_013638	NA	NA	NA	NA	NA	NA	NA	NA	NA	NA	NA	NA	NA	NA	NA	NA	NA	NA
Evolinc_SR_tID_00019025	Evolinc_SR_gID_016270	NA	NA	NA	NA	NA	NA	NA	NA	NA	NA	NA	NA	NA	NA	NA	NA	NA	NA
Evolinc_SR_tID_00019026	Evolinc_SR_gID_016271	NA	NA	NA	NA	NA	NA	NA	NA	NA	NA	NA	NA	NA	NA	NA	NA	NA	NA
Evolinc_SR_tID_00019027	Evolinc_SR_gID_016272	NA	NA	NA	NA	NA	NA	NA	NA	NA	NA	NA	NA	NA	NA	NA	NA	NA	NA
Evolinc_SR_tID_00014971	Evolinc_SR_gID_013639	NA	NA	NA	NA	NA	NA	NA	NA	NA	gene:Bra011528	NA	0.912206	NA	-6	NA	gene:Bra011528	0.912206	200
Evolinc_SR_tID_00019028	Evolinc_SR_gID_016273	NA	NA	NA	NA	NA	NA	NA	NA	NA	NA	NA	NA	NA	NA	NA	NA	NA	NA
Evolinc_SR_tID_00019029	Evolinc_SR_gID_016274	NA	NA	NA	NA	NA	NA	NA	NA	NA	NA	NA	NA	NA	NA	NA	NA	NA	NA
Evolinc_SR_tID_00014972	Evolinc_SR_gID_013640	NA	NA	NA	NA	NA	NA	NA	NA	NA	NA	NA	NA	NA	NA	NA	NA	NA	NA
Evolinc_SR_tID_00019030	Evolinc_SR_gID_016275	NA	NA	NA	NA	NA	NA	NA	NA	NA	NA	NA	NA	NA	NA	NA	NA	NA	NA
Evolinc_SR_tID_00014973	Evolinc_SR_gID_013641	NA	NA	NA	NA	NA	NA	NA	NA	NA	NA	NA	NA	NA	NA	NA	NA	NA	NA
Evolinc_SR_tID_00019031	Evolinc_SR_gID_016276	NA	NA	NA	NA	NA	NA	NA	NA	NA	NA	NA	NA	NA	NA	NA	NA	NA	NA
Evolinc_SR_tID_00016932	Evolinc_SR_gID_014883	NA	NA	NA	NA	NA	NA	NA	NA	NA	NA	NA	NA	NA	NA	NA	NA	NA	NA
Evolinc_SR_tID_00019032	Evolinc_SR_gID_016277	NA	NA	NA	NA	NA	NA	NA	NA	NA	NA	NA	NA	NA	NA	NA	NA	NA	NA
Evolinc_SR_tID_00016936	Evolinc_SR_gID_014885	gene:Bra011512	gene:Bra011511	0.965419	-0.327795	-5	2480	gene:Bra011512	0.965419	200	gene:Bra011511	NA	0.505049	NA	2480	NA	gene:Bra011513	0.644297	2000
Evolinc_SR_tID_00019033	Evolinc_SR_gID_016278	NA	NA	NA	NA	NA	NA	NA	NA	NA	NA	NA	NA	NA	NA	NA	NA	NA	NA
Evolinc_SR_tID_00019034	Evolinc_SR_gID_016279	NA	NA	NA	NA	NA	NA	NA	NA	NA	NA	NA	NA	NA	NA	NA	NA	NA	NA
Evolinc_SR_tID_00016937	Evolinc_SR_gID_014886	NA	NA	NA	NA	NA	NA	NA	NA	NA	NA	NA	NA	NA	NA	NA	NA	NA	NA
Evolinc_SR_tID_00016939	Evolinc_SR_gID_014887	gene:Bra011510	gene:Bra011509	-0.173247	-0.216661	-1082	374	gene:Bra011512	0.871094	10000	gene:Bra011510	NA	0.862945	NA	-1082	NA	gene:Bra011510	0.862945	2000
Evolinc_SR_tID_00019035	Evolinc_SR_gID_016280	NA	NA	NA	NA	NA	NA	NA	NA	NA	NA	NA	NA	NA	NA	NA	NA	NA	NA
Evolinc_SR_tID_00019036	Evolinc_SR_gID_016281	NA	NA	NA	NA	NA	NA	NA	NA	NA	NA	NA	NA	NA	NA	NA	NA	NA	NA
Evolinc_SR_tID_00019037	Evolinc_SR_gID_016282	NA	NA	NA	NA	NA	NA	NA	NA	NA	NA	NA	NA	NA	NA	NA	NA	NA	NA
Evolinc_SR_tID_00019038	Evolinc_SR_gID_016283	NA	NA	NA	NA	NA	NA	NA	NA	NA	NA	NA	NA	NA	NA	NA	NA	NA	NA
Evolinc_SR_tID_00016943	Evolinc_SR_gID_014889	NA	NA	NA	NA	NA	NA	NA	NA	NA	NA	NA	NA	NA	NA	NA	NA	NA	NA
Evolinc_SR_tID_00019039	Evolinc_SR_gID_016284	NA	NA	NA	NA	NA	NA	NA	NA	NA	NA	NA	NA	NA	NA	NA	NA	NA	NA
Evolinc_SR_tID_00016944	Evolinc_SR_gID_014890	NA	NA	NA	NA	NA	NA	NA	NA	NA	NA	NA	NA	NA	NA	NA	NA	NA	NA
Evolinc_SR_tID_00019040	Evolinc_SR_gID_016285	NA	NA	NA	NA	NA	NA	NA	NA	NA	NA	NA	NA	NA	NA	NA	NA	NA	NA
Evolinc_SR_tID_00016946	Evolinc_SR_gID_014892	gene:Bra011487	gene:Bra011486	-0.778177	0.354344	-606	8921	gene:Bra011487	-0.778177	1000	NA	NA	NA	NA	NA	NA	NA	NA	NA
Evolinc_LR_tID_00000491	Evolinc_LR_gID_000390	NA	NA	NA	NA	NA	NA	NA	NA	NA	NA	NA	NA	NA	NA	NA	NA	NA	NA
Evolinc_SR_tID_00016947	Evolinc_SR_gID_014893	NA	NA	NA	NA	NA	NA	NA	NA	NA	NA	NA	NA	NA	NA	NA	NA	NA	NA
Evolinc_SR_tID_00019041	Evolinc_SR_gID_016286	NA	NA	NA	NA	NA	NA	NA	NA	NA	NA	NA	NA	NA	NA	NA	NA	NA	NA
Evolinc_LR_tID_00000492	Evolinc_LR_gID_000391	NA	NA	NA	NA	NA	NA	NA	NA	NA	NA	NA	NA	NA	NA	NA	NA	NA	NA
Evolinc_SR_tID_00019043	Evolinc_SR_gID_016288	NA	NA	NA	NA	NA	NA	NA	NA	NA	NA	NA	NA	NA	NA	NA	NA	NA	NA
Evolinc_SR_tID_00019044	Evolinc_SR_gID_016289	NA	NA	NA	NA	NA	NA	NA	NA	NA	NA	NA	NA	NA	NA	NA	NA	NA	NA
Evolinc_SR_tID_00014978	Evolinc_SR_gID_013646	NA	NA	NA	NA	NA	NA	NA	NA	NA	NA	NA	NA	NA	NA	NA	NA	NA	NA
Evolinc_SR_tID_00019045	Evolinc_SR_gID_016290	NA	NA	NA	NA	NA	NA	NA	NA	NA	NA	NA	NA	NA	NA	NA	NA	NA	NA
Evolinc_SR_tID_00019046	Evolinc_SR_gID_016291	NA	NA	NA	NA	NA	NA	NA	NA	NA	NA	NA	NA	NA	NA	NA	NA	NA	NA
Evolinc_SR_tID_00019047	Evolinc_SR_gID_016292	NA	NA	NA	NA	NA	NA	NA	NA	NA	NA	NA	NA	NA	NA	NA	NA	NA	NA
Evolinc_SR_tID_00019048	Evolinc_SR_gID_016293	NA	NA	NA	NA	NA	NA	NA	NA	NA	NA	NA	NA	NA	NA	NA	NA	NA	NA
Evolinc_SR_tID_00019049	Evolinc_SR_gID_016294	NA	NA	NA	NA	NA	NA	NA	NA	NA	NA	NA	NA	NA	NA	NA	NA	NA	NA
Evolinc_SR_tID_00019050	Evolinc_SR_gID_016295	NA	NA	NA	NA	NA	NA	NA	NA	NA	NA	NA	NA	NA	NA	NA	NA	NA	NA
Evolinc_SR_tID_00019051	Evolinc_SR_gID_016296	gene:Bra011477	NA	-0.614164	NA	-6035	NA	gene:Bra011477	-0.614164	10000	gene:Bra011477	NA	-0.627814	NA	-6035	NA	gene:Bra011478	-0.641576	10000
Evolinc_SR_tID_00019052	Evolinc_SR_gID_016297	NA	NA	NA	NA	NA	NA	NA	NA	NA	NA	NA	NA	NA	NA	NA	NA	NA	NA
Evolinc_SR_tID_00019053	Evolinc_SR_gID_016298	NA	NA	NA	NA	NA	NA	NA	NA	NA	NA	NA	NA	NA	NA	NA	NA	NA	NA
Evolinc_SR_tID_00019054	Evolinc_SR_gID_016299	NA	NA	NA	NA	NA	NA	NA	NA	NA	NA	NA	NA	NA	NA	NA	NA	NA	NA
Evolinc_SR_tID_00014979	Evolinc_SR_gID_013647	NA	NA	NA	NA	NA	NA	NA	NA	NA	NA	NA	NA	NA	NA	NA	NA	NA	NA
Evolinc_SR_tID_00019055	Evolinc_SR_gID_016300	NA	NA	NA	NA	NA	NA	NA	NA	NA	NA	NA	NA	NA	NA	NA	NA	NA	NA
Evolinc_SR_tID_00014980	Evolinc_SR_gID_013648	gene:Bra011470	NA	0.926862	NA	48	NA	gene:Bra011470	0.926862	200	NA	NA	NA	NA	NA	NA	NA	NA	NA
Evolinc_SR_tID_00019056	Evolinc_SR_gID_016301	NA	NA	NA	NA	NA	NA	NA	NA	NA	NA	NA	NA	NA	NA	NA	NA	NA	NA
Evolinc_SR_tID_00019057	Evolinc_SR_gID_016302	NA	NA	NA	NA	NA	NA	NA	NA	NA	NA	NA	NA	NA	NA	NA	NA	NA	NA
Evolinc_SR_tID_00019058	Evolinc_SR_gID_016303	NA	NA	NA	NA	NA	NA	NA	NA	NA	NA	NA	NA	NA	NA	NA	NA	NA	NA
Evolinc_SR_tID_00019059	Evolinc_SR_gID_016304	NA	NA	NA	NA	NA	NA	NA	NA	NA	NA	NA	NA	NA	NA	NA	NA	NA	NA
Evolinc_LR_tID_00000493	Evolinc_LR_gID_000392	NA	NA	NA	NA	NA	NA	NA	NA	NA	NA	NA	NA	NA	NA	NA	NA	NA	NA
Evolinc_SR_tID_00014981	Evolinc_SR_gID_013649	NA	NA	NA	NA	NA	NA	NA	NA	NA	NA	NA	NA	NA	NA	NA	NA	NA	NA
Evolinc_SR_tID_00014982	Evolinc_SR_gID_013649	NA	NA	NA	NA	NA	NA	NA	NA	NA	NA	NA	NA	NA	NA	NA	NA	NA	NA
Evolinc_SR_tID_00019060	Evolinc_SR_gID_016305	NA	NA	NA	NA	NA	NA	NA	NA	NA	NA	NA	NA	NA	NA	NA	NA	NA	NA
Evolinc_SR_tID_00019061	Evolinc_SR_gID_016306	NA	NA	NA	NA	NA	NA	NA	NA	NA	NA	NA	NA	NA	NA	NA	NA	NA	NA
Evolinc_SR_tID_00019062	Evolinc_SR_gID_016307	NA	NA	NA	NA	NA	NA	NA	NA	NA	NA	NA	NA	NA	NA	NA	NA	NA	NA
Evolinc_SR_tID_00019063	Evolinc_SR_gID_016308	NA	NA	NA	NA	NA	NA	NA	NA	NA	NA	NA	NA	NA	NA	NA	NA	NA	NA
Evolinc_SR_tID_00019064	Evolinc_SR_gID_016309	NA	NA	NA	NA	NA	NA	NA	NA	NA	NA	NA	NA	NA	NA	NA	NA	NA	NA
Evolinc_SR_tID_00019065	Evolinc_SR_gID_016310	NA	NA	NA	NA	NA	NA	NA	NA	NA	NA	NA	NA	NA	NA	NA	NA	NA	NA
Evolinc_SR_tID_00019066	Evolinc_SR_gID_016311	NA	NA	NA	NA	NA	NA	NA	NA	NA	NA	NA	NA	NA	NA	NA	NA	NA	NA
Evolinc_SR_tID_00019068	Evolinc_SR_gID_016313	NA	NA	NA	NA	NA	NA	NA	NA	NA	gene:Bra011445	gene:Bra011444	0.0529335	-0.234028	-7743	72	NA	NA	NA
Evolinc_SR_tID_00019069	Evolinc_SR_gID_016314	NA	NA	NA	NA	NA	NA	NA	NA	NA	NA	NA	NA	NA	NA	NA	NA	NA	NA
Evolinc_SR_tID_00019070	Evolinc_SR_gID_016315	NA	NA	NA	NA	NA	NA	NA	NA	NA	NA	NA	NA	NA	NA	NA	gene:Bra011438	0.667447	5000
Evolinc_SR_tID_00016948	Evolinc_SR_gID_014894	NA	NA	NA	NA	NA	NA	NA	NA	NA	gene:Bra011436	NA	0.6469	NA	643	NA	gene:Bra011436	0.6469	1000
Evolinc_SR_tID_00019071	Evolinc_SR_gID_016316	NA	NA	NA	NA	NA	NA	NA	NA	NA	NA	NA	NA	NA	NA	NA	NA	NA	NA
Evolinc_SR_tID_00014983	Evolinc_SR_gID_013650	NA	NA	NA	NA	NA	NA	NA	NA	NA	NA	NA	NA	NA	NA	NA	NA	NA	NA
Evolinc_SR_tID_00014984	Evolinc_SR_gID_013650	NA	NA	NA	NA	NA	NA	NA	NA	NA	NA	NA	NA	NA	NA	NA	NA	NA	NA
Evolinc_SR_tID_00014985	Evolinc_SR_gID_013651	NA	NA	NA	NA	NA	NA	NA	NA	NA	NA	NA	NA	NA	NA	NA	NA	NA	NA
Evolinc_SR_tID_00014986	Evolinc_SR_gID_013652	NA	NA	NA	NA	NA	NA	NA	NA	NA	gene:Bra011422	NA	0.919443	NA	20	NA	gene:Bra011422	0.919443	200
Evolinc_SR_tID_00014987	Evolinc_SR_gID_013653	NA	NA	NA	NA	NA	NA	NA	NA	NA	NA	NA	NA	NA	NA	NA	NA	NA	NA
Evolinc_SR_tID_00019072	Evolinc_SR_gID_016317	NA	NA	NA	NA	NA	NA	NA	NA	NA	NA	NA	NA	NA	NA	NA	NA	NA	NA
Evolinc_SR_tID_00019073	Evolinc_SR_gID_016318	NA	NA	NA	NA	NA	NA	NA	NA	NA	NA	NA	NA	NA	NA	NA	NA	NA	NA
Evolinc_SR_tID_00019074	Evolinc_SR_gID_016319	NA	NA	NA	NA	NA	NA	NA	NA	NA	NA	NA	NA	NA	NA	NA	NA	NA	NA
Evolinc_SR_tID_00019075	Evolinc_SR_gID_016320	NA	NA	NA	NA	NA	NA	NA	NA	NA	NA	NA	NA	NA	NA	NA	NA	NA	NA
Evolinc_SR_tID_00019076	Evolinc_SR_gID_016321	NA	NA	NA	NA	NA	NA	NA	NA	NA	NA	NA	NA	NA	NA	NA	NA	NA	NA
Evolinc_SR_tID_00016954	Evolinc_SR_gID_014896	NA	NA	NA	NA	NA	NA	NA	NA	NA	gene:Bra011413	gene:Bra011412	0.458227	-0.0654974	-134	343	NA	NA	NA
Evolinc_SR_tID_00019077	Evolinc_SR_gID_016322	NA	NA	NA	NA	NA	NA	NA	NA	NA	NA	NA	NA	NA	NA	NA	NA	NA	NA
Evolinc_SR_tID_00019078	Evolinc_SR_gID_016323	NA	NA	NA	NA	NA	NA	NA	NA	NA	NA	NA	NA	NA	NA	NA	NA	NA	NA
Evolinc_SR_tID_00019079	Evolinc_SR_gID_016324	NA	NA	NA	NA	NA	NA	NA	NA	NA	NA	NA	NA	NA	NA	NA	NA	NA	NA
Evolinc_SR_tID_00016955	Evolinc_SR_gID_014897	NA	NA	NA	NA	NA	NA	gene:Bra011404	0.510692	10000	NA	NA	NA	NA	NA	NA	NA	NA	NA
Evolinc_SR_tID_00019080	Evolinc_SR_gID_016325	NA	NA	NA	NA	NA	NA	NA	NA	NA	NA	NA	NA	NA	NA	NA	NA	NA	NA
Evolinc_SR_tID_00016956	Evolinc_SR_gID_014898	gene:Bra011404	gene:Bra011403	0.828284	0.214017	-32	3570	gene:Bra011404	0.828284	200	NA	NA	NA	NA	NA	NA	NA	NA	NA
Evolinc_SR_tID_00014991	Evolinc_SR_gID_013656	NA	NA	NA	NA	NA	NA	NA	NA	NA	NA	NA	NA	NA	NA	NA	NA	NA	NA
Evolinc_SR_tID_00014992	Evolinc_SR_gID_013657	gene:Bra011401	NA	0.571107	NA	-104	NA	gene:Bra011401	0.571107	200	NA	NA	NA	NA	NA	NA	NA	NA	NA
Evolinc_SR_tID_00019081	Evolinc_SR_gID_016326	NA	NA	NA	NA	NA	NA	NA	NA	NA	NA	NA	NA	NA	NA	NA	NA	NA	NA
Evolinc_SR_tID_00019082	Evolinc_SR_gID_016327	NA	NA	NA	NA	NA	NA	NA	NA	NA	NA	NA	NA	NA	NA	NA	NA	NA	NA
Evolinc_SR_tID_00014997	Evolinc_SR_gID_013659	NA	NA	NA	NA	NA	NA	NA	NA	NA	NA	NA	NA	NA	NA	NA	NA	NA	NA
Evolinc_SR_tID_00019083	Evolinc_SR_gID_016328	NA	NA	NA	NA	NA	NA	NA	NA	NA	NA	NA	NA	NA	NA	NA	NA	NA	NA
Evolinc_SR_tID_00019084	Evolinc_SR_gID_016329	NA	NA	NA	NA	NA	NA	NA	NA	NA	NA	NA	NA	NA	NA	NA	NA	NA	NA
Evolinc_SR_tID_00019085	Evolinc_SR_gID_016330	NA	NA	NA	NA	NA	NA	NA	NA	NA	gene:Bra011392	NA	-0.689679	NA	3666	NA	gene:Bra011395	0.693947	10000
Evolinc_SR_tID_00014998	Evolinc_SR_gID_013660	gene:Bra011393	gene:Bra011392	0.144897	0.98012	-4473	133	gene:Bra011392	0.98012	200	NA	NA	NA	NA	NA	NA	NA	NA	NA
Evolinc_SR_tID_00019086	Evolinc_SR_gID_016331	NA	NA	NA	NA	NA	NA	NA	NA	NA	NA	NA	NA	NA	NA	NA	NA	NA	NA
Evolinc_SR_tID_00019087	Evolinc_SR_gID_016332	NA	NA	NA	NA	NA	NA	NA	NA	NA	NA	NA	NA	NA	NA	NA	NA	NA	NA
Evolinc_SR_tID_00019088	Evolinc_SR_gID_016333	gene:Bra011391	NA	0.0598065	NA	-3583	NA	NA	NA	NA	NA	NA	NA	NA	NA	NA	NA	NA	NA
Evolinc_SR_tID_00019089	Evolinc_SR_gID_016334	NA	NA	NA	NA	NA	NA	NA	NA	NA	NA	NA	NA	NA	NA	NA	NA	NA	NA
Evolinc_SR_tID_00016965	Evolinc_SR_gID_014900	NA	NA	NA	NA	NA	NA	NA	NA	NA	gene:Bra011388	NA	0.570784	NA	-71	NA	gene:Bra011388	0.570784	200
Evolinc_SR_tID_00019090	Evolinc_SR_gID_016335	NA	NA	NA	NA	NA	NA	NA	NA	NA	NA	NA	NA	NA	NA	NA	NA	NA	NA
Evolinc_SR_tID_00019091	Evolinc_SR_gID_016336	NA	NA	NA	NA	NA	NA	NA	NA	NA	NA	NA	NA	NA	NA	NA	NA	NA	NA
Evolinc_SR_tID_00014999	Evolinc_SR_gID_013661	NA	NA	NA	NA	NA	NA	NA	NA	NA	NA	NA	NA	NA	NA	NA	NA	NA	NA
Evolinc_SR_tID_00019092	Evolinc_SR_gID_016337	gene:Bra011383	gene:Bra011382	0.689974	0.587724	-21	5418	gene:Bra011383	0.689974	200	gene:Bra011383	gene:Bra011382	-0.054962	-0.139334	-21	5418	NA	NA	NA
Evolinc_SR_tID_00019093	Evolinc_SR_gID_016338	NA	NA	NA	NA	NA	NA	NA	NA	NA	NA	NA	NA	NA	NA	NA	NA	NA	NA
Evolinc_SR_tID_00019094	Evolinc_SR_gID_016339	NA	NA	NA	NA	NA	NA	NA	NA	NA	NA	NA	NA	NA	NA	NA	NA	NA	NA
Evolinc_SR_tID_00019095	Evolinc_SR_gID_016340	NA	NA	NA	NA	NA	NA	NA	NA	NA	NA	NA	NA	NA	NA	NA	NA	NA	NA
Evolinc_SR_tID_00016966	Evolinc_SR_gID_014901	NA	NA	NA	NA	NA	NA	NA	NA	NA	NA	NA	NA	NA	NA	NA	NA	NA	NA
Evolinc_SR_tID_00019096	Evolinc_SR_gID_016341	NA	NA	NA	NA	NA	NA	NA	NA	NA	NA	NA	NA	NA	NA	NA	NA	NA	NA
Evolinc_SR_tID_00016968	Evolinc_SR_gID_014902	NA	NA	NA	NA	NA	NA	NA	NA	NA	NA	NA	NA	NA	NA	NA	NA	NA	NA
Evolinc_SR_tID_00016969	Evolinc_SR_gID_014903	NA	NA	NA	NA	NA	NA	NA	NA	NA	NA	NA	NA	NA	NA	NA	NA	NA	NA
Evolinc_SR_tID_00019097	Evolinc_SR_gID_016342	NA	NA	NA	NA	NA	NA	NA	NA	NA	gene:Bra011377	NA	0.557442	NA	4667	NA	gene:Bra011376	-0.740167	10000
Evolinc_SR_tID_00019098	Evolinc_SR_gID_016343	NA	NA	NA	NA	NA	NA	NA	NA	NA	gene:Bra011377	NA	0.633811	NA	3958	NA	gene:Bra011376	-0.679926	10000
Evolinc_SR_tID_00019099	Evolinc_SR_gID_016344	NA	NA	NA	NA	NA	NA	NA	NA	NA	gene:Bra011377	NA	0.740344	NA	3431	NA	gene:Bra011377	0.740344	5000
Evolinc_SR_tID_00019100	Evolinc_SR_gID_016345	NA	NA	NA	NA	NA	NA	NA	NA	NA	gene:Bra011377	NA	0.724628	NA	1536	NA	gene:Bra011377	0.724628	2000
Evolinc_SR_tID_00019101	Evolinc_SR_gID_016346	NA	NA	NA	NA	NA	NA	NA	NA	NA	gene:Bra011377	NA	0.641135	NA	848	NA	gene:Bra011376	-0.706636	5000
Evolinc_SR_tID_00015001	Evolinc_SR_gID_013663	NA	NA	NA	NA	NA	NA	NA	NA	NA	gene:Bra011377	NA	0.74039	NA	218	NA	gene:Bra011377	0.74039	500
Evolinc_SR_tID_00016971	Evolinc_SR_gID_014905	NA	NA	NA	NA	NA	NA	NA	NA	NA	NA	NA	NA	NA	NA	NA	NA	NA	NA
Evolinc_SR_tID_00015002	Evolinc_SR_gID_013664	NA	NA	NA	NA	NA	NA	NA	NA	NA	NA	NA	NA	NA	NA	NA	NA	NA	NA
Evolinc_SR_tID_00016974	Evolinc_SR_gID_014907	NA	NA	NA	NA	NA	NA	NA	NA	NA	NA	NA	NA	NA	NA	NA	NA	NA	NA
Evolinc_SR_tID_00016975	Evolinc_SR_gID_014908	NA	NA	NA	NA	NA	NA	NA	NA	NA	gene:Bra011374	gene:Bra011373	0.869588	0.926205	-18	6	gene:Bra011373	0.926205	200
Evolinc_SR_tID_00016976	Evolinc_SR_gID_014909	NA	NA	NA	NA	NA	NA	NA	NA	NA	NA	NA	NA	NA	NA	NA	NA	NA	NA
Evolinc_SR_tID_00019102	Evolinc_SR_gID_016347	NA	NA	NA	NA	NA	NA	NA	NA	NA	NA	NA	NA	NA	NA	NA	NA	NA	NA
Evolinc_SR_tID_00016979	Evolinc_SR_gID_014910	NA	NA	NA	NA	NA	NA	NA	NA	NA	NA	NA	NA	NA	NA	NA	NA	NA	NA
Evolinc_SR_tID_00015006	Evolinc_SR_gID_013666	NA	NA	NA	NA	NA	NA	NA	NA	NA	NA	NA	NA	NA	NA	NA	NA	NA	NA
Evolinc_SR_tID_00019103	Evolinc_SR_gID_016348	NA	NA	NA	NA	NA	NA	NA	NA	NA	NA	NA	NA	NA	NA	NA	NA	NA	NA
Evolinc_SR_tID_00019104	Evolinc_SR_gID_016349	NA	NA	NA	NA	NA	NA	NA	NA	NA	NA	NA	NA	NA	NA	NA	NA	NA	NA
Evolinc_SR_tID_00019105	Evolinc_SR_gID_016350	NA	NA	NA	NA	NA	NA	NA	NA	NA	NA	NA	NA	NA	NA	NA	NA	NA	NA
Evolinc_SR_tID_00019106	Evolinc_SR_gID_016351	NA	NA	NA	NA	NA	NA	NA	NA	NA	NA	NA	NA	NA	NA	NA	NA	NA	NA
Evolinc_SR_tID_00015007	Evolinc_SR_gID_013667	gene:Bra011362	gene:Bra011361	0.146399	0.504522	-4184	24	gene:Bra011360	0.883196	5000	gene:Bra011362	gene:Bra011361	0.727612	0.769123	-4184	24	gene:Bra011361	0.769123	200
Evolinc_SR_tID_00016980	Evolinc_SR_gID_014911	gene:Bra011359	gene:Bra011358	0.915902	0.257045	-11	677	gene:Bra011359	0.915902	200	NA	NA	NA	NA	NA	NA	NA	NA	NA
Evolinc_SR_tID_00019107	Evolinc_SR_gID_016352	NA	NA	NA	NA	NA	NA	NA	NA	NA	NA	NA	NA	NA	NA	NA	NA	NA	NA
Evolinc_SR_tID_00019108	Evolinc_SR_gID_016353	NA	NA	NA	NA	NA	NA	NA	NA	NA	NA	NA	NA	NA	NA	NA	NA	NA	NA
Evolinc_SR_tID_00016981	Evolinc_SR_gID_014912	gene:Bra011357	NA	-0.0330924	NA	-150	NA	gene:Bra011360	-0.795154	10000	gene:Bra011357	NA	-0.754959	NA	-150	NA	gene:Bra011361	0.774733	10000
Evolinc_SR_tID_00015008	Evolinc_SR_gID_013668	NA	NA	NA	NA	NA	NA	NA	NA	NA	NA	NA	NA	NA	NA	NA	NA	NA	NA
Evolinc_SR_tID_00019109	Evolinc_SR_gID_016354	NA	NA	NA	NA	NA	NA	NA	NA	NA	NA	NA	NA	NA	NA	NA	NA	NA	NA
Evolinc_SR_tID_00015013	Evolinc_SR_gID_013671	gene:Bra011351	NA	0.99258	NA	3	NA	gene:Bra011351	0.99258	200	gene:Bra011352	gene:Bra011351	-0.90338	0.793853	-6240	3	gene:Bra011352	-0.90338	10000
Evolinc_SR_tID_00019110	Evolinc_SR_gID_016355	NA	NA	NA	NA	NA	NA	NA	NA	NA	NA	NA	NA	NA	NA	NA	NA	NA	NA
Evolinc_SR_tID_00016984	Evolinc_SR_gID_014915	NA	NA	NA	NA	NA	NA	NA	NA	NA	NA	NA	NA	NA	NA	NA	NA	NA	NA
Evolinc_SR_tID_00019111	Evolinc_SR_gID_016356	NA	NA	NA	NA	NA	NA	NA	NA	NA	gene:Bra011350	gene:Bra011349	0.165158	0.241294	-2123	357	gene:Bra011351	0.636951	10000
Evolinc_SR_tID_00019112	Evolinc_SR_gID_016357	NA	NA	NA	NA	NA	NA	NA	NA	NA	NA	NA	NA	NA	NA	NA	NA	NA	NA
Evolinc_SR_tID_00019113	Evolinc_SR_gID_016358	NA	NA	NA	NA	NA	NA	NA	NA	NA	NA	NA	NA	NA	NA	NA	NA	NA	NA
Evolinc_SR_tID_00015014	Evolinc_SR_gID_013672	NA	NA	NA	NA	NA	NA	NA	NA	NA	NA	NA	NA	NA	NA	NA	NA	NA	NA
Evolinc_SR_tID_00016985	Evolinc_SR_gID_014916	gene:Bra011340	gene:Bra011339	0.461113	0.382027	-26	1787	NA	NA	NA	NA	NA	NA	NA	NA	NA	NA	NA	NA
Evolinc_LR_tID_00000494	Evolinc_LR_gID_000393	NA	NA	NA	NA	NA	NA	NA	NA	NA	NA	NA	NA	NA	NA	NA	NA	NA	NA
Evolinc_SR_tID_00015015	Evolinc_SR_gID_013673	NA	NA	NA	NA	NA	NA	NA	NA	NA	NA	NA	NA	NA	NA	NA	NA	NA	NA
Evolinc_SR_tID_00016989	Evolinc_SR_gID_014918	gene:Bra011337	gene:Bra011336	0.75572	-0.574332	-3	4053	gene:Bra011337	0.75572	200	gene:Bra011337	NA	0.205549	NA	-3	NA	gene:Bra011335	-0.66796	10000
Evolinc_SR_tID_00019114	Evolinc_SR_gID_016359	NA	NA	NA	NA	NA	NA	NA	NA	NA	NA	NA	NA	NA	NA	NA	NA	NA	NA
Evolinc_SR_tID_00016991	Evolinc_SR_gID_014919	gene:Bra011337	gene:Bra011336	-0.20194	0.878474	-3578	278	gene:Bra011336	0.878474	200	NA	NA	NA	NA	NA	NA	NA	NA	NA
Evolinc_SR_tID_00016992	Evolinc_SR_gID_014919	gene:Bra011337	gene:Bra011336	-0.20194	0.878474	-3578	278	gene:Bra011336	0.878474	200	NA	NA	NA	NA	NA	NA	NA	NA	NA
Evolinc_SR_tID_00019115	Evolinc_SR_gID_016360	NA	NA	NA	NA	NA	NA	NA	NA	NA	NA	NA	NA	NA	NA	NA	NA	NA	NA
Evolinc_SR_tID_00019116	Evolinc_SR_gID_016361	NA	NA	NA	NA	NA	NA	NA	NA	NA	NA	NA	NA	NA	NA	NA	NA	NA	NA
Evolinc_SR_tID_00019117	Evolinc_SR_gID_016362	NA	NA	NA	NA	NA	NA	NA	NA	NA	NA	NA	NA	NA	NA	NA	NA	NA	NA
Evolinc_SR_tID_00019118	Evolinc_SR_gID_016363	NA	NA	NA	NA	NA	NA	NA	NA	NA	gene:Bra011332	NA	0.465153	NA	-42	NA	NA	NA	NA
Evolinc_SR_tID_00019119	Evolinc_SR_gID_016364	NA	NA	NA	NA	NA	NA	NA	NA	NA	NA	NA	NA	NA	NA	NA	NA	NA	NA
Evolinc_SR_tID_00016995	Evolinc_SR_gID_014920	NA	NA	NA	NA	NA	NA	NA	NA	NA	NA	NA	NA	NA	NA	NA	NA	NA	NA
Evolinc_SR_tID_00016996	Evolinc_SR_gID_014920	NA	NA	NA	NA	NA	NA	NA	NA	NA	NA	NA	NA	NA	NA	NA	NA	NA	NA
Evolinc_SR_tID_00019120	Evolinc_SR_gID_016365	NA	NA	NA	NA	NA	NA	NA	NA	NA	NA	NA	NA	NA	NA	NA	NA	NA	NA
Evolinc_SR_tID_00019121	Evolinc_SR_gID_016366	gene:Bra011326	NA	0.925118	NA	-4	NA	gene:Bra011326	0.925118	200	NA	NA	NA	NA	NA	NA	NA	NA	NA
Evolinc_SR_tID_00019122	Evolinc_SR_gID_016367	NA	NA	NA	NA	NA	NA	NA	NA	NA	NA	NA	NA	NA	NA	NA	NA	NA	NA
Evolinc_SR_tID_00016997	Evolinc_SR_gID_014921	gene:Bra011324	NA	-0.0470369	NA	463	NA	gene:Bra011326	0.651259	10000	gene:Bra011324	NA	-0.775078	NA	463	NA	gene:Bra011326	0.876029	10000
Evolinc_SR_tID_00019123	Evolinc_SR_gID_016368	NA	NA	NA	NA	NA	NA	NA	NA	NA	NA	NA	NA	NA	NA	NA	NA	NA	NA
Evolinc_SR_tID_00015017	Evolinc_SR_gID_013675	gene:Bra011320	gene:Bra011319	-0.085242	0.84092	-7	18	gene:Bra011319	0.84092	200	gene:Bra011320	gene:Bra011319	0.478158	0.549436	-7	18	gene:Bra011319	0.549436	200
Evolinc_SR_tID_00015018	Evolinc_SR_gID_013675	gene:Bra011320	gene:Bra011319	-0.085242	0.84092	-7	18	gene:Bra011319	0.84092	200	gene:Bra011320	gene:Bra011319	0.478158	0.549436	-7	18	gene:Bra011319	0.549436	200
Evolinc_SR_tID_00015019	Evolinc_SR_gID_013676	NA	NA	NA	NA	NA	NA	NA	NA	NA	NA	NA	NA	NA	NA	NA	NA	NA	NA
Evolinc_SR_tID_00015020	Evolinc_SR_gID_013677	NA	NA	NA	NA	NA	NA	NA	NA	NA	gene:Bra011314	NA	-0.400789	NA	6076	NA	NA	NA	NA
Evolinc_SR_tID_00015021	Evolinc_SR_gID_013677	NA	NA	NA	NA	NA	NA	NA	NA	NA	gene:Bra011314	NA	-0.400789	NA	6076	NA	NA	NA	NA
Evolinc_SR_tID_00019125	Evolinc_SR_gID_016370	NA	NA	NA	NA	NA	NA	NA	NA	NA	gene:Bra011314	NA	-0.688628	NA	57	NA	gene:Bra011314	-0.688628	200
Evolinc_SR_tID_00017003	Evolinc_SR_gID_014923	NA	NA	NA	NA	NA	NA	NA	NA	NA	NA	NA	NA	NA	NA	NA	NA	NA	NA
Evolinc_SR_tID_00019126	Evolinc_SR_gID_016371	NA	NA	NA	NA	NA	NA	NA	NA	NA	NA	NA	NA	NA	NA	NA	NA	NA	NA
Evolinc_SR_tID_00019127	Evolinc_SR_gID_016372	NA	NA	NA	NA	NA	NA	NA	NA	NA	NA	NA	NA	NA	NA	NA	NA	NA	NA
Evolinc_SR_tID_00019128	Evolinc_SR_gID_016373	NA	NA	NA	NA	NA	NA	NA	NA	NA	NA	NA	NA	NA	NA	NA	NA	NA	NA
Evolinc_SR_tID_00019129	Evolinc_SR_gID_016374	NA	NA	NA	NA	NA	NA	NA	NA	NA	NA	NA	NA	NA	NA	NA	NA	NA	NA
Evolinc_SR_tID_00019130	Evolinc_SR_gID_016375	NA	NA	NA	NA	NA	NA	NA	NA	NA	NA	NA	NA	NA	NA	NA	NA	NA	NA
Evolinc_SR_tID_00015022	Evolinc_SR_gID_013678	gene:Bra011308	NA	0.741909	NA	-136	NA	gene:Bra011308	0.741909	200	NA	NA	NA	NA	NA	NA	NA	NA	NA
Evolinc_SR_tID_00019131	Evolinc_SR_gID_016376	NA	NA	NA	NA	NA	NA	NA	NA	NA	gene:Bra011308	gene:Bra011307	0.0902901	0.836006	-2126	225	gene:Bra011307	0.836006	500
Evolinc_SR_tID_00017004	Evolinc_SR_gID_014924	NA	NA	NA	NA	NA	NA	NA	NA	NA	NA	NA	NA	NA	NA	NA	NA	NA	NA
Evolinc_SR_tID_00017005	Evolinc_SR_gID_014925	NA	NA	NA	NA	NA	NA	gene:Bra011304	0.79413	10000	gene:Bra011307	gene:Bra011306	0.424964	0.903456	-1880	1102	gene:Bra011306	0.903456	2000
Evolinc_SR_tID_00015028	Evolinc_SR_gID_013680	NA	NA	NA	NA	NA	NA	NA	NA	NA	NA	NA	NA	NA	NA	NA	NA	NA	NA
Evolinc_SR_tID_00017006	Evolinc_SR_gID_014926	gene:Bra011304	NA	0.00192924	NA	4566	NA	NA	NA	NA	gene:Bra011305	gene:Bra011304	-0.314051	-0.310143	-178	4566	NA	NA	NA
Evolinc_SR_tID_00017007	Evolinc_SR_gID_014926	gene:Bra011304	NA	0.00192924	NA	4566	NA	NA	NA	NA	gene:Bra011305	gene:Bra011304	-0.314051	-0.310143	-178	4566	NA	NA	NA
Evolinc_SR_tID_00017008	Evolinc_SR_gID_014926	gene:Bra011304	NA	0.00192924	NA	4566	NA	NA	NA	NA	gene:Bra011305	gene:Bra011304	-0.314051	-0.310143	-178	4566	NA	NA	NA
Evolinc_SR_tID_00019132	Evolinc_SR_gID_016377	NA	NA	NA	NA	NA	NA	NA	NA	NA	NA	NA	NA	NA	NA	NA	NA	NA	NA
Evolinc_SR_tID_00019133	Evolinc_SR_gID_016378	NA	NA	NA	NA	NA	NA	NA	NA	NA	NA	NA	NA	NA	NA	NA	NA	NA	NA
Evolinc_SR_tID_00017009	Evolinc_SR_gID_014927	NA	NA	NA	NA	NA	NA	NA	NA	NA	NA	NA	NA	NA	NA	NA	NA	NA	NA
Evolinc_SR_tID_00019134	Evolinc_SR_gID_016379	NA	NA	NA	NA	NA	NA	NA	NA	NA	NA	NA	NA	NA	NA	NA	NA	NA	NA
Evolinc_SR_tID_00019135	Evolinc_SR_gID_016380	NA	NA	NA	NA	NA	NA	NA	NA	NA	NA	NA	NA	NA	NA	NA	NA	NA	NA
Evolinc_SR_tID_00015029	Evolinc_SR_gID_013681	NA	NA	NA	NA	NA	NA	NA	NA	NA	NA	NA	NA	NA	NA	NA	NA	NA	NA
Evolinc_SR_tID_00019136	Evolinc_SR_gID_016381	NA	NA	NA	NA	NA	NA	NA	NA	NA	NA	NA	NA	NA	NA	NA	NA	NA	NA
Evolinc_SR_tID_00017013	Evolinc_SR_gID_014930	NA	NA	NA	NA	NA	NA	NA	NA	NA	NA	NA	NA	NA	NA	NA	NA	NA	NA
Evolinc_SR_tID_00019137	Evolinc_SR_gID_016382	NA	NA	NA	NA	NA	NA	NA	NA	NA	NA	NA	NA	NA	NA	NA	NA	NA	NA
Evolinc_SR_tID_00017014	Evolinc_SR_gID_014931	NA	NA	NA	NA	NA	NA	NA	NA	NA	NA	NA	NA	NA	NA	NA	NA	NA	NA
Evolinc_SR_tID_00019138	Evolinc_SR_gID_016383	NA	NA	NA	NA	NA	NA	NA	NA	NA	NA	NA	NA	NA	NA	NA	NA	NA	NA
Evolinc_SR_tID_00015031	Evolinc_SR_gID_013683	NA	NA	NA	NA	NA	NA	NA	NA	NA	NA	NA	NA	NA	NA	NA	NA	NA	NA
Evolinc_SR_tID_00015032	Evolinc_SR_gID_013684	NA	NA	NA	NA	NA	NA	NA	NA	NA	NA	NA	NA	NA	NA	NA	NA	NA	NA
Evolinc_SR_tID_00019139	Evolinc_SR_gID_016384	NA	NA	NA	NA	NA	NA	NA	NA	NA	NA	NA	NA	NA	NA	NA	NA	NA	NA
Evolinc_SR_tID_00019140	Evolinc_SR_gID_016385	NA	NA	NA	NA	NA	NA	NA	NA	NA	NA	NA	NA	NA	NA	NA	NA	NA	NA
Evolinc_SR_tID_00015035	Evolinc_SR_gID_013686	NA	NA	NA	NA	NA	NA	NA	NA	NA	NA	NA	NA	NA	NA	NA	NA	NA	NA
Evolinc_SR_tID_00015038	Evolinc_SR_gID_013687	NA	NA	NA	NA	NA	NA	NA	NA	NA	NA	NA	NA	NA	NA	NA	NA	NA	NA
Evolinc_SR_tID_00019141	Evolinc_SR_gID_016386	NA	NA	NA	NA	NA	NA	NA	NA	NA	gene:Bra011276	gene:Bra011275	0.880886	0.474759	-14	4898	gene:Bra011276	0.880886	200
Evolinc_SR_tID_00017017	Evolinc_SR_gID_014934	NA	NA	NA	NA	NA	NA	NA	NA	NA	gene:Bra011276	gene:Bra011275	0.657984	0.801351	-904	3093	gene:Bra011275	0.801351	5000
Evolinc_SR_tID_00017018	Evolinc_SR_gID_014935	NA	NA	NA	NA	NA	NA	NA	NA	NA	gene:Bra011276	gene:Bra011275	0.599639	0.0392247	-2799	322	gene:Bra011276	0.599639	5000
Evolinc_SR_tID_00019142	Evolinc_SR_gID_016387	NA	NA	NA	NA	NA	NA	NA	NA	NA	NA	NA	NA	NA	NA	NA	NA	NA	NA
Evolinc_SR_tID_00019143	Evolinc_SR_gID_016388	NA	NA	NA	NA	NA	NA	NA	NA	NA	NA	NA	NA	NA	NA	NA	NA	NA	NA
Evolinc_SR_tID_00019144	Evolinc_SR_gID_016389	NA	NA	NA	NA	NA	NA	NA	NA	NA	NA	NA	NA	NA	NA	NA	NA	NA	NA
Evolinc_SR_tID_00019145	Evolinc_SR_gID_016390	NA	NA	NA	NA	NA	NA	NA	NA	NA	NA	NA	NA	NA	NA	NA	NA	NA	NA
Evolinc_SR_tID_00017019	Evolinc_SR_gID_014936	NA	NA	NA	NA	NA	NA	NA	NA	NA	gene:Bra011266	gene:Bra011265	0.856831	-0.339867	-17	12242	gene:Bra011266	0.856831	200
Evolinc_SR_tID_00019146	Evolinc_SR_gID_016391	NA	NA	NA	NA	NA	NA	NA	NA	NA	gene:Bra011266	gene:Bra011265	0.748532	-0.710038	-912	10898	gene:Bra011266	0.748532	1000
Evolinc_SR_tID_00019147	Evolinc_SR_gID_016392	NA	NA	NA	NA	NA	NA	NA	NA	NA	NA	NA	NA	NA	NA	NA	NA	NA	NA
Evolinc_SR_tID_00019148	Evolinc_SR_gID_016393	NA	NA	NA	NA	NA	NA	NA	NA	NA	NA	NA	NA	NA	NA	NA	NA	NA	NA
Evolinc_SR_tID_00019149	Evolinc_SR_gID_016394	NA	NA	NA	NA	NA	NA	NA	NA	NA	NA	NA	NA	NA	NA	NA	NA	NA	NA
Evolinc_SR_tID_00019150	Evolinc_SR_gID_016395	NA	NA	NA	NA	NA	NA	NA	NA	NA	NA	NA	NA	NA	NA	NA	NA	NA	NA
Evolinc_SR_tID_00015041	Evolinc_SR_gID_013689	NA	NA	NA	NA	NA	NA	NA	NA	NA	NA	NA	NA	NA	NA	NA	NA	NA	NA
Evolinc_SR_tID_00019151	Evolinc_SR_gID_016396	NA	NA	NA	NA	NA	NA	NA	NA	NA	NA	NA	NA	NA	NA	NA	NA	NA	NA
Evolinc_SR_tID_00015042	Evolinc_SR_gID_013690	NA	NA	NA	NA	NA	NA	NA	NA	NA	NA	NA	NA	NA	NA	NA	NA	NA	NA
Evolinc_SR_tID_00017021	Evolinc_SR_gID_014938	NA	NA	NA	NA	NA	NA	NA	NA	NA	NA	NA	NA	NA	NA	NA	NA	NA	NA
Evolinc_SR_tID_00017022	Evolinc_SR_gID_014938	NA	NA	NA	NA	NA	NA	NA	NA	NA	NA	NA	NA	NA	NA	NA	NA	NA	NA
Evolinc_SR_tID_00017023	Evolinc_SR_gID_014939	gene:Bra011260	NA	0.730993	NA	6	NA	gene:Bra011260	0.730993	200	NA	NA	NA	NA	NA	NA	NA	NA	NA
Evolinc_SR_tID_00019152	Evolinc_SR_gID_016397	NA	NA	NA	NA	NA	NA	NA	NA	NA	NA	NA	NA	NA	NA	NA	NA	NA	NA
Evolinc_SR_tID_00019153	Evolinc_SR_gID_016398	NA	NA	NA	NA	NA	NA	NA	NA	NA	NA	NA	NA	NA	NA	NA	NA	NA	NA
Evolinc_SR_tID_00015043	Evolinc_SR_gID_013691	gene:Bra011257	gene:Bra011256	-0.5532	0.963581	-1835	15	gene:Bra011256	0.963581	200	NA	NA	NA	NA	NA	NA	NA	NA	NA
Evolinc_SR_tID_00017024	Evolinc_SR_gID_014940	NA	NA	NA	NA	NA	NA	NA	NA	NA	NA	NA	NA	NA	NA	NA	NA	NA	NA
Evolinc_SR_tID_00015044	Evolinc_SR_gID_013692	NA	NA	NA	NA	NA	NA	NA	NA	NA	NA	NA	NA	NA	NA	NA	NA	NA	NA
Evolinc_SR_tID_00015045	Evolinc_SR_gID_013693	NA	NA	NA	NA	NA	NA	NA	NA	NA	NA	NA	NA	NA	NA	NA	NA	NA	NA
Evolinc_SR_tID_00019154	Evolinc_SR_gID_016399	NA	NA	NA	NA	NA	NA	NA	NA	NA	NA	NA	NA	NA	NA	NA	NA	NA	NA
Evolinc_SR_tID_00019155	Evolinc_SR_gID_016400	NA	NA	NA	NA	NA	NA	NA	NA	NA	NA	NA	NA	NA	NA	NA	NA	NA	NA
Evolinc_SR_tID_00015049	Evolinc_SR_gID_013696	NA	NA	NA	NA	NA	NA	NA	NA	NA	NA	NA	NA	NA	NA	NA	NA	NA	NA
Evolinc_SR_tID_00017031	Evolinc_SR_gID_014945	NA	NA	NA	NA	NA	NA	NA	NA	NA	NA	NA	NA	NA	NA	NA	NA	NA	NA
Evolinc_SR_tID_00019156	Evolinc_SR_gID_016401	NA	NA	NA	NA	NA	NA	NA	NA	NA	NA	NA	NA	NA	NA	NA	NA	NA	NA
Evolinc_SR_tID_00015050	Evolinc_SR_gID_013697	gene:Bra011238	gene:Bra011237	0.112603	0.924946	-335	8	gene:Bra011237	0.924946	200	gene:Bra011238	gene:Bra011237	-0.283211	0.863382	-335	8	gene:Bra011237	0.863382	200
Evolinc_SR_tID_00017032	Evolinc_SR_gID_014946	NA	NA	NA	NA	NA	NA	NA	NA	NA	gene:Bra011237	gene:Bra011236	0.0967964	0.49603	-572	13877	gene:Bra011238	-0.756297	5000
Evolinc_SR_tID_00015052	Evolinc_SR_gID_013699	NA	NA	NA	NA	NA	NA	NA	NA	NA	NA	NA	NA	NA	NA	NA	NA	NA	NA
Evolinc_SR_tID_00019157	Evolinc_SR_gID_016402	NA	NA	NA	NA	NA	NA	NA	NA	NA	NA	NA	NA	NA	NA	NA	NA	NA	NA
Evolinc_SR_tID_00015054	Evolinc_SR_gID_013701	NA	NA	NA	NA	NA	NA	NA	NA	NA	NA	NA	NA	NA	NA	NA	NA	NA	NA
Evolinc_SR_tID_00019158	Evolinc_SR_gID_016403	NA	NA	NA	NA	NA	NA	NA	NA	NA	NA	NA	NA	NA	NA	NA	NA	NA	NA
Evolinc_SR_tID_00019159	Evolinc_SR_gID_016404	NA	NA	NA	NA	NA	NA	NA	NA	NA	NA	NA	NA	NA	NA	NA	NA	NA	NA
Evolinc_SR_tID_00019160	Evolinc_SR_gID_016405	NA	NA	NA	NA	NA	NA	NA	NA	NA	NA	NA	NA	NA	NA	NA	NA	NA	NA
Evolinc_SR_tID_00015055	Evolinc_SR_gID_013701	NA	NA	NA	NA	NA	NA	NA	NA	NA	NA	NA	NA	NA	NA	NA	NA	NA	NA
Evolinc_SR_tID_00017039	Evolinc_SR_gID_014949	NA	NA	NA	NA	NA	NA	NA	NA	NA	NA	NA	NA	NA	NA	NA	NA	NA	NA
Evolinc_SR_tID_00019161	Evolinc_SR_gID_016406	NA	NA	NA	NA	NA	NA	NA	NA	NA	NA	NA	NA	NA	NA	NA	NA	NA	NA
Evolinc_SR_tID_00019162	Evolinc_SR_gID_016407	NA	NA	NA	NA	NA	NA	NA	NA	NA	NA	NA	NA	NA	NA	NA	NA	NA	NA
Evolinc_SR_tID_00015056	Evolinc_SR_gID_013702	NA	NA	NA	NA	NA	NA	NA	NA	NA	NA	NA	NA	NA	NA	NA	NA	NA	NA
Evolinc_SR_tID_00019163	Evolinc_SR_gID_016408	NA	NA	NA	NA	NA	NA	NA	NA	NA	NA	NA	NA	NA	NA	NA	NA	NA	NA
Evolinc_SR_tID_00019164	Evolinc_SR_gID_016409	NA	NA	NA	NA	NA	NA	NA	NA	NA	NA	NA	NA	NA	NA	NA	NA	NA	NA
Evolinc_SR_tID_00019165	Evolinc_SR_gID_016410	NA	NA	NA	NA	NA	NA	NA	NA	NA	NA	NA	NA	NA	NA	NA	NA	NA	NA
Evolinc_SR_tID_00017040	Evolinc_SR_gID_014950	NA	NA	NA	NA	NA	NA	NA	NA	NA	NA	NA	NA	NA	NA	NA	NA	NA	NA
Evolinc_SR_tID_00019166	Evolinc_SR_gID_016411	NA	NA	NA	NA	NA	NA	NA	NA	NA	NA	NA	NA	NA	NA	NA	NA	NA	NA
Evolinc_SR_tID_00017041	Evolinc_SR_gID_014951	NA	NA	NA	NA	NA	NA	NA	NA	NA	NA	NA	NA	NA	NA	NA	NA	NA	NA
Evolinc_SR_tID_00019167	Evolinc_SR_gID_016412	NA	NA	NA	NA	NA	NA	NA	NA	NA	NA	NA	NA	NA	NA	NA	NA	NA	NA
Evolinc_SR_tID_00017042	Evolinc_SR_gID_014952	NA	NA	NA	NA	NA	NA	NA	NA	NA	NA	NA	NA	NA	NA	NA	NA	NA	NA
Evolinc_SR_tID_00019168	Evolinc_SR_gID_016413	NA	NA	NA	NA	NA	NA	NA	NA	NA	NA	NA	NA	NA	NA	NA	NA	NA	NA
Evolinc_SR_tID_00019169	Evolinc_SR_gID_016414	NA	NA	NA	NA	NA	NA	NA	NA	NA	NA	NA	NA	NA	NA	NA	NA	NA	NA
Evolinc_SR_tID_00019170	Evolinc_SR_gID_016415	NA	NA	NA	NA	NA	NA	NA	NA	NA	NA	NA	NA	NA	NA	NA	NA	NA	NA
Evolinc_SR_tID_00019171	Evolinc_SR_gID_016416	NA	NA	NA	NA	NA	NA	NA	NA	NA	NA	NA	NA	NA	NA	NA	NA	NA	NA
Evolinc_SR_tID_00019172	Evolinc_SR_gID_016417	NA	NA	NA	NA	NA	NA	NA	NA	NA	NA	NA	NA	NA	NA	NA	NA	NA	NA
Evolinc_SR_tID_00019173	Evolinc_SR_gID_016418	gene:Bra011223	gene:Bra011222	0.219232	0.32277	-12320	3976	NA	NA	NA	gene:Bra011222	NA	0.539303	NA	3976	NA	gene:Bra011222	0.539303	5000
Evolinc_SR_tID_00019174	Evolinc_SR_gID_016419	NA	NA	NA	NA	NA	NA	NA	NA	NA	gene:Bra011222	NA	0.199396	NA	2726	NA	NA	NA	NA
Evolinc_SR_tID_00019175	Evolinc_SR_gID_016420	NA	NA	NA	NA	NA	NA	NA	NA	NA	NA	NA	NA	NA	NA	NA	NA	NA	NA
Evolinc_SR_tID_00015061	Evolinc_SR_gID_013704	NA	NA	NA	NA	NA	NA	NA	NA	NA	NA	NA	NA	NA	NA	NA	NA	NA	NA
Evolinc_SR_tID_00017049	Evolinc_SR_gID_014953	NA	NA	NA	NA	NA	NA	NA	NA	NA	NA	NA	NA	NA	NA	NA	NA	NA	NA
Evolinc_SR_tID_00017050	Evolinc_SR_gID_014953	NA	NA	NA	NA	NA	NA	NA	NA	NA	NA	NA	NA	NA	NA	NA	NA	NA	NA
Evolinc_SR_tID_00019176	Evolinc_SR_gID_016421	NA	NA	NA	NA	NA	NA	NA	NA	NA	NA	NA	NA	NA	NA	NA	NA	NA	NA
Evolinc_SR_tID_00019177	Evolinc_SR_gID_016422	NA	NA	NA	NA	NA	NA	NA	NA	NA	NA	NA	NA	NA	NA	NA	NA	NA	NA
Evolinc_SR_tID_00019178	Evolinc_SR_gID_016423	NA	NA	NA	NA	NA	NA	NA	NA	NA	NA	NA	NA	NA	NA	NA	NA	NA	NA
Evolinc_SR_tID_00017051	Evolinc_SR_gID_014954	NA	NA	NA	NA	NA	NA	NA	NA	NA	NA	NA	NA	NA	NA	NA	NA	NA	NA
Evolinc_SR_tID_00019179	Evolinc_SR_gID_016424	NA	NA	NA	NA	NA	NA	NA	NA	NA	NA	NA	NA	NA	NA	NA	NA	NA	NA
Evolinc_SR_tID_00019180	Evolinc_SR_gID_016425	NA	NA	NA	NA	NA	NA	NA	NA	NA	NA	NA	NA	NA	NA	NA	NA	NA	NA
Evolinc_SR_tID_00015062	Evolinc_SR_gID_013705	gene:Bra011216	NA	0.992515	NA	76	NA	gene:Bra011216	0.992515	200	gene:Bra011216	NA	0.908822	NA	76	NA	gene:Bra011216	0.908822	200
Evolinc_SR_tID_00015063	Evolinc_SR_gID_013706	NA	NA	NA	NA	NA	NA	NA	NA	NA	gene:Bra011216	gene:Bra011215	0.469249	0.786317	-664	45	gene:Bra011215	0.786317	200
Evolinc_SR_tID_00017053	Evolinc_SR_gID_014956	NA	NA	NA	NA	NA	NA	NA	NA	NA	gene:Bra011214	gene:Bra011213	0.532094	0.299296	-3008	3665	gene:Bra011212	-0.53912	5000
Evolinc_SR_tID_00017054	Evolinc_SR_gID_014956	NA	NA	NA	NA	NA	NA	NA	NA	NA	gene:Bra011214	gene:Bra011213	0.532094	0.299296	-3008	3665	gene:Bra011212	-0.53912	5000
Evolinc_SR_tID_00017056	Evolinc_SR_gID_014957	gene:Bra011214	gene:Bra011213	0.780579	-0.0419065	-6415	1457	gene:Bra011214	0.780579	10000	gene:Bra011214	gene:Bra011213	0.668027	0.301472	-6415	1457	gene:Bra011214	0.668027	10000
Evolinc_SR_tID_00019181	Evolinc_SR_gID_016426	NA	NA	NA	NA	NA	NA	NA	NA	NA	NA	NA	NA	NA	NA	NA	NA	NA	NA
Evolinc_SR_tID_00019182	Evolinc_SR_gID_016427	NA	NA	NA	NA	NA	NA	NA	NA	NA	NA	NA	NA	NA	NA	NA	NA	NA	NA
Evolinc_SR_tID_00015065	Evolinc_SR_gID_013708	NA	NA	NA	NA	NA	NA	NA	NA	NA	NA	NA	NA	NA	NA	NA	NA	NA	NA
Evolinc_SR_tID_00019183	Evolinc_SR_gID_016428	NA	NA	NA	NA	NA	NA	NA	NA	NA	NA	NA	NA	NA	NA	NA	NA	NA	NA
Evolinc_SR_tID_00015066	Evolinc_SR_gID_013709	gene:Bra011210	gene:Bra011209	-0.269628	-0.196916	-13896	1303	gene:Bra011208	0.704582	5000	gene:Bra011210	NA	0.0794834	NA	-13896	NA	NA	NA	NA
Evolinc_SR_tID_00019184	Evolinc_SR_gID_016429	NA	NA	NA	NA	NA	NA	NA	NA	NA	NA	NA	NA	NA	NA	NA	NA	NA	NA
Evolinc_SR_tID_00019185	Evolinc_SR_gID_016430	NA	NA	NA	NA	NA	NA	NA	NA	NA	NA	NA	NA	NA	NA	NA	NA	NA	NA
Evolinc_SR_tID_00019186	Evolinc_SR_gID_016431	NA	NA	NA	NA	NA	NA	NA	NA	NA	NA	NA	NA	NA	NA	NA	NA	NA	NA
Evolinc_SR_tID_00017064	Evolinc_SR_gID_014958	NA	NA	NA	NA	NA	NA	NA	NA	NA	NA	NA	NA	NA	NA	NA	NA	NA	NA
Evolinc_SR_tID_00019187	Evolinc_SR_gID_016432	NA	NA	NA	NA	NA	NA	NA	NA	NA	gene:Bra011204	gene:Bra011203	-0.445791	-0.792217	-2628	4191	gene:Bra011203	-0.792217	5000
Evolinc_SR_tID_00019188	Evolinc_SR_gID_016433	NA	NA	NA	NA	NA	NA	NA	NA	NA	gene:Bra011204	gene:Bra011203	0.0351525	0.183175	-7276	108	NA	NA	NA
Evolinc_SR_tID_00019189	Evolinc_SR_gID_016434	NA	NA	NA	NA	NA	NA	NA	NA	NA	NA	NA	NA	NA	NA	NA	NA	NA	NA
Evolinc_SR_tID_00019190	Evolinc_SR_gID_016435	NA	NA	NA	NA	NA	NA	NA	NA	NA	NA	NA	NA	NA	NA	NA	NA	NA	NA
Evolinc_SR_tID_00019191	Evolinc_SR_gID_016436	NA	NA	NA	NA	NA	NA	NA	NA	NA	NA	NA	NA	NA	NA	NA	NA	NA	NA
Evolinc_LR_tID_00000364	Evolinc_LR_gID_000318	NA	NA	NA	NA	NA	NA	NA	NA	NA	gene:Bra011201	gene:Bra011200	0.696882	0.63507	-5040	2747	gene:Bra011201	0.696882	10000
Evolinc_SR_tID_00019192	Evolinc_SR_gID_016437	NA	NA	NA	NA	NA	NA	NA	NA	NA	NA	NA	NA	NA	NA	NA	NA	NA	NA
Evolinc_SR_tID_00019193	Evolinc_SR_gID_016438	NA	NA	NA	NA	NA	NA	NA	NA	NA	NA	NA	NA	NA	NA	NA	NA	NA	NA
Evolinc_SR_tID_00015067	Evolinc_SR_gID_013710	NA	NA	NA	NA	NA	NA	NA	NA	NA	NA	NA	NA	NA	NA	NA	NA	NA	NA
Evolinc_SR_tID_00019194	Evolinc_SR_gID_016439	NA	NA	NA	NA	NA	NA	NA	NA	NA	NA	NA	NA	NA	NA	NA	NA	NA	NA
Evolinc_SR_tID_00019195	Evolinc_SR_gID_016440	NA	NA	NA	NA	NA	NA	NA	NA	NA	NA	NA	NA	NA	NA	NA	NA	NA	NA
Evolinc_SR_tID_00017065	Evolinc_SR_gID_014959	NA	NA	NA	NA	NA	NA	NA	NA	NA	NA	NA	NA	NA	NA	NA	NA	NA	NA
Evolinc_SR_tID_00015068	Evolinc_SR_gID_013711	NA	NA	NA	NA	NA	NA	NA	NA	NA	NA	NA	NA	NA	NA	NA	NA	NA	NA
Evolinc_SR_tID_00017066	Evolinc_SR_gID_014960	NA	NA	NA	NA	NA	NA	NA	NA	NA	NA	NA	NA	NA	NA	NA	NA	NA	NA
Evolinc_SR_tID_00019196	Evolinc_SR_gID_016441	NA	NA	NA	NA	NA	NA	NA	NA	NA	NA	NA	NA	NA	NA	NA	NA	NA	NA
Evolinc_SR_tID_00015071	Evolinc_SR_gID_013713	NA	NA	NA	NA	NA	NA	NA	NA	NA	NA	NA	NA	NA	NA	NA	NA	NA	NA
Evolinc_SR_tID_00019197	Evolinc_SR_gID_016442	NA	NA	NA	NA	NA	NA	NA	NA	NA	NA	NA	NA	NA	NA	NA	NA	NA	NA
Evolinc_SR_tID_00019198	Evolinc_SR_gID_016443	NA	NA	NA	NA	NA	NA	NA	NA	NA	NA	NA	NA	NA	NA	NA	NA	NA	NA
Evolinc_SR_tID_00017067	Evolinc_SR_gID_014961	gene:Bra011185	gene:Bra011184	0.784983	0.046219	-46	6967	gene:Bra011185	0.784983	200	gene:Bra011185	gene:Bra011184	0.878976	0.753177	-46	6967	gene:Bra011185	0.878976	200
Evolinc_SR_tID_00019199	Evolinc_SR_gID_016444	NA	NA	NA	NA	NA	NA	NA	NA	NA	NA	NA	NA	NA	NA	NA	NA	NA	NA
Evolinc_SR_tID_00017068	Evolinc_SR_gID_014962	NA	NA	NA	NA	NA	NA	NA	NA	NA	NA	NA	NA	NA	NA	NA	NA	NA	NA
Evolinc_SR_tID_00017069	Evolinc_SR_gID_014962	NA	NA	NA	NA	NA	NA	NA	NA	NA	NA	NA	NA	NA	NA	NA	NA	NA	NA
Evolinc_SR_tID_00019200	Evolinc_SR_gID_016445	NA	NA	NA	NA	NA	NA	NA	NA	NA	NA	NA	NA	NA	NA	NA	NA	NA	NA
Evolinc_SR_tID_00019201	Evolinc_SR_gID_016446	NA	NA	NA	NA	NA	NA	NA	NA	NA	NA	NA	NA	NA	NA	NA	NA	NA	NA
Evolinc_SR_tID_00019202	Evolinc_SR_gID_016447	NA	NA	NA	NA	NA	NA	NA	NA	NA	NA	NA	NA	NA	NA	NA	NA	NA	NA
Evolinc_SR_tID_00015072	Evolinc_SR_gID_013714	NA	NA	NA	NA	NA	NA	NA	NA	NA	NA	NA	NA	NA	NA	NA	NA	NA	NA
Evolinc_SR_tID_00019203	Evolinc_SR_gID_016448	NA	NA	NA	NA	NA	NA	NA	NA	NA	NA	NA	NA	NA	NA	NA	NA	NA	NA
Evolinc_SR_tID_00019204	Evolinc_SR_gID_016449	NA	NA	NA	NA	NA	NA	NA	NA	NA	NA	NA	NA	NA	NA	NA	gene:Bra011179	0.744759	5000
Evolinc_SR_tID_00019205	Evolinc_SR_gID_016450	NA	NA	NA	NA	NA	NA	NA	NA	NA	NA	NA	NA	NA	NA	NA	NA	NA	NA
Evolinc_SR_tID_00019206	Evolinc_SR_gID_016451	NA	NA	NA	NA	NA	NA	NA	NA	NA	NA	NA	NA	NA	NA	NA	NA	NA	NA
Evolinc_SR_tID_00019207	Evolinc_SR_gID_016452	NA	NA	NA	NA	NA	NA	NA	NA	NA	NA	NA	NA	NA	NA	NA	NA	NA	NA
Evolinc_SR_tID_00019208	Evolinc_SR_gID_016453	NA	NA	NA	NA	NA	NA	NA	NA	NA	NA	NA	NA	NA	NA	NA	NA	NA	NA
Evolinc_SR_tID_00019209	Evolinc_SR_gID_016454	NA	NA	NA	NA	NA	NA	NA	NA	NA	NA	NA	NA	NA	NA	NA	NA	NA	NA
Evolinc_SR_tID_00019210	Evolinc_SR_gID_016455	NA	NA	NA	NA	NA	NA	NA	NA	NA	NA	NA	NA	NA	NA	NA	NA	NA	NA
Evolinc_SR_tID_00017075	Evolinc_SR_gID_014965	NA	NA	NA	NA	NA	NA	NA	NA	NA	NA	NA	NA	NA	NA	NA	NA	NA	NA
Evolinc_SR_tID_00019211	Evolinc_SR_gID_016456	NA	NA	NA	NA	NA	NA	NA	NA	NA	NA	NA	NA	NA	NA	NA	NA	NA	NA
Evolinc_SR_tID_00019212	Evolinc_SR_gID_016457	NA	NA	NA	NA	NA	NA	NA	NA	NA	NA	NA	NA	NA	NA	NA	NA	NA	NA
Evolinc_SR_tID_00017076	Evolinc_SR_gID_014966	NA	NA	NA	NA	NA	NA	NA	NA	NA	NA	NA	NA	NA	NA	NA	NA	NA	NA
Evolinc_SR_tID_00019213	Evolinc_SR_gID_016458	NA	NA	NA	NA	NA	NA	NA	NA	NA	NA	NA	NA	NA	NA	NA	NA	NA	NA
Evolinc_SR_tID_00019214	Evolinc_SR_gID_016459	NA	NA	NA	NA	NA	NA	NA	NA	NA	NA	NA	NA	NA	NA	NA	NA	NA	NA
Evolinc_SR_tID_00019215	Evolinc_SR_gID_016460	NA	NA	NA	NA	NA	NA	NA	NA	NA	NA	NA	NA	NA	NA	NA	NA	NA	NA
Evolinc_SR_tID_00015085	Evolinc_SR_gID_013721	gene:Bra011163	NA	0.637746	NA	-13	NA	gene:Bra011164	0.644078	5000	NA	NA	NA	NA	NA	NA	NA	NA	NA
Evolinc_SR_tID_00017078	Evolinc_SR_gID_014968	NA	NA	NA	NA	NA	NA	NA	NA	NA	NA	NA	NA	NA	NA	NA	NA	NA	NA
Evolinc_SR_tID_00017079	Evolinc_SR_gID_014969	NA	NA	NA	NA	NA	NA	NA	NA	NA	NA	NA	NA	NA	NA	NA	NA	NA	NA
Evolinc_SR_tID_00017080	Evolinc_SR_gID_014970	NA	NA	NA	NA	NA	NA	NA	NA	NA	NA	NA	NA	NA	NA	NA	NA	NA	NA
Evolinc_SR_tID_00019216	Evolinc_SR_gID_016461	NA	NA	NA	NA	NA	NA	NA	NA	NA	NA	NA	NA	NA	NA	NA	NA	NA	NA
Evolinc_SR_tID_00019217	Evolinc_SR_gID_016462	NA	NA	NA	NA	NA	NA	NA	NA	NA	NA	NA	NA	NA	NA	NA	NA	NA	NA
Evolinc_SR_tID_00019218	Evolinc_SR_gID_016463	NA	NA	NA	NA	NA	NA	NA	NA	NA	NA	NA	NA	NA	NA	NA	NA	NA	NA
Evolinc_SR_tID_00019219	Evolinc_SR_gID_016464	NA	NA	NA	NA	NA	NA	NA	NA	NA	NA	NA	NA	NA	NA	NA	NA	NA	NA
Evolinc_SR_tID_00019220	Evolinc_SR_gID_016465	NA	NA	NA	NA	NA	NA	NA	NA	NA	NA	NA	NA	NA	NA	NA	NA	NA	NA
Evolinc_LR_tID_00000365	Evolinc_LR_gID_000319	NA	NA	NA	NA	NA	NA	NA	NA	NA	NA	NA	NA	NA	NA	NA	NA	NA	NA
Evolinc_SR_tID_00019221	Evolinc_SR_gID_016466	gene:Bra011154	gene:Bra011153	0.541645	-0.327562	-54	5989	gene:Bra011154	0.541645	200	gene:Bra011154	NA	0.745988	NA	-54	NA	gene:Bra011154	0.745988	200
Evolinc_SR_tID_00019222	Evolinc_SR_gID_016467	NA	NA	NA	NA	NA	NA	NA	NA	NA	NA	NA	NA	NA	NA	NA	NA	NA	NA
Evolinc_SR_tID_00019223	Evolinc_SR_gID_016468	NA	NA	NA	NA	NA	NA	NA	NA	NA	NA	NA	NA	NA	NA	NA	NA	NA	NA
Evolinc_SR_tID_00015088	Evolinc_SR_gID_013723	NA	NA	NA	NA	NA	NA	NA	NA	NA	gene:Bra011154	NA	-0.308288	NA	-6874	NA	NA	NA	NA
Evolinc_SR_tID_00017081	Evolinc_SR_gID_014971	NA	NA	NA	NA	NA	NA	NA	NA	NA	gene:Bra011152	NA	0.627746	NA	4598	NA	gene:Bra011152	0.627746	5000
Evolinc_SR_tID_00015090	Evolinc_SR_gID_013724	NA	NA	NA	NA	NA	NA	NA	NA	NA	NA	NA	NA	NA	NA	NA	NA	NA	NA
Evolinc_SR_tID_00015092	Evolinc_SR_gID_013725	NA	NA	NA	NA	NA	NA	NA	NA	NA	NA	NA	NA	NA	NA	NA	NA	NA	NA
Evolinc_SR_tID_00019224	Evolinc_SR_gID_016469	NA	NA	NA	NA	NA	NA	NA	NA	NA	NA	NA	NA	NA	NA	NA	NA	NA	NA
Evolinc_SR_tID_00019225	Evolinc_SR_gID_016470	NA	NA	NA	NA	NA	NA	NA	NA	NA	NA	NA	NA	NA	NA	NA	NA	NA	NA
Evolinc_SR_tID_00019226	Evolinc_SR_gID_016471	NA	NA	NA	NA	NA	NA	NA	NA	NA	NA	NA	NA	NA	NA	NA	NA	NA	NA
Evolinc_SR_tID_00019227	Evolinc_SR_gID_016472	NA	NA	NA	NA	NA	NA	NA	NA	NA	NA	NA	NA	NA	NA	NA	NA	NA	NA
Evolinc_SR_tID_00019228	Evolinc_SR_gID_016473	NA	NA	NA	NA	NA	NA	NA	NA	NA	NA	NA	NA	NA	NA	NA	NA	NA	NA
Evolinc_SR_tID_00019229	Evolinc_SR_gID_016474	NA	NA	NA	NA	NA	NA	NA	NA	NA	NA	NA	NA	NA	NA	NA	NA	NA	NA
Evolinc_SR_tID_00015093	Evolinc_SR_gID_013726	NA	NA	NA	NA	NA	NA	NA	NA	NA	NA	NA	NA	NA	NA	NA	NA	NA	NA
Evolinc_SR_tID_00015094	Evolinc_SR_gID_013727	NA	NA	NA	NA	NA	NA	NA	NA	NA	NA	NA	NA	NA	NA	NA	NA	NA	NA
Evolinc_SR_tID_00015095	Evolinc_SR_gID_013728	gene:Bra011137	gene:Bra011136	0.229191	-0.444763	-2718	11	gene:Bra011138	0.570309	10000	NA	NA	NA	NA	NA	NA	NA	NA	NA
Evolinc_SR_tID_00017082	Evolinc_SR_gID_014972	NA	NA	NA	NA	NA	NA	NA	NA	NA	gene:Bra011135	NA	0.0973853	NA	1079	NA	NA	NA	NA
Evolinc_SR_tID_00015096	Evolinc_SR_gID_013729	NA	NA	NA	NA	NA	NA	NA	NA	NA	NA	NA	NA	NA	NA	NA	NA	NA	NA
Evolinc_SR_tID_00019230	Evolinc_SR_gID_016475	NA	NA	NA	NA	NA	NA	NA	NA	NA	NA	NA	NA	NA	NA	NA	NA	NA	NA
Evolinc_SR_tID_00019231	Evolinc_SR_gID_016476	NA	NA	NA	NA	NA	NA	NA	NA	NA	NA	NA	NA	NA	NA	NA	NA	NA	NA
Evolinc_SR_tID_00019232	Evolinc_SR_gID_016477	NA	NA	NA	NA	NA	NA	NA	NA	NA	NA	NA	NA	NA	NA	NA	NA	NA	NA
Evolinc_SR_tID_00019233	Evolinc_SR_gID_016478	NA	NA	NA	NA	NA	NA	NA	NA	NA	NA	NA	NA	NA	NA	NA	NA	NA	NA
Evolinc_SR_tID_00019234	Evolinc_SR_gID_016479	NA	NA	NA	NA	NA	NA	NA	NA	NA	NA	NA	NA	NA	NA	NA	NA	NA	NA
Evolinc_LR_tID_00000366	Evolinc_LR_gID_000320	gene:Bra011132	NA	-0.31932	NA	-8828	NA	NA	NA	NA	gene:Bra011132	NA	-0.751577	NA	-8828	NA	gene:Bra011132	-0.751577	10000
Evolinc_SR_tID_00019235	Evolinc_SR_gID_016480	NA	NA	NA	NA	NA	NA	NA	NA	NA	NA	NA	NA	NA	NA	NA	NA	NA	NA
Evolinc_SR_tID_00017083	Evolinc_SR_gID_014973	NA	NA	NA	NA	NA	NA	NA	NA	NA	NA	NA	NA	NA	NA	NA	NA	NA	NA
Evolinc_LR_tID_00000495	Evolinc_LR_gID_000394	gene:Bra011130	NA	-0.267567	NA	-448	NA	NA	NA	NA	NA	NA	NA	NA	NA	NA	NA	NA	NA
Evolinc_SR_tID_00019236	Evolinc_SR_gID_016481	NA	NA	NA	NA	NA	NA	NA	NA	NA	NA	NA	NA	NA	NA	NA	NA	NA	NA
Evolinc_SR_tID_00019237	Evolinc_SR_gID_016482	NA	NA	NA	NA	NA	NA	NA	NA	NA	NA	NA	NA	NA	NA	NA	NA	NA	NA
Evolinc_SR_tID_00019238	Evolinc_SR_gID_016483	NA	NA	NA	NA	NA	NA	NA	NA	NA	NA	NA	NA	NA	NA	NA	NA	NA	NA
Evolinc_SR_tID_00019239	Evolinc_SR_gID_016484	NA	NA	NA	NA	NA	NA	NA	NA	NA	NA	NA	NA	NA	NA	NA	NA	NA	NA
Evolinc_SR_tID_00019240	Evolinc_SR_gID_016485	NA	NA	NA	NA	NA	NA	NA	NA	NA	NA	NA	NA	NA	NA	NA	NA	NA	NA
Evolinc_SR_tID_00015098	Evolinc_SR_gID_013731	NA	NA	NA	NA	NA	NA	NA	NA	NA	NA	NA	NA	NA	NA	NA	NA	NA	NA
Evolinc_SR_tID_00019241	Evolinc_SR_gID_016486	NA	NA	NA	NA	NA	NA	NA	NA	NA	NA	NA	NA	NA	NA	NA	NA	NA	NA
Evolinc_SR_tID_00017087	Evolinc_SR_gID_014976	NA	NA	NA	NA	NA	NA	NA	NA	NA	NA	NA	NA	NA	NA	NA	NA	NA	NA
Evolinc_SR_tID_00017088	Evolinc_SR_gID_014977	NA	NA	NA	NA	NA	NA	NA	NA	NA	NA	NA	NA	NA	NA	NA	NA	NA	NA
Evolinc_SR_tID_00015099	Evolinc_SR_gID_013732	NA	NA	NA	NA	NA	NA	NA	NA	NA	NA	NA	NA	NA	NA	NA	NA	NA	NA
Evolinc_SR_tID_00015100	Evolinc_SR_gID_013733	NA	NA	NA	NA	NA	NA	NA	NA	NA	gene:Bra011109	NA	0.144559	NA	-174	NA	NA	NA	NA
Evolinc_SR_tID_00017089	Evolinc_SR_gID_014978	gene:Bra011105	gene:Bra011104	0.501251	-0.470566	-1528	2550	gene:Bra011108	0.541398	10000	gene:Bra011104	NA	0.50757	NA	2550	NA	gene:Bra011104	0.50757	5000
Evolinc_SR_tID_00015101	Evolinc_SR_gID_013734	NA	NA	NA	NA	NA	NA	NA	NA	NA	gene:Bra011104	NA	0.903215	NA	1816	NA	gene:Bra011104	0.903215	2000
Evolinc_SR_tID_00019242	Evolinc_SR_gID_016487	NA	NA	NA	NA	NA	NA	NA	NA	NA	NA	NA	NA	NA	NA	NA	NA	NA	NA
Evolinc_SR_tID_00019243	Evolinc_SR_gID_016488	NA	NA	NA	NA	NA	NA	NA	NA	NA	NA	NA	NA	NA	NA	NA	NA	NA	NA
Evolinc_SR_tID_00019244	Evolinc_SR_gID_016489	NA	NA	NA	NA	NA	NA	NA	NA	NA	NA	NA	NA	NA	NA	NA	NA	NA	NA
Evolinc_SR_tID_00019245	Evolinc_SR_gID_016490	NA	NA	NA	NA	NA	NA	NA	NA	NA	NA	NA	NA	NA	NA	NA	NA	NA	NA
Evolinc_SR_tID_00019246	Evolinc_SR_gID_016491	NA	NA	NA	NA	NA	NA	NA	NA	NA	NA	NA	NA	NA	NA	NA	NA	NA	NA
Evolinc_SR_tID_00019247	Evolinc_SR_gID_016492	NA	NA	NA	NA	NA	NA	NA	NA	NA	NA	NA	NA	NA	NA	NA	NA	NA	NA
Evolinc_SR_tID_00019248	Evolinc_SR_gID_016493	NA	NA	NA	NA	NA	NA	NA	NA	NA	NA	NA	NA	NA	NA	NA	NA	NA	NA
Evolinc_SR_tID_00019249	Evolinc_SR_gID_016494	NA	NA	NA	NA	NA	NA	NA	NA	NA	NA	NA	NA	NA	NA	NA	NA	NA	NA
Evolinc_SR_tID_00015102	Evolinc_SR_gID_013735	NA	NA	NA	NA	NA	NA	NA	NA	NA	NA	NA	NA	NA	NA	NA	NA	NA	NA
Evolinc_SR_tID_00019250	Evolinc_SR_gID_016495	NA	NA	NA	NA	NA	NA	NA	NA	NA	NA	NA	NA	NA	NA	NA	NA	NA	NA
Evolinc_SR_tID_00017093	Evolinc_SR_gID_014980	NA	NA	NA	NA	NA	NA	NA	NA	NA	NA	NA	NA	NA	NA	NA	NA	NA	NA
Evolinc_SR_tID_00019251	Evolinc_SR_gID_016496	NA	NA	NA	NA	NA	NA	NA	NA	NA	NA	NA	NA	NA	NA	NA	NA	NA	NA
Evolinc_SR_tID_00019252	Evolinc_SR_gID_016497	NA	NA	NA	NA	NA	NA	NA	NA	NA	NA	NA	NA	NA	NA	NA	NA	NA	NA
Evolinc_LR_tID_00000496	Evolinc_LR_gID_000395	NA	NA	NA	NA	NA	NA	NA	NA	NA	NA	NA	NA	NA	NA	NA	NA	NA	NA
Evolinc_SR_tID_00017094	Evolinc_SR_gID_014981	NA	NA	NA	NA	NA	NA	NA	NA	NA	NA	NA	NA	NA	NA	NA	NA	NA	NA
Evolinc_SR_tID_00019253	Evolinc_SR_gID_016498	NA	NA	NA	NA	NA	NA	NA	NA	NA	NA	NA	NA	NA	NA	NA	NA	NA	NA
Evolinc_SR_tID_00019254	Evolinc_SR_gID_016499	NA	NA	NA	NA	NA	NA	NA	NA	NA	NA	NA	NA	NA	NA	NA	NA	NA	NA
Evolinc_SR_tID_00019255	Evolinc_SR_gID_016500	NA	NA	NA	NA	NA	NA	NA	NA	NA	NA	NA	NA	NA	NA	NA	NA	NA	NA
Evolinc_SR_tID_00019256	Evolinc_SR_gID_016501	NA	NA	NA	NA	NA	NA	NA	NA	NA	NA	NA	NA	NA	NA	NA	NA	NA	NA
Evolinc_SR_tID_00019257	Evolinc_SR_gID_016502	NA	NA	NA	NA	NA	NA	NA	NA	NA	gene:Bra011087	NA	-0.198937	NA	9080	NA	NA	NA	NA
Evolinc_SR_tID_00015103	Evolinc_SR_gID_013736	NA	NA	NA	NA	NA	NA	NA	NA	NA	gene:Bra011087	NA	0.402626	NA	885	NA	NA	NA	NA
Evolinc_SR_tID_00019258	Evolinc_SR_gID_016503	NA	NA	NA	NA	NA	NA	NA	NA	NA	NA	NA	NA	NA	NA	NA	NA	NA	NA
Evolinc_SR_tID_00019259	Evolinc_SR_gID_016504	NA	NA	NA	NA	NA	NA	NA	NA	NA	NA	NA	NA	NA	NA	NA	NA	NA	NA
Evolinc_SR_tID_00017095	Evolinc_SR_gID_014982	NA	NA	NA	NA	NA	NA	NA	NA	NA	NA	NA	NA	NA	NA	NA	NA	NA	NA
Evolinc_SR_tID_00017096	Evolinc_SR_gID_014982	NA	NA	NA	NA	NA	NA	NA	NA	NA	NA	NA	NA	NA	NA	NA	NA	NA	NA
Evolinc_SR_tID_00019260	Evolinc_SR_gID_016505	NA	NA	NA	NA	NA	NA	NA	NA	NA	NA	NA	NA	NA	NA	NA	NA	NA	NA
Evolinc_SR_tID_00019261	Evolinc_SR_gID_016506	NA	NA	NA	NA	NA	NA	NA	NA	NA	NA	NA	NA	NA	NA	NA	NA	NA	NA
Evolinc_SR_tID_00019262	Evolinc_SR_gID_016507	NA	NA	NA	NA	NA	NA	NA	NA	NA	NA	NA	NA	NA	NA	NA	NA	NA	NA
Evolinc_SR_tID_00019263	Evolinc_SR_gID_016508	NA	NA	NA	NA	NA	NA	NA	NA	NA	NA	NA	NA	NA	NA	NA	NA	NA	NA
Evolinc_SR_tID_00019264	Evolinc_SR_gID_016509	NA	NA	NA	NA	NA	NA	NA	NA	NA	NA	NA	NA	NA	NA	NA	NA	NA	NA
Evolinc_SR_tID_00019265	Evolinc_SR_gID_016510	NA	NA	NA	NA	NA	NA	NA	NA	NA	NA	NA	NA	NA	NA	NA	NA	NA	NA
Evolinc_SR_tID_00017097	Evolinc_SR_gID_014983	gene:Bra011083	NA	0.630597	NA	6217	NA	gene:Bra011083	0.630597	10000	NA	NA	NA	NA	NA	NA	NA	NA	NA
Evolinc_SR_tID_00019266	Evolinc_SR_gID_016511	NA	NA	NA	NA	NA	NA	NA	NA	NA	NA	NA	NA	NA	NA	NA	NA	NA	NA
Evolinc_SR_tID_00019267	Evolinc_SR_gID_016512	NA	NA	NA	NA	NA	NA	NA	NA	NA	NA	NA	NA	NA	NA	NA	NA	NA	NA
Evolinc_SR_tID_00019268	Evolinc_SR_gID_016513	NA	NA	NA	NA	NA	NA	NA	NA	NA	NA	NA	NA	NA	NA	NA	NA	NA	NA
Evolinc_SR_tID_00019269	Evolinc_SR_gID_016514	NA	NA	NA	NA	NA	NA	NA	NA	NA	NA	NA	NA	NA	NA	NA	NA	NA	NA
Evolinc_SR_tID_00019270	Evolinc_SR_gID_016515	NA	NA	NA	NA	NA	NA	NA	NA	NA	NA	NA	NA	NA	NA	NA	NA	NA	NA
Evolinc_SR_tID_00019271	Evolinc_SR_gID_016516	NA	NA	NA	NA	NA	NA	NA	NA	NA	NA	NA	NA	NA	NA	NA	NA	NA	NA
Evolinc_SR_tID_00019272	Evolinc_SR_gID_016517	NA	NA	NA	NA	NA	NA	NA	NA	NA	NA	NA	NA	NA	NA	NA	NA	NA	NA
Evolinc_SR_tID_00015104	Evolinc_SR_gID_013737	NA	NA	NA	NA	NA	NA	NA	NA	NA	gene:Bra011078	gene:Bra011077	0.15508	-0.0205828	-1041	117	gene:Bra011075	0.605959	10000
Evolinc_SR_tID_00019273	Evolinc_SR_gID_016518	NA	NA	NA	NA	NA	NA	NA	NA	NA	NA	NA	NA	NA	NA	NA	NA	NA	NA
Evolinc_SR_tID_00019274	Evolinc_SR_gID_016519	NA	NA	NA	NA	NA	NA	NA	NA	NA	NA	NA	NA	NA	NA	NA	NA	NA	NA
Evolinc_SR_tID_00019275	Evolinc_SR_gID_016520	NA	NA	NA	NA	NA	NA	NA	NA	NA	NA	NA	NA	NA	NA	NA	NA	NA	NA
Evolinc_SR_tID_00019276	Evolinc_SR_gID_016521	NA	NA	NA	NA	NA	NA	NA	NA	NA	NA	NA	NA	NA	NA	NA	NA	NA	NA
Evolinc_SR_tID_00019277	Evolinc_SR_gID_016522	NA	NA	NA	NA	NA	NA	NA	NA	NA	NA	NA	NA	NA	NA	NA	NA	NA	NA
Evolinc_SR_tID_00019278	Evolinc_SR_gID_016523	NA	NA	NA	NA	NA	NA	NA	NA	NA	NA	NA	NA	NA	NA	NA	NA	NA	NA
Evolinc_SR_tID_00019279	Evolinc_SR_gID_016524	NA	NA	NA	NA	NA	NA	NA	NA	NA	NA	NA	NA	NA	NA	NA	NA	NA	NA
Evolinc_SR_tID_00019280	Evolinc_SR_gID_016525	NA	NA	NA	NA	NA	NA	NA	NA	NA	NA	NA	NA	NA	NA	NA	NA	NA	NA
Evolinc_SR_tID_00015109	Evolinc_SR_gID_013739	NA	NA	NA	NA	NA	NA	NA	NA	NA	NA	NA	NA	NA	NA	NA	NA	NA	NA
Evolinc_SR_tID_00015111	Evolinc_SR_gID_013740	NA	NA	NA	NA	NA	NA	NA	NA	NA	NA	NA	NA	NA	NA	NA	NA	NA	NA
Evolinc_SR_tID_00015112	Evolinc_SR_gID_013740	NA	NA	NA	NA	NA	NA	NA	NA	NA	NA	NA	NA	NA	NA	NA	NA	NA	NA
Evolinc_SR_tID_00019281	Evolinc_SR_gID_016526	NA	NA	NA	NA	NA	NA	NA	NA	NA	NA	NA	NA	NA	NA	NA	NA	NA	NA
Evolinc_SR_tID_00019282	Evolinc_SR_gID_016527	NA	NA	NA	NA	NA	NA	NA	NA	NA	NA	NA	NA	NA	NA	NA	NA	NA	NA
Evolinc_SR_tID_00019283	Evolinc_SR_gID_016528	NA	NA	NA	NA	NA	NA	NA	NA	NA	NA	NA	NA	NA	NA	NA	NA	NA	NA
Evolinc_SR_tID_00019284	Evolinc_SR_gID_016529	NA	NA	NA	NA	NA	NA	NA	NA	NA	NA	NA	NA	NA	NA	NA	NA	NA	NA
Evolinc_SR_tID_00019285	Evolinc_SR_gID_016530	NA	NA	NA	NA	NA	NA	NA	NA	NA	NA	NA	NA	NA	NA	NA	NA	NA	NA
Evolinc_SR_tID_00019286	Evolinc_SR_gID_016531	NA	NA	NA	NA	NA	NA	NA	NA	NA	NA	NA	NA	NA	NA	NA	NA	NA	NA
Evolinc_SR_tID_00019287	Evolinc_SR_gID_016532	NA	NA	NA	NA	NA	NA	NA	NA	NA	NA	NA	NA	NA	NA	NA	NA	NA	NA
Evolinc_SR_tID_00019288	Evolinc_SR_gID_016533	NA	NA	NA	NA	NA	NA	NA	NA	NA	NA	NA	NA	NA	NA	NA	NA	NA	NA
Evolinc_SR_tID_00019289	Evolinc_SR_gID_016534	NA	NA	NA	NA	NA	NA	NA	NA	NA	NA	NA	NA	NA	NA	NA	NA	NA	NA
Evolinc_SR_tID_00019290	Evolinc_SR_gID_016535	NA	NA	NA	NA	NA	NA	NA	NA	NA	NA	NA	NA	NA	NA	NA	NA	NA	NA
Evolinc_SR_tID_00019291	Evolinc_SR_gID_016536	NA	NA	NA	NA	NA	NA	NA	NA	NA	NA	NA	NA	NA	NA	NA	NA	NA	NA
Evolinc_SR_tID_00019292	Evolinc_SR_gID_016537	NA	NA	NA	NA	NA	NA	NA	NA	NA	NA	NA	NA	NA	NA	NA	NA	NA	NA
Evolinc_SR_tID_00019293	Evolinc_SR_gID_016538	NA	NA	NA	NA	NA	NA	NA	NA	NA	NA	NA	NA	NA	NA	NA	NA	NA	NA
Evolinc_SR_tID_00019294	Evolinc_SR_gID_016539	NA	NA	NA	NA	NA	NA	NA	NA	NA	NA	NA	NA	NA	NA	NA	NA	NA	NA
Evolinc_SR_tID_00017115	Evolinc_SR_gID_014986	NA	NA	NA	NA	NA	NA	NA	NA	NA	NA	NA	NA	NA	NA	NA	NA	NA	NA
Evolinc_SR_tID_00019295	Evolinc_SR_gID_016540	NA	NA	NA	NA	NA	NA	NA	NA	NA	NA	NA	NA	NA	NA	NA	NA	NA	NA
Evolinc_SR_tID_00017116	Evolinc_SR_gID_014987	NA	NA	NA	NA	NA	NA	NA	NA	NA	NA	NA	NA	NA	NA	NA	NA	NA	NA
Evolinc_SR_tID_00017117	Evolinc_SR_gID_014987	NA	NA	NA	NA	NA	NA	NA	NA	NA	NA	NA	NA	NA	NA	NA	NA	NA	NA
Evolinc_SR_tID_00019296	Evolinc_SR_gID_016541	NA	NA	NA	NA	NA	NA	NA	NA	NA	NA	NA	NA	NA	NA	NA	NA	NA	NA
Evolinc_SR_tID_00019297	Evolinc_SR_gID_016542	NA	NA	NA	NA	NA	NA	NA	NA	NA	NA	NA	NA	NA	NA	NA	NA	NA	NA
Evolinc_SR_tID_00019298	Evolinc_SR_gID_016543	NA	NA	NA	NA	NA	NA	NA	NA	NA	gene:Bra011056	gene:Bra011055	-0.472133	0.539066	-363	2037	gene:Bra011057	-0.606239	5000
Evolinc_SR_tID_00017118	Evolinc_SR_gID_014988	NA	NA	NA	NA	NA	NA	NA	NA	NA	NA	NA	NA	NA	NA	NA	NA	NA	NA
Evolinc_SR_tID_00019299	Evolinc_SR_gID_016544	NA	NA	NA	NA	NA	NA	NA	NA	NA	NA	NA	NA	NA	NA	NA	NA	NA	NA
Evolinc_SR_tID_00015113	Evolinc_SR_gID_013741	NA	NA	NA	NA	NA	NA	NA	NA	NA	gene:Bra011055	NA	0.607694	NA	-1005	NA	gene:Bra011057	-0.915907	10000
Evolinc_SR_tID_00019300	Evolinc_SR_gID_016545	NA	NA	NA	NA	NA	NA	NA	NA	NA	NA	NA	NA	NA	NA	NA	NA	NA	NA
Evolinc_SR_tID_00019301	Evolinc_SR_gID_016546	NA	NA	NA	NA	NA	NA	NA	NA	NA	NA	NA	NA	NA	NA	NA	NA	NA	NA
Evolinc_SR_tID_00019302	Evolinc_SR_gID_016547	NA	NA	NA	NA	NA	NA	NA	NA	NA	NA	NA	NA	NA	NA	NA	NA	NA	NA
Evolinc_SR_tID_00019303	Evolinc_SR_gID_016548	NA	NA	NA	NA	NA	NA	NA	NA	NA	NA	NA	NA	NA	NA	NA	NA	NA	NA
Evolinc_SR_tID_00019304	Evolinc_SR_gID_016549	NA	NA	NA	NA	NA	NA	NA	NA	NA	NA	NA	NA	NA	NA	NA	NA	NA	NA
Evolinc_SR_tID_00019305	Evolinc_SR_gID_016550	gene:Bra011055	NA	-0.052297	NA	-13835	NA	NA	NA	NA	gene:Bra011055	NA	-0.0170174	NA	-13835	NA	NA	NA	NA
Evolinc_SR_tID_00017120	Evolinc_SR_gID_014990	gene:Bra011055	NA	-0.135187	NA	-16981	NA	NA	NA	NA	NA	NA	NA	NA	NA	NA	NA	NA	NA
Evolinc_SR_tID_00019306	Evolinc_SR_gID_016551	NA	NA	NA	NA	NA	NA	NA	NA	NA	NA	NA	NA	NA	NA	NA	NA	NA	NA
Evolinc_SR_tID_00015114	Evolinc_SR_gID_013742	NA	NA	NA	NA	NA	NA	NA	NA	NA	NA	NA	NA	NA	NA	NA	NA	NA	NA
Evolinc_SR_tID_00019307	Evolinc_SR_gID_016552	NA	NA	NA	NA	NA	NA	NA	NA	NA	NA	NA	NA	NA	NA	NA	NA	NA	NA
Evolinc_SR_tID_00017121	Evolinc_SR_gID_014991	gene:Bra011053	gene:Bra011052	0.0633497	0.280665	-261	5085	NA	NA	NA	gene:Bra011052	NA	-0.811189	NA	5085	NA	gene:Bra011052	-0.811189	10000
Evolinc_SR_tID_00017122	Evolinc_SR_gID_014991	gene:Bra011053	gene:Bra011052	0.0633497	0.280665	-261	5085	NA	NA	NA	gene:Bra011052	NA	-0.811189	NA	5085	NA	gene:Bra011052	-0.811189	10000
Evolinc_SR_tID_00017124	Evolinc_SR_gID_014992	gene:Bra011053	gene:Bra011052	0.255374	0.223041	-3153	2123	NA	NA	NA	gene:Bra011052	NA	-0.65431	NA	2123	NA	gene:Bra011052	-0.65431	5000
Evolinc_SR_tID_00019308	Evolinc_SR_gID_016553	NA	NA	NA	NA	NA	NA	NA	NA	NA	NA	NA	NA	NA	NA	NA	NA	NA	NA
Evolinc_SR_tID_00017125	Evolinc_SR_gID_014993	gene:Bra011049	NA	0.954299	NA	-19	NA	gene:Bra011049	0.954299	200	NA	NA	NA	NA	NA	NA	NA	NA	NA
Evolinc_SR_tID_00019309	Evolinc_SR_gID_016554	NA	NA	NA	NA	NA	NA	NA	NA	NA	NA	NA	NA	NA	NA	NA	NA	NA	NA
Evolinc_SR_tID_00019310	Evolinc_SR_gID_016555	NA	NA	NA	NA	NA	NA	NA	NA	NA	NA	NA	NA	NA	NA	NA	NA	NA	NA
Evolinc_LR_tID_00000599	Evolinc_LR_gID_000462	NA	NA	NA	NA	NA	NA	NA	NA	NA	NA	NA	NA	NA	NA	NA	NA	NA	NA
Evolinc_SR_tID_00019311	Evolinc_SR_gID_016556	NA	NA	NA	NA	NA	NA	NA	NA	NA	NA	NA	NA	NA	NA	NA	NA	NA	NA
Evolinc_SR_tID_00019312	Evolinc_SR_gID_016557	NA	NA	NA	NA	NA	NA	NA	NA	NA	NA	NA	NA	NA	NA	NA	NA	NA	NA
Evolinc_SR_tID_00019313	Evolinc_SR_gID_016558	NA	NA	NA	NA	NA	NA	NA	NA	NA	NA	NA	NA	NA	NA	NA	NA	NA	NA
Evolinc_SR_tID_00017126	Evolinc_SR_gID_014994	NA	NA	NA	NA	NA	NA	NA	NA	NA	NA	NA	NA	NA	NA	NA	NA	NA	NA
Evolinc_SR_tID_00017127	Evolinc_SR_gID_014995	gene:Bra011044	gene:Bra011043	0.41223	-0.459349	-258	4317	NA	NA	NA	NA	NA	NA	NA	NA	NA	NA	NA	NA
Evolinc_LR_tID_00000497	Evolinc_LR_gID_000396	gene:Bra011044	gene:Bra011043	0.19045	-0.292858	-3370	1415	gene:Bra011041	0.701069	10000	gene:Bra011043	NA	-0.494311	NA	1415	NA	gene:Bra011045	0.593679	5000
Evolinc_SR_tID_00019314	Evolinc_SR_gID_016559	NA	NA	NA	NA	NA	NA	NA	NA	NA	gene:Bra011043	NA	0.805565	NA	205	NA	gene:Bra011043	0.805565	500
Evolinc_SR_tID_00017130	Evolinc_SR_gID_014996	NA	NA	NA	NA	NA	NA	NA	NA	NA	NA	NA	NA	NA	NA	NA	NA	NA	NA
Evolinc_SR_tID_00017132	Evolinc_SR_gID_014998	gene:Bra011037	NA	-0.092274	NA	18556	NA	NA	NA	NA	NA	NA	NA	NA	NA	NA	NA	NA	NA
Evolinc_SR_tID_00019315	Evolinc_SR_gID_016560	NA	NA	NA	NA	NA	NA	NA	NA	NA	NA	NA	NA	NA	NA	NA	NA	NA	NA
Evolinc_SR_tID_00019316	Evolinc_SR_gID_016561	NA	NA	NA	NA	NA	NA	NA	NA	NA	NA	NA	NA	NA	NA	NA	NA	NA	NA
Evolinc_SR_tID_00017133	Evolinc_SR_gID_014999	NA	NA	NA	NA	NA	NA	NA	NA	NA	NA	NA	NA	NA	NA	NA	NA	NA	NA
Evolinc_SR_tID_00015119	Evolinc_SR_gID_013747	NA	NA	NA	NA	NA	NA	NA	NA	NA	NA	NA	NA	NA	NA	NA	NA	NA	NA
Evolinc_SR_tID_00019317	Evolinc_SR_gID_016562	NA	NA	NA	NA	NA	NA	NA	NA	NA	NA	NA	NA	NA	NA	NA	NA	NA	NA
Evolinc_SR_tID_00019318	Evolinc_SR_gID_016563	NA	NA	NA	NA	NA	NA	NA	NA	NA	NA	NA	NA	NA	NA	NA	NA	NA	NA
Evolinc_SR_tID_00019319	Evolinc_SR_gID_016564	NA	NA	NA	NA	NA	NA	NA	NA	NA	NA	NA	NA	NA	NA	NA	NA	NA	NA
Evolinc_SR_tID_00019320	Evolinc_SR_gID_016565	NA	NA	NA	NA	NA	NA	NA	NA	NA	NA	NA	NA	NA	NA	NA	NA	NA	NA
Evolinc_SR_tID_00019321	Evolinc_SR_gID_016566	NA	NA	NA	NA	NA	NA	NA	NA	NA	NA	NA	NA	NA	NA	NA	NA	NA	NA
Evolinc_SR_tID_00019322	Evolinc_SR_gID_016567	NA	NA	NA	NA	NA	NA	NA	NA	NA	NA	NA	NA	NA	NA	NA	NA	NA	NA
Evolinc_SR_tID_00019323	Evolinc_SR_gID_016568	NA	NA	NA	NA	NA	NA	NA	NA	NA	NA	NA	NA	NA	NA	NA	NA	NA	NA
Evolinc_SR_tID_00019324	Evolinc_SR_gID_016569	NA	NA	NA	NA	NA	NA	NA	NA	NA	NA	NA	NA	NA	NA	NA	NA	NA	NA
Evolinc_SR_tID_00019325	Evolinc_SR_gID_016570	gene:Bra011033	NA	0.867807	NA	-50	NA	gene:Bra011033	0.867807	200	gene:Bra011033	gene:Bra011032	0.86524	-0.157322	-50	1337	gene:Bra011033	0.86524	200
Evolinc_SR_tID_00017134	Evolinc_SR_gID_015000	NA	NA	NA	NA	NA	NA	NA	NA	NA	NA	NA	NA	NA	NA	NA	NA	NA	NA
Evolinc_SR_tID_00019326	Evolinc_SR_gID_016571	NA	NA	NA	NA	NA	NA	NA	NA	NA	NA	NA	NA	NA	NA	NA	NA	NA	NA
Evolinc_SR_tID_00015126	Evolinc_SR_gID_013751	NA	NA	NA	NA	NA	NA	NA	NA	NA	NA	NA	NA	NA	NA	NA	NA	NA	NA
Evolinc_SR_tID_00017141	Evolinc_SR_gID_015002	NA	NA	NA	NA	NA	NA	NA	NA	NA	NA	NA	NA	NA	NA	NA	NA	NA	NA
Evolinc_SR_tID_00019327	Evolinc_SR_gID_016572	NA	NA	NA	NA	NA	NA	NA	NA	NA	NA	NA	NA	NA	NA	NA	NA	NA	NA
Evolinc_SR_tID_00017142	Evolinc_SR_gID_015003	NA	NA	NA	NA	NA	NA	NA	NA	NA	gene:Bra040158	NA	-0.268225	NA	5487	NA	NA	NA	NA
Evolinc_SR_tID_00019328	Evolinc_SR_gID_016573	NA	NA	NA	NA	NA	NA	NA	NA	NA	NA	NA	NA	NA	NA	NA	NA	NA	NA
Evolinc_SR_tID_00019329	Evolinc_SR_gID_016574	NA	NA	NA	NA	NA	NA	NA	NA	NA	NA	NA	NA	NA	NA	NA	NA	NA	NA
Evolinc_SR_tID_00019330	Evolinc_SR_gID_016575	NA	NA	NA	NA	NA	NA	NA	NA	NA	gene:Bra040158	gene:Bra040159	-0.625972	0.0307192	-214	654	gene:Bra040162	0.784625	10000
Evolinc_SR_tID_00019331	Evolinc_SR_gID_016576	gene:Bra040160	NA	0.668678	NA	-323	NA	gene:Bra040160	0.668678	500	NA	NA	NA	NA	NA	NA	NA	NA	NA
Evolinc_SR_tID_00017143	Evolinc_SR_gID_015004	NA	NA	NA	NA	NA	NA	NA	NA	NA	NA	NA	NA	NA	NA	NA	NA	NA	NA
Evolinc_SR_tID_00019332	Evolinc_SR_gID_016577	NA	NA	NA	NA	NA	NA	NA	NA	NA	NA	NA	NA	NA	NA	NA	NA	NA	NA
Evolinc_SR_tID_00019333	Evolinc_SR_gID_016578	NA	NA	NA	NA	NA	NA	NA	NA	NA	NA	NA	NA	NA	NA	NA	NA	NA	NA
Evolinc_SR_tID_00019334	Evolinc_SR_gID_016579	NA	NA	NA	NA	NA	NA	NA	NA	NA	NA	NA	NA	NA	NA	NA	NA	NA	NA
Evolinc_SR_tID_00015134	Evolinc_SR_gID_013753	NA	NA	NA	NA	NA	NA	NA	NA	NA	NA	NA	NA	NA	NA	NA	NA	NA	NA
Evolinc_SR_tID_00017144	Evolinc_SR_gID_015005	NA	NA	NA	NA	NA	NA	NA	NA	NA	NA	NA	NA	NA	NA	NA	NA	NA	NA
Evolinc_SR_tID_00017145	Evolinc_SR_gID_015006	gene:Bra040167	NA	0.481327	NA	-4173	NA	NA	NA	NA	gene:Bra040168	NA	0.09226	NA	1412	NA	NA	NA	NA
Evolinc_SR_tID_00019335	Evolinc_SR_gID_016580	NA	NA	NA	NA	NA	NA	NA	NA	NA	NA	NA	NA	NA	NA	NA	NA	NA	NA
Evolinc_SR_tID_00019336	Evolinc_SR_gID_016581	NA	NA	NA	NA	NA	NA	NA	NA	NA	NA	NA	NA	NA	NA	NA	NA	NA	NA
Evolinc_SR_tID_00019337	Evolinc_SR_gID_016582	NA	NA	NA	NA	NA	NA	NA	NA	NA	NA	NA	NA	NA	NA	NA	NA	NA	NA
Evolinc_SR_tID_00019338	Evolinc_SR_gID_016583	NA	NA	NA	NA	NA	NA	NA	NA	NA	NA	NA	NA	NA	NA	NA	NA	NA	NA
Evolinc_SR_tID_00019339	Evolinc_SR_gID_016584	gene:Bra040169	NA	0.932622	NA	219	NA	gene:Bra040169	0.932622	500	NA	NA	NA	NA	NA	NA	NA	NA	NA
Evolinc_SR_tID_00015135	Evolinc_SR_gID_013754	NA	NA	NA	NA	NA	NA	NA	NA	NA	NA	NA	NA	NA	NA	NA	NA	NA	NA
Evolinc_SR_tID_00019340	Evolinc_SR_gID_016585	NA	NA	NA	NA	NA	NA	NA	NA	NA	NA	NA	NA	NA	NA	NA	NA	NA	NA
Evolinc_SR_tID_00019341	Evolinc_SR_gID_016586	NA	NA	NA	NA	NA	NA	NA	NA	NA	NA	NA	NA	NA	NA	NA	NA	NA	NA
Evolinc_SR_tID_00019342	Evolinc_SR_gID_016587	NA	NA	NA	NA	NA	NA	NA	NA	NA	NA	NA	NA	NA	NA	NA	NA	NA	NA
Evolinc_SR_tID_00019343	Evolinc_SR_gID_016588	NA	NA	NA	NA	NA	NA	NA	NA	NA	NA	NA	NA	NA	NA	NA	NA	NA	NA
Evolinc_SR_tID_00019344	Evolinc_SR_gID_016589	NA	NA	NA	NA	NA	NA	NA	NA	NA	NA	NA	NA	NA	NA	NA	NA	NA	NA
Evolinc_SR_tID_00019345	Evolinc_SR_gID_016590	NA	NA	NA	NA	NA	NA	NA	NA	NA	NA	NA	NA	NA	NA	NA	NA	NA	NA
Evolinc_SR_tID_00019346	Evolinc_SR_gID_016591	NA	NA	NA	NA	NA	NA	NA	NA	NA	NA	NA	NA	NA	NA	NA	NA	NA	NA
Evolinc_SR_tID_00019347	Evolinc_SR_gID_016592	NA	NA	NA	NA	NA	NA	NA	NA	NA	NA	NA	NA	NA	NA	NA	NA	NA	NA
Evolinc_SR_tID_00017148	Evolinc_SR_gID_015008	NA	NA	NA	NA	NA	NA	NA	NA	NA	NA	NA	NA	NA	NA	NA	NA	NA	NA
Evolinc_SR_tID_00019348	Evolinc_SR_gID_016593	NA	NA	NA	NA	NA	NA	NA	NA	NA	NA	NA	NA	NA	NA	NA	NA	NA	NA
Evolinc_SR_tID_00017149	Evolinc_SR_gID_015009	NA	NA	NA	NA	NA	NA	NA	NA	NA	NA	NA	NA	NA	NA	NA	NA	NA	NA
Evolinc_SR_tID_00019349	Evolinc_SR_gID_016594	NA	NA	NA	NA	NA	NA	NA	NA	NA	NA	NA	NA	NA	NA	NA	NA	NA	NA
Evolinc_SR_tID_00019350	Evolinc_SR_gID_016595	NA	NA	NA	NA	NA	NA	NA	NA	NA	NA	NA	NA	NA	NA	NA	NA	NA	NA
Evolinc_SR_tID_00019351	Evolinc_SR_gID_016596	NA	NA	NA	NA	NA	NA	NA	NA	NA	NA	NA	NA	NA	NA	NA	NA	NA	NA
Evolinc_SR_tID_00019352	Evolinc_SR_gID_016597	NA	NA	NA	NA	NA	NA	NA	NA	NA	NA	NA	NA	NA	NA	NA	NA	NA	NA
Evolinc_SR_tID_00019353	Evolinc_SR_gID_016598	NA	NA	NA	NA	NA	NA	NA	NA	NA	NA	NA	NA	NA	NA	NA	NA	NA	NA
Evolinc_SR_tID_00019354	Evolinc_SR_gID_016599	NA	NA	NA	NA	NA	NA	NA	NA	NA	NA	NA	NA	NA	NA	NA	NA	NA	NA
Evolinc_SR_tID_00017150	Evolinc_SR_gID_015010	NA	NA	NA	NA	NA	NA	NA	NA	NA	NA	NA	NA	NA	NA	NA	NA	NA	NA
Evolinc_SR_tID_00017151	Evolinc_SR_gID_015011	NA	NA	NA	NA	NA	NA	NA	NA	NA	NA	NA	NA	NA	NA	NA	NA	NA	NA
Evolinc_SR_tID_00019355	Evolinc_SR_gID_016600	NA	NA	NA	NA	NA	NA	NA	NA	NA	NA	NA	NA	NA	NA	NA	NA	NA	NA
Evolinc_SR_tID_00015138	Evolinc_SR_gID_013756	NA	NA	NA	NA	NA	NA	NA	NA	NA	gene:Bra040182	NA	0.81594	NA	37	NA	gene:Bra040182	0.81594	200
Evolinc_SR_tID_00019356	Evolinc_SR_gID_016601	NA	NA	NA	NA	NA	NA	NA	NA	NA	NA	NA	NA	NA	NA	NA	NA	NA	NA
Evolinc_SR_tID_00019357	Evolinc_SR_gID_016602	NA	NA	NA	NA	NA	NA	NA	NA	NA	NA	NA	NA	NA	NA	NA	NA	NA	NA
Evolinc_SR_tID_00019358	Evolinc_SR_gID_016603	NA	NA	NA	NA	NA	NA	NA	NA	NA	NA	NA	NA	NA	NA	NA	NA	NA	NA
Evolinc_SR_tID_00017154	Evolinc_SR_gID_015013	NA	NA	NA	NA	NA	NA	NA	NA	NA	NA	NA	NA	NA	NA	NA	NA	NA	NA
Evolinc_SR_tID_00019359	Evolinc_SR_gID_016604	NA	NA	NA	NA	NA	NA	NA	NA	NA	NA	NA	NA	NA	NA	NA	NA	NA	NA
Evolinc_SR_tID_00019360	Evolinc_SR_gID_016605	NA	NA	NA	NA	NA	NA	NA	NA	NA	NA	NA	NA	NA	NA	NA	NA	NA	NA
Evolinc_SR_tID_00019361	Evolinc_SR_gID_016606	NA	NA	NA	NA	NA	NA	NA	NA	NA	NA	NA	NA	NA	NA	NA	NA	NA	NA
Evolinc_SR_tID_00019362	Evolinc_SR_gID_016607	NA	NA	NA	NA	NA	NA	NA	NA	NA	NA	NA	NA	NA	NA	NA	NA	NA	NA
Evolinc_SR_tID_00019363	Evolinc_SR_gID_016608	NA	NA	NA	NA	NA	NA	NA	NA	NA	NA	NA	NA	NA	NA	NA	NA	NA	NA
Evolinc_SR_tID_00017158	Evolinc_SR_gID_015015	NA	NA	NA	NA	NA	NA	NA	NA	NA	NA	NA	NA	NA	NA	NA	NA	NA	NA
Evolinc_SR_tID_00017159	Evolinc_SR_gID_015015	NA	NA	NA	NA	NA	NA	NA	NA	NA	NA	NA	NA	NA	NA	NA	NA	NA	NA
Evolinc_SR_tID_00019364	Evolinc_SR_gID_016609	NA	NA	NA	NA	NA	NA	NA	NA	NA	NA	NA	NA	NA	NA	NA	NA	NA	NA
Evolinc_SR_tID_00019365	Evolinc_SR_gID_016610	NA	NA	NA	NA	NA	NA	NA	NA	NA	NA	NA	NA	NA	NA	NA	NA	NA	NA
Evolinc_SR_tID_00015142	Evolinc_SR_gID_013760	NA	NA	NA	NA	NA	NA	NA	NA	NA	NA	NA	NA	NA	NA	NA	NA	NA	NA
Evolinc_SR_tID_00019366	Evolinc_SR_gID_016611	NA	NA	NA	NA	NA	NA	NA	NA	NA	NA	NA	NA	NA	NA	NA	NA	NA	NA
Evolinc_SR_tID_00019367	Evolinc_SR_gID_016612	NA	NA	NA	NA	NA	NA	NA	NA	NA	gene:Bra013265	NA	-0.267658	NA	-2214	NA	gene:Bra013264	-0.652447	10000
Evolinc_SR_tID_00019368	Evolinc_SR_gID_016613	NA	NA	NA	NA	NA	NA	NA	NA	NA	NA	NA	NA	NA	NA	NA	NA	NA	NA
Evolinc_SR_tID_00019369	Evolinc_SR_gID_016614	NA	NA	NA	NA	NA	NA	NA	NA	NA	NA	NA	NA	NA	NA	NA	NA	NA	NA
Evolinc_SR_tID_00019370	Evolinc_SR_gID_016615	NA	NA	NA	NA	NA	NA	NA	NA	NA	NA	NA	NA	NA	NA	NA	NA	NA	NA
Evolinc_SR_tID_00019371	Evolinc_SR_gID_016616	NA	NA	NA	NA	NA	NA	NA	NA	NA	NA	NA	NA	NA	NA	NA	NA	NA	NA
Evolinc_SR_tID_00019372	Evolinc_SR_gID_016617	NA	NA	NA	NA	NA	NA	NA	NA	NA	NA	NA	NA	NA	NA	NA	NA	NA	NA
Evolinc_SR_tID_00019373	Evolinc_SR_gID_016618	NA	NA	NA	NA	NA	NA	NA	NA	NA	NA	NA	NA	NA	NA	NA	NA	NA	NA
Evolinc_SR_tID_00017160	Evolinc_SR_gID_015016	NA	NA	NA	NA	NA	NA	NA	NA	NA	NA	NA	NA	NA	NA	NA	NA	NA	NA
Evolinc_SR_tID_00019374	Evolinc_SR_gID_016619	NA	NA	NA	NA	NA	NA	NA	NA	NA	NA	NA	NA	NA	NA	NA	NA	NA	NA
Evolinc_SR_tID_00019375	Evolinc_SR_gID_016620	NA	NA	NA	NA	NA	NA	NA	NA	NA	NA	NA	NA	NA	NA	NA	NA	NA	NA
Evolinc_SR_tID_00019376	Evolinc_SR_gID_016621	NA	NA	NA	NA	NA	NA	NA	NA	NA	NA	NA	NA	NA	NA	NA	NA	NA	NA
Evolinc_SR_tID_00019377	Evolinc_SR_gID_016622	NA	NA	NA	NA	NA	NA	NA	NA	NA	NA	NA	NA	NA	NA	NA	NA	NA	NA
Evolinc_SR_tID_00019378	Evolinc_SR_gID_016623	NA	NA	NA	NA	NA	NA	NA	NA	NA	gene:Bra013276	NA	-0.212752	NA	-7252	NA	NA	NA	NA
Evolinc_SR_tID_00017166	Evolinc_SR_gID_015018	NA	NA	NA	NA	NA	NA	NA	NA	NA	NA	NA	NA	NA	NA	NA	NA	NA	NA
Evolinc_SR_tID_00017167	Evolinc_SR_gID_015019	NA	NA	NA	NA	NA	NA	NA	NA	NA	NA	NA	NA	NA	NA	NA	NA	NA	NA
Evolinc_SR_tID_00019379	Evolinc_SR_gID_016624	NA	NA	NA	NA	NA	NA	NA	NA	NA	NA	NA	NA	NA	NA	NA	NA	NA	NA
Evolinc_SR_tID_00019380	Evolinc_SR_gID_016625	NA	NA	NA	NA	NA	NA	NA	NA	NA	NA	NA	NA	NA	NA	NA	NA	NA	NA
Evolinc_SR_tID_00019381	Evolinc_SR_gID_016626	NA	NA	NA	NA	NA	NA	NA	NA	NA	NA	NA	NA	NA	NA	NA	NA	NA	NA
Evolinc_SR_tID_00015146	Evolinc_SR_gID_013763	NA	NA	NA	NA	NA	NA	NA	NA	NA	NA	NA	NA	NA	NA	NA	NA	NA	NA
Evolinc_SR_tID_00015147	Evolinc_SR_gID_013764	NA	NA	NA	NA	NA	NA	NA	NA	NA	NA	NA	NA	NA	NA	NA	NA	NA	NA
Evolinc_SR_tID_00017171	Evolinc_SR_gID_015021	NA	NA	NA	NA	NA	NA	NA	NA	NA	NA	NA	NA	NA	NA	NA	NA	NA	NA
Evolinc_SR_tID_00019382	Evolinc_SR_gID_016627	NA	NA	NA	NA	NA	NA	NA	NA	NA	NA	NA	NA	NA	NA	NA	NA	NA	NA
Evolinc_SR_tID_00015148	Evolinc_SR_gID_013765	NA	NA	NA	NA	NA	NA	NA	NA	NA	NA	NA	NA	NA	NA	NA	NA	NA	NA
Evolinc_SR_tID_00019383	Evolinc_SR_gID_016628	NA	NA	NA	NA	NA	NA	NA	NA	NA	NA	NA	NA	NA	NA	NA	NA	NA	NA
Evolinc_SR_tID_00015149	Evolinc_SR_gID_013766	NA	NA	NA	NA	NA	NA	NA	NA	NA	NA	NA	NA	NA	NA	NA	NA	NA	NA
Evolinc_SR_tID_00019384	Evolinc_SR_gID_016629	NA	NA	NA	NA	NA	NA	NA	NA	NA	NA	NA	NA	NA	NA	NA	NA	NA	NA
Evolinc_SR_tID_00019385	Evolinc_SR_gID_016630	NA	NA	NA	NA	NA	NA	NA	NA	NA	NA	NA	NA	NA	NA	NA	NA	NA	NA
Evolinc_SR_tID_00015150	Evolinc_SR_gID_013767	NA	NA	NA	NA	NA	NA	NA	NA	NA	NA	NA	NA	NA	NA	NA	NA	NA	NA
Evolinc_SR_tID_00019386	Evolinc_SR_gID_016631	NA	NA	NA	NA	NA	NA	NA	NA	NA	NA	NA	NA	NA	NA	NA	NA	NA	NA
Evolinc_SR_tID_00017174	Evolinc_SR_gID_015023	gene:Bra013293	gene:Bra013294	0.869842	0.375173	-73	3187	gene:Bra013293	0.869842	200	gene:Bra013294	NA	0.0718982	NA	3187	NA	NA	NA	NA
Evolinc_SR_tID_00019387	Evolinc_SR_gID_016632	NA	NA	NA	NA	NA	NA	NA	NA	NA	NA	NA	NA	NA	NA	NA	NA	NA	NA
Evolinc_SR_tID_00017175	Evolinc_SR_gID_015024	NA	NA	NA	NA	NA	NA	NA	NA	NA	gene:Bra013294	NA	-0.642317	NA	1154	NA	gene:Bra013294	-0.642317	2000
Evolinc_SR_tID_00019388	Evolinc_SR_gID_016633	NA	NA	NA	NA	NA	NA	NA	NA	NA	NA	NA	NA	NA	NA	NA	NA	NA	NA
Evolinc_SR_tID_00019389	Evolinc_SR_gID_016634	NA	NA	NA	NA	NA	NA	NA	NA	NA	NA	NA	NA	NA	NA	NA	NA	NA	NA
Evolinc_SR_tID_00019390	Evolinc_SR_gID_016635	NA	NA	NA	NA	NA	NA	NA	NA	NA	NA	NA	NA	NA	NA	NA	NA	NA	NA
Evolinc_SR_tID_00019391	Evolinc_SR_gID_016636	NA	NA	NA	NA	NA	NA	NA	NA	NA	NA	NA	NA	NA	NA	NA	NA	NA	NA
Evolinc_SR_tID_00015152	Evolinc_SR_gID_013769	NA	NA	NA	NA	NA	NA	NA	NA	NA	gene:Bra013296	NA	0.825584	NA	2467	NA	gene:Bra013296	0.825584	5000
Evolinc_SR_tID_00017179	Evolinc_SR_gID_015027	NA	NA	NA	NA	NA	NA	NA	NA	NA	NA	NA	NA	NA	NA	NA	NA	NA	NA
Evolinc_SR_tID_00019392	Evolinc_SR_gID_016637	NA	NA	NA	NA	NA	NA	NA	NA	NA	NA	NA	NA	NA	NA	NA	NA	NA	NA
Evolinc_SR_tID_00019393	Evolinc_SR_gID_016638	NA	NA	NA	NA	NA	NA	NA	NA	NA	NA	NA	NA	NA	NA	NA	NA	NA	NA
Evolinc_SR_tID_00019394	Evolinc_SR_gID_016639	NA	NA	NA	NA	NA	NA	NA	NA	NA	NA	NA	NA	NA	NA	NA	NA	NA	NA
Evolinc_SR_tID_00019395	Evolinc_SR_gID_016640	NA	NA	NA	NA	NA	NA	NA	NA	NA	NA	NA	NA	NA	NA	NA	NA	NA	NA
Evolinc_SR_tID_00019396	Evolinc_SR_gID_016641	NA	NA	NA	NA	NA	NA	NA	NA	NA	NA	NA	NA	NA	NA	NA	NA	NA	NA
Evolinc_SR_tID_00019397	Evolinc_SR_gID_016642	NA	NA	NA	NA	NA	NA	NA	NA	NA	NA	NA	NA	NA	NA	NA	NA	NA	NA
Evolinc_SR_tID_00019398	Evolinc_SR_gID_016643	NA	NA	NA	NA	NA	NA	NA	NA	NA	NA	NA	NA	NA	NA	NA	NA	NA	NA
Evolinc_SR_tID_00019399	Evolinc_SR_gID_016644	NA	NA	NA	NA	NA	NA	NA	NA	NA	NA	NA	NA	NA	NA	NA	NA	NA	NA
Evolinc_SR_tID_00019400	Evolinc_SR_gID_016645	NA	NA	NA	NA	NA	NA	NA	NA	NA	NA	NA	NA	NA	NA	NA	NA	NA	NA
Evolinc_SR_tID_00019401	Evolinc_SR_gID_016646	NA	NA	NA	NA	NA	NA	NA	NA	NA	NA	NA	NA	NA	NA	NA	NA	NA	NA
Evolinc_SR_tID_00019402	Evolinc_SR_gID_016647	NA	NA	NA	NA	NA	NA	NA	NA	NA	NA	NA	NA	NA	NA	NA	NA	NA	NA
Evolinc_SR_tID_00019403	Evolinc_SR_gID_016648	NA	NA	NA	NA	NA	NA	NA	NA	NA	NA	NA	NA	NA	NA	NA	NA	NA	NA
Evolinc_SR_tID_00019404	Evolinc_SR_gID_016649	NA	NA	NA	NA	NA	NA	NA	NA	NA	NA	NA	NA	NA	NA	NA	NA	NA	NA
Evolinc_SR_tID_00019405	Evolinc_SR_gID_016650	NA	NA	NA	NA	NA	NA	NA	NA	NA	NA	NA	NA	NA	NA	NA	NA	NA	NA
Evolinc_SR_tID_00019406	Evolinc_SR_gID_016651	NA	NA	NA	NA	NA	NA	NA	NA	NA	NA	NA	NA	NA	NA	NA	NA	NA	NA
Evolinc_SR_tID_00019407	Evolinc_SR_gID_016652	NA	NA	NA	NA	NA	NA	NA	NA	NA	NA	NA	NA	NA	NA	NA	NA	NA	NA
Evolinc_SR_tID_00019408	Evolinc_SR_gID_016653	NA	NA	NA	NA	NA	NA	NA	NA	NA	NA	NA	NA	NA	NA	NA	NA	NA	NA
Evolinc_SR_tID_00019409	Evolinc_SR_gID_016654	NA	NA	NA	NA	NA	NA	NA	NA	NA	NA	NA	NA	NA	NA	NA	NA	NA	NA
Evolinc_SR_tID_00019410	Evolinc_SR_gID_016655	NA	NA	NA	NA	NA	NA	NA	NA	NA	NA	NA	NA	NA	NA	NA	NA	NA	NA
Evolinc_SR_tID_00019411	Evolinc_SR_gID_016656	NA	NA	NA	NA	NA	NA	NA	NA	NA	NA	NA	NA	NA	NA	NA	NA	NA	NA
Evolinc_SR_tID_00019412	Evolinc_SR_gID_016657	NA	NA	NA	NA	NA	NA	NA	NA	NA	NA	NA	NA	NA	NA	NA	NA	NA	NA
Evolinc_SR_tID_00015154	Evolinc_SR_gID_013771	NA	NA	NA	NA	NA	NA	NA	NA	NA	NA	NA	NA	NA	NA	NA	NA	NA	NA
Evolinc_SR_tID_00017180	Evolinc_SR_gID_015028	gene:Bra013301	NA	0.751608	NA	-1	NA	gene:Bra013301	0.751608	200	NA	NA	NA	NA	NA	NA	NA	NA	NA
Evolinc_SR_tID_00019413	Evolinc_SR_gID_016658	NA	NA	NA	NA	NA	NA	NA	NA	NA	NA	NA	NA	NA	NA	NA	NA	NA	NA
Evolinc_SR_tID_00019414	Evolinc_SR_gID_016659	NA	NA	NA	NA	NA	NA	NA	NA	NA	NA	NA	NA	NA	NA	NA	NA	NA	NA
Evolinc_SR_tID_00017181	Evolinc_SR_gID_015029	gene:Bra013304	NA	0.708177	NA	-1	NA	gene:Bra013304	0.708177	200	gene:Bra013304	NA	0.942187	NA	-1	NA	gene:Bra013304	0.942187	200
Evolinc_SR_tID_00017184	Evolinc_SR_gID_015030	NA	NA	NA	NA	NA	NA	NA	NA	NA	NA	NA	NA	NA	NA	NA	NA	NA	NA
Evolinc_SR_tID_00019415	Evolinc_SR_gID_016660	NA	NA	NA	NA	NA	NA	NA	NA	NA	NA	NA	NA	NA	NA	NA	NA	NA	NA
Evolinc_LR_tID_00000504	Evolinc_LR_gID_000398	NA	NA	NA	NA	NA	NA	NA	NA	NA	NA	NA	NA	NA	NA	NA	NA	NA	NA
Evolinc_SR_tID_00019416	Evolinc_SR_gID_016661	NA	NA	NA	NA	NA	NA	NA	NA	NA	NA	NA	NA	NA	NA	NA	NA	NA	NA
Evolinc_SR_tID_00019417	Evolinc_SR_gID_016662	NA	NA	NA	NA	NA	NA	NA	NA	NA	NA	NA	NA	NA	NA	NA	NA	NA	NA
Evolinc_SR_tID_00017185	Evolinc_SR_gID_015031	gene:Bra013307	NA	0.12234	NA	2480	NA	NA	NA	NA	gene:Bra013306	NA	0.211218	NA	-179	NA	NA	NA	NA
Evolinc_SR_tID_00015156	Evolinc_SR_gID_013773	NA	NA	NA	NA	NA	NA	NA	NA	NA	NA	NA	NA	NA	NA	NA	NA	NA	NA
Evolinc_SR_tID_00019418	Evolinc_SR_gID_016663	NA	NA	NA	NA	NA	NA	NA	NA	NA	NA	NA	NA	NA	NA	NA	NA	NA	NA
Evolinc_SR_tID_00019419	Evolinc_SR_gID_016664	gene:Bra013311	NA	-0.0523838	NA	3200	NA	gene:Bra013309	-0.703631	5000	NA	NA	NA	NA	NA	NA	NA	NA	NA
Evolinc_SR_tID_00019420	Evolinc_SR_gID_016665	NA	NA	NA	NA	NA	NA	NA	NA	NA	NA	NA	NA	NA	NA	NA	NA	NA	NA
Evolinc_SR_tID_00015157	Evolinc_SR_gID_013774	NA	NA	NA	NA	NA	NA	NA	NA	NA	NA	NA	NA	NA	NA	NA	NA	NA	NA
Evolinc_SR_tID_00019421	Evolinc_SR_gID_016666	NA	NA	NA	NA	NA	NA	NA	NA	NA	NA	NA	NA	NA	NA	NA	NA	NA	NA
Evolinc_SR_tID_00019422	Evolinc_SR_gID_016667	NA	NA	NA	NA	NA	NA	NA	NA	NA	NA	NA	NA	NA	NA	NA	NA	NA	NA
Evolinc_SR_tID_00019423	Evolinc_SR_gID_016668	NA	NA	NA	NA	NA	NA	NA	NA	NA	NA	NA	NA	NA	NA	NA	NA	NA	NA
Evolinc_SR_tID_00017186	Evolinc_SR_gID_015032	NA	NA	NA	NA	NA	NA	NA	NA	NA	NA	NA	NA	NA	NA	NA	NA	NA	NA
Evolinc_SR_tID_00017187	Evolinc_SR_gID_015032	NA	NA	NA	NA	NA	NA	NA	NA	NA	NA	NA	NA	NA	NA	NA	NA	NA	NA
Evolinc_SR_tID_00019424	Evolinc_SR_gID_016669	NA	NA	NA	NA	NA	NA	NA	NA	NA	NA	NA	NA	NA	NA	NA	NA	NA	NA
Evolinc_SR_tID_00019425	Evolinc_SR_gID_016670	NA	NA	NA	NA	NA	NA	NA	NA	NA	NA	NA	NA	NA	NA	NA	NA	NA	NA
Evolinc_SR_tID_00017188	Evolinc_SR_gID_015033	NA	NA	NA	NA	NA	NA	NA	NA	NA	NA	NA	NA	NA	NA	NA	NA	NA	NA
Evolinc_SR_tID_00019426	Evolinc_SR_gID_016671	NA	NA	NA	NA	NA	NA	NA	NA	NA	NA	NA	NA	NA	NA	NA	NA	NA	NA
Evolinc_SR_tID_00015159	Evolinc_SR_gID_013776	NA	NA	NA	NA	NA	NA	NA	NA	NA	NA	NA	NA	NA	NA	NA	NA	NA	NA
Evolinc_SR_tID_00017191	Evolinc_SR_gID_015035	NA	NA	NA	NA	NA	NA	NA	NA	NA	NA	NA	NA	NA	NA	NA	NA	NA	NA
Evolinc_SR_tID_00015161	Evolinc_SR_gID_013777	NA	NA	NA	NA	NA	NA	NA	NA	NA	NA	NA	NA	NA	NA	NA	NA	NA	NA
Evolinc_SR_tID_00015162	Evolinc_SR_gID_013777	NA	NA	NA	NA	NA	NA	NA	NA	NA	NA	NA	NA	NA	NA	NA	NA	NA	NA
Evolinc_SR_tID_00017192	Evolinc_SR_gID_015036	NA	NA	NA	NA	NA	NA	NA	NA	NA	NA	NA	NA	NA	NA	NA	NA	NA	NA
Evolinc_SR_tID_00015166	Evolinc_SR_gID_013779	NA	NA	NA	NA	NA	NA	NA	NA	NA	NA	NA	NA	NA	NA	NA	NA	NA	NA
Evolinc_SR_tID_00017194	Evolinc_SR_gID_015038	NA	NA	NA	NA	NA	NA	NA	NA	NA	NA	NA	NA	NA	NA	NA	NA	NA	NA
Evolinc_SR_tID_00019427	Evolinc_SR_gID_016672	NA	NA	NA	NA	NA	NA	NA	NA	NA	NA	NA	NA	NA	NA	NA	NA	NA	NA
Evolinc_SR_tID_00019428	Evolinc_SR_gID_016673	NA	NA	NA	NA	NA	NA	NA	NA	NA	NA	NA	NA	NA	NA	NA	NA	NA	NA
Evolinc_SR_tID_00019429	Evolinc_SR_gID_016674	NA	NA	NA	NA	NA	NA	NA	NA	NA	NA	NA	NA	NA	NA	NA	NA	NA	NA
Evolinc_SR_tID_00017195	Evolinc_SR_gID_015039	NA	NA	NA	NA	NA	NA	NA	NA	NA	NA	NA	NA	NA	NA	NA	NA	NA	NA
Evolinc_SR_tID_00017196	Evolinc_SR_gID_015040	NA	NA	NA	NA	NA	NA	NA	NA	NA	NA	NA	NA	NA	NA	NA	NA	NA	NA
Evolinc_SR_tID_00019430	Evolinc_SR_gID_016675	NA	NA	NA	NA	NA	NA	NA	NA	NA	NA	NA	NA	NA	NA	NA	NA	NA	NA
Evolinc_SR_tID_00019431	Evolinc_SR_gID_016676	NA	NA	NA	NA	NA	NA	NA	NA	NA	NA	NA	NA	NA	NA	NA	NA	NA	NA
Evolinc_SR_tID_00015168	Evolinc_SR_gID_013781	gene:Bra013335	gene:Bra013336	-0.237397	0.963946	-400	7	gene:Bra013336	0.963946	200	gene:Bra013335	gene:Bra013336	0.270571	0.802003	-400	7	gene:Bra013336	0.802003	200
Evolinc_SR_tID_00015169	Evolinc_SR_gID_013782	NA	NA	NA	NA	NA	NA	NA	NA	NA	NA	NA	NA	NA	NA	NA	NA	NA	NA
Evolinc_SR_tID_00019432	Evolinc_SR_gID_016677	NA	NA	NA	NA	NA	NA	NA	NA	NA	NA	NA	NA	NA	NA	NA	NA	NA	NA
Evolinc_SR_tID_00019433	Evolinc_SR_gID_016678	NA	NA	NA	NA	NA	NA	NA	NA	NA	NA	NA	NA	NA	NA	NA	NA	NA	NA
Evolinc_SR_tID_00019434	Evolinc_SR_gID_016679	gene:Bra013340	gene:Bra013341	0.902491	0.267176	-97	5908	gene:Bra013340	0.902491	200	NA	NA	NA	NA	NA	NA	NA	NA	NA
Evolinc_SR_tID_00019435	Evolinc_SR_gID_016680	NA	NA	NA	NA	NA	NA	NA	NA	NA	NA	NA	NA	NA	NA	NA	NA	NA	NA
Evolinc_SR_tID_00019436	Evolinc_SR_gID_016681	NA	NA	NA	NA	NA	NA	NA	NA	NA	NA	NA	NA	NA	NA	NA	NA	NA	NA
Evolinc_SR_tID_00019437	Evolinc_SR_gID_016682	NA	NA	NA	NA	NA	NA	NA	NA	NA	NA	NA	NA	NA	NA	NA	NA	NA	NA
Evolinc_SR_tID_00015172	Evolinc_SR_gID_013784	gene:Bra013340	gene:Bra013341	0.394912	0.150981	-5285	58	gene:Bra013342	-0.702109	5000	gene:Bra013340	NA	-0.0191728	NA	-5285	NA	gene:Bra013342	-0.775275	5000
Evolinc_SR_tID_00019438	Evolinc_SR_gID_016683	NA	NA	NA	NA	NA	NA	NA	NA	NA	NA	NA	NA	NA	NA	NA	NA	NA	NA
Evolinc_SR_tID_00017200	Evolinc_SR_gID_015044	NA	NA	NA	NA	NA	NA	NA	NA	NA	NA	NA	NA	NA	NA	NA	NA	NA	NA
Evolinc_SR_tID_00017201	Evolinc_SR_gID_015045	NA	NA	NA	NA	NA	NA	NA	NA	NA	NA	NA	NA	NA	NA	NA	NA	NA	NA
Evolinc_SR_tID_00019439	Evolinc_SR_gID_016684	NA	NA	NA	NA	NA	NA	NA	NA	NA	NA	NA	NA	NA	NA	NA	NA	NA	NA
Evolinc_SR_tID_00019440	Evolinc_SR_gID_016685	NA	NA	NA	NA	NA	NA	NA	NA	NA	NA	NA	NA	NA	NA	NA	NA	NA	NA
Evolinc_SR_tID_00019441	Evolinc_SR_gID_016686	NA	NA	NA	NA	NA	NA	NA	NA	NA	NA	NA	NA	NA	NA	NA	NA	NA	NA
Evolinc_SR_tID_00019442	Evolinc_SR_gID_016687	NA	NA	NA	NA	NA	NA	NA	NA	NA	NA	NA	NA	NA	NA	NA	NA	NA	NA
Evolinc_SR_tID_00017207	Evolinc_SR_gID_015048	NA	NA	NA	NA	NA	NA	NA	NA	NA	NA	NA	NA	NA	NA	NA	NA	NA	NA
Evolinc_SR_tID_00019443	Evolinc_SR_gID_016688	NA	NA	NA	NA	NA	NA	NA	NA	NA	NA	NA	NA	NA	NA	NA	NA	NA	NA
Evolinc_SR_tID_00019444	Evolinc_SR_gID_016689	NA	NA	NA	NA	NA	NA	NA	NA	NA	NA	NA	NA	NA	NA	NA	NA	NA	NA
Evolinc_SR_tID_00019445	Evolinc_SR_gID_016690	NA	NA	NA	NA	NA	NA	NA	NA	NA	NA	NA	NA	NA	NA	NA	NA	NA	NA
Evolinc_SR_tID_00015175	Evolinc_SR_gID_013787	NA	NA	NA	NA	NA	NA	NA	NA	NA	NA	NA	NA	NA	NA	NA	NA	NA	NA
Evolinc_SR_tID_00015176	Evolinc_SR_gID_013787	NA	NA	NA	NA	NA	NA	NA	NA	NA	NA	NA	NA	NA	NA	NA	NA	NA	NA
Evolinc_SR_tID_00019446	Evolinc_SR_gID_016691	NA	NA	NA	NA	NA	NA	NA	NA	NA	NA	NA	NA	NA	NA	NA	NA	NA	NA
Evolinc_SR_tID_00019447	Evolinc_SR_gID_016692	NA	NA	NA	NA	NA	NA	NA	NA	NA	NA	NA	NA	NA	NA	NA	NA	NA	NA
Evolinc_SR_tID_00019448	Evolinc_SR_gID_016693	NA	NA	NA	NA	NA	NA	NA	NA	NA	NA	NA	NA	NA	NA	NA	NA	NA	NA
Evolinc_SR_tID_00019449	Evolinc_SR_gID_016694	NA	NA	NA	NA	NA	NA	NA	NA	NA	NA	NA	NA	NA	NA	NA	NA	NA	NA
Evolinc_SR_tID_00019451	Evolinc_SR_gID_016696	NA	NA	NA	NA	NA	NA	NA	NA	NA	NA	NA	NA	NA	NA	NA	NA	NA	NA
Evolinc_SR_tID_00015177	Evolinc_SR_gID_013788	NA	NA	NA	NA	NA	NA	NA	NA	NA	gene:Bra013361	NA	-0.279226	NA	1409	NA	gene:Bra013362	-0.549572	5000
Evolinc_SR_tID_00015178	Evolinc_SR_gID_013788	NA	NA	NA	NA	NA	NA	NA	NA	NA	gene:Bra013361	NA	-0.279226	NA	1409	NA	gene:Bra013362	-0.549572	5000
Evolinc_SR_tID_00019452	Evolinc_SR_gID_016697	NA	NA	NA	NA	NA	NA	NA	NA	NA	NA	NA	NA	NA	NA	NA	NA	NA	NA
Evolinc_SR_tID_00019453	Evolinc_SR_gID_016698	NA	NA	NA	NA	NA	NA	NA	NA	NA	gene:Bra013362	gene:Bra013363	0.425606	0.816376	-2006	22	gene:Bra013361	0.8653	10000
Evolinc_SR_tID_00015179	Evolinc_SR_gID_013789	gene:Bra013363	gene:Bra013364	-0.303577	0.824651	-2087	78	gene:Bra013364	0.824651	200	NA	NA	NA	NA	NA	NA	NA	NA	NA
Evolinc_SR_tID_00017209	Evolinc_SR_gID_015049	NA	NA	NA	NA	NA	NA	NA	NA	NA	gene:Bra013365	NA	0.61449	NA	600	NA	gene:Bra013365	0.61449	1000
Evolinc_SR_tID_00015180	Evolinc_SR_gID_013790	NA	NA	NA	NA	NA	NA	NA	NA	NA	NA	NA	NA	NA	NA	NA	NA	NA	NA
Evolinc_SR_tID_00019454	Evolinc_SR_gID_016699	NA	NA	NA	NA	NA	NA	NA	NA	NA	NA	NA	NA	NA	NA	NA	NA	NA	NA
Evolinc_SR_tID_00019455	Evolinc_SR_gID_016700	NA	NA	NA	NA	NA	NA	NA	NA	NA	NA	NA	NA	NA	NA	NA	NA	NA	NA
Evolinc_SR_tID_00019456	Evolinc_SR_gID_016701	NA	NA	NA	NA	NA	NA	NA	NA	NA	NA	NA	NA	NA	NA	NA	NA	NA	NA
Evolinc_SR_tID_00015181	Evolinc_SR_gID_013791	NA	NA	NA	NA	NA	NA	NA	NA	NA	NA	NA	NA	NA	NA	NA	NA	NA	NA
Evolinc_SR_tID_00019457	Evolinc_SR_gID_016702	NA	NA	NA	NA	NA	NA	NA	NA	NA	NA	NA	NA	NA	NA	NA	NA	NA	NA
Evolinc_LR_tID_00000507	Evolinc_LR_gID_000400	gene:Bra013370	NA	0.0545954	NA	1547	NA	NA	NA	NA	NA	NA	NA	NA	NA	NA	NA	NA	NA
Evolinc_SR_tID_00019458	Evolinc_SR_gID_016703	NA	NA	NA	NA	NA	NA	NA	NA	NA	NA	NA	NA	NA	NA	NA	NA	NA	NA
Evolinc_LR_tID_00000508	Evolinc_LR_gID_000401	gene:Bra013374	gene:Bra013375	0.977909	-0.885779	-628	3399	gene:Bra013374	0.977909	1000	gene:Bra013374	NA	0.94825	NA	-628	NA	gene:Bra013374	0.94825	1000
Evolinc_SR_tID_00019459	Evolinc_SR_gID_016704	NA	NA	NA	NA	NA	NA	NA	NA	NA	NA	NA	NA	NA	NA	NA	NA	NA	NA
Evolinc_SR_tID_00019460	Evolinc_SR_gID_016705	NA	NA	NA	NA	NA	NA	NA	NA	NA	NA	NA	NA	NA	NA	NA	NA	NA	NA
Evolinc_SR_tID_00019461	Evolinc_SR_gID_016706	NA	NA	NA	NA	NA	NA	NA	NA	NA	NA	NA	NA	NA	NA	NA	NA	NA	NA
Evolinc_SR_tID_00019462	Evolinc_SR_gID_016707	NA	NA	NA	NA	NA	NA	NA	NA	NA	NA	NA	NA	NA	NA	NA	NA	NA	NA
Evolinc_SR_tID_00019463	Evolinc_SR_gID_016708	NA	NA	NA	NA	NA	NA	NA	NA	NA	gene:Bra013377	NA	0.555403	NA	1292	NA	gene:Bra013377	0.555403	2000
Evolinc_SR_tID_00019464	Evolinc_SR_gID_016709	gene:Bra013377	NA	0.848161	NA	8	NA	gene:Bra013377	0.848161	200	gene:Bra013377	NA	0.775107	NA	8	NA	gene:Bra013377	0.775107	200
Evolinc_SR_tID_00017210	Evolinc_SR_gID_015050	NA	NA	NA	NA	NA	NA	NA	NA	NA	NA	NA	NA	NA	NA	NA	NA	NA	NA
Evolinc_SR_tID_00017211	Evolinc_SR_gID_015051	gene:Bra013377	gene:Bra013378	0.174664	0.925238	-2252	2	gene:Bra013378	0.925238	200	gene:Bra013377	gene:Bra013378	0.14731	0.643494	-2252	2	gene:Bra013378	0.643494	200
Evolinc_SR_tID_00015183	Evolinc_SR_gID_013793	NA	NA	NA	NA	NA	NA	NA	NA	NA	NA	NA	NA	NA	NA	NA	NA	NA	NA
Evolinc_SR_tID_00015184	Evolinc_SR_gID_013794	NA	NA	NA	NA	NA	NA	NA	NA	NA	NA	NA	NA	NA	NA	NA	NA	NA	NA
Evolinc_SR_tID_00017212	Evolinc_SR_gID_015052	NA	NA	NA	NA	NA	NA	NA	NA	NA	NA	NA	NA	NA	NA	NA	NA	NA	NA
Evolinc_SR_tID_00015185	Evolinc_SR_gID_013795	NA	NA	NA	NA	NA	NA	NA	NA	NA	NA	NA	NA	NA	NA	NA	NA	NA	NA
Evolinc_SR_tID_00017213	Evolinc_SR_gID_015053	NA	NA	NA	NA	NA	NA	NA	NA	NA	gene:Bra013382	NA	0.30751	NA	-342	NA	NA	NA	NA
Evolinc_SR_tID_00017214	Evolinc_SR_gID_015054	NA	NA	NA	NA	NA	NA	NA	NA	NA	NA	NA	NA	NA	NA	NA	NA	NA	NA
Evolinc_SR_tID_00019465	Evolinc_SR_gID_016710	NA	NA	NA	NA	NA	NA	NA	NA	NA	gene:Bra013385	NA	-0.537934	NA	-8583	NA	gene:Bra013385	-0.537934	10000
Evolinc_SR_tID_00017217	Evolinc_SR_gID_015056	NA	NA	NA	NA	NA	NA	NA	NA	NA	NA	NA	NA	NA	NA	NA	NA	NA	NA
Evolinc_SR_tID_00019466	Evolinc_SR_gID_016711	NA	NA	NA	NA	NA	NA	NA	NA	NA	NA	NA	NA	NA	NA	NA	NA	NA	NA
Evolinc_SR_tID_00019467	Evolinc_SR_gID_016712	NA	NA	NA	NA	NA	NA	NA	NA	NA	NA	NA	NA	NA	NA	NA	NA	NA	NA
Evolinc_SR_tID_00015186	Evolinc_SR_gID_013796	NA	NA	NA	NA	NA	NA	NA	NA	NA	NA	NA	NA	NA	NA	NA	NA	NA	NA
Evolinc_SR_tID_00017218	Evolinc_SR_gID_015057	NA	NA	NA	NA	NA	NA	NA	NA	NA	gene:Bra013391	gene:Bra013392	0.879665	0.276428	-8	9913	gene:Bra013391	0.879665	200
Evolinc_SR_tID_00017219	Evolinc_SR_gID_015058	gene:Bra013391	gene:Bra013392	0.927166	-0.271231	-1711	7669	gene:Bra013391	0.927166	2000	gene:Bra013391	gene:Bra013392	0.815428	0.154831	-1711	7669	gene:Bra013391	0.815428	2000
Evolinc_SR_tID_00019468	Evolinc_SR_gID_016713	NA	NA	NA	NA	NA	NA	NA	NA	NA	NA	NA	NA	NA	NA	NA	NA	NA	NA
Evolinc_SR_tID_00019469	Evolinc_SR_gID_016714	NA	NA	NA	NA	NA	NA	NA	NA	NA	NA	NA	NA	NA	NA	NA	NA	NA	NA
Evolinc_SR_tID_00019470	Evolinc_SR_gID_016715	NA	NA	NA	NA	NA	NA	NA	NA	NA	NA	NA	NA	NA	NA	NA	NA	NA	NA
Evolinc_SR_tID_00019471	Evolinc_SR_gID_016716	NA	NA	NA	NA	NA	NA	NA	NA	NA	NA	NA	NA	NA	NA	NA	NA	NA	NA
Evolinc_SR_tID_00019472	Evolinc_SR_gID_016717	NA	NA	NA	NA	NA	NA	NA	NA	NA	NA	NA	NA	NA	NA	NA	NA	NA	NA
Evolinc_SR_tID_00015188	Evolinc_SR_gID_013798	NA	NA	NA	NA	NA	NA	NA	NA	NA	gene:Bra013392	gene:Bra013393	-0.436928	0.381583	-2139	2685	NA	NA	NA
Evolinc_SR_tID_00015189	Evolinc_SR_gID_013799	NA	NA	NA	NA	NA	NA	NA	NA	NA	gene:Bra013392	gene:Bra013393	-0.301893	-0.78021	-6218	315	gene:Bra013393	-0.78021	500
Evolinc_SR_tID_00017220	Evolinc_SR_gID_015059	gene:Bra013394	gene:Bra013395	0.91659	0.512409	-82	2671	gene:Bra013394	0.91659	200	NA	NA	NA	NA	NA	NA	NA	NA	NA
Evolinc_SR_tID_00019473	Evolinc_SR_gID_016718	NA	NA	NA	NA	NA	NA	NA	NA	NA	gene:Bra013395	gene:Bra013396	0.674744	0.528116	-6	11631	gene:Bra013395	0.674744	200
Evolinc_LR_tID_00000604	Evolinc_LR_gID_000467	NA	NA	NA	NA	NA	NA	NA	NA	NA	gene:Bra013395	gene:Bra013396	0.800273	0.582299	-867	9993	gene:Bra013395	0.800273	1000
Evolinc_SR_tID_00019474	Evolinc_SR_gID_016719	NA	NA	NA	NA	NA	NA	NA	NA	NA	NA	NA	NA	NA	NA	NA	NA	NA	NA
Evolinc_SR_tID_00019475	Evolinc_SR_gID_016720	NA	NA	NA	NA	NA	NA	NA	NA	NA	gene:Bra013395	gene:Bra013396	0.743947	0.852133	-3082	6736	gene:Bra013396	0.852133	10000
Evolinc_SR_tID_00019476	Evolinc_SR_gID_016721	NA	NA	NA	NA	NA	NA	NA	NA	NA	NA	NA	NA	NA	NA	NA	NA	NA	NA
Evolinc_SR_tID_00019477	Evolinc_SR_gID_016722	NA	NA	NA	NA	NA	NA	NA	NA	NA	NA	NA	NA	NA	NA	NA	NA	NA	NA
Evolinc_SR_tID_00019478	Evolinc_SR_gID_016723	NA	NA	NA	NA	NA	NA	NA	NA	NA	NA	NA	NA	NA	NA	NA	NA	NA	NA
Evolinc_SR_tID_00017225	Evolinc_SR_gID_015062	NA	NA	NA	NA	NA	NA	NA	NA	NA	NA	NA	NA	NA	NA	NA	NA	NA	NA
Evolinc_SR_tID_00019479	Evolinc_SR_gID_016724	NA	NA	NA	NA	NA	NA	NA	NA	NA	gene:Bra013399	gene:Bra013400	0.434694	0.83495	-1	4	gene:Bra013400	0.83495	200
Evolinc_SR_tID_00015194	Evolinc_SR_gID_013802	NA	NA	NA	NA	NA	NA	NA	NA	NA	gene:Bra013400	NA	0.331656	NA	-5156	NA	NA	NA	NA
Evolinc_SR_tID_00015198	Evolinc_SR_gID_013803	NA	NA	NA	NA	NA	NA	NA	NA	NA	NA	NA	NA	NA	NA	NA	NA	NA	NA
Evolinc_SR_tID_00019480	Evolinc_SR_gID_016725	NA	NA	NA	NA	NA	NA	NA	NA	NA	NA	NA	NA	NA	NA	NA	NA	NA	NA
Evolinc_SR_tID_00015201	Evolinc_SR_gID_013806	NA	NA	NA	NA	NA	NA	NA	NA	NA	NA	NA	NA	NA	NA	NA	NA	NA	NA
Evolinc_SR_tID_00017228	Evolinc_SR_gID_015065	NA	NA	NA	NA	NA	NA	NA	NA	NA	gene:Bra013411	gene:Bra013412	0.885189	-0.0559583	-38	6227	gene:Bra013411	0.885189	200
Evolinc_SR_tID_00019481	Evolinc_SR_gID_016726	NA	NA	NA	NA	NA	NA	NA	NA	NA	NA	NA	NA	NA	NA	NA	NA	NA	NA
Evolinc_SR_tID_00019482	Evolinc_SR_gID_016727	NA	NA	NA	NA	NA	NA	NA	NA	NA	NA	NA	NA	NA	NA	NA	NA	NA	NA
Evolinc_SR_tID_00019483	Evolinc_SR_gID_016728	NA	NA	NA	NA	NA	NA	NA	NA	NA	NA	NA	NA	NA	NA	NA	NA	NA	NA
Evolinc_SR_tID_00015202	Evolinc_SR_gID_013807	NA	NA	NA	NA	NA	NA	NA	NA	NA	NA	NA	NA	NA	NA	NA	NA	NA	NA
Evolinc_SR_tID_00019484	Evolinc_SR_gID_016729	NA	NA	NA	NA	NA	NA	NA	NA	NA	NA	NA	NA	NA	NA	NA	NA	NA	NA
Evolinc_SR_tID_00019485	Evolinc_SR_gID_016730	NA	NA	NA	NA	NA	NA	NA	NA	NA	NA	NA	NA	NA	NA	NA	NA	NA	NA
Evolinc_SR_tID_00019486	Evolinc_SR_gID_016731	NA	NA	NA	NA	NA	NA	NA	NA	NA	NA	NA	NA	NA	NA	NA	NA	NA	NA
Evolinc_SR_tID_00019487	Evolinc_SR_gID_016732	NA	NA	NA	NA	NA	NA	NA	NA	NA	NA	NA	NA	NA	NA	NA	NA	NA	NA
Evolinc_SR_tID_00015203	Evolinc_SR_gID_013808	NA	NA	NA	NA	NA	NA	NA	NA	NA	NA	NA	NA	NA	NA	NA	NA	NA	NA
Evolinc_SR_tID_00017229	Evolinc_SR_gID_015066	NA	NA	NA	NA	NA	NA	NA	NA	NA	NA	NA	NA	NA	NA	NA	NA	NA	NA
Evolinc_SR_tID_00017230	Evolinc_SR_gID_015067	gene:Bra013417	NA	0.661337	NA	-62	NA	gene:Bra013417	0.661337	200	NA	NA	NA	NA	NA	NA	NA	NA	NA
Evolinc_SR_tID_00019488	Evolinc_SR_gID_016733	NA	NA	NA	NA	NA	NA	NA	NA	NA	NA	NA	NA	NA	NA	NA	NA	NA	NA
Evolinc_SR_tID_00019489	Evolinc_SR_gID_016734	NA	NA	NA	NA	NA	NA	NA	NA	NA	NA	NA	NA	NA	NA	NA	NA	NA	NA
Evolinc_SR_tID_00019490	Evolinc_SR_gID_016735	NA	NA	NA	NA	NA	NA	NA	NA	NA	NA	NA	NA	NA	NA	NA	NA	NA	NA
Evolinc_SR_tID_00019491	Evolinc_SR_gID_016736	NA	NA	NA	NA	NA	NA	NA	NA	NA	NA	NA	NA	NA	NA	NA	NA	NA	NA
Evolinc_SR_tID_00019492	Evolinc_SR_gID_016737	NA	NA	NA	NA	NA	NA	NA	NA	NA	NA	NA	NA	NA	NA	NA	NA	NA	NA
Evolinc_SR_tID_00019493	Evolinc_SR_gID_016738	NA	NA	NA	NA	NA	NA	NA	NA	NA	NA	NA	NA	NA	NA	NA	NA	NA	NA
Evolinc_SR_tID_00019494	Evolinc_SR_gID_016739	NA	NA	NA	NA	NA	NA	NA	NA	NA	NA	NA	NA	NA	NA	NA	NA	NA	NA
Evolinc_SR_tID_00019495	Evolinc_SR_gID_016740	NA	NA	NA	NA	NA	NA	NA	NA	NA	NA	NA	NA	NA	NA	NA	NA	NA	NA
Evolinc_SR_tID_00019496	Evolinc_SR_gID_016741	NA	NA	NA	NA	NA	NA	NA	NA	NA	NA	NA	NA	NA	NA	NA	NA	NA	NA
Evolinc_SR_tID_00019497	Evolinc_SR_gID_016742	NA	NA	NA	NA	NA	NA	NA	NA	NA	NA	NA	NA	NA	NA	NA	NA	NA	NA
Evolinc_SR_tID_00015204	Evolinc_SR_gID_013809	NA	NA	NA	NA	NA	NA	NA	NA	NA	NA	NA	NA	NA	NA	NA	NA	NA	NA
Evolinc_SR_tID_00019498	Evolinc_SR_gID_016743	NA	NA	NA	NA	NA	NA	NA	NA	NA	gene:Bra013422	gene:Bra013423	-0.274265	0.406316	-2004	2215	NA	NA	NA
Evolinc_SR_tID_00015205	Evolinc_SR_gID_013810	NA	NA	NA	NA	NA	NA	NA	NA	NA	NA	NA	NA	NA	NA	NA	NA	NA	NA
Evolinc_SR_tID_00019499	Evolinc_SR_gID_016744	NA	NA	NA	NA	NA	NA	NA	NA	NA	NA	NA	NA	NA	NA	NA	NA	NA	NA
Evolinc_SR_tID_00019500	Evolinc_SR_gID_016745	NA	NA	NA	NA	NA	NA	NA	NA	NA	NA	NA	NA	NA	NA	NA	NA	NA	NA
Evolinc_SR_tID_00019501	Evolinc_SR_gID_016746	NA	NA	NA	NA	NA	NA	NA	NA	NA	NA	NA	NA	NA	NA	NA	NA	NA	NA
Evolinc_SR_tID_00017231	Evolinc_SR_gID_015068	NA	NA	NA	NA	NA	NA	NA	NA	NA	gene:Bra013424	gene:Bra013425	-0.752939	0.0875232	-3338	5180	gene:Bra013424	-0.752939	5000
Evolinc_SR_tID_00019502	Evolinc_SR_gID_016747	NA	NA	NA	NA	NA	NA	NA	NA	NA	NA	NA	NA	NA	NA	NA	NA	NA	NA
Evolinc_SR_tID_00019503	Evolinc_SR_gID_016748	NA	NA	NA	NA	NA	NA	NA	NA	NA	NA	NA	NA	NA	NA	NA	NA	NA	NA
Evolinc_SR_tID_00017232	Evolinc_SR_gID_015069	NA	NA	NA	NA	NA	NA	NA	NA	NA	NA	NA	NA	NA	NA	NA	NA	NA	NA
Evolinc_SR_tID_00019504	Evolinc_SR_gID_016749	NA	NA	NA	NA	NA	NA	NA	NA	NA	NA	NA	NA	NA	NA	NA	NA	NA	NA
Evolinc_SR_tID_00015207	Evolinc_SR_gID_013812	NA	NA	NA	NA	NA	NA	NA	NA	NA	gene:Bra013426	gene:Bra013427	0.0667649	0.470036	-4918	2397	NA	NA	NA
Evolinc_SR_tID_00015208	Evolinc_SR_gID_013813	NA	NA	NA	NA	NA	NA	NA	NA	NA	NA	NA	NA	NA	NA	NA	NA	NA	NA
Evolinc_SR_tID_00019505	Evolinc_SR_gID_016750	NA	NA	NA	NA	NA	NA	NA	NA	NA	gene:Bra013427	gene:Bra013428	0.869277	0.337424	-19	202	gene:Bra013427	0.869277	200
Evolinc_SR_tID_00019506	Evolinc_SR_gID_016751	NA	NA	NA	NA	NA	NA	NA	NA	NA	NA	NA	NA	NA	NA	NA	NA	NA	NA
Evolinc_SR_tID_00017234	Evolinc_SR_gID_015071	NA	NA	NA	NA	NA	NA	NA	NA	NA	NA	NA	NA	NA	NA	NA	NA	NA	NA
Evolinc_SR_tID_00019507	Evolinc_SR_gID_016752	NA	NA	NA	NA	NA	NA	NA	NA	NA	NA	NA	NA	NA	NA	NA	NA	NA	NA
Evolinc_SR_tID_00019508	Evolinc_SR_gID_016753	NA	NA	NA	NA	NA	NA	NA	NA	NA	NA	NA	NA	NA	NA	NA	NA	NA	NA
Evolinc_SR_tID_00019509	Evolinc_SR_gID_016754	NA	NA	NA	NA	NA	NA	NA	NA	NA	NA	NA	NA	NA	NA	NA	NA	NA	NA
Evolinc_SR_tID_00019510	Evolinc_SR_gID_016755	NA	NA	NA	NA	NA	NA	NA	NA	NA	NA	NA	NA	NA	NA	NA	NA	NA	NA
Evolinc_SR_tID_00019513	Evolinc_SR_gID_016758	NA	NA	NA	NA	NA	NA	NA	NA	NA	NA	NA	NA	NA	NA	NA	NA	NA	NA
Evolinc_SR_tID_00019514	Evolinc_SR_gID_016759	NA	NA	NA	NA	NA	NA	NA	NA	NA	NA	NA	NA	NA	NA	NA	NA	NA	NA
Evolinc_SR_tID_00019515	Evolinc_SR_gID_016760	NA	NA	NA	NA	NA	NA	NA	NA	NA	NA	NA	NA	NA	NA	NA	NA	NA	NA
Evolinc_SR_tID_00015209	Evolinc_SR_gID_013814	NA	NA	NA	NA	NA	NA	NA	NA	NA	NA	NA	NA	NA	NA	NA	NA	NA	NA
Evolinc_SR_tID_00019516	Evolinc_SR_gID_016761	NA	NA	NA	NA	NA	NA	NA	NA	NA	NA	NA	NA	NA	NA	NA	NA	NA	NA
Evolinc_SR_tID_00019517	Evolinc_SR_gID_016762	NA	NA	NA	NA	NA	NA	NA	NA	NA	NA	NA	NA	NA	NA	NA	NA	NA	NA
Evolinc_SR_tID_00019518	Evolinc_SR_gID_016763	NA	NA	NA	NA	NA	NA	NA	NA	NA	NA	NA	NA	NA	NA	NA	NA	NA	NA
Evolinc_SR_tID_00019519	Evolinc_SR_gID_016764	NA	NA	NA	NA	NA	NA	NA	NA	NA	NA	NA	NA	NA	NA	NA	NA	NA	NA
Evolinc_SR_tID_00017235	Evolinc_SR_gID_015072	NA	NA	NA	NA	NA	NA	NA	NA	NA	NA	NA	NA	NA	NA	NA	NA	NA	NA
Evolinc_SR_tID_00019520	Evolinc_SR_gID_016765	NA	NA	NA	NA	NA	NA	NA	NA	NA	NA	NA	NA	NA	NA	NA	NA	NA	NA
Evolinc_SR_tID_00019521	Evolinc_SR_gID_016766	NA	NA	NA	NA	NA	NA	NA	NA	NA	NA	NA	NA	NA	NA	NA	NA	NA	NA
Evolinc_SR_tID_00017236	Evolinc_SR_gID_015073	NA	NA	NA	NA	NA	NA	NA	NA	NA	NA	NA	NA	NA	NA	NA	NA	NA	NA
Evolinc_SR_tID_00019522	Evolinc_SR_gID_016767	NA	NA	NA	NA	NA	NA	NA	NA	NA	NA	NA	NA	NA	NA	NA	NA	NA	NA
Evolinc_SR_tID_00019523	Evolinc_SR_gID_016768	NA	NA	NA	NA	NA	NA	NA	NA	NA	NA	NA	NA	NA	NA	NA	NA	NA	NA
Evolinc_SR_tID_00019524	Evolinc_SR_gID_016769	NA	NA	NA	NA	NA	NA	NA	NA	NA	NA	NA	NA	NA	NA	NA	NA	NA	NA
Evolinc_SR_tID_00017237	Evolinc_SR_gID_015074	NA	NA	NA	NA	NA	NA	NA	NA	NA	NA	NA	NA	NA	NA	NA	NA	NA	NA
Evolinc_SR_tID_00019525	Evolinc_SR_gID_016770	NA	NA	NA	NA	NA	NA	NA	NA	NA	NA	NA	NA	NA	NA	NA	NA	NA	NA
Evolinc_SR_tID_00019526	Evolinc_SR_gID_016771	NA	NA	NA	NA	NA	NA	NA	NA	NA	NA	NA	NA	NA	NA	NA	NA	NA	NA
Evolinc_SR_tID_00019527	Evolinc_SR_gID_016772	NA	NA	NA	NA	NA	NA	NA	NA	NA	NA	NA	NA	NA	NA	NA	NA	NA	NA
Evolinc_SR_tID_00019528	Evolinc_SR_gID_016773	NA	NA	NA	NA	NA	NA	NA	NA	NA	gene:Bra013448	NA	-0.0470416	NA	3967	NA	NA	NA	NA
Evolinc_SR_tID_00015213	Evolinc_SR_gID_013817	gene:Bra013447	NA	-0.768116	NA	-2788	NA	gene:Bra013447	-0.768116	5000	gene:Bra013448	NA	0.267655	NA	2214	NA	NA	NA	NA
Evolinc_SR_tID_00019529	Evolinc_SR_gID_016774	NA	NA	NA	NA	NA	NA	NA	NA	NA	NA	NA	NA	NA	NA	NA	NA	NA	NA
Evolinc_SR_tID_00019530	Evolinc_SR_gID_016775	NA	NA	NA	NA	NA	NA	NA	NA	NA	NA	NA	NA	NA	NA	NA	NA	NA	NA
Evolinc_SR_tID_00017238	Evolinc_SR_gID_015075	NA	NA	NA	NA	NA	NA	NA	NA	NA	NA	NA	NA	NA	NA	NA	NA	NA	NA
Evolinc_SR_tID_00017239	Evolinc_SR_gID_015076	NA	NA	NA	NA	NA	NA	NA	NA	NA	NA	NA	NA	NA	NA	NA	NA	NA	NA
Evolinc_SR_tID_00017240	Evolinc_SR_gID_015076	NA	NA	NA	NA	NA	NA	NA	NA	NA	NA	NA	NA	NA	NA	NA	NA	NA	NA
Evolinc_SR_tID_00019531	Evolinc_SR_gID_016776	NA	NA	NA	NA	NA	NA	NA	NA	NA	NA	NA	NA	NA	NA	NA	NA	NA	NA
Evolinc_SR_tID_00019532	Evolinc_SR_gID_016777	NA	NA	NA	NA	NA	NA	NA	NA	NA	NA	NA	NA	NA	NA	NA	NA	NA	NA
Evolinc_SR_tID_00019533	Evolinc_SR_gID_016778	NA	NA	NA	NA	NA	NA	NA	NA	NA	NA	NA	NA	NA	NA	NA	NA	NA	NA
Evolinc_SR_tID_00015214	Evolinc_SR_gID_013818	NA	NA	NA	NA	NA	NA	NA	NA	NA	gene:Bra013449	gene:Bra013450	0.424395	0.223333	-10161	2563	NA	NA	NA
Evolinc_SR_tID_00019534	Evolinc_SR_gID_016779	NA	NA	NA	NA	NA	NA	NA	NA	NA	gene:Bra013449	gene:Bra013450	0.100901	0.470473	-14315	762	gene:Bra013451	-0.707539	10000
Evolinc_SR_tID_00017241	Evolinc_SR_gID_015077	gene:Bra013450	gene:Bra013451	0.32927	-0.293805	-13	6063	NA	NA	NA	gene:Bra013450	gene:Bra013451	0.78985	-0.702994	-13	6063	gene:Bra013450	0.78985	200
Evolinc_SR_tID_00019535	Evolinc_SR_gID_016780	NA	NA	NA	NA	NA	NA	NA	NA	NA	NA	NA	NA	NA	NA	NA	NA	NA	NA
Evolinc_SR_tID_00019536	Evolinc_SR_gID_016781	NA	NA	NA	NA	NA	NA	NA	NA	NA	NA	NA	NA	NA	NA	NA	NA	NA	NA
Evolinc_SR_tID_00019537	Evolinc_SR_gID_016782	NA	NA	NA	NA	NA	NA	NA	NA	NA	NA	NA	NA	NA	NA	NA	NA	NA	NA
Evolinc_SR_tID_00019538	Evolinc_SR_gID_016783	NA	NA	NA	NA	NA	NA	NA	NA	NA	NA	NA	NA	NA	NA	NA	NA	NA	NA
Evolinc_SR_tID_00017242	Evolinc_SR_gID_015078	NA	NA	NA	NA	NA	NA	NA	NA	NA	NA	NA	NA	NA	NA	NA	NA	NA	NA
Evolinc_SR_tID_00017243	Evolinc_SR_gID_015079	NA	NA	NA	NA	NA	NA	NA	NA	NA	gene:Bra013454	NA	0.334506	NA	-344	NA	NA	NA	NA
Evolinc_SR_tID_00019539	Evolinc_SR_gID_016784	NA	NA	NA	NA	NA	NA	NA	NA	NA	NA	NA	NA	NA	NA	NA	NA	NA	NA
Evolinc_SR_tID_00019540	Evolinc_SR_gID_016785	NA	NA	NA	NA	NA	NA	NA	NA	NA	NA	NA	NA	NA	NA	NA	NA	NA	NA
Evolinc_SR_tID_00019541	Evolinc_SR_gID_016786	NA	NA	NA	NA	NA	NA	NA	NA	NA	NA	NA	NA	NA	NA	NA	NA	NA	NA
Evolinc_SR_tID_00019542	Evolinc_SR_gID_016787	NA	NA	NA	NA	NA	NA	NA	NA	NA	gene:Bra013456	NA	0.863253	NA	3326	NA	gene:Bra013456	0.863253	5000
Evolinc_SR_tID_00019543	Evolinc_SR_gID_016788	NA	NA	NA	NA	NA	NA	NA	NA	NA	NA	NA	NA	NA	NA	NA	NA	NA	NA
Evolinc_SR_tID_00015215	Evolinc_SR_gID_013819	NA	NA	NA	NA	NA	NA	NA	NA	NA	NA	NA	NA	NA	NA	NA	NA	NA	NA
Evolinc_SR_tID_00015216	Evolinc_SR_gID_013820	NA	NA	NA	NA	NA	NA	NA	NA	NA	NA	NA	NA	NA	NA	NA	NA	NA	NA
Evolinc_SR_tID_00019544	Evolinc_SR_gID_016789	NA	NA	NA	NA	NA	NA	NA	NA	NA	NA	NA	NA	NA	NA	NA	NA	NA	NA
Evolinc_SR_tID_00015217	Evolinc_SR_gID_013821	NA	NA	NA	NA	NA	NA	NA	NA	NA	gene:Bra013459	gene:Bra013460	0.379822	0.743458	-481	76	gene:Bra013460	0.743458	200
Evolinc_SR_tID_00017244	Evolinc_SR_gID_015080	gene:Bra013466	NA	0.920963	NA	-243	NA	gene:Bra013466	0.920963	500	NA	NA	NA	NA	NA	NA	NA	NA	NA
Evolinc_SR_tID_00015218	Evolinc_SR_gID_013822	NA	NA	NA	NA	NA	NA	NA	NA	NA	NA	NA	NA	NA	NA	NA	NA	NA	NA
Evolinc_SR_tID_00019545	Evolinc_SR_gID_016790	NA	NA	NA	NA	NA	NA	NA	NA	NA	NA	NA	NA	NA	NA	NA	NA	NA	NA
Evolinc_SR_tID_00019546	Evolinc_SR_gID_016791	NA	NA	NA	NA	NA	NA	NA	NA	NA	NA	NA	NA	NA	NA	NA	NA	NA	NA
Evolinc_SR_tID_00015219	Evolinc_SR_gID_013823	NA	NA	NA	NA	NA	NA	NA	NA	NA	NA	NA	NA	NA	NA	NA	NA	NA	NA
Evolinc_SR_tID_00019547	Evolinc_SR_gID_016792	NA	NA	NA	NA	NA	NA	NA	NA	NA	NA	NA	NA	NA	NA	NA	NA	NA	NA
Evolinc_SR_tID_00019548	Evolinc_SR_gID_016793	NA	NA	NA	NA	NA	NA	NA	NA	NA	NA	NA	NA	NA	NA	NA	NA	NA	NA
Evolinc_SR_tID_00019549	Evolinc_SR_gID_016794	NA	NA	NA	NA	NA	NA	NA	NA	NA	NA	NA	NA	NA	NA	NA	NA	NA	NA
Evolinc_SR_tID_00017245	Evolinc_SR_gID_015081	NA	NA	NA	NA	NA	NA	NA	NA	NA	gene:Bra013474	NA	0.73363	NA	86	NA	gene:Bra013475	0.747444	10000
Evolinc_SR_tID_00017246	Evolinc_SR_gID_015082	NA	NA	NA	NA	NA	NA	NA	NA	NA	NA	NA	NA	NA	NA	NA	NA	NA	NA
Evolinc_SR_tID_00017247	Evolinc_SR_gID_015083	NA	NA	NA	NA	NA	NA	NA	NA	NA	gene:Bra013474	gene:Bra013475	0.818396	0.89843	-1836	755	gene:Bra013475	0.89843	1000
Evolinc_SR_tID_00017248	Evolinc_SR_gID_015084	NA	NA	NA	NA	NA	NA	NA	NA	NA	gene:Bra013474	gene:Bra013475	0.665345	0.535327	-3842	112	gene:Bra013476	0.768408	10000
Evolinc_SR_tID_00019550	Evolinc_SR_gID_016795	NA	NA	NA	NA	NA	NA	NA	NA	NA	NA	NA	NA	NA	NA	NA	NA	NA	NA
Evolinc_SR_tID_00019551	Evolinc_SR_gID_016796	NA	NA	NA	NA	NA	NA	NA	NA	NA	NA	NA	NA	NA	NA	NA	NA	NA	NA
Evolinc_SR_tID_00019552	Evolinc_SR_gID_016797	NA	NA	NA	NA	NA	NA	NA	NA	NA	NA	NA	NA	NA	NA	NA	NA	NA	NA
Evolinc_SR_tID_00019553	Evolinc_SR_gID_016798	NA	NA	NA	NA	NA	NA	NA	NA	NA	gene:Bra013478	NA	0.541541	NA	3474	NA	gene:Bra013478	0.541541	5000
Evolinc_SR_tID_00019554	Evolinc_SR_gID_016799	NA	NA	NA	NA	NA	NA	NA	NA	NA	NA	NA	NA	NA	NA	NA	NA	NA	NA
Evolinc_SR_tID_00019555	Evolinc_SR_gID_016800	NA	NA	NA	NA	NA	NA	NA	NA	NA	NA	NA	NA	NA	NA	NA	NA	NA	NA
Evolinc_SR_tID_00019556	Evolinc_SR_gID_016801	NA	NA	NA	NA	NA	NA	NA	NA	NA	NA	NA	NA	NA	NA	NA	NA	NA	NA
Evolinc_SR_tID_00017249	Evolinc_SR_gID_015085	gene:Bra013479	NA	0.903948	NA	-537	NA	gene:Bra013479	0.903948	1000	NA	NA	NA	NA	NA	NA	NA	NA	NA
Evolinc_SR_tID_00019557	Evolinc_SR_gID_016802	NA	NA	NA	NA	NA	NA	NA	NA	NA	NA	NA	NA	NA	NA	NA	NA	NA	NA
Evolinc_SR_tID_00019558	Evolinc_SR_gID_016803	NA	NA	NA	NA	NA	NA	NA	NA	NA	NA	NA	NA	NA	NA	NA	NA	NA	NA
Evolinc_SR_tID_00015220	Evolinc_SR_gID_013824	NA	NA	NA	NA	NA	NA	NA	NA	NA	NA	NA	NA	NA	NA	NA	NA	NA	NA
Evolinc_SR_tID_00019559	Evolinc_SR_gID_016804	NA	NA	NA	NA	NA	NA	NA	NA	NA	NA	NA	NA	NA	NA	NA	NA	NA	NA
Evolinc_SR_tID_00015223	Evolinc_SR_gID_013825	NA	NA	NA	NA	NA	NA	NA	NA	NA	NA	NA	NA	NA	NA	NA	NA	NA	NA
Evolinc_SR_tID_00019560	Evolinc_SR_gID_016805	NA	NA	NA	NA	NA	NA	NA	NA	NA	NA	NA	NA	NA	NA	NA	NA	NA	NA
Evolinc_SR_tID_00019561	Evolinc_SR_gID_016806	NA	NA	NA	NA	NA	NA	NA	NA	NA	NA	NA	NA	NA	NA	NA	NA	NA	NA
Evolinc_SR_tID_00017250	Evolinc_SR_gID_015086	NA	NA	NA	NA	NA	NA	NA	NA	NA	NA	NA	NA	NA	NA	NA	NA	NA	NA
Evolinc_SR_tID_00019562	Evolinc_SR_gID_016807	NA	NA	NA	NA	NA	NA	NA	NA	NA	NA	NA	NA	NA	NA	NA	NA	NA	NA
Evolinc_SR_tID_00019563	Evolinc_SR_gID_016808	NA	NA	NA	NA	NA	NA	NA	NA	NA	NA	NA	NA	NA	NA	NA	NA	NA	NA
Evolinc_SR_tID_00019564	Evolinc_SR_gID_016809	NA	NA	NA	NA	NA	NA	NA	NA	NA	NA	NA	NA	NA	NA	NA	NA	NA	NA
Evolinc_SR_tID_00015224	Evolinc_SR_gID_013826	NA	NA	NA	NA	NA	NA	NA	NA	NA	NA	NA	NA	NA	NA	NA	NA	NA	NA
Evolinc_SR_tID_00017251	Evolinc_SR_gID_015087	NA	NA	NA	NA	NA	NA	NA	NA	NA	NA	NA	NA	NA	NA	NA	NA	NA	NA
Evolinc_LR_tID_00000377	Evolinc_LR_gID_000325	NA	NA	NA	NA	NA	NA	NA	NA	NA	NA	NA	NA	NA	NA	NA	gene:Bra013502	-0.782309	10000
Evolinc_SR_tID_00019565	Evolinc_SR_gID_016810	NA	NA	NA	NA	NA	NA	NA	NA	NA	NA	NA	NA	NA	NA	NA	NA	NA	NA
Evolinc_SR_tID_00019566	Evolinc_SR_gID_016811	NA	NA	NA	NA	NA	NA	NA	NA	NA	NA	NA	NA	NA	NA	NA	NA	NA	NA
Evolinc_SR_tID_00019567	Evolinc_SR_gID_016812	NA	NA	NA	NA	NA	NA	NA	NA	NA	NA	NA	NA	NA	NA	NA	NA	NA	NA
Evolinc_SR_tID_00015226	Evolinc_SR_gID_013827	NA	NA	NA	NA	NA	NA	NA	NA	NA	NA	NA	NA	NA	NA	NA	NA	NA	NA
Evolinc_SR_tID_00017257	Evolinc_SR_gID_015090	NA	NA	NA	NA	NA	NA	NA	NA	NA	gene:Bra013514	NA	0.898532	NA	-70	NA	gene:Bra013514	0.898532	200
Evolinc_SR_tID_00019568	Evolinc_SR_gID_016813	NA	NA	NA	NA	NA	NA	NA	NA	NA	NA	NA	NA	NA	NA	NA	NA	NA	NA
Evolinc_SR_tID_00015228	Evolinc_SR_gID_013829	NA	NA	NA	NA	NA	NA	NA	NA	NA	NA	NA	NA	NA	NA	NA	NA	NA	NA
Evolinc_SR_tID_00015229	Evolinc_SR_gID_013830	NA	NA	NA	NA	NA	NA	NA	NA	NA	NA	NA	NA	NA	NA	NA	NA	NA	NA
Evolinc_LR_tID_00000378	Evolinc_LR_gID_000326	gene:Bra013517	NA	0.0863213	NA	915	NA	NA	NA	NA	NA	NA	NA	NA	NA	NA	NA	NA	NA
Evolinc_SR_tID_00019569	Evolinc_SR_gID_016814	NA	NA	NA	NA	NA	NA	NA	NA	NA	NA	NA	NA	NA	NA	NA	NA	NA	NA
Evolinc_SR_tID_00017258	Evolinc_SR_gID_015091	NA	NA	NA	NA	NA	NA	NA	NA	NA	NA	NA	NA	NA	NA	NA	NA	NA	NA
Evolinc_SR_tID_00015230	Evolinc_SR_gID_013831	NA	NA	NA	NA	NA	NA	NA	NA	NA	NA	NA	NA	NA	NA	NA	NA	NA	NA
Evolinc_SR_tID_00019570	Evolinc_SR_gID_016815	NA	NA	NA	NA	NA	NA	NA	NA	NA	NA	NA	NA	NA	NA	NA	NA	NA	NA
Evolinc_SR_tID_00019571	Evolinc_SR_gID_016816	NA	NA	NA	NA	NA	NA	NA	NA	NA	NA	NA	NA	NA	NA	NA	NA	NA	NA
Evolinc_SR_tID_00019572	Evolinc_SR_gID_016817	NA	NA	NA	NA	NA	NA	NA	NA	NA	NA	NA	NA	NA	NA	NA	NA	NA	NA
Evolinc_SR_tID_00019574	Evolinc_SR_gID_016819	NA	NA	NA	NA	NA	NA	NA	NA	NA	NA	NA	NA	NA	NA	NA	NA	NA	NA
Evolinc_SR_tID_00019575	Evolinc_SR_gID_016820	NA	NA	NA	NA	NA	NA	NA	NA	NA	NA	NA	NA	NA	NA	NA	NA	NA	NA
Evolinc_SR_tID_00019576	Evolinc_SR_gID_016821	NA	NA	NA	NA	NA	NA	NA	NA	NA	NA	NA	NA	NA	NA	NA	NA	NA	NA
Evolinc_SR_tID_00019577	Evolinc_SR_gID_016822	NA	NA	NA	NA	NA	NA	NA	NA	NA	NA	NA	NA	NA	NA	NA	NA	NA	NA
Evolinc_SR_tID_00019578	Evolinc_SR_gID_016823	NA	NA	NA	NA	NA	NA	NA	NA	NA	NA	NA	NA	NA	NA	NA	NA	NA	NA
Evolinc_SR_tID_00015233	Evolinc_SR_gID_013833	gene:Bra013528	gene:Bra013529	0.161044	0.590066	-411	212	gene:Bra013527	0.755794	5000	NA	NA	NA	NA	NA	NA	gene:Bra013527	0.69639	5000
Evolinc_SR_tID_00019579	Evolinc_SR_gID_016824	NA	NA	NA	NA	NA	NA	NA	NA	NA	NA	NA	NA	NA	NA	NA	NA	NA	NA
Evolinc_SR_tID_00019580	Evolinc_SR_gID_016825	NA	NA	NA	NA	NA	NA	NA	NA	NA	NA	NA	NA	NA	NA	NA	NA	NA	NA
Evolinc_SR_tID_00019581	Evolinc_SR_gID_016826	NA	NA	NA	NA	NA	NA	NA	NA	NA	NA	NA	NA	NA	NA	NA	NA	NA	NA
Evolinc_SR_tID_00017261	Evolinc_SR_gID_015093	NA	NA	NA	NA	NA	NA	NA	NA	NA	gene:Bra013532	NA	0.411465	NA	828	NA	gene:Bra013533	0.515927	5000
Evolinc_SR_tID_00017263	Evolinc_SR_gID_015094	gene:Bra013537	NA	-0.152866	NA	560	NA	gene:Bra013535	-0.571772	2000	gene:Bra013536	gene:Bra013537	0.493843	-0.106739	-282	560	NA	NA	NA
Evolinc_SR_tID_00019582	Evolinc_SR_gID_016827	NA	NA	NA	NA	NA	NA	NA	NA	NA	gene:Bra013537	NA	0.397523	NA	-66	NA	NA	NA	NA
Evolinc_SR_tID_00019583	Evolinc_SR_gID_016828	NA	NA	NA	NA	NA	NA	NA	NA	NA	NA	NA	NA	NA	NA	NA	NA	NA	NA
Evolinc_SR_tID_00019584	Evolinc_SR_gID_016829	NA	NA	NA	NA	NA	NA	NA	NA	NA	NA	NA	NA	NA	NA	NA	NA	NA	NA
Evolinc_SR_tID_00017264	Evolinc_SR_gID_015095	gene:Bra013538	gene:Bra013539	0.228238	0.0705286	-266	72	gene:Bra013535	0.574376	10000	NA	NA	NA	NA	NA	NA	NA	NA	NA
Evolinc_LR_tID_00000379	Evolinc_LR_gID_000327	NA	NA	NA	NA	NA	NA	NA	NA	NA	gene:Bra013540	NA	0.263036	NA	336	NA	gene:Bra013537	0.645153	10000
Evolinc_SR_tID_00019585	Evolinc_SR_gID_016830	NA	NA	NA	NA	NA	NA	NA	NA	NA	NA	NA	NA	NA	NA	NA	NA	NA	NA
Evolinc_SR_tID_00019586	Evolinc_SR_gID_016831	NA	NA	NA	NA	NA	NA	NA	NA	NA	NA	NA	NA	NA	NA	NA	NA	NA	NA
Evolinc_SR_tID_00019587	Evolinc_SR_gID_016832	NA	NA	NA	NA	NA	NA	NA	NA	NA	NA	NA	NA	NA	NA	NA	NA	NA	NA
Evolinc_SR_tID_00019588	Evolinc_SR_gID_016833	NA	NA	NA	NA	NA	NA	NA	NA	NA	NA	NA	NA	NA	NA	NA	NA	NA	NA
Evolinc_SR_tID_00019589	Evolinc_SR_gID_016834	NA	NA	NA	NA	NA	NA	NA	NA	NA	NA	NA	NA	NA	NA	NA	NA	NA	NA
Evolinc_SR_tID_00019590	Evolinc_SR_gID_016835	NA	NA	NA	NA	NA	NA	NA	NA	NA	NA	NA	NA	NA	NA	NA	NA	NA	NA
Evolinc_SR_tID_00019591	Evolinc_SR_gID_016836	NA	NA	NA	NA	NA	NA	NA	NA	NA	NA	NA	NA	NA	NA	NA	NA	NA	NA
Evolinc_SR_tID_00019592	Evolinc_SR_gID_016837	NA	NA	NA	NA	NA	NA	NA	NA	NA	NA	NA	NA	NA	NA	NA	NA	NA	NA
Evolinc_SR_tID_00019593	Evolinc_SR_gID_016838	NA	NA	NA	NA	NA	NA	NA	NA	NA	NA	NA	NA	NA	NA	NA	NA	NA	NA
Evolinc_SR_tID_00017265	Evolinc_SR_gID_015096	NA	NA	NA	NA	NA	NA	NA	NA	NA	NA	NA	NA	NA	NA	NA	NA	NA	NA
Evolinc_SR_tID_00019594	Evolinc_SR_gID_016839	NA	NA	NA	NA	NA	NA	NA	NA	NA	NA	NA	NA	NA	NA	NA	NA	NA	NA
Evolinc_SR_tID_00019595	Evolinc_SR_gID_016840	NA	NA	NA	NA	NA	NA	NA	NA	NA	NA	NA	NA	NA	NA	NA	NA	NA	NA
Evolinc_SR_tID_00017267	Evolinc_SR_gID_015098	NA	NA	NA	NA	NA	NA	NA	NA	NA	NA	NA	NA	NA	NA	NA	NA	NA	NA
Evolinc_SR_tID_00015239	Evolinc_SR_gID_013837	NA	NA	NA	NA	NA	NA	NA	NA	NA	gene:Bra013547	NA	-0.17636	NA	-26995	NA	NA	NA	NA
Evolinc_SR_tID_00015240	Evolinc_SR_gID_013838	NA	NA	NA	NA	NA	NA	NA	NA	NA	NA	NA	NA	NA	NA	NA	NA	NA	NA
Evolinc_SR_tID_00019597	Evolinc_SR_gID_016842	NA	NA	NA	NA	NA	NA	NA	NA	NA	NA	NA	NA	NA	NA	NA	NA	NA	NA
Evolinc_SR_tID_00019598	Evolinc_SR_gID_016843	NA	NA	NA	NA	NA	NA	NA	NA	NA	NA	NA	NA	NA	NA	NA	NA	NA	NA
Evolinc_LR_tID_00000510	Evolinc_LR_gID_000403	NA	NA	NA	NA	NA	NA	NA	NA	NA	NA	NA	NA	NA	NA	NA	NA	NA	NA
Evolinc_SR_tID_00015241	Evolinc_SR_gID_013839	NA	NA	NA	NA	NA	NA	NA	NA	NA	gene:Bra013552	NA	-0.898758	NA	-1990	NA	gene:Bra013552	-0.898758	2000
Evolinc_SR_tID_00019599	Evolinc_SR_gID_016844	NA	NA	NA	NA	NA	NA	NA	NA	NA	NA	NA	NA	NA	NA	NA	NA	NA	NA
Evolinc_SR_tID_00019600	Evolinc_SR_gID_016845	NA	NA	NA	NA	NA	NA	NA	NA	NA	NA	NA	NA	NA	NA	NA	NA	NA	NA
Evolinc_SR_tID_00019601	Evolinc_SR_gID_016846	NA	NA	NA	NA	NA	NA	NA	NA	NA	NA	NA	NA	NA	NA	NA	NA	NA	NA
Evolinc_SR_tID_00019602	Evolinc_SR_gID_016847	NA	NA	NA	NA	NA	NA	NA	NA	NA	NA	NA	NA	NA	NA	NA	NA	NA	NA
Evolinc_SR_tID_00019603	Evolinc_SR_gID_016848	NA	NA	NA	NA	NA	NA	NA	NA	NA	NA	NA	NA	NA	NA	NA	NA	NA	NA
Evolinc_SR_tID_00019604	Evolinc_SR_gID_016849	NA	NA	NA	NA	NA	NA	NA	NA	NA	NA	NA	NA	NA	NA	NA	NA	NA	NA
Evolinc_SR_tID_00019605	Evolinc_SR_gID_016850	NA	NA	NA	NA	NA	NA	NA	NA	NA	NA	NA	NA	NA	NA	NA	NA	NA	NA
Evolinc_SR_tID_00015248	Evolinc_SR_gID_013843	NA	NA	NA	NA	NA	NA	NA	NA	NA	NA	NA	NA	NA	NA	NA	NA	NA	NA
Evolinc_SR_tID_00015249	Evolinc_SR_gID_013844	NA	NA	NA	NA	NA	NA	NA	NA	NA	NA	NA	NA	NA	NA	NA	NA	NA	NA
Evolinc_SR_tID_00015250	Evolinc_SR_gID_013845	NA	NA	NA	NA	NA	NA	NA	NA	NA	NA	NA	NA	NA	NA	NA	NA	NA	NA
Evolinc_SR_tID_00019606	Evolinc_SR_gID_016851	NA	NA	NA	NA	NA	NA	NA	NA	NA	NA	NA	NA	NA	NA	NA	NA	NA	NA
Evolinc_SR_tID_00019607	Evolinc_SR_gID_016852	NA	NA	NA	NA	NA	NA	NA	NA	NA	NA	NA	NA	NA	NA	NA	NA	NA	NA
Evolinc_SR_tID_00019608	Evolinc_SR_gID_016853	NA	NA	NA	NA	NA	NA	NA	NA	NA	NA	NA	NA	NA	NA	NA	NA	NA	NA
Evolinc_SR_tID_00019609	Evolinc_SR_gID_016854	NA	NA	NA	NA	NA	NA	NA	NA	NA	NA	NA	NA	NA	NA	NA	NA	NA	NA
Evolinc_SR_tID_00017269	Evolinc_SR_gID_015100	NA	NA	NA	NA	NA	NA	NA	NA	NA	NA	NA	NA	NA	NA	NA	NA	NA	NA
Evolinc_SR_tID_00015253	Evolinc_SR_gID_013846	NA	NA	NA	NA	NA	NA	NA	NA	NA	NA	NA	NA	NA	NA	NA	NA	NA	NA
Evolinc_SR_tID_00019610	Evolinc_SR_gID_016855	NA	NA	NA	NA	NA	NA	NA	NA	NA	NA	NA	NA	NA	NA	NA	NA	NA	NA
Evolinc_SR_tID_00015254	Evolinc_SR_gID_013847	NA	NA	NA	NA	NA	NA	NA	NA	NA	NA	NA	NA	NA	NA	NA	NA	NA	NA
Evolinc_SR_tID_00019611	Evolinc_SR_gID_016856	NA	NA	NA	NA	NA	NA	NA	NA	NA	NA	NA	NA	NA	NA	NA	NA	NA	NA
Evolinc_SR_tID_00017270	Evolinc_SR_gID_015101	NA	NA	NA	NA	NA	NA	NA	NA	NA	NA	NA	NA	NA	NA	NA	NA	NA	NA
Evolinc_SR_tID_00019612	Evolinc_SR_gID_016857	NA	NA	NA	NA	NA	NA	NA	NA	NA	NA	NA	NA	NA	NA	NA	NA	NA	NA
Evolinc_SR_tID_00017271	Evolinc_SR_gID_015102	NA	NA	NA	NA	NA	NA	NA	NA	NA	NA	NA	NA	NA	NA	NA	NA	NA	NA
Evolinc_SR_tID_00017272	Evolinc_SR_gID_015103	NA	NA	NA	NA	NA	NA	NA	NA	NA	NA	NA	NA	NA	NA	NA	NA	NA	NA
Evolinc_SR_tID_00015255	Evolinc_SR_gID_013848	NA	NA	NA	NA	NA	NA	NA	NA	NA	NA	NA	NA	NA	NA	NA	NA	NA	NA
Evolinc_SR_tID_00019613	Evolinc_SR_gID_016858	NA	NA	NA	NA	NA	NA	NA	NA	NA	NA	NA	NA	NA	NA	NA	NA	NA	NA
Evolinc_SR_tID_00019614	Evolinc_SR_gID_016859	NA	NA	NA	NA	NA	NA	NA	NA	NA	NA	NA	NA	NA	NA	NA	NA	NA	NA
Evolinc_SR_tID_00019615	Evolinc_SR_gID_016860	NA	NA	NA	NA	NA	NA	NA	NA	NA	NA	NA	NA	NA	NA	NA	NA	NA	NA
Evolinc_SR_tID_00019616	Evolinc_SR_gID_016861	NA	NA	NA	NA	NA	NA	NA	NA	NA	NA	NA	NA	NA	NA	NA	NA	NA	NA
Evolinc_SR_tID_00019617	Evolinc_SR_gID_016862	NA	NA	NA	NA	NA	NA	NA	NA	NA	NA	NA	NA	NA	NA	NA	NA	NA	NA
Evolinc_SR_tID_00019618	Evolinc_SR_gID_016863	NA	NA	NA	NA	NA	NA	NA	NA	NA	NA	NA	NA	NA	NA	NA	NA	NA	NA
Evolinc_SR_tID_00015256	Evolinc_SR_gID_013849	gene:Bra013575	gene:Bra013576	-0.16594	0.841063	-5551	2	gene:Bra013576	0.841063	200	gene:Bra013575	gene:Bra013576	0.839884	0.929693	-5551	2	gene:Bra013576	0.929693	200
Evolinc_SR_tID_00015257	Evolinc_SR_gID_013850	NA	NA	NA	NA	NA	NA	NA	NA	NA	gene:Bra013576	NA	0.397964	NA	-459	NA	gene:Bra013579	-0.669944	5000
Evolinc_SR_tID_00017273	Evolinc_SR_gID_015104	NA	NA	NA	NA	NA	NA	NA	NA	NA	gene:Bra013580	NA	0.670731	NA	-55	NA	gene:Bra013580	0.670731	200
Evolinc_SR_tID_00019619	Evolinc_SR_gID_016864	NA	NA	NA	NA	NA	NA	NA	NA	NA	NA	NA	NA	NA	NA	NA	NA	NA	NA
Evolinc_SR_tID_00015258	Evolinc_SR_gID_013851	NA	NA	NA	NA	NA	NA	NA	NA	NA	NA	NA	NA	NA	NA	NA	NA	NA	NA
Evolinc_SR_tID_00019620	Evolinc_SR_gID_016865	NA	NA	NA	NA	NA	NA	NA	NA	NA	NA	NA	NA	NA	NA	NA	NA	NA	NA
Evolinc_SR_tID_00019621	Evolinc_SR_gID_016866	NA	NA	NA	NA	NA	NA	NA	NA	NA	NA	NA	NA	NA	NA	NA	NA	NA	NA
Evolinc_SR_tID_00019622	Evolinc_SR_gID_016867	NA	NA	NA	NA	NA	NA	NA	NA	NA	NA	NA	NA	NA	NA	NA	NA	NA	NA
Evolinc_SR_tID_00019623	Evolinc_SR_gID_016868	NA	NA	NA	NA	NA	NA	NA	NA	NA	NA	NA	NA	NA	NA	NA	NA	NA	NA
Evolinc_SR_tID_00019624	Evolinc_SR_gID_016869	NA	NA	NA	NA	NA	NA	NA	NA	NA	NA	NA	NA	NA	NA	NA	NA	NA	NA
Evolinc_SR_tID_00019625	Evolinc_SR_gID_016870	NA	NA	NA	NA	NA	NA	NA	NA	NA	NA	NA	NA	NA	NA	NA	NA	NA	NA
Evolinc_SR_tID_00019626	Evolinc_SR_gID_016871	NA	NA	NA	NA	NA	NA	NA	NA	NA	NA	NA	NA	NA	NA	NA	NA	NA	NA
Evolinc_SR_tID_00015259	Evolinc_SR_gID_013852	NA	NA	NA	NA	NA	NA	NA	NA	NA	NA	NA	NA	NA	NA	NA	NA	NA	NA
Evolinc_SR_tID_00019627	Evolinc_SR_gID_016872	NA	NA	NA	NA	NA	NA	NA	NA	NA	NA	NA	NA	NA	NA	NA	NA	NA	NA
Evolinc_SR_tID_00015260	Evolinc_SR_gID_013853	NA	NA	NA	NA	NA	NA	NA	NA	NA	NA	NA	NA	NA	NA	NA	NA	NA	NA
Evolinc_SR_tID_00017282	Evolinc_SR_gID_015110	NA	NA	NA	NA	NA	NA	NA	NA	NA	NA	NA	NA	NA	NA	NA	NA	NA	NA
Evolinc_SR_tID_00019629	Evolinc_SR_gID_016874	NA	NA	NA	NA	NA	NA	NA	NA	NA	NA	NA	NA	NA	NA	NA	NA	NA	NA
Evolinc_SR_tID_00019630	Evolinc_SR_gID_016875	NA	NA	NA	NA	NA	NA	NA	NA	NA	NA	NA	NA	NA	NA	NA	NA	NA	NA
Evolinc_SR_tID_00019631	Evolinc_SR_gID_016876	NA	NA	NA	NA	NA	NA	NA	NA	NA	NA	NA	NA	NA	NA	NA	NA	NA	NA
Evolinc_SR_tID_00019632	Evolinc_SR_gID_016877	NA	NA	NA	NA	NA	NA	NA	NA	NA	NA	NA	NA	NA	NA	NA	NA	NA	NA
Evolinc_SR_tID_00019633	Evolinc_SR_gID_016878	NA	NA	NA	NA	NA	NA	NA	NA	NA	NA	NA	NA	NA	NA	NA	NA	NA	NA
Evolinc_SR_tID_00019634	Evolinc_SR_gID_016879	NA	NA	NA	NA	NA	NA	NA	NA	NA	NA	NA	NA	NA	NA	NA	NA	NA	NA
Evolinc_SR_tID_00017283	Evolinc_SR_gID_015111	NA	NA	NA	NA	NA	NA	NA	NA	NA	NA	NA	NA	NA	NA	NA	NA	NA	NA
Evolinc_SR_tID_00017284	Evolinc_SR_gID_015112	NA	NA	NA	NA	NA	NA	NA	NA	NA	NA	NA	NA	NA	NA	NA	NA	NA	NA
Evolinc_SR_tID_00019635	Evolinc_SR_gID_016880	NA	NA	NA	NA	NA	NA	NA	NA	NA	NA	NA	NA	NA	NA	NA	NA	NA	NA
Evolinc_SR_tID_00019636	Evolinc_SR_gID_016881	NA	NA	NA	NA	NA	NA	NA	NA	NA	NA	NA	NA	NA	NA	NA	NA	NA	NA
Evolinc_SR_tID_00015269	Evolinc_SR_gID_013860	NA	NA	NA	NA	NA	NA	NA	NA	NA	gene:Bra013599	NA	-0.453325	NA	-282	NA	NA	NA	NA
Evolinc_SR_tID_00019637	Evolinc_SR_gID_016882	NA	NA	NA	NA	NA	NA	NA	NA	NA	NA	NA	NA	NA	NA	NA	NA	NA	NA
Evolinc_SR_tID_00017285	Evolinc_SR_gID_015113	NA	NA	NA	NA	NA	NA	NA	NA	NA	gene:Bra013601	NA	-0.017959	NA	11785	NA	NA	NA	NA
Evolinc_SR_tID_00019638	Evolinc_SR_gID_016883	NA	NA	NA	NA	NA	NA	NA	NA	NA	NA	NA	NA	NA	NA	NA	NA	NA	NA
Evolinc_SR_tID_00019639	Evolinc_SR_gID_016884	NA	NA	NA	NA	NA	NA	NA	NA	NA	NA	NA	NA	NA	NA	NA	NA	NA	NA
Evolinc_SR_tID_00019640	Evolinc_SR_gID_016885	NA	NA	NA	NA	NA	NA	NA	NA	NA	NA	NA	NA	NA	NA	NA	NA	NA	NA
Evolinc_SR_tID_00019641	Evolinc_SR_gID_016886	NA	NA	NA	NA	NA	NA	NA	NA	NA	NA	NA	NA	NA	NA	NA	NA	NA	NA
Evolinc_SR_tID_00019642	Evolinc_SR_gID_016887	NA	NA	NA	NA	NA	NA	NA	NA	NA	NA	NA	NA	NA	NA	NA	NA	NA	NA
Evolinc_SR_tID_00019643	Evolinc_SR_gID_016888	NA	NA	NA	NA	NA	NA	NA	NA	NA	NA	NA	NA	NA	NA	NA	NA	NA	NA
Evolinc_SR_tID_00015272	Evolinc_SR_gID_013862	NA	NA	NA	NA	NA	NA	NA	NA	NA	NA	NA	NA	NA	NA	NA	NA	NA	NA
Evolinc_SR_tID_00017286	Evolinc_SR_gID_015114	gene:Bra013601	NA	0.231026	NA	43	NA	NA	NA	NA	NA	NA	NA	NA	NA	NA	NA	NA	NA
Evolinc_SR_tID_00015273	Evolinc_SR_gID_013863	gene:Bra013601	NA	0.127728	NA	592	NA	NA	NA	NA	gene:Bra013601	NA	-0.556648	NA	592	NA	gene:Bra013601	-0.556648	1000
Evolinc_SR_tID_00019644	Evolinc_SR_gID_016889	NA	NA	NA	NA	NA	NA	NA	NA	NA	NA	NA	NA	NA	NA	NA	NA	NA	NA
Evolinc_SR_tID_00015274	Evolinc_SR_gID_013864	NA	NA	NA	NA	NA	NA	NA	NA	NA	NA	NA	NA	NA	NA	NA	NA	NA	NA
Evolinc_SR_tID_00019645	Evolinc_SR_gID_016890	NA	NA	NA	NA	NA	NA	NA	NA	NA	NA	NA	NA	NA	NA	NA	NA	NA	NA
Evolinc_SR_tID_00019646	Evolinc_SR_gID_016891	NA	NA	NA	NA	NA	NA	NA	NA	NA	gene:Bra013607	gene:Bra013608	0.210486	0.141335	-45	3294	NA	NA	NA
Evolinc_SR_tID_00019647	Evolinc_SR_gID_016892	NA	NA	NA	NA	NA	NA	NA	NA	NA	NA	NA	NA	NA	NA	NA	NA	NA	NA
Evolinc_SR_tID_00017288	Evolinc_SR_gID_015116	NA	NA	NA	NA	NA	NA	NA	NA	NA	gene:Bra013608	gene:Bra013609	0.410421	0.223714	-1	7286	NA	NA	NA
Evolinc_SR_tID_00019648	Evolinc_SR_gID_016893	NA	NA	NA	NA	NA	NA	NA	NA	NA	NA	NA	NA	NA	NA	NA	NA	NA	NA
Evolinc_SR_tID_00015287	Evolinc_SR_gID_013866	NA	NA	NA	NA	NA	NA	NA	NA	NA	gene:Bra013611	NA	0.23767	NA	164	NA	gene:Bra013609	-0.701654	5000
Evolinc_SR_tID_00017289	Evolinc_SR_gID_015117	NA	NA	NA	NA	NA	NA	NA	NA	NA	NA	NA	NA	NA	NA	NA	NA	NA	NA
Evolinc_SR_tID_00015288	Evolinc_SR_gID_013867	NA	NA	NA	NA	NA	NA	NA	NA	NA	NA	NA	NA	NA	NA	NA	NA	NA	NA
Evolinc_SR_tID_00019649	Evolinc_SR_gID_016894	NA	NA	NA	NA	NA	NA	NA	NA	NA	NA	NA	NA	NA	NA	NA	NA	NA	NA
Evolinc_SR_tID_00019650	Evolinc_SR_gID_016895	NA	NA	NA	NA	NA	NA	NA	NA	NA	NA	NA	NA	NA	NA	NA	NA	NA	NA
Evolinc_SR_tID_00019651	Evolinc_SR_gID_016896	NA	NA	NA	NA	NA	NA	NA	NA	NA	NA	NA	NA	NA	NA	NA	NA	NA	NA
Evolinc_SR_tID_00019652	Evolinc_SR_gID_016897	NA	NA	NA	NA	NA	NA	NA	NA	NA	NA	NA	NA	NA	NA	NA	NA	NA	NA
Evolinc_SR_tID_00019653	Evolinc_SR_gID_016898	NA	NA	NA	NA	NA	NA	NA	NA	NA	NA	NA	NA	NA	NA	NA	NA	NA	NA
Evolinc_SR_tID_00019654	Evolinc_SR_gID_016899	NA	NA	NA	NA	NA	NA	NA	NA	NA	NA	NA	NA	NA	NA	NA	NA	NA	NA
Evolinc_SR_tID_00019655	Evolinc_SR_gID_016900	NA	NA	NA	NA	NA	NA	NA	NA	NA	NA	NA	NA	NA	NA	NA	NA	NA	NA
Evolinc_SR_tID_00019656	Evolinc_SR_gID_016901	NA	NA	NA	NA	NA	NA	NA	NA	NA	NA	NA	NA	NA	NA	NA	NA	NA	NA
Evolinc_SR_tID_00019657	Evolinc_SR_gID_016902	NA	NA	NA	NA	NA	NA	NA	NA	NA	NA	NA	NA	NA	NA	NA	NA	NA	NA
Evolinc_SR_tID_00019658	Evolinc_SR_gID_016903	NA	NA	NA	NA	NA	NA	NA	NA	NA	NA	NA	NA	NA	NA	NA	NA	NA	NA
Evolinc_SR_tID_00019659	Evolinc_SR_gID_016904	NA	NA	NA	NA	NA	NA	NA	NA	NA	NA	NA	NA	NA	NA	NA	NA	NA	NA
Evolinc_SR_tID_00019660	Evolinc_SR_gID_016905	NA	NA	NA	NA	NA	NA	NA	NA	NA	NA	NA	NA	NA	NA	NA	NA	NA	NA
Evolinc_SR_tID_00017290	Evolinc_SR_gID_015118	NA	NA	NA	NA	NA	NA	NA	NA	NA	NA	NA	NA	NA	NA	NA	NA	NA	NA
Evolinc_SR_tID_00019661	Evolinc_SR_gID_016906	NA	NA	NA	NA	NA	NA	NA	NA	NA	NA	NA	NA	NA	NA	NA	NA	NA	NA
Evolinc_SR_tID_00019662	Evolinc_SR_gID_016907	NA	NA	NA	NA	NA	NA	NA	NA	NA	NA	NA	NA	NA	NA	NA	NA	NA	NA
Evolinc_SR_tID_00017291	Evolinc_SR_gID_015119	gene:Bra013624	NA	0.494138	NA	-12737	NA	NA	NA	NA	gene:Bra013624	gene:Bra013625	-0.475598	-0.280802	-12737	1025	NA	NA	NA
Evolinc_SR_tID_00015289	Evolinc_SR_gID_013868	NA	NA	NA	NA	NA	NA	NA	NA	NA	gene:Bra013624	gene:Bra013625	-0.322889	-0.529107	-16401	247	gene:Bra013627	-0.546763	10000
Evolinc_SR_tID_00015290	Evolinc_SR_gID_013868	NA	NA	NA	NA	NA	NA	NA	NA	NA	gene:Bra013624	gene:Bra013625	-0.322889	-0.529107	-16401	247	gene:Bra013627	-0.546763	10000
Evolinc_SR_tID_00015291	Evolinc_SR_gID_013869	NA	NA	NA	NA	NA	NA	NA	NA	NA	NA	NA	NA	NA	NA	NA	NA	NA	NA
Evolinc_SR_tID_00017298	Evolinc_SR_gID_015120	gene:Bra013628	NA	0.955072	NA	-15	NA	gene:Bra013628	0.955072	200	gene:Bra013628	NA	0.980133	NA	-15	NA	gene:Bra013628	0.980133	200
Evolinc_SR_tID_00019663	Evolinc_SR_gID_016908	NA	NA	NA	NA	NA	NA	NA	NA	NA	NA	NA	NA	NA	NA	NA	NA	NA	NA
Evolinc_SR_tID_00019664	Evolinc_SR_gID_016909	NA	NA	NA	NA	NA	NA	NA	NA	NA	NA	NA	NA	NA	NA	NA	NA	NA	NA
Evolinc_SR_tID_00019665	Evolinc_SR_gID_016910	NA	NA	NA	NA	NA	NA	NA	NA	NA	NA	NA	NA	NA	NA	NA	NA	NA	NA
Evolinc_SR_tID_00019666	Evolinc_SR_gID_016911	NA	NA	NA	NA	NA	NA	NA	NA	NA	NA	NA	NA	NA	NA	NA	NA	NA	NA
Evolinc_SR_tID_00019667	Evolinc_SR_gID_016912	NA	NA	NA	NA	NA	NA	NA	NA	NA	NA	NA	NA	NA	NA	NA	NA	NA	NA
Evolinc_SR_tID_00017299	Evolinc_SR_gID_015121	NA	NA	NA	NA	NA	NA	NA	NA	NA	NA	NA	NA	NA	NA	NA	NA	NA	NA
Evolinc_SR_tID_00019668	Evolinc_SR_gID_016913	NA	NA	NA	NA	NA	NA	NA	NA	NA	NA	NA	NA	NA	NA	NA	NA	NA	NA
Evolinc_SR_tID_00019669	Evolinc_SR_gID_016914	NA	NA	NA	NA	NA	NA	NA	NA	NA	NA	NA	NA	NA	NA	NA	NA	NA	NA
Evolinc_SR_tID_00015296	Evolinc_SR_gID_013871	NA	NA	NA	NA	NA	NA	NA	NA	NA	NA	NA	NA	NA	NA	NA	NA	NA	NA
Evolinc_SR_tID_00019670	Evolinc_SR_gID_016915	NA	NA	NA	NA	NA	NA	NA	NA	NA	NA	NA	NA	NA	NA	NA	NA	NA	NA
Evolinc_SR_tID_00017303	Evolinc_SR_gID_015124	NA	NA	NA	NA	NA	NA	NA	NA	NA	NA	NA	NA	NA	NA	NA	NA	NA	NA
Evolinc_SR_tID_00019671	Evolinc_SR_gID_016916	NA	NA	NA	NA	NA	NA	NA	NA	NA	NA	NA	NA	NA	NA	NA	NA	NA	NA
Evolinc_SR_tID_00017304	Evolinc_SR_gID_015125	NA	NA	NA	NA	NA	NA	NA	NA	NA	NA	NA	NA	NA	NA	NA	NA	NA	NA
Evolinc_SR_tID_00019672	Evolinc_SR_gID_016917	NA	NA	NA	NA	NA	NA	NA	NA	NA	NA	NA	NA	NA	NA	NA	NA	NA	NA
Evolinc_SR_tID_00017305	Evolinc_SR_gID_015126	NA	NA	NA	NA	NA	NA	NA	NA	NA	NA	NA	NA	NA	NA	NA	NA	NA	NA
Evolinc_SR_tID_00019673	Evolinc_SR_gID_016918	NA	NA	NA	NA	NA	NA	NA	NA	NA	NA	NA	NA	NA	NA	NA	NA	NA	NA
Evolinc_SR_tID_00019674	Evolinc_SR_gID_016919	NA	NA	NA	NA	NA	NA	NA	NA	NA	NA	NA	NA	NA	NA	NA	NA	NA	NA
Evolinc_SR_tID_00019675	Evolinc_SR_gID_016920	NA	NA	NA	NA	NA	NA	NA	NA	NA	NA	NA	NA	NA	NA	NA	NA	NA	NA
Evolinc_SR_tID_00019676	Evolinc_SR_gID_016921	NA	NA	NA	NA	NA	NA	NA	NA	NA	NA	NA	NA	NA	NA	NA	NA	NA	NA
Evolinc_SR_tID_00019677	Evolinc_SR_gID_016922	NA	NA	NA	NA	NA	NA	NA	NA	NA	NA	NA	NA	NA	NA	NA	NA	NA	NA
Evolinc_SR_tID_00019678	Evolinc_SR_gID_016923	NA	NA	NA	NA	NA	NA	NA	NA	NA	NA	NA	NA	NA	NA	NA	NA	NA	NA
Evolinc_SR_tID_00019679	Evolinc_SR_gID_016924	NA	NA	NA	NA	NA	NA	NA	NA	NA	NA	NA	NA	NA	NA	NA	NA	NA	NA
Evolinc_SR_tID_00019680	Evolinc_SR_gID_016925	NA	NA	NA	NA	NA	NA	NA	NA	NA	NA	NA	NA	NA	NA	NA	NA	NA	NA
Evolinc_SR_tID_00019681	Evolinc_SR_gID_016926	NA	NA	NA	NA	NA	NA	NA	NA	NA	NA	NA	NA	NA	NA	NA	NA	NA	NA
Evolinc_SR_tID_00015298	Evolinc_SR_gID_013873	gene:Bra013650	NA	0.482098	NA	7	NA	NA	NA	NA	NA	NA	NA	NA	NA	NA	NA	NA	NA
Evolinc_SR_tID_00019682	Evolinc_SR_gID_016927	NA	NA	NA	NA	NA	NA	NA	NA	NA	NA	NA	NA	NA	NA	NA	NA	NA	NA
Evolinc_SR_tID_00019683	Evolinc_SR_gID_016928	NA	NA	NA	NA	NA	NA	NA	NA	NA	NA	NA	NA	NA	NA	NA	NA	NA	NA
Evolinc_SR_tID_00019684	Evolinc_SR_gID_016929	NA	NA	NA	NA	NA	NA	NA	NA	NA	NA	NA	NA	NA	NA	NA	NA	NA	NA
Evolinc_SR_tID_00019685	Evolinc_SR_gID_016930	NA	NA	NA	NA	NA	NA	NA	NA	NA	NA	NA	NA	NA	NA	NA	NA	NA	NA
Evolinc_SR_tID_00017306	Evolinc_SR_gID_015127	NA	NA	NA	NA	NA	NA	NA	NA	NA	NA	NA	NA	NA	NA	NA	NA	NA	NA
Evolinc_SR_tID_00019686	Evolinc_SR_gID_016931	NA	NA	NA	NA	NA	NA	NA	NA	NA	NA	NA	NA	NA	NA	NA	NA	NA	NA
Evolinc_SR_tID_00019687	Evolinc_SR_gID_016932	NA	NA	NA	NA	NA	NA	NA	NA	NA	NA	NA	NA	NA	NA	NA	NA	NA	NA
Evolinc_SR_tID_00015299	Evolinc_SR_gID_013874	NA	NA	NA	NA	NA	NA	NA	NA	NA	NA	NA	NA	NA	NA	NA	NA	NA	NA
Evolinc_SR_tID_00019688	Evolinc_SR_gID_016933	NA	NA	NA	NA	NA	NA	NA	NA	NA	NA	NA	NA	NA	NA	NA	NA	NA	NA
Evolinc_SR_tID_00019689	Evolinc_SR_gID_016934	NA	NA	NA	NA	NA	NA	NA	NA	NA	NA	NA	NA	NA	NA	NA	NA	NA	NA
Evolinc_SR_tID_00019690	Evolinc_SR_gID_016935	NA	NA	NA	NA	NA	NA	NA	NA	NA	NA	NA	NA	NA	NA	NA	NA	NA	NA
Evolinc_SR_tID_00019691	Evolinc_SR_gID_016936	NA	NA	NA	NA	NA	NA	NA	NA	NA	NA	NA	NA	NA	NA	NA	NA	NA	NA
Evolinc_SR_tID_00017307	Evolinc_SR_gID_015128	NA	NA	NA	NA	NA	NA	NA	NA	NA	NA	NA	NA	NA	NA	NA	NA	NA	NA
Evolinc_SR_tID_00017308	Evolinc_SR_gID_015128	NA	NA	NA	NA	NA	NA	NA	NA	NA	NA	NA	NA	NA	NA	NA	NA	NA	NA
Evolinc_SR_tID_00019692	Evolinc_SR_gID_016937	NA	NA	NA	NA	NA	NA	NA	NA	NA	NA	NA	NA	NA	NA	NA	NA	NA	NA
Evolinc_SR_tID_00019693	Evolinc_SR_gID_016938	NA	NA	NA	NA	NA	NA	NA	NA	NA	NA	NA	NA	NA	NA	NA	NA	NA	NA
Evolinc_SR_tID_00019694	Evolinc_SR_gID_016939	NA	NA	NA	NA	NA	NA	NA	NA	NA	NA	NA	NA	NA	NA	NA	NA	NA	NA
Evolinc_SR_tID_00017309	Evolinc_SR_gID_015129	gene:Bra013668	gene:Bra013669	0.978285	0.115913	-240	2075	gene:Bra013668	0.978285	500	gene:Bra013668	gene:Bra013669	0.904128	0.249708	-240	2075	gene:Bra013668	0.904128	500
Evolinc_SR_tID_00019695	Evolinc_SR_gID_016940	NA	NA	NA	NA	NA	NA	NA	NA	NA	NA	NA	NA	NA	NA	NA	NA	NA	NA
Evolinc_SR_tID_00019696	Evolinc_SR_gID_016941	NA	NA	NA	NA	NA	NA	NA	NA	NA	NA	NA	NA	NA	NA	NA	NA	NA	NA
Evolinc_SR_tID_00019697	Evolinc_SR_gID_016942	NA	NA	NA	NA	NA	NA	NA	NA	NA	NA	NA	NA	NA	NA	NA	NA	NA	NA
Evolinc_SR_tID_00019698	Evolinc_SR_gID_016943	NA	NA	NA	NA	NA	NA	NA	NA	NA	NA	NA	NA	NA	NA	NA	NA	NA	NA
Evolinc_SR_tID_00017310	Evolinc_SR_gID_015130	NA	NA	NA	NA	NA	NA	NA	NA	NA	NA	NA	NA	NA	NA	NA	NA	NA	NA
Evolinc_SR_tID_00019699	Evolinc_SR_gID_016944	NA	NA	NA	NA	NA	NA	NA	NA	NA	NA	NA	NA	NA	NA	NA	NA	NA	NA
Evolinc_SR_tID_00019700	Evolinc_SR_gID_016945	NA	NA	NA	NA	NA	NA	NA	NA	NA	NA	NA	NA	NA	NA	NA	NA	NA	NA
Evolinc_SR_tID_00019701	Evolinc_SR_gID_016946	NA	NA	NA	NA	NA	NA	NA	NA	NA	NA	NA	NA	NA	NA	NA	NA	NA	NA
Evolinc_SR_tID_00019702	Evolinc_SR_gID_016947	NA	NA	NA	NA	NA	NA	NA	NA	NA	NA	NA	NA	NA	NA	NA	NA	NA	NA
Evolinc_SR_tID_00019703	Evolinc_SR_gID_016948	NA	NA	NA	NA	NA	NA	NA	NA	NA	NA	NA	NA	NA	NA	NA	NA	NA	NA
Evolinc_SR_tID_00017313	Evolinc_SR_gID_015133	NA	NA	NA	NA	NA	NA	NA	NA	NA	gene:Bra013674	gene:Bra013675	0.908078	0.484149	-47	8834	gene:Bra013674	0.908078	200
Evolinc_SR_tID_00017314	Evolinc_SR_gID_015134	gene:Bra013674	gene:Bra013675	0.314613	0.392956	-2182	4417	NA	NA	NA	NA	NA	NA	NA	NA	NA	NA	NA	NA
Evolinc_SR_tID_00015304	Evolinc_SR_gID_013878	gene:Bra013674	gene:Bra013675	-0.0149139	0.364978	-2182	1	NA	NA	NA	NA	NA	NA	NA	NA	NA	NA	NA	NA
Evolinc_SR_tID_00019704	Evolinc_SR_gID_016949	NA	NA	NA	NA	NA	NA	NA	NA	NA	NA	NA	NA	NA	NA	NA	NA	NA	NA
Evolinc_SR_tID_00019705	Evolinc_SR_gID_016950	NA	NA	NA	NA	NA	NA	NA	NA	NA	gene:Bra013675	NA	0.377558	NA	-347	NA	NA	NA	NA
Evolinc_SR_tID_00019706	Evolinc_SR_gID_016951	NA	NA	NA	NA	NA	NA	NA	NA	NA	NA	NA	NA	NA	NA	NA	NA	NA	NA
Evolinc_SR_tID_00019707	Evolinc_SR_gID_016952	NA	NA	NA	NA	NA	NA	NA	NA	NA	NA	NA	NA	NA	NA	NA	NA	NA	NA
Evolinc_SR_tID_00019708	Evolinc_SR_gID_016953	NA	NA	NA	NA	NA	NA	NA	NA	NA	NA	NA	NA	NA	NA	NA	NA	NA	NA
Evolinc_SR_tID_00019709	Evolinc_SR_gID_016954	NA	NA	NA	NA	NA	NA	NA	NA	NA	NA	NA	NA	NA	NA	NA	NA	NA	NA
Evolinc_SR_tID_00015305	Evolinc_SR_gID_013879	NA	NA	NA	NA	NA	NA	NA	NA	NA	NA	NA	NA	NA	NA	NA	NA	NA	NA
Evolinc_SR_tID_00019710	Evolinc_SR_gID_016955	NA	NA	NA	NA	NA	NA	NA	NA	NA	NA	NA	NA	NA	NA	NA	NA	NA	NA
Evolinc_SR_tID_00017316	Evolinc_SR_gID_015135	NA	NA	NA	NA	NA	NA	NA	NA	NA	NA	NA	NA	NA	NA	NA	NA	NA	NA
Evolinc_SR_tID_00015306	Evolinc_SR_gID_013880	gene:Bra013684	NA	0.771192	NA	3421	NA	gene:Bra013684	0.771192	2000	NA	NA	NA	NA	NA	NA	NA	NA	NA
Evolinc_SR_tID_00015308	Evolinc_SR_gID_013880	gene:Bra013684	NA	0.771192	NA	3421	NA	gene:Bra013684	0.771192	2000	NA	NA	NA	NA	NA	NA	NA	NA	NA
Evolinc_SR_tID_00019711	Evolinc_SR_gID_016956	NA	NA	NA	NA	NA	NA	NA	NA	NA	NA	NA	NA	NA	NA	NA	NA	NA	NA
Evolinc_SR_tID_00019712	Evolinc_SR_gID_016957	NA	NA	NA	NA	NA	NA	NA	NA	NA	NA	NA	NA	NA	NA	NA	NA	NA	NA
Evolinc_SR_tID_00017317	Evolinc_SR_gID_015136	NA	NA	NA	NA	NA	NA	NA	NA	NA	NA	NA	NA	NA	NA	NA	NA	NA	NA
Evolinc_SR_tID_00015309	Evolinc_SR_gID_013881	NA	NA	NA	NA	NA	NA	NA	NA	NA	NA	NA	NA	NA	NA	NA	NA	NA	NA
Evolinc_SR_tID_00019713	Evolinc_SR_gID_016958	NA	NA	NA	NA	NA	NA	NA	NA	NA	NA	NA	NA	NA	NA	NA	NA	NA	NA
Evolinc_SR_tID_00017318	Evolinc_SR_gID_015137	NA	NA	NA	NA	NA	NA	NA	NA	NA	NA	NA	NA	NA	NA	NA	NA	NA	NA
Evolinc_SR_tID_00019714	Evolinc_SR_gID_016959	NA	NA	NA	NA	NA	NA	NA	NA	NA	NA	NA	NA	NA	NA	NA	NA	NA	NA
Evolinc_SR_tID_00019715	Evolinc_SR_gID_016960	NA	NA	NA	NA	NA	NA	NA	NA	NA	NA	NA	NA	NA	NA	NA	NA	NA	NA
Evolinc_SR_tID_00019716	Evolinc_SR_gID_016961	NA	NA	NA	NA	NA	NA	NA	NA	NA	NA	NA	NA	NA	NA	NA	NA	NA	NA
Evolinc_SR_tID_00019717	Evolinc_SR_gID_016962	NA	NA	NA	NA	NA	NA	NA	NA	NA	NA	NA	NA	NA	NA	NA	NA	NA	NA
Evolinc_SR_tID_00015310	Evolinc_SR_gID_013882	NA	NA	NA	NA	NA	NA	NA	NA	NA	gene:Bra013690	gene:Bra013691	0.467004	0.251304	-4108	298	NA	NA	NA
Evolinc_SR_tID_00017319	Evolinc_SR_gID_015138	NA	NA	NA	NA	NA	NA	NA	NA	NA	gene:Bra013691	NA	0.652262	NA	-201	NA	gene:Bra013691	0.652262	500
Evolinc_SR_tID_00017323	Evolinc_SR_gID_015139	NA	NA	NA	NA	NA	NA	NA	NA	NA	NA	NA	NA	NA	NA	NA	NA	NA	NA
Evolinc_SR_tID_00017325	Evolinc_SR_gID_015140	NA	NA	NA	NA	NA	NA	NA	NA	NA	NA	NA	NA	NA	NA	NA	NA	NA	NA
Evolinc_SR_tID_00019718	Evolinc_SR_gID_016963	NA	NA	NA	NA	NA	NA	NA	NA	NA	NA	NA	NA	NA	NA	NA	NA	NA	NA
Evolinc_SR_tID_00019719	Evolinc_SR_gID_016964	NA	NA	NA	NA	NA	NA	NA	NA	NA	NA	NA	NA	NA	NA	NA	NA	NA	NA
Evolinc_SR_tID_00019720	Evolinc_SR_gID_016965	NA	NA	NA	NA	NA	NA	NA	NA	NA	NA	NA	NA	NA	NA	NA	NA	NA	NA
Evolinc_SR_tID_00019721	Evolinc_SR_gID_016966	NA	NA	NA	NA	NA	NA	NA	NA	NA	NA	NA	NA	NA	NA	NA	NA	NA	NA
Evolinc_SR_tID_00019722	Evolinc_SR_gID_016967	NA	NA	NA	NA	NA	NA	NA	NA	NA	NA	NA	NA	NA	NA	NA	NA	NA	NA
Evolinc_SR_tID_00017327	Evolinc_SR_gID_015142	gene:Bra013695	gene:Bra013696	0.86414	-0.0755329	-16	885	gene:Bra013695	0.86414	200	NA	NA	NA	NA	NA	NA	NA	NA	NA
Evolinc_SR_tID_00019723	Evolinc_SR_gID_016968	NA	NA	NA	NA	NA	NA	NA	NA	NA	NA	NA	NA	NA	NA	NA	NA	NA	NA
Evolinc_SR_tID_00019724	Evolinc_SR_gID_016969	NA	NA	NA	NA	NA	NA	NA	NA	NA	NA	NA	NA	NA	NA	NA	NA	NA	NA
Evolinc_SR_tID_00015313	Evolinc_SR_gID_013885	NA	NA	NA	NA	NA	NA	NA	NA	NA	NA	NA	NA	NA	NA	NA	NA	NA	NA
Evolinc_SR_tID_00015314	Evolinc_SR_gID_013885	NA	NA	NA	NA	NA	NA	NA	NA	NA	NA	NA	NA	NA	NA	NA	NA	NA	NA
Evolinc_SR_tID_00017328	Evolinc_SR_gID_015143	NA	NA	NA	NA	NA	NA	NA	NA	NA	NA	NA	NA	NA	NA	NA	NA	NA	NA
Evolinc_SR_tID_00019726	Evolinc_SR_gID_016971	NA	NA	NA	NA	NA	NA	NA	NA	NA	NA	NA	NA	NA	NA	NA	NA	NA	NA
Evolinc_SR_tID_00019727	Evolinc_SR_gID_016972	NA	NA	NA	NA	NA	NA	NA	NA	NA	NA	NA	NA	NA	NA	NA	NA	NA	NA
Evolinc_SR_tID_00019728	Evolinc_SR_gID_016973	NA	NA	NA	NA	NA	NA	NA	NA	NA	NA	NA	NA	NA	NA	NA	NA	NA	NA
Evolinc_SR_tID_00019729	Evolinc_SR_gID_016974	NA	NA	NA	NA	NA	NA	NA	NA	NA	NA	NA	NA	NA	NA	NA	NA	NA	NA
Evolinc_SR_tID_00019730	Evolinc_SR_gID_016975	NA	NA	NA	NA	NA	NA	NA	NA	NA	NA	NA	NA	NA	NA	NA	NA	NA	NA
Evolinc_SR_tID_00019731	Evolinc_SR_gID_016976	NA	NA	NA	NA	NA	NA	NA	NA	NA	NA	NA	NA	NA	NA	NA	NA	NA	NA
Evolinc_SR_tID_00019732	Evolinc_SR_gID_016977	NA	NA	NA	NA	NA	NA	NA	NA	NA	NA	NA	NA	NA	NA	NA	NA	NA	NA
Evolinc_SR_tID_00019733	Evolinc_SR_gID_016978	NA	NA	NA	NA	NA	NA	NA	NA	NA	NA	NA	NA	NA	NA	NA	NA	NA	NA
Evolinc_SR_tID_00019734	Evolinc_SR_gID_016979	NA	NA	NA	NA	NA	NA	NA	NA	NA	NA	NA	NA	NA	NA	NA	NA	NA	NA
Evolinc_SR_tID_00019735	Evolinc_SR_gID_016980	NA	NA	NA	NA	NA	NA	NA	NA	NA	NA	NA	NA	NA	NA	NA	NA	NA	NA
Evolinc_SR_tID_00019736	Evolinc_SR_gID_016981	NA	NA	NA	NA	NA	NA	NA	NA	NA	NA	NA	NA	NA	NA	NA	NA	NA	NA
Evolinc_SR_tID_00019737	Evolinc_SR_gID_016982	NA	NA	NA	NA	NA	NA	NA	NA	NA	NA	NA	NA	NA	NA	NA	NA	NA	NA
Evolinc_SR_tID_00019738	Evolinc_SR_gID_016983	NA	NA	NA	NA	NA	NA	NA	NA	NA	NA	NA	NA	NA	NA	NA	NA	NA	NA
Evolinc_SR_tID_00019739	Evolinc_SR_gID_016984	NA	NA	NA	NA	NA	NA	NA	NA	NA	NA	NA	NA	NA	NA	NA	NA	NA	NA
Evolinc_SR_tID_00019740	Evolinc_SR_gID_016985	NA	NA	NA	NA	NA	NA	NA	NA	NA	NA	NA	NA	NA	NA	NA	NA	NA	NA
Evolinc_SR_tID_00019741	Evolinc_SR_gID_016986	NA	NA	NA	NA	NA	NA	NA	NA	NA	NA	NA	NA	NA	NA	NA	NA	NA	NA
Evolinc_SR_tID_00017331	Evolinc_SR_gID_015144	NA	NA	NA	NA	NA	NA	NA	NA	NA	NA	NA	NA	NA	NA	NA	NA	NA	NA
Evolinc_SR_tID_00019742	Evolinc_SR_gID_016987	NA	NA	NA	NA	NA	NA	NA	NA	NA	gene:Bra013707	NA	0.307217	NA	-9955	NA	NA	NA	NA
Evolinc_SR_tID_00019743	Evolinc_SR_gID_016988	NA	NA	NA	NA	NA	NA	NA	NA	NA	NA	NA	NA	NA	NA	NA	NA	NA	NA
Evolinc_SR_tID_00019744	Evolinc_SR_gID_016989	NA	NA	NA	NA	NA	NA	NA	NA	NA	gene:Bra013707	NA	0.35452	NA	-11083	NA	NA	NA	NA
Evolinc_SR_tID_00019745	Evolinc_SR_gID_016990	NA	NA	NA	NA	NA	NA	NA	NA	NA	NA	NA	NA	NA	NA	NA	NA	NA	NA
Evolinc_SR_tID_00019746	Evolinc_SR_gID_016991	NA	NA	NA	NA	NA	NA	NA	NA	NA	NA	NA	NA	NA	NA	NA	NA	NA	NA
Evolinc_SR_tID_00019747	Evolinc_SR_gID_016992	NA	NA	NA	NA	NA	NA	NA	NA	NA	NA	NA	NA	NA	NA	NA	NA	NA	NA
Evolinc_SR_tID_00019748	Evolinc_SR_gID_016993	NA	NA	NA	NA	NA	NA	NA	NA	NA	NA	NA	NA	NA	NA	NA	NA	NA	NA
Evolinc_SR_tID_00015316	Evolinc_SR_gID_013886	gene:Bra013711	NA	0.915153	NA	36	NA	gene:Bra013711	0.915153	200	NA	NA	NA	NA	NA	NA	NA	NA	NA
Evolinc_SR_tID_00019749	Evolinc_SR_gID_016994	NA	NA	NA	NA	NA	NA	NA	NA	NA	NA	NA	NA	NA	NA	NA	NA	NA	NA
Evolinc_SR_tID_00019750	Evolinc_SR_gID_016995	NA	NA	NA	NA	NA	NA	NA	NA	NA	NA	NA	NA	NA	NA	NA	NA	NA	NA
Evolinc_SR_tID_00019751	Evolinc_SR_gID_016996	NA	NA	NA	NA	NA	NA	NA	NA	NA	NA	NA	NA	NA	NA	NA	NA	NA	NA
Evolinc_SR_tID_00015317	Evolinc_SR_gID_013887	NA	NA	NA	NA	NA	NA	NA	NA	NA	NA	NA	NA	NA	NA	NA	NA	NA	NA
Evolinc_SR_tID_00019752	Evolinc_SR_gID_016997	NA	NA	NA	NA	NA	NA	NA	NA	NA	NA	NA	NA	NA	NA	NA	NA	NA	NA
Evolinc_SR_tID_00019753	Evolinc_SR_gID_016998	NA	NA	NA	NA	NA	NA	NA	NA	NA	NA	NA	NA	NA	NA	NA	NA	NA	NA
Evolinc_SR_tID_00019754	Evolinc_SR_gID_016999	NA	NA	NA	NA	NA	NA	NA	NA	NA	NA	NA	NA	NA	NA	NA	NA	NA	NA
Evolinc_SR_tID_00019755	Evolinc_SR_gID_017000	NA	NA	NA	NA	NA	NA	NA	NA	NA	NA	NA	NA	NA	NA	NA	NA	NA	NA
Evolinc_SR_tID_00017332	Evolinc_SR_gID_015145	gene:Bra013714	gene:Bra013715	-0.436768	-0.594665	-2547	1155	gene:Bra013718	-0.759603	10000	NA	NA	NA	NA	NA	NA	NA	NA	NA
Evolinc_SR_tID_00017333	Evolinc_SR_gID_015145	gene:Bra013714	gene:Bra013715	-0.436768	-0.594665	-2547	1155	gene:Bra013718	-0.759603	10000	NA	NA	NA	NA	NA	NA	NA	NA	NA
Evolinc_SR_tID_00015318	Evolinc_SR_gID_013888	NA	NA	NA	NA	NA	NA	NA	NA	NA	gene:Bra013716	NA	0.389172	NA	-602	NA	NA	NA	NA
Evolinc_SR_tID_00015319	Evolinc_SR_gID_013888	NA	NA	NA	NA	NA	NA	NA	NA	NA	gene:Bra013716	NA	0.389172	NA	-602	NA	NA	NA	NA
Evolinc_SR_tID_00019756	Evolinc_SR_gID_017001	NA	NA	NA	NA	NA	NA	NA	NA	NA	NA	NA	NA	NA	NA	NA	NA	NA	NA
Evolinc_SR_tID_00019757	Evolinc_SR_gID_017002	NA	NA	NA	NA	NA	NA	NA	NA	NA	NA	NA	NA	NA	NA	NA	NA	NA	NA
Evolinc_SR_tID_00019758	Evolinc_SR_gID_017003	NA	NA	NA	NA	NA	NA	NA	NA	NA	NA	NA	NA	NA	NA	NA	NA	NA	NA
Evolinc_SR_tID_00019759	Evolinc_SR_gID_017004	NA	NA	NA	NA	NA	NA	NA	NA	NA	NA	NA	NA	NA	NA	NA	NA	NA	NA
Evolinc_SR_tID_00019760	Evolinc_SR_gID_017005	NA	NA	NA	NA	NA	NA	NA	NA	NA	NA	NA	NA	NA	NA	NA	NA	NA	NA
Evolinc_SR_tID_00019761	Evolinc_SR_gID_017006	NA	NA	NA	NA	NA	NA	NA	NA	NA	NA	NA	NA	NA	NA	NA	NA	NA	NA
Evolinc_SR_tID_00019762	Evolinc_SR_gID_017007	NA	NA	NA	NA	NA	NA	NA	NA	NA	NA	NA	NA	NA	NA	NA	NA	NA	NA
Evolinc_SR_tID_00019763	Evolinc_SR_gID_017008	NA	NA	NA	NA	NA	NA	NA	NA	NA	NA	NA	NA	NA	NA	NA	NA	NA	NA
Evolinc_SR_tID_00019764	Evolinc_SR_gID_017009	NA	NA	NA	NA	NA	NA	NA	NA	NA	NA	NA	NA	NA	NA	NA	NA	NA	NA
Evolinc_SR_tID_00015320	Evolinc_SR_gID_013889	NA	NA	NA	NA	NA	NA	NA	NA	NA	NA	NA	NA	NA	NA	NA	NA	NA	NA
Evolinc_SR_tID_00019765	Evolinc_SR_gID_017010	NA	NA	NA	NA	NA	NA	NA	NA	NA	NA	NA	NA	NA	NA	NA	NA	NA	NA
Evolinc_SR_tID_00019767	Evolinc_SR_gID_017012	NA	NA	NA	NA	NA	NA	NA	NA	NA	NA	NA	NA	NA	NA	NA	NA	NA	NA
Evolinc_SR_tID_00019768	Evolinc_SR_gID_017013	NA	NA	NA	NA	NA	NA	NA	NA	NA	NA	NA	NA	NA	NA	NA	NA	NA	NA
Evolinc_SR_tID_00015321	Evolinc_SR_gID_013890	NA	NA	NA	NA	NA	NA	NA	NA	NA	NA	NA	NA	NA	NA	NA	NA	NA	NA
Evolinc_SR_tID_00019769	Evolinc_SR_gID_017014	NA	NA	NA	NA	NA	NA	NA	NA	NA	NA	NA	NA	NA	NA	NA	NA	NA	NA
Evolinc_SR_tID_00019770	Evolinc_SR_gID_017015	NA	NA	NA	NA	NA	NA	NA	NA	NA	NA	NA	NA	NA	NA	NA	NA	NA	NA
Evolinc_SR_tID_00019771	Evolinc_SR_gID_017016	NA	NA	NA	NA	NA	NA	NA	NA	NA	NA	NA	NA	NA	NA	NA	NA	NA	NA
Evolinc_SR_tID_00019772	Evolinc_SR_gID_017017	NA	NA	NA	NA	NA	NA	NA	NA	NA	NA	NA	NA	NA	NA	NA	NA	NA	NA
Evolinc_SR_tID_00019773	Evolinc_SR_gID_017018	NA	NA	NA	NA	NA	NA	NA	NA	NA	NA	NA	NA	NA	NA	NA	NA	NA	NA
Evolinc_SR_tID_00019774	Evolinc_SR_gID_017019	NA	NA	NA	NA	NA	NA	NA	NA	NA	NA	NA	NA	NA	NA	NA	NA	NA	NA
Evolinc_SR_tID_00019775	Evolinc_SR_gID_017020	NA	NA	NA	NA	NA	NA	NA	NA	NA	NA	NA	NA	NA	NA	NA	NA	NA	NA
Evolinc_SR_tID_00019776	Evolinc_SR_gID_017021	NA	NA	NA	NA	NA	NA	NA	NA	NA	NA	NA	NA	NA	NA	NA	NA	NA	NA
Evolinc_SR_tID_00019777	Evolinc_SR_gID_017022	NA	NA	NA	NA	NA	NA	NA	NA	NA	NA	NA	NA	NA	NA	NA	NA	NA	NA
Evolinc_SR_tID_00019778	Evolinc_SR_gID_017023	NA	NA	NA	NA	NA	NA	NA	NA	NA	NA	NA	NA	NA	NA	NA	NA	NA	NA
Evolinc_SR_tID_00019779	Evolinc_SR_gID_017024	NA	NA	NA	NA	NA	NA	NA	NA	NA	NA	NA	NA	NA	NA	NA	NA	NA	NA
Evolinc_SR_tID_00019780	Evolinc_SR_gID_017025	NA	NA	NA	NA	NA	NA	NA	NA	NA	gene:Bra013730	NA	0.657556	NA	8	NA	gene:Bra013730	0.657556	200
Evolinc_SR_tID_00017335	Evolinc_SR_gID_015147	NA	NA	NA	NA	NA	NA	NA	NA	NA	NA	NA	NA	NA	NA	NA	NA	NA	NA
Evolinc_SR_tID_00019781	Evolinc_SR_gID_017026	NA	NA	NA	NA	NA	NA	NA	NA	NA	NA	NA	NA	NA	NA	NA	NA	NA	NA
Evolinc_SR_tID_00019782	Evolinc_SR_gID_017027	NA	NA	NA	NA	NA	NA	NA	NA	NA	NA	NA	NA	NA	NA	NA	NA	NA	NA
Evolinc_SR_tID_00017336	Evolinc_SR_gID_015148	NA	NA	NA	NA	NA	NA	NA	NA	NA	NA	NA	NA	NA	NA	NA	NA	NA	NA
Evolinc_SR_tID_00019783	Evolinc_SR_gID_017028	NA	NA	NA	NA	NA	NA	NA	NA	NA	NA	NA	NA	NA	NA	NA	NA	NA	NA
Evolinc_SR_tID_00019784	Evolinc_SR_gID_017029	NA	NA	NA	NA	NA	NA	NA	NA	NA	NA	NA	NA	NA	NA	NA	NA	NA	NA
Evolinc_SR_tID_00015323	Evolinc_SR_gID_013892	NA	NA	NA	NA	NA	NA	NA	NA	NA	NA	NA	NA	NA	NA	NA	NA	NA	NA
Evolinc_SR_tID_00019785	Evolinc_SR_gID_017030	NA	NA	NA	NA	NA	NA	NA	NA	NA	NA	NA	NA	NA	NA	NA	NA	NA	NA
Evolinc_SR_tID_00019786	Evolinc_SR_gID_017031	NA	NA	NA	NA	NA	NA	NA	NA	NA	NA	NA	NA	NA	NA	NA	NA	NA	NA
Evolinc_SR_tID_00019787	Evolinc_SR_gID_017032	NA	NA	NA	NA	NA	NA	NA	NA	NA	NA	NA	NA	NA	NA	NA	NA	NA	NA
Evolinc_SR_tID_00019788	Evolinc_SR_gID_017033	NA	NA	NA	NA	NA	NA	NA	NA	NA	NA	NA	NA	NA	NA	NA	NA	NA	NA
Evolinc_SR_tID_00019789	Evolinc_SR_gID_017034	NA	NA	NA	NA	NA	NA	NA	NA	NA	NA	NA	NA	NA	NA	NA	NA	NA	NA
Evolinc_SR_tID_00019790	Evolinc_SR_gID_017035	NA	NA	NA	NA	NA	NA	NA	NA	NA	NA	NA	NA	NA	NA	NA	NA	NA	NA
Evolinc_SR_tID_00019791	Evolinc_SR_gID_017036	NA	NA	NA	NA	NA	NA	NA	NA	NA	NA	NA	NA	NA	NA	NA	NA	NA	NA
Evolinc_SR_tID_00017337	Evolinc_SR_gID_015149	NA	NA	NA	NA	NA	NA	NA	NA	NA	gene:Bra013741	gene:Bra013742	-0.486988	-0.0753817	-391	367	gene:Bra013744	0.579567	10000
Evolinc_SR_tID_00019792	Evolinc_SR_gID_017037	NA	NA	NA	NA	NA	NA	NA	NA	NA	NA	NA	NA	NA	NA	NA	NA	NA	NA
Evolinc_SR_tID_00019793	Evolinc_SR_gID_017038	NA	NA	NA	NA	NA	NA	NA	NA	NA	NA	NA	NA	NA	NA	NA	NA	NA	NA
Evolinc_SR_tID_00019794	Evolinc_SR_gID_017039	NA	NA	NA	NA	NA	NA	NA	NA	NA	NA	NA	NA	NA	NA	NA	NA	NA	NA
Evolinc_SR_tID_00019795	Evolinc_SR_gID_017040	NA	NA	NA	NA	NA	NA	NA	NA	NA	NA	NA	NA	NA	NA	NA	NA	NA	NA
Evolinc_SR_tID_00019796	Evolinc_SR_gID_017041	NA	NA	NA	NA	NA	NA	NA	NA	NA	NA	NA	NA	NA	NA	NA	NA	NA	NA
Evolinc_SR_tID_00015324	Evolinc_SR_gID_013893	NA	NA	NA	NA	NA	NA	NA	NA	NA	NA	NA	NA	NA	NA	NA	NA	NA	NA
Evolinc_SR_tID_00019797	Evolinc_SR_gID_017042	NA	NA	NA	NA	NA	NA	NA	NA	NA	gene:Bra013751	NA	0.0511367	NA	-653	NA	NA	NA	NA
Evolinc_SR_tID_00019798	Evolinc_SR_gID_017043	NA	NA	NA	NA	NA	NA	NA	NA	NA	NA	NA	NA	NA	NA	NA	NA	NA	NA
Evolinc_SR_tID_00019799	Evolinc_SR_gID_017044	NA	NA	NA	NA	NA	NA	NA	NA	NA	NA	NA	NA	NA	NA	NA	NA	NA	NA
Evolinc_SR_tID_00019800	Evolinc_SR_gID_017045	NA	NA	NA	NA	NA	NA	NA	NA	NA	NA	NA	NA	NA	NA	NA	NA	NA	NA
Evolinc_SR_tID_00019801	Evolinc_SR_gID_017046	NA	NA	NA	NA	NA	NA	NA	NA	NA	NA	NA	NA	NA	NA	NA	NA	NA	NA
Evolinc_SR_tID_00019802	Evolinc_SR_gID_017047	NA	NA	NA	NA	NA	NA	NA	NA	NA	NA	NA	NA	NA	NA	NA	NA	NA	NA
Evolinc_SR_tID_00019803	Evolinc_SR_gID_017048	NA	NA	NA	NA	NA	NA	NA	NA	NA	NA	NA	NA	NA	NA	NA	NA	NA	NA
Evolinc_SR_tID_00019804	Evolinc_SR_gID_017049	NA	NA	NA	NA	NA	NA	NA	NA	NA	NA	NA	NA	NA	NA	NA	NA	NA	NA
Evolinc_SR_tID_00019805	Evolinc_SR_gID_017050	NA	NA	NA	NA	NA	NA	NA	NA	NA	NA	NA	NA	NA	NA	NA	NA	NA	NA
Evolinc_SR_tID_00019806	Evolinc_SR_gID_017051	NA	NA	NA	NA	NA	NA	NA	NA	NA	NA	NA	NA	NA	NA	NA	NA	NA	NA
Evolinc_SR_tID_00019807	Evolinc_SR_gID_017052	NA	NA	NA	NA	NA	NA	NA	NA	NA	NA	NA	NA	NA	NA	NA	NA	NA	NA
Evolinc_SR_tID_00019808	Evolinc_SR_gID_017053	NA	NA	NA	NA	NA	NA	NA	NA	NA	NA	NA	NA	NA	NA	NA	NA	NA	NA
Evolinc_SR_tID_00015325	Evolinc_SR_gID_013894	gene:Bra013757	gene:Bra013758	0.687785	0.467025	-7202	72	gene:Bra013757	0.687785	10000	NA	NA	NA	NA	NA	NA	NA	NA	NA
Evolinc_SR_tID_00019809	Evolinc_SR_gID_017054	NA	NA	NA	NA	NA	NA	NA	NA	NA	NA	NA	NA	NA	NA	NA	NA	NA	NA
Evolinc_SR_tID_00017342	Evolinc_SR_gID_015152	NA	NA	NA	NA	NA	NA	NA	NA	NA	gene:Bra013758	NA	-0.0337224	NA	-2856	NA	NA	NA	NA
Evolinc_SR_tID_00019810	Evolinc_SR_gID_017055	NA	NA	NA	NA	NA	NA	NA	NA	NA	NA	NA	NA	NA	NA	NA	NA	NA	NA
Evolinc_SR_tID_00017343	Evolinc_SR_gID_015153	NA	NA	NA	NA	NA	NA	NA	NA	NA	NA	NA	NA	NA	NA	NA	NA	NA	NA
Evolinc_SR_tID_00019811	Evolinc_SR_gID_017056	NA	NA	NA	NA	NA	NA	NA	NA	NA	NA	NA	NA	NA	NA	NA	NA	NA	NA
Evolinc_SR_tID_00017344	Evolinc_SR_gID_015154	NA	NA	NA	NA	NA	NA	NA	NA	NA	gene:Bra013764	gene:Bra013765	0.50007	0.589302	-2239	152	gene:Bra013765	0.589302	200
Evolinc_SR_tID_00019812	Evolinc_SR_gID_017057	NA	NA	NA	NA	NA	NA	NA	NA	NA	NA	NA	NA	NA	NA	NA	NA	NA	NA
Evolinc_SR_tID_00017345	Evolinc_SR_gID_015155	NA	NA	NA	NA	NA	NA	NA	NA	NA	gene:Bra013767	NA	0.529716	NA	4937	NA	gene:Bra013767	0.529716	5000
Evolinc_SR_tID_00019813	Evolinc_SR_gID_017058	NA	NA	NA	NA	NA	NA	NA	NA	NA	NA	NA	NA	NA	NA	NA	NA	NA	NA
Evolinc_SR_tID_00019814	Evolinc_SR_gID_017059	NA	NA	NA	NA	NA	NA	NA	NA	NA	NA	NA	NA	NA	NA	NA	NA	NA	NA
Evolinc_SR_tID_00019815	Evolinc_SR_gID_017060	NA	NA	NA	NA	NA	NA	NA	NA	NA	NA	NA	NA	NA	NA	NA	NA	NA	NA
Evolinc_SR_tID_00019816	Evolinc_SR_gID_017061	gene:Bra013767	NA	0.859895	NA	36	NA	gene:Bra013767	0.859895	200	gene:Bra013767	NA	0.83552	NA	36	NA	gene:Bra013767	0.83552	200
Evolinc_SR_tID_00019817	Evolinc_SR_gID_017062	NA	NA	NA	NA	NA	NA	NA	NA	NA	NA	NA	NA	NA	NA	NA	NA	NA	NA
Evolinc_SR_tID_00019818	Evolinc_SR_gID_017063	NA	NA	NA	NA	NA	NA	NA	NA	NA	gene:Bra013770	NA	0.440007	NA	185	NA	gene:Bra013767	0.933382	10000
Evolinc_SR_tID_00019819	Evolinc_SR_gID_017064	NA	NA	NA	NA	NA	NA	NA	NA	NA	NA	NA	NA	NA	NA	NA	NA	NA	NA
Evolinc_SR_tID_00015326	Evolinc_SR_gID_013895	NA	NA	NA	NA	NA	NA	NA	NA	NA	gene:Bra013775	NA	0.96108	NA	-44	NA	gene:Bra013775	0.96108	200
Evolinc_SR_tID_00019820	Evolinc_SR_gID_017065	NA	NA	NA	NA	NA	NA	NA	NA	NA	NA	NA	NA	NA	NA	NA	NA	NA	NA
Evolinc_SR_tID_00017347	Evolinc_SR_gID_015157	NA	NA	NA	NA	NA	NA	NA	NA	NA	NA	NA	NA	NA	NA	NA	NA	NA	NA
Evolinc_SR_tID_00019821	Evolinc_SR_gID_017066	NA	NA	NA	NA	NA	NA	NA	NA	NA	NA	NA	NA	NA	NA	NA	NA	NA	NA
Evolinc_SR_tID_00017349	Evolinc_SR_gID_015158	NA	NA	NA	NA	NA	NA	NA	NA	NA	NA	NA	NA	NA	NA	NA	NA	NA	NA
Evolinc_SR_tID_00017350	Evolinc_SR_gID_015159	NA	NA	NA	NA	NA	NA	NA	NA	NA	NA	NA	NA	NA	NA	NA	NA	NA	NA
Evolinc_SR_tID_00019822	Evolinc_SR_gID_017067	NA	NA	NA	NA	NA	NA	NA	NA	NA	gene:Bra013793	NA	0.506495	NA	3504	NA	gene:Bra013789	0.84064	10000
Evolinc_SR_tID_00015328	Evolinc_SR_gID_013897	NA	NA	NA	NA	NA	NA	NA	NA	NA	gene:Bra013795	NA	0.228202	NA	-7306	NA	gene:Bra013794	-0.863051	10000
Evolinc_SR_tID_00019823	Evolinc_SR_gID_017068	NA	NA	NA	NA	NA	NA	NA	NA	NA	NA	NA	NA	NA	NA	NA	NA	NA	NA
Evolinc_SR_tID_00019824	Evolinc_SR_gID_017069	NA	NA	NA	NA	NA	NA	NA	NA	NA	NA	NA	NA	NA	NA	NA	NA	NA	NA
Evolinc_SR_tID_00019825	Evolinc_SR_gID_017070	NA	NA	NA	NA	NA	NA	NA	NA	NA	NA	NA	NA	NA	NA	NA	NA	NA	NA
Evolinc_SR_tID_00019826	Evolinc_SR_gID_017071	NA	NA	NA	NA	NA	NA	NA	NA	NA	NA	NA	NA	NA	NA	NA	NA	NA	NA
Evolinc_SR_tID_00019827	Evolinc_SR_gID_017072	NA	NA	NA	NA	NA	NA	NA	NA	NA	NA	NA	NA	NA	NA	NA	NA	NA	NA
Evolinc_SR_tID_00019828	Evolinc_SR_gID_017073	NA	NA	NA	NA	NA	NA	NA	NA	NA	NA	NA	NA	NA	NA	NA	NA	NA	NA
Evolinc_LR_tID_00000382	Evolinc_LR_gID_000329	gene:Bra013799	gene:Bra013800	-0.181441	0.72919	-12097	3803	gene:Bra013800	0.72919	5000	gene:Bra013800	NA	0.288547	NA	3803	NA	NA	NA	NA
Evolinc_SR_tID_00019829	Evolinc_SR_gID_017074	NA	NA	NA	NA	NA	NA	NA	NA	NA	NA	NA	NA	NA	NA	NA	NA	NA	NA
Evolinc_SR_tID_00019830	Evolinc_SR_gID_017075	NA	NA	NA	NA	NA	NA	NA	NA	NA	NA	NA	NA	NA	NA	NA	NA	NA	NA
Evolinc_SR_tID_00015331	Evolinc_SR_gID_013899	NA	NA	NA	NA	NA	NA	NA	NA	NA	NA	NA	NA	NA	NA	NA	NA	NA	NA
Evolinc_SR_tID_00015334	Evolinc_SR_gID_013901	NA	NA	NA	NA	NA	NA	NA	NA	NA	NA	NA	NA	NA	NA	NA	NA	NA	NA
Evolinc_SR_tID_00015335	Evolinc_SR_gID_013902	gene:Bra013809	NA	0.766311	NA	284	NA	gene:Bra013809	0.766311	500	NA	NA	NA	NA	NA	NA	gene:Bra013811	0.853508	10000
Evolinc_SR_tID_00017360	Evolinc_SR_gID_015163	NA	NA	NA	NA	NA	NA	NA	NA	NA	NA	NA	NA	NA	NA	NA	NA	NA	NA
Evolinc_SR_tID_00019831	Evolinc_SR_gID_017076	NA	NA	NA	NA	NA	NA	NA	NA	NA	NA	NA	NA	NA	NA	NA	NA	NA	NA
Evolinc_SR_tID_00017361	Evolinc_SR_gID_015164	NA	NA	NA	NA	NA	NA	NA	NA	NA	gene:Bra013813	NA	0.858258	NA	4675	NA	gene:Bra013813	0.858258	200
Evolinc_SR_tID_00017362	Evolinc_SR_gID_015164	NA	NA	NA	NA	NA	NA	NA	NA	NA	gene:Bra013813	NA	0.858258	NA	4675	NA	gene:Bra013813	0.858258	200
Evolinc_SR_tID_00017364	Evolinc_SR_gID_015164	NA	NA	NA	NA	NA	NA	NA	NA	NA	gene:Bra013813	NA	0.858258	NA	4675	NA	gene:Bra013813	0.858258	200
Evolinc_SR_tID_00017365	Evolinc_SR_gID_015165	NA	NA	NA	NA	NA	NA	NA	NA	NA	gene:Bra013815	NA	0.202032	NA	3671	NA	NA	NA	NA
Evolinc_SR_tID_00019832	Evolinc_SR_gID_017077	NA	NA	NA	NA	NA	NA	NA	NA	NA	NA	NA	NA	NA	NA	NA	NA	NA	NA
Evolinc_SR_tID_00019833	Evolinc_SR_gID_017078	NA	NA	NA	NA	NA	NA	NA	NA	NA	NA	NA	NA	NA	NA	NA	NA	NA	NA
Evolinc_SR_tID_00015336	Evolinc_SR_gID_013903	NA	NA	NA	NA	NA	NA	NA	NA	NA	NA	NA	NA	NA	NA	NA	NA	NA	NA
Evolinc_SR_tID_00019834	Evolinc_SR_gID_017079	NA	NA	NA	NA	NA	NA	NA	NA	NA	NA	NA	NA	NA	NA	NA	NA	NA	NA
Evolinc_SR_tID_00019836	Evolinc_SR_gID_017081	NA	NA	NA	NA	NA	NA	NA	NA	NA	NA	NA	NA	NA	NA	NA	NA	NA	NA
Evolinc_SR_tID_00019837	Evolinc_SR_gID_017082	NA	NA	NA	NA	NA	NA	NA	NA	NA	NA	NA	NA	NA	NA	NA	NA	NA	NA
Evolinc_SR_tID_00019838	Evolinc_SR_gID_017083	NA	NA	NA	NA	NA	NA	NA	NA	NA	NA	NA	NA	NA	NA	NA	NA	NA	NA
Evolinc_SR_tID_00019839	Evolinc_SR_gID_017084	NA	NA	NA	NA	NA	NA	NA	NA	NA	NA	NA	NA	NA	NA	NA	NA	NA	NA
Evolinc_SR_tID_00019840	Evolinc_SR_gID_017085	NA	NA	NA	NA	NA	NA	NA	NA	NA	NA	NA	NA	NA	NA	NA	NA	NA	NA
Evolinc_SR_tID_00019841	Evolinc_SR_gID_017086	NA	NA	NA	NA	NA	NA	NA	NA	NA	NA	NA	NA	NA	NA	NA	NA	NA	NA
Evolinc_SR_tID_00019842	Evolinc_SR_gID_017087	NA	NA	NA	NA	NA	NA	NA	NA	NA	NA	NA	NA	NA	NA	NA	NA	NA	NA
Evolinc_SR_tID_00019843	Evolinc_SR_gID_017088	NA	NA	NA	NA	NA	NA	NA	NA	NA	NA	NA	NA	NA	NA	NA	NA	NA	NA
Evolinc_SR_tID_00019844	Evolinc_SR_gID_017089	NA	NA	NA	NA	NA	NA	NA	NA	NA	NA	NA	NA	NA	NA	NA	gene:Bra013824	0.523633	10000
Evolinc_SR_tID_00017368	Evolinc_SR_gID_015167	gene:Bra013823	gene:Bra013824	0.857873	-0.269844	-58	1252	gene:Bra013823	0.857873	200	gene:Bra013824	NA	0.501548	NA	1252	NA	gene:Bra013824	0.501548	2000
Evolinc_SR_tID_00015341	Evolinc_SR_gID_013906	NA	NA	NA	NA	NA	NA	NA	NA	NA	gene:Bra013824	NA	0.560519	NA	1	NA	gene:Bra013825	0.737438	10000
Evolinc_SR_tID_00015342	Evolinc_SR_gID_013906	NA	NA	NA	NA	NA	NA	NA	NA	NA	gene:Bra013824	NA	0.560519	NA	1	NA	gene:Bra013825	0.737438	10000
Evolinc_SR_tID_00019845	Evolinc_SR_gID_017090	NA	NA	NA	NA	NA	NA	NA	NA	NA	gene:Bra013826	NA	-0.0835273	NA	-1454	NA	NA	NA	NA
Evolinc_SR_tID_00019846	Evolinc_SR_gID_017091	NA	NA	NA	NA	NA	NA	NA	NA	NA	NA	NA	NA	NA	NA	NA	NA	NA	NA
Evolinc_SR_tID_00015343	Evolinc_SR_gID_013907	NA	NA	NA	NA	NA	NA	NA	NA	NA	NA	NA	NA	NA	NA	NA	NA	NA	NA
Evolinc_SR_tID_00019847	Evolinc_SR_gID_017092	NA	NA	NA	NA	NA	NA	NA	NA	NA	NA	NA	NA	NA	NA	NA	NA	NA	NA
Evolinc_SR_tID_00015344	Evolinc_SR_gID_013908	NA	NA	NA	NA	NA	NA	NA	NA	NA	NA	NA	NA	NA	NA	NA	NA	NA	NA
Evolinc_SR_tID_00019848	Evolinc_SR_gID_017093	NA	NA	NA	NA	NA	NA	NA	NA	NA	NA	NA	NA	NA	NA	NA	NA	NA	NA
Evolinc_SR_tID_00019849	Evolinc_SR_gID_017094	NA	NA	NA	NA	NA	NA	NA	NA	NA	gene:Bra013839	NA	0.547822	NA	-261	NA	gene:Bra013842	0.598712	10000
Evolinc_SR_tID_00019850	Evolinc_SR_gID_017095	NA	NA	NA	NA	NA	NA	NA	NA	NA	NA	NA	NA	NA	NA	NA	NA	NA	NA
Evolinc_SR_tID_00019851	Evolinc_SR_gID_017096	NA	NA	NA	NA	NA	NA	NA	NA	NA	NA	NA	NA	NA	NA	NA	NA	NA	NA
Evolinc_SR_tID_00019852	Evolinc_SR_gID_017097	NA	NA	NA	NA	NA	NA	NA	NA	NA	NA	NA	NA	NA	NA	NA	NA	NA	NA
Evolinc_SR_tID_00015345	Evolinc_SR_gID_013909	gene:Bra013846	NA	0.664377	NA	349	NA	gene:Bra013846	0.664377	500	NA	NA	NA	NA	NA	NA	NA	NA	NA
Evolinc_SR_tID_00019853	Evolinc_SR_gID_017098	NA	NA	NA	NA	NA	NA	NA	NA	NA	NA	NA	NA	NA	NA	NA	NA	NA	NA
Evolinc_SR_tID_00017370	Evolinc_SR_gID_015168	NA	NA	NA	NA	NA	NA	NA	NA	NA	NA	NA	NA	NA	NA	NA	NA	NA	NA
Evolinc_SR_tID_00019854	Evolinc_SR_gID_017099	NA	NA	NA	NA	NA	NA	NA	NA	NA	NA	NA	NA	NA	NA	NA	NA	NA	NA
Evolinc_LR_tID_00000384	Evolinc_LR_gID_000330	NA	NA	NA	NA	NA	NA	NA	NA	NA	NA	NA	NA	NA	NA	NA	NA	NA	NA
Evolinc_SR_tID_00015346	Evolinc_SR_gID_013910	NA	NA	NA	NA	NA	NA	NA	NA	NA	gene:Bra013850	gene:Bra013851	0.665339	0.279237	-4214	259	gene:Bra013850	0.665339	5000
Evolinc_SR_tID_00017371	Evolinc_SR_gID_015169	NA	NA	NA	NA	NA	NA	NA	NA	NA	NA	NA	NA	NA	NA	NA	NA	NA	NA
Evolinc_SR_tID_00015347	Evolinc_SR_gID_013911	gene:Bra013851	gene:Bra013852	-0.00911057	0.870356	-2014	2	gene:Bra013852	0.870356	200	gene:Bra013851	gene:Bra013852	0.7913	0.926223	-2014	2	gene:Bra013852	0.926223	200
Evolinc_SR_tID_00017372	Evolinc_SR_gID_015170	NA	NA	NA	NA	NA	NA	NA	NA	NA	NA	NA	NA	NA	NA	NA	NA	NA	NA
Evolinc_SR_tID_00019855	Evolinc_SR_gID_017100	NA	NA	NA	NA	NA	NA	NA	NA	NA	NA	NA	NA	NA	NA	NA	NA	NA	NA
Evolinc_SR_tID_00019856	Evolinc_SR_gID_017101	NA	NA	NA	NA	NA	NA	NA	NA	NA	NA	NA	NA	NA	NA	NA	NA	NA	NA
Evolinc_SR_tID_00019857	Evolinc_SR_gID_017102	NA	NA	NA	NA	NA	NA	NA	NA	NA	NA	NA	NA	NA	NA	NA	NA	NA	NA
Evolinc_SR_tID_00019858	Evolinc_SR_gID_017103	NA	NA	NA	NA	NA	NA	NA	NA	NA	NA	NA	NA	NA	NA	NA	NA	NA	NA
Evolinc_SR_tID_00019859	Evolinc_SR_gID_017104	NA	NA	NA	NA	NA	NA	NA	NA	NA	NA	NA	NA	NA	NA	NA	NA	NA	NA
Evolinc_SR_tID_00019860	Evolinc_SR_gID_017105	NA	NA	NA	NA	NA	NA	NA	NA	NA	NA	NA	NA	NA	NA	NA	NA	NA	NA
Evolinc_SR_tID_00017373	Evolinc_SR_gID_015171	NA	NA	NA	NA	NA	NA	NA	NA	NA	NA	NA	NA	NA	NA	NA	NA	NA	NA
Evolinc_SR_tID_00017374	Evolinc_SR_gID_015172	NA	NA	NA	NA	NA	NA	NA	NA	NA	NA	NA	NA	NA	NA	NA	NA	NA	NA
Evolinc_SR_tID_00019861	Evolinc_SR_gID_017106	NA	NA	NA	NA	NA	NA	NA	NA	NA	gene:Bra013870	gene:Bra013871	0.603815	-0.615022	-101	2213	gene:Bra013871	-0.615022	5000
Evolinc_SR_tID_00019862	Evolinc_SR_gID_017107	NA	NA	NA	NA	NA	NA	NA	NA	NA	NA	NA	NA	NA	NA	NA	NA	NA	NA
Evolinc_SR_tID_00019863	Evolinc_SR_gID_017108	NA	NA	NA	NA	NA	NA	NA	NA	NA	NA	NA	NA	NA	NA	NA	NA	NA	NA
Evolinc_SR_tID_00019864	Evolinc_SR_gID_017109	NA	NA	NA	NA	NA	NA	NA	NA	NA	NA	NA	NA	NA	NA	NA	NA	NA	NA
Evolinc_SR_tID_00019865	Evolinc_SR_gID_017110	NA	NA	NA	NA	NA	NA	NA	NA	NA	NA	NA	NA	NA	NA	NA	NA	NA	NA
Evolinc_SR_tID_00015350	Evolinc_SR_gID_013913	NA	NA	NA	NA	NA	NA	NA	NA	NA	NA	NA	NA	NA	NA	NA	NA	NA	NA
Evolinc_SR_tID_00019866	Evolinc_SR_gID_017111	NA	NA	NA	NA	NA	NA	NA	NA	NA	NA	NA	NA	NA	NA	NA	NA	NA	NA
Evolinc_SR_tID_00019867	Evolinc_SR_gID_017112	NA	NA	NA	NA	NA	NA	NA	NA	NA	NA	NA	NA	NA	NA	NA	NA	NA	NA
Evolinc_SR_tID_00015351	Evolinc_SR_gID_013914	NA	NA	NA	NA	NA	NA	NA	NA	NA	NA	NA	NA	NA	NA	NA	NA	NA	NA
Evolinc_SR_tID_00019868	Evolinc_SR_gID_017113	NA	NA	NA	NA	NA	NA	NA	NA	NA	NA	NA	NA	NA	NA	NA	NA	NA	NA
Evolinc_SR_tID_00015352	Evolinc_SR_gID_013915	NA	NA	NA	NA	NA	NA	NA	NA	NA	NA	NA	NA	NA	NA	NA	NA	NA	NA
Evolinc_SR_tID_00017378	Evolinc_SR_gID_015174	gene:Bra013877	NA	0.227881	NA	5184	NA	NA	NA	NA	gene:Bra013876	gene:Bra013877	-0.699173	0.369612	-951	5184	gene:Bra013876	-0.699173	1000
Evolinc_SR_tID_00017380	Evolinc_SR_gID_015174	gene:Bra013877	NA	0.227881	NA	5184	NA	NA	NA	NA	gene:Bra013876	gene:Bra013877	-0.699173	0.369612	-951	5184	gene:Bra013876	-0.699173	1000
Evolinc_SR_tID_00017382	Evolinc_SR_gID_015174	gene:Bra013877	NA	0.227881	NA	5184	NA	NA	NA	NA	gene:Bra013876	gene:Bra013877	-0.699173	0.369612	-951	5184	gene:Bra013876	-0.699173	1000
Evolinc_SR_tID_00019869	Evolinc_SR_gID_017114	NA	NA	NA	NA	NA	NA	NA	NA	NA	NA	NA	NA	NA	NA	NA	NA	NA	NA
Evolinc_SR_tID_00019870	Evolinc_SR_gID_017115	NA	NA	NA	NA	NA	NA	NA	NA	NA	NA	NA	NA	NA	NA	NA	NA	NA	NA
Evolinc_SR_tID_00019871	Evolinc_SR_gID_017116	NA	NA	NA	NA	NA	NA	NA	NA	NA	NA	NA	NA	NA	NA	NA	NA	NA	NA
Evolinc_SR_tID_00019872	Evolinc_SR_gID_017117	NA	NA	NA	NA	NA	NA	NA	NA	NA	NA	NA	NA	NA	NA	NA	NA	NA	NA
Evolinc_SR_tID_00019873	Evolinc_SR_gID_017118	NA	NA	NA	NA	NA	NA	NA	NA	NA	NA	NA	NA	NA	NA	NA	NA	NA	NA
Evolinc_SR_tID_00019874	Evolinc_SR_gID_017119	NA	NA	NA	NA	NA	NA	NA	NA	NA	NA	NA	NA	NA	NA	NA	NA	NA	NA
Evolinc_SR_tID_00019875	Evolinc_SR_gID_017120	NA	NA	NA	NA	NA	NA	NA	NA	NA	NA	NA	NA	NA	NA	NA	NA	NA	NA
Evolinc_SR_tID_00017383	Evolinc_SR_gID_015175	NA	NA	NA	NA	NA	NA	NA	NA	NA	NA	NA	NA	NA	NA	NA	NA	NA	NA
Evolinc_SR_tID_00019876	Evolinc_SR_gID_017121	NA	NA	NA	NA	NA	NA	NA	NA	NA	NA	NA	NA	NA	NA	NA	NA	NA	NA
Evolinc_SR_tID_00019877	Evolinc_SR_gID_017122	NA	NA	NA	NA	NA	NA	NA	NA	NA	NA	NA	NA	NA	NA	NA	NA	NA	NA
Evolinc_SR_tID_00019878	Evolinc_SR_gID_017123	NA	NA	NA	NA	NA	NA	NA	NA	NA	NA	NA	NA	NA	NA	NA	NA	NA	NA
Evolinc_SR_tID_00015353	Evolinc_SR_gID_013916	NA	NA	NA	NA	NA	NA	NA	NA	NA	NA	NA	NA	NA	NA	NA	NA	NA	NA
Evolinc_SR_tID_00015354	Evolinc_SR_gID_013917	NA	NA	NA	NA	NA	NA	NA	NA	NA	NA	NA	NA	NA	NA	NA	gene:Bra013882	0.511854	10000
Evolinc_SR_tID_00019879	Evolinc_SR_gID_017124	NA	NA	NA	NA	NA	NA	NA	NA	NA	NA	NA	NA	NA	NA	NA	NA	NA	NA
Evolinc_SR_tID_00015355	Evolinc_SR_gID_013918	NA	NA	NA	NA	NA	NA	NA	NA	NA	NA	NA	NA	NA	NA	NA	NA	NA	NA
Evolinc_SR_tID_00019880	Evolinc_SR_gID_017125	NA	NA	NA	NA	NA	NA	NA	NA	NA	NA	NA	NA	NA	NA	NA	NA	NA	NA
Evolinc_SR_tID_00019881	Evolinc_SR_gID_017126	NA	NA	NA	NA	NA	NA	NA	NA	NA	NA	NA	NA	NA	NA	NA	NA	NA	NA
Evolinc_SR_tID_00015356	Evolinc_SR_gID_013919	NA	NA	NA	NA	NA	NA	NA	NA	NA	gene:Bra013887	NA	0.463446	NA	-1223	NA	NA	NA	NA
Evolinc_LR_tID_00000514	Evolinc_LR_gID_000406	NA	NA	NA	NA	NA	NA	NA	NA	NA	NA	NA	NA	NA	NA	NA	NA	NA	NA
Evolinc_SR_tID_00019882	Evolinc_SR_gID_017127	NA	NA	NA	NA	NA	NA	NA	NA	NA	NA	NA	NA	NA	NA	NA	NA	NA	NA
Evolinc_SR_tID_00019883	Evolinc_SR_gID_017128	NA	NA	NA	NA	NA	NA	NA	NA	NA	NA	NA	NA	NA	NA	NA	NA	NA	NA
Evolinc_SR_tID_00015357	Evolinc_SR_gID_013920	NA	NA	NA	NA	NA	NA	NA	NA	NA	NA	NA	NA	NA	NA	NA	NA	NA	NA
Evolinc_SR_tID_00019884	Evolinc_SR_gID_017129	NA	NA	NA	NA	NA	NA	NA	NA	NA	NA	NA	NA	NA	NA	NA	NA	NA	NA
Evolinc_SR_tID_00019885	Evolinc_SR_gID_017130	NA	NA	NA	NA	NA	NA	NA	NA	NA	NA	NA	NA	NA	NA	NA	NA	NA	NA
Evolinc_SR_tID_00019886	Evolinc_SR_gID_017131	NA	NA	NA	NA	NA	NA	NA	NA	NA	NA	NA	NA	NA	NA	NA	NA	NA	NA
Evolinc_SR_tID_00019887	Evolinc_SR_gID_017132	NA	NA	NA	NA	NA	NA	NA	NA	NA	NA	NA	NA	NA	NA	NA	NA	NA	NA
Evolinc_SR_tID_00019888	Evolinc_SR_gID_017133	NA	NA	NA	NA	NA	NA	NA	NA	NA	NA	NA	NA	NA	NA	NA	NA	NA	NA
Evolinc_SR_tID_00019889	Evolinc_SR_gID_017134	NA	NA	NA	NA	NA	NA	NA	NA	NA	NA	NA	NA	NA	NA	NA	NA	NA	NA
Evolinc_SR_tID_00017384	Evolinc_SR_gID_015176	NA	NA	NA	NA	NA	NA	NA	NA	NA	NA	NA	NA	NA	NA	NA	NA	NA	NA
Evolinc_SR_tID_00019890	Evolinc_SR_gID_017135	NA	NA	NA	NA	NA	NA	NA	NA	NA	NA	NA	NA	NA	NA	NA	NA	NA	NA
Evolinc_SR_tID_00015358	Evolinc_SR_gID_013921	NA	NA	NA	NA	NA	NA	NA	NA	NA	NA	NA	NA	NA	NA	NA	NA	NA	NA
Evolinc_SR_tID_00019891	Evolinc_SR_gID_017136	NA	NA	NA	NA	NA	NA	NA	NA	NA	NA	NA	NA	NA	NA	NA	NA	NA	NA
Evolinc_SR_tID_00019892	Evolinc_SR_gID_017137	NA	NA	NA	NA	NA	NA	NA	NA	NA	NA	NA	NA	NA	NA	NA	NA	NA	NA
Evolinc_SR_tID_00019893	Evolinc_SR_gID_017138	NA	NA	NA	NA	NA	NA	NA	NA	NA	NA	NA	NA	NA	NA	NA	NA	NA	NA
Evolinc_SR_tID_00019894	Evolinc_SR_gID_017139	NA	NA	NA	NA	NA	NA	NA	NA	NA	NA	NA	NA	NA	NA	NA	NA	NA	NA
Evolinc_SR_tID_00019895	Evolinc_SR_gID_017140	NA	NA	NA	NA	NA	NA	NA	NA	NA	NA	NA	NA	NA	NA	NA	NA	NA	NA
Evolinc_SR_tID_00019896	Evolinc_SR_gID_017141	NA	NA	NA	NA	NA	NA	NA	NA	NA	gene:Bra013892	NA	-0.170753	NA	17641	NA	NA	NA	NA
Evolinc_SR_tID_00019897	Evolinc_SR_gID_017142	NA	NA	NA	NA	NA	NA	NA	NA	NA	NA	NA	NA	NA	NA	NA	NA	NA	NA
Evolinc_SR_tID_00019898	Evolinc_SR_gID_017143	NA	NA	NA	NA	NA	NA	NA	NA	NA	NA	NA	NA	NA	NA	NA	NA	NA	NA
Evolinc_SR_tID_00019899	Evolinc_SR_gID_017144	NA	NA	NA	NA	NA	NA	NA	NA	NA	NA	NA	NA	NA	NA	NA	NA	NA	NA
Evolinc_SR_tID_00017385	Evolinc_SR_gID_015177	NA	NA	NA	NA	NA	NA	NA	NA	NA	gene:Bra013892	NA	0.339276	NA	5184	NA	NA	NA	NA
Evolinc_SR_tID_00019900	Evolinc_SR_gID_017145	NA	NA	NA	NA	NA	NA	NA	NA	NA	NA	NA	NA	NA	NA	NA	NA	NA	NA
Evolinc_SR_tID_00019901	Evolinc_SR_gID_017146	NA	NA	NA	NA	NA	NA	NA	NA	NA	NA	NA	NA	NA	NA	NA	NA	NA	NA
Evolinc_SR_tID_00019902	Evolinc_SR_gID_017147	NA	NA	NA	NA	NA	NA	NA	NA	NA	NA	NA	NA	NA	NA	NA	NA	NA	NA
Evolinc_SR_tID_00019903	Evolinc_SR_gID_017148	NA	NA	NA	NA	NA	NA	NA	NA	NA	NA	NA	NA	NA	NA	NA	NA	NA	NA
Evolinc_SR_tID_00019904	Evolinc_SR_gID_017149	NA	NA	NA	NA	NA	NA	NA	NA	NA	NA	NA	NA	NA	NA	NA	NA	NA	NA
Evolinc_SR_tID_00017386	Evolinc_SR_gID_015178	NA	NA	NA	NA	NA	NA	NA	NA	NA	NA	NA	NA	NA	NA	NA	NA	NA	NA
Evolinc_SR_tID_00019905	Evolinc_SR_gID_017150	NA	NA	NA	NA	NA	NA	NA	NA	NA	NA	NA	NA	NA	NA	NA	NA	NA	NA
Evolinc_SR_tID_00015359	Evolinc_SR_gID_013922	gene:Bra013895	NA	0.559579	NA	221	NA	gene:Bra013895	0.559579	500	NA	NA	NA	NA	NA	NA	NA	NA	NA
Evolinc_SR_tID_00017387	Evolinc_SR_gID_015179	gene:Bra013895	NA	0.316621	NA	-32	NA	NA	NA	NA	gene:Bra013896	NA	-0.187113	NA	5145	NA	gene:Bra013894	0.803785	5000
Evolinc_SR_tID_00017388	Evolinc_SR_gID_015180	NA	NA	NA	NA	NA	NA	NA	NA	NA	NA	NA	NA	NA	NA	NA	NA	NA	NA
Evolinc_SR_tID_00019906	Evolinc_SR_gID_017151	NA	NA	NA	NA	NA	NA	NA	NA	NA	NA	NA	NA	NA	NA	NA	NA	NA	NA
Evolinc_SR_tID_00019907	Evolinc_SR_gID_017152	NA	NA	NA	NA	NA	NA	NA	NA	NA	NA	NA	NA	NA	NA	NA	NA	NA	NA
Evolinc_SR_tID_00015360	Evolinc_SR_gID_013923	gene:Bra013895	NA	-0.511687	NA	-3844	NA	gene:Bra013895	-0.511687	5000	NA	NA	NA	NA	NA	NA	NA	NA	NA
Evolinc_SR_tID_00019908	Evolinc_SR_gID_017153	NA	NA	NA	NA	NA	NA	NA	NA	NA	NA	NA	NA	NA	NA	NA	NA	NA	NA
Evolinc_SR_tID_00019909	Evolinc_SR_gID_017154	NA	NA	NA	NA	NA	NA	NA	NA	NA	NA	NA	NA	NA	NA	NA	NA	NA	NA
Evolinc_SR_tID_00019910	Evolinc_SR_gID_017155	NA	NA	NA	NA	NA	NA	NA	NA	NA	NA	NA	NA	NA	NA	NA	NA	NA	NA
Evolinc_SR_tID_00017389	Evolinc_SR_gID_015181	NA	NA	NA	NA	NA	NA	NA	NA	NA	NA	NA	NA	NA	NA	NA	NA	NA	NA
Evolinc_SR_tID_00015361	Evolinc_SR_gID_013924	NA	NA	NA	NA	NA	NA	NA	NA	NA	NA	NA	NA	NA	NA	NA	NA	NA	NA
Evolinc_LR_tID_00000515	Evolinc_LR_gID_000407	gene:Bra013909	NA	0.863541	NA	-74	NA	gene:Bra013909	0.863541	200	gene:Bra013909	gene:Bra013910	0.789329	0.899041	-74	545	gene:Bra013910	0.899041	1000
Evolinc_SR_tID_00017392	Evolinc_SR_gID_015183	gene:Bra013911	gene:Bra013912	0.806391	0.61994	-38	4580	gene:Bra013911	0.806391	200	gene:Bra013911	gene:Bra013912	0.703769	0.532033	-38	4580	gene:Bra013910	0.744559	1000
Evolinc_SR_tID_00019911	Evolinc_SR_gID_017156	NA	NA	NA	NA	NA	NA	NA	NA	NA	NA	NA	NA	NA	NA	NA	NA	NA	NA
Evolinc_SR_tID_00019912	Evolinc_SR_gID_017157	NA	NA	NA	NA	NA	NA	NA	NA	NA	NA	NA	NA	NA	NA	NA	NA	NA	NA
Evolinc_SR_tID_00019913	Evolinc_SR_gID_017158	NA	NA	NA	NA	NA	NA	NA	NA	NA	NA	NA	NA	NA	NA	NA	NA	NA	NA
Evolinc_SR_tID_00019914	Evolinc_SR_gID_017159	NA	NA	NA	NA	NA	NA	NA	NA	NA	NA	NA	NA	NA	NA	NA	NA	NA	NA
Evolinc_SR_tID_00015362	Evolinc_SR_gID_013925	NA	NA	NA	NA	NA	NA	NA	NA	NA	gene:Bra013914	gene:Bra013915	0.681591	-0.424595	-915	2466	gene:Bra013914	0.681591	1000
Evolinc_SR_tID_00019915	Evolinc_SR_gID_017160	NA	NA	NA	NA	NA	NA	NA	NA	NA	NA	NA	NA	NA	NA	NA	NA	NA	NA
Evolinc_SR_tID_00019916	Evolinc_SR_gID_017161	NA	NA	NA	NA	NA	NA	NA	NA	NA	NA	NA	NA	NA	NA	NA	NA	NA	NA
Evolinc_SR_tID_00017393	Evolinc_SR_gID_015184	NA	NA	NA	NA	NA	NA	NA	NA	NA	NA	NA	NA	NA	NA	NA	NA	NA	NA
Evolinc_SR_tID_00019917	Evolinc_SR_gID_017162	NA	NA	NA	NA	NA	NA	NA	NA	NA	NA	NA	NA	NA	NA	NA	NA	NA	NA
Evolinc_SR_tID_00019918	Evolinc_SR_gID_017163	NA	NA	NA	NA	NA	NA	NA	NA	NA	NA	NA	NA	NA	NA	NA	NA	NA	NA
Evolinc_SR_tID_00019919	Evolinc_SR_gID_017164	NA	NA	NA	NA	NA	NA	NA	NA	NA	NA	NA	NA	NA	NA	NA	NA	NA	NA
Evolinc_SR_tID_00019920	Evolinc_SR_gID_017165	NA	NA	NA	NA	NA	NA	NA	NA	NA	NA	NA	NA	NA	NA	NA	NA	NA	NA
Evolinc_SR_tID_00015368	Evolinc_SR_gID_013927	gene:Bra013922	NA	0.65221	NA	-2955	NA	gene:Bra013922	0.65221	5000	gene:Bra013922	NA	-0.36455	NA	-2955	NA	gene:Bra013924	0.536108	10000
Evolinc_SR_tID_00019921	Evolinc_SR_gID_017166	NA	NA	NA	NA	NA	NA	NA	NA	NA	NA	NA	NA	NA	NA	NA	NA	NA	NA
Evolinc_SR_tID_00019922	Evolinc_SR_gID_017167	NA	NA	NA	NA	NA	NA	NA	NA	NA	NA	NA	NA	NA	NA	NA	NA	NA	NA
Evolinc_SR_tID_00019923	Evolinc_SR_gID_017168	NA	NA	NA	NA	NA	NA	NA	NA	NA	NA	NA	NA	NA	NA	NA	NA	NA	NA
Evolinc_SR_tID_00019924	Evolinc_SR_gID_017169	NA	NA	NA	NA	NA	NA	NA	NA	NA	NA	NA	NA	NA	NA	NA	NA	NA	NA
Evolinc_SR_tID_00019925	Evolinc_SR_gID_017170	NA	NA	NA	NA	NA	NA	NA	NA	NA	NA	NA	NA	NA	NA	NA	NA	NA	NA
Evolinc_SR_tID_00019926	Evolinc_SR_gID_017171	NA	NA	NA	NA	NA	NA	NA	NA	NA	NA	NA	NA	NA	NA	NA	NA	NA	NA
Evolinc_SR_tID_00019927	Evolinc_SR_gID_017172	NA	NA	NA	NA	NA	NA	NA	NA	NA	NA	NA	NA	NA	NA	NA	NA	NA	NA
Evolinc_SR_tID_00015369	Evolinc_SR_gID_013928	gene:Bra013927	NA	0.296929	NA	-211	NA	NA	NA	NA	NA	NA	NA	NA	NA	NA	NA	NA	NA
Evolinc_SR_tID_00017394	Evolinc_SR_gID_015185	NA	NA	NA	NA	NA	NA	NA	NA	NA	gene:Bra013929	NA	0.476124	NA	-9	NA	gene:Bra013931	0.587208	5000
Evolinc_SR_tID_00019928	Evolinc_SR_gID_017173	NA	NA	NA	NA	NA	NA	NA	NA	NA	NA	NA	NA	NA	NA	NA	NA	NA	NA
Evolinc_SR_tID_00019929	Evolinc_SR_gID_017174	NA	NA	NA	NA	NA	NA	NA	NA	NA	NA	NA	NA	NA	NA	NA	NA	NA	NA
Evolinc_SR_tID_00019930	Evolinc_SR_gID_017175	NA	NA	NA	NA	NA	NA	NA	NA	NA	NA	NA	NA	NA	NA	NA	NA	NA	NA
Evolinc_SR_tID_00019931	Evolinc_SR_gID_017176	NA	NA	NA	NA	NA	NA	NA	NA	NA	NA	NA	NA	NA	NA	NA	NA	NA	NA
Evolinc_SR_tID_00019932	Evolinc_SR_gID_017177	NA	NA	NA	NA	NA	NA	NA	NA	NA	NA	NA	NA	NA	NA	NA	NA	NA	NA
Evolinc_SR_tID_00019933	Evolinc_SR_gID_017178	NA	NA	NA	NA	NA	NA	NA	NA	NA	NA	NA	NA	NA	NA	NA	NA	NA	NA
Evolinc_SR_tID_00015370	Evolinc_SR_gID_013929	NA	NA	NA	NA	NA	NA	NA	NA	NA	NA	NA	NA	NA	NA	NA	NA	NA	NA
Evolinc_SR_tID_00019934	Evolinc_SR_gID_017179	NA	NA	NA	NA	NA	NA	NA	NA	NA	NA	NA	NA	NA	NA	NA	NA	NA	NA
Evolinc_SR_tID_00019935	Evolinc_SR_gID_017180	NA	NA	NA	NA	NA	NA	NA	NA	NA	NA	NA	NA	NA	NA	NA	NA	NA	NA
Evolinc_SR_tID_00017396	Evolinc_SR_gID_015187	NA	NA	NA	NA	NA	NA	NA	NA	NA	gene:Bra013939	NA	0.377724	NA	-3147	NA	gene:Bra013938	-0.560599	10000
Evolinc_SR_tID_00019936	Evolinc_SR_gID_017181	NA	NA	NA	NA	NA	NA	NA	NA	NA	NA	NA	NA	NA	NA	NA	NA	NA	NA
Evolinc_SR_tID_00015371	Evolinc_SR_gID_013930	NA	NA	NA	NA	NA	NA	NA	NA	NA	NA	NA	NA	NA	NA	NA	NA	NA	NA
Evolinc_SR_tID_00019937	Evolinc_SR_gID_017182	NA	NA	NA	NA	NA	NA	NA	NA	NA	NA	NA	NA	NA	NA	NA	NA	NA	NA
Evolinc_SR_tID_00019938	Evolinc_SR_gID_017183	NA	NA	NA	NA	NA	NA	NA	NA	NA	NA	NA	NA	NA	NA	NA	NA	NA	NA
Evolinc_SR_tID_00019939	Evolinc_SR_gID_017184	NA	NA	NA	NA	NA	NA	NA	NA	NA	NA	NA	NA	NA	NA	NA	NA	NA	NA
Evolinc_SR_tID_00019940	Evolinc_SR_gID_017185	NA	NA	NA	NA	NA	NA	NA	NA	NA	NA	NA	NA	NA	NA	NA	NA	NA	NA
Evolinc_SR_tID_00015372	Evolinc_SR_gID_013931	NA	NA	NA	NA	NA	NA	NA	NA	NA	NA	NA	NA	NA	NA	NA	NA	NA	NA
Evolinc_SR_tID_00015375	Evolinc_SR_gID_013932	NA	NA	NA	NA	NA	NA	NA	NA	NA	NA	NA	NA	NA	NA	NA	NA	NA	NA
Evolinc_SR_tID_00019941	Evolinc_SR_gID_017186	NA	NA	NA	NA	NA	NA	NA	NA	NA	NA	NA	NA	NA	NA	NA	NA	NA	NA
Evolinc_SR_tID_00019942	Evolinc_SR_gID_017187	NA	NA	NA	NA	NA	NA	NA	NA	NA	NA	NA	NA	NA	NA	NA	NA	NA	NA
Evolinc_SR_tID_00019943	Evolinc_SR_gID_017188	NA	NA	NA	NA	NA	NA	NA	NA	NA	NA	NA	NA	NA	NA	NA	NA	NA	NA
Evolinc_SR_tID_00019944	Evolinc_SR_gID_017189	NA	NA	NA	NA	NA	NA	NA	NA	NA	NA	NA	NA	NA	NA	NA	NA	NA	NA
Evolinc_SR_tID_00019945	Evolinc_SR_gID_017190	NA	NA	NA	NA	NA	NA	NA	NA	NA	NA	NA	NA	NA	NA	NA	NA	NA	NA
Evolinc_SR_tID_00017397	Evolinc_SR_gID_015188	NA	NA	NA	NA	NA	NA	NA	NA	NA	NA	NA	NA	NA	NA	NA	NA	NA	NA
Evolinc_SR_tID_00019946	Evolinc_SR_gID_017191	NA	NA	NA	NA	NA	NA	NA	NA	NA	NA	NA	NA	NA	NA	NA	NA	NA	NA
Evolinc_SR_tID_00019947	Evolinc_SR_gID_017192	NA	NA	NA	NA	NA	NA	NA	NA	NA	gene:Bra013944	NA	0.231162	NA	21616	NA	NA	NA	NA
Evolinc_SR_tID_00015382	Evolinc_SR_gID_013934	NA	NA	NA	NA	NA	NA	NA	NA	NA	NA	NA	NA	NA	NA	NA	NA	NA	NA
Evolinc_SR_tID_00019948	Evolinc_SR_gID_017193	NA	NA	NA	NA	NA	NA	NA	NA	NA	NA	NA	NA	NA	NA	NA	NA	NA	NA
Evolinc_SR_tID_00019949	Evolinc_SR_gID_017194	NA	NA	NA	NA	NA	NA	NA	NA	NA	gene:Bra013944	NA	-0.61222	NA	16303	NA	NA	NA	NA
Evolinc_SR_tID_00019950	Evolinc_SR_gID_017195	NA	NA	NA	NA	NA	NA	NA	NA	NA	NA	NA	NA	NA	NA	NA	NA	NA	NA
Evolinc_SR_tID_00019952	Evolinc_SR_gID_017197	NA	NA	NA	NA	NA	NA	NA	NA	NA	NA	NA	NA	NA	NA	NA	NA	NA	NA
Evolinc_SR_tID_00019953	Evolinc_SR_gID_017198	NA	NA	NA	NA	NA	NA	NA	NA	NA	NA	NA	NA	NA	NA	NA	NA	NA	NA
Evolinc_SR_tID_00019954	Evolinc_SR_gID_017199	NA	NA	NA	NA	NA	NA	NA	NA	NA	NA	NA	NA	NA	NA	NA	NA	NA	NA
Evolinc_SR_tID_00017398	Evolinc_SR_gID_015189	NA	NA	NA	NA	NA	NA	NA	NA	NA	NA	NA	NA	NA	NA	NA	NA	NA	NA
Evolinc_SR_tID_00019955	Evolinc_SR_gID_017200	NA	NA	NA	NA	NA	NA	NA	NA	NA	NA	NA	NA	NA	NA	NA	NA	NA	NA
Evolinc_SR_tID_00015383	Evolinc_SR_gID_013935	gene:Bra013945	NA	0.917177	NA	-1	NA	gene:Bra013945	0.917177	200	gene:Bra013945	NA	0.909175	NA	-1	NA	gene:Bra013945	0.909175	200
Evolinc_SR_tID_00015384	Evolinc_SR_gID_013936	NA	NA	NA	NA	NA	NA	NA	NA	NA	gene:Bra013945	NA	0.191402	NA	-730	NA	gene:Bra013947	0.521555	5000
Evolinc_SR_tID_00019956	Evolinc_SR_gID_017201	NA	NA	NA	NA	NA	NA	NA	NA	NA	NA	NA	NA	NA	NA	NA	NA	NA	NA
Evolinc_SR_tID_00017400	Evolinc_SR_gID_015191	NA	NA	NA	NA	NA	NA	NA	NA	NA	NA	NA	NA	NA	NA	NA	NA	NA	NA
Evolinc_SR_tID_00019957	Evolinc_SR_gID_017202	NA	NA	NA	NA	NA	NA	NA	NA	NA	NA	NA	NA	NA	NA	NA	NA	NA	NA
Evolinc_SR_tID_00019958	Evolinc_SR_gID_017203	NA	NA	NA	NA	NA	NA	NA	NA	NA	NA	NA	NA	NA	NA	NA	NA	NA	NA
Evolinc_SR_tID_00019959	Evolinc_SR_gID_017204	NA	NA	NA	NA	NA	NA	NA	NA	NA	NA	NA	NA	NA	NA	NA	NA	NA	NA
Evolinc_SR_tID_00015385	Evolinc_SR_gID_013937	NA	NA	NA	NA	NA	NA	NA	NA	NA	NA	NA	NA	NA	NA	NA	NA	NA	NA
Evolinc_SR_tID_00019960	Evolinc_SR_gID_017205	NA	NA	NA	NA	NA	NA	NA	NA	NA	NA	NA	NA	NA	NA	NA	NA	NA	NA
Evolinc_SR_tID_00017404	Evolinc_SR_gID_015193	NA	NA	NA	NA	NA	NA	NA	NA	NA	NA	NA	NA	NA	NA	NA	NA	NA	NA
Evolinc_SR_tID_00019961	Evolinc_SR_gID_017206	NA	NA	NA	NA	NA	NA	NA	NA	NA	gene:Bra013956	gene:Bra039764	0.155362	-0.437702	-96	22125	NA	NA	NA
Evolinc_SR_tID_00019962	Evolinc_SR_gID_017207	NA	NA	NA	NA	NA	NA	NA	NA	NA	NA	NA	NA	NA	NA	NA	NA	NA	NA
Evolinc_SR_tID_00019963	Evolinc_SR_gID_017208	NA	NA	NA	NA	NA	NA	NA	NA	NA	NA	NA	NA	NA	NA	NA	NA	NA	NA
Evolinc_SR_tID_00019964	Evolinc_SR_gID_017209	NA	NA	NA	NA	NA	NA	NA	NA	NA	NA	NA	NA	NA	NA	NA	NA	NA	NA
Evolinc_SR_tID_00019965	Evolinc_SR_gID_017210	NA	NA	NA	NA	NA	NA	NA	NA	NA	NA	NA	NA	NA	NA	NA	NA	NA	NA
Evolinc_SR_tID_00019966	Evolinc_SR_gID_017211	NA	NA	NA	NA	NA	NA	NA	NA	NA	NA	NA	NA	NA	NA	NA	NA	NA	NA
Evolinc_SR_tID_00019967	Evolinc_SR_gID_017212	NA	NA	NA	NA	NA	NA	NA	NA	NA	NA	NA	NA	NA	NA	NA	NA	NA	NA
Evolinc_SR_tID_00019968	Evolinc_SR_gID_017213	NA	NA	NA	NA	NA	NA	NA	NA	NA	NA	NA	NA	NA	NA	NA	NA	NA	NA
Evolinc_SR_tID_00019969	Evolinc_SR_gID_017214	NA	NA	NA	NA	NA	NA	NA	NA	NA	NA	NA	NA	NA	NA	NA	NA	NA	NA
Evolinc_SR_tID_00019970	Evolinc_SR_gID_017215	NA	NA	NA	NA	NA	NA	NA	NA	NA	NA	NA	NA	NA	NA	NA	NA	NA	NA
Evolinc_SR_tID_00019971	Evolinc_SR_gID_017216	NA	NA	NA	NA	NA	NA	NA	NA	NA	NA	NA	NA	NA	NA	NA	NA	NA	NA
Evolinc_SR_tID_00019972	Evolinc_SR_gID_017217	NA	NA	NA	NA	NA	NA	NA	NA	NA	NA	NA	NA	NA	NA	NA	NA	NA	NA
[truncated: 69,312 more rows]
