# Supplementary material for: Identification and functional annotation of long intergenic non-coding RNAs in Brassicaceae
Source: Plant Cell. 2022 Jun 6;34(9):3233–60. doi: 10.1093/plcell/koac166 (PMC9421480; doi:10.1093/plcell/koac166)
Supplement: koac166_Supplementary_Data [file koac166_supplementary_data.zip › tpc.21.00973_SupplementalDS12.xlsx]

## Sheet: ToC
Supplemental Data. Palos et al. (2022). Identification and functional annotation of long intergenic non-coding RNAs in Brassicaceae. Plant Cell
Tab 1	Arabidopsis WGCNA Modules
Tab 2	Brassica WGCNA Modules
NOTE
Bioproject IDs from which these WGCNAs were generated can be found in Supplemental File 8
For a GO term to be assigned to a module, the strongest term must have had an adjusted p-value < 0.01. Modules with less than this value for a GO term were listed as not significant (N.S.)
In cases where multiple GO terms were found to be p-value ~0, the top three were listed
Supplemental Data Set S12. WGCNA information for Arabidopsis and Brassica.

## Sheet: Arabidopsis_WGCNA_Modules
lincRNA IDs	Combinatory_leaf_stresses	Module_description (top GO term)	Leaf_multiple_stresses	Module_description (top GO term)	Root_multiple_Stresses	Module_description (top GO term)	Seedling_multiple_stresses	Module_description (top GO term)	Klepikova_expression_atlas	Module_description (top GO term)	Klepikova_stresses	Module_description (top GO term)	Seedling_ABA_Cold_Drought	Module_description (top GO term)
Evolinc_SR_gID_068502	M1	Heat response	M2	Photosynthesis and Oxidative stress associated	M5	Response to Iron ions	M1	Photosynthesis	M1	Translation	M1	Heat, H2O2, and Hypoxia response	NA
Evolinc_SR_gID_039756	M3	N.S.	M2	Photosynthesis and Oxidative stress associated	M5	Response to Iron ions	M1	Photosynthesis	M1	Translation	M1	Heat, H2O2, and Hypoxia response	NA
Evolinc_SR_gID_062103	NA		M2	Photosynthesis and Oxidative stress associated	M5	Response to Iron ions	M1	Photosynthesis	M1	Translation	M1	Heat, H2O2, and Hypoxia response	NA
AT4G09275	M1	Heat response	M2	Photosynthesis and Oxidative stress associated	NA		M1	Photosynthesis	M1	Translation	M1	Heat, H2O2, and Hypoxia response	NA
Evolinc_SR_gID_016133	NA		M2	Photosynthesis and Oxidative stress associated	NA		M1	Photosynthesis	M1	Translation	M1	Heat, H2O2, and Hypoxia response	NA
AT1G09753	NA		NA		NA		M1	Photosynthesis	M1	Translation	M1	Heat, H2O2, and Hypoxia response	NA
Evolinc_SR_gID_008728	M2	N.S.	NA		M11	Response to hypoxia	M16	N.S.	M1	Translation	M1	Heat, H2O2, and Hypoxia response	M5	Cell wall biogenesis
AT2G09515	NA		NA		NA		NA		M1	Translation	M1	Heat, H2O2, and Hypoxia response	NA
Evolinc_LR_gID_000290	M1	Heat response	M2	Photosynthesis and Oxidative stress associated	M3	Photosynthesis	Not.Correlated		M1	Translation	M1	Heat, H2O2, and Hypoxia response	NA
AT3G05655	NA		M1	Unfolded proteins (chaperone)	M2	Response to hypoxia	Not.Correlated		M1	Translation	M1	Heat, H2O2, and Hypoxia response	Not.Correlated
AT1G09163	NA		NA		NA		M28	N.S.	M11	Hypoxia response	M1	Heat, H2O2, and Hypoxia response	NA
AT1G08847	M2	N.S.	M2	Photosynthesis and Oxidative stress associated	M5	Response to Iron ions	M1	Photosynthesis	M15	Glucosinolate biosynthesis	M1	Heat, H2O2, and Hypoxia response	NA
Evolinc_SR_gID_015676	M3	N.S.	M2	Photosynthesis and Oxidative stress associated	M5	Response to Iron ions	M1	Photosynthesis	M15	Glucosinolate biosynthesis	M1	Heat, H2O2, and Hypoxia response	NA
AT4G06115	M3	N.S.	M1	Unfolded proteins (chaperone)	NA		M4	ABA and drought	M15	Glucosinolate biosynthesis	M1	Heat, H2O2, and Hypoxia response	M1	Drought, ABA, and Cold responsive
Evolinc_SR_gID_068836	M3	N.S.	M2	Photosynthesis and Oxidative stress associated	M3	Photosynthesis	M16	N.S.	M18	Photosynthesis	M1	Heat, H2O2, and Hypoxia response	M2	Photosynthesis
Evolinc_SR_gID_068829	NA		M4	Mitochondrial activities (ATP synthesis, etc)	NA		M16	N.S.	M18	Photosynthesis	M1	Heat, H2O2, and Hypoxia response	NA
AT5G01055	NA		M2	Photosynthesis and Oxidative stress associated	M2	Response to hypoxia	M1	Photosynthesis	M2	Photosynthesis	M1	Heat, H2O2, and Hypoxia response	NA
AT4G07210	NA		M2	Photosynthesis and Oxidative stress associated	M5	Response to Iron ions	M1	Photosynthesis	M2	Photosynthesis	M1	Heat, H2O2, and Hypoxia response	NA
AT2G04805	M4	Biotic stress response	M4	Mitochondrial activities (ATP synthesis, etc)	M5	Response to Iron ions	M1	Photosynthesis	M2	Photosynthesis	M1	Heat, H2O2, and Hypoxia response	NA
Evolinc_LR_gID_000162	M1	Heat response	M1	Unfolded proteins (chaperone)	NA		M1	Photosynthesis	M2	Photosynthesis	M1	Heat, H2O2, and Hypoxia response	NA
AT1G04323	M1	Heat response	M2	Photosynthesis and Oxidative stress associated	NA		M1	Photosynthesis	M2	Photosynthesis	M1	Heat, H2O2, and Hypoxia response	NA
Evolinc_SR_gID_002742	NA		M2	Photosynthesis and Oxidative stress associated	NA		M1	Photosynthesis	M2	Photosynthesis	M1	Heat, H2O2, and Hypoxia response	NA
AT2G41312	M5	N.S.	NA		NA		M13	Cell wall associated	M2	Photosynthesis	M1	Heat, H2O2, and Hypoxia response	M1	Drought, ABA, and Cold responsive
Evolinc_SR_gID_001615	NA		M2	Photosynthesis and Oxidative stress associated	NA		NA		M2	Photosynthesis	M1	Heat, H2O2, and Hypoxia response	NA
AT1G58590	M2	N.S.	NA		NA		Not.Correlated		M2	Photosynthesis	M1	Heat, H2O2, and Hypoxia response	M1	Drought, ABA, and Cold responsive
AT4G07205	M1	Heat response	M1	Unfolded proteins (chaperone)	M2	Response to hypoxia	Not.Correlated		M2	Photosynthesis	M1	Heat, H2O2, and Hypoxia response	M3	Hypoxia response
AT3G03085	NA		M10	N.S.	NA		NA		M3	Pollen tube formation	M1	Heat, H2O2, and Hypoxia response	NA
AT3G06245	NA		NA		NA		NA		M3	Pollen tube formation	M1	Heat, H2O2, and Hypoxia response	NA
Evolinc_SR_gID_068499	NA		NA		NA		NA		M3	Pollen tube formation	M1	Heat, H2O2, and Hypoxia response	NA
Evolinc_LR_gID_000102	M2	N.S.	M4	Mitochondrial activities (ATP synthesis, etc)	M2	Response to hypoxia	M1	Photosynthesis	M4	Oxidative stress	M1	Heat, H2O2, and Hypoxia response	M2	Photosynthesis
Evolinc_SR_gID_001105	NA		M2	Photosynthesis and Oxidative stress associated	NA		M1	Photosynthesis	M4	Oxidative stress	M1	Heat, H2O2, and Hypoxia response	NA
AT3G57157	M1	Heat response	M1	Unfolded proteins (chaperone)	M2	Response to hypoxia	M3	Photosynthesis	M4	Oxidative stress	M1	Heat, H2O2, and Hypoxia response	M1	Drought, ABA, and Cold responsive
Evolinc_LR_gID_000289	M1	Heat response	M4	Mitochondrial activities (ATP synthesis, etc)	M3	Photosynthesis	M7	Heat responsive	M4	Oxidative stress	M1	Heat, H2O2, and Hypoxia response	M2	Photosynthesis
Evolinc_SR_gID_017292	M7	Photosynthesis related	M2	Photosynthesis and Oxidative stress associated	M2	Response to hypoxia	M1	Photosynthesis	M5	Biotic stress	M1	Heat, H2O2, and Hypoxia response	M2	Photosynthesis
AT4G07815	M5	N.S.	M1	Unfolded proteins (chaperone)	NA		M1	Photosynthesis	M5	Biotic stress	M1	Heat, H2O2, and Hypoxia response	NA
Evolinc_SR_gID_068688	M1	Heat response	M2	Photosynthesis and Oxidative stress associated	M4	Hypoxia	M16	N.S.	M5	Biotic stress	M1	Heat, H2O2, and Hypoxia response	NA
Evolinc_SR_gID_068731	M7	Photosynthesis related	M2	Photosynthesis and Oxidative stress associated	M3	Photosynthesis	M17	Translation and ATP synthesis	M5	Biotic stress	M1	Heat, H2O2, and Hypoxia response	M2	Photosynthesis
AT2G15128	M1	Heat response	M2	Photosynthesis and Oxidative stress associated	M9	Oxidative stress associated related	M17	Translation and ATP synthesis	M5	Biotic stress	M1	Heat, H2O2, and Hypoxia response	M2	Photosynthesis
Evolinc_SR_gID_033179	M7	Photosynthesis related	M1	Unfolded proteins (chaperone)	M1	Translation	M30	Photosynthesis	M5	Biotic stress	M1	Heat, H2O2, and Hypoxia response	M2	Photosynthesis
Evolinc_SR_gID_018429	NA		M4	Mitochondrial activities (ATP synthesis, etc)	M3	Photosynthesis	M7	Heat responsive	M5	Biotic stress	M1	Heat, H2O2, and Hypoxia response	NA
Evolinc_SR_gID_010033	NA		NA		NA		NA		M5	Biotic stress	M1	Heat, H2O2, and Hypoxia response	NA
AT5G05275	M1	Heat response	M2	Photosynthesis and Oxidative stress associated	NA		M1	Photosynthesis	M6	Cell wall biogenesis	M1	Heat, H2O2, and Hypoxia response	NA
AT1G10682	NA		M6	Wounding response (also JA)	NA		M6	Auxin responsive	M6	Cell wall biogenesis	M1	Heat, H2O2, and Hypoxia response	NA
AT2G05785	NA		NA		NA		NA		M6	Cell wall biogenesis	M1	Heat, H2O2, and Hypoxia response	NA
AT4G13495	NA		M1	Unfolded proteins (chaperone)	NA		M3	Photosynthesis	M7	ADP binding	M1	Heat, H2O2, and Hypoxia response	M4	Circadian regulation
AT4G04855	M3	N.S.	M2	Photosynthesis and Oxidative stress associated	NA		NA		M7	ADP binding	M1	Heat, H2O2, and Hypoxia response	NA
AT5G00825	NA		M2	Photosynthesis and Oxidative stress associated	M5	Response to Iron ions	M1	Photosynthesis	M8	Biotic stress	M1	Heat, H2O2, and Hypoxia response	NA
Evolinc_SR_gID_039656	NA		NA		NA		M11	Salicylic acid signalling	M8	Biotic stress	M1	Heat, H2O2, and Hypoxia response	NA
AT1G15405	M7	Photosynthesis related	M1	Unfolded proteins (chaperone)	M3	Photosynthesis	Not.Correlated		M8	Biotic stress	M1	Heat, H2O2, and Hypoxia response	M1	Drought, ABA, and Cold responsive
AT3G06955	M1	Heat response	M2	Photosynthesis and Oxidative stress associated	M1	Translation	M11	Salicylic acid signalling	M9	Salicylic acid signaling	M1	Heat, H2O2, and Hypoxia response	NA
Evolinc_SR_gID_006589	NA		NA		NA		NA		M9	Salicylic acid signaling	M1	Heat, H2O2, and Hypoxia response	NA
AT2G06355	NA		NA		NA		NA		M9	Salicylic acid signaling	M1	Heat, H2O2, and Hypoxia response	NA
Evolinc_SR_gID_023204	M1	Heat response	M2	Photosynthesis and Oxidative stress associated	M5	Response to Iron ions	M1	Photosynthesis	NA		M1	Heat, H2O2, and Hypoxia response	NA
Evolinc_SR_gID_068690	M1	Heat response	M2	Photosynthesis and Oxidative stress associated	M5	Response to Iron ions	M1	Photosynthesis	NA		M1	Heat, H2O2, and Hypoxia response	NA
Evolinc_SR_gID_053258	M1	Heat response	M2	Photosynthesis and Oxidative stress associated	M5	Response to Iron ions	M1	Photosynthesis	NA		M1	Heat, H2O2, and Hypoxia response	NA
Evolinc_SR_gID_001152	M3	N.S.	M2	Photosynthesis and Oxidative stress associated	M5	Response to Iron ions	M1	Photosynthesis	NA		M1	Heat, H2O2, and Hypoxia response	NA
Evolinc_SR_gID_024271	NA		M2	Photosynthesis and Oxidative stress associated	M5	Response to Iron ions	M1	Photosynthesis	NA		M1	Heat, H2O2, and Hypoxia response	NA
Evolinc_SR_gID_014965	NA		M2	Photosynthesis and Oxidative stress associated	M5	Response to Iron ions	M1	Photosynthesis	NA		M1	Heat, H2O2, and Hypoxia response	NA
Evolinc_SR_gID_068513	M4	Biotic stress response	M2	Photosynthesis and Oxidative stress associated	NA		M1	Photosynthesis	NA		M1	Heat, H2O2, and Hypoxia response	NA
AT3G09335	NA		M2	Photosynthesis and Oxidative stress associated	NA		M1	Photosynthesis	NA		M1	Heat, H2O2, and Hypoxia response	NA
AT1G07313	NA		M2	Photosynthesis and Oxidative stress associated	NA		M1	Photosynthesis	NA		M1	Heat, H2O2, and Hypoxia response	NA
AT5G03085	NA		M2	Photosynthesis and Oxidative stress associated	NA		M1	Photosynthesis	NA		M1	Heat, H2O2, and Hypoxia response	NA
Evolinc_SR_gID_009471	NA		M2	Photosynthesis and Oxidative stress associated	NA		M1	Photosynthesis	NA		M1	Heat, H2O2, and Hypoxia response	NA
Evolinc_SR_gID_010434	M2	N.S.	NA		NA		M1	Photosynthesis	NA		M1	Heat, H2O2, and Hypoxia response	NA
AT3G06655	M1	Heat response	M1	Unfolded proteins (chaperone)	NA		M10	Casparian strip and cell wall associated	NA		M1	Heat, H2O2, and Hypoxia response	NA
AT3G06355	NA		M4	Mitochondrial activities (ATP synthesis, etc)	M4	Hypoxia	M12	Circadian associated	NA		M1	Heat, H2O2, and Hypoxia response	NA
AT4G06905	NA		NA		NA		M13	Cell wall associated	NA		M1	Heat, H2O2, and Hypoxia response	NA
AT3G17185	NA		M3	Drought response	NA		M15	ER associated and hormone responsive	NA		M1	Heat, H2O2, and Hypoxia response	M1	Drought, ABA, and Cold responsive
Evolinc_SR_gID_068654	M2	N.S.	M2	Photosynthesis and Oxidative stress associated	NA		M16	N.S.	NA		M1	Heat, H2O2, and Hypoxia response	NA
Evolinc_SR_gID_068689	M1	Heat response	M4	Mitochondrial activities (ATP synthesis, etc)	NA		M16	N.S.	NA		M1	Heat, H2O2, and Hypoxia response	NA
Evolinc_SR_gID_068656	M1	Heat response	M4	Mitochondrial activities (ATP synthesis, etc)	NA		M16	N.S.	NA		M1	Heat, H2O2, and Hypoxia response	NA
Evolinc_SR_gID_068655	M1	Heat response	M4	Mitochondrial activities (ATP synthesis, etc)	NA		M16	N.S.	NA		M1	Heat, H2O2, and Hypoxia response	NA
Evolinc_SR_gID_018412	M1	Heat response	M4	Mitochondrial activities (ATP synthesis, etc)	NA		M16	N.S.	NA		M1	Heat, H2O2, and Hypoxia response	NA
Evolinc_SR_gID_048890	NA		NA		NA		M16	N.S.	NA		M1	Heat, H2O2, and Hypoxia response	NA
Evolinc_SR_gID_068697	NA		NA		NA		M16	N.S.	NA		M1	Heat, H2O2, and Hypoxia response	NA
Evolinc_SR_gID_018413	NA		NA		NA		M16	N.S.	NA		M1	Heat, H2O2, and Hypoxia response	NA
AT2G05215	NA		NA		M3	Photosynthesis	M17	Translation and ATP synthesis	NA		M1	Heat, H2O2, and Hypoxia response	M2	Photosynthesis
Evolinc_LR_gID_000101	M2	N.S.	NA		M3	Photosynthesis	M17	Translation and ATP synthesis	NA		M1	Heat, H2O2, and Hypoxia response	NA
Evolinc_SR_gID_041488	NA		NA		NA		M28	N.S.	NA		M1	Heat, H2O2, and Hypoxia response	NA
AT4G03935	M2	N.S.	NA		NA		M3	Photosynthesis	NA		M1	Heat, H2O2, and Hypoxia response	NA
AT1G21529	NA		NA		NA		M31	Hypoxia response	NA		M1	Heat, H2O2, and Hypoxia response	M7	Salicylic acid responsive
AT5G03285	M1	Heat response	M7	Drought and ABA	M9	Oxidative stress associated related	M7	Heat responsive	NA		M1	Heat, H2O2, and Hypoxia response	M4	Circadian regulation
Evolinc_LR_gID_000288	M1	Heat response	M4	Mitochondrial activities (ATP synthesis, etc)	M3	Photosynthesis	M7	Heat responsive	NA		M1	Heat, H2O2, and Hypoxia response	NA
AT2G05365	M1	Heat response	M4	Mitochondrial activities (ATP synthesis, etc)	M3	Photosynthesis	M7	Heat responsive	NA		M1	Heat, H2O2, and Hypoxia response	NA
Evolinc_SR_gID_068756	M1	Heat response	M4	Mitochondrial activities (ATP synthesis, etc)	M3	Photosynthesis	M7	Heat responsive	NA		M1	Heat, H2O2, and Hypoxia response	NA
Evolinc_SR_gID_068771	M2	N.S.	M4	Mitochondrial activities (ATP synthesis, etc)	M3	Photosynthesis	M7	Heat responsive	NA		M1	Heat, H2O2, and Hypoxia response	NA
Evolinc_SR_gID_024285	NA		NA		M3	Photosynthesis	M7	Heat responsive	NA		M1	Heat, H2O2, and Hypoxia response	NA
Evolinc_SR_gID_061902	M1	Heat response	M4	Mitochondrial activities (ATP synthesis, etc)	NA		M7	Heat responsive	NA		M1	Heat, H2O2, and Hypoxia response	NA
Evolinc_SR_gID_068768	M1	Heat response	M4	Mitochondrial activities (ATP synthesis, etc)	NA		M7	Heat responsive	NA		M1	Heat, H2O2, and Hypoxia response	NA
Evolinc_SR_gID_068748	M1	Heat response	M4	Mitochondrial activities (ATP synthesis, etc)	NA		M7	Heat responsive	NA		M1	Heat, H2O2, and Hypoxia response	NA
Evolinc_SR_gID_068740	M1	Heat response	M4	Mitochondrial activities (ATP synthesis, etc)	NA		M7	Heat responsive	NA		M1	Heat, H2O2, and Hypoxia response	NA
Evolinc_SR_gID_068669	M1	Heat response	M4	Mitochondrial activities (ATP synthesis, etc)	NA		M7	Heat responsive	NA		M1	Heat, H2O2, and Hypoxia response	NA
Evolinc_SR_gID_014804	M1	Heat response	NA		NA		M7	Heat responsive	NA		M1	Heat, H2O2, and Hypoxia response	NA
Evolinc_SR_gID_068668	M1	Heat response	NA		NA		M7	Heat responsive	NA		M1	Heat, H2O2, and Hypoxia response	NA
Evolinc_SR_gID_018411	M1	Heat response	NA		NA		M7	Heat responsive	NA		M1	Heat, H2O2, and Hypoxia response	NA
Evolinc_SR_gID_046640	NA		NA		NA		M7	Heat responsive	NA		M1	Heat, H2O2, and Hypoxia response	NA
Evolinc_SR_gID_068737	NA		M4	Mitochondrial activities (ATP synthesis, etc)	M3	Photosynthesis	NA		NA		M1	Heat, H2O2, and Hypoxia response	NA
Evolinc_SR_gID_068729	NA		M4	Mitochondrial activities (ATP synthesis, etc)	M3	Photosynthesis	NA		NA		M1	Heat, H2O2, and Hypoxia response	NA
Evolinc_SR_gID_068800	M1	Heat response	NA		M3	Photosynthesis	NA		NA		M1	Heat, H2O2, and Hypoxia response	NA
Evolinc_SR_gID_068674	M1	Heat response	NA		M3	Photosynthesis	NA		NA		M1	Heat, H2O2, and Hypoxia response	NA
Evolinc_SR_gID_018392	NA		NA		M3	Photosynthesis	NA		NA		M1	Heat, H2O2, and Hypoxia response	NA
Evolinc_SR_gID_068678	NA		NA		M3	Photosynthesis	NA		NA		M1	Heat, H2O2, and Hypoxia response	NA
Evolinc_SR_gID_068801	NA		NA		M3	Photosynthesis	NA		NA		M1	Heat, H2O2, and Hypoxia response	NA
Evolinc_SR_gID_068701	NA		NA		M3	Photosynthesis	NA		NA		M1	Heat, H2O2, and Hypoxia response	NA
Evolinc_SR_gID_018410	NA		NA		M3	Photosynthesis	NA		NA		M1	Heat, H2O2, and Hypoxia response	NA
Evolinc_SR_gID_068797	NA		NA		M3	Photosynthesis	NA		NA		M1	Heat, H2O2, and Hypoxia response	NA
Evolinc_SR_gID_068649	NA		NA		M3	Photosynthesis	NA		NA		M1	Heat, H2O2, and Hypoxia response	NA
Evolinc_SR_gID_068720	NA		NA		M3	Photosynthesis	NA		NA		M1	Heat, H2O2, and Hypoxia response	NA
Evolinc_SR_gID_068677	NA		NA		M3	Photosynthesis	NA		NA		M1	Heat, H2O2, and Hypoxia response	NA
Evolinc_SR_gID_068679	NA		NA		M3	Photosynthesis	NA		NA		M1	Heat, H2O2, and Hypoxia response	NA
AT2G08215	NA		M10	N.S.	NA		NA		NA		M1	Heat, H2O2, and Hypoxia response	NA
Evolinc_LR_gID_000022	M3	N.S.	M3	Drought response	NA		NA		NA		M1	Heat, H2O2, and Hypoxia response	NA
Evolinc_SR_gID_068743	M1	Heat response	M4	Mitochondrial activities (ATP synthesis, etc)	NA		NA		NA		M1	Heat, H2O2, and Hypoxia response	NA
Evolinc_SR_gID_068753	M1	Heat response	M4	Mitochondrial activities (ATP synthesis, etc)	NA		NA		NA		M1	Heat, H2O2, and Hypoxia response	NA
Evolinc_SR_gID_024248	M1	Heat response	M4	Mitochondrial activities (ATP synthesis, etc)	NA		NA		NA		M1	Heat, H2O2, and Hypoxia response	NA
Evolinc_SR_gID_068752	NA		M4	Mitochondrial activities (ATP synthesis, etc)	NA		NA		NA		M1	Heat, H2O2, and Hypoxia response	NA
Evolinc_SR_gID_024293	NA		M4	Mitochondrial activities (ATP synthesis, etc)	NA		NA		NA		M1	Heat, H2O2, and Hypoxia response	NA
Evolinc_SR_gID_028650	NA		M4	Mitochondrial activities (ATP synthesis, etc)	NA		NA		NA		M1	Heat, H2O2, and Hypoxia response	NA
AT5G00985	M1	Heat response	NA		NA		NA		NA		M1	Heat, H2O2, and Hypoxia response	NA
Evolinc_SR_gID_068702	M1	Heat response	NA		NA		NA		NA		M1	Heat, H2O2, and Hypoxia response	NA
Evolinc_SR_gID_068715	M1	Heat response	NA		NA		NA		NA		M1	Heat, H2O2, and Hypoxia response	NA
Evolinc_SR_gID_024267	M1	Heat response	NA		NA		NA		NA		M1	Heat, H2O2, and Hypoxia response	NA
Evolinc_SR_gID_000489	M1	Heat response	NA		NA		NA		NA		M1	Heat, H2O2, and Hypoxia response	NA
AT4G04675	M10	N.S.	NA		NA		NA		NA		M1	Heat, H2O2, and Hypoxia response	NA
Evolinc_SR_gID_010863	M2	N.S.	NA		NA		NA		NA		M1	Heat, H2O2, and Hypoxia response	NA
Evolinc_SR_gID_068755	M2	N.S.	NA		NA		NA		NA		M1	Heat, H2O2, and Hypoxia response	NA
Evolinc_SR_gID_068661	M2	N.S.	NA		NA		NA		NA		M1	Heat, H2O2, and Hypoxia response	NA
AT3G06125	NA		NA		NA		NA		NA		M1	Heat, H2O2, and Hypoxia response	NA
Evolinc_SR_gID_024282	NA		NA		NA		NA		NA		M1	Heat, H2O2, and Hypoxia response	NA
AT2G05205	NA		NA		NA		NA		NA		M1	Heat, H2O2, and Hypoxia response	NA
AT1G05533	NA		NA		NA		NA		NA		M1	Heat, H2O2, and Hypoxia response	NA
Evolinc_SR_gID_024272	NA		NA		NA		NA		NA		M1	Heat, H2O2, and Hypoxia response	NA
Evolinc_SR_gID_065694	NA		NA		NA		NA		NA		M1	Heat, H2O2, and Hypoxia response	NA
Evolinc_SR_gID_068723	NA		NA		NA		NA		NA		M1	Heat, H2O2, and Hypoxia response	NA
Evolinc_SR_gID_068726	NA		NA		NA		NA		NA		M1	Heat, H2O2, and Hypoxia response	NA
Evolinc_SR_gID_041491	NA		NA		NA		NA		NA		M1	Heat, H2O2, and Hypoxia response	NA
Evolinc_SR_gID_068705	NA		NA		NA		NA		NA		M1	Heat, H2O2, and Hypoxia response	NA
Evolinc_SR_gID_068733	NA		NA		NA		NA		NA		M1	Heat, H2O2, and Hypoxia response	NA
Evolinc_SR_gID_068713	NA		NA		NA		NA		NA		M1	Heat, H2O2, and Hypoxia response	NA
AT3G04815	NA		NA		NA		NA		NA		M1	Heat, H2O2, and Hypoxia response	NA
Evolinc_SR_gID_068794	NA		NA		NA		NA		NA		M1	Heat, H2O2, and Hypoxia response	NA
AT1G09343	NA		NA		NA		NA		NA		M1	Heat, H2O2, and Hypoxia response	NA
Evolinc_SR_gID_068725	NA		NA		NA		NA		NA		M1	Heat, H2O2, and Hypoxia response	NA
Evolinc_SR_gID_068692	NA		NA		NA		NA		NA		M1	Heat, H2O2, and Hypoxia response	NA
Evolinc_SR_gID_018428	NA		NA		NA		NA		NA		M1	Heat, H2O2, and Hypoxia response	NA
Evolinc_SR_gID_068653	NA		NA		NA		NA		NA		M1	Heat, H2O2, and Hypoxia response	NA
Evolinc_SR_gID_009156	NA		NA		NA		NA		NA		M1	Heat, H2O2, and Hypoxia response	NA
Evolinc_SR_gID_068776	NA		NA		NA		NA		NA		M1	Heat, H2O2, and Hypoxia response	NA
Evolinc_SR_gID_038309	NA		NA		NA		NA		NA		M1	Heat, H2O2, and Hypoxia response	NA
Evolinc_SR_gID_068727	NA		NA		NA		NA		NA		M1	Heat, H2O2, and Hypoxia response	NA
Evolinc_SR_gID_068707	NA		NA		NA		NA		NA		M1	Heat, H2O2, and Hypoxia response	NA
Evolinc_SR_gID_054061	NA		NA		NA		NA		NA		M1	Heat, H2O2, and Hypoxia response	NA
Evolinc_SR_gID_044820	NA		NA		NA		NA		NA		M1	Heat, H2O2, and Hypoxia response	NA
Evolinc_SR_gID_054330	NA		NA		NA		NA		NA		M1	Heat, H2O2, and Hypoxia response	NA
Evolinc_SR_gID_068680	NA		NA		NA		NA		NA		M1	Heat, H2O2, and Hypoxia response	NA
AT1G08393	NA		NA		NA		NA		NA		M1	Heat, H2O2, and Hypoxia response	NA
Evolinc_SR_gID_068732	NA		NA		NA		NA		NA		M1	Heat, H2O2, and Hypoxia response	NA
Evolinc_SR_gID_068718	NA		NA		NA		NA		NA		M1	Heat, H2O2, and Hypoxia response	NA
Evolinc_SR_gID_024244	NA		NA		NA		NA		NA		M1	Heat, H2O2, and Hypoxia response	NA
Evolinc_SR_gID_068742	NA		NA		NA		NA		NA		M1	Heat, H2O2, and Hypoxia response	NA
Evolinc_SR_gID_068736	NA		NA		NA		NA		NA		M1	Heat, H2O2, and Hypoxia response	NA
AT1G09043	NA		NA		NA		NA		NA		M1	Heat, H2O2, and Hypoxia response	NA
AT2G09725	NA		NA		NA		NA		NA		M1	Heat, H2O2, and Hypoxia response	NA
Evolinc_SR_gID_021232	NA		NA		NA		NA		NA		M1	Heat, H2O2, and Hypoxia response	NA
Evolinc_SR_gID_028437	NA		NA		NA		NA		NA		M1	Heat, H2O2, and Hypoxia response	NA
Evolinc_SR_gID_038529	NA		NA		NA		NA		NA		M1	Heat, H2O2, and Hypoxia response	NA
Evolinc_SR_gID_068671	NA		NA		NA		NA		NA		M1	Heat, H2O2, and Hypoxia response	NA
Evolinc_SR_gID_068717	NA		NA		NA		NA		NA		M1	Heat, H2O2, and Hypoxia response	NA
Evolinc_SR_gID_001881	NA		NA		NA		NA		NA		M1	Heat, H2O2, and Hypoxia response	NA
Evolinc_SR_gID_040596	NA		NA		NA		NA		NA		M1	Heat, H2O2, and Hypoxia response	NA
Evolinc_SR_gID_068698	NA		NA		NA		NA		NA		M1	Heat, H2O2, and Hypoxia response	NA
Evolinc_SR_gID_068162	NA		NA		NA		NA		NA		M1	Heat, H2O2, and Hypoxia response	NA
Evolinc_SR_gID_034597	NA		NA		NA		NA		NA		M1	Heat, H2O2, and Hypoxia response	NA
AT4G09185	NA		NA		NA		NA		NA		M1	Heat, H2O2, and Hypoxia response	NA
AT3G07155	NA		NA		NA		NA		NA		M1	Heat, H2O2, and Hypoxia response	NA
Evolinc_SR_gID_068704	NA		NA		NA		NA		NA		M1	Heat, H2O2, and Hypoxia response	NA
Evolinc_SR_gID_007046	NA		NA		NA		NA		NA		M1	Heat, H2O2, and Hypoxia response	NA
Evolinc_SR_gID_029557	NA		NA		NA		NA		NA		M1	Heat, H2O2, and Hypoxia response	NA
Evolinc_SR_gID_002080	NA		NA		NA		NA		NA		M1	Heat, H2O2, and Hypoxia response	NA
Evolinc_SR_gID_009872	NA		NA		NA		NA		NA		M1	Heat, H2O2, and Hypoxia response	NA
Evolinc_SR_gID_009899	NA		NA		NA		NA		NA		M1	Heat, H2O2, and Hypoxia response	NA
Evolinc_SR_gID_007123	NA		NA		NA		NA		NA		M1	Heat, H2O2, and Hypoxia response	NA
Evolinc_SR_gID_028630	NA		NA		NA		NA		NA		M1	Heat, H2O2, and Hypoxia response	NA
Evolinc_SR_gID_000980	NA		NA		NA		NA		NA		M1	Heat, H2O2, and Hypoxia response	NA
AT1G06587	M1	Heat response	M1	Unfolded proteins (chaperone)	NA		Not.Correlated		NA		M1	Heat, H2O2, and Hypoxia response	NA
AT3G53365	M3	N.S.	M1	Unfolded proteins (chaperone)	NA		Not.Correlated		NA		M1	Heat, H2O2, and Hypoxia response	NA
Evolinc_SR_gID_047815	NA		NA		NA		Not.Correlated		NA		M1	Heat, H2O2, and Hypoxia response	NA
AT1G06537	M1	Heat response	M1	Unfolded proteins (chaperone)	M2	Response to hypoxia	M30	Photosynthesis	Not.Correlated		M1	Heat, H2O2, and Hypoxia response	M2	Photosynthesis
Evolinc_SR_gID_058094	NA		NA		NA		NA		M11	Hypoxia response	M10	Unfolded protein response (chaperone)	NA
AT1G50055	M6	N.S.	NA		NA		M15	ER associated and hormone responsive	M4	Oxidative stress	M10	Unfolded protein response (chaperone)	NA
Evolinc_SR_gID_016582	NA		NA		NA		M7	Heat responsive	NA		M10	Unfolded protein response (chaperone)	NA
Evolinc_SR_gID_046560	NA		NA		NA		NA		NA		M10	Unfolded protein response (chaperone)	NA
AT5G05745	NA		NA		NA		NA		NA		M10	Unfolded protein response (chaperone)	NA
Evolinc_SR_gID_014268	NA		NA		NA		NA		NA		M10	Unfolded protein response (chaperone)	NA
Evolinc_SR_gID_028203	NA		NA		NA		NA		NA		M10	Unfolded protein response (chaperone)	NA
Evolinc_SR_gID_065321	NA		NA		NA		NA		NA		M10	Unfolded protein response (chaperone)	NA
Evolinc_SR_gID_053495	NA		NA		NA		NA		NA		M10	Unfolded protein response (chaperone)	NA
Evolinc_SR_gID_005668	NA		NA		NA		NA		NA		M10	Unfolded protein response (chaperone)	NA
Evolinc_SR_gID_024973	NA		NA		NA		NA		NA		M10	Unfolded protein response (chaperone)	NA
AT4G09085	NA		NA		NA		NA		NA		M10	Unfolded protein response (chaperone)	NA
Evolinc_SR_gID_007965	NA		NA		NA		NA		NA		M10	Unfolded protein response (chaperone)	NA
Evolinc_SR_gID_026196	M3	N.S.	NA		M5	Response to Iron ions	M1	Photosynthesis	NA		M11	GA signaling	NA
Evolinc_SR_gID_045040	NA		NA		M4	Hypoxia	M28	N.S.	M11	Hypoxia response	M12	JA signaling	NA
Evolinc_SR_gID_045893	NA		NA		M5	Response to Iron ions	M1	Photosynthesis	M2	Photosynthesis	M12	JA signaling	NA
Evolinc_SR_gID_016958	M2	N.S.	M2	Photosynthesis and Oxidative stress associated	M5	Response to Iron ions	M1	Photosynthesis	M6	Cell wall biogenesis	M12	JA signaling	NA
AT2G07925	NA		NA		NA		NA		NA		M12	JA signaling	NA
Evolinc_SR_gID_042294	M5	N.S.	M2	Photosynthesis and Oxidative stress associated	M5	Response to Iron ions	M1	Photosynthesis	M6	Cell wall biogenesis	M13	lipid binding	NA
AT1G79075	M2	N.S.	M1	Unfolded proteins (chaperone)	M5	Response to Iron ions	M1	Photosynthesis	M1	Translation	M2	Photosynthesis	M2	Photosynthesis
AT1G06727	M1	Heat response	M2	Photosynthesis and Oxidative stress associated	M5	Response to Iron ions	M1	Photosynthesis	M1	Translation	M2	Photosynthesis	NA
AT1G09647	M3	N.S.	M2	Photosynthesis and Oxidative stress associated	M5	Response to Iron ions	M1	Photosynthesis	M1	Translation	M2	Photosynthesis	NA
AT4G06080	M4	Biotic stress response	M2	Photosynthesis and Oxidative stress associated	NA		M1	Photosynthesis	M1	Translation	M2	Photosynthesis	NA
Evolinc_SR_gID_062874	NA		M2	Photosynthesis and Oxidative stress associated	NA		M1	Photosynthesis	M1	Translation	M2	Photosynthesis	NA
Evolinc_SR_gID_045781	NA		NA		NA		NA		M1	Translation	M2	Photosynthesis	NA
AT2G08895	NA		NA		NA		NA		M11	Hypoxia response	M2	Photosynthesis	NA
AT4G05840	M1	Heat response	M4	Mitochondrial activities (ATP synthesis, etc)	NA		M1	Photosynthesis	M12	Protein localization	M2	Photosynthesis	NA
AT1G06123	NA		NA		NA		NA		M13	Lipid storage	M2	Photosynthesis	NA
Evolinc_SR_gID_068834	M7	Photosynthesis related	M2	Photosynthesis and Oxidative stress associated	M3	Photosynthesis	M16	N.S.	M18	Photosynthesis	M2	Photosynthesis	M2	Photosynthesis
Evolinc_SR_gID_068820	NA		M5	Bacterial response	M3	Photosynthesis	M16	N.S.	M18	Photosynthesis	M2	Photosynthesis	M2	Photosynthesis
Evolinc_SR_gID_068828	NA		M2	Photosynthesis and Oxidative stress associated	M3	Photosynthesis	M16	N.S.	M18	Photosynthesis	M2	Photosynthesis	NA
Evolinc_SR_gID_037531	NA		M2	Photosynthesis and Oxidative stress associated	NA		M16	N.S.	M18	Photosynthesis	M2	Photosynthesis	NA
Evolinc_SR_gID_047230	M1	Heat response	NA		M5	Response to Iron ions	M1	Photosynthesis	M2	Photosynthesis	M2	Photosynthesis	NA
Evolinc_LR_gID_000117	M2	N.S.	M2	Photosynthesis and Oxidative stress associated	NA		M1	Photosynthesis	M2	Photosynthesis	M2	Photosynthesis	NA
Evolinc_SR_gID_038600	M6	N.S.	M2	Photosynthesis and Oxidative stress associated	M9	Oxidative stress associated related	Not.Correlated		M2	Photosynthesis	M2	Photosynthesis	M2	Photosynthesis
Evolinc_SR_gID_026057	NA		NA		NA		NA		M3	Pollen tube formation	M2	Photosynthesis	NA
AT1G08697	M6	N.S.	NA		M4	Hypoxia	M6	Auxin responsive	M4	Oxidative stress	M2	Photosynthesis	M1	Drought, ABA, and Cold responsive
Evolinc_SR_gID_031406	NA		M2	Photosynthesis and Oxidative stress associated	M5	Response to Iron ions	M1	Photosynthesis	M6	Cell wall biogenesis	M2	Photosynthesis	NA
AT5G04075	NA		M2	Photosynthesis and Oxidative stress associated	NA		M1	Photosynthesis	M6	Cell wall biogenesis	M2	Photosynthesis	NA
Evolinc_SR_gID_002240	M1	Heat response	NA		NA		M1	Photosynthesis	M6	Cell wall biogenesis	M2	Photosynthesis	NA
Evolinc_SR_gID_058275	M4	Biotic stress response	M4	Mitochondrial activities (ATP synthesis, etc)	M5	Response to Iron ions	M1	Photosynthesis	M7	ADP binding	M2	Photosynthesis	NA
AT1G07187	M2	N.S.	M2	Photosynthesis and Oxidative stress associated	NA		M1	Photosynthesis	M7	ADP binding	M2	Photosynthesis	NA
Evolinc_SR_gID_013220	M2	N.S.	M2	Photosynthesis and Oxidative stress associated	NA		M1	Photosynthesis	M7	ADP binding	M2	Photosynthesis	NA
Evolinc_SR_gID_000968	NA		M2	Photosynthesis and Oxidative stress associated	NA		NA		M7	ADP binding	M2	Photosynthesis	NA
Evolinc_SR_gID_057291	NA		M1	Unfolded proteins (chaperone)	M2	Response to hypoxia	Not.Correlated		M7	ADP binding	M2	Photosynthesis	NA
AT5G03115	NA		NA		NA		M11	Salicylic acid signalling	M9	Salicylic acid signaling	M2	Photosynthesis	NA
Evolinc_SR_gID_048236	NA		NA		NA		M11	Salicylic acid signalling	M9	Salicylic acid signaling	M2	Photosynthesis	NA
AT3G09785	NA		M4	Mitochondrial activities (ATP synthesis, etc)	NA		NA		M9	Salicylic acid signaling	M2	Photosynthesis	NA
AT3G00970	NA		M10	N.S.	NA		Not.Correlated		M9	Salicylic acid signaling	M2	Photosynthesis	NA
Evolinc_SR_gID_040776	M1	Heat response	M2	Photosynthesis and Oxidative stress associated	M5	Response to Iron ions	M1	Photosynthesis	NA		M2	Photosynthesis	NA
Evolinc_SR_gID_021843	M3	N.S.	M2	Photosynthesis and Oxidative stress associated	M5	Response to Iron ions	M1	Photosynthesis	NA		M2	Photosynthesis	NA
AT4G06880	M3	N.S.	M2	Photosynthesis and Oxidative stress associated	M5	Response to Iron ions	M1	Photosynthesis	NA		M2	Photosynthesis	NA
Evolinc_SR_gID_016663	M5	N.S.	M2	Photosynthesis and Oxidative stress associated	M5	Response to Iron ions	M1	Photosynthesis	NA		M2	Photosynthesis	NA
Evolinc_SR_gID_014664	M8	N.S.	M2	Photosynthesis and Oxidative stress associated	M5	Response to Iron ions	M1	Photosynthesis	NA		M2	Photosynthesis	NA
Evolinc_SR_gID_026501	NA		M2	Photosynthesis and Oxidative stress associated	M5	Response to Iron ions	M1	Photosynthesis	NA		M2	Photosynthesis	NA
Evolinc_LR_gID_000200	M1	Heat response	M2	Photosynthesis and Oxidative stress associated	NA		M1	Photosynthesis	NA		M2	Photosynthesis	NA
AT3G09325	M1	Heat response	M2	Photosynthesis and Oxidative stress associated	NA		M1	Photosynthesis	NA		M2	Photosynthesis	NA
AT2G05075	M2	N.S.	M2	Photosynthesis and Oxidative stress associated	NA		M1	Photosynthesis	NA		M2	Photosynthesis	NA
Evolinc_SR_gID_023462	NA		M2	Photosynthesis and Oxidative stress associated	NA		M1	Photosynthesis	NA		M2	Photosynthesis	NA
Evolinc_SR_gID_046954	M6	N.S.	NA		NA		M1	Photosynthesis	NA		M2	Photosynthesis	NA
Evolinc_SR_gID_054951	NA		NA		NA		M1	Photosynthesis	NA		M2	Photosynthesis	NA
AT5G08715	NA		M9	Ribosomal RNA binding	NA		M11	Salicylic acid signalling	NA		M2	Photosynthesis	NA
Evolinc_SR_gID_024261	NA		M2	Photosynthesis and Oxidative stress associated	NA		M16	N.S.	NA		M2	Photosynthesis	NA
Evolinc_SR_gID_040924	NA		M4	Mitochondrial activities (ATP synthesis, etc)	NA		M28	N.S.	NA		M2	Photosynthesis	NA
Evolinc_SR_gID_008827	NA		NA		NA		M28	N.S.	NA		M2	Photosynthesis	NA
Evolinc_SR_gID_059693	NA		NA		NA		M28	N.S.	NA		M2	Photosynthesis	NA
Evolinc_LR_gID_000222	M2	N.S.	M1	Unfolded proteins (chaperone)	NA		M29	Photosynthesis	NA		M2	Photosynthesis	M12	N.S.
Evolinc_LR_gID_000197	NA		NA		NA		M3	Photosynthesis	NA		M2	Photosynthesis	NA
Evolinc_SR_gID_026566	NA		NA		NA		M6	Auxin responsive	NA		M2	Photosynthesis	NA
Evolinc_SR_gID_018397	NA		NA		M3	Photosynthesis	NA		NA		M2	Photosynthesis	NA
AT1G06983	M4	Biotic stress response	NA		M4	Hypoxia	NA		NA		M2	Photosynthesis	NA
Evolinc_SR_gID_066870	M1	Heat response	NA		M5	Response to Iron ions	NA		NA		M2	Photosynthesis	NA
AT3G13277	M1	Heat response	M1	Unfolded proteins (chaperone)	NA		NA		NA		M2	Photosynthesis	NA
AT1G64563	M1	Heat response	M1	Unfolded proteins (chaperone)	NA		NA		NA		M2	Photosynthesis	NA
AT4G31408	M1	Heat response	M1	Unfolded proteins (chaperone)	NA		NA		NA		M2	Photosynthesis	NA
AT2G08450	M2	N.S.	M1	Unfolded proteins (chaperone)	NA		NA		NA		M2	Photosynthesis	NA
AT2G08455	NA		M1	Unfolded proteins (chaperone)	NA		NA		NA		M2	Photosynthesis	NA
AT1G08923	NA		M1	Unfolded proteins (chaperone)	NA		NA		NA		M2	Photosynthesis	NA
AT4G02005	M1	Heat response	M4	Mitochondrial activities (ATP synthesis, etc)	NA		NA		NA		M2	Photosynthesis	NA
AT1G09693	NA		M4	Mitochondrial activities (ATP synthesis, etc)	NA		NA		NA		M2	Photosynthesis	NA
Evolinc_LR_gID_000180	M1	Heat response	NA		NA		NA		NA		M2	Photosynthesis	NA
Evolinc_SR_gID_034193	M1	Heat response	NA		NA		NA		NA		M2	Photosynthesis	NA
AT2G06002	M1	Heat response	NA		NA		NA		NA		M2	Photosynthesis	NA
Evolinc_SR_gID_037828	M1	Heat response	NA		NA		NA		NA		M2	Photosynthesis	NA
Evolinc_SR_gID_030100	M1	Heat response	NA		NA		NA		NA		M2	Photosynthesis	NA
AT2G08100	M1	Heat response	NA		NA		NA		NA		M2	Photosynthesis	NA
Evolinc_LR_gID_000113	M1	Heat response	NA		NA		NA		NA		M2	Photosynthesis	NA
Evolinc_SR_gID_053702	M1	Heat response	NA		NA		NA		NA		M2	Photosynthesis	NA
AT2G18735	M3	N.S.	NA		NA		NA		NA		M2	Photosynthesis	NA
AT2G07042	M3	N.S.	NA		NA		NA		NA		M2	Photosynthesis	NA
Evolinc_LR_gID_000208	M3	N.S.	NA		NA		NA		NA		M2	Photosynthesis	NA
AT2G08445	M3	N.S.	NA		NA		NA		NA		M2	Photosynthesis	NA
Evolinc_SR_gID_064596	NA		NA		NA		NA		NA		M2	Photosynthesis	NA
Evolinc_SR_gID_067803	NA		NA		NA		NA		NA		M2	Photosynthesis	NA
AT3G05085	NA		NA		NA		NA		NA		M2	Photosynthesis	NA
Evolinc_SR_gID_039248	NA		NA		NA		NA		NA		M2	Photosynthesis	NA
AT5G08725	NA		NA		NA		NA		NA		M2	Photosynthesis	NA
Evolinc_SR_gID_003605	NA		NA		NA		NA		NA		M2	Photosynthesis	NA
Evolinc_SR_gID_004279	NA		NA		NA		NA		NA		M2	Photosynthesis	NA
Evolinc_SR_gID_015136	NA		NA		NA		NA		NA		M2	Photosynthesis	NA
Evolinc_SR_gID_000863	NA		NA		NA		NA		NA		M2	Photosynthesis	NA
AT1G08033	NA		NA		NA		NA		NA		M2	Photosynthesis	NA
AT3G05055	NA		NA		NA		NA		NA		M2	Photosynthesis	NA
Evolinc_SR_gID_022781	NA		NA		NA		NA		NA		M2	Photosynthesis	NA
AT2G04365	NA		NA		NA		NA		NA		M2	Photosynthesis	NA
Evolinc_SR_gID_056333	NA		NA		NA		NA		NA		M2	Photosynthesis	NA
Evolinc_SR_gID_001812	NA		NA		NA		NA		NA		M2	Photosynthesis	NA
Evolinc_SR_gID_052258	NA		NA		NA		NA		NA		M2	Photosynthesis	NA
Evolinc_SR_gID_008754	NA		NA		NA		NA		NA		M2	Photosynthesis	NA
Evolinc_SR_gID_044629	NA		NA		NA		NA		NA		M2	Photosynthesis	NA
Evolinc_SR_gID_021661	NA		NA		NA		NA		NA		M2	Photosynthesis	NA
Evolinc_SR_gID_037331	NA		NA		NA		NA		NA		M2	Photosynthesis	NA
Evolinc_SR_gID_044630	NA		NA		NA		NA		NA		M2	Photosynthesis	NA
Evolinc_SR_gID_024711	NA		NA		NA		NA		NA		M2	Photosynthesis	NA
Evolinc_SR_gID_035646	NA		NA		NA		NA		NA		M2	Photosynthesis	NA
Evolinc_SR_gID_062692	NA		NA		NA		NA		NA		M2	Photosynthesis	NA
Evolinc_SR_gID_055156	NA		NA		NA		NA		NA		M2	Photosynthesis	NA
Evolinc_SR_gID_004278	NA		NA		NA		NA		NA		M2	Photosynthesis	NA
Evolinc_SR_gID_006430	NA		NA		NA		NA		NA		M2	Photosynthesis	NA
Evolinc_SR_gID_039672	NA		NA		NA		NA		NA		M2	Photosynthesis	NA
Evolinc_SR_gID_049010	NA		NA		NA		NA		NA		M2	Photosynthesis	NA
Evolinc_SR_gID_012084	NA		NA		NA		NA		NA		M2	Photosynthesis	NA
AT3G06315	NA		NA		NA		NA		NA		M2	Photosynthesis	NA
AT2G06575	NA		NA		NA		NA		NA		M2	Photosynthesis	NA
Evolinc_SR_gID_013816	NA		NA		NA		NA		NA		M2	Photosynthesis	NA
Evolinc_SR_gID_040515	NA		NA		NA		NA		NA		M2	Photosynthesis	NA
Evolinc_SR_gID_009595	NA		NA		NA		NA		NA		M2	Photosynthesis	NA
Evolinc_SR_gID_033259	NA		NA		NA		NA		NA		M2	Photosynthesis	NA
Evolinc_SR_gID_067619	NA		NA		NA		NA		NA		M2	Photosynthesis	NA
Evolinc_SR_gID_055905	NA		NA		NA		NA		NA		M2	Photosynthesis	NA
Evolinc_SR_gID_011784	NA		NA		NA		NA		NA		M2	Photosynthesis	NA
AT3G06465	NA		NA		NA		NA		NA		M2	Photosynthesis	NA
AT5G08735	NA		NA		NA		NA		NA		M2	Photosynthesis	NA
Evolinc_SR_gID_034672	NA		NA		NA		NA		NA		M2	Photosynthesis	NA
Evolinc_SR_gID_046915	NA		NA		NA		NA		NA		M2	Photosynthesis	NA
Evolinc_SR_gID_053078	NA		NA		NA		NA		NA		M2	Photosynthesis	NA
Evolinc_SR_gID_013817	NA		NA		NA		NA		NA		M2	Photosynthesis	NA
Evolinc_SR_gID_040987	NA		NA		NA		NA		NA		M2	Photosynthesis	NA
AT1G05013	NA		NA		NA		NA		NA		M2	Photosynthesis	NA
Evolinc_SR_gID_004280	NA		NA		NA		NA		NA		M2	Photosynthesis	NA
AT3G09265	NA		NA		NA		NA		NA		M2	Photosynthesis	NA
Evolinc_SR_gID_002542	NA		NA		NA		NA		NA		M2	Photosynthesis	NA
Evolinc_SR_gID_033957	NA		NA		NA		NA		NA		M2	Photosynthesis	NA
Evolinc_SR_gID_018502	NA		NA		NA		NA		NA		M2	Photosynthesis	NA
AT1G06073	NA		NA		NA		NA		NA		M2	Photosynthesis	NA
Evolinc_SR_gID_059402	NA		NA		NA		NA		NA		M2	Photosynthesis	NA
Evolinc_SR_gID_047233	NA		NA		NA		NA		NA		M2	Photosynthesis	NA
Evolinc_SR_gID_064094	NA		NA		NA		NA		NA		M2	Photosynthesis	NA
Evolinc_SR_gID_003821	NA		NA		NA		NA		NA		M2	Photosynthesis	NA
AT5G08225	NA		NA		NA		NA		NA		M2	Photosynthesis	NA
AT1G09097	NA		NA		NA		NA		NA		M2	Photosynthesis	NA
Evolinc_SR_gID_050099	NA		NA		NA		NA		NA		M2	Photosynthesis	NA
Evolinc_SR_gID_066184	NA		NA		NA		NA		NA		M2	Photosynthesis	NA
Evolinc_SR_gID_024112	NA		NA		NA		NA		NA		M2	Photosynthesis	NA
Evolinc_SR_gID_028279	NA		NA		NA		NA		NA		M2	Photosynthesis	NA
Evolinc_SR_gID_054066	NA		NA		NA		NA		NA		M2	Photosynthesis	NA
AT1G04127	NA		NA		NA		NA		NA		M2	Photosynthesis	NA
Evolinc_SR_gID_027399	NA		NA		NA		NA		NA		M2	Photosynthesis	NA
AT5G06085	NA		NA		NA		NA		NA		M2	Photosynthesis	NA
AT1G04997	NA		NA		NA		NA		NA		M2	Photosynthesis	NA
AT5G01985	NA		NA		NA		NA		NA		M2	Photosynthesis	NA
AT3G01095	NA		NA		NA		NA		NA		M2	Photosynthesis	NA
AT1G09973	NA		NA		NA		NA		NA		M2	Photosynthesis	NA
AT5G01975	NA		NA		NA		NA		NA		M2	Photosynthesis	NA
Evolinc_SR_gID_031610	NA		NA		NA		NA		NA		M2	Photosynthesis	NA
Evolinc_SR_gID_065466	NA		NA		NA		NA		NA		M2	Photosynthesis	NA
Evolinc_SR_gID_008364	NA		NA		NA		NA		NA		M2	Photosynthesis	NA
Evolinc_SR_gID_040481	NA		NA		NA		NA		NA		M2	Photosynthesis	NA
AT3G02745	NA		NA		NA		NA		NA		M2	Photosynthesis	NA
AT1G05613	NA		NA		NA		NA		NA		M2	Photosynthesis	NA
AT1G06933	NA		NA		NA		NA		NA		M2	Photosynthesis	NA
AT4G08865	NA		NA		NA		NA		NA		M2	Photosynthesis	NA
Evolinc_SR_gID_010684	NA		NA		NA		NA		NA		M2	Photosynthesis	NA
Evolinc_SR_gID_066663	NA		NA		NA		NA		NA		M2	Photosynthesis	NA
Evolinc_SR_gID_065615	NA		NA		NA		NA		NA		M2	Photosynthesis	NA
Evolinc_SR_gID_057981	NA		NA		NA		NA		NA		M2	Photosynthesis	NA
Evolinc_SR_gID_027533	NA		NA		NA		NA		NA		M2	Photosynthesis	NA
Evolinc_SR_gID_038909	NA		NA		NA		NA		NA		M2	Photosynthesis	NA
AT4G39404	M1	Heat response	M4	Mitochondrial activities (ATP synthesis, etc)	M1	Translation	Not.Correlated		NA		M2	Photosynthesis	NA
Evolinc_SR_gID_017579	NA		M4	Mitochondrial activities (ATP synthesis, etc)	M9	Oxidative stress associated related	Not.Correlated		NA		M2	Photosynthesis	NA
Evolinc_SR_gID_006679	NA		M2	Photosynthesis and Oxidative stress associated	NA		NA		M1	Translation	M3	ABA responsive and Starch catabolism	NA
Evolinc_SR_gID_043190	NA		NA		NA		M28	N.S.	M11	Hypoxia response	M3	ABA responsive and Starch catabolism	NA
AT3G09415	M2	N.S.	M1	Unfolded proteins (chaperone)	NA		M17	Translation and ATP synthesis	M2	Photosynthesis	M3	ABA responsive and Starch catabolism	M2	Photosynthesis
AT2G09490	NA		M1	Unfolded proteins (chaperone)	M1	Translation	M1	Photosynthesis	M5	Biotic stress	M3	ABA responsive and Starch catabolism	NA
AT2G08825	NA		NA		NA		NA		M5	Biotic stress	M3	ABA responsive and Starch catabolism	NA
AT2G08820	NA		NA		M3	Photosynthesis	Not.Correlated		M5	Biotic stress	M3	ABA responsive and Starch catabolism	NA
Evolinc_SR_gID_009474	NA		NA		NA		NA		M7	ADP binding	M3	ABA responsive and Starch catabolism	NA
AT5G06795	NA		M2	Photosynthesis and Oxidative stress associated	NA		Not.Correlated		M7	ADP binding	M3	ABA responsive and Starch catabolism	NA
AT3G09345	M3	N.S.	M2	Photosynthesis and Oxidative stress associated	NA		M1	Photosynthesis	NA		M3	ABA responsive and Starch catabolism	NA
Evolinc_SR_gID_015804	NA		M2	Photosynthesis and Oxidative stress associated	NA		NA		NA		M3	ABA responsive and Starch catabolism	NA
AT1G06417	NA		M4	Mitochondrial activities (ATP synthesis, etc)	NA		NA		NA		M3	ABA responsive and Starch catabolism	NA
Evolinc_SR_gID_010246	NA		NA		NA		NA		NA		M3	ABA responsive and Starch catabolism	NA
Evolinc_SR_gID_014572	NA		NA		NA		NA		NA		M3	ABA responsive and Starch catabolism	NA
Evolinc_SR_gID_068062	NA		NA		NA		NA		NA		M3	ABA responsive and Starch catabolism	NA
AT2G22482	M2	N.S.	M2	Photosynthesis and Oxidative stress associated	NA		Not.Correlated		NA		M3	ABA responsive and Starch catabolism	M2	Photosynthesis
Evolinc_SR_gID_007833	M1	Heat response	M2	Photosynthesis and Oxidative stress associated	NA		NA		Not.Correlated		M3	ABA responsive and Starch catabolism	NA
AT3G01235	M2	N.S.	M2	Photosynthesis and Oxidative stress associated	NA		M1	Photosynthesis	M1	Translation	M4	Circadian regulation and JA response	NA
Evolinc_SR_gID_048690	NA		NA		NA		NA		M1	Translation	M4	Circadian regulation and JA response	NA
Evolinc_SR_gID_025664	M3	N.S.	M2	Photosynthesis and Oxidative stress associated	NA		M1	Photosynthesis	M11	Hypoxia response	M4	Circadian regulation and JA response	NA
AT3G07675	M2	N.S.	M2	Photosynthesis and Oxidative stress associated	NA		M1	Photosynthesis	M7	ADP binding	M4	Circadian regulation and JA response	NA
Evolinc_SR_gID_008823	NA		M2	Photosynthesis and Oxidative stress associated	M4	Hypoxia	M1	Photosynthesis	M9	Salicylic acid signaling	M4	Circadian regulation and JA response	NA
AT2G31585	NA		NA		NA		M24	N.S.	M9	Salicylic acid signaling	M4	Circadian regulation and JA response	NA
AT2G05518	M5	N.S.	M3	Drought response	NA		M6	Auxin responsive	M9	Salicylic acid signaling	M4	Circadian regulation and JA response	M2	Photosynthesis
Evolinc_LR_gID_000014	M1	Heat response	NA		NA		M6	Auxin responsive	M9	Salicylic acid signaling	M4	Circadian regulation and JA response	M7	Salicylic acid responsive
AT2G06185	NA		M1	Unfolded proteins (chaperone)	NA		NA		M9	Salicylic acid signaling	M4	Circadian regulation and JA response	NA
Evolinc_SR_gID_042348	M2	N.S.	M2	Photosynthesis and Oxidative stress associated	NA		M1	Photosynthesis	NA		M4	Circadian regulation and JA response	NA
AT5G48412	M1	Heat response	NA		NA		M24	N.S.	NA		M4	Circadian regulation and JA response	NA
AT1G11175	M10	N.S.	NA		NA		M24	N.S.	NA		M4	Circadian regulation and JA response	NA
Evolinc_LR_gID_000079	M1	Heat response	NA		NA		NA		NA		M4	Circadian regulation and JA response	NA
AT2G08890	NA		NA		NA		NA		NA		M4	Circadian regulation and JA response	NA
AT3G01425	NA		M2	Photosynthesis and Oxidative stress associated	M4	Hypoxia	Not.Correlated		NA		M4	Circadian regulation and JA response	NA
Evolinc_SR_gID_000209	NA		NA		NA		NA		Not.Correlated		M4	Circadian regulation and JA response	NA
AT1G46554	NA		NA		NA		M8	Response to wounding (and JA)	M1	Translation	M5	Circadian regulation and ABA response	M1	Drought, ABA, and Cold responsive
Evolinc_SR_gID_010107	M3	N.S.	M2	Photosynthesis and Oxidative stress associated	NA		M1	Photosynthesis	M2	Photosynthesis	M5	Circadian regulation and ABA response	NA
Evolinc_SR_gID_001487	M1	Heat response	M2	Photosynthesis and Oxidative stress associated	NA		M6	Auxin responsive	M6	Cell wall biogenesis	M5	Circadian regulation and ABA response	NA
AT3G06755	M2	N.S.	M2	Photosynthesis and Oxidative stress associated	M5	Response to Iron ions	M1	Photosynthesis	M9	Salicylic acid signaling	M5	Circadian regulation and ABA response	NA
AT1G07323	M2	N.S.	M2	Photosynthesis and Oxidative stress associated	M5	Response to Iron ions	M1	Photosynthesis	NA		M5	Circadian regulation and ABA response	NA
AT3G03165	M1	Heat response	M6	Wounding response (also JA)	NA		M4	ABA and drought	NA		M5	Circadian regulation and ABA response	M1	Drought, ABA, and Cold responsive
Evolinc_SR_gID_002942	M1	Heat response	M2	Photosynthesis and Oxidative stress associated	NA		M1	Photosynthesis	M15	Glucosinolate biosynthesis	M6	Biotic stress response	NA
AT1G11185	M1	Heat response	M4	Mitochondrial activities (ATP synthesis, etc)	M4	Hypoxia	M5	Hypoxia response	M17	Cell wall biogenesis	M6	Biotic stress response	M1	Drought, ABA, and Cold responsive
Evolinc_SR_gID_028438	M6	N.S.	M4	Mitochondrial activities (ATP synthesis, etc)	NA		M1	Photosynthesis	M2	Photosynthesis	M6	Biotic stress response	NA
AT1G34418	NA		NA		NA		M16	N.S.	NA		M6	Biotic stress response	NA
AT1G03987	NA		NA		NA		NA		NA		M6	Biotic stress response	NA
Evolinc_SR_gID_016381	NA		NA		NA		NA		NA		M6	Biotic stress response	NA
Evolinc_SR_gID_021360	M1	Heat response	M2	Photosynthesis and Oxidative stress associated	M5	Response to Iron ions	M1	Photosynthesis	M2	Photosynthesis	M7	Cold and Drought response	NA
Evolinc_SR_gID_051113	NA		NA		NA		NA		M3	Pollen tube formation	M7	Cold and Drought response	NA
AT4G07395	M3	N.S.	M8	Photosynthesis	NA		NA		NA		M7	Cold and Drought response	NA
Evolinc_SR_gID_026487	NA		M8	Photosynthesis	NA		NA		NA		M7	Cold and Drought response	NA
Evolinc_SR_gID_063213	NA		NA		NA		NA		NA		M7	Cold and Drought response	NA
Evolinc_SR_gID_020215	NA		NA		NA		NA		NA		M7	Cold and Drought response	NA
Evolinc_LR_gID_000268	M1	Heat response	NA		NA		NA		M11	Hypoxia response	M8	Hypoxia response	NA
Evolinc_SR_gID_036994	NA		NA		NA		NA		M11	Hypoxia response	M8	Hypoxia response	NA
AT3G09185	NA		NA		NA		NA		NA		M8	Hypoxia response	NA
AT2G04195	NA		NA		NA		NA		NA		M9	Growth regulation	NA
Evolinc_SR_gID_020182	NA		NA		NA		NA		NA		M9	Growth regulation	NA
AT3G12965	M2	N.S.	M1	Unfolded proteins (chaperone)	M1	Translation	M1	Photosynthesis	M1	Translation	NA		M2	Photosynthesis
AT4G07170	M1	Heat response	M2	Photosynthesis and Oxidative stress associated	M5	Response to Iron ions	M1	Photosynthesis	M1	Translation	NA		NA
AT3G06962	NA		Not.Correlated		M6	Cell division and cell wall formation	M1	Photosynthesis	M1	Translation	NA		NA
AT3G07465	M4	Biotic stress response	NA		NA		M1	Photosynthesis	M1	Translation	NA		NA
Evolinc_LR_gID_000071	NA		NA		NA		M1	Photosynthesis	M1	Translation	NA		NA
AT1G06733	NA		NA		NA		M11	Salicylic acid signalling	M1	Translation	NA		NA
Evolinc_SR_gID_050112	M1	Heat response	NA		M1	Translation	M17	Translation and ATP synthesis	M1	Translation	NA		M2	Photosynthesis
AT1G67105	NA		NA		M2	Response to hypoxia	M6	Auxin responsive	M1	Translation	NA		M4	Circadian regulation
AT2G36307	M1	Heat response	NA		NA		M6	Auxin responsive	M1	Translation	NA		NA
AT4G04223	M5	N.S.	M9	Ribosomal RNA binding	M7	Membrane components	M8	Response to wounding (and JA)	M1	Translation	NA		M2	Photosynthesis
AT1G04425	M2	N.S.	M3	Drought response	NA		M9	Cell division	M1	Translation	NA		M2	Photosynthesis
AT1G43765	M1	Heat response	NA		NA		M9	Cell division	M1	Translation	NA		M2	Photosynthesis
AT1G78865	M5	N.S.	M3	Drought response	NA		M9	Cell division	M1	Translation	NA		M3	Hypoxia response
AT3G59765	M2	N.S.	M3	Drought response	NA		M9	Cell division	M1	Translation	NA		NA
Evolinc_LR_gID_000030	M1	Heat response	NA		NA		M9	Cell division	M1	Translation	NA		NA
AT4G26255	M1	Heat response	NA		NA		NA		M1	Translation	NA		M6	Cell wall organization
Evolinc_SR_gID_023900	NA		NA		M1	Translation	NA		M1	Translation	NA		NA
AT2G05125	NA		NA		M6	Cell division and cell wall formation	NA		M1	Translation	NA		NA
Evolinc_SR_gID_042697	M5	N.S.	M2	Photosynthesis and Oxidative stress associated	NA		NA		M1	Translation	NA		NA
AT1G09573	M1	Heat response	NA		NA		NA		M1	Translation	NA		NA
Evolinc_LR_gID_000218	M2	N.S.	NA		NA		NA		M1	Translation	NA		NA
Evolinc_LR_gID_000195	M2	N.S.	NA		NA		NA		M1	Translation	NA		NA
Evolinc_LR_gID_000246	NA		NA		NA		NA		M1	Translation	NA		NA
AT2G07055	NA		NA		NA		NA		M1	Translation	NA		NA
AT2G07435	NA		NA		NA		NA		M1	Translation	NA		NA
Evolinc_SR_gID_050835	NA		NA		NA		NA		M1	Translation	NA		NA
Evolinc_SR_gID_017284	NA		NA		NA		NA		M1	Translation	NA		NA
Evolinc_SR_gID_036271	NA		NA		NA		NA		M1	Translation	NA		NA
AT2G09835	NA		NA		NA		NA		M1	Translation	NA		NA
AT5G49615	NA		NA		NA		NA		M1	Translation	NA		NA
Evolinc_SR_gID_057945	NA		NA		NA		NA		M1	Translation	NA		NA
Evolinc_SR_gID_061867	NA		M2	Photosynthesis and Oxidative stress associated	NA		Not.Correlated		M1	Translation	NA		NA
AT4G06835	NA		NA		M5	Response to Iron ions	M1	Photosynthesis	M10	Heat and H2O2 response	NA		NA
AT5G00855	M10	N.S.	NA		NA		M11	Salicylic acid signalling	M10	Heat and H2O2 response	NA		NA
Evolinc_SR_gID_018922	M2	N.S.	M2	Photosynthesis and Oxidative stress associated	NA		M17	Translation and ATP synthesis	M10	Heat and H2O2 response	NA		NA
AT2G14878	NA		NA		M1	Translation	M3	Photosynthesis	M10	Heat and H2O2 response	NA		NA
Evolinc_SR_gID_042062	NA		NA		NA		NA		M10	Heat and H2O2 response	NA		NA
Evolinc_SR_gID_068479	NA		NA		NA		NA		M10	Heat and H2O2 response	NA		NA
Evolinc_SR_gID_009734	NA		NA		NA		NA		M11	Hypoxia response	NA		NA
Evolinc_SR_gID_042860	NA		NA		NA		NA		M12	Protein localization	NA		NA
AT5G57735	NA		NA		NA		NA		M12	Protein localization	NA		NA
Evolinc_SR_gID_054876	NA		NA		NA		NA		M12	Protein localization	NA		NA
Evolinc_SR_gID_017329	NA		NA		NA		NA		M12	Protein localization	NA		NA
Evolinc_LR_gID_000207	NA		NA		NA		NA		M12	Protein localization	NA		NA
Evolinc_SR_gID_000389	NA		NA		NA		NA		M12	Protein localization	NA		NA
Evolinc_SR_gID_057597	NA		NA		NA		NA		M12	Protein localization	NA		NA
AT3G08080	NA		NA		NA		NA		M12	Protein localization	NA		NA
Evolinc_SR_gID_060309	NA		NA		NA		NA		M12	Protein localization	NA		NA
Evolinc_SR_gID_065081	NA		NA		NA		NA		M12	Protein localization	NA		NA
AT1G08487	NA		NA		M2	Response to hypoxia	NA		M13	Lipid storage	NA		NA
AT1G08403	NA		NA		M5	Response to Iron ions	NA		M13	Lipid storage	NA		NA
AT1G08413	NA		NA		M5	Response to Iron ions	NA		M13	Lipid storage	NA		NA
Evolinc_SR_gID_037604	NA		NA		NA		NA		M13	Lipid storage	NA		NA
Evolinc_SR_gID_028794	NA		NA		NA		NA		M13	Lipid storage	NA		NA
Evolinc_SR_gID_022273	NA		NA		NA		NA		M13	Lipid storage	NA		NA
Evolinc_LR_gID_000009	NA		NA		NA		NA		M13	Lipid storage	NA		NA
Evolinc_SR_gID_005690	NA		NA		NA		NA		M13	Lipid storage	NA		NA
Evolinc_SR_gID_045800	NA		NA		NA		NA		M13	Lipid storage	NA		NA
Evolinc_SR_gID_013795	NA		NA		NA		NA		M13	Lipid storage	NA		NA
AT4G05700	NA		NA		NA		NA		M13	Lipid storage	NA		NA
Evolinc_LR_gID_000016	NA		NA		NA		NA		M13	Lipid storage	NA		NA
Evolinc_SR_gID_007690	NA		NA		NA		NA		M13	Lipid storage	NA		NA
Evolinc_SR_gID_059520	NA		NA		NA		NA		M13	Lipid storage	NA		NA
Evolinc_SR_gID_022299	NA		NA		NA		NA		M13	Lipid storage	NA		NA
Evolinc_SR_gID_054586	NA		NA		NA		NA		M13	Lipid storage	NA		NA
AT2G06585	NA		NA		NA		NA		M13	Lipid storage	NA		NA
Evolinc_SR_gID_001275	NA		NA		NA		NA		M13	Lipid storage	NA		NA
Evolinc_LR_gID_000120	NA		NA		NA		NA		M13	Lipid storage	NA		NA
Evolinc_SR_gID_035304	NA		NA		NA		NA		M13	Lipid storage	NA		NA
AT4G08265	NA		NA		NA		NA		M13	Lipid storage	NA		NA
Evolinc_LR_gID_000188	NA		NA		NA		NA		M13	Lipid storage	NA		NA
Evolinc_LR_gID_000185	NA		NA		NA		NA		M13	Lipid storage	NA		NA
Evolinc_SR_gID_020485	NA		NA		NA		NA		M13	Lipid storage	NA		NA
AT2G04325	NA		NA		NA		NA		M13	Lipid storage	NA		NA
Evolinc_SR_gID_041964	NA		NA		NA		NA		M13	Lipid storage	NA		NA
Evolinc_SR_gID_047562	NA		NA		NA		NA		M13	Lipid storage	NA		NA
Evolinc_SR_gID_023486	NA		NA		NA		NA		M13	Lipid storage	NA		NA
Evolinc_SR_gID_017554	NA		NA		NA		NA		M13	Lipid storage	NA		NA
Evolinc_SR_gID_046692	NA		NA		NA		NA		M13	Lipid storage	NA		NA
AT4G07160	NA		NA		NA		NA		M13	Lipid storage	NA		NA
Evolinc_SR_gID_052419	NA		NA		NA		NA		M13	Lipid storage	NA		NA
AT3G05385	NA		NA		M3	Photosynthesis	NA		M14	Biotic stress	NA		NA
Evolinc_SR_gID_044928	NA		NA		NA		NA		M14	Biotic stress	NA		NA
Evolinc_SR_gID_044927	NA		NA		NA		NA		M14	Biotic stress	NA		NA
Evolinc_SR_gID_044929	NA		NA		NA		NA		M14	Biotic stress	NA		NA
Evolinc_SR_gID_068238	NA		NA		NA		NA		M14	Biotic stress	NA		NA
Evolinc_SR_gID_017374	NA		NA		NA		NA		M14	Biotic stress	NA		NA
AT1G08417	NA		NA		NA		NA		M14	Biotic stress	NA		NA
Evolinc_LR_gID_000049	NA		NA		NA		NA		M14	Biotic stress	NA		NA
Evolinc_SR_gID_067817	NA		NA		NA		NA		M14	Biotic stress	NA		NA
AT2G09715	NA		NA		NA		NA		M14	Biotic stress	NA		NA
AT5G06765	NA		NA		NA		NA		M14	Biotic stress	NA		NA
AT5G03295	NA		NA		NA		NA		M14	Biotic stress	NA		NA
Evolinc_SR_gID_029118	NA		NA		NA		NA		M14	Biotic stress	NA		NA
AT1G07497	NA		NA		NA		NA		M14	Biotic stress	NA		NA
Evolinc_SR_gID_012936	NA		NA		NA		NA		M14	Biotic stress	NA		NA
AT3G08315	NA		NA		NA		NA		M14	Biotic stress	NA		NA
Evolinc_LR_gID_000145	NA		NA		NA		NA		M14	Biotic stress	NA		NA
Evolinc_SR_gID_018800	NA		NA		NA		NA		M14	Biotic stress	NA		NA
Evolinc_LR_gID_000240	NA		NA		NA		NA		M14	Biotic stress	NA		NA
Evolinc_LR_gID_000259	NA		M2	Photosynthesis and Oxidative stress associated	NA		M11	Salicylic acid signalling	M16	Flower development	NA		NA
AT2G05045	NA		NA		M5	Response to Iron ions	NA		M16	Flower development	NA		NA
AT1G04207	NA		NA		NA		NA		M16	Flower development	NA		NA
AT1G08283	M2	N.S.	NA		NA		M6	Auxin responsive	M17	Cell wall biogenesis	NA		M2	Photosynthesis
Evolinc_SR_gID_068822	M1	Heat response	M2	Photosynthesis and Oxidative stress associated	M3	Photosynthesis	M16	N.S.	M18	Photosynthesis	NA		M2	Photosynthesis
Evolinc_SR_gID_068823	M2	N.S.	M2	Photosynthesis and Oxidative stress associated	M3	Photosynthesis	M16	N.S.	M18	Photosynthesis	NA		M2	Photosynthesis
Evolinc_SR_gID_068835	M7	Photosynthesis related	M2	Photosynthesis and Oxidative stress associated	M3	Photosynthesis	M16	N.S.	M18	Photosynthesis	NA		M2	Photosynthesis
Evolinc_SR_gID_068811	M7	Photosynthesis related	M2	Photosynthesis and Oxidative stress associated	M3	Photosynthesis	M16	N.S.	M18	Photosynthesis	NA		M2	Photosynthesis
Evolinc_SR_gID_068814	M7	Photosynthesis related	M2	Photosynthesis and Oxidative stress associated	M3	Photosynthesis	M16	N.S.	M18	Photosynthesis	NA		NA
Evolinc_SR_gID_068810	M7	Photosynthesis related	M2	Photosynthesis and Oxidative stress associated	NA		M16	N.S.	M18	Photosynthesis	NA		NA
Evolinc_LR_gID_000293	M2	N.S.	M9	Ribosomal RNA binding	M3	Photosynthesis	M17	Translation and ATP synthesis	M18	Photosynthesis	NA		M2	Photosynthesis
Evolinc_SR_gID_068815	M7	Photosynthesis related	NA		M3	Photosynthesis	M17	Translation and ATP synthesis	M18	Photosynthesis	NA		M2	Photosynthesis
Evolinc_SR_gID_068833	NA		NA		M3	Photosynthesis	M17	Translation and ATP synthesis	M18	Photosynthesis	NA		M2	Photosynthesis
Evolinc_SR_gID_068816	M7	Photosynthesis related	M1	Unfolded proteins (chaperone)	M3	Photosynthesis	M30	Photosynthesis	M18	Photosynthesis	NA		M2	Photosynthesis
Evolinc_SR_gID_025568	NA		NA		NA		NA		M19	Pollen and anther development	NA		NA
Evolinc_SR_gID_015784	NA		NA		NA		NA		M19	Pollen and anther development	NA		NA
Evolinc_SR_gID_054103	NA		NA		NA		NA		M19	Pollen and anther development	NA		NA
Evolinc_SR_gID_051582	NA		NA		NA		NA		M19	Pollen and anther development	NA		NA
Evolinc_SR_gID_057513	NA		NA		NA		NA		M19	Pollen and anther development	NA		NA
Evolinc_SR_gID_059776	NA		NA		NA		NA		M19	Pollen and anther development	NA		NA
Evolinc_SR_gID_054599	NA		NA		NA		NA		M19	Pollen and anther development	NA		NA
Evolinc_SR_gID_068830	M2	N.S.	M2	Photosynthesis and Oxidative stress associated	M4	Hypoxia	M1	Photosynthesis	M2	Photosynthesis	NA		NA
Evolinc_SR_gID_063087	NA		M2	Photosynthesis and Oxidative stress associated	M5	Response to Iron ions	M1	Photosynthesis	M2	Photosynthesis	NA		NA
AT1G04877	M1	Heat response	M4	Mitochondrial activities (ATP synthesis, etc)	M5	Response to Iron ions	M1	Photosynthesis	M2	Photosynthesis	NA		NA
AT4G06195	M1	Heat response	NA		NA		M1	Photosynthesis	M2	Photosynthesis	NA		NA
Evolinc_LR_gID_000045	NA		NA		NA		M1	Photosynthesis	M2	Photosynthesis	NA		NA
Evolinc_SR_gID_068840	M3	N.S.	M2	Photosynthesis and Oxidative stress associated	M3	Photosynthesis	M16	N.S.	M2	Photosynthesis	NA		NA
Evolinc_SR_gID_010947	NA		NA		NA		NA		M2	Photosynthesis	NA		NA
AT4G08915	M2	N.S.	NA		NA		Not.Correlated		M2	Photosynthesis	NA		NA
Evolinc_SR_gID_032035	NA		NA		NA		NA		M20	JA signaling and stamen development	NA		NA
Evolinc_SR_gID_000493	NA		NA		NA		NA		M20	JA signaling and stamen development	NA		NA
AT3G06785	NA		NA		NA		NA		M20	JA signaling and stamen development	NA		NA
Evolinc_SR_gID_015021	NA		NA		NA		NA		M21	Oxidative stress	NA		NA
Evolinc_SR_gID_015022	NA		NA		NA		NA		M21	Oxidative stress	NA		NA
AT5G38005	M1	Heat response	NA		NA		M10	Casparian strip and cell wall associated	M3	Pollen tube formation	NA		NA
AT2G27400	NA		NA		NA		M15	ER associated and hormone responsive	M3	Pollen tube formation	NA		NA
AT3G14185	NA		NA		M9	Oxidative stress associated related	M3	Photosynthesis	M3	Pollen tube formation	NA		NA
AT2G21188	M2	N.S.	M2	Photosynthesis and Oxidative stress associated	NA		M30	Photosynthesis	M3	Pollen tube formation	NA		M2	Photosynthesis
AT2G06955	NA		NA		NA		NA		M3	Pollen tube formation	NA		NA
AT1G05173	NA		NA		NA		NA		M3	Pollen tube formation	NA		NA
AT4G05005	NA		NA		NA		NA		M3	Pollen tube formation	NA		NA
AT3G06095	NA		NA		NA		NA		M3	Pollen tube formation	NA		NA
AT3G05395	NA		NA		NA		NA		M3	Pollen tube formation	NA		NA
Evolinc_LR_gID_000042	NA		NA		NA		NA		M3	Pollen tube formation	NA		NA
Evolinc_SR_gID_065939	NA		NA		NA		NA		M3	Pollen tube formation	NA		NA
AT5G08775	NA		NA		NA		NA		M3	Pollen tube formation	NA		NA
AT4G09105	NA		NA		NA		NA		M3	Pollen tube formation	NA		NA
Evolinc_SR_gID_062721	NA		NA		NA		NA		M3	Pollen tube formation	NA		NA
Evolinc_SR_gID_055918	NA		NA		NA		NA		M3	Pollen tube formation	NA		NA
Evolinc_SR_gID_039889	NA		NA		NA		NA		M3	Pollen tube formation	NA		NA
AT1G07433	NA		NA		NA		NA		M3	Pollen tube formation	NA		NA
Evolinc_SR_gID_052554	NA		NA		NA		NA		M3	Pollen tube formation	NA		NA
AT5G06015	NA		NA		NA		NA		M3	Pollen tube formation	NA		NA
Evolinc_SR_gID_041624	NA		NA		NA		NA		M3	Pollen tube formation	NA		NA
Evolinc_SR_gID_034046	NA		NA		NA		NA		M3	Pollen tube formation	NA		NA
AT1G04967	NA		NA		NA		NA		M3	Pollen tube formation	NA		NA
AT4G10507	NA		NA		NA		NA		M3	Pollen tube formation	NA		NA
Evolinc_LR_gID_000041	NA		NA		NA		NA		M3	Pollen tube formation	NA		NA
Evolinc_LR_gID_000077	NA		NA		NA		NA		M3	Pollen tube formation	NA		NA
Evolinc_SR_gID_046632	NA		NA		NA		NA		M3	Pollen tube formation	NA		NA
AT5G05015	NA		NA		NA		NA		M3	Pollen tube formation	NA		NA
Evolinc_LR_gID_000169	NA		NA		NA		NA		M3	Pollen tube formation	NA		NA
AT2G07225	NA		NA		NA		NA		M3	Pollen tube formation	NA		NA
Evolinc_LR_gID_000202	NA		NA		NA		NA		M3	Pollen tube formation	NA		NA
Evolinc_SR_gID_019557	NA		NA		NA		NA		M3	Pollen tube formation	NA		NA
Evolinc_LR_gID_000227	NA		NA		NA		NA		M3	Pollen tube formation	NA		NA
AT1G06133	NA		NA		NA		NA		M3	Pollen tube formation	NA		NA
Evolinc_SR_gID_029037	NA		NA		NA		NA		M3	Pollen tube formation	NA		NA
Evolinc_SR_gID_029883	NA		NA		NA		NA		M3	Pollen tube formation	NA		NA
AT3G05455	NA		NA		NA		NA		M3	Pollen tube formation	NA		NA
Evolinc_SR_gID_015440	NA		NA		NA		NA		M3	Pollen tube formation	NA		NA
Evolinc_SR_gID_035761	NA		Not.Correlated		NA		Not.Correlated		M3	Pollen tube formation	NA		NA
AT1G07937	NA		NA		M9	Oxidative stress associated related	M1	Photosynthesis	M4	Oxidative stress	NA		M2	Photosynthesis
AT5G06585	M1	Heat response	M2	Photosynthesis and Oxidative stress associated	M4	Hypoxia	M1	Photosynthesis	M4	Oxidative stress	NA		NA
AT1G07373	NA		NA		NA		M1	Photosynthesis	M4	Oxidative stress	NA		NA
Evolinc_SR_gID_057472	NA		NA		NA		M1	Photosynthesis	M4	Oxidative stress	NA		NA
AT5G07322	M1	Heat response	NA		NA		M10	Casparian strip and cell wall associated	M4	Oxidative stress	NA		NA
Evolinc_LR_gID_000048	NA		NA		NA		M15	ER associated and hormone responsive	M4	Oxidative stress	NA		M5	Cell wall biogenesis
Evolinc_SR_gID_022828	NA		NA		NA		M15	ER associated and hormone responsive	M4	Oxidative stress	NA		NA
AT3G52748	M3	N.S.	M5	Bacterial response	M4	Hypoxia	M2	Oxidative stress associated	M4	Oxidative stress	NA		NA
AT1G07407	NA		NA		M4	Hypoxia	M6	Auxin responsive	M4	Oxidative stress	NA		NA
AT1G06483	NA		NA		M5	Response to Iron ions	NA		M4	Oxidative stress	NA		NA
AT3G07275	NA		NA		NA		NA		M4	Oxidative stress	NA		NA
Evolinc_SR_gID_058267	NA		NA		NA		NA		M4	Oxidative stress	NA		NA
AT1G06113	NA		NA		M2	Response to hypoxia	Not.Correlated		M4	Oxidative stress	NA		NA
Evolinc_SR_gID_041560	M3	N.S.	M2	Photosynthesis and Oxidative stress associated	NA		M1	Photosynthesis	M5	Biotic stress	NA		NA
Evolinc_SR_gID_037227	NA		NA		NA		NA		M5	Biotic stress	NA		NA
Evolinc_SR_gID_054438	NA		NA		NA		NA		M5	Biotic stress	NA		NA
Evolinc_SR_gID_038415	NA		NA		NA		NA		M5	Biotic stress	NA		NA
AT2G04645	NA		NA		NA		NA		M5	Biotic stress	NA		NA
Evolinc_SR_gID_054064	NA		NA		NA		NA		M5	Biotic stress	NA		NA
Evolinc_SR_gID_027769	NA		NA		NA		NA		M5	Biotic stress	NA		NA
Evolinc_LR_gID_000098	NA		NA		NA		NA		M5	Biotic stress	NA		NA
Evolinc_LR_gID_000160	NA		NA		NA		NA		M5	Biotic stress	NA		NA
Evolinc_SR_gID_052217	NA		NA		NA		NA		M5	Biotic stress	NA		NA
Evolinc_SR_gID_050802	NA		NA		NA		NA		M5	Biotic stress	NA		NA
Evolinc_SR_gID_000386	NA		NA		NA		NA		M5	Biotic stress	NA		NA
AT1G05217	NA		NA		NA		NA		M5	Biotic stress	NA		NA
Evolinc_SR_gID_044637	NA		NA		NA		NA		M5	Biotic stress	NA		NA
Evolinc_SR_gID_032071	NA		NA		NA		NA		M5	Biotic stress	NA		NA
Evolinc_SR_gID_021284	NA		NA		NA		NA		M5	Biotic stress	NA		NA
Evolinc_SR_gID_030998	NA		NA		NA		NA		M5	Biotic stress	NA		NA
Evolinc_SR_gID_004978	NA		NA		NA		NA		M5	Biotic stress	NA		NA
Evolinc_SR_gID_026878	NA		NA		NA		NA		M5	Biotic stress	NA		NA
Evolinc_SR_gID_016366	NA		NA		NA		NA		M5	Biotic stress	NA		NA
AT1G07303	NA		NA		NA		NA		M5	Biotic stress	NA		NA
Evolinc_LR_gID_000074	NA		NA		NA		NA		M5	Biotic stress	NA		NA
AT5G00790	M1	Heat response	M2	Photosynthesis and Oxidative stress associated	NA		M1	Photosynthesis	M6	Cell wall biogenesis	NA		NA
AT1G31935	M5	N.S.	M9	Ribosomal RNA binding	NA		M10	Casparian strip and cell wall associated	M6	Cell wall biogenesis	NA		M2	Photosynthesis
AT4G06701	NA		NA		NA		M10	Casparian strip and cell wall associated	M6	Cell wall biogenesis	NA		M2	Photosynthesis
Evolinc_LR_gID_000036	M3	N.S.	NA		NA		M6	Auxin responsive	M6	Cell wall biogenesis	NA		M2	Photosynthesis
AT4G14548	M2	N.S.	NA		NA		M14	Auxin responsive	M7	ADP binding	NA		NA
Evolinc_LR_gID_000184	M2	N.S.	NA		NA		M2	Oxidative stress associated	M7	ADP binding	NA		M3	Hypoxia response
AT4G12917	M3	N.S.	NA		NA		M3	Photosynthesis	M7	ADP binding	NA		NA
Evolinc_LR_gID_000154	M2	N.S.	NA		NA		NA		M7	ADP binding	NA		NA
Evolinc_SR_gID_059599	NA		NA		NA		NA		M7	ADP binding	NA		NA
Evolinc_SR_gID_042837	M2	N.S.	M1	Unfolded proteins (chaperone)	M3	Photosynthesis	M2	Oxidative stress associated	M8	Biotic stress	NA		M4	Circadian regulation
Evolinc_LR_gID_000119	M2	N.S.	NA		M1	Translation	M9	Cell division	M8	Biotic stress	NA		NA
AT1G08443	NA		NA		M5	Response to Iron ions	NA		M8	Biotic stress	NA		NA
Evolinc_SR_gID_017393	NA		NA		NA		NA		M8	Biotic stress	NA		NA
AT2G19796	NA		NA		NA		NA		M8	Biotic stress	NA		NA
AT1G08397	NA		NA		NA		NA		M8	Biotic stress	NA		NA
AT2G04205	NA		NA		NA		NA		M8	Biotic stress	NA		NA
Evolinc_SR_gID_062100	NA		NA		NA		NA		M8	Biotic stress	NA		NA
Evolinc_SR_gID_041585	NA		NA		NA		NA		M8	Biotic stress	NA		NA
Evolinc_SR_gID_014799	NA		NA		NA		NA		M8	Biotic stress	NA		NA
Evolinc_SR_gID_059830	NA		NA		NA		NA		M8	Biotic stress	NA		NA
AT3G02345	NA		NA		NA		NA		M8	Biotic stress	NA		NA
AT4G05980	NA		NA		NA		NA		M8	Biotic stress	NA		NA
AT3G06525	NA		NA		NA		NA		M8	Biotic stress	NA		NA
Evolinc_SR_gID_048151	NA		NA		NA		NA		M8	Biotic stress	NA		NA
Evolinc_SR_gID_062420	NA		NA		NA		NA		M8	Biotic stress	NA		NA
Evolinc_SR_gID_007522	NA		NA		NA		NA		M8	Biotic stress	NA		NA
Evolinc_SR_gID_064656	NA		NA		NA		NA		M8	Biotic stress	NA		NA
AT4G06675	NA		NA		NA		NA		M8	Biotic stress	NA		NA
Evolinc_SR_gID_050061	NA		NA		NA		NA		M8	Biotic stress	NA		NA
Evolinc_SR_gID_015124	NA		NA		NA		NA		M8	Biotic stress	NA		NA
Evolinc_SR_gID_065133	NA		NA		NA		NA		M8	Biotic stress	NA		NA
Evolinc_SR_gID_025579	NA		NA		NA		NA		M8	Biotic stress	NA		NA
Evolinc_SR_gID_053801	NA		NA		NA		NA		M8	Biotic stress	NA		NA
AT5G03045	NA		NA		NA		NA		M8	Biotic stress	NA		NA
Evolinc_SR_gID_041584	NA		NA		NA		NA		M8	Biotic stress	NA		NA
AT4G08445	NA		NA		NA		NA		M8	Biotic stress	NA		NA
Evolinc_SR_gID_015939	NA		NA		NA		NA		M8	Biotic stress	NA		NA
AT5G08165	NA		NA		NA		NA		M8	Biotic stress	NA		NA
Evolinc_SR_gID_063155	NA		NA		NA		NA		M8	Biotic stress	NA		NA
AT3G04895	NA		NA		NA		NA		M8	Biotic stress	NA		NA
Evolinc_SR_gID_006738	NA		NA		NA		NA		M8	Biotic stress	NA		NA
AT3G01285	NA		NA		NA		NA		M8	Biotic stress	NA		NA
Evolinc_SR_gID_005430	NA		NA		NA		NA		M8	Biotic stress	NA		NA
Evolinc_SR_gID_036507	NA		NA		NA		NA		M8	Biotic stress	NA		NA
AT1G09503	NA		NA		NA		NA		M8	Biotic stress	NA		NA
Evolinc_SR_gID_028713	NA		NA		NA		NA		M8	Biotic stress	NA		NA
AT2G08670	NA		NA		NA		NA		M8	Biotic stress	NA		NA
Evolinc_SR_gID_058300	NA		NA		NA		NA		M8	Biotic stress	NA		NA
AT4G36648	NA		NA		NA		M24	N.S.	M9	Salicylic acid signaling	NA		M7	Salicylic acid responsive
Evolinc_SR_gID_002611	NA		NA		NA		M28	N.S.	M9	Salicylic acid signaling	NA		NA
AT1G55525	M10	N.S.	NA		M2	Response to hypoxia	NA		M9	Salicylic acid signaling	NA		M1	Drought, ABA, and Cold responsive
Evolinc_SR_gID_034345	M1	Heat response	NA		NA		NA		M9	Salicylic acid signaling	NA		NA
AT4G06065	M1	Heat response	NA		NA		NA		M9	Salicylic acid signaling	NA		NA
AT5G05125	NA		NA		NA		NA		M9	Salicylic acid signaling	NA		NA
AT5G07395	NA		NA		NA		NA		M9	Salicylic acid signaling	NA		NA
Evolinc_LR_gID_000278	NA		NA		NA		NA		M9	Salicylic acid signaling	NA		NA
AT4G04995	NA		NA		NA		NA		M9	Salicylic acid signaling	NA		NA
Evolinc_LR_gID_000168	M1	Heat response	M5	Bacterial response	M2	Response to hypoxia	M1	Photosynthesis	NA		NA		M2	Photosynthesis
Evolinc_SR_gID_040777	M1	Heat response	M2	Photosynthesis and Oxidative stress associated	M5	Response to Iron ions	M1	Photosynthesis	NA		NA		NA
Evolinc_SR_gID_037693	M1	Heat response	M2	Photosynthesis and Oxidative stress associated	M5	Response to Iron ions	M1	Photosynthesis	NA		NA		NA
Evolinc_SR_gID_025319	M1	Heat response	M2	Photosynthesis and Oxidative stress associated	M5	Response to Iron ions	M1	Photosynthesis	NA		NA		NA
AT3G05945	M2	N.S.	M2	Photosynthesis and Oxidative stress associated	M5	Response to Iron ions	M1	Photosynthesis	NA		NA		NA
AT3G08065	M2	N.S.	M2	Photosynthesis and Oxidative stress associated	M5	Response to Iron ions	M1	Photosynthesis	NA		NA		NA
Evolinc_SR_gID_045627	M2	N.S.	M2	Photosynthesis and Oxidative stress associated	M5	Response to Iron ions	M1	Photosynthesis	NA		NA		NA
AT3G44798	NA		M2	Photosynthesis and Oxidative stress associated	M5	Response to Iron ions	M1	Photosynthesis	NA		NA		NA
Evolinc_SR_gID_012090	NA		M2	Photosynthesis and Oxidative stress associated	M5	Response to Iron ions	M1	Photosynthesis	NA		NA		NA
Evolinc_SR_gID_011746	M1	Heat response	NA		M5	Response to Iron ions	M1	Photosynthesis	NA		NA		NA
Evolinc_SR_gID_044913	M3	N.S.	NA		M5	Response to Iron ions	M1	Photosynthesis	NA		NA		NA
Evolinc_SR_gID_020130	M3	N.S.	NA		M5	Response to Iron ions	M1	Photosynthesis	NA		NA		NA
AT5G09735	NA		NA		M5	Response to Iron ions	M1	Photosynthesis	NA		NA		NA
Evolinc_LR_gID_000051	NA		NA		M5	Response to Iron ions	M1	Photosynthesis	NA		NA		NA
Evolinc_SR_gID_041295	NA		NA		M5	Response to Iron ions	M1	Photosynthesis	NA		NA		NA
AT1G07913	NA		NA		M5	Response to Iron ions	M1	Photosynthesis	NA		NA		NA
Evolinc_SR_gID_016187	M1	Heat response	M2	Photosynthesis and Oxidative stress associated	NA		M1	Photosynthesis	NA		NA		NA
Evolinc_SR_gID_009828	M1	Heat response	M2	Photosynthesis and Oxidative stress associated	NA		M1	Photosynthesis	NA		NA		NA
AT2G08735	M2	N.S.	M2	Photosynthesis and Oxidative stress associated	NA		M1	Photosynthesis	NA		NA		NA
Evolinc_SR_gID_052408	M3	N.S.	M2	Photosynthesis and Oxidative stress associated	NA		M1	Photosynthesis	NA		NA		NA
Evolinc_SR_gID_066305	M3	N.S.	M2	Photosynthesis and Oxidative stress associated	NA		M1	Photosynthesis	NA		NA		NA
Evolinc_SR_gID_008534	M5	N.S.	M2	Photosynthesis and Oxidative stress associated	NA		M1	Photosynthesis	NA		NA		NA
AT1G05517	M1	Heat response	M4	Mitochondrial activities (ATP synthesis, etc)	NA		M1	Photosynthesis	NA		NA		NA
Evolinc_SR_gID_008215	M10	N.S.	NA		NA		M1	Photosynthesis	NA		NA		NA
AT2G24592	M2	N.S.	NA		NA		M1	Photosynthesis	NA		NA		NA
Evolinc_LR_gID_000250	M3	N.S.	NA		NA		M1	Photosynthesis	NA		NA		NA
Evolinc_SR_gID_053959	NA		NA		NA		M1	Photosynthesis	NA		NA		NA
AT1G07367	NA		NA		NA		M1	Photosynthesis	NA		NA		NA
Evolinc_SR_gID_058078	NA		NA		NA		M1	Photosynthesis	NA		NA		NA
Evolinc_SR_gID_055420	NA		NA		NA		M1	Photosynthesis	NA		NA		NA
Evolinc_SR_gID_023901	M5	N.S.	NA		M3	Photosynthesis	M10	Casparian strip and cell wall associated	NA		NA		NA
Evolinc_SR_gID_000919	NA		NA		M1	Translation	M11	Salicylic acid signalling	NA		NA		NA
Evolinc_SR_gID_041626	NA		NA		M1	Translation	M11	Salicylic acid signalling	NA		NA		NA
Evolinc_SR_gID_059628	NA		NA		NA		M11	Salicylic acid signalling	NA		NA		NA
Evolinc_SR_gID_023342	NA		NA		NA		M11	Salicylic acid signalling	NA		NA		NA
Evolinc_SR_gID_040608	NA		NA		NA		M11	Salicylic acid signalling	NA		NA		NA
Evolinc_SR_gID_039631	NA		NA		NA		M11	Salicylic acid signalling	NA		NA		NA
AT5G00970	NA		NA		NA		M11	Salicylic acid signalling	NA		NA		NA
Evolinc_SR_gID_032993	NA		NA		NA		M11	Salicylic acid signalling	NA		NA		NA
Evolinc_SR_gID_039597	NA		NA		NA		M11	Salicylic acid signalling	NA		NA		NA
Evolinc_SR_gID_039599	NA		NA		NA		M11	Salicylic acid signalling	NA		NA		NA
Evolinc_SR_gID_033016	NA		NA		NA		M11	Salicylic acid signalling	NA		NA		NA
Evolinc_SR_gID_020125	NA		NA		NA		M11	Salicylic acid signalling	NA		NA		NA
Evolinc_SR_gID_033024	NA		NA		NA		M11	Salicylic acid signalling	NA		NA		NA
AT2G42485	M2	N.S.	NA		NA		M13	Cell wall associated	NA		NA		NA
Evolinc_LR_gID_000236	M2	N.S.	NA		NA		M14	Auxin responsive	NA		NA		NA
AT5G02865	NA		NA		NA		M14	Auxin responsive	NA		NA		NA
Evolinc_LR_gID_000031	M1	Heat response	M4	Mitochondrial activities (ATP synthesis, etc)	NA		M15	ER associated and hormone responsive	NA		NA		NA
AT2G39681	NA		NA		NA		M15	ER associated and hormone responsive	NA		NA		NA
AT1G18745	NA		NA		NA		M15	ER associated and hormone responsive	NA		NA		NA
Evolinc_SR_gID_013526	NA		NA		NA		M15	ER associated and hormone responsive	NA		NA		NA
Evolinc_SR_gID_068817	M7	Photosynthesis related	M2	Photosynthesis and Oxidative stress associated	M3	Photosynthesis	M16	N.S.	NA		NA		M2	Photosynthesis
Evolinc_SR_gID_068812	M2	N.S.	NA		M3	Photosynthesis	M16	N.S.	NA		NA		M2	Photosynthesis
Evolinc_SR_gID_060858	NA		NA		M4	Hypoxia	M16	N.S.	NA		NA		NA
Evolinc_SR_gID_068808	NA		NA		NA		M16	N.S.	NA		NA		NA
Evolinc_LR_gID_000058	NA		NA		NA		M16	N.S.	NA		NA		NA
Evolinc_SR_gID_010228	NA		NA		NA		M16	N.S.	NA		NA		NA
Evolinc_SR_gID_068819	M2	N.S.	M1	Unfolded proteins (chaperone)	M3	Photosynthesis	M17	Translation and ATP synthesis	NA		NA		M2	Photosynthesis
Evolinc_SR_gID_068838	NA		M1	Unfolded proteins (chaperone)	M3	Photosynthesis	M17	Translation and ATP synthesis	NA		NA		M2	Photosynthesis
Evolinc_SR_gID_068813	NA		M1	Unfolded proteins (chaperone)	NA		M17	Translation and ATP synthesis	NA		NA		M2	Photosynthesis
Evolinc_SR_gID_052060	M1	Heat response	M2	Photosynthesis and Oxidative stress associated	NA		M17	Translation and ATP synthesis	NA		NA		M2	Photosynthesis
Evolinc_LR_gID_000167	M3	N.S.	NA		M3	Photosynthesis	M17	Translation and ATP synthesis	NA		NA		M4	Circadian regulation
Evolinc_SR_gID_041632	NA		NA		NA		M17	Translation and ATP synthesis	NA		NA		NA
AT1G69252	NA		NA		NA		M18	Lipid droplet associated	NA		NA		M1	Drought, ABA, and Cold responsive
Evolinc_SR_gID_048752	NA		NA		M4	Hypoxia	M19	Hypoxia	NA		NA		M3	Hypoxia response
AT5G24206	M1	Heat response	NA		NA		M19	Hypoxia	NA		NA		NA
Evolinc_SR_gID_042836	M7	Photosynthesis related	NA		M3	Photosynthesis	M2	Oxidative stress associated	NA		NA		M4	Circadian regulation
Evolinc_LR_gID_000252	M2	N.S.	NA		M1	Translation	M2	Oxidative stress associated	NA		NA		NA
AT2G01422	NA		NA		NA		M2	Oxidative stress associated	NA		NA		NA
AT3G25795	M1	Heat response	NA		NA		M20	Anthocyanin and GST associated	NA		NA		M1	Drought, ABA, and Cold responsive
Evolinc_LR_gID_000011	NA		NA		NA		M21	Oxidative stress associated	NA		NA		M2	Photosynthesis
AT1G08757	NA		NA		NA		M23	Leaf morphogenesis	NA		NA		M3	Hypoxia response
AT5G07745	NA		NA		M3	Photosynthesis	M24	N.S.	NA		NA		M2	Photosynthesis
AT5G24735	M2	N.S.	NA		M3	Photosynthesis	M24	N.S.	NA		NA		NA
Evolinc_SR_gID_029705	NA		NA		M6	Cell division and cell wall formation	M27	Glucosinolate biosynthesis	NA		NA		NA
Evolinc_SR_gID_008518	NA		NA		NA		M28	N.S.	NA		NA		NA
Evolinc_SR_gID_068285	NA		NA		NA		M28	N.S.	NA		NA		NA
Evolinc_SR_gID_017495	NA		NA		NA		M28	N.S.	NA		NA		NA
Evolinc_SR_gID_045406	NA		NA		NA		M28	N.S.	NA		NA		NA
AT5G09255	NA		NA		NA		M28	N.S.	NA		NA		NA
Evolinc_SR_gID_061833	NA		NA		NA		M28	N.S.	NA		NA		NA
Evolinc_SR_gID_019429	M1	Heat response	NA		NA		M3	Photosynthesis	NA		NA		M3	Hypoxia response
Evolinc_LR_gID_000006	M1	Heat response	NA		NA		M3	Photosynthesis	NA		NA		NA
Evolinc_SR_gID_017927	NA		NA		NA		M32	N.S.	NA		NA		NA
AT3G27884	NA		NA		NA		M33	N.S.	NA		NA		M8	Biotic stress response
AT3G61198	NA		NA		M1	Translation	M5	Hypoxia response	NA		NA		M1	Drought, ABA, and Cold responsive
AT2G18440	NA		NA		M1	Translation	M6	Auxin responsive	NA		NA		NA
AT2G15292	NA		NA		NA		M6	Auxin responsive	NA		NA		NA
Evolinc_SR_gID_044669	NA		NA		NA		M6	Auxin responsive	NA		NA		NA
AT4G08035	NA		NA		M1	Translation	M7	Heat responsive	NA		NA		M2	Photosynthesis
Evolinc_SR_gID_059731	M1	Heat response	NA		NA		M7	Heat responsive	NA		NA		M2	Photosynthesis
Evolinc_SR_gID_011741	M1	Heat response	NA		NA		M7	Heat responsive	NA		NA		M2	Photosynthesis
Evolinc_LR_gID_000142	NA		NA		NA		M7	Heat responsive	NA		NA		NA
Evolinc_LR_gID_000215	NA		M6	Wounding response (also JA)	NA		NA		NA		NA		M1	Drought, ABA, and Cold responsive
Evolinc_SR_gID_065397	M2	N.S.	NA		NA		NA		NA		NA		M1	Drought, ABA, and Cold responsive
AT3G61118	NA		NA		NA		NA		NA		NA		M1	Drought, ABA, and Cold responsive
AT1G08173	NA		NA		NA		NA		NA		NA		M1	Drought, ABA, and Cold responsive
Evolinc_LR_gID_000244	NA		NA		NA		NA		NA		NA		M1	Drought, ABA, and Cold responsive
AT3G11415	NA		NA		NA		NA		NA		NA		M1	Drought, ABA, and Cold responsive
AT1G70185	NA		NA		M1	Translation	NA		NA		NA		M2	Photosynthesis
AT5G09505	NA		NA		M3	Photosynthesis	NA		NA		NA		M2	Photosynthesis
AT2G06995	M2	N.S.	NA		NA		NA		NA		NA		M2	Photosynthesis
AT1G49832	M2	N.S.	NA		NA		NA		NA		NA		M2	Photosynthesis
AT5G43403	M3	N.S.	NA		NA		NA		NA		NA		M2	Photosynthesis
Evolinc_LR_gID_000129	M3	N.S.	NA		NA		NA		NA		NA		M2	Photosynthesis
AT1G66173	NA		NA		NA		NA		NA		NA		M2	Photosynthesis
AT4G06795	NA		NA		NA		NA		NA		NA		M2	Photosynthesis
AT3G01835	NA		NA		NA		NA		NA		NA		M6	Cell wall organization
AT4G03905	M1	Heat response	NA		M1	Translation	NA		NA		NA		NA
AT1G16635	M1	Heat response	NA		M1	Translation	NA		NA		NA		NA
AT1G05913	M1	Heat response	NA		M1	Translation	NA		NA		NA		NA
Evolinc_LR_gID_000189	M3	N.S.	NA		M1	Translation	NA		NA		NA		NA
AT3G54366	NA		NA		M1	Translation	NA		NA		NA		NA
AT3G03435	NA		NA		M1	Translation	NA		NA		NA		NA
Evolinc_SR_gID_006828	NA		NA		M1	Translation	NA		NA		NA		NA
Evolinc_LR_gID_000211	NA		NA		M1	Translation	NA		NA		NA		NA
AT3G04975	NA		NA		M1	Translation	NA		NA		NA		NA
Evolinc_SR_gID_008967	NA		NA		M1	Translation	NA		NA		NA		NA
Evolinc_SR_gID_013555	NA		NA		M1	Translation	NA		NA		NA		NA
AT5G02055	NA		NA		M1	Translation	NA		NA		NA		NA
Evolinc_SR_gID_005140	NA		NA		M1	Translation	NA		NA		NA		NA
AT4G04195	NA		NA		M1	Translation	NA		NA		NA		NA
AT5G06880	NA		NA		M1	Translation	NA		NA		NA		NA
Evolinc_SR_gID_047048	NA		NA		M1	Translation	NA		NA		NA		NA
Evolinc_SR_gID_023623	NA		NA		M10	Auxin response	NA		NA		NA		NA
AT5G02375	NA		NA		M10	Auxin response	NA		NA		NA		NA
Evolinc_SR_gID_022911	NA		NA		M10	Auxin response	NA		NA		NA		NA
Evolinc_SR_gID_046639	NA		M11	Response to Hypoxia	M2	Response to hypoxia	NA		NA		NA		NA
Evolinc_SR_gID_026120	NA		NA		M2	Response to hypoxia	NA		NA		NA		NA
AT5G06535	NA		NA		M2	Response to hypoxia	NA		NA		NA		NA
AT1G06993	M1	Heat response	M6	Wounding response (also JA)	M3	Photosynthesis	NA		NA		NA		NA
AT3G04775	M1	Heat response	NA		M3	Photosynthesis	NA		NA		NA		NA
Evolinc_SR_gID_068844	M12	N.S.	NA		M3	Photosynthesis	NA		NA		NA		NA
AT2G46192	M3	N.S.	NA		M3	Photosynthesis	NA		NA		NA		NA
AT4G04565	NA		NA		M3	Photosynthesis	NA		NA		NA		NA
AT5G07325	NA		NA		M3	Photosynthesis	NA		NA		NA		NA
AT4G06810	NA		NA		M3	Photosynthesis	NA		NA		NA		NA
AT5G06165	NA		NA		M3	Photosynthesis	NA		NA		NA		NA
AT5G09125	NA		NA		M3	Photosynthesis	NA		NA		NA		NA
AT1G09797	NA		NA		M3	Photosynthesis	NA		NA		NA		NA
AT5G04325	NA		NA		M3	Photosynthesis	NA		NA		NA		NA
Evolinc_SR_gID_038164	NA		NA		M3	Photosynthesis	NA		NA		NA		NA
AT5G02645	NA		NA		M3	Photosynthesis	NA		NA		NA		NA
AT1G07017	NA		NA		M3	Photosynthesis	NA		NA		NA		NA
Evolinc_SR_gID_068792	NA		NA		M3	Photosynthesis	NA		NA		NA		NA
Evolinc_SR_gID_068757	NA		NA		M3	Photosynthesis	NA		NA		NA		NA
Evolinc_LR_gID_000292	NA		NA		M3	Photosynthesis	NA		NA		NA		NA
Evolinc_SR_gID_068787	NA		NA		M3	Photosynthesis	NA		NA		NA		NA
Evolinc_SR_gID_068809	NA		NA		M3	Photosynthesis	NA		NA		NA		NA
AT1G09937	NA		NA		M3	Photosynthesis	NA		NA		NA		NA
Evolinc_SR_gID_053768	NA		NA		M3	Photosynthesis	NA		NA		NA		NA
Evolinc_SR_gID_024265	NA		NA		M3	Photosynthesis	NA		NA		NA		NA
Evolinc_SR_gID_055815	NA		NA		M3	Photosynthesis	NA		NA		NA		NA
AT5G37485	M6	N.S.	NA		M4	Hypoxia	NA		NA		NA		NA
AT3G04115	NA		NA		M4	Hypoxia	NA		NA		NA		NA
Evolinc_SR_gID_050550	NA		NA		M4	Hypoxia	NA		NA		NA		NA
Evolinc_SR_gID_034944	NA		NA		M4	Hypoxia	NA		NA		NA		NA
Evolinc_SR_gID_065447	NA		NA		M4	Hypoxia	NA		NA		NA		NA
Evolinc_LR_gID_000059	M1	Heat response	M2	Photosynthesis and Oxidative stress associated	M5	Response to Iron ions	NA		NA		NA		NA
Evolinc_LR_gID_000099	M3	N.S.	NA		M5	Response to Iron ions	NA		NA		NA		NA
AT2G04215	M8	N.S.	NA		M5	Response to Iron ions	NA		NA		NA		NA
AT5G07995	NA		NA		M5	Response to Iron ions	NA		NA		NA		NA
AT4G05525	NA		NA		M5	Response to Iron ions	NA		NA		NA		NA
AT1G08903	NA		NA		M5	Response to Iron ions	NA		NA		NA		NA
Evolinc_SR_gID_050400	NA		NA		M5	Response to Iron ions	NA		NA		NA		NA
AT1G06853	NA		NA		M5	Response to Iron ions	NA		NA		NA		NA
Evolinc_SR_gID_044546	NA		NA		M5	Response to Iron ions	NA		NA		NA		NA
Evolinc_SR_gID_060088	NA		NA		M5	Response to Iron ions	NA		NA		NA		NA
Evolinc_SR_gID_004461	NA		NA		M5	Response to Iron ions	NA		NA		NA		NA
AT1G06117	NA		NA		M8	Auxin responsive	NA		NA		NA		NA
AT1G08763	NA		NA		M8	Auxin responsive	NA		NA		NA		NA
AT5G09415	NA		NA		M9	Oxidative stress associated related	NA		NA		NA		NA
AT2G07135	NA		NA		M9	Oxidative stress associated related	NA		NA		NA		NA
AT1G06773	NA		NA		M9	Oxidative stress associated related	NA		NA		NA		NA
Evolinc_SR_gID_011236	M1	Heat response	M1	Unfolded proteins (chaperone)	NA		NA		NA		NA		NA
AT1G08507	M2	N.S.	M1	Unfolded proteins (chaperone)	NA		NA		NA		NA		NA
AT4G03875	NA		M1	Unfolded proteins (chaperone)	NA		NA		NA		NA		NA
Evolinc_LR_gID_000198	M2	N.S.	M2	Photosynthesis and Oxidative stress associated	NA		NA		NA		NA		NA
AT1G04357	M2	N.S.	M2	Photosynthesis and Oxidative stress associated	NA		NA		NA		NA		NA
Evolinc_SR_gID_052441	M2	N.S.	M2	Photosynthesis and Oxidative stress associated	NA		NA		NA		NA		NA
Evolinc_SR_gID_042856	M3	N.S.	M2	Photosynthesis and Oxidative stress associated	NA		NA		NA		NA		NA
Evolinc_SR_gID_053657	M3	N.S.	M2	Photosynthesis and Oxidative stress associated	NA		NA		NA		NA		NA
AT1G06577	M3	N.S.	M2	Photosynthesis and Oxidative stress associated	NA		NA		NA		NA		NA
AT3G03605	M4	Biotic stress response	M2	Photosynthesis and Oxidative stress associated	NA		NA		NA		NA		NA
Evolinc_SR_gID_035311	M6	N.S.	M2	Photosynthesis and Oxidative stress associated	NA		NA		NA		NA		NA
AT3G05955	NA		M2	Photosynthesis and Oxidative stress associated	NA		NA		NA		NA		NA
AT4G07250	NA		M2	Photosynthesis and Oxidative stress associated	NA		NA		NA		NA		NA
AT2G43375	M1	Heat response	M4	Mitochondrial activities (ATP synthesis, etc)	NA		NA		NA		NA		NA
Evolinc_SR_gID_051013	M1	Heat response	M4	Mitochondrial activities (ATP synthesis, etc)	NA		NA		NA		NA		NA
Evolinc_LR_gID_000068	M1	Heat response	M4	Mitochondrial activities (ATP synthesis, etc)	NA		NA		NA		NA		NA
AT4G06820	M1	Heat response	M4	Mitochondrial activities (ATP synthesis, etc)	NA		NA		NA		NA		NA
Evolinc_SR_gID_066353	M1	Heat response	M4	Mitochondrial activities (ATP synthesis, etc)	NA		NA		NA		NA		NA
AT3G15536	M1	Heat response	M5	Bacterial response	NA		NA		NA		NA		NA
Evolinc_LR_gID_000122	M4	Biotic stress response	M5	Bacterial response	NA		NA		NA		NA		NA
Evolinc_SR_gID_028514	NA		M6	Wounding response (also JA)	NA		NA		NA		NA		NA
Evolinc_LR_gID_000166	M1	Heat response	NA		NA		NA		NA		NA		NA
Evolinc_LR_gID_000231	M1	Heat response	NA		NA		NA		NA		NA		NA
AT4G04865	M1	Heat response	NA		NA		NA		NA		NA		NA
Evolinc_SR_gID_004569	M1	Heat response	NA		NA		NA		NA		NA		NA
AT3G08455	M1	Heat response	NA		NA		NA		NA		NA		NA
AT3G02832	M1	Heat response	NA		NA		NA		NA		NA		NA
Evolinc_LR_gID_000100	M1	Heat response	NA		NA		NA		NA		NA		NA
AT5G28262	M1	Heat response	NA		NA		NA		NA		NA		NA
Evolinc_SR_gID_062909	M1	Heat response	NA		NA		NA		NA		NA		NA
Evolinc_SR_gID_020104	M1	Heat response	NA		NA		NA		NA		NA		NA
AT2G07585	M1	Heat response	NA		NA		NA		NA		NA		NA
Evolinc_LR_gID_000060	M1	Heat response	NA		NA		NA		NA		NA		NA
Evolinc_SR_gID_006428	M1	Heat response	NA		NA		NA		NA		NA		NA
Evolinc_LR_gID_000153	M1	Heat response	NA		NA		NA		NA		NA		NA
Evolinc_SR_gID_009876	M1	Heat response	NA		NA		NA		NA		NA		NA
Evolinc_SR_gID_014746	M1	Heat response	NA		NA		NA		NA		NA		NA
Evolinc_SR_gID_031708	M1	Heat response	NA		NA		NA		NA		NA		NA
Evolinc_LR_gID_000075	M1	Heat response	NA		NA		NA		NA		NA		NA
Evolinc_SR_gID_044560	M1	Heat response	NA		NA		NA		NA		NA		NA
Evolinc_SR_gID_025956	M1	Heat response	NA		NA		NA		NA		NA		NA
Evolinc_SR_gID_002971	M1	Heat response	NA		NA		NA		NA		NA		NA
AT4G05295	M1	Heat response	NA		NA		NA		NA		NA		NA
Evolinc_SR_gID_006473	M1	Heat response	NA		NA		NA		NA		NA		NA
AT3G03325	M1	Heat response	NA		NA		NA		NA		NA		NA
Evolinc_SR_gID_011242	M1	Heat response	NA		NA		NA		NA		NA		NA
Evolinc_SR_gID_027807	M1	Heat response	NA		NA		NA		NA		NA		NA
Evolinc_SR_gID_030315	M1	Heat response	NA		NA		NA		NA		NA		NA
Evolinc_SR_gID_011240	M1	Heat response	NA		NA		NA		NA		NA		NA
Evolinc_SR_gID_061848	M1	Heat response	NA		NA		NA		NA		NA		NA
Evolinc_SR_gID_045834	M1	Heat response	NA		NA		NA		NA		NA		NA
AT1G05133	M1	Heat response	NA		NA		NA		NA		NA		NA
Evolinc_SR_gID_005225	M1	Heat response	NA		NA		NA		NA		NA		NA
AT2G06945	M1	Heat response	NA		NA		NA		NA		NA		NA
Evolinc_SR_gID_027458	M1	Heat response	NA		NA		NA		NA		NA		NA
Evolinc_SR_gID_046496	M1	Heat response	NA		NA		NA		NA		NA		NA
AT3G05105	M1	Heat response	NA		NA		NA		NA		NA		NA
AT3G08595	M1	Heat response	NA		NA		NA		NA		NA		NA
Evolinc_SR_gID_031304	M1	Heat response	NA		NA		NA		NA		NA		NA
Evolinc_LR_gID_000232	M1	Heat response	NA		NA		NA		NA		NA		NA
AT1G06047	M1	Heat response	NA		NA		NA		NA		NA		NA
Evolinc_SR_gID_045329	M1	Heat response	NA		NA		NA		NA		NA		NA
AT1G09103	M1	Heat response	NA		NA		NA		NA		NA		NA
Evolinc_SR_gID_051399	M10	N.S.	NA		NA		NA		NA		NA		NA
AT5G03615	M10	N.S.	NA		NA		NA		NA		NA		NA
Evolinc_SR_gID_055593	M12	N.S.	NA		NA		NA		NA		NA		NA
AT2G23040	M2	N.S.	NA		NA		NA		NA		NA		NA
AT5G03395	M2	N.S.	NA		NA		NA		NA		NA		NA
AT2G45023	M2	N.S.	NA		NA		NA		NA		NA		NA
AT2G44995	M2	N.S.	NA		NA		NA		NA		NA		NA
Evolinc_LR_gID_000262	M2	N.S.	NA		NA		NA		NA		NA		NA
Evolinc_SR_gID_040321	M2	N.S.	NA		NA		NA		NA		NA		NA
AT1G26558	M2	N.S.	NA		NA		NA		NA		NA		NA
Evolinc_LR_gID_000052	M2	N.S.	NA		NA		NA		NA		NA		NA
Evolinc_SR_gID_011249	M2	N.S.	NA		NA		NA		NA		NA		NA
Evolinc_SR_gID_029936	M2	N.S.	NA		NA		NA		NA		NA		NA
AT5G09295	M2	N.S.	NA		NA		NA		NA		NA		NA
AT1G08213	M2	N.S.	NA		NA		NA		NA		NA		NA
Evolinc_LR_gID_000253	M2	N.S.	NA		NA		NA		NA		NA		NA
AT5G00980	M2	N.S.	NA		NA		NA		NA		NA		NA
AT5G08855	M2	N.S.	NA		NA		NA		NA		NA		NA
Evolinc_SR_gID_064800	M2	N.S.	NA		NA		NA		NA		NA		NA
AT2G06765	M2	N.S.	NA		NA		NA		NA		NA		NA
AT5G24205	M2	N.S.	NA		NA		NA		NA		NA		NA
Evolinc_SR_gID_058047	M2	N.S.	NA		NA		NA		NA		NA		NA
Evolinc_SR_gID_014665	M2	N.S.	NA		NA		NA		NA		NA		NA
Evolinc_SR_gID_044899	M2	N.S.	NA		NA		NA		NA		NA		NA
AT1G06473	M3	N.S.	NA		NA		NA		NA		NA		NA
AT2G32795	M3	N.S.	NA		NA		NA		NA		NA		NA
Evolinc_LR_gID_000091	M3	N.S.	NA		NA		NA		NA		NA		NA
AT5G01155	M3	N.S.	NA		NA		NA		NA		NA		NA
Evolinc_SR_gID_067802	M3	N.S.	NA		NA		NA		NA		NA		NA
Evolinc_SR_gID_031973	M3	N.S.	NA		NA		NA		NA		NA		NA
Evolinc_LR_gID_000118	M3	N.S.	NA		NA		NA		NA		NA		NA
AT4G06955	M3	N.S.	NA		NA		NA		NA		NA		NA
Evolinc_SR_gID_013553	M3	N.S.	NA		NA		NA		NA		NA		NA
AT4G04015	M3	N.S.	NA		NA		NA		NA		NA		NA
Evolinc_SR_gID_011239	M3	N.S.	NA		NA		NA		NA		NA		NA
AT2G09745	M3	N.S.	NA		NA		NA		NA		NA		NA
AT1G06837	M3	N.S.	NA		NA		NA		NA		NA		NA
AT1G06173	M3	N.S.	NA		NA		NA		NA		NA		NA
Evolinc_LR_gID_000057	M3	N.S.	NA		NA		NA		NA		NA		NA
AT2G05675	M3	N.S.	NA		NA		NA		NA		NA		NA
AT1G06177	M3	N.S.	NA		NA		NA		NA		NA		NA
AT1G08217	M3	N.S.	NA		NA		NA		NA		NA		NA
AT2G08460	M4	Biotic stress response	NA		NA		NA		NA		NA		NA
AT5G06475	M4	Biotic stress response	NA		NA		NA		NA		NA		NA
AT4G09575	M4	Biotic stress response	NA		NA		NA		NA		NA		NA
AT2G05665	M4	Biotic stress response	NA		NA		NA		NA		NA		NA
AT2G30945	M5	N.S.	NA		NA		NA		NA		NA		NA
AT5G22788	M5	N.S.	NA		NA		NA		NA		NA		NA
Evolinc_SR_gID_000671	M5	N.S.	NA		NA		NA		NA		NA		NA
Evolinc_SR_gID_041718	M6	N.S.	NA		NA		NA		NA		NA		NA
Evolinc_SR_gID_038510	M6	N.S.	NA		NA		NA		NA		NA		NA
AT4G03811	M6	N.S.	NA		NA		NA		NA		NA		NA
AT4G09605	M6	N.S.	NA		NA		NA		NA		NA		NA
AT5G05415	M6	N.S.	NA		NA		NA		NA		NA		NA
Evolinc_SR_gID_021840	M6	N.S.	NA		NA		NA		NA		NA		NA
Evolinc_SR_gID_051913	M6	N.S.	NA		NA		NA		NA		NA		NA
AT4G09415	M6	N.S.	NA		NA		NA		NA		NA		NA
AT3G02705	M8	N.S.	NA		NA		NA		NA		NA		NA
Evolinc_SR_gID_008136	M8	N.S.	NA		NA		NA		NA		NA		NA
Evolinc_SR_gID_001727	NA		NA		NA		Not.Correlated		NA		NA		M1	Drought, ABA, and Cold responsive
Evolinc_SR_gID_018760	NA		M1	Unfolded proteins (chaperone)	M1	Translation	Not.Correlated		NA		NA		M2	Photosynthesis
AT5G34871	NA		M2	Photosynthesis and Oxidative stress associated	M1	Translation	Not.Correlated		NA		NA		M2	Photosynthesis
AT5G06845	M3	N.S.	NA		M1	Translation	Not.Correlated		NA		NA		M2	Photosynthesis
Evolinc_SR_gID_067703	NA		M1	Unfolded proteins (chaperone)	M2	Response to hypoxia	Not.Correlated		NA		NA		M2	Photosynthesis
Evolinc_SR_gID_012129	M10	N.S.	NA		M2	Response to hypoxia	Not.Correlated		NA		NA		NA
Evolinc_SR_gID_001791	NA		NA		M6	Cell division and cell wall formation	Not.Correlated		NA		NA		NA
Evolinc_LR_gID_000025	M2	N.S.	M1	Unfolded proteins (chaperone)	NA		Not.Correlated		NA		NA		NA
Evolinc_SR_gID_016594	M1	Heat response	M2	Photosynthesis and Oxidative stress associated	NA		Not.Correlated		NA		NA		NA
Evolinc_LR_gID_000234	NA		NA		NA		Not.Correlated		NA		NA		NA
Evolinc_SR_gID_048648	NA		NA		NA		Not.Correlated		NA		NA		NA
Evolinc_SR_gID_047232	NA		NA		NA		Not.Correlated		NA		NA		NA
Evolinc_SR_gID_054499	NA		NA		NA		Not.Correlated		NA		NA		NA
AT5G04845	NA		NA		NA		Not.Correlated		NA		NA		NA
AT3G02815	NA		NA		NA		Not.Correlated		NA		NA		NA
AT3G07395	NA		NA		NA		Not.Correlated		NA		NA		NA
Evolinc_SR_gID_057961	NA		NA		NA		Not.Correlated		NA		NA		NA
AT2G06805	NA		NA		NA		Not.Correlated		NA		NA		NA
AT4G06815	M1	Heat response	M1	Unfolded proteins (chaperone)	M9	Oxidative stress associated related	Not.Correlated		NA		NA		Not.Correlated

## Sheet: Brassica_WGCNA_Modules
lincRNA IDs	Tissue_atlas	Combined_tissue_atlas (top GO term)	All_stresses	All_stresses_ID (top GO term)
Evolinc_LR_gID_002258	Not.Correlated		M13
Evolinc_SR_gID_069993	M1	nucleosome	M1
Evolinc_SR_gID_048894	M10	R polymerase II regulatory region sequence-specific D binding	M12	enzyme inhibitor activity
Evolinc_SR_gID_029180	M8	small ribosomal subunit	M13
Evolinc_SR_gID_029776	NA		M6	mitochondrial outer membrane translocase complex
Evolinc_SR_gID_077612	M3	photosynthesis	M1
Evolinc_SR_gID_048673	NA		M6	mitochondrial outer membrane translocase complex
Evolinc_SR_gID_056303	NA		M6	mitochondrial outer membrane translocase complex
Evolinc_SR_gID_006884	M6	mitochondrial outer membrane translocase complex	M2	photosynthesis
Evolinc_SR_gID_067068	M1	nucleosome	M2	photosynthesis
Evolinc_SR_gID_048674	NA		M10	hydrolase activity, hydrolyzing O-glycosyl compounds
Evolinc_LR_gID_001405	M16	protein targeting	M2	photosynthesis
Evolinc_SR_gID_043575	NA		M4
Evolinc_SR_gID_067979	M8	small ribosomal subunit	M13
Evolinc_SR_gID_069925	NA		M4
Evolinc_SR_gID_069240	M2	cellular glucan metabolic process	M10	hydrolase activity, hydrolyzing O-glycosyl compounds
Evolinc_SR_gID_029528	M3	photosynthesis	M1
Evolinc_SR_gID_029809	M6	mitochondrial outer membrane translocase complex	M19	RNA polymerase II regulatory region sequence-specific DNA binding
Evolinc_SR_gID_073781	M1	nucleosome	M15	ADP binding
Evolinc_SR_gID_021536	M3	photosynthesis	M1
Evolinc_SR_gID_068662	M7	response to oxidative stress	M1
Evolinc_SR_gID_041943	M11	protein disulfide oxidoreductase activity	M1
Evolinc_LR_gID_000315	NA		M9	translational elongation
Evolinc_SR_gID_030336	NA		M1
Evolinc_LR_gID_000091	M8	small ribosomal subunit	M2	photosynthesis
Evolinc_LR_gID_001763	NA		M6	mitochondrial outer membrane translocase complex
Evolinc_SR_gID_068180	M9	transferase activity, transferring acyl groups other than amino-acyl groups	M1
Evolinc_SR_gID_022616	NA		M2	photosynthesis
Evolinc_LR_gID_000203	M13	lipid transport	M6	mitochondrial outer membrane translocase complex
Evolinc_SR_gID_015230	NA		M5	inorganic diphosphatase activity
Evolinc_LR_gID_000925	NA		M2	photosynthesis
Evolinc_SR_gID_031155	M11	protein disulfide oxidoreductase activity	M1
Evolinc_SR_gID_037097	NA		M13
Evolinc_SR_gID_062691	NA		M1
Evolinc_SR_gID_069668	M4	monolayer-surrounded lipid storage body	M3	hydrogen peroxide catabolic process
Evolinc_SR_gID_029624	M1	nucleosome	M3	hydrogen peroxide catabolic process
Evolinc_SR_gID_056858	M3	photosynthesis	M1
Evolinc_LR_gID_001562	M5	enzyme inhibitor activity	M1
Evolinc_SR_gID_021967	NA		M8	plant-type cell wall organization
Evolinc_LR_gID_000280	NA		M2	photosynthesis
Evolinc_SR_gID_030335	NA		M1
Evolinc_SR_gID_030337	M3	photosynthesis	M2	photosynthesis
Evolinc_SR_gID_059645	M8	small ribosomal subunit	M13
Evolinc_SR_gID_023778	M8	small ribosomal subunit	M10	hydrolase activity, hydrolyzing O-glycosyl compounds
Evolinc_SR_gID_056261	M8	small ribosomal subunit	M13
Evolinc_SR_gID_062280	M8	small ribosomal subunit	M13
Evolinc_SR_gID_062172	M3	photosynthesis	M1
Evolinc_LR_gID_000599	M11	protein disulfide oxidoreductase activity	M1
Evolinc_SR_gID_077652	NA		M6	mitochondrial outer membrane translocase complex
Evolinc_SR_gID_050092	NA		M2	photosynthesis
Evolinc_SR_gID_056822	NA		M13
Evolinc_LR_gID_001340	M8	small ribosomal subunit	M13
Evolinc_SR_gID_049833	NA		M12	enzyme inhibitor activity
Evolinc_SR_gID_069871	NA		M1
Evolinc_SR_gID_050028	M2	cellular glucan metabolic process	M2	photosynthesis
Evolinc_SR_gID_062731	M6	mitochondrial outer membrane translocase complex	M2	photosynthesis
Evolinc_LR_gID_002566	M3	photosynthesis	M1
Evolinc_SR_gID_006880	M2	cellular glucan metabolic process	M8	plant-type cell wall organization
Evolinc_SR_gID_054526	M4	monolayer-surrounded lipid storage body	M4
Evolinc_SR_gID_073780	M2	cellular glucan metabolic process	M15	ADP binding
Evolinc_SR_gID_061577	NA		M2	photosynthesis
Evolinc_SR_gID_030857	NA		M12	enzyme inhibitor activity
Evolinc_LR_gID_001982	M9	transferase activity, transferring acyl groups other than amino-acyl groups	M8	plant-type cell wall organization
Evolinc_SR_gID_077865	M3	photosynthesis	M1
Evolinc_SR_gID_048895	NA		M6	mitochondrial outer membrane translocase complex
Evolinc_LR_gID_000944	M1	nucleosome	M2	photosynthesis
Evolinc_SR_gID_049137	M2	cellular glucan metabolic process	M3	hydrogen peroxide catabolic process
Evolinc_SR_gID_024054	M3	photosynthesis	M1
Evolinc_SR_gID_068237	M6	mitochondrial outer membrane translocase complex	M19	RNA polymerase II regulatory region sequence-specific DNA binding
Evolinc_SR_gID_068859	NA		M9	translational elongation
Evolinc_LR_gID_001284	M6	mitochondrial outer membrane translocase complex	M13
Evolinc_SR_gID_029625	M1	nucleosome	M7	monolayer-surrounded lipid storage body
Evolinc_SR_gID_023777	M8	small ribosomal subunit	M2	photosynthesis
Evolinc_SR_gID_037825	M1	nucleosome	M13
Evolinc_SR_gID_078186	NA		M2	photosynthesis
Evolinc_SR_gID_037723	M5	enzyme inhibitor activity	M2	photosynthesis
Evolinc_LR_gID_001345	M8	small ribosomal subunit	M13
Evolinc_SR_gID_075627	NA		M1
Evolinc_SR_gID_014991	M3	photosynthesis	M1
Evolinc_SR_gID_067579	NA		M12	enzyme inhibitor activity
Evolinc_SR_gID_030591	M4	monolayer-surrounded lipid storage body	M3	hydrogen peroxide catabolic process
Evolinc_SR_gID_013849	M1	nucleosome	M12	enzyme inhibitor activity
Evolinc_SR_gID_050033	NA		M12	enzyme inhibitor activity
Evolinc_LR_gID_002255	NA		M14	nucleosome
Evolinc_SR_gID_031034	NA		M1
Evolinc_SR_gID_077614	NA		M10	hydrolase activity, hydrolyzing O-glycosyl compounds
Evolinc_SR_gID_030388	NA		M1
Evolinc_SR_gID_041829	M1	nucleosome	M7	monolayer-surrounded lipid storage body
Evolinc_SR_gID_056709	M6	mitochondrial outer membrane translocase complex	M2	photosynthesis
Evolinc_SR_gID_014934	NA		M6	mitochondrial outer membrane translocase complex
Evolinc_SR_gID_068321	M1	nucleosome	M12	enzyme inhibitor activity
Evolinc_SR_gID_015031	M2	cellular glucan metabolic process	M13
Evolinc_SR_gID_068522	M9	transferase activity, transferring acyl groups other than amino-acyl groups	M12	enzyme inhibitor activity
Evolinc_SR_gID_030357	M6	mitochondrial outer membrane translocase complex	M2	photosynthesis
Evolinc_LR_gID_001523	NA		M1
Evolinc_SR_gID_067067	M11	protein disulfide oxidoreductase activity	M2	photosynthesis
Evolinc_SR_gID_037548	M1	nucleosome	M8	plant-type cell wall organization
Evolinc_LR_gID_002330	NA		M13
Evolinc_SR_gID_030785	NA		M6	mitochondrial outer membrane translocase complex
Evolinc_SR_gID_061513	M1	nucleosome	M13
Evolinc_SR_gID_037732	M3	photosynthesis	M1
Evolinc_SR_gID_029466	M2	cellular glucan metabolic process	M1
Evolinc_SR_gID_068066	NA		M1
Evolinc_SR_gID_077901	NA		M1
Evolinc_SR_gID_070105	NA		M1
Evolinc_SR_gID_048888	M4	monolayer-surrounded lipid storage body	M8	plant-type cell wall organization
Evolinc_SR_gID_077275	M2	cellular glucan metabolic process	M8	plant-type cell wall organization
Evolinc_SR_gID_050027	M6	mitochondrial outer membrane translocase complex	M10	hydrolase activity, hydrolyzing O-glycosyl compounds
Evolinc_SR_gID_048889	M8	small ribosomal subunit	M1
Evolinc_SR_gID_014957	M2	cellular glucan metabolic process	M2	photosynthesis
Evolinc_LR_gID_000938	M5	enzyme inhibitor activity	M1
Evolinc_SR_gID_008953	M2	cellular glucan metabolic process	M8	plant-type cell wall organization
Evolinc_SR_gID_003857	NA		M6	mitochondrial outer membrane translocase complex
Evolinc_SR_gID_031105	M4	monolayer-surrounded lipid storage body	M12	enzyme inhibitor activity
Evolinc_SR_gID_048756	NA		M6	mitochondrial outer membrane translocase complex
Evolinc_SR_gID_067468	M3	photosynthesis	M1
Evolinc_SR_gID_042527	NA		M11
Evolinc_SR_gID_016709	M1	nucleosome	M4
Evolinc_SR_gID_014852	NA		M4
Evolinc_SR_gID_048892	M2	cellular glucan metabolic process	M10	hydrolase activity, hydrolyzing O-glycosyl compounds
Evolinc_SR_gID_061273	M6	mitochondrial outer membrane translocase complex	M2	photosynthesis
Evolinc_SR_gID_077566	M1	nucleosome	M7	monolayer-surrounded lipid storage body
Evolinc_SR_gID_042227	NA		M12	enzyme inhibitor activity
Evolinc_SR_gID_077144	M3	photosynthesis	M6	mitochondrial outer membrane translocase complex
Evolinc_SR_gID_055014	NA		M1
Evolinc_SR_gID_069722	M6	mitochondrial outer membrane translocase complex	M2	photosynthesis
Evolinc_SR_gID_055280	M8	small ribosomal subunit	M13
Evolinc_SR_gID_062307	NA		M1
Evolinc_SR_gID_078269	NA		M13
Evolinc_SR_gID_069672	M1	nucleosome	M6	mitochondrial outer membrane translocase complex
Evolinc_SR_gID_057182	M4	monolayer-surrounded lipid storage body	M3	hydrogen peroxide catabolic process
Evolinc_SR_gID_050017	NA		M15	ADP binding
Evolinc_LR_gID_000605	M6	mitochondrial outer membrane translocase complex	M2	photosynthesis
Evolinc_SR_gID_062274	NA		M6	mitochondrial outer membrane translocase complex
Evolinc_SR_gID_059849	M3	photosynthesis	M2	photosynthesis
Evolinc_SR_gID_063588	M2	cellular glucan metabolic process	M9	translational elongation
Evolinc_SR_gID_041546	M1	nucleosome	M6	mitochondrial outer membrane translocase complex
Evolinc_SR_gID_029569	NA		M2	photosynthesis
Evolinc_SR_gID_069241	NA		M6	mitochondrial outer membrane translocase complex
Evolinc_LR_gID_002344	NA		M14	nucleosome
Evolinc_SR_gID_050183	NA		M6	mitochondrial outer membrane translocase complex
Evolinc_SR_gID_022766	M2	cellular glucan metabolic process	M6	mitochondrial outer membrane translocase complex
Evolinc_SR_gID_022129	NA		M2	photosynthesis
Evolinc_SR_gID_015660	NA		M9	translational elongation
Evolinc_SR_gID_077677	NA		M5	inorganic diphosphatase activity
Evolinc_LR_gID_000826	M8	small ribosomal subunit	M13
Evolinc_SR_gID_052046	M2	cellular glucan metabolic process	M1
Evolinc_SR_gID_022053	NA		M1
Evolinc_SR_gID_069523	M2	cellular glucan metabolic process	M2	photosynthesis
Evolinc_LR_gID_000974	NA		M11
Evolinc_SR_gID_030849	NA		M2	photosynthesis
Evolinc_LR_gID_001194	NA		M5	inorganic diphosphatase activity
Evolinc_SR_gID_061423	NA		M13
Evolinc_SR_gID_023791	NA		M11
Evolinc_SR_gID_068727	NA		M19	RNA polymerase II regulatory region sequence-specific DNA binding
Evolinc_SR_gID_053517	M2	cellular glucan metabolic process	M12	enzyme inhibitor activity
Evolinc_SR_gID_037837	M1	nucleosome	M1
Evolinc_SR_gID_043130	NA		M3	hydrogen peroxide catabolic process
Evolinc_LR_gID_000373	M2	cellular glucan metabolic process	M2	photosynthesis
Evolinc_SR_gID_044586	NA		M1
Evolinc_LR_gID_000849	M2	cellular glucan metabolic process	M1
Evolinc_SR_gID_029519	M6	mitochondrial outer membrane translocase complex	M2	photosynthesis
Evolinc_SR_gID_036880	M3	photosynthesis	M3	hydrogen peroxide catabolic process
Evolinc_SR_gID_050034	NA		M4
Evolinc_SR_gID_037045	M2	cellular glucan metabolic process	M6	mitochondrial outer membrane translocase complex
Evolinc_SR_gID_014992	NA		M1
Evolinc_SR_gID_078262	NA		M1
Evolinc_LR_gID_001621	M1	nucleosome	M11
Evolinc_LR_gID_000418	M6	mitochondrial outer membrane translocase complex	M2	photosynthesis
Evolinc_SR_gID_048348	M2	cellular glucan metabolic process	M1
Evolinc_SR_gID_047509	M3	photosynthesis	M1
Evolinc_SR_gID_031333	NA		M1
Evolinc_SR_gID_055790	NA		M7	monolayer-surrounded lipid storage body
Evolinc_SR_gID_067194	M2	cellular glucan metabolic process	M15	ADP binding
Evolinc_SR_gID_031028	NA		M1
Evolinc_SR_gID_077635	M4	monolayer-surrounded lipid storage body	M12	enzyme inhibitor activity
Evolinc_SR_gID_056521	NA		M10	hydrolase activity, hydrolyzing O-glycosyl compounds
Evolinc_SR_gID_068100	M6	mitochondrial outer membrane translocase complex	M2	photosynthesis
Evolinc_LR_gID_001350	NA		M18
Evolinc_SR_gID_055996	NA		M4
Evolinc_SR_gID_036608	NA		M11
Evolinc_LR_gID_000407	NA		M6	mitochondrial outer membrane translocase complex
Evolinc_SR_gID_056696	NA		M2	photosynthesis
Evolinc_SR_gID_028815	M9	transferase activity, transferring acyl groups other than amino-acyl groups	M2	photosynthesis
Evolinc_LR_gID_002180	M1	nucleosome	M3	hydrogen peroxide catabolic process
Evolinc_SR_gID_078386	M2	cellular glucan metabolic process	M12	enzyme inhibitor activity
Evolinc_SR_gID_056705	M3	photosynthesis	M1
Evolinc_SR_gID_029523	M3	photosynthesis	M9	translational elongation
Evolinc_SR_gID_042096	NA		M6	mitochondrial outer membrane translocase complex
Evolinc_SR_gID_069313	M2	cellular glucan metabolic process	M9	translational elongation
Evolinc_SR_gID_049022	M1	nucleosome	M13
Evolinc_SR_gID_048897	M6	mitochondrial outer membrane translocase complex	M8	plant-type cell wall organization
Evolinc_LR_gID_000610	NA		M1
Evolinc_SR_gID_056028	NA		M2	photosynthesis
Evolinc_SR_gID_062321	M15	peptide-methionine (S)-S-oxide reductase activity	M1
Evolinc_SR_gID_077014	M1	nucleosome	M6	mitochondrial outer membrane translocase complex
Evolinc_SR_gID_023269	M11	protein disulfide oxidoreductase activity	M7	monolayer-surrounded lipid storage body
Evolinc_SR_gID_068214	NA		M12	enzyme inhibitor activity
Evolinc_LR_gID_000429	NA		M12	enzyme inhibitor activity
Evolinc_SR_gID_031406	NA		M1
Evolinc_SR_gID_055785	NA		M12	enzyme inhibitor activity
Evolinc_SR_gID_055666	NA		M8	plant-type cell wall organization
Evolinc_SR_gID_043458	NA		M12	enzyme inhibitor activity
Evolinc_LR_gID_000859	M8	small ribosomal subunit	M8	plant-type cell wall organization
Evolinc_SR_gID_041762	M6	mitochondrial outer membrane translocase complex	M2	photosynthesis
Evolinc_LR_gID_001615	NA		M12	enzyme inhibitor activity
Evolinc_SR_gID_049483	M6	mitochondrial outer membrane translocase complex	M19	RNA polymerase II regulatory region sequence-specific DNA binding
Evolinc_LR_gID_000895	NA		M2	photosynthesis
Evolinc_SR_gID_068891	NA		M10	hydrolase activity, hydrolyzing O-glycosyl compounds
Evolinc_SR_gID_041978	NA		M14	nucleosome
Evolinc_SR_gID_069276	M2	cellular glucan metabolic process	M2	photosynthesis
Evolinc_SR_gID_061544	M3	photosynthesis	M1
Evolinc_SR_gID_055417	NA		M13
Evolinc_SR_gID_056803	M7	response to oxidative stress	M5	inorganic diphosphatase activity
Evolinc_SR_gID_042960	NA		M8	plant-type cell wall organization
Evolinc_SR_gID_070702	NA		M12	enzyme inhibitor activity
Evolinc_SR_gID_023553	M12	protein disulfide oxidoreductase activity	M1
Evolinc_SR_gID_055774	NA		M1
Evolinc_SR_gID_037730	NA		M2	photosynthesis
Evolinc_SR_gID_013570	M6	mitochondrial outer membrane translocase complex	M8	plant-type cell wall organization
Evolinc_SR_gID_041669	NA		M15	ADP binding
Evolinc_SR_gID_052763	M2	cellular glucan metabolic process	M9	translational elongation
Evolinc_LR_gID_000905	NA		M5	inorganic diphosphatase activity
Evolinc_LR_gID_001627	M6	mitochondrial outer membrane translocase complex	M2	photosynthesis
Evolinc_SR_gID_055538	NA		M1
Evolinc_LR_gID_001973	NA		M2	photosynthesis
Evolinc_SR_gID_000929	M3	photosynthesis	M13
Evolinc_LR_gID_000854	NA		M1
Evolinc_LR_gID_001969	M6	mitochondrial outer membrane translocase complex	M2	photosynthesis
Evolinc_SR_gID_078802	M3	photosynthesis	M1
Evolinc_SR_gID_077497	M1	nucleosome	M10	hydrolase activity, hydrolyzing O-glycosyl compounds
Evolinc_LR_gID_001322	NA		M18
Evolinc_LR_gID_001583	NA		M2	photosynthesis
Evolinc_SR_gID_037564	NA		M12	enzyme inhibitor activity
Evolinc_SR_gID_055384	NA		M12	enzyme inhibitor activity
Evolinc_SR_gID_042435	M6	mitochondrial outer membrane translocase complex	M2	photosynthesis
Evolinc_LR_gID_001185	NA		M2	photosynthesis
Evolinc_SR_gID_078420	M10	R polymerase II regulatory region sequence-specific D binding	M4
Evolinc_SR_gID_038182	M11	protein disulfide oxidoreductase activity	M1
Evolinc_SR_gID_029465	M2	cellular glucan metabolic process	M2	photosynthesis
Evolinc_LR_gID_000976	NA		M14	nucleosome
Evolinc_SR_gID_070636	NA		M2	photosynthesis
Evolinc_SR_gID_043535	M3	photosynthesis	M1
Evolinc_SR_gID_048837	M1	nucleosome	M6	mitochondrial outer membrane translocase complex
Evolinc_SR_gID_030795	M3	photosynthesis	M1
Evolinc_SR_gID_029474	NA		M8	plant-type cell wall organization
Evolinc_SR_gID_015763	NA		M9	translational elongation
Evolinc_SR_gID_029303	M1	nucleosome	M6	mitochondrial outer membrane translocase complex
Evolinc_SR_gID_067781	NA		M7	monolayer-surrounded lipid storage body
Evolinc_SR_gID_075970	NA		M12	enzyme inhibitor activity
Evolinc_SR_gID_023781	M3	photosynthesis	M10	hydrolase activity, hydrolyzing O-glycosyl compounds
Evolinc_SR_gID_042387	M2	cellular glucan metabolic process	M9	translational elongation
Evolinc_SR_gID_002718	NA		M12	enzyme inhibitor activity
Evolinc_LR_gID_000282	NA		M12	enzyme inhibitor activity
Evolinc_SR_gID_029267	NA		M2	photosynthesis
Evolinc_LR_gID_000904	NA		M15	ADP binding
Evolinc_SR_gID_068873	NA		M10	hydrolase activity, hydrolyzing O-glycosyl compounds
Evolinc_SR_gID_021489	NA		M1
Evolinc_SR_gID_077840	NA		M12	enzyme inhibitor activity
Evolinc_LR_gID_001623	M2	cellular glucan metabolic process	M2	photosynthesis
Evolinc_SR_gID_048168	NA		M3	hydrogen peroxide catabolic process
Evolinc_LR_gID_002033	NA		M2	photosynthesis
Evolinc_SR_gID_023453	NA		M2	photosynthesis
Evolinc_SR_gID_015884	NA		M10	hydrolase activity, hydrolyzing O-glycosyl compounds
Evolinc_SR_gID_043528	M2	cellular glucan metabolic process	M2	photosynthesis
Evolinc_LR_gID_000896	NA		M2	photosynthesis
Evolinc_SR_gID_036870	NA		M1
Evolinc_SR_gID_042521	NA		M10	hydrolase activity, hydrolyzing O-glycosyl compounds
Evolinc_SR_gID_037836	NA		M2	photosynthesis
Evolinc_SR_gID_068442	M3	photosynthesis	M12	enzyme inhibitor activity
Evolinc_SR_gID_023766	NA		M2	photosynthesis
Evolinc_SR_gID_043415	M3	photosynthesis	M1
Evolinc_SR_gID_041699	M3	photosynthesis	M12	enzyme inhibitor activity
Evolinc_SR_gID_077477	NA		M1
Evolinc_SR_gID_023202	M6	mitochondrial outer membrane translocase complex	M6	mitochondrial outer membrane translocase complex
Evolinc_SR_gID_068461	NA		M6	mitochondrial outer membrane translocase complex
Evolinc_LR_gID_002565	NA		M11
Evolinc_LR_gID_002588	M9	transferase activity, transferring acyl groups other than amino-acyl groups	M2	photosynthesis
Evolinc_SR_gID_030381	M2	cellular glucan metabolic process	M10	hydrolase activity, hydrolyzing O-glycosyl compounds
Evolinc_SR_gID_055056	NA		M2	photosynthesis
Evolinc_LR_gID_000783	NA		M2	photosynthesis
Evolinc_SR_gID_031556	M9	transferase activity, transferring acyl groups other than amino-acyl groups	M2	photosynthesis
Evolinc_LR_gID_001789	NA		M14	nucleosome
Evolinc_SR_gID_024514	M11	protein disulfide oxidoreductase activity	M10	hydrolase activity, hydrolyzing O-glycosyl compounds
Evolinc_SR_gID_080235	M2	cellular glucan metabolic process	M15	ADP binding
Evolinc_SR_gID_013880	NA		M1
Evolinc_LR_gID_002018	M6	mitochondrial outer membrane translocase complex	M2	photosynthesis
Evolinc_SR_gID_023123	M6	mitochondrial outer membrane translocase complex	M2	photosynthesis
Evolinc_SR_gID_055245	NA		M3	hydrogen peroxide catabolic process
Evolinc_SR_gID_021935	NA		M6	mitochondrial outer membrane translocase complex
Evolinc_SR_gID_023780	M6	mitochondrial outer membrane translocase complex	M8	plant-type cell wall organization
Evolinc_SR_gID_004590	NA		M6	mitochondrial outer membrane translocase complex
Evolinc_LR_gID_000239	NA		M1
Evolinc_SR_gID_061719	NA		M6	mitochondrial outer membrane translocase complex
Evolinc_LR_gID_002023	NA		M2	photosynthesis
Evolinc_SR_gID_042512	M1	nucleosome	M2	photosynthesis
Evolinc_SR_gID_008225	M2	cellular glucan metabolic process	M9	translational elongation
Evolinc_SR_gID_078090	NA		M15	ADP binding
Evolinc_SR_gID_019271	NA		M15	ADP binding
Evolinc_SR_gID_069295	NA		M8	plant-type cell wall organization
Evolinc_LR_gID_001120	M6	mitochondrial outer membrane translocase complex	M2	photosynthesis
Evolinc_SR_gID_054460	NA		M12	enzyme inhibitor activity
Evolinc_SR_gID_042460	NA		M2	photosynthesis
Evolinc_SR_gID_014854	NA		M12	enzyme inhibitor activity
Evolinc_SR_gID_069324	NA		M8	plant-type cell wall organization
Evolinc_SR_gID_023005	M1	nucleosome	M7	monolayer-surrounded lipid storage body
Evolinc_SR_gID_023656	NA		M2	photosynthesis
Evolinc_LR_gID_000400	M6	mitochondrial outer membrane translocase complex	M2	photosynthesis
Evolinc_SR_gID_078287	M6	mitochondrial outer membrane translocase complex	M2	photosynthesis
Evolinc_SR_gID_043400	NA		M2	photosynthesis
Evolinc_SR_gID_055226	NA		M1
Evolinc_SR_gID_030409	NA		M11
Evolinc_SR_gID_060844	NA		M4
Evolinc_SR_gID_037555	NA		M1
Evolinc_LR_gID_001323	NA		M6	mitochondrial outer membrane translocase complex
Evolinc_SR_gID_016001	M11	protein disulfide oxidoreductase activity	M2	photosynthesis
Evolinc_SR_gID_068652	M13	lipid transport	M1
Evolinc_SR_gID_042222	NA		M2	photosynthesis
Evolinc_LR_gID_000348	M6	mitochondrial outer membrane translocase complex	M2	photosynthesis
Evolinc_LR_gID_002052	NA		M2	photosynthesis
Evolinc_SR_gID_068509	NA		M2	photosynthesis
Evolinc_SR_gID_028190	NA		M12	enzyme inhibitor activity
Evolinc_SR_gID_041706	NA		M2	photosynthesis
Evolinc_LR_gID_000945	NA		M1
Evolinc_SR_gID_030890	NA		M6	mitochondrial outer membrane translocase complex
Evolinc_SR_gID_013965	NA		M1
Evolinc_SR_gID_023841	NA		M12	enzyme inhibitor activity
Evolinc_SR_gID_036309	NA		M2	photosynthesis
Evolinc_SR_gID_077640	NA		M1
Evolinc_SR_gID_021373	M6	mitochondrial outer membrane translocase complex	M8	plant-type cell wall organization
Evolinc_SR_gID_029789	NA		M6	mitochondrial outer membrane translocase complex
Evolinc_SR_gID_069854	NA		M6	mitochondrial outer membrane translocase complex
Evolinc_LR_gID_002351	NA		M14	nucleosome
Evolinc_SR_gID_030705	M6	mitochondrial outer membrane translocase complex	M8	plant-type cell wall organization
Evolinc_SR_gID_066841	NA		M12	enzyme inhibitor activity
Evolinc_LR_gID_001132	NA		M2	photosynthesis
Evolinc_SR_gID_015051	M3	photosynthesis	M12	enzyme inhibitor activity
Evolinc_SR_gID_029784	NA		M2	photosynthesis
Evolinc_SR_gID_060771	NA		M6	mitochondrial outer membrane translocase complex
Evolinc_SR_gID_042857	M3	photosynthesis	M1
Evolinc_SR_gID_014583	M2	cellular glucan metabolic process	M8	plant-type cell wall organization
Evolinc_SR_gID_077851	M6	mitochondrial outer membrane translocase complex	M2	photosynthesis
Evolinc_LR_gID_001499	NA		M18
Evolinc_LR_gID_001168	M6	mitochondrial outer membrane translocase complex	M2	photosynthesis
Evolinc_SR_gID_034662	M16	protein targeting	M8	plant-type cell wall organization
Evolinc_SR_gID_050244	M2	cellular glucan metabolic process	M6	mitochondrial outer membrane translocase complex
Evolinc_SR_gID_029450	NA		M10	hydrolase activity, hydrolyzing O-glycosyl compounds
Evolinc_LR_gID_000332	M5	enzyme inhibitor activity	M4
Evolinc_SR_gID_029964	NA		M15	ADP binding
Evolinc_SR_gID_023381	NA		M12	enzyme inhibitor activity
Evolinc_SR_gID_041533	NA		M1
Evolinc_LR_gID_002019	NA		M2	photosynthesis
Evolinc_SR_gID_053736	NA		M6	mitochondrial outer membrane translocase complex
Evolinc_SR_gID_078292	M3	photosynthesis	M1
Evolinc_SR_gID_004317	M3	photosynthesis	M1
Evolinc_LR_gID_001152	M4	monolayer-surrounded lipid storage body	M3	hydrogen peroxide catabolic process
Evolinc_SR_gID_043517	M6	mitochondrial outer membrane translocase complex	M1
Evolinc_SR_gID_036354	NA		M14	nucleosome
Evolinc_SR_gID_034714	NA		M1
Evolinc_SR_gID_062272	NA		M1
Evolinc_SR_gID_041802	NA		M6	mitochondrial outer membrane translocase complex
Evolinc_SR_gID_015987	NA		M6	mitochondrial outer membrane translocase complex
Evolinc_SR_gID_052762	M2	cellular glucan metabolic process	M9	translational elongation
Evolinc_SR_gID_031665	NA		M6	mitochondrial outer membrane translocase complex
Evolinc_SR_gID_062025	NA		M3	hydrogen peroxide catabolic process
Evolinc_SR_gID_048948	NA		M2	photosynthesis
Evolinc_SR_gID_048445	NA		M4
Evolinc_SR_gID_029724	M3	photosynthesis	M8	plant-type cell wall organization
Evolinc_LR_gID_001943	M6	mitochondrial outer membrane translocase complex	M2	photosynthesis
Evolinc_SR_gID_048986	M6	mitochondrial outer membrane translocase complex	M2	photosynthesis
Evolinc_SR_gID_061243	NA		M2	photosynthesis
Evolinc_SR_gID_069571	NA		M12	enzyme inhibitor activity
Evolinc_LR_gID_000446	M2	cellular glucan metabolic process	M2	photosynthesis
Evolinc_SR_gID_061821	NA		M8	plant-type cell wall organization
Evolinc_SR_gID_062216	NA		M2	photosynthesis
Evolinc_SR_gID_014862	NA		M8	plant-type cell wall organization
Evolinc_SR_gID_055738	M6	mitochondrial outer membrane translocase complex	M12	enzyme inhibitor activity
Evolinc_SR_gID_068459	NA		M6	mitochondrial outer membrane translocase complex
Evolinc_SR_gID_041333	M17	cell wall macromolecule catabolic process	M6	mitochondrial outer membrane translocase complex
Evolinc_SR_gID_031301	NA		M6	mitochondrial outer membrane translocase complex
Evolinc_SR_gID_061167	NA		M10	hydrolase activity, hydrolyzing O-glycosyl compounds
Evolinc_SR_gID_022639	M11	protein disulfide oxidoreductase activity	M1
Evolinc_SR_gID_062047	NA		M2	photosynthesis
Evolinc_SR_gID_042756	NA		M6	mitochondrial outer membrane translocase complex
Evolinc_SR_gID_048779	NA		M4
Evolinc_SR_gID_049267	NA		M6	mitochondrial outer membrane translocase complex
Evolinc_SR_gID_021621	NA		M2	photosynthesis
Evolinc_LR_gID_000834	M6	mitochondrial outer membrane translocase complex	M2	photosynthesis
Evolinc_LR_gID_001395	NA		M2	photosynthesis
Evolinc_SR_gID_050065	NA		M2	photosynthesis
Evolinc_LR_gID_001605	M6	mitochondrial outer membrane translocase complex	M2	photosynthesis
Evolinc_LR_gID_001355	M7	response to oxidative stress	M5	inorganic diphosphatase activity
Evolinc_SR_gID_048037	M6	mitochondrial outer membrane translocase complex	M2	photosynthesis
Evolinc_SR_gID_061397	NA		M12	enzyme inhibitor activity
Evolinc_SR_gID_022368	NA		M2	photosynthesis
Evolinc_SR_gID_042896	NA		M2	photosynthesis
Evolinc_LR_gID_001622	M2	cellular glucan metabolic process	M2	photosynthesis
Evolinc_LR_gID_001624	M2	cellular glucan metabolic process	M2	photosynthesis
Evolinc_SR_gID_042364	M4	monolayer-surrounded lipid storage body	M6	mitochondrial outer membrane translocase complex
Evolinc_LR_gID_000647	NA		M2	photosynthesis
Evolinc_SR_gID_029129	NA		M1
Evolinc_SR_gID_015484	NA		M12	enzyme inhibitor activity
Evolinc_LR_gID_000396	NA		M6	mitochondrial outer membrane translocase complex
Evolinc_SR_gID_036615	NA		M2	photosynthesis
Evolinc_SR_gID_022803	M7	response to oxidative stress	M6	mitochondrial outer membrane translocase complex
Evolinc_LR_gID_001341	NA		M14	nucleosome
Evolinc_LR_gID_001314	M9	transferase activity, transferring acyl groups other than amino-acyl groups	M2	photosynthesis
Evolinc_LR_gID_000381	M16	protein targeting	M2	photosynthesis
Evolinc_SR_gID_023894	M4	monolayer-surrounded lipid storage body	M8	plant-type cell wall organization
Evolinc_SR_gID_035741	M1	nucleosome	M2	photosynthesis
Evolinc_SR_gID_077230	M12	protein disulfide oxidoreductase activity	M3	hydrogen peroxide catabolic process
Evolinc_SR_gID_029889	NA		M14	nucleosome
Evolinc_SR_gID_029005	M5	enzyme inhibitor activity	M4
Evolinc_LR_gID_002346	NA		M2	photosynthesis
Evolinc_LR_gID_002283	M6	mitochondrial outer membrane translocase complex	M2	photosynthesis
Evolinc_SR_gID_022969	M2	cellular glucan metabolic process	M2	photosynthesis
Evolinc_SR_gID_000880	NA		M15	ADP binding
Evolinc_LR_gID_002355	NA		M18
Evolinc_SR_gID_068174	M2	cellular glucan metabolic process	M4
Evolinc_LR_gID_000329	NA		M2	photosynthesis
Evolinc_SR_gID_055177	M1	nucleosome	M1
Evolinc_SR_gID_015994	NA		M2	photosynthesis
Evolinc_SR_gID_062636	M3	photosynthesis	M2	photosynthesis
Evolinc_SR_gID_055402	NA		M6	mitochondrial outer membrane translocase complex
Evolinc_SR_gID_036333	M2	cellular glucan metabolic process	M5	inorganic diphosphatase activity
Evolinc_SR_gID_043421	M6	mitochondrial outer membrane translocase complex	M2	photosynthesis
Evolinc_LR_gID_001496	NA		M10	hydrolase activity, hydrolyzing O-glycosyl compounds
Evolinc_SR_gID_030240	NA		M12	enzyme inhibitor activity
Evolinc_LR_gID_001280	M6	mitochondrial outer membrane translocase complex	M2	photosynthesis
Evolinc_SR_gID_077058	M2	cellular glucan metabolic process	M2	photosynthesis
Evolinc_SR_gID_014925	NA		M18
Evolinc_SR_gID_046834	NA		M2	photosynthesis
Evolinc_SR_gID_062341	M2	cellular glucan metabolic process	M2	photosynthesis
Evolinc_SR_gID_049209	M6	mitochondrial outer membrane translocase complex	M12	enzyme inhibitor activity
Evolinc_SR_gID_056331	NA		M6	mitochondrial outer membrane translocase complex
Evolinc_SR_gID_031230	NA		M15	ADP binding
Evolinc_SR_gID_060961	NA		M8	plant-type cell wall organization
Evolinc_SR_gID_042145	NA		M10	hydrolase activity, hydrolyzing O-glycosyl compounds
Evolinc_SR_gID_029099	NA		M2	photosynthesis
Evolinc_SR_gID_066918	M9	transferase activity, transferring acyl groups other than amino-acyl groups	M2	photosynthesis
Evolinc_SR_gID_030595	NA		M6	mitochondrial outer membrane translocase complex
Evolinc_SR_gID_028828	NA		M12	enzyme inhibitor activity
Evolinc_SR_gID_077476	M3	photosynthesis	M2	photosynthesis
Evolinc_LR_gID_000906	M2	cellular glucan metabolic process	M2	photosynthesis
Evolinc_SR_gID_037708	NA		M10	hydrolase activity, hydrolyzing O-glycosyl compounds
Evolinc_SR_gID_042085	NA		M2	photosynthesis
Evolinc_SR_gID_014431	NA		M6	mitochondrial outer membrane translocase complex
Evolinc_SR_gID_036678	NA		M6	mitochondrial outer membrane translocase complex
Evolinc_SR_gID_080947	M12	protein disulfide oxidoreductase activity	M1
Evolinc_SR_gID_034118	NA		M18
Evolinc_SR_gID_023014	NA		M6	mitochondrial outer membrane translocase complex
Evolinc_SR_gID_042344	M1	nucleosome	M12	enzyme inhibitor activity
Evolinc_SR_gID_050440	M3	photosynthesis	M1
Evolinc_SR_gID_050208	M16	protein targeting	M8	plant-type cell wall organization
Evolinc_SR_gID_030918	NA		M12	enzyme inhibitor activity
Evolinc_LR_gID_000335	NA		M6	mitochondrial outer membrane translocase complex
Evolinc_SR_gID_037369	NA		M2	photosynthesis
Evolinc_SR_gID_005756	NA		M15	ADP binding
Evolinc_LR_gID_002028	M6	mitochondrial outer membrane translocase complex	M2	photosynthesis
Evolinc_LR_gID_000651	M9	transferase activity, transferring acyl groups other than amino-acyl groups	M2	photosynthesis
Evolinc_SR_gID_019880	NA		M1
Evolinc_SR_gID_041686	M6	mitochondrial outer membrane translocase complex	M3	hydrogen peroxide catabolic process
Evolinc_SR_gID_049269	NA		M14	nucleosome
Evolinc_SR_gID_047844	M1	nucleosome	M12	enzyme inhibitor activity
Evolinc_SR_gID_055932	NA		M2	photosynthesis
Evolinc_SR_gID_043386	NA		M2	photosynthesis
Evolinc_LR_gID_001305	NA		M2	photosynthesis
Evolinc_SR_gID_042793	NA		M12	enzyme inhibitor activity
Evolinc_SR_gID_030957	M3	photosynthesis	M1
Evolinc_SR_gID_068005	M6	mitochondrial outer membrane translocase complex	M2	photosynthesis
Evolinc_SR_gID_067156	NA		M12	enzyme inhibitor activity
Evolinc_SR_gID_048519	M2	cellular glucan metabolic process	M2	photosynthesis
Evolinc_SR_gID_014919	M6	mitochondrial outer membrane translocase complex	M2	photosynthesis
Evolinc_SR_gID_062287	M2	cellular glucan metabolic process	M2	photosynthesis
Evolinc_SR_gID_023079	NA		M2	photosynthesis
Evolinc_SR_gID_040250	NA		M2	photosynthesis
Evolinc_LR_gID_001128	NA		M2	photosynthesis
Evolinc_SR_gID_030711	NA		M12	enzyme inhibitor activity
Evolinc_SR_gID_023389	M6	mitochondrial outer membrane translocase complex	M8	plant-type cell wall organization
Evolinc_SR_gID_030366	M2	cellular glucan metabolic process	M1
Evolinc_SR_gID_077427	NA		M12	enzyme inhibitor activity
Evolinc_LR_gID_000344	M4	monolayer-surrounded lipid storage body	M3	hydrogen peroxide catabolic process
Evolinc_SR_gID_008882	NA		M12	enzyme inhibitor activity
Evolinc_LR_gID_001603	NA		M2	photosynthesis
Evolinc_SR_gID_048112	NA		M8	plant-type cell wall organization
Evolinc_SR_gID_029609	M2	cellular glucan metabolic process	M8	plant-type cell wall organization
Evolinc_SR_gID_077833	NA		M19	RNA polymerase II regulatory region sequence-specific DNA binding
Evolinc_LR_gID_000039	M6	mitochondrial outer membrane translocase complex	M2	photosynthesis
Evolinc_SR_gID_023112	M6	mitochondrial outer membrane translocase complex	M2	photosynthesis
Evolinc_SR_gID_048504	M6	mitochondrial outer membrane translocase complex	M8	plant-type cell wall organization
Evolinc_SR_gID_048450	M4	monolayer-surrounded lipid storage body	M3	hydrogen peroxide catabolic process
Evolinc_SR_gID_000033	NA		M19	RNA polymerase II regulatory region sequence-specific DNA binding
Evolinc_LR_gID_002550	M2	cellular glucan metabolic process	M2	photosynthesis
Evolinc_SR_gID_036441	NA		M14	nucleosome
Evolinc_SR_gID_077666	M6	mitochondrial outer membrane translocase complex	M9	translational elongation
Evolinc_SR_gID_022367	NA		M8	plant-type cell wall organization
Evolinc_SR_gID_055970	NA		M6	mitochondrial outer membrane translocase complex
Evolinc_SR_gID_049081	NA		M12	enzyme inhibitor activity
Evolinc_SR_gID_013950	NA		M6	mitochondrial outer membrane translocase complex
Evolinc_LR_gID_001770	NA		M2	photosynthesis
Evolinc_SR_gID_002734	NA		M2	photosynthesis
Evolinc_SR_gID_069091	NA		M1
Evolinc_SR_gID_036616	NA		M2	photosynthesis
Evolinc_SR_gID_021526	M1	nucleosome	M12	enzyme inhibitor activity
Evolinc_SR_gID_014833	M10	R polymerase II regulatory region sequence-specific D binding	M12	enzyme inhibitor activity
Evolinc_SR_gID_068241	M5	enzyme inhibitor activity	M12	enzyme inhibitor activity
Evolinc_SR_gID_003722	NA		M2	photosynthesis
Evolinc_SR_gID_029007	NA		M12	enzyme inhibitor activity
Evolinc_SR_gID_062457	NA		M8	plant-type cell wall organization
Evolinc_SR_gID_048029	NA		M12	enzyme inhibitor activity
Evolinc_SR_gID_030897	NA		M6	mitochondrial outer membrane translocase complex
Evolinc_LR_gID_001494	NA		M2	photosynthesis
Evolinc_LR_gID_001162	M6	mitochondrial outer membrane translocase complex	M2	photosynthesis
Evolinc_SR_gID_036520	M9	transferase activity, transferring acyl groups other than amino-acyl groups	M8	plant-type cell wall organization
Evolinc_SR_gID_054638	NA		M11
Evolinc_SR_gID_077428	NA		M2	photosynthesis
Evolinc_SR_gID_014021	M6	mitochondrial outer membrane translocase complex	M2	photosynthesis
Evolinc_SR_gID_069753	NA		M1
Evolinc_SR_gID_055535	NA		M1
Evolinc_LR_gID_001171	M2	cellular glucan metabolic process	M2	photosynthesis
Evolinc_SR_gID_032725	M2	cellular glucan metabolic process	M12	enzyme inhibitor activity
Evolinc_SR_gID_031299	M3	photosynthesis	M12	enzyme inhibitor activity
Evolinc_SR_gID_055112	NA		M9	translational elongation
Evolinc_SR_gID_048592	NA		M15	ADP binding
Evolinc_SR_gID_015237	NA		M2	photosynthesis
Evolinc_SR_gID_044902	M11	protein disulfide oxidoreductase activity	M1
Evolinc_LR_gID_001127	NA		M9	translational elongation
Evolinc_SR_gID_021635	NA		M1
Evolinc_SR_gID_014939	M2	cellular glucan metabolic process	M8	plant-type cell wall organization
Evolinc_SR_gID_014310	NA		M2	photosynthesis
Evolinc_LR_gID_000079	NA		M2	photosynthesis
Evolinc_SR_gID_030458	NA		M12	enzyme inhibitor activity
Evolinc_SR_gID_070583	M3	photosynthesis	M2	photosynthesis
Evolinc_LR_gID_002289	NA		M11
Evolinc_SR_gID_031064	NA		M6	mitochondrial outer membrane translocase complex
Evolinc_SR_gID_024131	NA		M10	hydrolase activity, hydrolyzing O-glycosyl compounds
Evolinc_LR_gID_002234	M2	cellular glucan metabolic process	M2	photosynthesis
Evolinc_SR_gID_041620	M9	transferase activity, transferring acyl groups other than amino-acyl groups	M8	plant-type cell wall organization
Evolinc_SR_gID_043544	NA		M19	RNA polymerase II regulatory region sequence-specific DNA binding
Evolinc_SR_gID_067465	NA		M2	photosynthesis
Evolinc_LR_gID_002559	NA		M19	RNA polymerase II regulatory region sequence-specific DNA binding
Evolinc_SR_gID_075103	NA		M15	ADP binding
Evolinc_LR_gID_002542	NA		M2	photosynthesis
Evolinc_SR_gID_015006	M1	nucleosome	M7	monolayer-surrounded lipid storage body
Evolinc_SR_gID_036253	NA		M2	photosynthesis
Evolinc_SR_gID_041659	NA		M1
Evolinc_SR_gID_080932	NA		M12	enzyme inhibitor activity
Evolinc_SR_gID_034272	NA		M6	mitochondrial outer membrane translocase complex
Evolinc_LR_gID_000432	NA		M6	mitochondrial outer membrane translocase complex
Evolinc_SR_gID_055301	NA		M2	photosynthesis
Evolinc_SR_gID_029853	M1	nucleosome	M2	photosynthesis
Evolinc_SR_gID_030134	NA		M2	photosynthesis
Evolinc_SR_gID_049796	M3	photosynthesis	M6	mitochondrial outer membrane translocase complex
Evolinc_SR_gID_014125	NA		M6	mitochondrial outer membrane translocase complex
Evolinc_SR_gID_048285	NA		M2	photosynthesis
Evolinc_SR_gID_067934	NA		M12	enzyme inhibitor activity
Evolinc_SR_gID_072404	NA		M15	ADP binding
Evolinc_SR_gID_077559	M3	photosynthesis	M2	photosynthesis
Evolinc_SR_gID_022449	NA		M10	hydrolase activity, hydrolyzing O-glycosyl compounds
Evolinc_SR_gID_021915	M6	mitochondrial outer membrane translocase complex	M2	photosynthesis
Evolinc_SR_gID_030070	NA		M6	mitochondrial outer membrane translocase complex
Evolinc_SR_gID_030734	NA		M1
Evolinc_SR_gID_069689	NA		M2	photosynthesis
Evolinc_SR_gID_077646	M1	nucleosome	M12	enzyme inhibitor activity
Evolinc_SR_gID_025226	NA		M12	enzyme inhibitor activity
Evolinc_SR_gID_021986	M2	cellular glucan metabolic process	M2	photosynthesis
Evolinc_LR_gID_000392	NA		M2	photosynthesis
Evolinc_SR_gID_042004	M2	cellular glucan metabolic process	M15	ADP binding
Evolinc_LR_gID_001965	NA		M2	photosynthesis
Evolinc_SR_gID_042939	M6	mitochondrial outer membrane translocase complex	M9	translational elongation
Evolinc_SR_gID_038633	NA		M15	ADP binding
Evolinc_SR_gID_022384	NA		M2	photosynthesis
Evolinc_SR_gID_013562	M6	mitochondrial outer membrane translocase complex	M8	plant-type cell wall organization
Evolinc_SR_gID_062637	M9	transferase activity, transferring acyl groups other than amino-acyl groups	M8	plant-type cell wall organization
Evolinc_SR_gID_061060	M6	mitochondrial outer membrane translocase complex	M2	photosynthesis
Evolinc_SR_gID_069132	NA		M8	plant-type cell wall organization
Evolinc_SR_gID_077893	NA		M2	photosynthesis
Evolinc_LR_gID_001543	NA		M1
Evolinc_SR_gID_060943	NA		M1
Evolinc_SR_gID_081316	M1	nucleosome	M3	hydrogen peroxide catabolic process
Evolinc_SR_gID_013507	NA		M15	ADP binding
Evolinc_SR_gID_069457	NA		M2	photosynthesis
Evolinc_SR_gID_038845	NA		M2	photosynthesis
Evolinc_SR_gID_077035	NA		M19	RNA polymerase II regulatory region sequence-specific DNA binding
Evolinc_SR_gID_068658	NA		M14	nucleosome
Evolinc_LR_gID_002190	NA		M2	photosynthesis
Evolinc_SR_gID_031370	NA		M14	nucleosome
Evolinc_SR_gID_067326	M4	monolayer-surrounded lipid storage body	M2	photosynthesis
Evolinc_LR_gID_000567	NA		M2	photosynthesis
Evolinc_SR_gID_024101	M2	cellular glucan metabolic process	M2	photosynthesis
Evolinc_SR_gID_042910	M6	mitochondrial outer membrane translocase complex	M12	enzyme inhibitor activity
Evolinc_SR_gID_043242	M14	hydrolase activity, acting on ester bonds	M12	enzyme inhibitor activity
Evolinc_SR_gID_029172	M3	photosynthesis	M6	mitochondrial outer membrane translocase complex
Evolinc_SR_gID_022794	M3	photosynthesis	M6	mitochondrial outer membrane translocase complex
Evolinc_SR_gID_029336	M4	monolayer-surrounded lipid storage body	M3	hydrogen peroxide catabolic process
Evolinc_SR_gID_036942	M6	mitochondrial outer membrane translocase complex	M8	plant-type cell wall organization
Evolinc_SR_gID_023347	NA		M2	photosynthesis
Evolinc_SR_gID_007570	M6	mitochondrial outer membrane translocase complex	M2	photosynthesis
Evolinc_SR_gID_014759	NA		M2	photosynthesis
Evolinc_SR_gID_068533	M6	mitochondrial outer membrane translocase complex	M10	hydrolase activity, hydrolyzing O-glycosyl compounds
Evolinc_SR_gID_061512	NA		M19	RNA polymerase II regulatory region sequence-specific DNA binding
Evolinc_SR_gID_005686	M6	mitochondrial outer membrane translocase complex	M2	photosynthesis
Evolinc_SR_gID_055101	NA		M2	photosynthesis
Evolinc_SR_gID_050163	M2	cellular glucan metabolic process	M2	photosynthesis
Evolinc_SR_gID_049739	NA		M6	mitochondrial outer membrane translocase complex
Evolinc_SR_gID_048555	NA		M2	photosynthesis
Evolinc_LR_gID_002342	NA		M2	photosynthesis
Evolinc_LR_gID_000367	M9	transferase activity, transferring acyl groups other than amino-acyl groups	M2	photosynthesis
Evolinc_SR_gID_008712	M6	mitochondrial outer membrane translocase complex	M4
Evolinc_LR_gID_002268	NA		M2	photosynthesis
Evolinc_SR_gID_050000	NA		M2	photosynthesis
Evolinc_SR_gID_056755	M2	cellular glucan metabolic process	Not.Correlated
Evolinc_SR_gID_042800	NA		M6	mitochondrial outer membrane translocase complex
Evolinc_SR_gID_034649	NA		M12	enzyme inhibitor activity
Evolinc_SR_gID_000003	NA		M2	photosynthesis
Evolinc_SR_gID_023175	NA		M6	mitochondrial outer membrane translocase complex
Evolinc_SR_gID_042188	NA		M2	photosynthesis
Evolinc_SR_gID_048358	NA		M2	photosynthesis
Evolinc_SR_gID_031503	M4	monolayer-surrounded lipid storage body	M3	hydrogen peroxide catabolic process
Evolinc_SR_gID_029064	NA		M4
Evolinc_LR_gID_000302	NA		M2	photosynthesis
Evolinc_SR_gID_067812	NA		M2	photosynthesis
Evolinc_SR_gID_055662	NA		M6	mitochondrial outer membrane translocase complex
Evolinc_SR_gID_048544	M2	cellular glucan metabolic process	M8	plant-type cell wall organization
Evolinc_SR_gID_076949	NA		M2	photosynthesis
Evolinc_SR_gID_031091	NA		M6	mitochondrial outer membrane translocase complex
Evolinc_LR_gID_000884	NA		M6	mitochondrial outer membrane translocase complex
Evolinc_SR_gID_015348	NA		M1
Evolinc_SR_gID_046045	M4	monolayer-surrounded lipid storage body	M3	hydrogen peroxide catabolic process
Evolinc_SR_gID_056335	M2	cellular glucan metabolic process	M2	photosynthesis
Evolinc_SR_gID_037843	NA		M12	enzyme inhibitor activity
Evolinc_SR_gID_068548	M6	mitochondrial outer membrane translocase complex	M12	enzyme inhibitor activity
Evolinc_SR_gID_029670	NA		M6	mitochondrial outer membrane translocase complex
Evolinc_SR_gID_078280	NA		M2	photosynthesis
Evolinc_SR_gID_030160	NA		M10	hydrolase activity, hydrolyzing O-glycosyl compounds
Evolinc_SR_gID_049999	NA		M6	mitochondrial outer membrane translocase complex
Evolinc_SR_gID_029674	M14	hydrolase activity, acting on ester bonds	M12	enzyme inhibitor activity
Evolinc_SR_gID_031402	NA		M10	hydrolase activity, hydrolyzing O-glycosyl compounds
Evolinc_SR_gID_029699	M1	nucleosome	M12	enzyme inhibitor activity
Evolinc_LR_gID_000723	NA		M14	nucleosome
Evolinc_SR_gID_043377	NA		M12	enzyme inhibitor activity
Evolinc_SR_gID_006270	M6	mitochondrial outer membrane translocase complex	M8	plant-type cell wall organization
Evolinc_SR_gID_061440	NA		M1
Evolinc_SR_gID_055748	M1	nucleosome	M12	enzyme inhibitor activity
Evolinc_SR_gID_015990	NA		M12	enzyme inhibitor activity
Evolinc_SR_gID_036580	NA		M19	RNA polymerase II regulatory region sequence-specific DNA binding
Evolinc_SR_gID_049814	NA		M6	mitochondrial outer membrane translocase complex
Evolinc_SR_gID_077203	M6	mitochondrial outer membrane translocase complex	M2	photosynthesis
Evolinc_SR_gID_032355	M2	cellular glucan metabolic process	M3	hydrogen peroxide catabolic process
Evolinc_SR_gID_048822	M6	mitochondrial outer membrane translocase complex	M12	enzyme inhibitor activity
Evolinc_SR_gID_016010	NA		M8	plant-type cell wall organization
Evolinc_SR_gID_048016	NA		M6	mitochondrial outer membrane translocase complex
Evolinc_LR_gID_001948	M4	monolayer-surrounded lipid storage body	M2	photosynthesis
Evolinc_SR_gID_029559	NA		M12	enzyme inhibitor activity
Evolinc_SR_gID_048039	M3	photosynthesis	Not.Correlated
Evolinc_LR_gID_001511	M2	cellular glucan metabolic process	M2	photosynthesis
Evolinc_SR_gID_048728	M17	cell wall macromolecule catabolic process	M1
Evolinc_SR_gID_030715	NA		M2	photosynthesis
Evolinc_SR_gID_036290	NA		M3	hydrogen peroxide catabolic process
Evolinc_SR_gID_036960	NA		M2	photosynthesis
Evolinc_SR_gID_063502	NA		M2	photosynthesis
Evolinc_SR_gID_042064	M6	mitochondrial outer membrane translocase complex	M2	photosynthesis
Evolinc_LR_gID_001817	NA		M2	photosynthesis
Evolinc_SR_gID_069606	NA		M2	photosynthesis
Evolinc_SR_gID_068316	M4	monolayer-surrounded lipid storage body	M2	photosynthesis
Evolinc_SR_gID_022919	NA		M2	photosynthesis
Evolinc_SR_gID_048266	NA		M2	photosynthesis
Evolinc_LR_gID_002030	M4	monolayer-surrounded lipid storage body	M11
Evolinc_SR_gID_001419	NA		M2	photosynthesis
Evolinc_SR_gID_048900	M6	mitochondrial outer membrane translocase complex	M4
Evolinc_LR_gID_001192	NA		M2	photosynthesis
Evolinc_SR_gID_031680	NA		M2	photosynthesis
Evolinc_SR_gID_055892	M6	mitochondrial outer membrane translocase complex	M8	plant-type cell wall organization
Evolinc_SR_gID_001428	M6	mitochondrial outer membrane translocase complex	M2	photosynthesis
Evolinc_SR_gID_023611	M4	monolayer-surrounded lipid storage body	M3	hydrogen peroxide catabolic process
Evolinc_SR_gID_056097	M3	photosynthesis	M12	enzyme inhibitor activity
Evolinc_SR_gID_022478	NA		M2	photosynthesis
Evolinc_SR_gID_068164	M4	monolayer-surrounded lipid storage body	M3	hydrogen peroxide catabolic process
Evolinc_SR_gID_043530	NA		Not.Correlated
Evolinc_SR_gID_050267	NA		M3	hydrogen peroxide catabolic process
Evolinc_SR_gID_070018	NA		M3	hydrogen peroxide catabolic process
Evolinc_SR_gID_022887	M6	mitochondrial outer membrane translocase complex	M8	plant-type cell wall organization
Evolinc_SR_gID_000053	M2	cellular glucan metabolic process	M9	translational elongation
Evolinc_SR_gID_043079	NA		M2	photosynthesis
Evolinc_SR_gID_055909	NA		M2	photosynthesis
Evolinc_SR_gID_015264	NA		M12	enzyme inhibitor activity
Evolinc_SR_gID_006814	M6	mitochondrial outer membrane translocase complex	M2	photosynthesis
Evolinc_SR_gID_023874	NA		M6	mitochondrial outer membrane translocase complex
Evolinc_SR_gID_041932	NA		M2	photosynthesis
Evolinc_SR_gID_037216	NA		M10	hydrolase activity, hydrolyzing O-glycosyl compounds
Evolinc_SR_gID_067974	NA		M6	mitochondrial outer membrane translocase complex
Evolinc_SR_gID_013935	M1	nucleosome	M12	enzyme inhibitor activity
Evolinc_SR_gID_036456	NA		M2	photosynthesis
Evolinc_SR_gID_013878	NA		M12	enzyme inhibitor activity
Evolinc_LR_gID_000845	NA		M2	photosynthesis
Evolinc_LR_gID_002064	NA		M2	photosynthesis
Evolinc_SR_gID_059491	NA		M15	ADP binding
Evolinc_SR_gID_062034	NA		M2	photosynthesis
Evolinc_SR_gID_006523	NA		M2	photosynthesis
Evolinc_LR_gID_000957	NA		M2	photosynthesis
Evolinc_SR_gID_055870	NA		M2	photosynthesis
Evolinc_SR_gID_023463	NA		M2	photosynthesis
Evolinc_LR_gID_002598	NA		M10	hydrolase activity, hydrolyzing O-glycosyl compounds
Evolinc_SR_gID_014270	NA		M6	mitochondrial outer membrane translocase complex
Evolinc_SR_gID_022520	M2	cellular glucan metabolic process	M14	nucleosome
Evolinc_SR_gID_022922	NA		M2	photosynthesis
Evolinc_SR_gID_036956	M6	mitochondrial outer membrane translocase complex	M2	photosynthesis
Evolinc_SR_gID_031350	NA		M2	photosynthesis
Evolinc_SR_gID_061046	M8	small ribosomal subunit	M12	enzyme inhibitor activity
Evolinc_SR_gID_066401	M6	mitochondrial outer membrane translocase complex	M2	photosynthesis
Evolinc_SR_gID_067186	NA		M2	photosynthesis
Evolinc_LR_gID_001378	NA		M2	photosynthesis
Evolinc_SR_gID_036571	NA		M2	photosynthesis
Evolinc_SR_gID_081059	NA		M1
Evolinc_LR_gID_001797	NA		M13
Evolinc_SR_gID_069112	NA		M2	photosynthesis
Evolinc_SR_gID_050360	M6	mitochondrial outer membrane translocase complex	M8	plant-type cell wall organization
Evolinc_SR_gID_069950	NA		M2	photosynthesis
Evolinc_SR_gID_023278	NA		M6	mitochondrial outer membrane translocase complex
Evolinc_SR_gID_015590	NA		M6	mitochondrial outer membrane translocase complex
Evolinc_SR_gID_042975	NA		M2	photosynthesis
Evolinc_SR_gID_023270	M2	cellular glucan metabolic process	M2	photosynthesis
Evolinc_LR_gID_000369	NA		M2	photosynthesis
Evolinc_SR_gID_065308	M3	photosynthesis	M9	translational elongation
Evolinc_SR_gID_026609	M2	cellular glucan metabolic process	M9	translational elongation
Evolinc_SR_gID_030152	NA		M2	photosynthesis
Evolinc_SR_gID_029226	NA		M2	photosynthesis
Evolinc_SR_gID_018675	NA		M15	ADP binding
Evolinc_SR_gID_067341	NA		M6	mitochondrial outer membrane translocase complex
Evolinc_SR_gID_004621	NA		M2	photosynthesis
Evolinc_SR_gID_031509	M4	monolayer-surrounded lipid storage body	M3	hydrogen peroxide catabolic process
Evolinc_LR_gID_000415	NA		M2	photosynthesis
Evolinc_SR_gID_030893	M1	nucleosome	M1
Evolinc_SR_gID_056697	M11	protein disulfide oxidoreductase activity	M1
Evolinc_SR_gID_030518	M5	enzyme inhibitor activity	M4
Evolinc_SR_gID_066454	NA		M2	photosynthesis
Evolinc_SR_gID_013910	NA		M14	nucleosome
Evolinc_LR_gID_000563	NA		M2	photosynthesis
Evolinc_SR_gID_050291	NA		M2	photosynthesis
Evolinc_LR_gID_000078	NA		M2	photosynthesis
Evolinc_LR_gID_001202	NA		M2	photosynthesis
Evolinc_SR_gID_041630	M1	nucleosome	M12	enzyme inhibitor activity
Evolinc_SR_gID_062552	NA		M2	photosynthesis
Evolinc_LR_gID_002318	NA		M6	mitochondrial outer membrane translocase complex
Evolinc_SR_gID_044147	M2	cellular glucan metabolic process	M10	hydrolase activity, hydrolyzing O-glycosyl compounds
Evolinc_SR_gID_057450	M2	cellular glucan metabolic process	M9	translational elongation
Evolinc_SR_gID_043321	NA		M9	translational elongation
Evolinc_SR_gID_030792	NA		M14	nucleosome
Evolinc_SR_gID_031007	NA		M1
Evolinc_SR_gID_015114	NA		M2	photosynthesis
Evolinc_SR_gID_052764	M2	cellular glucan metabolic process	M9	translational elongation
Evolinc_SR_gID_021961	NA		M2	photosynthesis
Evolinc_SR_gID_041672	NA		M8	plant-type cell wall organization
Evolinc_SR_gID_043559	M3	photosynthesis	M4
Evolinc_SR_gID_056625	M9	transferase activity, transferring acyl groups other than amino-acyl groups	M6	mitochondrial outer membrane translocase complex
Evolinc_SR_gID_036355	NA		M10	hydrolase activity, hydrolyzing O-glycosyl compounds
Evolinc_SR_gID_077403	NA		M2	photosynthesis
Evolinc_SR_gID_055814	NA		M2	photosynthesis
Evolinc_LR_gID_002230	NA		M10	hydrolase activity, hydrolyzing O-glycosyl compounds
Evolinc_SR_gID_019307	NA		M15	ADP binding
Evolinc_SR_gID_016570	M11	protein disulfide oxidoreductase activity	M12	enzyme inhibitor activity
Evolinc_SR_gID_014717	NA		M12	enzyme inhibitor activity
Evolinc_SR_gID_067646	NA		M6	mitochondrial outer membrane translocase complex
Evolinc_SR_gID_048359	M6	mitochondrial outer membrane translocase complex	M2	photosynthesis
Evolinc_SR_gID_037503	NA		M12	enzyme inhibitor activity
Evolinc_SR_gID_041601	M6	mitochondrial outer membrane translocase complex	M12	enzyme inhibitor activity
Evolinc_LR_gID_001331	NA		M14	nucleosome
Evolinc_SR_gID_048065	M1	nucleosome	M6	mitochondrial outer membrane translocase complex
Evolinc_SR_gID_007778	NA		M2	photosynthesis
Evolinc_LR_gID_000117	NA		M2	photosynthesis
Evolinc_SR_gID_069964	NA		M6	mitochondrial outer membrane translocase complex
Evolinc_SR_gID_067268	NA		M8	plant-type cell wall organization
Evolinc_SR_gID_022878	M2	cellular glucan metabolic process	M8	plant-type cell wall organization
Evolinc_SR_gID_079651	M1	nucleosome	M12	enzyme inhibitor activity
Evolinc_SR_gID_061442	NA		M12	enzyme inhibitor activity
Evolinc_SR_gID_049073	NA		M2	photosynthesis
Evolinc_SR_gID_070126	NA		M2	photosynthesis
Evolinc_SR_gID_049781	NA		M2	photosynthesis
Evolinc_SR_gID_061088	NA		M2	photosynthesis
Evolinc_SR_gID_014263	NA		M12	enzyme inhibitor activity
Evolinc_SR_gID_043573	NA		M12	enzyme inhibitor activity
Evolinc_LR_gID_001329	NA		M2	photosynthesis
Evolinc_SR_gID_051668	M1	nucleosome	M12	enzyme inhibitor activity
Evolinc_SR_gID_049780	M2	cellular glucan metabolic process	M2	photosynthesis
Evolinc_SR_gID_030609	M2	cellular glucan metabolic process	M2	photosynthesis
Evolinc_SR_gID_018953	NA		M12	enzyme inhibitor activity
Evolinc_SR_gID_066957	NA		M2	photosynthesis
Evolinc_SR_gID_036566	Not.Correlated		M15	ADP binding
Evolinc_SR_gID_037764	NA		M10	hydrolase activity, hydrolyzing O-glycosyl compounds
Evolinc_SR_gID_077905	NA		M2	photosynthesis
Evolinc_SR_gID_029020	M16	protein targeting	M8	plant-type cell wall organization
Evolinc_SR_gID_036779	M5	enzyme inhibitor activity	M4
Evolinc_SR_gID_014635	M9	transferase activity, transferring acyl groups other than amino-acyl groups	M8	plant-type cell wall organization
Evolinc_SR_gID_008513	M2	cellular glucan metabolic process	M15	ADP binding
Evolinc_SR_gID_029361	M1	nucleosome	M7	monolayer-surrounded lipid storage body
Evolinc_SR_gID_052266	M1	nucleosome	M12	enzyme inhibitor activity
Evolinc_SR_gID_068267	NA		M2	photosynthesis
Evolinc_SR_gID_041635	NA		M1
Evolinc_SR_gID_065715	NA		M12	enzyme inhibitor activity
Evolinc_SR_gID_080159	NA		M2	photosynthesis
Evolinc_SR_gID_031138	NA		M12	enzyme inhibitor activity
Evolinc_SR_gID_016576	M6	mitochondrial outer membrane translocase complex	M2	photosynthesis
Evolinc_SR_gID_067813	NA		M2	photosynthesis
Evolinc_SR_gID_029338	NA		M12	enzyme inhibitor activity
Evolinc_SR_gID_036454	NA		M6	mitochondrial outer membrane translocase complex
Evolinc_SR_gID_077248	M5	enzyme inhibitor activity	M4
Evolinc_SR_gID_055383	M9	transferase activity, transferring acyl groups other than amino-acyl groups	M2	photosynthesis
Evolinc_SR_gID_022265	NA		M4
Evolinc_SR_gID_017981	NA		M2	photosynthesis
Evolinc_SR_gID_049295	M6	mitochondrial outer membrane translocase complex	M8	plant-type cell wall organization
Evolinc_LR_gID_000437	NA		M2	photosynthesis
Evolinc_SR_gID_062427	NA		M4
Evolinc_SR_gID_069353	NA		M12	enzyme inhibitor activity
Evolinc_SR_gID_049554	NA		M14	nucleosome
Evolinc_LR_gID_000959	NA		M2	photosynthesis
Evolinc_SR_gID_068726	NA		Not.Correlated
Evolinc_LR_gID_001126	NA		M2	photosynthesis
Evolinc_SR_gID_048036	M1	nucleosome	M6	mitochondrial outer membrane translocase complex
Evolinc_LR_gID_000372	M6	mitochondrial outer membrane translocase complex	M2	photosynthesis
Evolinc_SR_gID_068890	NA		M15	ADP binding
Evolinc_SR_gID_061386	NA		M12	enzyme inhibitor activity
Evolinc_SR_gID_022699	NA		M12	enzyme inhibitor activity
Evolinc_SR_gID_068640	M3	photosynthesis	M8	plant-type cell wall organization
Evolinc_SR_gID_057448	NA		M15	ADP binding
Evolinc_LR_gID_000828	M4	monolayer-surrounded lipid storage body	M10	hydrolase activity, hydrolyzing O-glycosyl compounds
Evolinc_SR_gID_077616	NA		M8	plant-type cell wall organization
Evolinc_SR_gID_014078	M9	transferase activity, transferring acyl groups other than amino-acyl groups	M8	plant-type cell wall organization
Evolinc_SR_gID_015712	NA		M12	enzyme inhibitor activity
Evolinc_SR_gID_015561	NA		M2	photosynthesis
Evolinc_SR_gID_041884	NA		M2	photosynthesis
Evolinc_SR_gID_069712	NA		M12	enzyme inhibitor activity
Evolinc_SR_gID_003729	NA		M2	photosynthesis
Evolinc_SR_gID_033427	NA		M12	enzyme inhibitor activity
Evolinc_LR_gID_000164	M6	mitochondrial outer membrane translocase complex	M2	photosynthesis
Evolinc_SR_gID_062114	M1	nucleosome	M2	photosynthesis
Evolinc_SR_gID_029652	NA		M12	enzyme inhibitor activity
Evolinc_SR_gID_056355	NA		M6	mitochondrial outer membrane translocase complex
Evolinc_SR_gID_040602	NA		M10	hydrolase activity, hydrolyzing O-glycosyl compounds
Evolinc_LR_gID_000634	M2	cellular glucan metabolic process	M2	photosynthesis
Evolinc_SR_gID_030650	M2	cellular glucan metabolic process	M18
Evolinc_SR_gID_036239	NA		M12	enzyme inhibitor activity
Evolinc_LR_gID_000365	NA		M2	photosynthesis
Evolinc_SR_gID_078676	NA		M12	enzyme inhibitor activity
Evolinc_LR_gID_000901	NA		M2	photosynthesis
Evolinc_LR_gID_000875	M6	mitochondrial outer membrane translocase complex	M2	photosynthesis
Evolinc_SR_gID_049207	M4	monolayer-surrounded lipid storage body	M8	plant-type cell wall organization
Evolinc_SR_gID_069770	NA		M12	enzyme inhibitor activity
Evolinc_LR_gID_000878	M9	transferase activity, transferring acyl groups other than amino-acyl groups	M2	photosynthesis
Evolinc_SR_gID_078410	NA		M12	enzyme inhibitor activity
Evolinc_SR_gID_031018	NA		M2	photosynthesis
Evolinc_SR_gID_040856	NA		M8	plant-type cell wall organization
Evolinc_SR_gID_070530	M5	enzyme inhibitor activity	M1
Evolinc_SR_gID_013756	NA		M2	photosynthesis
Evolinc_SR_gID_029265	M11	protein disulfide oxidoreductase activity	M2	photosynthesis
Evolinc_SR_gID_035486	NA		M2	photosynthesis
Evolinc_SR_gID_028516	NA		M12	enzyme inhibitor activity
Evolinc_SR_gID_030944	NA		M2	photosynthesis
Evolinc_SR_gID_062164	NA		M10	hydrolase activity, hydrolyzing O-glycosyl compounds
Evolinc_SR_gID_067017	M3	photosynthesis	M8	plant-type cell wall organization
Evolinc_LR_gID_001835	NA		M6	mitochondrial outer membrane translocase complex
Evolinc_SR_gID_061241	NA		M2	photosynthesis
Evolinc_SR_gID_037876	NA		M10	hydrolase activity, hydrolyzing O-glycosyl compounds
Evolinc_SR_gID_068427	M9	transferase activity, transferring acyl groups other than amino-acyl groups	M8	plant-type cell wall organization
Evolinc_SR_gID_030510	NA		M12	enzyme inhibitor activity
Evolinc_SR_gID_061518	M4	monolayer-surrounded lipid storage body	M3	hydrogen peroxide catabolic process
Evolinc_SR_gID_014926	M2	cellular glucan metabolic process	M14	nucleosome
Evolinc_SR_gID_003481	NA		M18
Evolinc_LR_gID_000087	NA		M2	photosynthesis
Evolinc_SR_gID_069071	NA		M10	hydrolase activity, hydrolyzing O-glycosyl compounds
Evolinc_SR_gID_067353	NA		M2	photosynthesis
Evolinc_LR_gID_001597	NA		M2	photosynthesis
Evolinc_SR_gID_062874	M4	monolayer-surrounded lipid storage body	M2	photosynthesis
Evolinc_SR_gID_061563	NA		M14	nucleosome
Evolinc_LR_gID_001964	NA		M2	photosynthesis
Evolinc_SR_gID_056445	NA		M2	photosynthesis
Evolinc_SR_gID_029152	M16	protein targeting	M8	plant-type cell wall organization
Evolinc_SR_gID_030252	NA		M12	enzyme inhibitor activity
Evolinc_LR_gID_000264	M6	mitochondrial outer membrane translocase complex	M10	hydrolase activity, hydrolyzing O-glycosyl compounds
Evolinc_LR_gID_001609	NA		M2	photosynthesis
Evolinc_SR_gID_069175	NA		M12	enzyme inhibitor activity
Evolinc_SR_gID_048916	NA		M2	photosynthesis
Evolinc_SR_gID_005485	NA		M6	mitochondrial outer membrane translocase complex
Evolinc_SR_gID_077315	NA		M6	mitochondrial outer membrane translocase complex
Evolinc_SR_gID_023715	M1	nucleosome	M8	plant-type cell wall organization
Evolinc_SR_gID_048078	M2	cellular glucan metabolic process	M8	plant-type cell wall organization
Evolinc_SR_gID_070782	M6	mitochondrial outer membrane translocase complex	M3	hydrogen peroxide catabolic process
Evolinc_SR_gID_023937	M3	photosynthesis	M8	plant-type cell wall organization
Evolinc_SR_gID_050172	NA		M10	hydrolase activity, hydrolyzing O-glycosyl compounds
Evolinc_LR_gID_002209	NA		M2	photosynthesis
Evolinc_SR_gID_014307	NA		M10	hydrolase activity, hydrolyzing O-glycosyl compounds
Evolinc_SR_gID_029027	M2	cellular glucan metabolic process	M1
Evolinc_SR_gID_056555	NA		M1
Evolinc_LR_gID_001376	NA		M2	photosynthesis
Evolinc_SR_gID_029457	NA		M2	photosynthesis
Evolinc_SR_gID_042812	NA		M8	plant-type cell wall organization
Evolinc_SR_gID_077283	NA		M2	photosynthesis
Evolinc_SR_gID_042791	NA		M6	mitochondrial outer membrane translocase complex
Evolinc_SR_gID_055578	M3	photosynthesis	M12	enzyme inhibitor activity
Evolinc_SR_gID_014541	NA		M2	photosynthesis
Evolinc_SR_gID_037299	NA		M6	mitochondrial outer membrane translocase complex
Evolinc_SR_gID_068638	NA		M6	mitochondrial outer membrane translocase complex
Evolinc_SR_gID_061447	M4	monolayer-surrounded lipid storage body	M2	photosynthesis
Evolinc_SR_gID_031183	NA		M12	enzyme inhibitor activity
Evolinc_SR_gID_041670	NA		M2	photosynthesis
Evolinc_SR_gID_023792	NA		M12	enzyme inhibitor activity
Evolinc_LR_gID_000450	NA		M1
Evolinc_SR_gID_048746	NA		M3	hydrogen peroxide catabolic process
Evolinc_SR_gID_021801	M2	cellular glucan metabolic process	M2	photosynthesis
Evolinc_SR_gID_037152	NA		M2	photosynthesis
Evolinc_SR_gID_061339	NA		M12	enzyme inhibitor activity
Evolinc_SR_gID_022082	M6	mitochondrial outer membrane translocase complex	M19	RNA polymerase II regulatory region sequence-specific DNA binding
Evolinc_SR_gID_050067	M2	cellular glucan metabolic process	M19	RNA polymerase II regulatory region sequence-specific DNA binding
Evolinc_SR_gID_022222	M6	mitochondrial outer membrane translocase complex	M2	photosynthesis
Evolinc_SR_gID_068438	NA		M8	plant-type cell wall organization
Evolinc_SR_gID_043470	M9	transferase activity, transferring acyl groups other than amino-acyl groups	M8	plant-type cell wall organization
Evolinc_SR_gID_069387	NA		M14	nucleosome
Evolinc_SR_gID_061897	NA		M2	photosynthesis
Evolinc_SR_gID_077268	NA		M2	photosynthesis
Evolinc_SR_gID_029440	NA		M8	plant-type cell wall organization
Evolinc_SR_gID_042189	NA		M2	photosynthesis
Evolinc_SR_gID_004141	NA		M12	enzyme inhibitor activity
Evolinc_LR_gID_001122	NA		M2	photosynthesis
Evolinc_SR_gID_077177	NA		M15	ADP binding
Evolinc_SR_gID_071896	NA		M4
Evolinc_SR_gID_042044	M6	mitochondrial outer membrane translocase complex	M8	plant-type cell wall organization
Evolinc_SR_gID_008946	NA		M15	ADP binding
Evolinc_SR_gID_004481	NA		M12	enzyme inhibitor activity
Evolinc_SR_gID_030129	NA		M2	photosynthesis
Evolinc_SR_gID_028885	M8	small ribosomal subunit	M12	enzyme inhibitor activity
Evolinc_SR_gID_069769	M4	monolayer-surrounded lipid storage body	M12	enzyme inhibitor activity
Evolinc_SR_gID_069727	NA		M1
Evolinc_SR_gID_036728	M6	mitochondrial outer membrane translocase complex	M8	plant-type cell wall organization
Evolinc_SR_gID_049585	NA		M2	photosynthesis
Evolinc_LR_gID_002231	NA		M6	mitochondrial outer membrane translocase complex
Evolinc_SR_gID_056550	NA		M1
Evolinc_SR_gID_050167	NA		M12	enzyme inhibitor activity
Evolinc_SR_gID_013625	M6	mitochondrial outer membrane translocase complex	M8	plant-type cell wall organization
Evolinc_SR_gID_015515	NA		M2	photosynthesis
Evolinc_SR_gID_066612	NA		M15	ADP binding
Evolinc_SR_gID_069595	M1	nucleosome	M1
Evolinc_SR_gID_015560	NA		M8	plant-type cell wall organization
Evolinc_SR_gID_030874	NA		M12	enzyme inhibitor activity
Evolinc_SR_gID_056284	NA		M2	photosynthesis
Evolinc_SR_gID_061787	M3	photosynthesis	M6	mitochondrial outer membrane translocase complex
Evolinc_SR_gID_042588	NA		M2	photosynthesis
Evolinc_SR_gID_076778	NA		M10	hydrolase activity, hydrolyzing O-glycosyl compounds
Evolinc_SR_gID_043029	NA		M6	mitochondrial outer membrane translocase complex
Evolinc_SR_gID_077466	NA		M2	photosynthesis
Evolinc_SR_gID_043241	NA		M12	enzyme inhibitor activity
Evolinc_LR_gID_001377	NA		M2	photosynthesis
Evolinc_SR_gID_031544	NA		M12	enzyme inhibitor activity
Evolinc_SR_gID_041058	NA		M12	enzyme inhibitor activity
Evolinc_SR_gID_004134	NA		M11
Evolinc_SR_gID_023167	M9	transferase activity, transferring acyl groups other than amino-acyl groups	M8	plant-type cell wall organization
Evolinc_SR_gID_000450	NA		M6	mitochondrial outer membrane translocase complex
Evolinc_SR_gID_056074	NA		M12	enzyme inhibitor activity
Evolinc_SR_gID_050164	NA		M8	plant-type cell wall organization
Evolinc_SR_gID_048730	M17	cell wall macromolecule catabolic process	M14	nucleosome
Evolinc_SR_gID_076943	M5	enzyme inhibitor activity	M4
Evolinc_SR_gID_069816	NA		M2	photosynthesis
Evolinc_SR_gID_049124	M9	transferase activity, transferring acyl groups other than amino-acyl groups	M12	enzyme inhibitor activity
Evolinc_SR_gID_037850	M2	cellular glucan metabolic process	M5	inorganic diphosphatase activity
Evolinc_SR_gID_013985	NA		M2	photosynthesis
Evolinc_SR_gID_078038	NA		M3	hydrogen peroxide catabolic process
Evolinc_SR_gID_021752	NA		M2	photosynthesis
Evolinc_SR_gID_056493	NA		M12	enzyme inhibitor activity
Evolinc_SR_gID_030919	M3	photosynthesis	M1
Evolinc_SR_gID_056029	NA		M6	mitochondrial outer membrane translocase complex
Evolinc_SR_gID_061923	NA		M12	enzyme inhibitor activity
Evolinc_SR_gID_031541	NA		M10	hydrolase activity, hydrolyzing O-glycosyl compounds
Evolinc_SR_gID_029659	M5	enzyme inhibitor activity	M4
Evolinc_SR_gID_060033	NA		M15	ADP binding
Evolinc_SR_gID_037944	NA		M10	hydrolase activity, hydrolyzing O-glycosyl compounds
Evolinc_SR_gID_031390	NA		M2	photosynthesis
Evolinc_SR_gID_041582	NA		M12	enzyme inhibitor activity
Evolinc_SR_gID_040855	NA		M10	hydrolase activity, hydrolyzing O-glycosyl compounds
Evolinc_SR_gID_041821	NA		M2	photosynthesis
Evolinc_SR_gID_030759	M6	mitochondrial outer membrane translocase complex	M8	plant-type cell wall organization
Evolinc_LR_gID_002611	Not.Correlated		M1
Evolinc_SR_gID_029369	NA		M19	RNA polymerase II regulatory region sequence-specific DNA binding
Evolinc_SR_gID_056275	NA		M9	translational elongation
Evolinc_SR_gID_036721	NA		M12	enzyme inhibitor activity
Evolinc_SR_gID_043226	NA		M19	RNA polymerase II regulatory region sequence-specific DNA binding
Evolinc_SR_gID_067396	M9	transferase activity, transferring acyl groups other than amino-acyl groups	M12	enzyme inhibitor activity
Evolinc_SR_gID_061304	NA		M12	enzyme inhibitor activity
Evolinc_SR_gID_069823	M6	mitochondrial outer membrane translocase complex	M3	hydrogen peroxide catabolic process
Evolinc_SR_gID_037746	NA		M15	ADP binding
Evolinc_SR_gID_069495	Not.Correlated		M8	plant-type cell wall organization
Evolinc_SR_gID_067207	NA		M2	photosynthesis
Evolinc_SR_gID_014014	NA		M6	mitochondrial outer membrane translocase complex
Evolinc_SR_gID_069086	M11	protein disulfide oxidoreductase activity	M19	RNA polymerase II regulatory region sequence-specific DNA binding
Evolinc_SR_gID_043372	NA		M6	mitochondrial outer membrane translocase complex
Evolinc_SR_gID_042839	M2	cellular glucan metabolic process	M9	translational elongation
Evolinc_SR_gID_029502	M2	cellular glucan metabolic process	M8	plant-type cell wall organization
Evolinc_SR_gID_060881	M2	cellular glucan metabolic process	M2	photosynthesis
Evolinc_SR_gID_053204	NA		M4
Evolinc_SR_gID_048591	NA		M2	photosynthesis
Evolinc_SR_gID_037167	M2	cellular glucan metabolic process	M1
Evolinc_SR_gID_070144	NA		M2	photosynthesis
Evolinc_SR_gID_023333	NA		M12	enzyme inhibitor activity
Evolinc_SR_gID_021949	NA		M2	photosynthesis
Evolinc_SR_gID_056529	M6	mitochondrial outer membrane translocase complex	M8	plant-type cell wall organization
Evolinc_SR_gID_068080	NA		M12	enzyme inhibitor activity
Evolinc_SR_gID_050264	M2	cellular glucan metabolic process	M2	photosynthesis
Evolinc_SR_gID_014214	NA		M10	hydrolase activity, hydrolyzing O-glycosyl compounds
Evolinc_SR_gID_077119	NA		M6	mitochondrial outer membrane translocase complex
Evolinc_SR_gID_023696	NA		M2	photosynthesis
Evolinc_LR_gID_000855	M4	monolayer-surrounded lipid storage body	M3	hydrogen peroxide catabolic process
Evolinc_SR_gID_068154	NA		M2	photosynthesis
Evolinc_SR_gID_059879	NA		M2	photosynthesis
Evolinc_LR_gID_001560	NA		M2	photosynthesis
Evolinc_SR_gID_050006	NA		M12	enzyme inhibitor activity
Evolinc_SR_gID_030589	NA		M9	translational elongation
Evolinc_LR_gID_001754	NA		M2	photosynthesis
Evolinc_SR_gID_067212	NA		M6	mitochondrial outer membrane translocase complex
Evolinc_SR_gID_055048	NA		M10	hydrolase activity, hydrolyzing O-glycosyl compounds
Evolinc_SR_gID_049494	NA		M2	photosynthesis
Evolinc_SR_gID_031428	NA		M2	photosynthesis
Evolinc_SR_gID_015783	NA		M2	photosynthesis
Evolinc_SR_gID_069781	M4	monolayer-surrounded lipid storage body	M11
Evolinc_SR_gID_016466	NA		M12	enzyme inhibitor activity
Evolinc_SR_gID_042090	NA		M12	enzyme inhibitor activity
Evolinc_SR_gID_077006	NA		M2	photosynthesis
Evolinc_SR_gID_068188	M9	transferase activity, transferring acyl groups other than amino-acyl groups	M12	enzyme inhibitor activity
Evolinc_SR_gID_062150	NA		M12	enzyme inhibitor activity
Evolinc_LR_gID_001960	NA		M2	photosynthesis
Evolinc_SR_gID_014661	NA		M3	hydrogen peroxide catabolic process
Evolinc_SR_gID_067562	NA		M2	photosynthesis
Evolinc_SR_gID_015674	M3	photosynthesis	M12	enzyme inhibitor activity
Evolinc_LR_gID_000820	M4	monolayer-surrounded lipid storage body	M2	photosynthesis
Evolinc_SR_gID_001508	NA		M15	ADP binding
Evolinc_SR_gID_011355	NA		M10	hydrolase activity, hydrolyzing O-glycosyl compounds
Evolinc_SR_gID_023699	NA		M2	photosynthesis
Evolinc_SR_gID_043035	NA		M2	photosynthesis
Evolinc_SR_gID_013051	NA		M10	hydrolase activity, hydrolyzing O-glycosyl compounds
Evolinc_SR_gID_015534	NA		M10	hydrolase activity, hydrolyzing O-glycosyl compounds
Evolinc_SR_gID_036569	NA		M8	plant-type cell wall organization
Evolinc_SR_gID_061856	NA		M8	plant-type cell wall organization
Evolinc_LR_gID_001504	M6	mitochondrial outer membrane translocase complex	M2	photosynthesis
Evolinc_SR_gID_074552	NA		M12	enzyme inhibitor activity
Evolinc_LR_gID_001781	NA		M6	mitochondrial outer membrane translocase complex
Evolinc_SR_gID_003145	NA		M2	photosynthesis
Evolinc_SR_gID_048635	NA		M12	enzyme inhibitor activity
Evolinc_SR_gID_042180	NA		M14	nucleosome
Evolinc_SR_gID_042345	M3	photosynthesis	M12	enzyme inhibitor activity
Evolinc_SR_gID_036625	M6	mitochondrial outer membrane translocase complex	M8	plant-type cell wall organization
Evolinc_SR_gID_068470	NA		M12	enzyme inhibitor activity
Evolinc_SR_gID_055706	M2	cellular glucan metabolic process	M12	enzyme inhibitor activity
Evolinc_SR_gID_023898	NA		M14	nucleosome
Evolinc_SR_gID_016874	NA		M2	photosynthesis
Evolinc_SR_gID_015215	NA		M4
Evolinc_SR_gID_039485	NA		M6	mitochondrial outer membrane translocase complex
Evolinc_SR_gID_029422	NA		M12	enzyme inhibitor activity
Evolinc_LR_gID_000002	NA		M2	photosynthesis
Evolinc_SR_gID_062761	M6	mitochondrial outer membrane translocase complex	M10	hydrolase activity, hydrolyzing O-glycosyl compounds
Evolinc_SR_gID_055153	NA		M9	translational elongation
Evolinc_SR_gID_021297	M15	peptide-methionine (S)-S-oxide reductase activity	M1
Evolinc_SR_gID_032909	M4	monolayer-surrounded lipid storage body	M12	enzyme inhibitor activity
Evolinc_LR_gID_001197	M9	transferase activity, transferring acyl groups other than amino-acyl groups	M1
Evolinc_SR_gID_046728	NA		M1
Evolinc_SR_gID_030778	NA		M4
Evolinc_LR_gID_000351	NA		M2	photosynthesis
Evolinc_SR_gID_029348	NA		M12	enzyme inhibitor activity
Evolinc_LR_gID_002520	NA		M2	photosynthesis
Evolinc_SR_gID_023690	NA		M3	hydrogen peroxide catabolic process
Evolinc_SR_gID_069771	NA		M12	enzyme inhibitor activity
Evolinc_SR_gID_049252	M3	photosynthesis	M13
Evolinc_SR_gID_032934	M11	protein disulfide oxidoreductase activity	M2	photosynthesis
Evolinc_SR_gID_029484	M1	nucleosome	M12	enzyme inhibitor activity
Evolinc_LR_gID_000652	M6	mitochondrial outer membrane translocase complex	M2	photosynthesis
Evolinc_SR_gID_061350	NA		M2	photosynthesis
Evolinc_SR_gID_029133	M1	nucleosome	M18
Evolinc_SR_gID_014474	NA		M1
Evolinc_SR_gID_031548	NA		M12	enzyme inhibitor activity
Evolinc_SR_gID_005750	M2	cellular glucan metabolic process	M2	photosynthesis
Evolinc_SR_gID_005167	NA		M2	photosynthesis
Evolinc_SR_gID_015894	NA		M8	plant-type cell wall organization
Evolinc_SR_gID_069977	NA		M12	enzyme inhibitor activity
Evolinc_SR_gID_029868	NA		M3	hydrogen peroxide catabolic process
Evolinc_SR_gID_069685	M6	mitochondrial outer membrane translocase complex	M8	plant-type cell wall organization
Evolinc_LR_gID_001143	NA		M2	photosynthesis
Evolinc_SR_gID_077849	M3	photosynthesis	M2	photosynthesis
Evolinc_SR_gID_029416	NA		M6	mitochondrial outer membrane translocase complex
Evolinc_SR_gID_078036	NA		M4
Evolinc_SR_gID_043546	NA		M12	enzyme inhibitor activity
Evolinc_SR_gID_080985	M6	mitochondrial outer membrane translocase complex	M2	photosynthesis
Evolinc_SR_gID_025004	M6	mitochondrial outer membrane translocase complex	M2	photosynthesis
Evolinc_SR_gID_030323	M6	mitochondrial outer membrane translocase complex	M2	photosynthesis
Evolinc_SR_gID_030020	M2	cellular glucan metabolic process	M2	photosynthesis
Evolinc_SR_gID_013641	NA		M12	enzyme inhibitor activity
Evolinc_SR_gID_067824	M6	mitochondrial outer membrane translocase complex	M8	plant-type cell wall organization
Evolinc_SR_gID_069535	NA		M14	nucleosome
Evolinc_SR_gID_078415	NA		M1
Evolinc_SR_gID_049598	NA		M6	mitochondrial outer membrane translocase complex
Evolinc_SR_gID_056258	NA		M2	photosynthesis
Evolinc_SR_gID_077872	M4	monolayer-surrounded lipid storage body	M11
Evolinc_SR_gID_037280	NA		M2	photosynthesis
Evolinc_SR_gID_023011	M1	nucleosome	M2	photosynthesis
Evolinc_SR_gID_078329	M1	nucleosome	M8	plant-type cell wall organization
Evolinc_SR_gID_014451	NA		M2	photosynthesis
Evolinc_LR_gID_000068	NA		M2	photosynthesis
Evolinc_SR_gID_068688	NA		M1
Evolinc_SR_gID_044025	M1	nucleosome	M12	enzyme inhibitor activity
Evolinc_SR_gID_015174	NA		M15	ADP binding
Evolinc_SR_gID_028889	M6	mitochondrial outer membrane translocase complex	M8	plant-type cell wall organization
Evolinc_SR_gID_036383	M6	mitochondrial outer membrane translocase complex	M8	plant-type cell wall organization
Evolinc_SR_gID_021872	M6	mitochondrial outer membrane translocase complex	M8	plant-type cell wall organization
Evolinc_SR_gID_000034	M1	nucleosome	M12	enzyme inhibitor activity
Evolinc_SR_gID_030529	NA		M6	mitochondrial outer membrane translocase complex
Evolinc_SR_gID_015077	M9	transferase activity, transferring acyl groups other than amino-acyl groups	M12	enzyme inhibitor activity
Evolinc_SR_gID_023296	M6	mitochondrial outer membrane translocase complex	M8	plant-type cell wall organization
Evolinc_SR_gID_029509	M6	mitochondrial outer membrane translocase complex	M8	plant-type cell wall organization
Evolinc_SR_gID_061825	NA		M12	enzyme inhibitor activity
Evolinc_SR_gID_021278	M4	monolayer-surrounded lipid storage body	M3	hydrogen peroxide catabolic process
Evolinc_SR_gID_041539	NA		M4
Evolinc_SR_gID_050786	NA		M2	photosynthesis
Evolinc_LR_gID_001320	NA		M2	photosynthesis
Evolinc_SR_gID_076960	M2	cellular glucan metabolic process	M11
Evolinc_SR_gID_050061	M2	cellular glucan metabolic process	M2	photosynthesis
Evolinc_LR_gID_002220	NA		M8	plant-type cell wall organization
Evolinc_LR_gID_001540	NA		M2	photosynthesis
Evolinc_SR_gID_062409	NA		M8	plant-type cell wall organization
Evolinc_SR_gID_077560	NA		M2	photosynthesis
Evolinc_SR_gID_036997	M7	response to oxidative stress	M9	translational elongation
Evolinc_SR_gID_030123	M2	cellular glucan metabolic process	M2	photosynthesis
Evolinc_SR_gID_078389	M6	mitochondrial outer membrane translocase complex	M8	plant-type cell wall organization
Evolinc_SR_gID_052550	NA		M2	photosynthesis
Evolinc_SR_gID_022444	M11	protein disulfide oxidoreductase activity	M8	plant-type cell wall organization
Evolinc_SR_gID_056137	NA		M15	ADP binding
Evolinc_SR_gID_048599	M2	cellular glucan metabolic process	M8	plant-type cell wall organization
Evolinc_SR_gID_021959	NA		M2	photosynthesis
Evolinc_SR_gID_048157	NA		M12	enzyme inhibitor activity
Evolinc_SR_gID_041904	NA		M10	hydrolase activity, hydrolyzing O-glycosyl compounds
Evolinc_SR_gID_061931	NA		M6	mitochondrial outer membrane translocase complex
Evolinc_SR_gID_063680	NA		M8	plant-type cell wall organization
Evolinc_SR_gID_031681	NA		M2	photosynthesis
Evolinc_SR_gID_036737	M6	mitochondrial outer membrane translocase complex	M8	plant-type cell wall organization
Evolinc_SR_gID_062630	NA		M12	enzyme inhibitor activity
Evolinc_SR_gID_072692	NA		M6	mitochondrial outer membrane translocase complex
Evolinc_SR_gID_041770	M9	transferase activity, transferring acyl groups other than amino-acyl groups	M2	photosynthesis
Evolinc_SR_gID_030550	M9	transferase activity, transferring acyl groups other than amino-acyl groups	M8	plant-type cell wall organization
Evolinc_SR_gID_048944	M2	cellular glucan metabolic process	M8	plant-type cell wall organization
Evolinc_SR_gID_005008	M9	transferase activity, transferring acyl groups other than amino-acyl groups	M12	enzyme inhibitor activity
Evolinc_SR_gID_048366	NA		M12	enzyme inhibitor activity
Evolinc_SR_gID_030825	NA		M10	hydrolase activity, hydrolyzing O-glycosyl compounds
Evolinc_SR_gID_067071	NA		M1
Evolinc_SR_gID_014658	M2	cellular glucan metabolic process	M18
Evolinc_SR_gID_056463	M6	mitochondrial outer membrane translocase complex	M2	photosynthesis
Evolinc_SR_gID_076993	NA		M14	nucleosome
Evolinc_LR_gID_002528	NA		M2	photosynthesis
Evolinc_LR_gID_001270	NA		M6	mitochondrial outer membrane translocase complex
Evolinc_SR_gID_062181	NA		M2	photosynthesis
Evolinc_SR_gID_067900	M16	protein targeting	M8	plant-type cell wall organization
Evolinc_SR_gID_077036	M2	cellular glucan metabolic process	M8	plant-type cell wall organization
Evolinc_SR_gID_042903	NA		M15	ADP binding
Evolinc_LR_gID_001630	NA		M2	photosynthesis
Evolinc_LR_gID_001617	NA		M8	plant-type cell wall organization
Evolinc_SR_gID_037684	NA		M2	photosynthesis
Evolinc_SR_gID_022846	NA		M10	hydrolase activity, hydrolyzing O-glycosyl compounds
Evolinc_SR_gID_036231	NA		M6	mitochondrial outer membrane translocase complex
Evolinc_SR_gID_069843	NA		M2	photosynthesis
Evolinc_SR_gID_067736	NA		M2	photosynthesis
Evolinc_SR_gID_068086	NA		M6	mitochondrial outer membrane translocase complex
Evolinc_SR_gID_023247	NA		M6	mitochondrial outer membrane translocase complex
Evolinc_SR_gID_029771	NA		M6	mitochondrial outer membrane translocase complex
Evolinc_SR_gID_067306	NA		M12	enzyme inhibitor activity
Evolinc_SR_gID_042168	NA		M8	plant-type cell wall organization
Evolinc_SR_gID_014731	NA		M6	mitochondrial outer membrane translocase complex
Evolinc_LR_gID_002604	NA		M15	ADP binding
Evolinc_SR_gID_006012	NA		M4
Evolinc_LR_gID_002323	NA		M2	photosynthesis
Evolinc_SR_gID_067026	NA		M8	plant-type cell wall organization
Evolinc_SR_gID_022649	M5	enzyme inhibitor activity	M3	hydrogen peroxide catabolic process
Evolinc_SR_gID_002710	NA		M12	enzyme inhibitor activity
Evolinc_SR_gID_015782	NA		M1
Evolinc_SR_gID_003737	M6	mitochondrial outer membrane translocase complex	M8	plant-type cell wall organization
Evolinc_LR_gID_000110	NA		M2	photosynthesis
Evolinc_LR_gID_000601	M2	cellular glucan metabolic process	M2	photosynthesis
Evolinc_SR_gID_055642	NA		M2	photosynthesis
Evolinc_SR_gID_006937	NA		M10	hydrolase activity, hydrolyzing O-glycosyl compounds
Evolinc_SR_gID_069698	M10	R polymerase II regulatory region sequence-specific D binding	M4
Evolinc_SR_gID_068173	NA		M2	photosynthesis
Evolinc_SR_gID_014940	NA		M3	hydrogen peroxide catabolic process
Evolinc_SR_gID_023384	M6	mitochondrial outer membrane translocase complex	M8	plant-type cell wall organization
Evolinc_LR_gID_002192	NA		M2	photosynthesis
Evolinc_SR_gID_066842	NA		M8	plant-type cell wall organization
Evolinc_SR_gID_077981	NA		M12	enzyme inhibitor activity
Evolinc_SR_gID_043484	M6	mitochondrial outer membrane translocase complex	M8	plant-type cell wall organization
Evolinc_SR_gID_050233	NA		M12	enzyme inhibitor activity
Evolinc_LR_gID_001548	NA		M2	photosynthesis
Evolinc_SR_gID_015770	M1	nucleosome	M12	enzyme inhibitor activity
Evolinc_SR_gID_029612	NA		M2	photosynthesis
Evolinc_SR_gID_043514	NA		M10	hydrolase activity, hydrolyzing O-glycosyl compounds
Evolinc_SR_gID_070079	M6	mitochondrial outer membrane translocase complex	M8	plant-type cell wall organization
Evolinc_SR_gID_036551	NA		M6	mitochondrial outer membrane translocase complex
Evolinc_SR_gID_013341	NA		M2	photosynthesis
Evolinc_SR_gID_078058	M6	mitochondrial outer membrane translocase complex	M2	photosynthesis
Evolinc_SR_gID_013621	NA		M2	photosynthesis
Evolinc_SR_gID_030619	NA		M4
Evolinc_SR_gID_069337	NA		Not.Correlated
Evolinc_LR_gID_000370	NA		M9	translational elongation
Evolinc_SR_gID_067440	NA		M2	photosynthesis
Evolinc_SR_gID_031540	NA		M10	hydrolase activity, hydrolyzing O-glycosyl compounds
Evolinc_SR_gID_027445	NA		M6	mitochondrial outer membrane translocase complex
Evolinc_SR_gID_049625	NA		M2	photosynthesis
Evolinc_LR_gID_000132	NA		M6	mitochondrial outer membrane translocase complex
Evolinc_LR_gID_001812	NA		M2	photosynthesis
Evolinc_SR_gID_075053	M4	monolayer-surrounded lipid storage body	M3	hydrogen peroxide catabolic process
Evolinc_SR_gID_026626	NA		M15	ADP binding
Evolinc_SR_gID_028519	NA		M15	ADP binding
Evolinc_SR_gID_023664	M6	mitochondrial outer membrane translocase complex	M2	photosynthesis
Evolinc_SR_gID_077859	NA		M13
Evolinc_SR_gID_014222	NA		M15	ADP binding
Evolinc_SR_gID_033357	NA		M6	mitochondrial outer membrane translocase complex
Evolinc_SR_gID_062102	NA		M6	mitochondrial outer membrane translocase complex
Evolinc_SR_gID_016045	NA		M4
Evolinc_SR_gID_013956	M2	cellular glucan metabolic process	M19	RNA polymerase II regulatory region sequence-specific DNA binding
Evolinc_SR_gID_060885	NA		M2	photosynthesis
Evolinc_SR_gID_055460	NA		M6	mitochondrial outer membrane translocase complex
Evolinc_SR_gID_037681	NA		M10	hydrolase activity, hydrolyzing O-glycosyl compounds
Evolinc_SR_gID_055999	NA		M9	translational elongation
Evolinc_SR_gID_055692	M6	mitochondrial outer membrane translocase complex	M8	plant-type cell wall organization
Evolinc_SR_gID_024370	NA		M18
Evolinc_SR_gID_048668	NA		M10	hydrolase activity, hydrolyzing O-glycosyl compounds
Evolinc_SR_gID_077023	M6	mitochondrial outer membrane translocase complex	M8	plant-type cell wall organization
Evolinc_SR_gID_029680	NA		M4
Evolinc_SR_gID_067595	M4	monolayer-surrounded lipid storage body	M3	hydrogen peroxide catabolic process
Evolinc_LR_gID_000853	M1	nucleosome	M7	monolayer-surrounded lipid storage body
Evolinc_SR_gID_078066	NA		M14	nucleosome
Evolinc_SR_gID_023151	NA		M12	enzyme inhibitor activity
Evolinc_SR_gID_049317	NA		M2	photosynthesis
Evolinc_SR_gID_050175	NA		M12	enzyme inhibitor activity
Evolinc_LR_gID_000424	M6	mitochondrial outer membrane translocase complex	M8	plant-type cell wall organization
Evolinc_SR_gID_067290	M6	mitochondrial outer membrane translocase complex	M8	plant-type cell wall organization
Evolinc_SR_gID_050276	NA		M12	enzyme inhibitor activity
Evolinc_SR_gID_071432	NA		M15	ADP binding
Evolinc_SR_gID_068440	M3	photosynthesis	M12	enzyme inhibitor activity
Evolinc_SR_gID_022068	NA		M6	mitochondrial outer membrane translocase complex
Evolinc_LR_gID_001885	NA		M8	plant-type cell wall organization
Evolinc_LR_gID_001974	NA		M2	photosynthesis
Evolinc_SR_gID_080961	M2	cellular glucan metabolic process	M18
Evolinc_SR_gID_000029	NA		M2	photosynthesis
Evolinc_SR_gID_068322	M1	nucleosome	M8	plant-type cell wall organization
Evolinc_SR_gID_040601	NA		M10	hydrolase activity, hydrolyzing O-glycosyl compounds
Evolinc_SR_gID_042564	M4	monolayer-surrounded lipid storage body	M5	inorganic diphosphatase activity
Evolinc_SR_gID_049075	M2	cellular glucan metabolic process	M2	photosynthesis
Evolinc_SR_gID_015095	M6	mitochondrial outer membrane translocase complex	M8	plant-type cell wall organization
Evolinc_SR_gID_017141	NA		M6	mitochondrial outer membrane translocase complex
Evolinc_SR_gID_035204	NA		M2	photosynthesis
Evolinc_SR_gID_067962	NA		M4
Evolinc_SR_gID_067863	NA		M10	hydrolase activity, hydrolyzing O-glycosyl compounds
Evolinc_SR_gID_030888	NA		M12	enzyme inhibitor activity
Evolinc_SR_gID_067778	NA		M14	nucleosome
Evolinc_SR_gID_056631	M3	photosynthesis	M10	hydrolase activity, hydrolyzing O-glycosyl compounds
Evolinc_SR_gID_031008	NA		M6	mitochondrial outer membrane translocase complex
Evolinc_SR_gID_013325	NA		M2	photosynthesis
Evolinc_SR_gID_023390	NA		M8	plant-type cell wall organization
Evolinc_SR_gID_044046	NA		M12	enzyme inhibitor activity
Evolinc_SR_gID_024692	M3	photosynthesis	M12	enzyme inhibitor activity
Evolinc_SR_gID_014287	NA		M2	photosynthesis
Evolinc_SR_gID_042273	M2	cellular glucan metabolic process	M18
Evolinc_SR_gID_072775	NA		M6	mitochondrial outer membrane translocase complex
Evolinc_SR_gID_057163	M11	protein disulfide oxidoreductase activity	M1
Evolinc_SR_gID_034429	M2	cellular glucan metabolic process	M2	photosynthesis
Evolinc_SR_gID_014921	NA		M8	plant-type cell wall organization
Evolinc_SR_gID_041836	NA		M8	plant-type cell wall organization
Evolinc_SR_gID_022547	M6	mitochondrial outer membrane translocase complex	M8	plant-type cell wall organization
Evolinc_SR_gID_028842	M6	mitochondrial outer membrane translocase complex	M8	plant-type cell wall organization
Evolinc_SR_gID_037389	NA		M14	nucleosome
Evolinc_LR_gID_000363	NA		M2	photosynthesis
Evolinc_SR_gID_049096	M6	mitochondrial outer membrane translocase complex	M8	plant-type cell wall organization
Evolinc_SR_gID_055978	NA		M2	photosynthesis
Evolinc_SR_gID_006721	NA		M15	ADP binding
Evolinc_SR_gID_032027	NA		M10	hydrolase activity, hydrolyzing O-glycosyl compounds
Evolinc_SR_gID_040365	NA		M14	nucleosome
Evolinc_LR_gID_001448	NA		M2	photosynthesis
Evolinc_SR_gID_040841	M2	cellular glucan metabolic process	M18
Evolinc_SR_gID_023560	NA		M2	photosynthesis
Evolinc_SR_gID_026029	NA		M9	translational elongation
Evolinc_SR_gID_056649	NA		M17	photosynthesis
Evolinc_SR_gID_055567	NA		M2	photosynthesis
Evolinc_SR_gID_013340	NA		M2	photosynthesis
Evolinc_SR_gID_030780	NA		M10	hydrolase activity, hydrolyzing O-glycosyl compounds
Evolinc_LR_gID_000413	NA		M2	photosynthesis
Evolinc_SR_gID_051665	NA		M6	mitochondrial outer membrane translocase complex
Evolinc_SR_gID_056735	NA		M2	photosynthesis
Evolinc_SR_gID_037907	NA		M6	mitochondrial outer membrane translocase complex
Evolinc_SR_gID_056406	NA		M8	plant-type cell wall organization
Evolinc_SR_gID_023868	NA		M10	hydrolase activity, hydrolyzing O-glycosyl compounds
Evolinc_SR_gID_069072	NA		M12	enzyme inhibitor activity
Evolinc_SR_gID_079796	NA		M12	enzyme inhibitor activity
Evolinc_SR_gID_067700	NA		M11
Evolinc_SR_gID_034763	M2	cellular glucan metabolic process	M18
Evolinc_SR_gID_022888	NA		M12	enzyme inhibitor activity
Evolinc_SR_gID_041756	M2	cellular glucan metabolic process	M8	plant-type cell wall organization
Evolinc_SR_gID_061110	NA		M2	photosynthesis
Evolinc_SR_gID_042814	M6	mitochondrial outer membrane translocase complex	M8	plant-type cell wall organization
Evolinc_SR_gID_069834	NA		M2	photosynthesis
Evolinc_SR_gID_042843	NA		M2	photosynthesis
Evolinc_SR_gID_076992	NA		M14	nucleosome
Evolinc_SR_gID_071081	NA		M8	plant-type cell wall organization
Evolinc_SR_gID_037221	NA		M8	plant-type cell wall organization
Evolinc_SR_gID_067847	NA		M18
Evolinc_SR_gID_015233	M4	monolayer-surrounded lipid storage body	M3	hydrogen peroxide catabolic process
Evolinc_SR_gID_070145	NA		M2	photosynthesis
Evolinc_SR_gID_041855	NA		M2	photosynthesis
Evolinc_SR_gID_023133	NA		M15	ADP binding
Evolinc_SR_gID_049777	NA		M8	plant-type cell wall organization
Evolinc_SR_gID_030818	M4	monolayer-surrounded lipid storage body	M3	hydrogen peroxide catabolic process
Evolinc_SR_gID_067159	NA		M2	photosynthesis
Evolinc_SR_gID_072601	NA		M6	mitochondrial outer membrane translocase complex
Evolinc_SR_gID_029744	M6	mitochondrial outer membrane translocase complex	M8	plant-type cell wall organization
Evolinc_SR_gID_022489	NA		M6	mitochondrial outer membrane translocase complex
Evolinc_SR_gID_068415	M2	cellular glucan metabolic process	M8	plant-type cell wall organization
Evolinc_SR_gID_077457	NA		M14	nucleosome
Evolinc_SR_gID_006897	NA		M2	photosynthesis
Evolinc_SR_gID_050020	NA		M6	mitochondrial outer membrane translocase complex
Evolinc_SR_gID_023490	NA		M10	hydrolase activity, hydrolyzing O-glycosyl compounds
Evolinc_SR_gID_022098	M4	monolayer-surrounded lipid storage body	M3	hydrogen peroxide catabolic process
Evolinc_SR_gID_056382	NA		M3	hydrogen peroxide catabolic process
Evolinc_SR_gID_042165	NA		M19	RNA polymerase II regulatory region sequence-specific DNA binding
Evolinc_SR_gID_061693	NA		M2	photosynthesis
Evolinc_SR_gID_047697	NA		M4
Evolinc_SR_gID_030350	M2	cellular glucan metabolic process	M8	plant-type cell wall organization
Evolinc_SR_gID_049293	M6	mitochondrial outer membrane translocase complex	M8	plant-type cell wall organization
Evolinc_SR_gID_037344	NA		M14	nucleosome
Evolinc_SR_gID_067255	NA		M10	hydrolase activity, hydrolyzing O-glycosyl compounds
Evolinc_SR_gID_023558	NA		M14	nucleosome
Evolinc_SR_gID_043193	NA		M6	mitochondrial outer membrane translocase complex
Evolinc_SR_gID_023406	NA		M6	mitochondrial outer membrane translocase complex
Evolinc_SR_gID_037294	NA		M6	mitochondrial outer membrane translocase complex
Evolinc_SR_gID_029053	M2	cellular glucan metabolic process	M9	translational elongation
Evolinc_SR_gID_031017	M17	cell wall macromolecule catabolic process	M9	translational elongation
Evolinc_SR_gID_067453	NA		M6	mitochondrial outer membrane translocase complex
Evolinc_SR_gID_022466	NA		M4
Evolinc_SR_gID_049919	M6	mitochondrial outer membrane translocase complex	M8	plant-type cell wall organization
Evolinc_SR_gID_070734	NA		M8	plant-type cell wall organization
Evolinc_SR_gID_009003	NA		M19	RNA polymerase II regulatory region sequence-specific DNA binding
Evolinc_SR_gID_062463	NA		M14	nucleosome
Evolinc_SR_gID_023626	NA		M2	photosynthesis
Evolinc_SR_gID_029663	M15	peptide-methionine (S)-S-oxide reductase activity	M1
Evolinc_SR_gID_015402	NA		M10	hydrolase activity, hydrolyzing O-glycosyl compounds
Evolinc_SR_gID_009002	NA		M19	RNA polymerase II regulatory region sequence-specific DNA binding
Evolinc_SR_gID_078108	M4	monolayer-surrounded lipid storage body	M4
Evolinc_SR_gID_015417	NA		M6	mitochondrial outer membrane translocase complex
Evolinc_SR_gID_056447	NA		M8	plant-type cell wall organization
Evolinc_LR_gID_000832	NA		M8	plant-type cell wall organization
Evolinc_SR_gID_022770	M9	transferase activity, transferring acyl groups other than amino-acyl groups	M8	plant-type cell wall organization
Evolinc_SR_gID_048253	M5	enzyme inhibitor activity	M4
Evolinc_SR_gID_077164	M6	mitochondrial outer membrane translocase complex	M8	plant-type cell wall organization
Evolinc_SR_gID_056517	NA		M2	photosynthesis
Evolinc_SR_gID_067628	NA		M15	ADP binding
Evolinc_SR_gID_081249	NA		M9	translational elongation
Evolinc_SR_gID_048945	NA		M12	enzyme inhibitor activity
Evolinc_SR_gID_078872	NA		M14	nucleosome
Evolinc_SR_gID_068917	M6	mitochondrial outer membrane translocase complex	M8	plant-type cell wall organization
Evolinc_SR_gID_022160	NA		M9	translational elongation
Evolinc_SR_gID_031216	M2	cellular glucan metabolic process	M2	photosynthesis
Evolinc_SR_gID_077950	Not.Correlated		M9	translational elongation
Evolinc_SR_gID_055375	NA		M14	nucleosome
Evolinc_SR_gID_030565	NA		M8	plant-type cell wall organization
Evolinc_SR_gID_069676	M6	mitochondrial outer membrane translocase complex	M12	enzyme inhibitor activity
Evolinc_SR_gID_030341	M6	mitochondrial outer membrane translocase complex	M8	plant-type cell wall organization
Evolinc_SR_gID_013874	NA		M6	mitochondrial outer membrane translocase complex
Evolinc_SR_gID_070528	M1	nucleosome	M3	hydrogen peroxide catabolic process
Evolinc_SR_gID_077720	M2	cellular glucan metabolic process	M14	nucleosome
Evolinc_SR_gID_043278	M6	mitochondrial outer membrane translocase complex	M4
Evolinc_SR_gID_037345	NA		M15	ADP binding
Evolinc_SR_gID_061098	NA		M6	mitochondrial outer membrane translocase complex
Evolinc_SR_gID_013909	M9	transferase activity, transferring acyl groups other than amino-acyl groups	M8	plant-type cell wall organization
Evolinc_SR_gID_030517	NA		M3	hydrogen peroxide catabolic process
Evolinc_SR_gID_031527	NA		M3	hydrogen peroxide catabolic process
Evolinc_SR_gID_013708	NA		M2	photosynthesis
Evolinc_SR_gID_006129	NA		M9	translational elongation
Evolinc_SR_gID_056541	M6	mitochondrial outer membrane translocase complex	M8	plant-type cell wall organization
Evolinc_SR_gID_010836	NA		M14	nucleosome
Evolinc_SR_gID_007345	NA		M2	photosynthesis
Evolinc_SR_gID_048675	M8	small ribosomal subunit	M4
Evolinc_SR_gID_051562	NA		M15	ADP binding
Evolinc_SR_gID_067718	NA		M4
Evolinc_SR_gID_014652	M6	mitochondrial outer membrane translocase complex	M4
Evolinc_SR_gID_053723	M15	peptide-methionine (S)-S-oxide reductase activity	M9	translational elongation
Evolinc_SR_gID_068942	NA		M19	RNA polymerase II regulatory region sequence-specific DNA binding
Evolinc_LR_gID_001985	M4	monolayer-surrounded lipid storage body	M3	hydrogen peroxide catabolic process
Evolinc_LR_gID_001492	NA		M14	nucleosome
Evolinc_SR_gID_014341	NA		M10	hydrolase activity, hydrolyzing O-glycosyl compounds
Evolinc_SR_gID_062533	M2	cellular glucan metabolic process	M18
Evolinc_SR_gID_068863	NA		M6	mitochondrial outer membrane translocase complex
Evolinc_SR_gID_035171	M2	cellular glucan metabolic process	M9	translational elongation
Evolinc_SR_gID_049093	M8	small ribosomal subunit	M8	plant-type cell wall organization
Evolinc_SR_gID_076703	M2	cellular glucan metabolic process	M1
Evolinc_SR_gID_049211	M14	hydrolase activity, acting on ester bonds	M17	photosynthesis
Evolinc_SR_gID_022185	NA		M14	nucleosome
Evolinc_SR_gID_008165	M2	cellular glucan metabolic process	M18
Evolinc_SR_gID_066538	NA		M8	plant-type cell wall organization
Evolinc_SR_gID_067578	NA		M4
Evolinc_SR_gID_053220	NA		M14	nucleosome
Evolinc_SR_gID_077562	NA		M14	nucleosome
Evolinc_SR_gID_021909	NA		M2	photosynthesis
Evolinc_SR_gID_068042	M3	photosynthesis	M8	plant-type cell wall organization
Evolinc_SR_gID_056245	NA		M19	RNA polymerase II regulatory region sequence-specific DNA binding
Evolinc_SR_gID_037159	M9	transferase activity, transferring acyl groups other than amino-acyl groups	M8	plant-type cell wall organization
Evolinc_SR_gID_023904	M11	protein disulfide oxidoreductase activity	M12	enzyme inhibitor activity
Evolinc_SR_gID_062423	NA		M6	mitochondrial outer membrane translocase complex
Evolinc_SR_gID_048702	NA		M14	nucleosome
Evolinc_SR_gID_005795	NA		M2	photosynthesis
Evolinc_SR_gID_067956	NA		M8	plant-type cell wall organization
Evolinc_SR_gID_048707	NA		M18
Evolinc_SR_gID_049604	NA		M6	mitochondrial outer membrane translocase complex
Evolinc_SR_gID_013705	M2	cellular glucan metabolic process	M9	translational elongation
Evolinc_SR_gID_069837	NA		M10	hydrolase activity, hydrolyzing O-glycosyl compounds
Evolinc_SR_gID_077161	NA		M2	photosynthesis
Evolinc_SR_gID_049283	NA		M8	plant-type cell wall organization
Evolinc_SR_gID_014080	M3	photosynthesis	M8	plant-type cell wall organization
Evolinc_SR_gID_037449	NA		M10	hydrolase activity, hydrolyzing O-glycosyl compounds
Evolinc_SR_gID_022008	M6	mitochondrial outer membrane translocase complex	M8	plant-type cell wall organization
Evolinc_SR_gID_055723	NA		M14	nucleosome
Evolinc_SR_gID_057421	NA		M15	ADP binding
Evolinc_SR_gID_062059	NA		M9	translational elongation
Evolinc_SR_gID_031931	M4	monolayer-surrounded lipid storage body	M4
Evolinc_SR_gID_029061	NA		M14	nucleosome
Evolinc_SR_gID_055855	M3	photosynthesis	M8	plant-type cell wall organization
Evolinc_SR_gID_043362	NA		M4
Evolinc_SR_gID_009407	NA		M14	nucleosome
Evolinc_SR_gID_042254	NA		M18
Evolinc_SR_gID_050112	M5	enzyme inhibitor activity	M4
Evolinc_SR_gID_048236	M1	nucleosome	M8	plant-type cell wall organization
Evolinc_SR_gID_013798	NA		M6	mitochondrial outer membrane translocase complex
Evolinc_SR_gID_069401	NA		M12	enzyme inhibitor activity
Evolinc_SR_gID_067371	NA		M15	ADP binding
Evolinc_LR_gID_001136	NA		M8	plant-type cell wall organization
Evolinc_SR_gID_037906	NA		M6	mitochondrial outer membrane translocase complex
Evolinc_SR_gID_073568	M6	mitochondrial outer membrane translocase complex	M8	plant-type cell wall organization
Evolinc_SR_gID_055750	M4	monolayer-surrounded lipid storage body	M3	hydrogen peroxide catabolic process
Evolinc_SR_gID_032661	M2	cellular glucan metabolic process	M8	plant-type cell wall organization
Evolinc_SR_gID_040361	NA		M3	hydrogen peroxide catabolic process
Evolinc_SR_gID_078873	NA		M14	nucleosome
Evolinc_SR_gID_040137	M7	response to oxidative stress	M5	inorganic diphosphatase activity
Evolinc_SR_gID_062535	M9	transferase activity, transferring acyl groups other than amino-acyl groups	M8	plant-type cell wall organization
Evolinc_SR_gID_010792	NA		M4
Evolinc_SR_gID_022737	NA		M10	hydrolase activity, hydrolyzing O-glycosyl compounds
Evolinc_SR_gID_061428	NA		M8	plant-type cell wall organization
Evolinc_SR_gID_030821	NA		M3	hydrogen peroxide catabolic process
Evolinc_SR_gID_048164	NA		M5	inorganic diphosphatase activity
Evolinc_LR_gID_002075	M1	nucleosome	M7	monolayer-surrounded lipid storage body
Evolinc_SR_gID_008228	M17	cell wall macromolecule catabolic process	M9	translational elongation
Evolinc_SR_gID_042166	NA		M19	RNA polymerase II regulatory region sequence-specific DNA binding
Evolinc_SR_gID_037590	M2	cellular glucan metabolic process	M3	hydrogen peroxide catabolic process
Evolinc_SR_gID_056053	NA		M19	RNA polymerase II regulatory region sequence-specific DNA binding
Evolinc_SR_gID_014777	NA		M4
Evolinc_SR_gID_062478	NA		M14	nucleosome
Evolinc_SR_gID_016550	M2	cellular glucan metabolic process	M8	plant-type cell wall organization
Evolinc_SR_gID_077376	NA		M10	hydrolase activity, hydrolyzing O-glycosyl compounds
Evolinc_SR_gID_024458	NA		M6	mitochondrial outer membrane translocase complex
Evolinc_SR_gID_029177	NA		M14	nucleosome
Evolinc_SR_gID_041786	NA		M18
Evolinc_SR_gID_068252	NA		M14	nucleosome
Evolinc_SR_gID_056573	M4	monolayer-surrounded lipid storage body	M3	hydrogen peroxide catabolic process
Evolinc_SR_gID_046615	NA		M14	nucleosome
Evolinc_SR_gID_068308	M2	cellular glucan metabolic process	M8	plant-type cell wall organization
Evolinc_SR_gID_070664	NA		M15	ADP binding
Evolinc_SR_gID_077547	M9	transferase activity, transferring acyl groups other than amino-acyl groups	M8	plant-type cell wall organization
Evolinc_SR_gID_006885	M13	lipid transport	M4
Evolinc_SR_gID_021819	NA		M10	hydrolase activity, hydrolyzing O-glycosyl compounds
Evolinc_SR_gID_048754	NA		M9	translational elongation
Evolinc_SR_gID_031134	M6	mitochondrial outer membrane translocase complex	M8	plant-type cell wall organization
Evolinc_SR_gID_060852	NA		M2	photosynthesis
Evolinc_SR_gID_014613	NA		M1
Evolinc_SR_gID_057881	NA		M14	nucleosome
Evolinc_SR_gID_034392	NA		M10	hydrolase activity, hydrolyzing O-glycosyl compounds
Evolinc_SR_gID_054620	M4	monolayer-surrounded lipid storage body	M11
Evolinc_SR_gID_068480	M6	mitochondrial outer membrane translocase complex	M8	plant-type cell wall organization
Evolinc_SR_gID_055995	M3	photosynthesis	M12	enzyme inhibitor activity
Evolinc_SR_gID_031053	NA		M14	nucleosome
Evolinc_SR_gID_070723	M4	monolayer-surrounded lipid storage body	M3	hydrogen peroxide catabolic process
Evolinc_SR_gID_047734	NA		M4
Evolinc_SR_gID_022988	NA		M6	mitochondrial outer membrane translocase complex
Evolinc_SR_gID_046580	NA		M18
Evolinc_SR_gID_015177	NA		M19	RNA polymerase II regulatory region sequence-specific DNA binding
Evolinc_SR_gID_048740	NA		M2	photosynthesis
Evolinc_SR_gID_031269	NA		M4
Evolinc_SR_gID_078233	NA		M14	nucleosome
Evolinc_SR_gID_037799	NA		M10	hydrolase activity, hydrolyzing O-glycosyl compounds
Evolinc_SR_gID_042141	NA		M4
Evolinc_SR_gID_019017	NA		M10	hydrolase activity, hydrolyzing O-glycosyl compounds
Evolinc_SR_gID_023882	M4	monolayer-surrounded lipid storage body	M3	hydrogen peroxide catabolic process
Evolinc_LR_gID_002567	NA		M14	nucleosome
Evolinc_SR_gID_077768	NA		M4
Evolinc_SR_gID_066537	M9	transferase activity, transferring acyl groups other than amino-acyl groups	M8	plant-type cell wall organization
Evolinc_SR_gID_061842	NA		M14	nucleosome
Evolinc_LR_gID_002021	M11	protein disulfide oxidoreductase activity	M1
Evolinc_SR_gID_041647	NA		M18
Evolinc_SR_gID_076975	NA		M18
Evolinc_SR_gID_056318	NA		M8	plant-type cell wall organization
Evolinc_SR_gID_060525	M4	monolayer-surrounded lipid storage body	M3	hydrogen peroxide catabolic process
Evolinc_SR_gID_023292	NA		M3	hydrogen peroxide catabolic process
Evolinc_SR_gID_012036	NA		M9	translational elongation
Evolinc_SR_gID_056828	NA		M4
Evolinc_SR_gID_021868	M9	transferase activity, transferring acyl groups other than amino-acyl groups	M8	plant-type cell wall organization
Evolinc_SR_gID_004135	NA		M19	RNA polymerase II regulatory region sequence-specific DNA binding
Evolinc_SR_gID_023659	NA		M6	mitochondrial outer membrane translocase complex
Evolinc_SR_gID_058643	M6	mitochondrial outer membrane translocase complex	M8	plant-type cell wall organization
Evolinc_SR_gID_062262	M9	transferase activity, transferring acyl groups other than amino-acyl groups	M8	plant-type cell wall organization
Evolinc_SR_gID_028799	M4	monolayer-surrounded lipid storage body	M3	hydrogen peroxide catabolic process
Evolinc_SR_gID_042093	NA		M6	mitochondrial outer membrane translocase complex
Evolinc_SR_gID_056999	NA		M10	hydrolase activity, hydrolyzing O-glycosyl compounds
Evolinc_SR_gID_048627	M6	mitochondrial outer membrane translocase complex	M8	plant-type cell wall organization
Evolinc_SR_gID_002055	NA		M18
Evolinc_SR_gID_067407	M2	cellular glucan metabolic process	M8	plant-type cell wall organization
Evolinc_SR_gID_021948	NA		M8	plant-type cell wall organization
Evolinc_SR_gID_029747	NA		M2	photosynthesis
Evolinc_SR_gID_074981	NA		M2	photosynthesis
Evolinc_SR_gID_077921	NA		M10	hydrolase activity, hydrolyzing O-glycosyl compounds
Evolinc_LR_gID_000394	NA		M8	plant-type cell wall organization
Evolinc_LR_gID_001155	M2	cellular glucan metabolic process	M8	plant-type cell wall organization
Evolinc_SR_gID_068407	NA		M14	nucleosome
Evolinc_SR_gID_049238	NA		M6	mitochondrial outer membrane translocase complex
Evolinc_SR_gID_050441	M4	monolayer-surrounded lipid storage body	M3	hydrogen peroxide catabolic process
Evolinc_SR_gID_002546	NA		M10	hydrolase activity, hydrolyzing O-glycosyl compounds
Evolinc_SR_gID_018196	NA		M8	plant-type cell wall organization
Evolinc_SR_gID_037049	M6	mitochondrial outer membrane translocase complex	M8	plant-type cell wall organization
Evolinc_SR_gID_021004	NA		M15	ADP binding
Evolinc_SR_gID_068629	NA		M14	nucleosome
Evolinc_SR_gID_016694	NA		M6	mitochondrial outer membrane translocase complex
Evolinc_SR_gID_049825	M1	nucleosome	M3	hydrogen peroxide catabolic process
Evolinc_SR_gID_067907	NA		M19	RNA polymerase II regulatory region sequence-specific DNA binding
Evolinc_SR_gID_036679	NA		M8	plant-type cell wall organization
Evolinc_SR_gID_042670	M6	mitochondrial outer membrane translocase complex	M8	plant-type cell wall organization
Evolinc_SR_gID_055633	NA		M4
Evolinc_SR_gID_039753	NA		M15	ADP binding
Evolinc_SR_gID_005124	NA		M10	hydrolase activity, hydrolyzing O-glycosyl compounds
Evolinc_SR_gID_024513	M4	monolayer-surrounded lipid storage body	M3	hydrogen peroxide catabolic process
Evolinc_SR_gID_015640	NA		M19	RNA polymerase II regulatory region sequence-specific DNA binding
Evolinc_SR_gID_022144	NA		M10	hydrolase activity, hydrolyzing O-glycosyl compounds
Evolinc_SR_gID_033495	M3	photosynthesis	M1
Evolinc_SR_gID_026845	NA		M15	ADP binding
Evolinc_SR_gID_048399	M2	cellular glucan metabolic process	M5	inorganic diphosphatase activity
Evolinc_SR_gID_015015	NA		M15	ADP binding
Evolinc_SR_gID_060865	NA		M4
Evolinc_SR_gID_003789	NA		M4
Evolinc_LR_gID_000955	M9	transferase activity, transferring acyl groups other than amino-acyl groups	M8	plant-type cell wall organization
Evolinc_SR_gID_062195	NA		M8	plant-type cell wall organization
Evolinc_SR_gID_036484	NA		M18
Evolinc_SR_gID_068135	NA		M14	nucleosome
Evolinc_SR_gID_058593	NA		M9	translational elongation
Evolinc_SR_gID_023694	NA		M19	RNA polymerase II regulatory region sequence-specific DNA binding
Evolinc_SR_gID_075089	NA		M9	translational elongation
Evolinc_SR_gID_068105	NA		M9	translational elongation
Evolinc_SR_gID_022218	NA		M8	plant-type cell wall organization
Evolinc_SR_gID_048950	NA		M14	nucleosome
Evolinc_SR_gID_051441	NA		M2	photosynthesis
Evolinc_SR_gID_038361	M2	cellular glucan metabolic process	M9	translational elongation
Evolinc_SR_gID_050193	M5	enzyme inhibitor activity	M4
Evolinc_SR_gID_069267	NA		M14	nucleosome
Evolinc_SR_gID_077037	NA		M14	nucleosome
Evolinc_SR_gID_021759	NA		M2	photosynthesis
Evolinc_SR_gID_056594	NA		M11
Evolinc_SR_gID_067350	NA		M15	ADP binding
Evolinc_SR_gID_071980	NA		M8	plant-type cell wall organization
Evolinc_SR_gID_078032	NA		M18
Evolinc_SR_gID_080565	NA		M15	ADP binding
Evolinc_SR_gID_023090	NA		M5	inorganic diphosphatase activity
Evolinc_SR_gID_041753	NA		M14	nucleosome
Evolinc_SR_gID_013664	NA		M6	mitochondrial outer membrane translocase complex
Evolinc_SR_gID_041937	NA		M14	nucleosome
Evolinc_SR_gID_015056	NA		M14	nucleosome
Evolinc_SR_gID_041973	NA		M3	hydrogen peroxide catabolic process
Evolinc_SR_gID_056077	NA		M14	nucleosome
Evolinc_SR_gID_009754	NA		M15	ADP binding
Evolinc_SR_gID_077194	M6	mitochondrial outer membrane translocase complex	M8	plant-type cell wall organization
Evolinc_SR_gID_073941	NA		M14	nucleosome
Evolinc_SR_gID_069396	NA		M14	nucleosome
Evolinc_SR_gID_045478	M6	mitochondrial outer membrane translocase complex	M8	plant-type cell wall organization
Evolinc_SR_gID_008713	M2	cellular glucan metabolic process	M6	mitochondrial outer membrane translocase complex
Evolinc_SR_gID_023634	NA		M18
Evolinc_SR_gID_030732	NA		M19	RNA polymerase II regulatory region sequence-specific DNA binding
Evolinc_SR_gID_013671	M5	enzyme inhibitor activity	M4
Evolinc_SR_gID_001399	NA		M15	ADP binding
Evolinc_SR_gID_037072	M4	monolayer-surrounded lipid storage body	M3	hydrogen peroxide catabolic process
Evolinc_SR_gID_029875	M2	cellular glucan metabolic process	M18
Evolinc_SR_gID_055717	NA		M14	nucleosome
Evolinc_SR_gID_057880	NA		M14	nucleosome
Evolinc_SR_gID_030730	NA		M14	nucleosome
Evolinc_SR_gID_033929	NA		M14	nucleosome
Evolinc_LR_gID_001534	M5	enzyme inhibitor activity	M4
Evolinc_SR_gID_076982	NA		M9	translational elongation
Evolinc_SR_gID_043633	NA		M9	translational elongation
Evolinc_SR_gID_039288	NA		M9	translational elongation
Evolinc_LR_gID_001532	M2	cellular glucan metabolic process	M3	hydrogen peroxide catabolic process
Evolinc_SR_gID_042173	NA		M14	nucleosome
Evolinc_SR_gID_068840	M5	enzyme inhibitor activity	M4
Evolinc_SR_gID_036815	M9	transferase activity, transferring acyl groups other than amino-acyl groups	M8	plant-type cell wall organization
Evolinc_SR_gID_030182	NA		M2	photosynthesis
Evolinc_SR_gID_058416	NA		M9	translational elongation
Evolinc_SR_gID_068551	M4	monolayer-surrounded lipid storage body	M3	hydrogen peroxide catabolic process
Evolinc_SR_gID_067197	M1	nucleosome	M17	photosynthesis
Evolinc_SR_gID_062066	NA		M9	translational elongation
Evolinc_SR_gID_079980	NA		M14	nucleosome
Evolinc_SR_gID_048798	NA		M14	nucleosome
Evolinc_SR_gID_078040	NA		M18
Evolinc_SR_gID_013863	M6	mitochondrial outer membrane translocase complex	M8	plant-type cell wall organization
Evolinc_SR_gID_056595	NA		M11
Evolinc_SR_gID_036799	M4	monolayer-surrounded lipid storage body	M3	hydrogen peroxide catabolic process
Evolinc_SR_gID_033070	NA		M4
Evolinc_SR_gID_047369	M2	cellular glucan metabolic process	M8	plant-type cell wall organization
Evolinc_SR_gID_028826	NA		M2	photosynthesis
Evolinc_SR_gID_043385	NA		M5	inorganic diphosphatase activity
Evolinc_SR_gID_049108	M6	mitochondrial outer membrane translocase complex	M8	plant-type cell wall organization
Evolinc_SR_gID_054169	M3	photosynthesis	M8	plant-type cell wall organization
Evolinc_LR_gID_002248	M6	mitochondrial outer membrane translocase complex	M8	plant-type cell wall organization
Evolinc_SR_gID_048565	NA		M15	ADP binding
Evolinc_SR_gID_056455	NA		M14	nucleosome
Evolinc_SR_gID_069192	NA		M3	hydrogen peroxide catabolic process
Evolinc_SR_gID_063713	NA		M14	nucleosome
Evolinc_LR_gID_000951	M11	protein disulfide oxidoreductase activity	M8	plant-type cell wall organization
Evolinc_SR_gID_028959	M4	monolayer-surrounded lipid storage body	M3	hydrogen peroxide catabolic process
Evolinc_SR_gID_029940	M4	monolayer-surrounded lipid storage body	M3	hydrogen peroxide catabolic process
Evolinc_SR_gID_066431	M5	enzyme inhibitor activity	M4
Evolinc_SR_gID_049615	M6	mitochondrial outer membrane translocase complex	M8	plant-type cell wall organization
Evolinc_SR_gID_022761	M4	monolayer-surrounded lipid storage body	M3	hydrogen peroxide catabolic process
Evolinc_SR_gID_052662	M2	cellular glucan metabolic process	M8	plant-type cell wall organization
Evolinc_SR_gID_056285	NA		M14	nucleosome
Evolinc_SR_gID_029684	M4	monolayer-surrounded lipid storage body	M3	hydrogen peroxide catabolic process
Evolinc_SR_gID_043412	M4	monolayer-surrounded lipid storage body	M3	hydrogen peroxide catabolic process
Evolinc_SR_gID_031997	M5	enzyme inhibitor activity	M4
Evolinc_SR_gID_071220	NA		M15	ADP binding
Evolinc_SR_gID_021895	M6	mitochondrial outer membrane translocase complex	M8	plant-type cell wall organization
Evolinc_SR_gID_037392	NA		M14	nucleosome
Evolinc_SR_gID_080752	NA		M9	translational elongation
Evolinc_SR_gID_013648	M9	transferase activity, transferring acyl groups other than amino-acyl groups	M20
Evolinc_SR_gID_078124	NA		M10	hydrolase activity, hydrolyzing O-glycosyl compounds
Evolinc_SR_gID_067515	M4	monolayer-surrounded lipid storage body	M3	hydrogen peroxide catabolic process
Evolinc_SR_gID_036499	M4	monolayer-surrounded lipid storage body	M3	hydrogen peroxide catabolic process
Evolinc_SR_gID_037532	NA		M6	mitochondrial outer membrane translocase complex
Evolinc_SR_gID_073647	NA		M15	ADP binding
Evolinc_SR_gID_036843	M9	transferase activity, transferring acyl groups other than amino-acyl groups	M8	plant-type cell wall organization
Evolinc_SR_gID_067234	NA		M9	translational elongation
Evolinc_SR_gID_042023	NA		M4
Evolinc_SR_gID_036893	NA		M18
Evolinc_SR_gID_023905	M1	nucleosome	M3	hydrogen peroxide catabolic process
Evolinc_LR_gID_000569	M4	monolayer-surrounded lipid storage body	M3	hydrogen peroxide catabolic process
Evolinc_SR_gID_042269	NA		M5	inorganic diphosphatase activity
Evolinc_SR_gID_061468	NA		M8	plant-type cell wall organization
Evolinc_SR_gID_049223	NA		M9	translational elongation
Evolinc_SR_gID_055735	NA		M9	translational elongation
Evolinc_SR_gID_058324	NA		M9	translational elongation
Evolinc_SR_gID_068038	M5	enzyme inhibitor activity	M4
Evolinc_SR_gID_043322	NA		M9	translational elongation
Evolinc_SR_gID_078062	M10	R polymerase II regulatory region sequence-specific D binding	M17	photosynthesis
Evolinc_SR_gID_021398	NA		M9	translational elongation
Evolinc_SR_gID_036418	M4	monolayer-surrounded lipid storage body	M3	hydrogen peroxide catabolic process
Evolinc_SR_gID_073681	NA		M15	ADP binding
Evolinc_SR_gID_070172	M5	enzyme inhibitor activity	M4
Evolinc_SR_gID_022345	M4	monolayer-surrounded lipid storage body	M3	hydrogen peroxide catabolic process
Evolinc_SR_gID_042912	NA		M1
Evolinc_SR_gID_043225	NA		M15	ADP binding
Evolinc_SR_gID_060386	M5	enzyme inhibitor activity	M4
Evolinc_SR_gID_020553	M1	nucleosome	M3	hydrogen peroxide catabolic process
Evolinc_SR_gID_021748	M6	mitochondrial outer membrane translocase complex	M17	photosynthesis
Evolinc_SR_gID_043565	M6	mitochondrial outer membrane translocase complex	M1
Evolinc_SR_gID_031258	NA		M9	translational elongation
Evolinc_SR_gID_056800	M5	enzyme inhibitor activity	M4
Evolinc_SR_gID_077415	NA		M9	translational elongation
Evolinc_SR_gID_062658	NA		M3	hydrogen peroxide catabolic process
Evolinc_SR_gID_078346	NA		M9	translational elongation
Evolinc_LR_gID_001791	M9	transferase activity, transferring acyl groups other than amino-acyl groups	M20
Evolinc_SR_gID_030258	M1	nucleosome	M3	hydrogen peroxide catabolic process
Evolinc_SR_gID_081197	NA		M8	plant-type cell wall organization
Evolinc_SR_gID_022184	NA		M14	nucleosome
Evolinc_SR_gID_042555	M10	R polymerase II regulatory region sequence-specific D binding	M8	plant-type cell wall organization
Evolinc_SR_gID_070086	NA		M9	translational elongation
Evolinc_LR_gID_000822	M5	enzyme inhibitor activity	M4
Evolinc_SR_gID_036882	NA		M14	nucleosome
Evolinc_SR_gID_031130	NA		M15	ADP binding
Evolinc_SR_gID_052956	M2	cellular glucan metabolic process	M4
Evolinc_SR_gID_013028	NA		M9	translational elongation
Evolinc_SR_gID_077365	NA		M9	translational elongation
Evolinc_SR_gID_067544	M2	cellular glucan metabolic process	M5	inorganic diphosphatase activity
Evolinc_SR_gID_038313	NA		M4
Evolinc_SR_gID_031170	NA		M14	nucleosome
Evolinc_SR_gID_023701	NA		M3	hydrogen peroxide catabolic process
Evolinc_SR_gID_055533	M5	enzyme inhibitor activity	M4
Evolinc_SR_gID_030940	NA		M8	plant-type cell wall organization
Evolinc_SR_gID_014297	NA		M9	translational elongation
Evolinc_SR_gID_049737	NA		M14	nucleosome
Evolinc_SR_gID_028951	M5	enzyme inhibitor activity	M4
Evolinc_SR_gID_069265	NA		M14	nucleosome
Evolinc_SR_gID_018626	NA		M15	ADP binding
Evolinc_SR_gID_068130	NA		M9	translational elongation
Evolinc_SR_gID_029148	M10	R polymerase II regulatory region sequence-specific D binding	M17	photosynthesis
Evolinc_SR_gID_055719	NA		M5	inorganic diphosphatase activity
Evolinc_SR_gID_037061	NA		M9	translational elongation
Evolinc_SR_gID_031098	M4	monolayer-surrounded lipid storage body	M3	hydrogen peroxide catabolic process
Evolinc_SR_gID_078179	M4	monolayer-surrounded lipid storage body	M3	hydrogen peroxide catabolic process
Evolinc_SR_gID_015068	NA		M9	translational elongation
Evolinc_SR_gID_079926	NA		M9	translational elongation
Evolinc_SR_gID_061037	NA		M3	hydrogen peroxide catabolic process
Evolinc_SR_gID_029654	M5	enzyme inhibitor activity	M4
Evolinc_LR_gID_002247	M5	enzyme inhibitor activity	M4
Evolinc_SR_gID_012613	NA		M9	translational elongation
Evolinc_SR_gID_077165	NA		M15	ADP binding
Evolinc_SR_gID_069550	NA		M3	hydrogen peroxide catabolic process
Evolinc_LR_gID_000181	NA		M15	ADP binding
Evolinc_SR_gID_061905	NA		M18
Evolinc_SR_gID_052232	NA		M9	translational elongation
Evolinc_SR_gID_015411	NA		M9	translational elongation
Evolinc_SR_gID_034572	NA		M9	translational elongation
Evolinc_SR_gID_029658	NA		M4
Evolinc_SR_gID_032787	M5	enzyme inhibitor activity	M4
Evolinc_SR_gID_014676	NA		M4
Evolinc_SR_gID_010322	NA		M3	hydrogen peroxide catabolic process
Evolinc_SR_gID_023235	NA		M9	translational elongation
Evolinc_SR_gID_066775	M5	enzyme inhibitor activity	M4
Evolinc_SR_gID_068345	NA		M4
Evolinc_SR_gID_020165	M5	enzyme inhibitor activity	M4
Evolinc_SR_gID_049914	M4	monolayer-surrounded lipid storage body	M3	hydrogen peroxide catabolic process
Evolinc_SR_gID_062043	M5	enzyme inhibitor activity	M4
Evolinc_SR_gID_058418	NA		M9	translational elongation
Evolinc_SR_gID_031143	M4	monolayer-surrounded lipid storage body	M3	hydrogen peroxide catabolic process
Evolinc_SR_gID_055898	M4	monolayer-surrounded lipid storage body	M3	hydrogen peroxide catabolic process
Evolinc_SR_gID_058414	NA		M9	translational elongation
Evolinc_SR_gID_030946	M5	enzyme inhibitor activity	M4
Evolinc_SR_gID_000529	NA		M9	translational elongation
Evolinc_SR_gID_033258	M7	response to oxidative stress	M5	inorganic diphosphatase activity
Evolinc_SR_gID_004085	M17	cell wall macromolecule catabolic process	M15	ADP binding
Evolinc_SR_gID_079661	NA		M15	ADP binding
Evolinc_SR_gID_073131	NA		M3	hydrogen peroxide catabolic process
Evolinc_SR_gID_001469	M5	enzyme inhibitor activity	M4
Evolinc_SR_gID_068498	NA		M3	hydrogen peroxide catabolic process
Evolinc_SR_gID_026452	NA		M9	translational elongation
Evolinc_SR_gID_014509	NA		M3	hydrogen peroxide catabolic process
Evolinc_SR_gID_030938	M5	enzyme inhibitor activity	M4
Evolinc_SR_gID_067276	M5	enzyme inhibitor activity	M4
Evolinc_SR_gID_030645	M5	enzyme inhibitor activity	M4
Evolinc_SR_gID_005013	M5	enzyme inhibitor activity	M4
Evolinc_SR_gID_056226	M4	monolayer-surrounded lipid storage body	M3	hydrogen peroxide catabolic process
Evolinc_SR_gID_019903	NA		M4
Evolinc_SR_gID_044977	NA		M9	translational elongation
Evolinc_SR_gID_026489	NA		M9	translational elongation
Evolinc_SR_gID_049959	M5	enzyme inhibitor activity	M4
Evolinc_SR_gID_030560	M4	monolayer-surrounded lipid storage body	M3	hydrogen peroxide catabolic process
Evolinc_SR_gID_077511	NA		M9	translational elongation
Evolinc_SR_gID_029256	M7	response to oxidative stress	M5	inorganic diphosphatase activity
Evolinc_SR_gID_033256	M7	response to oxidative stress	M5	inorganic diphosphatase activity
Evolinc_SR_gID_016028	M5	enzyme inhibitor activity	M4
Evolinc_SR_gID_032227	M4	monolayer-surrounded lipid storage body	M3	hydrogen peroxide catabolic process
Evolinc_SR_gID_014802	M5	enzyme inhibitor activity	M4
Evolinc_SR_gID_021761	M5	enzyme inhibitor activity	M4
Evolinc_SR_gID_027762	NA		M5	inorganic diphosphatase activity
Evolinc_SR_gID_022627	NA		M4
Evolinc_SR_gID_006492	M4	monolayer-surrounded lipid storage body	M3	hydrogen peroxide catabolic process
Evolinc_SR_gID_049960	M5	enzyme inhibitor activity	M4
Evolinc_SR_gID_031051	M4	monolayer-surrounded lipid storage body	M3	hydrogen peroxide catabolic process
Evolinc_SR_gID_073130	M4	monolayer-surrounded lipid storage body	M3	hydrogen peroxide catabolic process
Evolinc_SR_gID_060202	M4	monolayer-surrounded lipid storage body	M3	hydrogen peroxide catabolic process
Evolinc_SR_gID_026109	NA		M4
Evolinc_SR_gID_034182	NA		M3	hydrogen peroxide catabolic process
Evolinc_SR_gID_056477	NA		M4
Evolinc_SR_gID_067981	M5	enzyme inhibitor activity	M4
Evolinc_SR_gID_061237	M5	enzyme inhibitor activity	M4
Evolinc_LR_gID_000265	M10	R polymerase II regulatory region sequence-specific D binding	M17	photosynthesis
Evolinc_SR_gID_048255	NA		M3	hydrogen peroxide catabolic process
Evolinc_SR_gID_000468	M5	enzyme inhibitor activity	M4
Evolinc_LR_gID_000841	M5	enzyme inhibitor activity	M4
Evolinc_SR_gID_079367	M5	enzyme inhibitor activity	M4
Evolinc_SR_gID_062343	M5	enzyme inhibitor activity	M4
Evolinc_SR_gID_048741	NA		M4
Evolinc_SR_gID_061514	NA		M3	hydrogen peroxide catabolic process
Evolinc_SR_gID_040692	M5	enzyme inhibitor activity	M4
Evolinc_SR_gID_042813	M5	enzyme inhibitor activity	M4
Evolinc_SR_gID_041577	M5	enzyme inhibitor activity	M4
Evolinc_SR_gID_038567	M5	enzyme inhibitor activity	M4
Evolinc_SR_gID_023793	M5	enzyme inhibitor activity	M4
Evolinc_SR_gID_060887	NA		M4
Evolinc_SR_gID_037010	M5	enzyme inhibitor activity	M4
Evolinc_LR_gID_001354	M8	small ribosomal subunit	NA	NA
Evolinc_LR_gID_000824	M1	nucleosome	NA	NA
Evolinc_SR_gID_061433	M9	transferase activity, transferring acyl groups other than amino-acyl groups	NA	NA
Evolinc_SR_gID_050098	M8	small ribosomal subunit	NA	NA
Evolinc_SR_gID_031167	M8	small ribosomal subunit	NA	NA
Evolinc_SR_gID_028899	M16	protein targeting	NA	NA
Evolinc_SR_gID_066523	M8	small ribosomal subunit	NA	NA
Evolinc_SR_gID_078369	M8	small ribosomal subunit	NA	NA
Evolinc_SR_gID_055342	M1	nucleosome	NA	NA
Evolinc_SR_gID_016053	M1	nucleosome	NA	NA
Evolinc_SR_gID_013667	M6	mitochondrial outer membrane translocase complex	NA	NA
Evolinc_SR_gID_067318	M1	nucleosome	NA	NA
Evolinc_SR_gID_041818	M16	protein targeting	NA	NA
Evolinc_SR_gID_042423	M6	mitochondrial outer membrane translocase complex	NA	NA
Evolinc_SR_gID_067069	M1	nucleosome	NA	NA
Evolinc_SR_gID_047458	M5	enzyme inhibitor activity	NA	NA
Evolinc_SR_gID_030584	M5	enzyme inhibitor activity	NA	NA
Evolinc_SR_gID_069155	M6	mitochondrial outer membrane translocase complex	NA	NA
Evolinc_SR_gID_042281	Not.Correlated		NA	NA
Evolinc_SR_gID_029529	M16	protein targeting	NA	NA
Evolinc_SR_gID_024047	M1	nucleosome	NA	NA
Evolinc_SR_gID_014800	M16	protein targeting	NA	NA
Evolinc_SR_gID_029929	M6	mitochondrial outer membrane translocase complex	NA	NA
Evolinc_SR_gID_078150	M5	enzyme inhibitor activity	NA	NA
Evolinc_SR_gID_036944	M8	small ribosomal subunit	NA	NA
Evolinc_SR_gID_032384	M5	enzyme inhibitor activity	NA	NA
Evolinc_SR_gID_069568	M6	mitochondrial outer membrane translocase complex	NA	NA
Evolinc_SR_gID_049443	M2	cellular glucan metabolic process	NA	NA
Evolinc_SR_gID_062541	M16	protein targeting	NA	NA
Evolinc_SR_gID_067878	M6	mitochondrial outer membrane translocase complex	NA	NA
Evolinc_SR_gID_016367	M5	enzyme inhibitor activity	NA	NA
Evolinc_SR_gID_016023	M2	cellular glucan metabolic process	NA	NA
Evolinc_SR_gID_060165	M6	mitochondrial outer membrane translocase complex	NA	NA
Evolinc_SR_gID_005781	M6	mitochondrial outer membrane translocase complex	NA	NA
Evolinc_SR_gID_053310	M3	photosynthesis	NA	NA
Evolinc_SR_gID_022137	M8	small ribosomal subunit	NA	NA
Evolinc_SR_gID_066860	M5	enzyme inhibitor activity	NA	NA
Evolinc_SR_gID_029705	M2	cellular glucan metabolic process	NA	NA
Evolinc_SR_gID_053160	M3	photosynthesis	NA	NA
Evolinc_SR_gID_000466	M9	transferase activity, transferring acyl groups other than amino-acyl groups	NA	NA
Evolinc_SR_gID_022697	M6	mitochondrial outer membrane translocase complex	NA	NA
Evolinc_SR_gID_078068	M4	monolayer-surrounded lipid storage body	NA	NA
Evolinc_SR_gID_043496	M6	mitochondrial outer membrane translocase complex	NA	NA
Evolinc_SR_gID_029956	M1	nucleosome	NA	NA
Evolinc_SR_gID_049854	M1	nucleosome	NA	NA
Evolinc_SR_gID_042286	M6	mitochondrial outer membrane translocase complex	NA	NA
Evolinc_SR_gID_069892	M6	mitochondrial outer membrane translocase complex	NA	NA
Evolinc_SR_gID_068678	M8	small ribosomal subunit	NA	NA
Evolinc_SR_gID_036908	M1	nucleosome	NA	NA
Evolinc_SR_gID_037007	M1	nucleosome	NA	NA
Evolinc_SR_gID_070196	M2	cellular glucan metabolic process	NA	NA
Evolinc_SR_gID_056305	M1	nucleosome	NA	NA
Evolinc_SR_gID_042623	M2	cellular glucan metabolic process	NA	NA
Evolinc_SR_gID_014747	M6	mitochondrial outer membrane translocase complex	NA	NA
Evolinc_SR_gID_022003	M2	cellular glucan metabolic process	NA	NA
Evolinc_LR_gID_000368	M1	nucleosome	NA	NA
Evolinc_SR_gID_045969	M5	enzyme inhibitor activity	NA	NA
Evolinc_SR_gID_001586	M6	mitochondrial outer membrane translocase complex	NA	NA
Evolinc_SR_gID_041563	M6	mitochondrial outer membrane translocase complex	NA	NA
Evolinc_SR_gID_043527	M3	photosynthesis	NA	NA
Evolinc_SR_gID_066934	M8	small ribosomal subunit	NA	NA
Evolinc_SR_gID_030695	M16	protein targeting	NA	NA
Evolinc_SR_gID_061631	M5	enzyme inhibitor activity	NA	NA
Evolinc_SR_gID_028266	M2	cellular glucan metabolic process	NA	NA
Evolinc_SR_gID_069528	M4	monolayer-surrounded lipid storage body	NA	NA
Evolinc_SR_gID_021754	M6	mitochondrial outer membrane translocase complex	NA	NA
Evolinc_SR_gID_062651	M16	protein targeting	NA	NA
Evolinc_SR_gID_055564	M1	nucleosome	NA	NA
Evolinc_SR_gID_022591	M4	monolayer-surrounded lipid storage body	NA	NA
Evolinc_SR_gID_037165	M2	cellular glucan metabolic process	NA	NA
Evolinc_LR_gID_001934	M1	nucleosome	NA	NA
Evolinc_SR_gID_056793	M2	cellular glucan metabolic process	NA	NA
Evolinc_SR_gID_049465	M6	mitochondrial outer membrane translocase complex	NA	NA
Evolinc_LR_gID_000858	M9	transferase activity, transferring acyl groups other than amino-acyl groups	NA	NA
Evolinc_SR_gID_030321	M2	cellular glucan metabolic process	NA	NA
Evolinc_SR_gID_029539	M6	mitochondrial outer membrane translocase complex	NA	NA
Evolinc_SR_gID_013919	M6	mitochondrial outer membrane translocase complex	NA	NA
Evolinc_SR_gID_023289	M6	mitochondrial outer membrane translocase complex	NA	NA
Evolinc_SR_gID_068279	M6	mitochondrial outer membrane translocase complex	NA	NA
Evolinc_SR_gID_071463	M1	nucleosome	NA	NA
Evolinc_SR_gID_060919	M1	nucleosome	NA	NA
Evolinc_SR_gID_076743	M10	R polymerase II regulatory region sequence-specific D binding	NA	NA
Evolinc_SR_gID_055576	M5	enzyme inhibitor activity	NA	NA
Evolinc_SR_gID_059386	M3	photosynthesis	NA	NA
Evolinc_SR_gID_042677	M5	enzyme inhibitor activity	NA	NA
Evolinc_SR_gID_028074	M5	enzyme inhibitor activity	NA	NA
Evolinc_SR_gID_023353	M1	nucleosome	NA	NA
Evolinc_SR_gID_022647	M6	mitochondrial outer membrane translocase complex	NA	NA
Evolinc_SR_gID_068341	Not.Correlated		NA	NA
Evolinc_SR_gID_021772	M2	cellular glucan metabolic process	NA	NA
Evolinc_SR_gID_029420	M6	mitochondrial outer membrane translocase complex	NA	NA
Evolinc_SR_gID_030036	M16	protein targeting	NA	NA
Evolinc_SR_gID_051195	M5	enzyme inhibitor activity	NA	NA
Evolinc_SR_gID_002723	M6	mitochondrial outer membrane translocase complex	NA	NA
Evolinc_SR_gID_078148	M6	mitochondrial outer membrane translocase complex	NA	NA
Evolinc_SR_gID_048540	M16	protein targeting	NA	NA
Evolinc_SR_gID_042503	M12	protein disulfide oxidoreductase activity	NA	NA
Evolinc_SR_gID_032281	M8	small ribosomal subunit	NA	NA
Evolinc_SR_gID_030315	M9	transferase activity, transferring acyl groups other than amino-acyl groups	NA	NA
Evolinc_SR_gID_081023	M2	cellular glucan metabolic process	NA	NA
Evolinc_SR_gID_081135	M6	mitochondrial outer membrane translocase complex	NA	NA
Evolinc_SR_gID_035306	M2	cellular glucan metabolic process	NA	NA
Evolinc_SR_gID_029109	M3	photosynthesis	NA	NA
Evolinc_SR_gID_078263	M5	enzyme inhibitor activity	NA	NA
Evolinc_SR_gID_070075	M2	cellular glucan metabolic process	NA	NA
Evolinc_SR_gID_059821	M9	transferase activity, transferring acyl groups other than amino-acyl groups	NA	NA
Evolinc_SR_gID_029178	M2	cellular glucan metabolic process	NA	NA
Evolinc_SR_gID_045369	M6	mitochondrial outer membrane translocase complex	NA	NA
Evolinc_SR_gID_005491	M6	mitochondrial outer membrane translocase complex	NA	NA
Evolinc_SR_gID_033171	M6	mitochondrial outer membrane translocase complex	NA	NA
Evolinc_SR_gID_069431	M1	nucleosome	NA	NA
Evolinc_SR_gID_031218	M6	mitochondrial outer membrane translocase complex	NA	NA
Evolinc_SR_gID_049613	M2	cellular glucan metabolic process	NA	NA
Evolinc_SR_gID_012642	M3	photosynthesis	NA	NA
Evolinc_SR_gID_049444	M6	mitochondrial outer membrane translocase complex	NA	NA
Evolinc_SR_gID_015224	M2	cellular glucan metabolic process	NA	NA
Evolinc_SR_gID_079348	M5	enzyme inhibitor activity	NA	NA
Evolinc_SR_gID_029455	M3	photosynthesis	NA	NA
Evolinc_SR_gID_023188	M2	cellular glucan metabolic process	NA	NA
Evolinc_SR_gID_049943	M2	cellular glucan metabolic process	NA	NA
Evolinc_SR_gID_030911	M9	transferase activity, transferring acyl groups other than amino-acyl groups	NA	NA
Evolinc_SR_gID_054090	M2	cellular glucan metabolic process	NA	NA
Evolinc_SR_gID_056810	M6	mitochondrial outer membrane translocase complex	NA	NA
Evolinc_SR_gID_049282	M6	mitochondrial outer membrane translocase complex	NA	NA
Evolinc_SR_gID_078758	M1	nucleosome	NA	NA
Evolinc_SR_gID_066981	M6	mitochondrial outer membrane translocase complex	NA	NA
Evolinc_SR_gID_071072	M6	mitochondrial outer membrane translocase complex	NA	NA
Evolinc_SR_gID_021025	M2	cellular glucan metabolic process	NA	NA
Evolinc_SR_gID_029046	M2	cellular glucan metabolic process	NA	NA
Evolinc_SR_gID_068519	M9	transferase activity, transferring acyl groups other than amino-acyl groups	NA	NA
Evolinc_SR_gID_062298	M4	monolayer-surrounded lipid storage body	NA	NA
Evolinc_SR_gID_066342	M3	photosynthesis	NA	NA
Evolinc_SR_gID_041707	M8	small ribosomal subunit	NA	NA
Evolinc_SR_gID_070106	M6	mitochondrial outer membrane translocase complex	NA	NA
Evolinc_SR_gID_042645	M5	enzyme inhibitor activity	NA	NA
Evolinc_SR_gID_055681	M6	mitochondrial outer membrane translocase complex	NA	NA
Evolinc_SR_gID_013603	M1	nucleosome	NA	NA
Evolinc_SR_gID_048622	M3	photosynthesis	NA	NA
Evolinc_SR_gID_062380	M9	transferase activity, transferring acyl groups other than amino-acyl groups	NA	NA
Evolinc_SR_gID_029437	M2	cellular glucan metabolic process	NA	NA
Evolinc_LR_gID_000379	M6	mitochondrial outer membrane translocase complex	NA	NA
Evolinc_SR_gID_069790	M1	nucleosome	NA	NA
Evolinc_SR_gID_026360	M1	nucleosome	NA	NA
Evolinc_SR_gID_042348	M6	mitochondrial outer membrane translocase complex	NA	NA
Evolinc_SR_gID_029508	M2	cellular glucan metabolic process	NA	NA
Evolinc_SR_gID_013847	Not.Correlated		NA	NA
Evolinc_SR_gID_015183	M1	nucleosome	NA	NA
Evolinc_SR_gID_025724	M6	mitochondrial outer membrane translocase complex	NA	NA
Evolinc_SR_gID_061711	M16	protein targeting	NA	NA
Evolinc_SR_gID_041285	M5	enzyme inhibitor activity	NA	NA
Evolinc_SR_gID_035706	M1	nucleosome	NA	NA
Evolinc_SR_gID_065874	M2	cellular glucan metabolic process	NA	NA
Evolinc_SR_gID_014765	M1	nucleosome	NA	NA
Evolinc_SR_gID_041465	M10	R polymerase II regulatory region sequence-specific D binding	NA	NA
Evolinc_SR_gID_044288	M6	mitochondrial outer membrane translocase complex	NA	NA
Evolinc_SR_gID_068156	M9	transferase activity, transferring acyl groups other than amino-acyl groups	NA	NA
Evolinc_SR_gID_018476	M4	monolayer-surrounded lipid storage body	NA	NA
Evolinc_SR_gID_027720	M1	nucleosome	NA	NA
Evolinc_SR_gID_023042	M4	monolayer-surrounded lipid storage body	NA	NA
Evolinc_SR_gID_048564	M6	mitochondrial outer membrane translocase complex	NA	NA
Evolinc_SR_gID_020508	M9	transferase activity, transferring acyl groups other than amino-acyl groups	NA	NA
Evolinc_SR_gID_032321	M6	mitochondrial outer membrane translocase complex	NA	NA
Evolinc_SR_gID_036767	M5	enzyme inhibitor activity	NA	NA
Evolinc_SR_gID_066304	M4	monolayer-surrounded lipid storage body	NA	NA
Evolinc_SR_gID_062473	M6	mitochondrial outer membrane translocase complex	NA	NA
Evolinc_SR_gID_048836	M1	nucleosome	NA	NA
Evolinc_SR_gID_066945	M9	transferase activity, transferring acyl groups other than amino-acyl groups	NA	NA
Evolinc_SR_gID_007152	M6	mitochondrial outer membrane translocase complex	NA	NA
Evolinc_SR_gID_077025	M6	mitochondrial outer membrane translocase complex	NA	NA
Evolinc_SR_gID_054429	M1	nucleosome	NA	NA
Evolinc_SR_gID_075825	M1	nucleosome	NA	NA
Evolinc_SR_gID_067284	M1	nucleosome	NA	NA
Evolinc_SR_gID_074373	M8	small ribosomal subunit	NA	NA
Evolinc_SR_gID_069463	M9	transferase activity, transferring acyl groups other than amino-acyl groups	NA	NA
Evolinc_SR_gID_042416	M6	mitochondrial outer membrane translocase complex	NA	NA
Evolinc_SR_gID_048330	Not.Correlated		NA	NA
Evolinc_SR_gID_030101	M3	photosynthesis	NA	NA
Evolinc_SR_gID_077032	M9	transferase activity, transferring acyl groups other than amino-acyl groups	NA	NA
Evolinc_SR_gID_037319	M6	mitochondrial outer membrane translocase complex	NA	NA
Evolinc_SR_gID_036657	M3	photosynthesis	NA	NA
Evolinc_SR_gID_046759	Not.Correlated		NA	NA
Evolinc_SR_gID_022671	M1	nucleosome	NA	NA
Evolinc_SR_gID_028927	M4	monolayer-surrounded lipid storage body	NA	NA
Evolinc_LR_gID_002610	M6	mitochondrial outer membrane translocase complex	NA	NA
Evolinc_SR_gID_028723	M6	mitochondrial outer membrane translocase complex	NA	NA
Evolinc_SR_gID_037126	M1	nucleosome	NA	NA
Evolinc_SR_gID_048073	M6	mitochondrial outer membrane translocase complex	NA	NA
Evolinc_SR_gID_021301	M5	enzyme inhibitor activity	NA	NA
Evolinc_SR_gID_071260	M4	monolayer-surrounded lipid storage body	NA	NA
Evolinc_SR_gID_069427	M9	transferase activity, transferring acyl groups other than amino-acyl groups	NA	NA
Evolinc_SR_gID_056471	Not.Correlated		NA	NA
Evolinc_SR_gID_053035	M2	cellular glucan metabolic process	NA	NA
Evolinc_SR_gID_056738	M5	enzyme inhibitor activity	NA	NA
Evolinc_SR_gID_070687	M1	nucleosome	NA	NA
Evolinc_SR_gID_079352	M6	mitochondrial outer membrane translocase complex	NA	NA
Evolinc_SR_gID_072749	M6	mitochondrial outer membrane translocase complex	NA	NA
Evolinc_SR_gID_071146	M6	mitochondrial outer membrane translocase complex	NA	NA
Evolinc_SR_gID_047430	M1	nucleosome	NA	NA
Evolinc_SR_gID_061839	M3	photosynthesis	NA	NA
Evolinc_SR_gID_050317	M1	nucleosome	NA	NA
Evolinc_SR_gID_060360	M1	nucleosome	NA	NA
Evolinc_SR_gID_080360	M1	nucleosome	NA	NA
Evolinc_SR_gID_022913	M6	mitochondrial outer membrane translocase complex	NA	NA
Evolinc_SR_gID_070615	M5	enzyme inhibitor activity	NA	NA
Evolinc_SR_gID_015023	M2	cellular glucan metabolic process	NA	NA
Evolinc_SR_gID_056140	M7	response to oxidative stress	NA	NA
Evolinc_SR_gID_068687	M6	mitochondrial outer membrane translocase complex	NA	NA
Evolinc_SR_gID_044803	M5	enzyme inhibitor activity	NA	NA
Evolinc_SR_gID_036928	M3	photosynthesis	NA	NA
Evolinc_SR_gID_066472	M11	protein disulfide oxidoreductase activity	NA	NA
Evolinc_SR_gID_017696	M3	photosynthesis	NA	NA
Evolinc_SR_gID_013902	M6	mitochondrial outer membrane translocase complex	NA	NA
Evolinc_SR_gID_030372	M4	monolayer-surrounded lipid storage body	NA	NA
Evolinc_SR_gID_068010	M6	mitochondrial outer membrane translocase complex	NA	NA
Evolinc_SR_gID_070319	M2	cellular glucan metabolic process	NA	NA
Evolinc_SR_gID_061650	M4	monolayer-surrounded lipid storage body	NA	NA
Evolinc_SR_gID_023338	M16	protein targeting	NA	NA
Evolinc_SR_gID_048259	M2	cellular glucan metabolic process	NA	NA
Evolinc_SR_gID_040106	M5	enzyme inhibitor activity	NA	NA
Evolinc_SR_gID_022714	M2	cellular glucan metabolic process	NA	NA
Evolinc_SR_gID_047575	Not.Correlated		NA	NA
Evolinc_SR_gID_048631	M4	monolayer-surrounded lipid storage body	NA	NA
Evolinc_SR_gID_022749	M9	transferase activity, transferring acyl groups other than amino-acyl groups	NA	NA
Evolinc_SR_gID_065917	M2	cellular glucan metabolic process	NA	NA
[truncated: 1,229 more rows]
