# Supplementary material for: Identification and functional annotation of long intergenic non-coding RNAs in Brassicaceae
Source: Plant Cell. 2022 Jun 6;34(9):3233–60. doi: 10.1093/plcell/koac166 (PMC9421480; doi:10.1093/plcell/koac166)
Supplement: koac166_Supplementary_Data [file koac166_supplementary_data.zip › tpc.21.00973_SupplementalDS2.xlsx]

## Sheet: ToC
Supplemental Data. Palos et al. (2022). Identification and functional annotation of long intergenic non-coding RNAs in Brassicaceae. Plant Cell
Tab 1	Arabidopsis lincRNA summary table
Tab 2	Camelina lincRNA summary table
Tab 3	Brassica lincRNA summary table
Tab 4	Eutrema lincRNA summary table
	Color key
	Basic information		Germination defects
	Fundamental features		Known lincRNAs
	Conservation information		Found in child GRN in Figure 7
	Functional information
Where additional data are available, the Supplemental Data Set is referenced in row 2
Supplemental Data Set S2. Functional annotations for each lincRNA from all four species.

## Sheet: Arabidopsis
Transcript ID	Gene ID	Chromosome	Start coordinate	End coordinate	Annotation description	Transcript length (nt)	Confidence Level	Upstream PCG	Upstream PCG distance (bp)	Downstream PCG	Downstream PCG distance (bp)	Overlapping annotated Gene	Overlap amount (bp)	Overlapping gene type	Present in Ivanov et al., 2021 PacBio support	Present in Zhang et al., 2022 Single Cell RNA-seq	Nanopore max tissue Nanopore support	Klepikova Dev. Atlas TAU	Structural evidence (PIPseq) Supplemental Data Set 4	sORF containing Supplemental Data Set 4	Contains miRNA motif Supplemental Data Set 5	Possible pre-miRNA Supplemental Data Set 6	Overlaps enhancer Supplemental Data Set 5 (Zhu et al., 2015)	Overlaps EDTA TE Supplemental Data Set 6	Overlaps rFam feature Supplemental Data Set 6	Overlaps sRNA locus Supplemental Data Set 6	Type of conservation Supplemental Data Set 7	Node of conservation Supplemental Data Set 7	Transcriptional conservation Supplemental Data Set 7	Node Supplemental Data Set 7	Overlaps CNS Supplemental Data Set 7	DE between tissues Supplemental Data Set 9	Stress responsive Supplemental Data Set 9	ABA Responsive	Klepikova dev. atlas tissue of max exp.	Interacts with DNA in seedlings Supplemental Data Set 10	Cis or Trans RNA-DNA interaction in Seedlings Supplemental Data Set 10	Interacts with DNA during heat stress Supplemental Data Set 10	Cis or Trans RNA-DNA interaction in heat stress Supplemental Data Set 10	Correlated with adjacent gene in Heat or Klepikova exps Supplemental Data Set 11	In WGCNA module Supplemental Data Set 12
Evolinc_SR_tID_00000002	Evolinc_SR_gID_000002	1	1867	2147	Short read Evolinc	281	LC	None	NA	AT1G01010	1484	NA	NA	NA	no	no	ND	ND	NA	no	No	No	NA	no	no	no	Species specific	Node0	NA	NA	no	NA	NA	no	ND	no	NA	no	NA	No	no
Evolinc_SR_tID_00000003	Evolinc_SR_gID_000003	1	2218	2589	Short read Evolinc	372	LC	None	NA	AT1G01010	1042	NA	NA	NA	no	no	ND	ND	NA	no	No	No	NA	no	no	no	Homolog	Node1	NA	NA	no	NA	NA	no	ND	no	NA	no	NA	No	no
Evolinc_SR_tID_00000004	Evolinc_SR_gID_000004	1	3302	3581	Short read Evolinc	280	LC	None	NA	AT1G01010	50	NA	NA	NA	no	no	ND	ND	NA	no	No	No	NA	no	no	no	Species specific	Node0	NA	NA	no	NA	NA	no	ND	no	NA	no	NA	No	no
AT1G03987.1	AT1G03987	1	11101	11372	Araport lincRNA (Ara_lncRNA)	272	HC	AT1G01020	-1971	AT1G01030	277	NA	NA	NA	no	no	ND	0.905815	NA	no	No	No	NA	no	no	no	Homolog	Node6	NA	NA	yes	NA	yes	no	Leaf	no	NA	no	NA	Yes	yes
Evolinc_SR_tID_00000006	Evolinc_SR_gID_000006	1	13715	14028	Short read Evolinc	314	HC	AT1G01030	-1	AT1G01040	9093	NA	NA	NA	no	no	ND	1	NA	no	No	No	NA	no	no	no	Known lincRNA	Node4	NA	NA	yes	NA	NA	no	Stem	no	NA	no	NA	No	no
Evolinc_SR_tID_00000007	Evolinc_SR_gID_000007	1	15498	15816	Short read Evolinc	319	HC	AT1G01030	-1784	AT1G01040	7305	NA	NA	NA	no	no	ND	ND	NA	no	No	No	NA	no	no	no	Species specific	Node0	NA	NA	no	NA	NA	no	ND	no	NA	no	NA	No	no
Evolinc_SR_tID_00009005	Evolinc_SR_gID_008618	1	16235	16584	Short read Evolinc	350	LC	AT1G01030	-2521	AT1G01040	6537	NA	NA	NA	no	no	ND	ND	NA	no	No	No	NA	no	no	no	Homolog	Node2	NA	NA	no	NA	NA	no	ND	no	NA	no	NA	No	no
Evolinc_SR_tID_00000008	Evolinc_SR_gID_000008	1	17008	17281	Short read Evolinc TE overlap	274	LC	ND	ND	ND	ND	AT1TE00020	1	TE	ND	ND	ND	ND	ND	ND	No	No	NA	no	no	no	ND	ND	ND	ND	no	no	no	no	ND	no	NA	no	NA	No	no
Evolinc_SR_tID_00009007	Evolinc_SR_gID_008620	1	19438	19815	Short read Evolinc	378	LC	AT1G01030	-5724	AT1G01040	3306	NA	NA	NA	no	no	ND	ND	NA	no	No	No	NA	no	no	no	Species specific	Node0	NA	NA	no	NA	NA	no	ND	no	NA	no	NA	No	no
Evolinc_SR_tID_00000011	Evolinc_SR_gID_000011	1	20365	21391	Short read Evolinc	1027	HC	AT1G01030	-6651	AT1G01040	1730	NA	NA	NA	no	no	ND	0.980793	NA	no	No	No	Yes	no	no	no	Known lincRNA	Node4	NA	NA	yes	NA	NA	no	Seed	no	NA	no	NA	No	no
Evolinc_SR_tID_00009011	Evolinc_SR_gID_008623	1	22641	23026	Short read Evolinc	386	LC	AT1G01030	-8927	AT1G01040	95	NA	NA	NA	no	no	ND	1	NA	no	No	No	NA	no	no	no	Homolog	Node2	NA	NA	no	NA	NA	no	Flower	no	NA	no	NA	No	no
Evolinc_SR_tID_00000016	Evolinc_SR_gID_000016	1	38162	38748	Short read Evolinc Protein coding gene overlap	587	LC	ND	ND	ND	ND	AT1G01070	304	mRNA	ND	ND	ND	0.997263	ND	ND	No	No	NA	no	no	no	ND	ND	ND	ND	no	no	no	no	Male flower	no	NA	no	NA	No	no
AT1G04003.1	AT1G04003	1	43087	43295	Araport lincRNA (Ara_lncRNA)	209	HC	AT1G01070	-2070	AT1G01080	1675	NA	NA	NA	no	no	ND	ND	NA	no	No	No	NA	no	no	no	Homolog	Node2	Transcriptional_syntelog	Node4	no	NA	NA	no	ND	no	NA	no	NA	No	no
Evolinc_SR_tID_00000020	Evolinc_SR_gID_000020	1	44067	44503	Short read Evolinc	437	HC	AT1G01070	-3050	AT1G01080	467	NA	NA	NA	no	no	ND	ND	NA	no	No	No	NA	no	no	no	Homolog	Node1	Transcriptional_syntelog	Node4	no	NA	NA	no	ND	no	NA	no	NA	No	no
Evolinc_SR_tID_00000021	Evolinc_SR_gID_000021	1	47124	47478	Short read Evolinc Protein coding gene overlap	355	LC	ND	ND	ND	ND	AT1G01090	244	mRNA	ND	ND	ND	0.936426	ND	ND	No	No	NA	no	no	no	ND	ND	ND	ND	no	no	no	no	Male flower	no	NA	no	NA	No	no
Evolinc_SR_tID_00000022	Evolinc_SR_gID_000022	1	49352	49969	Short read Evolinc Protein coding gene overlap	618	LC	ND	ND	ND	ND	AT1G01100	60	mRNA	ND	ND	ND	0.943841	ND	ND	No	No	NA	no	no	no	ND	ND	ND	ND	no	no	no	no	Seedling	no	NA	no	NA	No	no
Evolinc_SR_tID_00009019	Evolinc_SR_gID_008631	1	51324	51566	Short read Evolinc	243	LC	AT1G01100	-114	AT1G01110	387	NA	NA	NA	no	no	ND	ND	NA	no	No	No	NA	no	no	no	Homolog	Node3	NA	NA	no	NA	NA	no	ND	no	NA	no	NA	No	no
Evolinc_SR_tID_00000023	Evolinc_SR_gID_000023	1	51629	52175	Short read Evolinc Protein coding gene overlap	547	LC	ND	ND	ND	ND	AT1G01110	222	mRNA	ND	ND	ND	0.928012	ND	ND	No	No	NA	no	no	no	ND	ND	ND	ND	no	no	no	no	Seed	no	NA	no	NA	No	no
Evolinc_SR_tID_00000024	Evolinc_SR_gID_000024	1	56946	57205	Short read Evolinc Protein coding gene overlap	260	LC	ND	ND	ND	ND	AT1G01120	41	mRNA	ND	ND	ND	ND	ND	ND	No	No	NA	no	no	no	ND	ND	ND	ND	no	no	no	no	ND	no	NA	no	NA	No	no
Evolinc_SR_tID_00000025	Evolinc_SR_gID_000025	1	59490	59782	Short read Evolinc	293	HC	AT1G01120	-275	AT1G01130	2123	NA	NA	NA	no	no	ND	0.965949	NA	no	No	No	NA	no	no	no	Species specific	Node0	NA	NA	no	NA	NA	no	Stem	no	NA	no	NA	No	no
Evolinc_SR_tID_00000026	Evolinc_SR_gID_000026	1	60058	60263	Short read Evolinc	206	LC	AT1G01120	-843	AT1G01130	1642	NA	NA	NA	no	no	ND	1	NA	no	No	No	NA	no	no	no	Known Gene	Node1	Transcriptional_syntelog	Node4	no	NA	NA	no	Stem	no	NA	no	NA	No	no
Evolinc_SR_tID_00000027	Evolinc_SR_gID_000027	1	61215	61899	Short read Evolinc	685	HC	AT1G01120	-2000	AT1G01130	6	NA	NA	NA	no	no	ND	0.939758	PIPseq	no	No	No	Yes	no	no	no	Known Gene	Node1	Transcriptional_syntelog	Node4	no	yes	NA	no	Stem	no	NA	no	NA	No	no
Evolinc_SR_tID_00000030	Evolinc_SR_gID_000030	1	68139	68476	Short read Evolinc	338	LC	AT1G01140	-365	AT1G01150	1435	NA	NA	NA	no	no	ND	ND	NA	no	No	No	NA	no	no	no	Homolog	Node4	Transcriptional_syntelog	Node4	no	NA	NA	no	ND	no	NA	no	NA	No	no
Evolinc_SR_tID_00009024	Evolinc_SR_gID_008636	1	68359	69307	Short read Evolinc	949	HC	AT1G01140	-585	AT1G01150	604	NA	NA	NA	no	no	ND	ND	NA	no	No	No	NA	no	no	no	Homolog	Node3	Transcriptional_syntelog	Node4	no	NA	NA	no	ND	no	NA	no	NA	No	no
Evolinc_SR_tID_00000031	Evolinc_SR_gID_000031	1	69719	69984	Short read Evolinc Protein coding gene overlap	266	LC	ND	ND	ND	ND	AT1G01150	73	mRNA	ND	ND	flower	0.986218	ND	ND	No	No	NA	no	no	no	ND	ND	ND	ND	no	no	no	no	Flower	no	NA	no	NA	No	no
Evolinc_SR_tID_00000032	Evolinc_SR_gID_000032	1	75146	75513	Short read Evolinc Protein coding gene overlap	368	LC	ND	ND	ND	ND	AT1G01180	123	mRNA	ND	ND	ND	0.992343	ND	ND	No	No	NA	no	no	no	ND	ND	ND	ND	no	no	no	no	Fruit	no	NA	no	NA	No	no
Evolinc_SR_tID_00000034	Evolinc_SR_gID_000034	1	77112	78917	Short read Evolinc	1611	HC	AT1G01180	-267	AT1G01190	4067	NA	NA	NA	yes	no	flower	0.700876	NA	no	No	No	Yes	no	no	yes	Known Gene	Node1	Transcriptional_syntelog	Node4	no	yes	NA	no	Stem	no	NA	no	NA	Yes	no
AT1G08765.1	AT1G08765	1	77537	80345	Araport lincRNA NTR	ND	HC	AT1G01180	-692	AT1G01190	2639	NA	NA	NA	yes	no	ND	ND	ND	no	No	Yes	Yes	no	yes	yes	ND	ND	ND	ND	yes	ND	ND	no	ND	no	NA	no	NA	No	no
AT1G08765.2	AT1G08765	1	77727	79340	Araport lincRNA NTR	ND	HC	AT1G01180	-882	AT1G01190	3644	NA	NA	NA	yes	no	ND	ND	ND	no	No	Yes	Yes	no	yes	yes	ND	ND	ND	ND	yes	ND	ND	no	ND	no	NA	no	NA	No	no
Evolinc_SR_tID_00000036	Evolinc_SR_gID_000036	1	85396	85619	Short read Evolinc	224	LC	AT1G01190	-450	AT1G01200	867	NA	NA	NA	no	no	ND	ND	NA	no	No	No	NA	no	no	no	Homolog	Node4	Transcriptional_syntelog	Node4	no	NA	NA	no	ND	no	NA	no	NA	No	no
Evolinc_SR_tID_00009031	Evolinc_SR_gID_008641	1	85739	86011	Short read Evolinc	273	LC	AT1G01190	-793	AT1G01200	475	NA	NA	NA	no	no	ND	ND	NA	no	No	No	NA	no	no	no	Species specific	Node0	NA	NA	no	NA	NA	no	ND	no	NA	no	NA	No	no
Evolinc_SR_tID_00000037	Evolinc_SR_gID_000037	1	86169	86379	Short read Evolinc	211	HC	AT1G01190	-1223	AT1G01200	107	NA	NA	NA	no	no	ND	0.988943	NA	no	No	No	NA	no	no	no	Homolog	Node5	NA	NA	no	NA	NA	no	Seedling	no	NA	no	NA	No	no
AT1G04017.1	AT1G04017	1	90169	90401	Poor support Araport lncRNA Protein coding gene overlap	233	LC	ND	ND	ND	ND	AT1G01210	232	mRNA	ND	ND	ND	0.568262	ND	ND	No	No	NA	no	no	no	ND	ND	ND	ND	no	yes	yes	no	Fruit	no	NA	no	NA	No	yes
AT1G04023.1	AT1G04023	1	91356	91685	Poor support Araport lncRNA Protein coding gene overlap	330	LC	ND	ND	ND	ND	AT1G01220	329	mRNA	ND	ND	ND	0.671628	ND	ND	No	No	NA	no	no	no	ND	ND	ND	ND	no	yes	no	yes	Root	no	NA	no	NA	No	yes
Evolinc_SR_tID_00009033	Evolinc_SR_gID_008643	1	99560	99766	Short read Evolinc	207	HC	AT1G01230	-320	AT1G01240	99	NA	NA	NA	no	no	ND	ND	NA	no	No	No	NA	no	no	no	Homolog	Node1	Transcriptional_syntelog	Node4	no	NA	NA	no	ND	no	NA	no	NA	No	no
Evolinc_SR_tID_00009034	Evolinc_SR_gID_008644	1	102428	102723	Short read Evolinc	296	LC	AT1G01240	-441	AT1G01250	1717	NA	NA	NA	no	no	ND	ND	NA	no	No	No	NA	no	no	no	Homolog	Node1	Transcriptional_syntelog	Node4	no	NA	NA	no	ND	no	NA	no	NA	No	no
Evolinc_SR_tID_00009035	Evolinc_SR_gID_008645	1	103361	104143	Short read Evolinc	783	HC	AT1G01240	-1374	AT1G01250	297	NA	NA	NA	no	no	ND	0.981463	NA	no	No	No	Yes	no	no	no	Homolog	Node1	Transcriptional_syntelog	Node4	no	NA	NA	no	Male flower	no	NA	no	NA	No	no
Evolinc_SR_tID_00009036	Evolinc_SR_gID_008646	1	105674	106073	Short read Evolinc	400	LC	AT1G01250	-344	AT1G01260	2873	NA	NA	NA	no	no	ND	ND	NA	no	No	No	NA	no	no	no	Homolog	Node2	Transcriptional_syntelog	Node4	no	NA	NA	no	ND	no	NA	no	NA	No	no
Evolinc_SR_tID_00000039	Evolinc_SR_gID_000039	1	106585	106939	Short read Evolinc	355	HC	AT1G01250	-1255	AT1G01260	2007	NA	NA	NA	no	no	ND	ND	NA	no	No	No	NA	no	no	no	Homolog	Node2	Transcriptional_syntelog	Node4	no	NA	NA	no	ND	no	NA	no	NA	No	no
Evolinc_SR_tID_00009037	Evolinc_SR_gID_008647	1	107156	107863	Short read Evolinc	708	HC	AT1G01250	-1826	AT1G01260	1083	NA	NA	NA	no	no	ND	ND	NA	no	No	No	NA	no	no	no	Homolog	Node1	Transcriptional_syntelog	Node4	no	NA	NA	no	ND	no	NA	no	NA	No	no
Evolinc_SR_tID_00009038	Evolinc_SR_gID_008648	1	108121	108433	Short read Evolinc	313	LC	AT1G01250	-2791	AT1G01260	513	NA	NA	NA	no	no	ND	0.964798	NA	no	No	No	NA	no	no	no	Homolog	Node5	Transcriptional_syntelog	Node4	yes	NA	NA	no	Male flower	no	NA	no	NA	No	no
Evolinc_SR_tID_00009039	Evolinc_SR_gID_008649	1	108728	108935	Short read Evolinc	208	LC	AT1G01250	-3398	AT1G01260	11	NA	NA	NA	no	no	ND	0.932652	NA	no	No	No	NA	no	no	no	Homolog	Node1	Transcriptional_syntelog	Node4	no	NA	NA	no	Male flower	no	NA	no	NA	No	no
Evolinc_SR_tID_00000042	Evolinc_SR_gID_000042	1	116599	116855	Short read Evolinc Protein coding gene overlap	257	LC	ND	ND	ND	ND	AT1G01300	71	mRNA	ND	ND	ND	ND	ND	ND	No	No	NA	no	no	no	ND	ND	ND	ND	no	no	no	no	ND	no	NA	no	NA	No	no
Evolinc_SR_tID_00000046	Evolinc_SR_gID_000046	1	130801	131079	Short read Evolinc Protein coding gene overlap	279	LC	ND	ND	ND	ND	AT1G01335	57	mRNA	ND	ND	ND	1	ND	ND	No	No	NA	no	no	no	ND	ND	ND	ND	no	no	no	no	Male flower	no	NA	no	NA	No	yes
Evolinc_SR_tID_00009042	Evolinc_SR_gID_008652	1	130961	131461	Short read Evolinc	501	HC	AT1G01335	-103	AT1G01340	809	NA	NA	NA	no	no	ND	0.994148	NA	no	No	No	NA	no	no	no	Homolog	Node4	Transcriptional_syntelog	Node2	no	NA	NA	no	Male flower	no	NA	no	NA	Yes	no
Evolinc_SR_tID_00000047	Evolinc_SR_gID_000047	1	131325	131970	Short read Evolinc	646	HC	AT1G01335	-467	AT1G01340	300	NA	NA	NA	no	no	ND	1	NA	no	No	No	NA	no	no	no	Homolog	Node1	Transcriptional_syntelog	Node2	no	NA	NA	no	Male flower	no	NA	no	NA	No	no
Evolinc_SR_tID_00000050	Evolinc_SR_gID_000050	1	145760	146393	Short read Evolinc Protein coding gene overlap	367	LC	ND	ND	ND	ND	AT1G01370	282	mRNA	ND	ND	ND	ND	ND	ND	No	No	NA	no	no	no	ND	ND	ND	ND	no	no	no	no	ND	no	NA	no	NA	No	no
Evolinc_SR_tID_00009047	Evolinc_SR_gID_008657	1	149876	150639	Short read Evolinc	764	HC	AT1G01390	-28	AT1G01400	50	NA	NA	NA	no	no	ND	ND	NA	no	No	No	NA	no	no	no	Species specific	Node0	NA	NA	no	NA	NA	no	ND	no	NA	no	NA	No	no
Evolinc_SR_tID_00009048	Evolinc_SR_gID_008658	1	152620	152841	Short read Evolinc	222	LC	AT1G01400	-410	AT1G01410	272	NA	NA	NA	no	no	ND	ND	NA	no	No	No	NA	no	no	no	Homolog	Node1	NA	NA	no	NA	NA	no	ND	no	NA	no	NA	No	no
Evolinc_SR_tID_00000052	Evolinc_SR_gID_000052	1	156198	156435	Short read Evolinc	238	HC	AT1G01420	-20	AT1G01430	42	NA	NA	NA	no	no	ND	0.943632	NA	no	No	No	NA	no	no	no	Species specific	Node0	NA	NA	no	NA	NA	no	Fruit	no	NA	no	NA	No	no
Evolinc_SR_tID_00000053	Evolinc_SR_gID_000053	1	156565	156773	Short read Evolinc Protein coding gene overlap	209	LC	ND	ND	ND	ND	AT1G01430	208	mRNA	ND	ND	ND	ND	ND	ND	No	No	NA	no	no	no	ND	ND	ND	ND	no	no	no	no	ND	no	NA	no	NA	No	no
Evolinc_SR_tID_00000054	Evolinc_SR_gID_000054	1	158935	159226	Short read Evolinc	292	LC	AT1G01430	-112	AT1G01440	402	NA	NA	NA	no	no	ND	ND	NA	no	No	No	NA	no	no	no	Homolog	Node1	NA	NA	no	NA	NA	no	ND	no	NA	no	NA	No	no
Evolinc_SR_tID_00000055	Evolinc_SR_gID_000055	1	162586	162921	Short read Evolinc Protein coding gene overlap	336	LC	ND	ND	ND	ND	AT1G01440	335	mRNA	ND	ND	ND	ND	ND	ND	No	No	NA	no	no	no	ND	ND	ND	ND	no	no	no	no	ND	no	NA	no	NA	No	no
Evolinc_SR_tID_00009052	Evolinc_SR_gID_008662	1	167852	168497	Short read Evolinc Protein coding gene overlap	646	LC	ND	ND	ND	ND	AT1G01453	236	mRNA	ND	ND	ND	0.965106	ND	ND	No	No	NA	no	no	no	ND	ND	ND	ND	no	no	no	no	Seedling	no	NA	no	NA	No	no
Evolinc_SR_tID_00009053	Evolinc_SR_gID_008663	1	171559	172128	Short read Evolinc Protein coding gene overlap	470	LC	ND	ND	ND	ND	AT1G01470	569	mRNA	ND	ND	ND	0.958148	ND	ND	No	No	Yes	no	no	no	ND	ND	ND	ND	no	no	no	no	Leaf	no	NA	no	NA	No	no
Evolinc_SR_tID_00009054	Evolinc_SR_gID_008664	1	173758	174201	Short read Evolinc	444	LC	AT1G01470	-810	AT1G01480	1505	NA	NA	NA	no	no	ND	ND	NA	no	No	No	NA	no	no	no	Homolog	Node1	NA	NA	no	NA	NA	no	ND	no	NA	no	NA	No	no
Evolinc_SR_tID_00009055	Evolinc_SR_gID_008665	1	174392	174933	Short read Evolinc	542	HC	AT1G01470	-1444	AT1G01480	773	NA	NA	NA	no	no	ND	ND	NA	no	No	No	NA	no	no	no	Homolog	Node3	NA	NA	no	NA	NA	no	ND	no	NA	no	NA	No	no
Evolinc_SR_tID_00009058	Evolinc_SR_gID_008668	1	182531	183984	Short read Evolinc Protein coding gene overlap	1454	LC	ND	ND	ND	ND	AT1G01490	3	mRNA	ND	ND	ND	0.924268	ND	ND	No	No	NA	no	no	no	ND	ND	ND	ND	no	no	no	no	Leaf	no	NA	no	NA	No	no
Evolinc_SR_tID_00009059	Evolinc_SR_gID_008669	1	184222	184653	Short read Evolinc	432	HC	AT1G01490	-1473	AT1G01500	380	NA	NA	NA	no	no	ND	0.989238	NA	no	No	No	NA	no	no	no	Known lincRNA	Node4	NA	NA	no	NA	NA	no	Leaf	no	NA	no	NA	No	no
Evolinc_SR_tID_00000060	Evolinc_SR_gID_000059	1	184789	185050	Short read Evolinc Protein coding gene overlap	262	LC	ND	ND	ND	ND	AT1G01500	17	mRNA	ND	ND	ND	0.976896	ND	ND	No	No	NA	no	no	no	ND	ND	ND	ND	no	no	no	no	Leaf	no	NA	no	NA	No	no
Evolinc_SR_tID_00009060	Evolinc_SR_gID_008670	1	190186	190566	Short read Evolinc Protein coding gene overlap	381	LC	ND	ND	ND	ND	AT1G01510	286	mRNA	ND	ND	ND	0.883354	ND	ND	No	No	NA	no	no	no	ND	ND	ND	ND	yes	no	no	no	Male flower	no	NA	no	NA	No	no
Evolinc_SR_tID_00009061	Evolinc_SR_gID_008671	1	194315	194592	Short read Evolinc	278	LC	AT1G01530	-645	AT1G01540	1053	NA	NA	NA	no	no	ND	ND	NA	no	No	No	NA	no	no	no	Species specific	Node0	NA	NA	no	NA	NA	no	ND	no	NA	no	NA	No	no
Evolinc_SR_tID_00000064	Evolinc_SR_gID_000063	1	199053	199423	Short read Evolinc	371	HC	AT1G01540	-266	AT1G01550	104	NA	NA	NA	no	no	ND	0.977999	NA	no	No	No	NA	no	no	no	Homolog	Node1	NA	NA	no	NA	NA	no	Male flower	no	NA	no	NA	No	no
Evolinc_SR_tID_00009063	Evolinc_SR_gID_008673	1	204752	205173	Short read Evolinc Protein coding gene overlap	422	LC	ND	ND	ND	ND	AT1G01570	238	mRNA	ND	ND	flower	0.886845	ND	ND	No	No	NA	no	no	no	ND	ND	ND	ND	no	yes	no	no	Male flower	no	NA	no	NA	No	no
Evolinc_SR_tID_00000065	Evolinc_SR_gID_000064	1	207454	207861	Short read Evolinc Protein coding gene overlap	408	LC	ND	ND	ND	ND	AT1G01570	188	mRNA	ND	ND	ND	0.964475	ND	ND	No	No	Yes	no	no	no	ND	ND	ND	ND	no	no	no	no	Female flower	no	NA	no	NA	No	no
Evolinc_SR_tID_00009064	Evolinc_SR_gID_008674	1	207661	208066	Short read Evolinc	406	LC	AT1G01570	-19	AT1G01580	929	NA	NA	NA	no	no	ND	0.961195	NA	no	No	No	Yes	no	no	no	Homolog	Node4	NA	NA	no	NA	NA	no	Flower	no	NA	no	NA	No	no
Evolinc_SR_tID_00009065	Evolinc_SR_gID_008675	1	213146	213372	Short read Evolinc	227	HC	AT1G01580	-64	AT1G01590	778	NA	NA	NA	no	no	ND	ND	NA	no	No	No	NA	no	no	no	Known Gene	Node2	Transcriptional_syntelog	Node4	no	NA	NA	no	ND	no	NA	no	NA	No	no
Evolinc_SR_tID_00009066	Evolinc_SR_gID_008676	1	217325	217918	Short read Evolinc Protein coding gene overlap	594	LC	ND	ND	ND	ND	AT1G01590	409	mRNA	ND	ND	ND	0.989613	ND	ND	No	No	NA	no	no	no	ND	ND	ND	ND	no	no	no	no	Seed	no	NA	no	NA	No	no
Evolinc_SR_tID_00009067	Evolinc_SR_gID_008677	1	218094	218793	Short read Evolinc	700	HC	AT1G01590	-360	AT1G01600	41	NA	NA	NA	no	no	ND	ND	NA	no	No	No	NA	no	no	no	Known lincRNA	Node4	NA	NA	no	NA	NA	no	ND	no	NA	no	NA	No	no
Evolinc_SR_tID_00000069	Evolinc_SR_gID_000068	1	225006	225656	Short read Evolinc	651	HC	AT1G01610	-655	AT1G01620	9	NA	NA	NA	no	no	ND	0.916085	NA	no	No	No	NA	no	no	no	Homolog	Node1	Transcriptional_syntelog	Node4	no	NA	NA	no	Flower	no	NA	no	NA	Yes	no
Evolinc_SR_tID_00000070	Evolinc_SR_gID_000069	1	227374	227601	Short read Evolinc Protein coding gene overlap	228	LC	ND	ND	ND	ND	AT1G01620	169	mRNA	ND	ND	ND	0.901261	ND	ND	No	No	NA	no	no	no	ND	ND	ND	ND	no	no	no	no	Fruit	no	NA	no	NA	No	no
Evolinc_SR_tID_00009069	Evolinc_SR_gID_008679	1	227733	228025	Short read Evolinc	293	LC	AT1G01620	-190	AT1G01630	774	NA	NA	NA	no	no	ND	ND	NA	no	No	No	NA	no	no	no	Homolog	Node1	Transcriptional_syntelog	Node4	no	NA	NA	no	ND	no	NA	no	NA	Yes	no
Evolinc_SR_tID_00000071	Evolinc_SR_gID_000070	1	228668	228885	Short read Evolinc Protein coding gene overlap	218	LC	ND	ND	ND	ND	AT1G01630	86	mRNA	ND	ND	ND	1	ND	ND	No	No	NA	no	no	no	ND	ND	ND	ND	no	no	no	no	Flower	no	NA	no	NA	No	no
Evolinc_SR_tID_00009072	Evolinc_SR_gID_008682	1	248369	249042	Short read Evolinc Protein coding gene overlap	588	LC	ND	ND	ND	ND	AT1G01680	71	mRNA	ND	ND	ND	0.967401	ND	ND	No	No	NA	no	no	no	ND	ND	ND	ND	no	no	no	no	Stem	no	NA	no	NA	No	no
Evolinc_SR_tID_00009073	Evolinc_SR_gID_008683	1	252644	252869	Short read Evolinc Protein coding gene overlap	226	LC	ND	ND	ND	ND	AT1G01695	225	mRNA	ND	ND	ND	0.94944	ND	ND	No	No	NA	no	no	no	ND	ND	ND	ND	no	no	no	no	Seedling	no	NA	no	NA	No	no
AT1G04033.1	AT1G04033	1	255022	255384	Araport lincRNA (Ara_lncRNA)	363	HC	AT1G01695	-492	AT1G01700	3923	NA	NA	NA	no	no	ND	0.945182	NA	no	No	No	Yes	no	no	yes	Homolog	Node1	NA	NA	no	NA	NA	no	Seed	no	NA	no	NA	No	no
AT1G08775.2	AT1G08775	1	255228	257356	Araport lincRNA NTR	ND	HC	AT1G01695	-698	AT1G01700	1951	NA	NA	NA	no	no	ND	ND	ND	no	No	No	Yes	no	no	yes	ND	ND	ND	ND	no	ND	ND	no	ND	no	NA	no	NA	No	no
AT1G04037.1	AT1G04037	1	258717	258963	Araport lincRNA (Ara_lncRNA)	247	HC	AT1G01695	-4187	AT1G01700	344	NA	NA	NA	no	no	ND	0.840263	NA	no	No	No	Yes	no	no	yes	Species specific	Node0	NA	NA	no	NA	NA	no	Male flower	no	NA	no	NA	No	no
Evolinc_LR_tID_00000001	Evolinc_LR_gID_000001	1	258748	259393	Long Read Evolinc Protein coding gene overlap	646	LC	ND	ND	ND	ND	AT1G04037	215	lncRNA	ND	ND	flower	0.39921	ND	ND	No	No	Yes	no	no	yes	ND	ND	ND	ND	no	yes	yes	no	Leaf	no	NA	no	NA	No	yes
Evolinc_SR_tID_00000084	Evolinc_SR_gID_000079	1	274674	275364	Short read Evolinc Protein coding gene overlap	691	LC	ND	ND	ND	ND	AT1G01740	118	mRNA	ND	ND	ND	0.729154	ND	ND	No	No	NA	no	no	no	ND	ND	ND	ND	no	no	yes	no	Fruit	no	NA	no	NA	No	no
AT1G04063.1	AT1G04063	1	291594	292061	Araport lincRNA (Ara_lncRNA)	468	HC	AT1G01790	-391	AT1G01800	1185	NA	NA	NA	no	no	ND	0.973865	NA	no	No	No	Yes	no	no	yes	Species specific	Node0	NA	NA	no	NA	yes	no	Flower	no	NA	no	NA	Yes	no
Evolinc_SR_tID_00009082	Evolinc_SR_gID_008691	1	292914	293250	Short read Evolinc Protein coding gene overlap	337	LC	ND	ND	ND	ND	AT1G01800	4	mRNA	ND	ND	ND	0.919576	ND	ND	No	No	NA	no	no	no	ND	ND	ND	ND	no	no	no	no	Fruit	no	NA	no	NA	No	no
Evolinc_SR_tID_00000091	Evolinc_SR_gID_000086	1	302607	303169	Short read Evolinc	563	HC	AT1G01830	-297	AT1G01840	368	NA	NA	NA	no	no	ND	ND	NA	no	No	No	NA	no	no	no	Homolog	Node1	Transcriptional_syntelog	Node2	no	NA	NA	no	ND	no	NA	no	NA	No	no
Evolinc_SR_tID_00009085	Evolinc_SR_gID_008694	1	309428	310246	Short read Evolinc Protein coding gene overlap	819	LC	ND	ND	ND	ND	AT1G01880	113	mRNA	ND	ND	ND	0.890161	ND	ND	No	No	NA	no	no	no	ND	ND	ND	ND	no	yes	no	no	Stem	no	NA	no	NA	No	no
Evolinc_SR_tID_00000095	Evolinc_SR_gID_000090	1	338060	338277	Short read Evolinc Protein coding gene overlap	218	LC	ND	ND	ND	ND	AT1G01970	36	mRNA	ND	ND	ND	0.985989	ND	ND	No	No	NA	no	no	no	ND	ND	ND	ND	no	no	no	no	Leaf	no	NA	no	NA	No	no
Evolinc_SR_tID_00000097	Evolinc_SR_gID_000092	1	342105	342315	Short read Evolinc	211	HC	AT1G01980	-65	AT1G01990	603	NA	NA	NA	no	no	ND	0.983079	NA	no	No	No	NA	no	no	no	Species specific	Node0	NA	NA	no	NA	NA	no	Male flower	no	NA	no	NA	No	no
Evolinc_SR_tID_00000098	Evolinc_SR_gID_000093	1	342750	343158	Short read Evolinc Protein coding gene overlap	409	LC	ND	ND	ND	ND	AT1G01990	240	mRNA	ND	ND	ND	0.770178	ND	ND	No	No	NA	no	no	no	ND	ND	ND	ND	no	no	no	no	Seed	no	NA	no	NA	No	no
Evolinc_SR_tID_00009093	Evolinc_SR_gID_008702	1	347632	347842	Short read Evolinc Protein coding gene overlap	211	LC	ND	ND	ND	ND	AT1G02010	210	mRNA	ND	ND	ND	1	ND	ND	No	No	NA	no	no	no	ND	ND	ND	ND	no	no	no	no	Fruit	no	NA	no	NA	No	no
Evolinc_SR_tID_00000102	Evolinc_SR_gID_000097	1	363427	363678	Short read Evolinc	252	LC	AT1G02060	-285	AT1G02065	1487	NA	NA	NA	no	no	ND	1	NA	no	No	No	NA	no	no	no	Homolog	Node2	Transcriptional_syntelog	Node4	no	NA	NA	no	Flower	no	NA	no	NA	No	no
Evolinc_SR_tID_00000104	Evolinc_SR_gID_000099	1	367693	368399	Short read Evolinc	707	HC	AT1G02065	-250	AT1G02070	1796	NA	NA	NA	no	no	ND	0.989842	NA	no	No	No	Yes	no	no	no	Homolog	Node2	Transcriptional_syntelog	Node4	no	NA	NA	no	Male flower	no	NA	no	NA	No	no
Evolinc_SR_tID_00009100	Evolinc_SR_gID_008709	1	370981	371356	Short read Evolinc Protein coding gene overlap	376	LC	ND	ND	ND	ND	AT1G02070	109	mRNA	ND	ND	ND	0.896883	ND	ND	No	No	NA	no	no	no	ND	ND	ND	ND	no	yes	no	no	Male flower	no	NA	no	NA	No	no
Evolinc_SR_tID_00000107	Evolinc_SR_gID_000102	1	371431	371860	Short read Evolinc	430	LC	AT1G02070	-341	AT1G02080	1475	NA	NA	NA	no	no	ND	0.99337	NA	no	No	No	NA	no	no	no	Homolog	Node1	Transcriptional_syntelog	Node4	no	NA	NA	no	Male flower	no	NA	no	NA	No	no
Evolinc_SR_tID_00009101	Evolinc_SR_gID_008710	1	372234	372757	Short read Evolinc	268	HC	AT1G02070	-1144	AT1G02080	578	NA	NA	NA	no	no	ND	0.893522	NA	no	No	No	NA	no	no	yes	Known Gene	Node1	Transcriptional_syntelog	Node4	no	NA	NA	no	Seedling	no	NA	no	NA	No	no
AT1G04087.1	AT1G04087	1	402086	402294	Araport lincRNA (Ara_lncRNA)	209	HC	AT1G02130	-167	AT1G02140	806	NA	NA	NA	no	no	ND	1	NA	no	No	No	NA	no	no	no	Species specific	Node0	NA	NA	no	NA	NA	no	Flower	no	NA	no	NA	No	no
Evolinc_SR_tID_00009105	Evolinc_SR_gID_008714	1	414646	415061	Short read Evolinc Protein coding gene overlap	416	LC	ND	ND	ND	ND	AT1G02180	3	mRNA	ND	ND	ND	0.863976	ND	ND	No	No	NA	no	no	no	ND	ND	ND	ND	no	yes	no	no	Leaf	no	NA	no	NA	No	no
Evolinc_SR_tID_00009107	Evolinc_SR_gID_008716	1	422548	422821	Short read Evolinc TE overlap Protein coding gene overlap	274	LC	ND	ND	ND	ND	AT1G02205	31	mRNA	ND	ND	ND	0.883241	ND	ND	No	No	Yes	no	no	no	ND	ND	ND	ND	no	no	no	no	Flower	no	NA	no	NA	No	no
AT1G08785.1	AT1G08785	1	424479	425189	Araport lincRNA NTR	ND	HC	AT1G02205	-2042	AT1G02210	2359	NA	NA	NA	no	no	ND	ND	ND	no	No	No	Yes	no	no	no	ND	ND	ND	ND	no	ND	ND	no	ND	no	NA	no	NA	No	no
AT1G04093.1	AT1G04093	1	424666	425164	Araport lincRNA (Ara_lncRNA)	499	HC	AT1G02205	-2087	AT1G02210	2384	NA	NA	NA	no	no	ND	0.680946	NA	no	No	No	Yes	no	no	no	Homolog	Node1	NA	NA	no	yes	NA	no	Stem	no	NA	no	NA	No	no
Evolinc_SR_tID_00009112	Evolinc_SR_gID_008720	1	425552	426768	Short read Evolinc	613	HC	AT1G02205	-2973	AT1G02210	780	NA	NA	NA	no	no	ND	0.969283	NA	no	No	No	Yes	no	no	no	Known Gene	Node1	NA	NA	no	NA	NA	no	Female flower	no	NA	no	NA	No	no
Evolinc_SR_tID_00000125	Evolinc_SR_gID_000119	1	428348	428701	Short read Evolinc Protein coding gene overlap	354	LC	ND	ND	ND	ND	AT1G02220	51	mRNA	ND	ND	ND	0.966245	ND	ND	No	No	NA	no	no	no	ND	ND	ND	ND	no	no	no	no	Male flower	no	NA	no	NA	No	no
Evolinc_SR_tID_00000129	Evolinc_SR_gID_000123	1	439582	439809	Short read Evolinc	228	HC	AT1G02250	-23	AT1G02260	391	NA	NA	NA	no	no	ND	0.904788	NA	no	No	No	NA	no	no	no	Species specific	Node0	NA	NA	no	NA	NA	no	Stem	no	NA	no	NA	No	no
Evolinc_SR_tID_00000130	Evolinc_SR_gID_000124	1	439949	440386	Short read Evolinc Protein coding gene overlap	438	LC	ND	ND	ND	ND	AT1G02260	186	mRNA	ND	ND	ND	0.901623	ND	ND	No	No	NA	no	no	no	ND	ND	ND	ND	no	no	no	no	Fruit	no	NA	no	NA	No	no
AT1G08795.1	AT1G08795	1	447092	448179	Araport lincRNA NTR	ND	HC	AT1G02270	-796	AT1G02280	244	NA	NA	NA	no	no	ND	ND	ND	no	No	No	Yes	no	no	yes	ND	ND	ND	ND	no	ND	ND	no	ND	no	NA	no	NA	No	no
AT1G08795.2	AT1G08795	1	447092	448257	Araport lincRNA NTR	ND	HC	AT1G02270	-796	AT1G02280	166	NA	NA	NA	no	no	ND	ND	ND	no	No	No	Yes	no	no	yes	ND	ND	ND	ND	no	ND	ND	no	ND	no	NA	no	NA	No	no
Evolinc_SR_tID_00000135	Evolinc_SR_gID_000128	1	465183	465607	Short read Evolinc	425	HC	AT1G02335	-202	AT1G02340	9	NA	NA	NA	no	no	ND	0.966536	NA	no	No	No	NA	no	no	no	Homolog	Node1	NA	NA	no	NA	NA	no	Stem	no	NA	no	NA	No	no
Evolinc_SR_tID_00000136	Evolinc_SR_gID_000129	1	468199	468506	Short read Evolinc	308	LC	AT1G02340	-319	AT1G02350	1312	NA	NA	NA	no	no	ND	ND	NA	no	No	No	NA	no	no	no	Species specific	Node0	NA	NA	no	NA	NA	no	ND	no	NA	no	NA	No	no
Evolinc_SR_tID_00009121	Evolinc_SR_gID_008726	1	468754	469116	Short read Evolinc	363	HC	AT1G02340	-874	AT1G02350	702	NA	NA	NA	no	no	ND	1	NA	no	No	No	NA	no	no	no	Known lincRNA	Node4	NA	NA	no	NA	NA	no	Male flower	no	NA	no	NA	No	no
Evolinc_SR_tID_00009123	Evolinc_SR_gID_008728	1	470922	471719	Short read Evolinc	720	HC	AT1G02350	-229	AT1G02360	164	NA	NA	NA	no	no	seedling	0.485931	NA	yes	No	No	Yes	no	yes	yes	Known Gene	Node4	NA	NA	no	NA	yes	no	Fruit	no	NA	no	NA	Yes	yes
AT1G04107.1	AT1G04107	1	471127	471498	Araport lincRNA NTR	ND	HC	AT1G02350	-434	AT1G02360	385	NA	NA	NA	no	no	ND	ND	ND	no	No	No	Yes	no	yes	no	ND	ND	ND	ND	no	ND	ND	yes	ND	no	NA	no	NA	No	no
Evolinc_SR_tID_00009126	Evolinc_SR_gID_008730	1	473704	473954	Short read Evolinc	251	LC	AT1G02360	-368	AT1G02370	419	NA	NA	NA	no	no	ND	ND	NA	no	No	No	NA	no	no	no	Homolog	Node1	NA	NA	no	NA	NA	no	ND	no	NA	no	NA	No	no
Evolinc_SR_tID_00009127	Evolinc_SR_gID_008731	1	479109	480500	Short read Evolinc Protein coding gene overlap	1392	LC	ND	ND	ND	ND	AT1G02380	3	mRNA	ND	ND	ND	0.978663	ND	ND	No	No	Yes	no	no	no	ND	ND	ND	ND	no	no	no	no	Male flower	no	NA	no	NA	No	no
Evolinc_SR_tID_00009128	Evolinc_SR_gID_008732	1	484047	484287	Short read Evolinc	241	LC	AT1G02390	-674	AT1G02400	2513	NA	NA	NA	no	no	ND	ND	NA	no	No	No	NA	no	no	no	Species specific	Node0	NA	NA	no	NA	NA	no	ND	no	NA	no	NA	No	no
Evolinc_SR_tID_00000143	Evolinc_SR_gID_000135	1	484781	484985	Short read Evolinc	205	LC	AT1G02390	-1408	AT1G02400	1815	NA	NA	NA	no	no	ND	ND	NA	no	No	No	NA	no	no	no	Species specific	Node0	NA	NA	no	NA	NA	no	ND	no	NA	no	NA	No	no
Evolinc_SR_tID_00000144	Evolinc_SR_gID_000136	1	485464	485724	Short read Evolinc	261	LC	AT1G02390	-2091	AT1G02400	1076	NA	NA	NA	no	no	ND	0.973221	NA	no	No	No	NA	no	no	no	Homolog	Node4	Transcriptional_syntelog	Node4	no	NA	NA	no	Male flower	no	NA	no	NA	No	no
Evolinc_SR_tID_00009129	Evolinc_SR_gID_008733	1	485820	486215	Short read Evolinc	396	LC	AT1G02390	-2447	AT1G02400	585	NA	NA	NA	no	no	ND	0.976015	NA	no	No	No	NA	no	no	no	Species specific	Node0	NA	NA	no	NA	NA	no	Fruit	no	NA	no	NA	No	no
Evolinc_SR_tID_00000145	Evolinc_SR_gID_000137	1	486459	486684	Short read Evolinc	226	LC	AT1G02390	-3086	AT1G02400	116	NA	NA	NA	no	no	ND	ND	NA	no	No	No	NA	no	no	no	Species specific	Node0	NA	NA	no	NA	NA	no	ND	no	NA	no	NA	No	no
Evolinc_SR_tID_00000150	Evolinc_SR_gID_000142	1	493044	493527	Short read Evolinc	484	LC	AT1G02410	-65	AT1G02420	112	NA	NA	NA	no	no	ND	0.9314	NA	no	No	No	NA	no	no	no	Species specific	Node0	NA	NA	no	NA	NA	no	Seed	no	NA	no	NA	Yes	no
Evolinc_SR_tID_00000152	Evolinc_SR_gID_000144	1	501927	502163	Short read Evolinc	237	HC	AT1G02450	-3388	AT1G02460	2300	NA	NA	NA	no	no	ND	ND	NA	no	No	No	NA	yes	no	no	Homolog	Node1	Transcriptional_syntelog	Node4	no	NA	NA	no	ND	no	NA	no	NA	No	no
Evolinc_SR_tID_00000153	Evolinc_SR_gID_000145	1	503444	503672	Short read Evolinc	229	HC	AT1G02450	-4905	AT1G02460	791	NA	NA	NA	no	no	ND	ND	NA	no	No	No	NA	yes	no	no	Homolog	Node4	Transcriptional_syntelog	Node4	no	NA	NA	no	ND	no	NA	no	NA	No	no
Evolinc_SR_tID_00000154	Evolinc_SR_gID_000146	1	503946	504373	Short read Evolinc	428	HC	AT1G02450	-5407	AT1G02460	90	NA	NA	NA	no	no	ND	0.97523	NA	no	No	No	Yes	yes	no	no	Homolog	Node2	Transcriptional_syntelog	Node4	no	NA	NA	no	Fruit	no	NA	no	NA	No	no
Evolinc_SR_tID_00009133	Evolinc_SR_gID_008737	1	507386	507674	Short read Evolinc	289	LC	AT1G02460	-118	AT1G02470	4091	NA	NA	NA	no	no	ND	ND	NA	no	No	No	NA	no	no	no	Species specific	Node0	NA	NA	no	NA	NA	no	ND	no	NA	no	NA	No	no
Evolinc_SR_tID_00009134	Evolinc_SR_gID_008738	1	507730	508006	Short read Evolinc	277	LC	AT1G02460	-462	AT1G02470	3759	NA	NA	NA	no	no	ND	ND	NA	no	No	No	NA	no	no	no	Homolog	Node2	Transcriptional_syntelog	Node4	no	NA	NA	no	ND	no	NA	no	NA	No	no
Evolinc_SR_tID_00009135	Evolinc_SR_gID_008739	1	508077	508502	Short read Evolinc	426	HC	AT1G02460	-809	AT1G02470	3263	NA	NA	NA	no	no	ND	ND	NA	no	No	No	NA	no	no	no	Known lincRNA	Node4	NA	NA	no	NA	NA	no	ND	no	NA	no	NA	No	no
Evolinc_SR_tID_00000157	Evolinc_SR_gID_000149	1	510713	511701	Short read Evolinc	989	HC	AT1G02460	-3445	AT1G02470	64	NA	NA	NA	no	no	ND	ND	NA	no	No	No	Yes	no	no	no	Homolog	Node4	Transcriptional_syntelog	Node4	no	NA	NA	no	ND	no	NA	no	NA	No	no
Evolinc_SR_tID_00009138	Evolinc_SR_gID_008742	1	515807	516309	Short read Evolinc	503	HC	AT1G02475	-385	AT1G02490	260	NA	NA	NA	no	no	ND	0.948211	NA	no	No	No	NA	no	no	no	Homolog	Node1	NA	NA	no	NA	NA	no	Root	no	NA	no	NA	No	no
Evolinc_SR_tID_00009139	Evolinc_SR_gID_008743	1	516751	516967	Short read Evolinc Protein coding gene overlap	217	LC	ND	ND	ND	ND	AT1G02490	115	mRNA	ND	ND	ND	0.824503	ND	ND	No	No	NA	no	no	no	ND	ND	ND	ND	no	no	no	no	Leaf	no	NA	no	NA	No	yes
Evolinc_SR_tID_00009140	Evolinc_SR_gID_008744	1	517040	517331	Short read Evolinc	292	LC	AT1G02490	-174	AT1G02500	760	NA	NA	NA	no	no	ND	0.982018	NA	no	No	No	NA	no	no	no	Species specific	Node0	NA	NA	no	NA	NA	no	Seedling	no	NA	no	NA	No	no
Evolinc_SR_tID_00009141	Evolinc_SR_gID_008745	1	521883	523268	Short read Evolinc	1386	LC	AT1G02510	-215	AT1G02520	268	NA	NA	NA	no	no	ND	0.932463	NA	no	No	No	NA	no	no	no	Homolog	Node2	NA	NA	no	NA	NA	no	Female flower	no	NA	no	NA	Yes	no
Evolinc_SR_tID_00009142	Evolinc_SR_gID_008746	1	528947	529154	Short read Evolinc Protein coding gene overlap	208	LC	ND	ND	ND	ND	AT1G02520	122	mRNA	ND	ND	ND	1	ND	ND	No	No	NA	no	no	no	ND	ND	ND	ND	no	no	no	no	Seed	no	NA	no	NA	No	no
Evolinc_SR_tID_00009143	Evolinc_SR_gID_008747	1	535811	536041	Short read Evolinc	231	LC	AT1G02540	-112	AT1G02550	442	NA	NA	NA	no	no	ND	ND	NA	no	No	No	NA	no	no	no	Species specific	Node0	NA	NA	no	NA	NA	no	ND	no	NA	no	NA	No	no
Evolinc_SR_tID_00009144	Evolinc_SR_gID_008748	1	536125	536439	Short read Evolinc	315	LC	AT1G02540	-426	AT1G02550	44	NA	NA	NA	no	no	ND	ND	NA	no	No	No	NA	no	no	no	Homolog	Node2	Transcriptional_syntelog	Node4	no	NA	NA	no	ND	no	NA	no	NA	No	no
Evolinc_SR_tID_00000163	Evolinc_SR_gID_000154	1	537344	537630	Short read Evolinc TE overlap	287	LC	ND	ND	ND	ND	AT1TE01740	249	TE	ND	ND	ND	ND	ND	ND	No	No	NA	no	no	no	ND	ND	ND	ND	no	no	no	no	ND	no	NA	no	NA	No	no
Evolinc_SR_tID_00009145	Evolinc_SR_gID_008749	1	540813	541235	Short read Evolinc	423	HC	AT1G02560	-686	AT1G02570	1	NA	NA	NA	no	no	ND	0.925954	NA	no	No	No	NA	no	no	yes	Homolog	Node1	Transcriptional_syntelog	Node4	no	NA	NA	no	Fruit	no	NA	no	NA	No	no
Evolinc_SR_tID_00000166	Evolinc_SR_gID_000157	1	542759	542986	Short read Evolinc	228	HC	AT1G02570	-514	AT1G02575	25	NA	NA	NA	no	no	ND	1	NA	no	No	No	NA	no	no	no	Species specific	Node0	NA	NA	no	NA	NA	no	Seedling	no	NA	no	NA	No	no
AT1G08805.1	AT1G08805	1	551002	551636	Araport lincRNA NTR	ND	HC	AT1G02580	-1800	AT1G02590	502	NA	NA	NA	no	no	ND	ND	ND	no	No	No	Yes	no	no	no	ND	ND	ND	ND	no	ND	ND	no	ND	no	NA	no	NA	No	no
AT1G04127.1	AT1G04127	1	551289	551529	Araport lincRNA (Ara_lncRNA)	241	HC	AT1G02580	-2087	AT1G02590	609	NA	NA	NA	no	no	ND	0.824374	NA	no	No	No	NA	no	no	no	Homolog	Node1	NA	NA	no	yes	NA	no	Male flower	no	NA	no	NA	Yes	yes
AT1G04133.1	AT1G04133	1	558071	558492	Araport lncRNA Protein coding gene overlap	422	LC	ND	ND	ND	ND	AT1G02620	421	mRNA	ND	ND	ND	0.940794	ND	ND	No	No	NA	no	no	no	ND	ND	ND	ND	no	yes	yes	no	Seed	no	NA	no	NA	No	yes
Evolinc_SR_tID_00009152	Evolinc_SR_gID_008754	1	559111	559415	Short read Evolinc	305	HC	AT1G02620	-337	AT1G02630	1195	NA	NA	NA	no	no	ND	0.980736	NA	no	No	No	Yes	no	no	yes	Species specific	Node0	NA	NA	no	NA	NA	no	Seed	no	NA	no	NA	Yes	yes
AT1G04137.1	AT1G04137	1	559735	560251	Araport lincRNA (Ara_lncRNA)	517	HC	AT1G02620	-961	AT1G02630	359	NA	NA	NA	no	no	ND	ND	NA	no	No	No	Yes	no	no	no	Known lincRNA	Node4	NA	NA	no	NA	NA	no	ND	no	NA	no	NA	Yes	no
Evolinc_SR_tID_00009154	Evolinc_SR_gID_008756	1	562474	562718	Short read Evolinc Protein coding gene overlap	245	LC	ND	ND	ND	ND	AT1G02630	78	mRNA	ND	ND	ND	0.991056	ND	ND	No	No	NA	no	no	no	ND	ND	ND	ND	no	no	no	no	Fruit	no	NA	no	NA	No	no
Evolinc_SR_tID_00009156	Evolinc_SR_gID_008758	1	568294	568516	Short read Evolinc	223	LC	AT1G02640	-523	AT1G02650	42	NA	NA	NA	no	no	ND	0.979318	NA	no	No	No	NA	no	no	no	Homolog	Node1	NA	NA	no	NA	NA	no	Seed	no	NA	no	NA	No	no
Evolinc_SR_tID_00009157	Evolinc_SR_gID_008759	1	571103	571459	Short read Evolinc	357	LC	AT1G02650	-549	AT1G02660	367	NA	NA	NA	no	no	leaf	0.916734	NA	no	No	No	Yes	no	no	no	Homolog	Node1	NA	NA	no	NA	NA	no	Stem	no	NA	no	NA	Yes	no
Evolinc_SR_tID_00009159	Evolinc_SR_gID_008761	1	575043	575365	Short read Evolinc Protein coding gene overlap	323	LC	ND	ND	ND	ND	AT1G02660	42	mRNA	ND	ND	ND	0.966725	ND	ND	No	No	NA	no	no	no	ND	ND	ND	ND	no	no	no	no	Male flower	no	NA	no	NA	No	no
Evolinc_SR_tID_00000177	Evolinc_SR_gID_000167	1	575416	576034	Short read Evolinc Protein coding gene overlap	619	LC	ND	ND	ND	ND	AT1G02670	112	mRNA	ND	ND	ND	0.919043	ND	ND	No	No	NA	no	no	no	ND	ND	ND	ND	no	no	no	no	Seed	no	NA	no	NA	No	yes
Evolinc_SR_tID_00009161	Evolinc_SR_gID_008763	1	582991	583285	Short read Evolinc	295	LC	AT1G02680	-681	AT1G02690	849	NA	NA	NA	no	no	ND	0.970996	NA	no	No	No	NA	no	no	no	Homolog	Node1	NA	NA	no	NA	NA	no	Male flower	no	NA	no	NA	No	no
AT1G04143.1	AT1G04143	1	583471	583860	Araport lincRNA (Ara_lncRNA)	390	HC	AT1G02680	-1161	AT1G02690	274	NA	NA	NA	no	no	ND	0.929815	NA	no	No	No	NA	no	no	no	Known Gene	Node4	NA	NA	no	NA	NA	no	Male flower	no	NA	no	NA	No	no
Evolinc_SR_tID_00009163	Evolinc_SR_gID_008765	1	589999	590341	Short read Evolinc Protein coding gene overlap	343	LC	ND	ND	ND	ND	AT1G02705	342	mRNA	ND	ND	ND	0.698902	ND	ND	No	No	NA	no	no	no	ND	ND	ND	ND	no	yes	no	no	Male flower	no	NA	no	NA	No	yes
Evolinc_SR_tID_00009164	Evolinc_SR_gID_008766	1	590465	590850	Short read Evolinc	386	LC	AT1G02705	-59	AT1G02720	832	NA	NA	NA	no	no	ND	ND	NA	no	No	No	NA	no	no	no	Homolog	Node1	Transcriptional_syntelog	Node4	no	NA	NA	no	ND	no	NA	no	NA	No	no
Evolinc_SR_tID_00000179	Evolinc_SR_gID_000169	1	612507	613039	Short read Evolinc	533	HC	AT1G02790	-183	AT1G02800	158	NA	NA	NA	no	no	ND	ND	NA	no	No	No	NA	no	no	yes	Homolog	Node2	Transcriptional_syntelog	Node4	no	NA	NA	no	ND	no	NA	no	NA	No	no
Evolinc_SR_tID_00009167	Evolinc_SR_gID_008769	1	616314	616629	Short read Evolinc	316	LC	AT1G02800	-83	AT1G02810	1432	NA	NA	NA	no	no	ND	0.947124	NA	no	No	No	NA	no	no	no	Homolog	Node2	Transcriptional_syntelog	Node4	no	NA	NA	no	Flower	no	NA	no	NA	No	no
Evolinc_SR_tID_00000181	Evolinc_SR_gID_000171	1	617057	617585	Short read Evolinc	529	HC	AT1G02800	-826	AT1G02810	476	NA	NA	NA	no	no	ND	ND	NA	no	No	No	NA	no	no	no	Homolog	Node1	Transcriptional_syntelog	Node4	no	NA	NA	no	ND	no	NA	no	NA	No	no
Evolinc_SR_tID_00000183	Evolinc_SR_gID_000173	1	622691	622922	Short read Evolinc Protein coding gene overlap	232	LC	ND	ND	ND	ND	AT1G02816	231	mRNA	ND	ND	ND	ND	ND	ND	No	No	NA	no	no	no	ND	ND	ND	ND	no	no	no	no	ND	no	NA	no	NA	No	no
Evolinc_SR_tID_00000184	Evolinc_SR_gID_000174	1	624497	624737	Short read Evolinc Protein coding gene overlap	241	LC	ND	ND	ND	ND	AT1G02820	70	mRNA	ND	ND	ND	0.968337	ND	ND	No	No	NA	no	no	no	ND	ND	ND	ND	no	no	no	no	Male flower	no	NA	no	NA	No	yes
Evolinc_SR_tID_00009169	Evolinc_SR_gID_008771	1	625660	626173	Short read Evolinc	514	HC	AT1G02830	-52	AT1G02840	466	NA	NA	NA	no	no	ND	0.993681	NA	no	No	No	NA	no	no	no	Known Gene	Node1	Transcriptional_syntelog	Node4	no	NA	NA	no	Flower	no	NA	no	NA	No	no
Evolinc_SR_tID_00009170	Evolinc_SR_gID_008772	1	629888	630231	Short read Evolinc Protein coding gene overlap	344	LC	ND	ND	ND	ND	AT1G02840	105	mRNA	ND	ND	ND	0.918683	ND	ND	No	No	NA	no	no	no	ND	ND	ND	ND	no	no	no	no	Flower	no	NA	no	NA	No	no
Evolinc_SR_tID_00009171	Evolinc_SR_gID_008773	1	633582	634156	Short read Evolinc	575	HC	AT1G02850	-162	AT1G02860	988	NA	NA	NA	no	no	ND	0.992382	NA	no	No	No	Yes	no	no	yes	Homolog	Node2	NA	NA	no	NA	NA	no	Seed	no	NA	no	NA	No	no
Evolinc_SR_tID_00009172	Evolinc_SR_gID_008774	1	634661	635099	Short read Evolinc	439	HC	AT1G02850	-1241	AT1G02860	45	NA	NA	NA	no	no	ND	0.981476	NA	no	No	No	NA	no	no	no	Homolog	Node1	NA	NA	no	NA	NA	no	Stem	no	NA	no	NA	No	no
Evolinc_SR_tID_00000187	Evolinc_SR_gID_000177	1	638755	642616	Short read Evolinc TE overlap Protein coding gene overlap	1427	LC	ND	ND	ND	ND	AT1TE02075	2003	TE	ND	ND	flower	0.443526	ND	ND	No	No	Yes	no	no	yes	ND	ND	ND	ND	no	no	yes	no	Male flower	no	NA	no	NA	No	yes
AT1G08815.2	AT1G08815	1	641542	642317	Araport lincRNA NTR	ND	HC	AT1G02870	-2861	AT1G02880	435	NA	NA	NA	no	no	ND	ND	ND	no	No	No	Yes	no	no	yes	ND	ND	ND	ND	no	ND	ND	no	ND	no	NA	no	NA	No	no
Evolinc_SR_tID_00000189	Evolinc_SR_gID_000178	1	652008	652271	Short read Evolinc	264	HC	AT1G02890	-7	AT1G02900	1333	NA	NA	NA	no	no	ND	0.973801	NA	no	No	No	NA	no	no	no	Species specific	Node0	NA	NA	no	NA	NA	no	Male flower	no	NA	no	NA	No	no
Evolinc_SR_tID_00000190	Evolinc_SR_gID_000179	1	652868	653091	Short read Evolinc	224	HC	AT1G02890	-867	AT1G02900	513	NA	NA	NA	yes	no	ND	0.993393	NA	no	No	No	NA	no	no	no	Species specific	Node0	NA	NA	no	NA	NA	no	Male flower	no	NA	no	NA	No	no
Evolinc_SR_tID_00009178	Evolinc_SR_gID_008778	1	654409	655086	Short read Evolinc Protein coding gene overlap	678	LC	ND	ND	ND	ND	AT1G02900	48	mRNA	ND	ND	ND	ND	ND	ND	No	No	NA	no	no	no	ND	ND	ND	ND	no	no	no	no	ND	no	NA	no	NA	No	no
Evolinc_SR_tID_00009179	Evolinc_SR_gID_008779	1	655184	655433	Short read Evolinc	250	HC	AT1G02900	-727	AT1G02910	135	NA	NA	NA	no	no	ND	0.954046	NA	no	No	No	NA	no	no	no	Homolog	Node1	NA	NA	no	NA	NA	no	Stem	no	NA	no	NA	No	no
Evolinc_SR_tID_00009182	Evolinc_SR_gID_008782	1	670694	670904	Short read Evolinc	211	HC	AT1G02960	-775	AT1G02965	757	NA	NA	NA	no	no	ND	0.972046	NA	no	No	No	NA	no	no	yes	Species specific	Node0	NA	NA	no	NA	NA	no	Fruit	no	NA	no	NA	No	no
Evolinc_SR_tID_00000192	Evolinc_SR_gID_000181	1	677205	677449	Short read Evolinc Protein coding gene overlap	245	LC	ND	ND	ND	ND	AT1TE02200	85	TE	ND	ND	ND	0.87239	ND	ND	No	No	NA	no	no	no	ND	ND	ND	ND	no	yes	no	no	Seed	no	NA	no	NA	No	no
Evolinc_SR_tID_00009183	Evolinc_SR_gID_008783	1	677395	677768	Short read Evolinc Protein coding gene overlap	374	LC	ND	ND	ND	ND	XLOC_000181	54	Short read Evolinc PCG overlapping	ND	ND	ND	0.980423	ND	ND	No	No	NA	no	no	no	ND	ND	ND	ND	no	no	no	no	Male flower	no	NA	no	NA	No	no
Evolinc_SR_tID_00009184	Evolinc_SR_gID_008784	1	693128	693454	Short read Evolinc Protein coding gene overlap	327	LC	ND	ND	ND	ND	AT1G03010	264	mRNA	ND	ND	ND	0.90483	ND	ND	No	No	NA	no	no	no	ND	ND	ND	ND	no	no	no	no	Fruit	no	NA	no	NA	No	no
Evolinc_SR_tID_00009185	Evolinc_SR_gID_008785	1	696449	696716	Short read Evolinc TE overlap Protein coding gene overlap	268	LC	ND	ND	ND	ND	AT1G03010	55	mRNA	ND	ND	ND	0.986116	ND	ND	No	No	Yes	yes	no	yes	ND	ND	ND	ND	no	no	no	no	Leaf	no	NA	no	NA	No	no
Evolinc_SR_tID_00009186	Evolinc_SR_gID_008786	1	700373	700615	Short read Evolinc	243	LC	AT1G03020	-1782	AT1G03030	750	NA	NA	NA	no	no	ND	0.984405	NA	no	No	No	NA	yes	no	no	Homolog	Node4	Transcriptional_syntelog	Node4	no	NA	NA	no	Seedling	no	NA	no	NA	No	no
Evolinc_SR_tID_00000194	Evolinc_SR_gID_000183	1	706823	707322	Short read Evolinc	500	HC	AT1G03040	-134	AT1G03050	163	NA	NA	NA	no	no	ND	ND	NA	no	No	No	NA	yes	no	no	Homolog	Node3	NA	NA	no	NA	NA	no	ND	no	NA	no	NA	No	no
Evolinc_SR_tID_00000195	Evolinc_SR_gID_000184	1	707437	707664	Short read Evolinc Protein coding gene overlap	228	LC	ND	ND	ND	ND	AT1G03050	179	mRNA	ND	ND	ND	0.932608	ND	ND	No	No	NA	yes	no	no	ND	ND	ND	ND	no	yes	no	no	Male flower	no	NA	no	NA	No	yes
Evolinc_SR_tID_00000201	Evolinc_SR_gID_000190	1	729056	729853	Short read Evolinc Protein coding gene overlap	798	LC	ND	ND	ND	ND	AT1TE02365	211	TE	ND	ND	ND	0.961237	ND	ND	No	No	NA	no	no	no	ND	ND	ND	ND	no	yes	yes	no	Male flower	no	NA	no	NA	No	yes
Evolinc_SR_tID_00009195	Evolinc_SR_gID_008795	1	738071	738462	Short read Evolinc Protein coding gene overlap	392	LC	ND	ND	ND	ND	AT1G03080	163	mRNA	ND	ND	ND	0.975715	ND	ND	No	No	NA	no	no	no	ND	ND	ND	ND	no	no	no	no	Fruit	no	NA	no	NA	No	no
Evolinc_SR_tID_00009196	Evolinc_SR_gID_008796	1	739038	739374	Short read Evolinc	337	LC	AT1G03080	-732	AT1G03090	170	NA	NA	NA	no	no	ND	ND	NA	no	No	No	NA	no	no	no	Homolog	Node1	NA	NA	no	NA	NA	no	ND	no	NA	no	NA	No	no
Evolinc_SR_tID_00000204	Evolinc_SR_gID_000193	1	746492	746747	Short read Evolinc Protein coding gene overlap	256	LC	ND	ND	ND	ND	AT1G03100	209	mRNA	ND	ND	ND	0.511264	ND	ND	No	No	NA	no	no	no	ND	ND	ND	ND	no	no	yes	no	Seed	no	NA	no	NA	No	yes
Evolinc_SR_tID_00009198	Evolinc_SR_gID_008798	1	759835	760196	Short read Evolinc TE overlap	362	LC	ND	ND	ND	ND	AT1TE02465	361	TE	ND	ND	ND	0.970311	ND	ND	No	No	NA	no	no	yes	ND	ND	ND	ND	no	no	no	no	Flower	no	NA	no	NA	No	no
Evolinc_SR_tID_00009199	Evolinc_SR_gID_008799	1	760629	760873	Short read Evolinc	245	LC	AT1G03150	-1951	AT1G03160	388	NA	NA	NA	no	no	ND	0.904229	NA	no	No	No	NA	no	no	no	Species specific	Node0	NA	NA	no	NA	NA	no	Flower	no	NA	no	NA	No	no
AT1G04167.1	AT1G04167	1	760884	761099	Araport lincRNA (Ara_lncRNA)	216	HC	AT1G03150	-2206	AT1G03160	162	NA	NA	NA	no	no	ND	0.939811	NA	no	No	No	NA	no	no	no	Known Gene	Node1	NA	NA	no	NA	NA	no	Male flower	no	NA	no	NA	No	no
AT1G04173.1	AT1G04173	1	767037	767385	Araport lncRNA Protein coding gene overlap	204	LC	ND	ND	ND	ND	AT1G03165	287	mRNA	ND	ND	ND	0.682241	ND	ND	No	No	Yes	no	no	no	ND	ND	ND	ND	no	yes	no	no	Leaf	no	NA	no	NA	No	yes
Evolinc_SR_tID_00009202	Evolinc_SR_gID_008801	1	771506	772042	Short read Evolinc	537	HC	AT1G03170	-822	AT1G03180	1316	NA	NA	NA	no	no	ND	0.993946	NA	no	No	No	Yes	no	no	no	Homolog	Node2	NA	NA	no	NA	NA	no	Seed	no	NA	no	NA	No	no
Evolinc_SR_tID_00009203	Evolinc_SR_gID_008802	1	772303	772587	Short read Evolinc	285	HC	AT1G03170	-1619	AT1G03180	771	NA	NA	NA	no	no	ND	ND	NA	no	No	No	NA	no	no	no	Known Gene	Node4	NA	NA	no	NA	NA	no	ND	no	NA	no	NA	No	no
AT1G04177.1	AT1G04177	1	780107	780409	Araport lincRNA (Ara_lncRNA)	303	HC	AT1G03190	-45	AT1G03200	110	NA	NA	NA	no	no	ND	0.983815	NA	no	No	No	NA	no	no	no	Homolog	Node1	NA	NA	no	NA	NA	no	Flower	no	NA	no	NA	No	no
Evolinc_SR_tID_00009205	Evolinc_SR_gID_008803	1	781367	782308	Short read Evolinc TE overlap Protein coding gene overlap	942	LC	ND	ND	ND	ND	AT1G03200	941	mRNA	ND	ND	ND	0.955431	ND	ND	No	No	NA	no	no	yes	ND	ND	ND	ND	no	no	no	no	Fruit	no	NA	no	NA	No	no
Evolinc_SR_tID_00009207	Evolinc_SR_gID_008805	1	786399	786883	Short read Evolinc Protein coding gene overlap	485	LC	ND	ND	ND	ND	AT1G03220	51	mRNA	ND	ND	ND	ND	ND	ND	No	No	NA	no	no	no	ND	ND	ND	ND	no	no	no	no	ND	no	NA	no	NA	No	no
Evolinc_SR_tID_00009208	Evolinc_SR_gID_008806	1	788949	789451	Short read Evolinc	503	HC	AT1G03220	-227	AT1G03230	369	NA	NA	NA	no	no	ND	0.905928	NA	no	No	No	NA	no	no	yes	Species specific	Node0	NA	NA	no	NA	NA	no	Stem	no	NA	no	NA	Yes	no
Evolinc_SR_tID_00009210	Evolinc_SR_gID_008808	1	798707	798940	Short read Evolinc	234	LC	AT1G03260	-216	AT1G03270	175	NA	NA	NA	no	no	ND	0.986699	NA	no	No	No	NA	no	no	no	Homolog	Node1	Transcriptional_syntelog	Node4	no	NA	NA	no	Male flower	no	NA	no	NA	No	no
Evolinc_SR_tID_00000214	Evolinc_SR_gID_000203	1	835454	835782	Short read Evolinc Protein coding gene overlap	329	LC	ND	ND	ND	ND	AT1G03380	15	mRNA	ND	ND	ND	0.962254	ND	ND	No	No	NA	no	no	no	ND	ND	ND	ND	no	no	no	no	Fruit	no	NA	no	NA	No	no
Evolinc_SR_tID_00000217	Evolinc_SR_gID_000206	1	850742	851001	Short read Evolinc	260	LC	AT1G03430	-1121	AT1G03440	1150	NA	NA	NA	no	no	ND	ND	NA	no	No	No	Yes	no	no	no	Homolog	Node3	NA	NA	no	NA	NA	no	ND	no	NA	no	NA	No	no
Evolinc_SR_tID_00009215	Evolinc_SR_gID_008813	1	850880	851223	Short read Evolinc	344	LC	AT1G03430	-1259	AT1G03440	928	NA	NA	NA	no	no	ND	ND	NA	no	No	No	NA	no	no	no	Homolog	Node3	NA	NA	no	NA	NA	no	ND	no	NA	no	NA	No	no
Evolinc_SR_tID_00009216	Evolinc_SR_gID_008814	1	864293	864537	Short read Evolinc Protein coding gene overlap	245	LC	ND	ND	ND	ND	AT1G03457	79	mRNA	ND	ND	ND	1	ND	ND	No	No	NA	no	no	yes	ND	ND	ND	ND	no	no	no	no	Fruit	no	NA	no	NA	No	no
Evolinc_SR_tID_00009218	Evolinc_SR_gID_008816	1	867863	868239	Short read Evolinc	377	LC	AT1G03470	-130	AT1G03475	614	NA	NA	NA	no	no	ND	1	NA	no	No	No	NA	no	no	no	Homolog	Node2	NA	NA	no	NA	NA	no	Leaf	no	NA	no	NA	No	no
Evolinc_SR_tID_00000218	Evolinc_SR_gID_000207	1	868166	868434	Short read Evolinc	269	LC	AT1G03470	-433	AT1G03475	419	NA	NA	NA	no	no	ND	0.98613	NA	no	No	No	NA	no	no	no	Homolog	Node4	NA	NA	no	NA	NA	no	Leaf	no	NA	no	NA	No	no
Evolinc_SR_tID_00000219	Evolinc_SR_gID_000208	1	868740	868980	Short read Evolinc Protein coding gene overlap	241	LC	ND	ND	ND	ND	AT1G03475	127	mRNA	ND	ND	ND	0.878106	ND	ND	No	No	NA	no	no	no	ND	ND	ND	ND	no	yes	yes	no	Flower	no	NA	no	NA	No	yes
Evolinc_SR_tID_00009221	Evolinc_SR_gID_008819	1	871456	871716	Short read Evolinc	261	LC	AT1G03475	-148	AT1G03490	158	NA	NA	NA	no	no	ND	0.961718	NA	no	No	No	NA	no	no	no	Known Gene	Node1	Transcriptional_syntelog	Node4	no	NA	NA	no	Leaf	no	NA	no	NA	No	no
Evolinc_SR_tID_00000220	Evolinc_SR_gID_000209	1	875824	876065	Short read Evolinc	242	HC	AT1G03495	-1348	AT1G03510	22	NA	NA	NA	no	no	ND	0.592348	NA	no	No	No	NA	no	no	no	Species specific	Node0	NA	NA	no	yes	NA	no	Seedling	no	NA	no	NA	Yes	yes
Evolinc_SR_tID_00009225	Evolinc_SR_gID_008823	1	888067	888490	Short read Evolinc	240	HC	AT1G03550	-111	AT1G03560	1665	NA	NA	NA	no	no	ND	0.487519	PIPseq	no	No	No	NA	no	no	no	Homolog	Node1	Transcriptional_syntelog	Node4	no	yes	yes	yes	Leaf	no	NA	no	NA	Yes	yes
Evolinc_LR_tID_00000019	Evolinc_LR_gID_000014	1	888300	890036	Nanopore Evolinc	1493	HC	AT1G03550	-344	AT1G03560	119	NA	NA	NA	no	no	flower	0.392396	PIPseq	no	No	No	Yes	no	no	yes	Known Gene	Node1	Transcriptional_syntelog	Node4	no	yes	yes	no	Leaf	no	NA	no	NA	Yes	yes
Evolinc_SR_tID_00009226	Evolinc_SR_gID_008824	1	889086	889288	Short read Evolinc	203	HC	AT1G03550	-1130	AT1G03560	867	NA	NA	NA	no	no	ND	ND	PIPseq	no	No	No	NA	no	no	yes	Known Gene	Node1	Transcriptional_syntelog	Node4	no	NA	NA	no	ND	no	NA	no	NA	No	no
AT1G08825.1	AT1G08825	1	889095	890027	Araport lincRNA NTR	ND	HC	AT1G03550	-1139	AT1G03560	128	NA	NA	NA	no	no	ND	ND	ND	no	No	No	Yes	no	no	yes	ND	ND	ND	ND	no	ND	ND	no	ND	no	NA	no	NA	No	no
Evolinc_SR_tID_00000221	Evolinc_SR_gID_000210	1	897753	897967	Short read Evolinc	215	HC	AT1G03590	-35	AT1G03600	513	NA	NA	NA	no	no	ND	1	NA	no	No	No	NA	no	no	no	Homolog	Node1	Transcriptional_syntelog	Node4	no	NA	NA	no	Seed	no	NA	no	NA	No	no
Evolinc_SR_tID_00009229	Evolinc_SR_gID_008827	1	898198	898439	Short read Evolinc	242	HC	AT1G03590	-480	AT1G03600	41	NA	NA	NA	yes	no	ND	0.905392	NA	no	No	No	NA	no	no	no	Homolog	Node3	Transcriptional_syntelog	Node4	no	NA	yes	no	Male flower	no	NA	no	NA	Yes	yes
Evolinc_SR_tID_00009230	Evolinc_SR_gID_008828	1	898627	898833	Short read Evolinc Protein coding gene overlap	207	LC	ND	ND	ND	ND	AT1G03600	206	mRNA	ND	ND	ND	ND	ND	ND	No	No	NA	no	no	no	ND	ND	ND	ND	no	no	no	no	ND	no	NA	no	NA	No	yes
Evolinc_SR_tID_00009231	Evolinc_SR_gID_008829	1	900077	900611	Short read Evolinc	535	HC	AT1G03600	-283	AT1G03610	121	NA	NA	NA	no	no	ND	0.981183	NA	no	No	No	NA	no	no	no	Homolog	Node1	Transcriptional_syntelog	Node4	no	NA	NA	no	Leaf	no	NA	no	NA	No	no
Evolinc_SR_tID_00000225	Evolinc_SR_gID_000213	1	903219	903499	Short read Evolinc TE overlap	281	LC	ND	ND	ND	ND	AT1TE02950	255	TE	ND	ND	ND	0.98126	ND	ND	No	No	Yes	no	no	no	ND	ND	ND	ND	no	no	no	no	Fruit	no	NA	no	NA	No	no
Evolinc_SR_tID_00009232	Evolinc_SR_gID_008830	1	903698	903926	Short read Evolinc	229	HC	AT1G03610	-628	AT1G03620	106	NA	NA	NA	no	no	ND	0.990865	NA	no	No	No	Yes	no	no	no	Homolog	Node1	NA	NA	no	NA	NA	no	Fruit	no	NA	no	NA	No	no
Evolinc_SR_tID_00009234	Evolinc_SR_gID_008831	1	906188	907562	Short read Evolinc Protein coding gene overlap	604	LC	ND	ND	ND	ND	AT1G03620	615	mRNA	ND	ND	flower	0.788016	ND	ND	No	No	NA	no	no	no	ND	ND	ND	ND	no	yes	no	no	Male flower	no	NA	no	NA	No	no
AT1G04203.1	AT1G04203	1	913390	913595	Araport lncRNA Protein coding gene overlap	206	LC	ND	ND	ND	ND	AT1G03660	205	mRNA	ND	ND	ND	0.844249	ND	ND	No	No	Yes	no	no	no	ND	ND	ND	ND	no	no	no	no	Stem	no	NA	no	NA	No	yes
Evolinc_SR_tID_00009239	Evolinc_SR_gID_008834	1	922079	922465	Short read Evolinc TE overlap Protein coding gene overlap	387	LC	ND	ND	ND	ND	AT1G03700	19	mRNA	ND	ND	ND	0.965668	ND	ND	No	No	NA	no	no	no	ND	ND	ND	ND	no	no	no	no	Seed	no	NA	no	NA	No	no
Evolinc_SR_tID_00000234	Evolinc_SR_gID_000219	1	926657	926904	Short read Evolinc	248	HC	AT1G03720	-284	AT1G03730	3811	NA	NA	NA	no	no	ND	0.881891	NA	no	No	No	NA	no	no	no	Homolog	Node1	NA	NA	no	NA	NA	no	Flower	no	NA	no	NA	No	no
AT1G04207.1	AT1G04207	1	926989	927200	Araport lincRNA (Ara_lncRNA)	212	HC	AT1G03720	-616	AT1G03730	3515	NA	NA	NA	no	no	ND	0.884548	NA	no	No	No	NA	no	no	no	Homolog	Node1	NA	NA	no	yes	NA	no	Female flower	no	NA	no	NA	No	yes
Evolinc_SR_tID_00000236	Evolinc_SR_gID_000221	1	928542	928982	Short read Evolinc	441	LC	AT1G03720	-2169	AT1G03730	1733	NA	NA	NA	no	no	ND	0.985436	NA	no	No	No	Yes	no	no	no	Homolog	Node1	NA	NA	no	NA	NA	no	Flower	no	NA	no	NA	No	no
Evolinc_SR_tID_00009241	Evolinc_SR_gID_008836	1	929433	929660	Short read Evolinc	228	LC	AT1G03720	-3060	AT1G03730	1055	NA	NA	NA	no	no	ND	ND	NA	no	No	No	NA	no	no	no	Species specific	Node0	NA	NA	no	NA	NA	no	ND	no	NA	no	NA	No	no
Evolinc_SR_tID_00000237	Evolinc_SR_gID_000222	1	929706	929914	Short read Evolinc	209	HC	AT1G03720	-3333	AT1G03730	801	NA	NA	NA	no	no	ND	ND	NA	no	No	No	Yes	no	no	no	Species specific	Node0	NA	NA	no	NA	NA	no	ND	no	NA	no	NA	No	no
Evolinc_SR_tID_00000238	Evolinc_SR_gID_000223	1	930357	930588	Short read Evolinc	232	HC	AT1G03720	-3984	AT1G03730	127	NA	NA	NA	no	no	ND	1	NA	no	No	No	Yes	no	no	no	Species specific	Node0	NA	NA	no	NA	NA	no	Flower	no	NA	no	NA	No	no
Evolinc_SR_tID_00009245	Evolinc_SR_gID_008840	1	937538	937784	Short read Evolinc	247	HC	AT1G03740	-386	AT1G03750	42	NA	NA	NA	no	no	ND	0.98731	NA	no	No	No	NA	no	no	yes	Homolog	Node1	NA	NA	no	NA	NA	no	Flower	no	NA	no	NA	No	no
Evolinc_SR_tID_00009246	Evolinc_SR_gID_008841	1	943544	943769	Short read Evolinc	226	LC	AT1G03760	-167	AT1G03770	803	NA	NA	NA	no	no	ND	ND	NA	no	No	No	NA	no	no	no	Species specific	Node0	NA	NA	no	NA	NA	no	ND	no	NA	no	NA	No	no
Evolinc_SR_tID_00000243	Evolinc_SR_gID_000228	1	951980	953204	Short read Evolinc	1225	HC	AT1G03780	-130	AT1G03790	1086	NA	NA	NA	no	no	ND	0.962764	NA	no	No	No	NA	no	no	no	Known lincRNA	Node4	NA	NA	yes	NA	NA	no	Seed	no	NA	no	NA	No	no
Evolinc_SR_tID_00009248	Evolinc_SR_gID_008843	1	953793	954011	Short read Evolinc	219	LC	AT1G03780	-1943	AT1G03790	279	NA	NA	NA	no	no	ND	1	NA	no	No	No	NA	no	no	no	Homolog	Node1	NA	NA	no	NA	NA	no	Female flower	no	NA	no	NA	No	no
Evolinc_SR_tID_00000244	Evolinc_SR_gID_000229	1	956291	956568	Short read Evolinc	278	LC	AT1G03790	-147	AT1G03800	536	NA	NA	NA	no	no	ND	0.990032	NA	no	No	No	Yes	no	no	no	Species specific	Node0	NA	NA	no	NA	NA	no	Seed	no	NA	no	NA	No	no
Evolinc_SR_tID_00000245	Evolinc_SR_gID_000230	1	961644	962002	Short read Evolinc Protein coding gene overlap	359	LC	ND	ND	ND	ND	AT1G03830	318	mRNA	ND	ND	ND	0.901222	ND	ND	No	No	NA	no	no	no	ND	ND	ND	ND	no	no	no	no	Seed	no	NA	no	NA	No	no
Evolinc_SR_tID_00000246	Evolinc_SR_gID_000231	1	966791	967204	Short read Evolinc	414	HC	AT1G03830	-1	AT1G03840	266	NA	NA	NA	no	no	ND	1	NA	no	No	No	NA	no	no	no	Known Gene	Node4	NA	NA	no	NA	NA	no	Fruit	no	NA	no	NA	No	no
Evolinc_SR_tID_00009252	Evolinc_SR_gID_008847	1	970719	971158	Short read Evolinc	440	HC	AT1G03840	-385	AT1G03850	4713	NA	NA	NA	no	no	ND	ND	NA	no	No	No	NA	no	no	no	Homolog	Node5	NA	NA	no	NA	NA	no	ND	no	NA	no	NA	No	no
Evolinc_SR_tID_00000248	Evolinc_SR_gID_000233	1	975841	976088	Short read Evolinc Protein coding gene overlap	248	LC	ND	ND	ND	ND	AT1G03850	217	mRNA	ND	ND	ND	0.885657	ND	ND	No	No	NA	no	no	no	ND	ND	ND	ND	no	no	yes	no	Stem	no	NA	no	NA	No	yes
Evolinc_SR_tID_00000249	Evolinc_SR_gID_000234	1	978174	978812	Short read Evolinc	639	HC	AT1G03850	-263	AT1G03860	495	NA	NA	NA	yes	no	ND	0.988433	NA	no	No	No	NA	no	no	no	Homolog	Node4	NA	NA	yes	NA	NA	no	Fruit	no	NA	no	NA	No	no
Evolinc_SR_tID_00009256	Evolinc_SR_gID_008851	1	984371	985598	Short read Evolinc	1228	HC	AT1G03870	-827	AT1G03880	153	NA	NA	NA	no	no	ND	0.998388	NA	no	No	No	NA	no	no	no	Known lincRNA	Node4	NA	NA	no	NA	NA	no	Fruit	no	NA	no	NA	No	no
Evolinc_SR_tID_00009257	Evolinc_SR_gID_008852	1	988377	988699	Short read Evolinc	323	LC	AT1G03880	-231	AT1G03890	499	NA	NA	NA	no	no	ND	ND	NA	no	No	No	NA	no	no	no	Species specific	Node0	NA	NA	no	NA	NA	no	ND	no	NA	no	NA	No	no
Evolinc_SR_tID_00009258	Evolinc_SR_gID_008853	1	1000556	1001035	Short read Evolinc Protein coding gene overlap	480	LC	ND	ND	ND	ND	AT1G03910	73	mRNA	ND	ND	ND	0.946093	ND	ND	No	No	NA	no	no	no	ND	ND	ND	ND	no	no	no	no	Male flower	no	NA	no	NA	No	no
Evolinc_SR_tID_00000256	Evolinc_SR_gID_000241	1	1004544	1004745	Short read Evolinc Protein coding gene overlap	202	LC	ND	ND	ND	ND	AT1G03930	57	mRNA	ND	ND	ND	0.964065	ND	ND	No	No	NA	no	no	no	ND	ND	ND	ND	no	no	no	no	Seed	no	NA	no	NA	No	no
Evolinc_SR_tID_00009259	Evolinc_SR_gID_008854	1	1009110	1009351	Short read Evolinc Protein coding gene overlap	242	LC	ND	ND	ND	ND	AT1G04223	79	snoRNA	ND	ND	ND	0.318688	ND	ND	No	No	NA	no	yes	no	ND	ND	ND	ND	no	yes	yes	no	Male flower	no	NA	no	NA	No	yes
Evolinc_SR_tID_00000257	Evolinc_SR_gID_000242	1	1013458	1013675	Short read Evolinc Protein coding gene overlap	218	LC	ND	ND	ND	ND	AT1G03960	32	mRNA	ND	ND	ND	0.990685	ND	ND	No	No	NA	no	no	no	ND	ND	ND	ND	no	no	no	no	Male flower	no	NA	no	NA	No	no
Evolinc_SR_tID_00000261	Evolinc_SR_gID_000246	1	1029752	1031197	Short read Evolinc Protein coding gene overlap	1446	LC	ND	ND	ND	ND	AT1G04010	240	mRNA	ND	ND	ND	0.940818	ND	ND	No	No	Yes	no	no	no	ND	ND	ND	ND	no	no	no	no	Fruit	no	NA	no	NA	No	no
Evolinc_SR_tID_00009265	Evolinc_SR_gID_008860	1	1044582	1044800	Short read Evolinc	219	LC	AT1G04040	-695	AT1G04050	798	NA	NA	NA	no	no	ND	1	NA	no	No	No	NA	no	no	no	Homolog	Node1	NA	NA	no	NA	NA	no	Leaf	no	NA	no	NA	No	no
Evolinc_SR_tID_00000262	Evolinc_SR_gID_000247	1	1044752	1044968	Short read Evolinc	217	LC	AT1G04040	-865	AT1G04050	630	NA	NA	NA	no	no	ND	ND	NA	no	No	No	NA	no	no	no	Homolog	Node3	NA	NA	no	NA	NA	no	ND	no	NA	no	NA	No	no
Evolinc_SR_tID_00000263	Evolinc_SR_gID_000248	1	1045073	1045338	Short read Evolinc	266	LC	AT1G04040	-1186	AT1G04050	260	NA	NA	NA	no	no	ND	ND	NA	no	No	No	NA	no	no	no	Homolog	Node1	NA	NA	no	NA	NA	no	ND	no	NA	no	NA	No	no
Evolinc_SR_tID_00000264	Evolinc_SR_gID_000249	1	1049475	1050548	Short read Evolinc Protein coding gene overlap	1074	LC	ND	ND	ND	ND	AT1G04070	43	mRNA	ND	ND	ND	0.85078	ND	ND	No	No	NA	no	no	no	ND	ND	ND	ND	no	no	no	no	Male flower	no	NA	no	NA	No	no
Evolinc_SR_tID_00009267	Evolinc_SR_gID_008862	1	1056838	1057072	Short read Evolinc Protein coding gene overlap	235	LC	ND	ND	ND	ND	AT1G04090	31	mRNA	ND	ND	ND	0.919659	ND	ND	No	No	NA	no	no	no	ND	ND	ND	ND	no	no	no	no	Male flower	no	NA	no	NA	No	no
Evolinc_SR_tID_00000265	Evolinc_SR_gID_000250	1	1063888	1064365	Short read Evolinc Protein coding gene overlap	478	LC	ND	ND	ND	ND	AT1G04120	101	mRNA	ND	ND	ND	0.87221	ND	ND	No	No	NA	no	no	no	ND	ND	ND	ND	yes	yes	no	no	Female flower	no	NA	no	NA	No	no
Evolinc_SR_tID_00000266	Evolinc_SR_gID_000251	1	1071294	1071512	Short read Evolinc	219	LC	AT1G04120	-214	AT1G04130	1762	NA	NA	NA	no	no	ND	ND	NA	no	No	No	NA	no	no	no	Homolog	Node1	Transcriptional_syntelog	Node2	no	NA	NA	no	ND	no	NA	no	NA	No	no
Evolinc_SR_tID_00000267	Evolinc_SR_gID_000252	1	1071974	1072444	Short read Evolinc	471	LC	AT1G04120	-894	AT1G04130	830	NA	NA	NA	no	no	ND	ND	NA	no	No	No	NA	no	no	no	Homolog	Node1	Transcriptional_syntelog	Node2	no	NA	NA	no	ND	no	NA	no	NA	No	no
AT1G04243.1	AT1G04243	1	1072574	1072780	Araport lincRNA (Ara_lncRNA)	207	HC	AT1G04120	-1494	AT1G04130	494	NA	NA	NA	no	no	ND	0.972238	NA	no	No	No	NA	no	no	no	Homolog	Node1	Transcriptional_syntelog	Node2	no	NA	NA	no	Stem	no	NA	no	NA	No	no
Evolinc_SR_tID_00000268	Evolinc_SR_gID_000253	1	1072993	1073378	Short read Evolinc Protein coding gene overlap	386	LC	ND	ND	ND	ND	AT1G04130	104	mRNA	ND	ND	ND	0.643698	ND	ND	No	No	NA	no	no	no	ND	ND	ND	ND	no	yes	no	no	Seed	no	NA	no	NA	No	no
Evolinc_SR_tID_00000269	Evolinc_SR_gID_000254	1	1080974	1081187	Short read Evolinc Protein coding gene overlap	214	LC	ND	ND	ND	ND	AT1G04150	163	mRNA	ND	ND	ND	0.94169	ND	ND	No	No	NA	no	no	no	ND	ND	ND	ND	no	no	no	no	Flower	no	NA	no	NA	No	no
Evolinc_SR_tID_00009272	Evolinc_SR_gID_008867	1	1086163	1086494	Short read Evolinc Protein coding gene overlap	332	LC	ND	ND	ND	ND	AT1G04160	324	mRNA	ND	ND	ND	0.680123	ND	ND	No	No	NA	no	no	no	ND	ND	ND	ND	no	yes	yes	no	Male flower	no	NA	no	NA	No	yes
Evolinc_SR_tID_00009273	Evolinc_SR_gID_008868	1	1096154	1096857	Short read Evolinc Protein coding gene overlap	704	LC	ND	ND	ND	ND	AT1G04160	356	mRNA	ND	ND	ND	0.889325	ND	ND	No	No	NA	no	no	no	ND	ND	ND	ND	no	no	no	no	Male flower	no	NA	no	NA	No	no
Evolinc_SR_tID_00009274	Evolinc_SR_gID_008869	1	1101075	1101462	Short read Evolinc	388	LC	AT1G04170	-1174	AT1G04180	3031	NA	NA	NA	no	no	ND	ND	NA	no	No	No	NA	no	no	no	Homolog	Node1	Transcriptional_syntelog	Node2	no	NA	NA	no	ND	no	NA	no	NA	No	no
Evolinc_SR_tID_00000274	Evolinc_SR_gID_000259	1	1101971	1102242	Short read Evolinc	272	LC	AT1G04170	-2070	AT1G04180	2251	NA	NA	NA	no	no	ND	ND	NA	no	No	No	NA	no	no	no	Homolog	Node2	NA	NA	no	NA	NA	no	ND	no	NA	no	NA	No	no
Evolinc_SR_tID_00000275	Evolinc_SR_gID_000260	1	1103041	1103643	Short read Evolinc	603	HC	AT1G04170	-3140	AT1G04180	850	NA	NA	NA	no	no	ND	ND	NA	no	No	No	NA	no	no	no	Homolog	Node4	NA	NA	no	NA	NA	no	ND	no	NA	no	NA	No	no
Evolinc_SR_tID_00000276	Evolinc_SR_gID_000261	1	1103938	1104256	Short read Evolinc	319	LC	AT1G04170	-4037	AT1G04180	237	NA	NA	NA	no	no	ND	ND	NA	no	No	No	NA	no	no	no	Homolog	Node2	NA	NA	no	NA	NA	no	ND	no	NA	no	NA	No	no
Evolinc_SR_tID_00009278	Evolinc_SR_gID_008873	1	1109134	1109419	Short read Evolinc Protein coding gene overlap	286	LC	ND	ND	ND	ND	AT1G04200	24	mRNA	ND	ND	ND	0.991116	ND	ND	No	No	NA	no	no	no	ND	ND	ND	ND	no	no	no	no	Seed	no	NA	no	NA	No	no
Evolinc_LR_tID_00000020	Evolinc_LR_gID_000015	1	1122527	1122761	Long Read Evolinc Protein coding gene overlap	235	LC	ND	ND	ND	ND	AT1G04220	234	mRNA	ND	ND	ND	0.988435	ND	ND	No	No	NA	no	no	no	ND	ND	ND	ND	no	no	no	no	Seedling	no	NA	no	NA	No	no
Evolinc_SR_tID_00009281	Evolinc_SR_gID_008876	1	1124160	1125410	Short read Evolinc	1251	LC	AT1G04220	-1374	AT1G04230	105	NA	NA	NA	no	no	ND	0.950127	NA	no	No	No	NA	no	no	no	Homolog	Node4	NA	NA	no	NA	NA	yes	Fruit	no	NA	no	NA	No	no
Evolinc_SR_tID_00000281	Evolinc_SR_gID_000266	1	1133336	1134228	Short read Evolinc	893	HC	AT1G04240	-3647	AT1G04250	1850	NA	NA	NA	no	no	ND	ND	NA	no	No	No	Yes	no	no	no	Known lincRNA	Node4	NA	NA	no	NA	NA	no	ND	no	NA	no	NA	No	no
AT1G04253.1	AT1G04253	1	1134308	1134997	Araport lincRNA (Ara_lncRNA)	690	HC	AT1G04240	-4619	AT1G04250	1081	NA	NA	NA	no	no	ND	ND	NA	no	No	No	Yes	no	no	no	Known lincRNA	Node4	NA	NA	no	NA	NA	no	ND	no	NA	no	NA	No	no
Evolinc_SR_tID_00000283	Evolinc_SR_gID_000268	1	1138643	1139114	Short read Evolinc Protein coding gene overlap	472	LC	ND	ND	ND	ND	AT1G04250	20	mRNA	ND	ND	ND	ND	ND	ND	No	No	Yes	no	no	no	ND	ND	ND	ND	no	no	no	no	ND	no	NA	no	NA	No	no
Evolinc_SR_tID_00009286	Evolinc_SR_gID_008881	1	1139510	1140232	Short read Evolinc	723	HC	AT1G04250	-847	AT1G04260	46	NA	NA	NA	no	no	ND	0.968072	NA	no	No	No	Yes	no	no	no	Homolog	Node4	NA	NA	no	NA	NA	no	Female flower	no	NA	no	NA	No	no
Evolinc_SR_tID_00000285	Evolinc_SR_gID_000270	1	1146814	1147519	Short read Evolinc Protein coding gene overlap	706	LC	ND	ND	ND	ND	AT1G04290	222	mRNA	ND	ND	ND	0.867275	ND	ND	No	No	NA	no	no	no	ND	ND	ND	ND	no	yes	no	no	Male flower	no	NA	no	NA	No	no
Evolinc_SR_tID_00009291	Evolinc_SR_gID_008886	1	1159298	1160056	Short read Evolinc	759	HC	AT1G04310	-1485	AT1G04330	1233	NA	NA	NA	no	no	ND	0.983067	NA	no	No	No	Yes	no	no	no	Homolog	Node2	NA	NA	no	NA	NA	no	Flower	no	NA	no	NA	No	no
Evolinc_SR_tID_00000289	Evolinc_SR_gID_000274	1	1169036	1169301	Short read Evolinc	266	HC	AT1G04360	-2	AT1G04370	5732	NA	NA	NA	no	no	ND	ND	NA	no	No	No	NA	no	no	no	Known lincRNA	Node4	NA	NA	no	NA	NA	no	ND	no	NA	no	NA	No	no
Evolinc_SR_tID_00000290	Evolinc_SR_gID_000275	1	1169579	1170273	Short read Evolinc	695	HC	AT1G04360	-545	AT1G04370	4760	NA	NA	NA	no	no	ND	ND	NA	no	No	No	NA	no	no	no	Known lincRNA	Node2	NA	NA	no	NA	NA	no	ND	no	NA	no	NA	No	no
Evolinc_SR_tID_00009296	Evolinc_SR_gID_008891	1	1170363	1171013	Short read Evolinc	651	HC	AT1G04360	-1329	AT1G04370	4020	NA	NA	NA	no	no	ND	0.988114	NA	no	No	No	Yes	no	no	no	Homolog	Node1	NA	NA	no	NA	NA	no	Seed	no	NA	no	NA	No	no
Evolinc_SR_tID_00000292	Evolinc_SR_gID_000277	1	1173799	1174068	Short read Evolinc	270	LC	AT1G04360	-4765	AT1G04370	965	NA	NA	NA	no	no	ND	ND	NA	no	No	No	NA	no	no	no	Species specific	Node0	NA	NA	no	NA	NA	no	ND	no	NA	no	NA	No	no
Evolinc_SR_tID_00009297	Evolinc_SR_gID_008892	1	1174197	1174876	Short read Evolinc TE overlap	680	LC	ND	ND	ND	ND	AT1TE03830	442	TE	ND	ND	ND	ND	ND	ND	No	No	NA	no	no	no	ND	ND	ND	ND	no	no	no	no	ND	no	NA	no	NA	No	no
Evolinc_SR_tID_00009298	Evolinc_SR_gID_008893	1	1174941	1175153	Short read Evolinc Protein coding gene overlap	213	LC	ND	ND	ND	ND	AT1TE03835	17	TE	ND	ND	ND	ND	ND	ND	No	No	NA	no	no	no	ND	ND	ND	ND	no	no	no	no	ND	no	NA	no	NA	No	no
Evolinc_SR_tID_00000294	Evolinc_SR_gID_000279	1	1176252	1176671	Short read Evolinc Protein coding gene overlap	420	LC	ND	ND	ND	ND	AT1G04380	127	mRNA	ND	ND	ND	0.969232	ND	ND	No	No	Yes	no	no	no	ND	ND	ND	ND	no	no	no	no	Seed	no	NA	no	NA	No	no
AT1G04257.1	AT1G04257	1	1178925	1179176	Araport lincRNA (Ara_lncRNA)	252	HC	AT1G04380	-437	AT1G04390	134	NA	NA	NA	no	no	flower	0.838215	NA	no	No	No	NA	no	no	no	Homolog	Node3	NA	NA	no	NA	NA	no	Male flower	no	NA	no	NA	No	no
Evolinc_SR_tID_00000296	Evolinc_SR_gID_000281	1	1184270	1185042	Short read Evolinc	773	HC	AT1G04390	-566	AT1G04400	470	NA	NA	NA	no	no	ND	0.983032	NA	no	No	No	NA	no	no	yes	Species specific	Node0	NA	NA	no	NA	NA	no	Seed	no	NA	no	NA	No	no
Evolinc_SR_tID_00000297	Evolinc_SR_gID_000282	1	1188557	1189019	Short read Evolinc Protein coding gene overlap	463	LC	ND	ND	ND	ND	AT1G04400	139	mRNA	ND	ND	ND	0.974232	ND	ND	No	No	NA	no	no	no	ND	ND	ND	ND	no	no	no	no	Leaf	no	NA	no	NA	No	no
AT1G04425.1	AT1G04425	1	1194187	1196889	Araport lincRNA (Ara_long_ncRNA)	457	HC	AT1G04420	-303	AT1G04430	1067	NA	NA	NA	no	no	flower	0.602626	NA	no	No	No	NA	no	no	yes	Species specific	Node0	NA	NA	no	yes	yes	yes	Seed	yes	Cis	no	NA	Yes	yes
AT1G08835.1	AT1G08835	1	1195528	1196657	Araport lincRNA NTR	ND	HC	AT1G04420	-1644	AT1G04430	1299	NA	NA	NA	no	no	ND	ND	ND	no	No	No	NA	no	no	no	ND	ND	ND	ND	no	ND	ND	no	ND	yes	Cis	no	NA	No	no
AT1G08835.2	AT1G08835	1	1195650	1196657	Araport lincRNA NTR	ND	HC	AT1G04420	-1766	AT1G04430	1299	NA	NA	NA	no	no	ND	ND	ND	no	No	No	NA	no	no	no	ND	ND	ND	ND	no	ND	ND	no	ND	yes	Cis	no	NA	No	no
Evolinc_SR_tID_00009303	Evolinc_SR_gID_008898	1	1197314	1197896	Short read Evolinc	583	HC	AT1G04420	-3430	AT1G04430	60	NA	NA	NA	no	no	ND	0.979322	NA	no	No	No	NA	no	no	no	Homolog	Node2	NA	NA	no	NA	NA	no	Fruit	no	NA	no	NA	No	no
Evolinc_SR_tID_00009304	Evolinc_SR_gID_008899	1	1201942	1202166	Short read Evolinc Protein coding gene overlap	225	LC	ND	ND	ND	ND	AT1TE03915	92	TE	ND	ND	ND	1	ND	ND	No	No	NA	no	no	no	ND	ND	ND	ND	no	no	no	no	Female flower	no	NA	no	NA	No	no
Evolinc_SR_tID_00009305	Evolinc_SR_gID_008900	1	1206057	1207316	Short read Evolinc Protein coding gene overlap	1260	LC	ND	ND	ND	ND	AT1TE03930	546	TE	ND	ND	ND	0.983026	ND	ND	No	No	NA	no	no	no	ND	ND	ND	ND	no	no	no	no	Stem	no	NA	no	NA	No	no
Evolinc_SR_tID_00009306	Evolinc_SR_gID_008901	1	1207866	1208066	Short read Evolinc Protein coding gene overlap	201	LC	ND	ND	ND	ND	AT1G04445	73	mRNA	ND	ND	ND	0.827291	ND	ND	No	No	NA	no	no	no	ND	ND	ND	ND	no	no	no	no	Male flower	no	NA	no	NA	No	no
Evolinc_SR_tID_00000298	Evolinc_SR_gID_000283	1	1208095	1208443	Short read Evolinc	349	LC	AT1G04445	-156	AT1G04450	78	NA	NA	NA	no	no	ND	0.969977	NA	no	No	No	NA	no	no	no	Species specific	Node0	NA	NA	no	yes	NA	no	Male flower	no	NA	no	NA	No	no
Evolinc_SR_tID_00009307	Evolinc_SR_gID_008902	1	1210552	1211006	Short read Evolinc Protein coding gene overlap	455	LC	ND	ND	ND	ND	AT1G04455	70	mRNA	ND	ND	ND	0.875299	ND	ND	No	No	NA	no	no	no	ND	ND	ND	ND	no	yes	no	no	Male flower	no	NA	no	NA	No	no
Evolinc_SR_tID_00000301	Evolinc_SR_gID_000286	1	1214889	1215884	Short read Evolinc	996	HC	SCONS_00000194	-48	AT1G04480	41	NA	NA	NA	yes	no	ND	0.960786	PIPseq	no	No	No	NA	no	yes	no	Homolog	Node6	NA	NA	no	yes	NA	no	Male flower	no	NA	no	NA	No	no
Evolinc_SR_tID_00000303	Evolinc_SR_gID_000288	1	1220396	1220630	Short read Evolinc Protein coding gene overlap	235	LC	ND	ND	ND	ND	AT1G04490	234	mRNA	ND	ND	ND	0.988309	ND	ND	No	No	NA	no	no	no	ND	ND	ND	ND	no	no	no	no	Stem	no	NA	no	NA	No	no
Evolinc_SR_tID_00000304	Evolinc_SR_gID_000289	1	1221105	1221418	Short read Evolinc Protein coding gene overlap	314	LC	ND	ND	ND	ND	AT1G04500	7	mRNA	ND	ND	ND	1	ND	ND	No	No	NA	no	no	no	ND	ND	ND	ND	no	no	no	no	Leaf	no	NA	no	NA	No	no
Evolinc_SR_tID_00009312	Evolinc_SR_gID_008907	1	1224896	1225323	Short read Evolinc	428	HC	AT1G04500	-357	AT1G04510	1160	NA	NA	NA	no	no	ND	0.989462	NA	no	No	No	NA	no	no	no	Known lincRNA	Node4	NA	NA	no	NA	NA	no	Male flower	no	NA	no	NA	No	no
Evolinc_SR_tID_00009313	Evolinc_SR_gID_008908	1	1230909	1231112	Short read Evolinc Protein coding gene overlap	204	LC	ND	ND	ND	ND	AT1G04510	38	mRNA	ND	ND	ND	0.938694	ND	ND	No	No	NA	no	no	no	ND	ND	ND	ND	yes	no	yes	no	Seedling	no	NA	no	NA	No	yes
Evolinc_SR_tID_00009315	Evolinc_SR_gID_008910	1	1236353	1237242	Short read Evolinc Protein coding gene overlap	890	LC	ND	ND	ND	ND	AT1G04540	488	mRNA	ND	ND	seedling	0.90972	ND	ND	No	No	NA	no	no	no	ND	ND	ND	ND	no	no	yes	no	Seed	yes	Cis	no	NA	No	yes
Evolinc_SR_tID_00000306	Evolinc_SR_gID_000291	1	1239130	1239535	Short read Evolinc Protein coding gene overlap	406	LC	ND	ND	ND	ND	AT1G04540	69	mRNA	ND	ND	flower	0.972013	ND	ND	No	No	NA	no	no	no	ND	ND	ND	ND	no	yes	no	no	Male flower	yes	Cis	no	NA	No	no
Evolinc_SR_tID_00000307	Evolinc_SR_gID_000292	1	1239881	1240124	Short read Evolinc	244	LC	AT1G04540	-682	AT1G04550	170	NA	NA	NA	no	no	ND	0.972513	NA	no	No	No	NA	no	no	no	Homolog	Node1	NA	NA	no	NA	NA	no	Fruit	yes	Cis	no	NA	No	no
Evolinc_SR_tID_00009316	Evolinc_SR_gID_008911	1	1246189	1246623	Short read Evolinc Protein coding gene overlap	435	LC	ND	ND	ND	ND	AT1G04570	22	mRNA	ND	ND	ND	0.966466	ND	ND	No	No	Yes	no	no	no	ND	ND	ND	ND	no	no	no	no	Seed	no	NA	no	NA	No	no
Evolinc_SR_tID_00000308	Evolinc_SR_gID_000293	1	1248943	1251733	Short read Evolinc	1064	HC	AT1G04570	-67	AT1G04580	272	NA	NA	NA	no	no	flower	0.870148	PIPseq	no	No	No	Yes	no	no	yes	Homolog	Node2	NA	NA	no	yes	yes	no	Male flower	no	NA	no	NA	Yes	no
AT1G08855.1	AT1G08855	1	1249571	1251648	Araport lincRNA NTR	ND	HC	AT1G04570	-695	AT1G04580	357	NA	NA	NA	no	no	ND	ND	ND	no	No	No	Yes	no	no	yes	ND	ND	ND	ND	no	ND	ND	no	ND	no	NA	no	NA	No	no
Evolinc_SR_tID_00000309	Evolinc_SR_gID_000294	1	1250006	1250768	Short read Evolinc	763	HC	AT1G04570	-1130	AT1G04580	1237	NA	NA	NA	no	no	ND	0.966107	PIPseq	no	No	No	NA	no	no	yes	Known Gene	Node1	NA	NA	no	yes	NA	no	Male flower	no	NA	no	NA	Yes	no
AT1G08855.2	AT1G08855	1	1251045	1251697	Araport lincRNA NTR	ND	HC	AT1G04570	-2169	AT1G04580	308	NA	NA	NA	no	no	ND	ND	ND	no	No	No	Yes	no	no	yes	ND	ND	ND	ND	no	ND	ND	no	ND	no	NA	no	NA	No	no
Evolinc_SR_tID_00000310	Evolinc_SR_gID_000295	1	1257988	1258522	Short read Evolinc	535	HC	AT1G04580	-95	AT1G04590	34	NA	NA	NA	no	no	ND	0.959456	NA	no	No	No	NA	no	no	no	Known Gene	Node2	NA	NA	no	NA	NA	no	Fruit	no	NA	no	NA	Yes	no
Evolinc_SR_tID_00009323	Evolinc_SR_gID_008918	1	1261708	1262117	Short read Evolinc Protein coding gene overlap	410	LC	ND	ND	ND	ND	AT1G04600	355	mRNA	ND	ND	ND	0.895587	ND	ND	No	No	NA	no	no	no	ND	ND	ND	ND	no	yes	no	no	Male flower	no	NA	no	NA	No	no
Evolinc_SR_tID_00009324	Evolinc_SR_gID_008919	1	1272383	1272613	Short read Evolinc Protein coding gene overlap	231	LC	ND	ND	ND	ND	AT1G04600	205	mRNA	ND	ND	ND	0.961583	ND	ND	No	No	Yes	no	no	no	ND	ND	ND	ND	no	no	no	no	Male flower	no	NA	no	NA	No	no
Evolinc_SR_tID_00009325	Evolinc_SR_gID_008920	1	1272980	1273208	Short read Evolinc	229	HC	AT1G04600	-392	AT1G04610	6143	NA	NA	NA	no	no	ND	ND	NA	no	No	No	NA	no	no	no	Homolog	Node3	NA	NA	no	NA	NA	no	ND	no	NA	no	NA	No	no
Evolinc_SR_tID_00000312	Evolinc_SR_gID_000297	1	1273396	1273621	Short read Evolinc	226	HC	AT1G04600	-808	AT1G04610	5730	NA	NA	NA	no	no	ND	ND	NA	no	No	No	NA	no	no	no	Homolog	Node2	NA	NA	no	NA	NA	no	ND	no	NA	no	NA	No	no
Evolinc_SR_tID_00000313	Evolinc_SR_gID_000298	1	1276888	1277087	Short read Evolinc	200	LC	AT1G04600	-4300	AT1G04610	2264	NA	NA	NA	no	no	ND	ND	NA	no	No	No	NA	no	no	no	Homolog	Node3	NA	NA	no	NA	NA	no	ND	no	NA	no	NA	No	no
Evolinc_SR_tID_00009326	Evolinc_SR_gID_008921	1	1277536	1277736	Short read Evolinc	201	LC	AT1G04600	-4948	AT1G04610	1615	NA	NA	NA	no	no	ND	ND	NA	no	No	No	NA	no	no	no	Species specific	Node0	NA	NA	no	NA	NA	no	ND	no	NA	no	NA	No	no
Evolinc_SR_tID_00000314	Evolinc_SR_gID_000299	1	1277851	1278085	Short read Evolinc	235	LC	AT1G04600	-5263	AT1G04610	1266	NA	NA	NA	no	no	ND	ND	NA	no	No	No	NA	no	no	no	Species specific	Node0	NA	NA	no	NA	NA	no	ND	no	NA	no	NA	No	no
Evolinc_SR_tID_00000315	Evolinc_SR_gID_000300	1	1278576	1279387	Short read Evolinc Protein coding gene overlap	812	LC	ND	ND	ND	ND	AT1G04610	36	mRNA	ND	ND	ND	ND	ND	ND	No	No	NA	no	no	no	ND	ND	ND	ND	no	no	no	no	ND	no	NA	no	NA	No	no
Evolinc_SR_tID_00000317	Evolinc_SR_gID_000302	1	1282362	1282687	Short read Evolinc Protein coding gene overlap	326	LC	ND	ND	ND	ND	AT1G04620	325	mRNA	ND	ND	ND	ND	ND	ND	No	No	Yes	no	no	no	ND	ND	ND	ND	no	no	no	no	ND	no	NA	no	NA	No	no
Evolinc_SR_tID_00000318	Evolinc_SR_gID_000303	1	1287351	1287776	Short read Evolinc	426	HC	AT1G04620	-732	AT1G04625	55	NA	NA	NA	no	no	ND	0.976046	NA	no	No	No	NA	no	no	no	Species specific	Node0	NA	NA	no	NA	NA	no	Seed	no	NA	no	NA	No	no
Evolinc_SR_tID_00000319	Evolinc_SR_gID_000304	1	1294410	1294647	Short read Evolinc Protein coding gene overlap	238	LC	ND	ND	ND	ND	AT1G04650	20	mRNA	ND	ND	ND	0.989224	ND	ND	No	No	NA	no	no	no	ND	ND	ND	ND	no	no	no	no	Leaf	no	NA	no	NA	No	no
AT1G04283.1	AT1G04283	1	1299553	1299796	Araport lincRNA (Ara_lncRNA)	244	HC	AT1G04650	-530	AT1G04660	572	NA	NA	NA	no	no	ND	0.981726	NA	no	No	No	NA	no	no	no	Homolog	Node1	Transcriptional_syntelog	Node4	no	NA	NA	no	Seed	no	NA	no	NA	No	no
Evolinc_SR_tID_00000321	Evolinc_SR_gID_000306	1	1300220	1300461	Short read Evolinc Protein coding gene overlap	242	LC	ND	ND	ND	ND	AT1G04660	93	mRNA	ND	ND	ND	0.984264	ND	ND	No	No	NA	no	no	no	ND	ND	ND	ND	no	no	no	no	Seed	no	NA	no	NA	No	no
Evolinc_SR_tID_00000322	Evolinc_SR_gID_000307	1	1308545	1308747	Short read Evolinc	203	HC	AT1G04680	-572	AT1G04690	4696	NA	NA	NA	no	no	ND	ND	NA	no	No	No	NA	no	no	no	Species specific	Node0	NA	NA	no	NA	NA	no	ND	no	NA	no	NA	No	no
Evolinc_SR_tID_00009333	Evolinc_SR_gID_008928	1	1308974	1309271	Short read Evolinc	298	LC	AT1G04680	-1001	AT1G04690	4172	NA	NA	NA	no	no	ND	ND	NA	no	No	No	NA	no	no	no	Homolog	Node1	NA	NA	no	NA	NA	no	ND	no	NA	no	NA	No	no
Evolinc_SR_tID_00000323	Evolinc_SR_gID_000308	1	1309203	1309537	Short read Evolinc	335	LC	AT1G04680	-1230	AT1G04690	3906	NA	NA	NA	no	no	ND	ND	NA	no	No	No	NA	no	no	no	Homolog	Node4	NA	NA	no	NA	NA	no	ND	no	NA	no	NA	No	no
Evolinc_SR_tID_00009334	Evolinc_SR_gID_008929	1	1311176	1311570	Short read Evolinc	395	LC	AT1G04680	-3203	AT1G04690	1873	NA	NA	NA	no	no	ND	0.98827	NA	no	No	No	NA	no	no	no	Homolog	Node1	NA	NA	no	NA	NA	no	Seed	no	NA	no	NA	No	no
Evolinc_SR_tID_00009335	Evolinc_SR_gID_008930	1	1311865	1312462	Short read Evolinc	598	HC	AT1G04680	-3892	AT1G04690	981	NA	NA	NA	no	no	ND	ND	NA	no	No	No	NA	no	no	no	Homolog	Node4	NA	NA	no	NA	NA	no	ND	no	NA	no	NA	No	no
Evolinc_SR_tID_00000324	Evolinc_SR_gID_000309	1	1312636	1313121	Short read Evolinc	486	LC	AT1G04680	-4663	AT1G04690	322	NA	NA	NA	no	no	ND	ND	NA	no	No	No	NA	no	no	no	Homolog	Node1	NA	NA	no	NA	NA	no	ND	no	NA	no	NA	No	no
Evolinc_SR_tID_00009336	Evolinc_SR_gID_008931	1	1315791	1316135	Short read Evolinc Protein coding gene overlap	345	LC	ND	ND	ND	ND	AT1G04690	32	mRNA	ND	ND	ND	0.965891	ND	ND	No	No	NA	no	no	no	ND	ND	ND	ND	no	no	no	no	Flower	no	NA	no	NA	No	no
Evolinc_SR_tID_00009337	Evolinc_SR_gID_008932	1	1321266	1321465	Short read Evolinc	200	HC	AT1G04700	-266	AT1G04710	420	NA	NA	NA	no	no	ND	0.960189	NA	no	No	No	NA	no	no	no	Species specific	Node0	NA	NA	no	NA	NA	no	Fruit	no	NA	no	NA	No	no
Evolinc_SR_tID_00000325	Evolinc_SR_gID_000310	1	1331134	1331437	Short read Evolinc Protein coding gene overlap	304	LC	ND	ND	ND	ND	AT1G04730	35	mRNA	ND	ND	ND	0.964382	ND	ND	No	No	NA	no	no	no	ND	ND	ND	ND	no	no	no	no	Seed	no	NA	no	NA	No	no
AT1G04287.1	AT1G04287	1	1333696	1334012	Araport lincRNA (Ara_lncRNA)	317	HC	AT1G04750	-45	AT1G04760	521	NA	NA	NA	no	no	ND	0.960055	NA	no	No	No	NA	no	no	no	Homolog	Node2	Transcriptional_syntelog	Node4	no	NA	NA	no	Seed	no	NA	no	NA	No	no
Evolinc_SR_tID_00000327	Evolinc_SR_gID_000312	1	1334543	1334757	Short read Evolinc Protein coding gene overlap	215	LC	ND	ND	ND	ND	AT1G04760	214	mRNA	ND	ND	ND	0.696324	ND	ND	No	No	NA	no	no	no	ND	ND	ND	ND	no	yes	no	no	Female flower	no	NA	no	NA	No	yes
Evolinc_SR_tID_00000328	Evolinc_SR_gID_000313	1	1337976	1338295	Short read Evolinc	320	LC	AT1G04770	-127	AT1G04778	1293	NA	NA	NA	no	no	ND	0.931336	NA	no	No	No	NA	no	no	no	Homolog	Node1	Transcriptional_syntelog	Node4	yes	NA	NA	no	Fruit	no	NA	no	NA	No	no
Evolinc_SR_tID_00009342	Evolinc_SR_gID_008937	1	1338455	1339037	Short read Evolinc	583	HC	AT1G04770	-606	AT1G04778	551	NA	NA	NA	no	no	ND	0.979154	NA	no	No	No	NA	no	no	no	Homolog	Node2	Transcriptional_syntelog	Node4	no	NA	NA	no	Fruit	no	NA	no	NA	No	no
Evolinc_SR_tID_00000330	Evolinc_SR_gID_000315	1	1339532	1339888	Short read Evolinc Protein coding gene overlap	357	LC	ND	ND	ND	ND	AT1G04778	300	mRNA	ND	ND	ND	0.972965	ND	ND	No	No	NA	no	no	no	ND	ND	ND	ND	no	no	no	no	Male flower	no	NA	no	NA	No	no
Evolinc_SR_tID_00009344	Evolinc_SR_gID_008939	1	1343599	1343836	Short read Evolinc Protein coding gene overlap	238	LC	ND	ND	ND	ND	AT1G04780	194	mRNA	ND	ND	ND	0.8958	ND	ND	No	No	NA	no	no	no	ND	ND	ND	ND	no	no	no	no	Fruit	no	NA	no	NA	No	no
Evolinc_SR_tID_00000334	Evolinc_SR_gID_000319	1	1362060	1362865	Short read Evolinc Protein coding gene overlap	806	LC	ND	ND	ND	ND	AT1G04840	638	mRNA	ND	ND	ND	0.963193	ND	ND	No	No	NA	yes	no	no	ND	ND	ND	ND	no	no	no	no	Seedling	no	NA	no	NA	No	no
Evolinc_SR_tID_00000335	Evolinc_SR_gID_000320	1	1379824	1380051	Short read Evolinc TE overlap	228	LC	ND	ND	ND	ND	AT1TE04500	177	TE	ND	ND	ND	ND	ND	ND	No	No	NA	no	no	no	ND	ND	ND	ND	no	no	no	no	ND	no	NA	no	NA	No	no
AT1G04293.1	AT1G04293	1	1382790	1383059	Araport lncRNA Protein coding gene overlap	270	LC	ND	ND	ND	ND	AT1G04895	51	mRNA	ND	ND	flower	0.919269	ND	ND	No	No	NA	no	no	no	ND	ND	ND	ND	no	yes	no	no	Male flower	no	NA	no	NA	No	yes
Evolinc_SR_tID_00009353	Evolinc_SR_gID_008948	1	1383367	1383686	Short read Evolinc TE overlap Protein coding gene overlap	320	LC	ND	ND	ND	ND	AT1G04895	55	mRNA	ND	ND	ND	0.987916	ND	ND	No	No	NA	no	no	no	ND	ND	ND	ND	no	no	no	no	Male flower	no	NA	no	NA	No	no
Evolinc_SR_tID_00000340	Evolinc_SR_gID_000325	1	1418499	1419072	Short read Evolinc Protein coding gene overlap	574	LC	ND	ND	ND	ND	AT1G04985	528	mRNA	ND	ND	leaf	0.945631	ND	ND	No	No	NA	no	no	no	ND	ND	ND	ND	no	no	no	no	Seed	no	NA	no	NA	No	no
Evolinc_SR_tID_00000341	Evolinc_SR_gID_000326	1	1422478	1423068	Short read Evolinc	591	HC	AT1G04990	-615	AT1G05000	2471	NA	NA	NA	no	no	ND	0.972062	NA	no	No	No	NA	no	no	no	Homolog	Node1	NA	NA	no	NA	NA	no	Male flower	no	NA	no	NA	No	no
Evolinc_SR_tID_00009356	Evolinc_SR_gID_008951	1	1423394	1424411	Short read Evolinc	1018	HC	AT1G04990	-1531	AT1G05000	1128	NA	NA	NA	no	no	ND	0.981056	NA	no	No	No	Yes	no	no	no	Homolog	Node4	NA	NA	no	NA	NA	no	Leaf	no	NA	no	NA	No	no
Evolinc_SR_tID_00000344	Evolinc_SR_gID_000329	1	1425316	1425572	Short read Evolinc Protein coding gene overlap	257	LC	ND	ND	ND	ND	AT1G05000	33	mRNA	ND	ND	ND	0.899668	ND	ND	No	No	NA	no	no	no	ND	ND	ND	ND	no	no	no	no	Male flower	no	NA	no	NA	No	no
AT1G04307.1	AT1G04307	1	1429442	1429889	Araport lncRNA Protein coding gene overlap	448	LC	ND	ND	ND	ND	AT1G05005	447	mRNA	ND	ND	ND	0.947048	ND	ND	No	No	NA	no	no	no	ND	ND	ND	ND	no	yes	no	no	Male flower	no	NA	no	NA	No	no
Evolinc_SR_tID_00000347	Evolinc_SR_gID_000332	1	1433367	1433867	Short read Evolinc	501	HC	AT1G05010	-357	AT1G05020	1288	NA	NA	NA	no	no	ND	ND	NA	no	No	No	NA	no	no	no	Homolog	Node1	Transcriptional_syntelog	Node4	no	NA	NA	no	ND	no	NA	no	NA	No	no
Evolinc_SR_tID_00000349	Evolinc_SR_gID_000334	1	1434915	1435119	Short read Evolinc	205	LC	AT1G05010	-1905	AT1G05020	36	NA	NA	NA	no	no	ND	0.993007	NA	no	No	No	Yes	no	no	no	Species specific	Node0	NA	NA	no	NA	NA	no	Male flower	no	NA	no	NA	No	no
AT1G04313.1	AT1G04313	1	1444692	1445039	Araport lncRNA Protein coding gene overlap	348	LC	ND	ND	ND	ND	AT1G05035	56	mRNA	ND	ND	ND	0.897567	ND	ND	No	No	Yes	no	no	no	ND	ND	ND	ND	no	yes	yes	no	Leaf	no	NA	no	NA	No	yes
AT1G04317.1	AT1G04317	1	1446155	1447314	Araport lincRNA NTR	ND	HC	AT1G05035	-39	AT1G05040	55	NA	NA	NA	yes	no	ND	ND	ND	no	No	No	NA	no	no	yes	ND	ND	ND	ND	no	ND	ND	no	ND	no	NA	no	NA	No	no
AT1G04317.2	AT1G04317	1	1446234	1447133	Araport lincRNA NTR	ND	HC	AT1G05035	-118	AT1G05040	236	NA	NA	NA	yes	no	ND	ND	ND	no	No	No	NA	no	no	yes	ND	ND	ND	ND	no	ND	ND	no	ND	no	NA	no	NA	No	no
AT1G04323.1	AT1G04323	1	1446835	1447073	Poor support Araport lincRNA	239	HC	AT1G05035	-719	AT1G05040	296	NA	NA	NA	yes	no	ND	0.862143	NA	no	No	No	NA	no	no	no	Species specific	Node0	NA	NA	no	yes	NA	no	Leaf	no	NA	no	NA	No	yes
Evolinc_SR_tID_00000355	Evolinc_SR_gID_000336	1	1452888	1453207	Short read Evolinc Pseudogene overlap	320	LC	ND	ND	ND	ND	AT1G05061	162	pseudogene	ND	ND	ND	0.554423	ND	ND	No	No	NA	no	no	no	ND	ND	ND	ND	no	yes	yes	no	Stem	no	NA	no	NA	No	no
Evolinc_SR_tID_00000356	Evolinc_SR_gID_000337	1	1454264	1454580	Short read Evolinc Pseudogene overlap	317	LC	ND	ND	ND	ND	AT1G05061	316	pseudogene	ND	ND	ND	0.937599	ND	ND	No	No	NA	no	no	no	ND	ND	ND	ND	no	no	no	no	Seed	no	NA	no	NA	No	no
Evolinc_SR_tID_00000357	Evolinc_SR_gID_000338	1	1454640	1454968	Short read Evolinc Protein coding gene overlap	329	LC	ND	ND	ND	ND	AT1G05061	51	pseudogene	ND	ND	ND	ND	ND	ND	No	No	NA	no	no	no	ND	ND	ND	ND	no	no	no	no	ND	no	NA	no	NA	No	no
Evolinc_SR_tID_00000358	Evolinc_SR_gID_000339	1	1455344	1455584	Short read Evolinc	241	HC	AT1G05065	-22	AT1G05070	1423	NA	NA	NA	no	no	ND	0.989573	NA	no	No	No	NA	no	no	no	Homolog	Node4	NA	NA	no	NA	NA	no	Fruit	no	NA	no	NA	No	no
Evolinc_SR_tID_00000359	Evolinc_SR_gID_000340	1	1456271	1456660	Short read Evolinc	390	LC	AT1G05065	-949	AT1G05070	347	NA	NA	NA	no	no	ND	1	NA	no	No	No	Yes	no	no	no	Homolog	Node4	NA	NA	no	NA	NA	no	Male flower	no	NA	no	NA	No	no
Evolinc_SR_tID_00009367	Evolinc_SR_gID_008960	1	1460621	1460821	Short read Evolinc	201	HC	AT1G05080	-42	AT1G05085	167	NA	NA	NA	no	no	ND	0.937164	NA	no	No	No	NA	no	no	no	Homolog	Node1	Transcriptional_syntelog	Node2	no	NA	NA	no	Male flower	no	NA	no	NA	No	no
AT1G04327.1	AT1G04327	1	1461934	1462157	Araport lincRNA (Ara_lncRNA)	224	HC	AT1G05085	-264	AT1G05087	951	NA	NA	NA	no	no	ND	ND	NA	no	No	No	NA	no	no	no	Species specific	Node0	NA	NA	no	NA	NA	no	ND	no	NA	no	NA	No	no
AT1G04333.1	AT1G04333	1	1462043	1462340	Araport lincRNA (Ara_lncRNA)	298	HC	AT1G05085	-373	AT1G05087	768	NA	NA	NA	no	no	ND	1	NA	no	No	No	NA	no	no	no	Species specific	Node0	NA	NA	no	NA	NA	no	Male flower	no	NA	no	NA	No	no
Evolinc_SR_tID_00000361	Evolinc_SR_gID_000342	1	1465887	1466158	Short read Evolinc	272	LC	AT1G05090	-12	AT1G05100	3383	NA	NA	NA	no	no	ND	0.929497	NA	no	No	No	NA	no	no	no	Species specific	Node0	NA	NA	no	NA	NA	no	Flower	no	NA	no	NA	No	no
Evolinc_SR_tID_00000362	Evolinc_SR_gID_000343	1	1466258	1466533	Short read Evolinc	276	LC	AT1G05090	-383	AT1G05100	3008	NA	NA	NA	no	no	ND	0.981893	NA	no	No	No	NA	no	no	no	Homolog	Node1	Transcriptional_syntelog	Node2	no	NA	NA	no	Seed	no	NA	no	NA	No	no
Evolinc_SR_tID_00000364	Evolinc_SR_gID_000345	1	1467079	1467407	Short read Evolinc	329	LC	AT1G05090	-1204	AT1G05100	2134	NA	NA	NA	no	no	ND	1	NA	no	No	No	NA	no	no	no	Homolog	Node4	NA	NA	no	NA	NA	no	Fruit	no	NA	no	NA	No	no
Evolinc_SR_tID_00000365	Evolinc_SR_gID_000346	1	1468525	1469254	Short read Evolinc	730	HC	AT1G05090	-2650	AT1G05100	287	NA	NA	NA	no	no	ND	0.984384	NA	no	No	No	NA	no	no	no	Homolog	Node4	NA	NA	no	NA	NA	no	Male flower	no	NA	no	NA	No	no
Evolinc_SR_tID_00000367	Evolinc_SR_gID_000348	1	1471048	1471328	Short read Evolinc Protein coding gene overlap	281	LC	ND	ND	ND	ND	AT1G05120	5	mRNA	ND	ND	ND	0.96909	ND	ND	No	No	Yes	no	no	no	ND	ND	ND	ND	no	no	no	no	Leaf	no	NA	no	NA	No	no
Evolinc_SR_tID_00000368	Evolinc_SR_gID_000349	1	1476632	1477037	Short read Evolinc	406	LC	AT1G05120	-343	AT1G05136	1886	NA	NA	NA	no	no	ND	0.987102	NA	no	No	No	NA	no	no	yes	Homolog	Node1	Transcriptional_syntelog	Node2	no	NA	NA	no	Leaf	no	NA	no	NA	No	no
Evolinc_SR_tID_00009373	Evolinc_SR_gID_008966	1	1479159	1479525	Short read Evolinc	367	LC	AT1G05136	-96	AT1G05140	3021	NA	NA	NA	no	no	ND	ND	NA	no	No	No	NA	no	no	no	Homolog	Node1	Transcriptional_syntelog	Node2	no	NA	NA	no	ND	no	NA	no	NA	No	no
Evolinc_SR_tID_00009374	Evolinc_SR_gID_008967	1	1479812	1480813	Short read Evolinc	1002	HC	AT1G05136	-749	AT1G05140	1733	NA	NA	NA	no	no	ND	0.959001	NA	yes	No	No	NA	no	no	no	Known lincRNA	Node4	NA	NA	no	yes	yes	no	Root	no	NA	no	NA	No	yes
AT1G08865.1	AT1G08865	1	1480118	1480940	Araport lincRNA NTR	ND	HC	AT1G05136	-1055	AT1G05140	1606	NA	NA	NA	no	no	ND	ND	ND	no	No	No	NA	no	no	no	ND	ND	ND	ND	no	ND	ND	no	ND	no	NA	no	NA	No	no
AT1G08865.2	AT1G08865	1	1480157	1480777	Araport lincRNA NTR	ND	HC	AT1G05136	-1094	AT1G05140	1769	NA	NA	NA	no	no	ND	ND	ND	no	No	No	NA	no	no	no	ND	ND	ND	ND	no	ND	ND	no	ND	no	NA	no	NA	No	no
Evolinc_SR_tID_00009375	Evolinc_SR_gID_008968	1	1487046	1487313	Short read Evolinc	268	HC	AT1G05150	-19	AT1G05160	65	NA	NA	NA	no	no	flower	0.952984	NA	no	No	No	NA	no	no	no	Homolog	Node1	NA	NA	no	NA	NA	no	Male flower	no	NA	no	NA	No	no
Evolinc_SR_tID_00009376	Evolinc_SR_gID_008969	1	1494313	1494516	Short read Evolinc	204	HC	AT1G05170	-65	AT1G05180	3598	NA	NA	NA	no	no	ND	ND	NA	no	No	No	NA	no	no	no	Species specific	Node0	NA	NA	no	NA	NA	no	ND	no	NA	no	NA	No	no
Evolinc_SR_tID_00000371	Evolinc_SR_gID_000352	1	1494675	1495107	Short read Evolinc	433	LC	AT1G05170	-427	AT1G05180	3007	NA	NA	NA	no	no	ND	ND	NA	no	No	No	NA	no	no	no	Homolog	Node2	NA	NA	no	NA	NA	no	ND	no	NA	no	NA	No	no
Evolinc_SR_tID_00000372	Evolinc_SR_gID_000353	1	1495675	1496116	Short read Evolinc	442	LC	AT1G05170	-1427	AT1G05180	1998	NA	NA	NA	no	no	ND	ND	NA	no	Yes	No	NA	no	no	no	Known lincRNA	Node2	NA	NA	no	NA	NA	no	ND	no	NA	no	NA	No	no
Evolinc_SR_tID_00009377	Evolinc_SR_gID_008970	1	1496036	1496280	Short read Evolinc	245	LC	AT1G05170	-1788	AT1G05180	1834	NA	NA	NA	no	no	ND	ND	NA	no	No	No	Yes	no	no	no	Homolog	Node2	NA	NA	no	NA	NA	no	ND	no	NA	no	NA	No	no
AT1G04337.1	AT1G04337	1	1496735	1497102	Araport lincRNA (Ara_lncRNA)	368	HC	AT1G05170	-2487	AT1G05180	1012	NA	NA	NA	no	no	ND	0.996704	NA	no	No	No	Yes	no	no	no	Homolog	Node4	NA	NA	no	NA	NA	no	Male flower	no	NA	no	NA	Yes	no
Evolinc_SR_tID_00000374	Evolinc_SR_gID_000355	1	1497393	1497858	Short read Evolinc	466	HC	AT1G05170	-3145	AT1G05180	256	NA	NA	NA	no	no	ND	ND	NA	no	No	No	Yes	no	no	no	Homolog	Node2	NA	NA	no	NA	NA	no	ND	no	NA	no	NA	No	no
Evolinc_SR_tID_00009382	Evolinc_SR_gID_008974	1	1504503	1504737	Short read Evolinc	235	LC	AT1G05190	-650	AT1G05200	204	NA	NA	NA	no	no	ND	ND	NA	no	No	No	NA	no	no	no	Homolog	Node1	NA	NA	no	NA	NA	no	ND	no	NA	no	NA	No	no
AT1G04357.1	AT1G04357	1	1523561	1524069	Araport lincRNA (Ara_lncRNA)	509	HC	AT1G05240	-538	AT1G05250	1532	NA	NA	NA	yes	no	ND	0.442478	NA	no	No	No	Yes	no	no	no	Species specific	Node0	NA	NA	no	yes	yes	no	Male flower	no	NA	no	NA	Yes	yes
AT1G04363.1	AT1G04363	1	1523594	1523943	Poor support Araport lincRNA	282	HC	AT1G05240	-571	AT1G05250	1658	NA	NA	NA	yes	no	ND	0.972617	NA	no	No	No	Yes	no	no	no	Species specific	Node0	NA	NA	no	NA	NA	no	Root	no	NA	no	NA	No	no
AT1G04367.1	AT1G04367	1	1524572	1525242	Araport lincRNA (Ara_lncRNA)	671	HC	AT1G05240	-1549	AT1G05250	359	NA	NA	NA	no	no	ND	0.838084	NA	no	No	No	NA	no	no	no	Known Gene	Node3	NA	NA	no	yes	NA	no	Seedling	no	NA	no	NA	Yes	no
Evolinc_SR_tID_00000377	Evolinc_SR_gID_000358	1	1527246	1527508	Short read Evolinc Protein coding gene overlap	263	LC	ND	ND	ND	ND	AT1G05250	114	mRNA	ND	ND	ND	0.964737	ND	ND	No	No	NA	no	no	no	ND	ND	ND	ND	no	no	no	no	Leaf	no	NA	no	NA	No	no
Evolinc_SR_tID_00009385	Evolinc_SR_gID_008977	1	1528082	1528710	Short read Evolinc	629	HC	AT1G05250	-722	AT1G05260	1057	NA	NA	NA	no	no	ND	ND	NA	no	No	No	NA	no	no	no	Homolog	Node1	NA	NA	no	NA	NA	no	ND	no	NA	no	NA	No	no
Evolinc_SR_tID_00000378	Evolinc_SR_gID_000359	1	1528911	1529220	Short read Evolinc	310	HC	AT1G05250	-1551	AT1G05260	547	NA	NA	NA	no	no	ND	1	NA	no	No	No	NA	no	no	no	Homolog	Node1	NA	NA	no	NA	NA	no	Male flower	no	NA	no	NA	No	no
Evolinc_SR_tID_00000379	Evolinc_SR_gID_000360	1	1534445	1535307	Short read Evolinc Protein coding gene overlap	863	LC	ND	ND	ND	ND	AT1G05270	322	mRNA	ND	ND	ND	0.96981	ND	ND	No	No	NA	no	no	no	ND	ND	ND	ND	no	no	no	no	Fruit	no	NA	no	NA	No	no
AT1G04373.1	AT1G04373	1	1538273	1538484	Araport lincRNA (Ara_lncRNA)	212	HC	AT1G05280	-671	AT1G05290	668	NA	NA	NA	no	no	ND	0.988905	NA	no	No	No	NA	no	no	no	Homolog	Node4	Transcriptional_syntelog	Node4	yes	NA	NA	no	Flower	no	NA	no	NA	No	no
Evolinc_SR_tID_00000380	Evolinc_SR_gID_000361	1	1538767	1539140	Short read Evolinc	374	HC	AT1G05280	-1165	AT1G05290	12	NA	NA	NA	no	no	ND	0.950206	NA	no	No	No	NA	no	no	no	Homolog	Node1	Transcriptional_syntelog	Node4	no	yes	NA	no	Flower	no	NA	no	NA	No	no
AT1G04377.1	AT1G04377	1	1542969	1543287	Araport lincRNA (Ara_lncRNA)	319	HC	AT1G05291	-537	AT1G05300	1640	NA	NA	NA	no	no	ND	0.961144	NA	no	No	No	NA	no	no	no	Homolog	Node1	NA	NA	no	NA	NA	no	Flower	no	NA	no	NA	No	no
AT1G04383.1	AT1G04383	1	1543157	1543394	Araport lincRNA (Ara_lncRNA)	238	HC	AT1G05291	-725	AT1G05300	1533	NA	NA	NA	no	no	ND	0.968962	NA	no	No	No	NA	no	no	no	Homolog	Node1	NA	NA	no	NA	NA	no	Seed	no	NA	no	NA	No	no
AT1G04387.1	AT1G04387	1	1543643	1544093	Araport lincRNA (Ara_lncRNA)	451	HC	AT1G05291	-1211	AT1G05300	834	NA	NA	NA	no	no	ND	0.924058	NA	no	No	No	Yes	no	no	no	Known Gene	Node1	NA	NA	no	yes	NA	no	Male flower	no	NA	no	NA	No	no
Evolinc_SR_tID_00000382	Evolinc_SR_gID_000363	1	1544632	1544944	Short read Evolinc Protein coding gene overlap	313	LC	ND	ND	ND	ND	AT1G05300	17	mRNA	ND	ND	ND	0.990131	ND	ND	No	No	NA	yes	no	no	ND	ND	ND	ND	no	no	no	no	Leaf	no	NA	no	NA	No	no
Evolinc_SR_tID_00000383	Evolinc_SR_gID_000364	1	1547978	1548244	Short read Evolinc	267	LC	AT1G05300	-129	AT1G05310	2259	NA	NA	NA	no	no	ND	0.969947	NA	no	No	No	NA	no	no	no	Species specific	Node0	NA	NA	no	NA	NA	no	Stem	no	NA	no	NA	No	no
Evolinc_SR_tID_00000384	Evolinc_SR_gID_000365	1	1548826	1549028	Short read Evolinc	203	LC	AT1G05300	-977	AT1G05310	1475	NA	NA	NA	no	no	ND	0.988759	NA	no	No	No	NA	no	no	no	Species specific	Node0	NA	NA	no	NA	NA	no	Flower	no	NA	no	NA	No	no
Evolinc_SR_tID_00000385	Evolinc_SR_gID_000366	1	1549418	1549671	Short read Evolinc	254	LC	AT1G05300	-1569	AT1G05310	832	NA	NA	NA	no	no	ND	ND	NA	no	No	No	NA	no	no	no	Species specific	Node0	NA	NA	no	NA	NA	no	ND	no	NA	no	NA	No	no
Evolinc_SR_tID_00000386	Evolinc_SR_gID_000367	1	1549965	1550476	Short read Evolinc	512	HC	AT1G05300	-2116	AT1G05310	27	NA	NA	NA	no	no	flower	0.89731	NA	no	No	No	Yes	no	no	no	Species specific	Node0	NA	NA	no	yes	NA	no	Female flower	no	NA	no	NA	Yes	no
Evolinc_SR_tID_00009389	Evolinc_SR_gID_008981	1	1559966	1560468	Short read Evolinc	503	HC	AT1G05340	-49	AT1G05350	210	NA	NA	NA	no	no	ND	0.963714	NA	no	No	No	NA	no	no	no	Homolog	Node1	Transcriptional_syntelog	Node4	no	NA	NA	no	Male flower	no	NA	no	NA	No	no
Evolinc_SR_tID_00000388	Evolinc_SR_gID_000369	1	1564146	1564345	Short read Evolinc Protein coding gene overlap	200	LC	ND	ND	ND	ND	AT1G05350	199	mRNA	ND	ND	ND	ND	ND	ND	No	No	NA	no	no	no	ND	ND	ND	ND	no	no	no	no	ND	no	NA	no	NA	No	no
Evolinc_SR_tID_00009391	Evolinc_SR_gID_008983	1	1567736	1567940	Short read Evolinc	205	HC	AT1G05360	-228	AT1G05370	1207	NA	NA	NA	no	no	ND	ND	NA	no	No	No	NA	no	no	no	Species specific	Node0	NA	NA	no	NA	NA	no	ND	no	NA	no	NA	No	no
Evolinc_SR_tID_00009394	Evolinc_SR_gID_008986	1	1574600	1574850	Short read Evolinc	251	HC	AT1G05370	-2131	AT1G05380	1972	NA	NA	NA	no	no	ND	ND	NA	no	No	No	NA	no	no	no	Homolog	Node1	Transcriptional_syntelog	Node4	no	NA	NA	no	ND	no	NA	no	NA	No	no
Evolinc_SR_tID_00000391	Evolinc_SR_gID_000372	1	1575933	1576181	Short read Evolinc	249	LC	AT1G05370	-3464	AT1G05380	641	NA	NA	NA	no	no	ND	ND	NA	no	No	No	NA	no	no	no	Homolog	Node1	Transcriptional_syntelog	Node4	no	NA	NA	no	ND	no	NA	no	NA	No	no
Evolinc_SR_tID_00000394	Evolinc_SR_gID_000375	1	1588223	1588914	Short read Evolinc	692	HC	AT1G05410	-429	AT1G05420	1059	NA	NA	NA	no	no	ND	ND	NA	no	No	No	NA	no	no	no	Known lincRNA	Node4	Transcriptional_syntelog	Node2	no	NA	NA	no	ND	no	NA	no	NA	No	no
Evolinc_SR_tID_00009400	Evolinc_SR_gID_008992	1	1590758	1591079	Short read Evolinc Protein coding gene overlap	322	LC	ND	ND	ND	ND	AT1G05420	254	mRNA	ND	ND	ND	0.843358	ND	ND	No	No	NA	no	no	no	ND	ND	ND	ND	no	no	no	no	Stem	no	NA	no	NA	No	no
Evolinc_SR_tID_00009401	Evolinc_SR_gID_008993	1	1597857	1598986	Short read Evolinc Protein coding gene overlap	1130	LC	ND	ND	ND	ND	AT1G05440	83	mRNA	ND	ND	ND	0.963813	ND	ND	No	No	NA	no	no	yes	ND	ND	ND	ND	no	no	no	no	Female flower	no	NA	no	NA	No	no
Evolinc_SR_tID_00000398	Evolinc_SR_gID_000379	1	1598897	1599113	Short read Evolinc	217	LC	AT1G05440	-957	AT1G05450	763	NA	NA	NA	no	no	ND	0.989953	NA	no	No	No	NA	no	no	no	Homolog	Node1	Transcriptional_syntelog	Node4	no	NA	NA	no	Male flower	no	NA	no	NA	No	no
Evolinc_SR_tID_00000399	Evolinc_SR_gID_000380	1	1599373	1599703	Short read Evolinc	331	LC	AT1G05440	-1433	AT1G05450	173	NA	NA	NA	no	no	ND	ND	NA	no	No	No	NA	no	no	no	Homolog	Node1	Transcriptional_syntelog	Node4	no	NA	NA	no	ND	no	NA	no	NA	No	no
Evolinc_SR_tID_00000401	Evolinc_SR_gID_000382	1	1605830	1606060	Short read Evolinc	231	LC	AT1G05460	-796	AT1G05470	1142	NA	NA	NA	no	no	ND	ND	NA	no	No	No	NA	no	no	no	Homolog	Node4	NA	NA	no	NA	NA	no	ND	no	NA	no	NA	No	no
Evolinc_SR_tID_00009407	Evolinc_SR_gID_008999	1	1613104	1614929	Short read Evolinc TE overlap	1826	LC	ND	ND	ND	ND	AT1TE05280	1390	TE	ND	ND	ND	ND	ND	ND	No	No	NA	no	no	yes	ND	ND	ND	ND	no	no	no	no	ND	no	NA	no	NA	No	no
Evolinc_SR_tID_00000404	Evolinc_SR_gID_000385	1	1623724	1624092	Short read Evolinc	369	LC	AT1G05490	-235	AT1G05500	827	NA	NA	NA	no	no	ND	0.976645	NA	no	No	No	NA	no	no	no	Homolog	Node1	Transcriptional_syntelog	Node2	no	NA	NA	no	Seed	no	NA	no	NA	No	no
Evolinc_SR_tID_00000405	Evolinc_SR_gID_000386	1	1624441	1624725	Short read Evolinc	285	HC	AT1G05490	-952	AT1G05500	194	NA	NA	NA	no	no	ND	0.813838	NA	no	No	No	NA	no	no	no	Species specific	Node0	NA	NA	no	NA	NA	no	Seed	no	NA	no	NA	No	yes
Evolinc_SR_tID_00000406	Evolinc_SR_gID_000387	1	1636199	1636406	Short read Evolinc Protein coding gene overlap	208	LC	ND	ND	ND	ND	AT1G05530	157	mRNA	ND	ND	ND	1	ND	ND	No	No	NA	no	no	no	ND	ND	ND	ND	no	no	no	no	Seedling	no	NA	no	NA	No	no
Evolinc_SR_tID_00009409	Evolinc_SR_gID_009001	1	1639000	1639251	Short read Evolinc Protein coding gene overlap	252	LC	ND	ND	ND	ND	AT1G05540	28	mRNA	ND	ND	ND	0.987697	ND	ND	No	No	NA	no	no	no	ND	ND	ND	ND	no	no	no	no	Leaf	no	NA	no	NA	No	no
Evolinc_SR_tID_00000408	Evolinc_SR_gID_000389	1	1644037	1644363	Short read Evolinc	327	HC	AT1G05550	-120	AT1G05560	937	NA	NA	NA	no	no	ND	0.806473	NA	no	No	No	NA	no	no	no	Known Gene	Node1	Transcriptional_syntelog	Node4	no	yes	NA	no	Seed	no	NA	no	NA	No	yes
Evolinc_SR_tID_00000410	Evolinc_SR_gID_000391	1	1659684	1660280	Short read Evolinc	597	HC	AT1G05570	-73	AT1G05575	1270	NA	NA	NA	no	no	ND	0.992902	NA	no	No	No	NA	no	no	no	Homolog	Node1	NA	NA	no	NA	NA	no	Stem	no	NA	no	NA	No	no
AT1G04397.1	AT1G04397	1	1661408	1661614	Araport lncRNA Protein coding gene overlap	207	LC	ND	ND	ND	ND	AT1G05575	64	mRNA	ND	ND	ND	0.930483	ND	ND	No	No	Yes	no	no	no	ND	ND	ND	ND	no	no	no	no	Stem	no	NA	no	NA	No	no
Evolinc_SR_tID_00009414	Evolinc_SR_gID_009006	1	1677086	1677415	Short read Evolinc TE overlap	330	LC	ND	ND	ND	ND	AT1TE05485	72	TE	ND	ND	ND	ND	ND	ND	No	No	NA	no	no	yes	ND	ND	ND	ND	no	no	no	no	ND	no	NA	no	NA	No	no
Evolinc_SR_tID_00000418	Evolinc_SR_gID_000399	1	1689511	1689930	Short read Evolinc Protein coding gene overlap	420	LC	ND	ND	ND	ND	AT1G05640	419	mRNA	ND	ND	ND	0.833836	ND	ND	No	No	NA	no	no	no	ND	ND	ND	ND	no	yes	no	no	Root	no	NA	no	NA	No	no
Evolinc_SR_tID_00009417	Evolinc_SR_gID_009009	1	1692460	1692679	Short read Evolinc	220	LC	AT1G05650	-281	AT1G05660	1391	NA	NA	NA	no	no	ND	ND	NA	no	No	No	NA	no	no	no	Species specific	Node0	NA	NA	no	NA	NA	no	ND	no	NA	no	NA	No	no
Evolinc_SR_tID_00000419	Evolinc_SR_gID_000400	1	1692828	1693238	Short read Evolinc	411	HC	AT1G05650	-649	AT1G05660	832	NA	NA	NA	no	no	ND	ND	NA	no	No	No	NA	no	no	no	Species specific	Node0	NA	NA	no	NA	NA	no	ND	no	NA	no	NA	No	no
AT1G04403.1	AT1G04403	1	1693476	1693804	Araport lincRNA (Ara_lncRNA)	329	HC	AT1G05650	-1297	AT1G05660	266	NA	NA	NA	no	no	ND	0.987781	NA	no	No	No	Yes	no	no	no	Homolog	Node1	NA	NA	no	NA	NA	no	Root	no	NA	no	NA	No	no
Evolinc_SR_tID_00000421	Evolinc_SR_gID_000402	1	1696652	1697307	Short read Evolinc	656	HC	AT1G05660	-461	AT1G05670	234	NA	NA	NA	no	no	ND	ND	NA	no	No	No	NA	no	no	no	Known Gene	Node1	NA	NA	no	NA	NA	no	ND	no	NA	no	NA	No	no
Evolinc_SR_tID_00009420	Evolinc_SR_gID_009012	1	1704766	1705133	Short read Evolinc Protein coding gene overlap	368	LC	ND	ND	ND	ND	AT1G05680	72	mRNA	ND	ND	ND	1	ND	ND	No	No	NA	no	no	no	ND	ND	ND	ND	no	no	no	no	Stem	no	NA	no	NA	No	no
Evolinc_SR_tID_00000422	Evolinc_SR_gID_000403	1	1709411	1709685	Short read Evolinc Protein coding gene overlap	275	LC	ND	ND	ND	ND	AT1G05700	12	mRNA	ND	ND	ND	0.985825	ND	ND	No	No	NA	no	no	no	ND	ND	ND	ND	no	no	no	no	Leaf	no	NA	no	NA	No	no
Evolinc_SR_tID_00009421	Evolinc_SR_gID_009013	1	1713378	1713594	Short read Evolinc Protein coding gene overlap	217	LC	ND	ND	ND	ND	AT1G05700	65	mRNA	ND	ND	ND	1	ND	ND	No	No	NA	no	no	no	ND	ND	ND	ND	no	no	no	no	Seedling	no	NA	no	NA	No	no
AT1G04407.1	AT1G04407	1	1713479	1713740	Araport lincRNA (Ara_lncRNA)	262	HC	AT1G05700	-5	AT1G05710	1078	NA	NA	NA	no	no	ND	0.991801	NA	no	No	No	NA	no	no	no	Homolog	Node2	NA	NA	no	NA	NA	no	Seed	no	NA	no	NA	No	no
Evolinc_SR_tID_00009422	Evolinc_SR_gID_009014	1	1714304	1714657	Short read Evolinc	354	LC	AT1G05700	-830	AT1G05710	161	NA	NA	NA	no	no	ND	1	NA	no	No	No	NA	no	no	no	Homolog	Node1	Transcriptional_syntelog	Node2	no	NA	NA	no	Root	no	NA	no	NA	No	no
AT1G04427.1	AT1G04427	1	1729587	1729890	Araport lncRNA Protein coding gene overlap	304	LC	ND	ND	ND	ND	AT1G05783	202	mRNA	ND	ND	ND	0.590099	ND	ND	No	No	NA	no	no	no	ND	ND	ND	ND	no	yes	yes	no	Stem	no	NA	no	NA	No	yes
Evolinc_SR_tID_00009425	Evolinc_SR_gID_009017	1	1737513	1738100	Short read Evolinc Protein coding gene overlap	588	LC	ND	ND	ND	ND	AT1G05790	60	mRNA	ND	ND	ND	0.967336	ND	ND	No	No	NA	no	no	no	ND	ND	ND	ND	no	no	no	no	Seed	no	NA	no	NA	No	no
Evolinc_SR_tID_00009426	Evolinc_SR_gID_009018	1	1738345	1739177	Short read Evolinc	833	HC	AT1G05790	-762	AT1G05800	2027	NA	NA	NA	no	no	ND	ND	NA	no	No	No	NA	no	no	yes	Species specific	Node0	NA	NA	no	NA	NA	no	ND	no	NA	no	NA	No	no
Evolinc_SR_tID_00000427	Evolinc_SR_gID_000408	1	1740658	1740903	Short read Evolinc	246	LC	AT1G05790	-3075	AT1G05800	301	NA	NA	NA	no	no	ND	ND	NA	no	No	No	NA	no	no	no	Homolog	Node1	NA	NA	no	NA	NA	no	ND	no	NA	no	NA	No	no
Evolinc_SR_tID_00000429	Evolinc_SR_gID_000410	1	1743638	1743886	Short read Evolinc	249	HC	AT1G05800	-1019	AT1G05805	558	NA	NA	NA	no	no	ND	ND	NA	no	No	No	NA	no	no	no	Species specific	Node0	NA	NA	no	NA	NA	no	ND	no	NA	no	NA	No	no
Evolinc_SR_tID_00009428	Evolinc_SR_gID_009020	1	1744477	1744715	Short read Evolinc Protein coding gene overlap	239	LC	ND	ND	ND	ND	AT1G05805	238	mRNA	ND	ND	leaf	ND	ND	ND	No	No	NA	no	no	no	ND	ND	ND	ND	no	no	no	no	ND	no	NA	no	NA	No	yes
Evolinc_SR_tID_00009429	Evolinc_SR_gID_009021	1	1747772	1748285	Short read Evolinc Protein coding gene overlap	514	LC	ND	ND	ND	ND	AT1G05810	26	mRNA	ND	ND	ND	0.872694	ND	ND	No	No	NA	no	no	no	ND	ND	ND	ND	no	yes	no	no	Stem	no	NA	no	NA	No	no
Evolinc_SR_tID_00000433	Evolinc_SR_gID_000414	1	1768702	1769012	Short read Evolinc Protein coding gene overlap	311	LC	ND	ND	ND	ND	AT1G05850	135	mRNA	ND	ND	ND	0.92508	ND	ND	No	No	NA	no	no	no	ND	ND	ND	ND	no	no	no	no	Stem	no	NA	no	NA	No	no
Evolinc_SR_tID_00000435	Evolinc_SR_gID_000416	1	1774256	1774972	Short read Evolinc	717	HC	AT1G05870	-871	AT1G05880	671	NA	NA	NA	no	no	ND	ND	NA	no	No	No	NA	no	no	no	Homolog	Node1	NA	NA	no	NA	NA	no	ND	no	NA	no	NA	No	no
Evolinc_SR_tID_00009433	Evolinc_SR_gID_009025	1	1775297	1775510	Short read Evolinc	214	LC	AT1G05870	-1912	AT1G05880	133	NA	NA	NA	no	no	ND	1	NA	no	No	No	NA	no	no	no	Homolog	Node1	NA	NA	no	NA	NA	no	Flower	no	NA	no	NA	No	no
Evolinc_SR_tID_00009434	Evolinc_SR_gID_009026	1	1778680	1779143	Short read Evolinc	464	HC	AT1G05880	-127	AT1G05890	113	NA	NA	NA	no	no	ND	0.997791	NA	no	No	No	NA	no	no	no	Homolog	Node1	NA	NA	no	NA	NA	no	Root	no	NA	no	NA	No	no
Evolinc_SR_tID_00009435	Evolinc_SR_gID_009027	1	1786355	1786742	Short read Evolinc	388	HC	AT1G05894	-29	AT1G05900	107	NA	NA	NA	no	no	leaf	0.903285	NA	no	No	No	NA	no	no	no	Species specific	Node0	NA	NA	no	NA	NA	no	Male flower	no	NA	no	NA	No	no
Evolinc_SR_tID_00000439	Evolinc_SR_gID_000420	1	1815667	1815877	Short read Evolinc Protein coding gene overlap	211	LC	ND	ND	ND	ND	AT1G05970	52	mRNA	ND	ND	ND	0.987475	ND	ND	No	No	NA	no	no	no	ND	ND	ND	ND	no	no	no	no	Stem	no	NA	no	NA	No	no
Evolinc_SR_tID_00009439	Evolinc_SR_gID_009031	1	1824086	1824512	Short read Evolinc Protein coding gene overlap	427	LC	ND	ND	ND	ND	AT1G06010	150	mRNA	ND	ND	ND	0.864713	ND	ND	No	No	NA	no	no	no	ND	ND	ND	ND	no	yes	no	no	Fruit	no	NA	no	NA	No	no
Evolinc_SR_tID_00009442	Evolinc_SR_gID_009034	1	1838118	1838446	Short read Evolinc	329	LC	AT1G06070	-360	AT1G06080	5017	NA	NA	NA	no	no	ND	ND	NA	no	No	No	NA	no	no	no	Homolog	Node1	NA	NA	no	NA	NA	no	ND	no	NA	no	NA	No	no
AT1G04443.1	AT1G04443	1	1839483	1839729	Araport lincRNA (Ara_lncRNA)	247	HC	AT1G06070	-1725	AT1G06080	3734	NA	NA	NA	no	no	ND	ND	NA	no	No	No	NA	no	no	no	Known lincRNA	Node4	NA	NA	no	NA	NA	no	ND	no	NA	no	NA	No	no
Evolinc_SR_tID_00009443	Evolinc_SR_gID_009035	1	1840512	1840731	Short read Evolinc	220	LC	AT1G06070	-2754	AT1G06080	2732	NA	NA	NA	no	no	ND	ND	NA	no	No	No	NA	no	no	no	Species specific	Node0	NA	NA	no	NA	NA	no	ND	no	NA	no	NA	No	no
Evolinc_SR_tID_00009445	Evolinc_SR_gID_009037	1	1842200	1842596	Short read Evolinc	397	LC	AT1G06070	-4442	AT1G06080	867	NA	NA	NA	no	no	ND	ND	NA	no	No	No	NA	no	no	no	Homolog	Node1	NA	NA	no	NA	NA	no	ND	no	NA	no	NA	No	no
Evolinc_SR_tID_00009446	Evolinc_SR_gID_009038	1	1846695	1847842	Short read Evolinc Protein coding gene overlap	1148	LC	ND	ND	ND	ND	AT1G06090	1141	mRNA	ND	ND	ND	0.997258	ND	ND	No	No	NA	no	no	no	ND	ND	ND	ND	no	no	no	no	Seedling	no	NA	no	NA	No	no
Evolinc_SR_tID_00000442	Evolinc_SR_gID_000423	1	1849969	1850179	Short read Evolinc	211	LC	AT1G06090	-276	AT1G06100	1293	NA	NA	NA	no	no	ND	ND	NA	no	No	No	NA	no	no	no	Homolog	Node1	NA	NA	no	NA	NA	no	ND	no	NA	no	NA	No	no
Evolinc_SR_tID_00000443	Evolinc_SR_gID_000424	1	1855166	1855643	Short read Evolinc Protein coding gene overlap	478	LC	ND	ND	ND	ND	AT1G06110	212	mRNA	ND	ND	ND	0.964533	ND	ND	No	No	NA	no	no	no	ND	ND	ND	ND	no	no	no	no	Root	no	NA	no	NA	No	no
Evolinc_SR_tID_00009450	Evolinc_SR_gID_009042	1	1861087	1861353	Short read Evolinc	267	LC	AT1G06130	-149	AT1G06135	831	NA	NA	NA	no	no	ND	ND	NA	no	No	No	NA	no	no	no	Known Gene	Node1	NA	NA	no	NA	NA	no	ND	no	NA	no	NA	No	no
Evolinc_SR_tID_00000444	Evolinc_SR_gID_000425	1	1864198	1864452	Short read Evolinc	255	LC	AT1G06137	-358	AT1G06140	322	NA	NA	NA	no	no	ND	ND	NA	no	No	No	NA	no	no	no	Homolog	Node1	NA	NA	no	NA	NA	no	ND	no	NA	no	NA	No	no
Evolinc_SR_tID_00000446	Evolinc_SR_gID_000427	1	1873764	1874823	Short read Evolinc	1060	HC	AT1G06150	-34	AT1G06148	62	NA	NA	NA	yes	no	ND	0.799504	NA	no	No	No	NA	no	no	no	Homolog	Node3	NA	NA	no	yes	NA	no	Leaf	no	NA	no	NA	Yes	no
Evolinc_SR_tID_00000447	Evolinc_SR_gID_000428	1	1879363	1879647	Short read Evolinc	285	LC	AT1G06148	-1790	AT1G06160	3260	NA	NA	NA	no	no	ND	ND	NA	no	No	No	Yes	no	no	yes	Homolog	Node2	NA	NA	no	NA	NA	no	ND	no	NA	no	NA	No	no
Evolinc_SR_tID_00000448	Evolinc_SR_gID_000429	1	1879968	1880611	Short read Evolinc	644	HC	AT1G06148	-2395	AT1G06160	2296	NA	NA	NA	no	no	ND	ND	NA	no	No	No	NA	no	no	no	Homolog	Node1	Transcriptional_syntelog	Node2	no	NA	NA	no	ND	no	NA	no	NA	No	no
Evolinc_SR_tID_00000450	Evolinc_SR_gID_000431	1	1882462	1882824	Short read Evolinc	363	LC	AT1G06148	-4889	AT1G06160	83	NA	NA	NA	no	no	leaf	ND	NA	no	No	No	NA	no	no	no	Homolog	Node2	NA	NA	no	NA	NA	no	ND	no	NA	no	NA	No	no
AT1G04447.1	AT1G04447	1	1887404	1887728	Araport lincRNA (Ara_lncRNA)	325	HC	AT1G06170	-500	AT1G06180	1634	NA	NA	NA	no	no	ND	0.977309	NA	no	No	No	NA	no	no	no	Homolog	Node4	NA	NA	no	NA	NA	no	Fruit	no	NA	no	NA	No	no
Evolinc_SR_tID_00000453	Evolinc_SR_gID_000434	1	1891532	1892182	Short read Evolinc	651	HC	AT1G06180	-256	AT1G06190	49	NA	NA	NA	no	no	ND	0.989521	NA	no	No	No	Yes	no	no	no	Homolog	Node2	NA	NA	no	NA	NA	no	Seed	no	NA	no	NA	No	no
Evolinc_SR_tID_00000454	Evolinc_SR_gID_000435	1	1899450	1899678	Short read Evolinc TE overlap	229	LC	ND	ND	ND	ND	AT1TE06220	159	TE	ND	ND	ND	1	ND	ND	No	No	NA	no	no	no	ND	ND	ND	ND	no	no	no	no	Stem	no	NA	no	NA	No	no
Evolinc_SR_tID_00009461	Evolinc_SR_gID_009053	1	1932945	1933195	Short read Evolinc	251	HC	AT1G06330	-516	AT1G06340	89	NA	NA	NA	no	no	ND	1	NA	no	No	No	NA	no	no	no	Known lincRNA	Node4	Transcriptional_syntelog	Node4	no	NA	NA	no	Flower	no	NA	no	NA	No	no
Evolinc_SR_tID_00000458	Evolinc_SR_gID_000439	1	1936888	1937117	Short read Evolinc	230	LC	AT1G06350	-47	AT1G06360	1745	NA	NA	NA	no	no	ND	ND	NA	no	No	No	NA	no	no	no	Homolog	Node1	NA	NA	no	NA	NA	no	ND	no	NA	no	NA	No	no
Evolinc_SR_tID_00000459	Evolinc_SR_gID_000440	1	1937918	1938294	Short read Evolinc TE overlap	377	LC	ND	ND	ND	ND	AT1TE06340	376	TE	ND	ND	ND	ND	ND	ND	No	No	NA	no	no	no	ND	ND	ND	ND	no	no	no	no	ND	no	NA	no	NA	No	no
Evolinc_SR_tID_00009464	Evolinc_SR_gID_009056	1	1940495	1940718	Short read Evolinc Protein coding gene overlap	224	LC	ND	ND	ND	ND	AT1G06360	1	mRNA	ND	ND	ND	ND	ND	ND	No	No	NA	no	no	no	ND	ND	ND	ND	no	no	no	no	ND	no	NA	no	NA	No	no
Evolinc_SR_tID_00000460	Evolinc_SR_gID_000441	1	1940722	1941432	Short read Evolinc	711	HC	AT1G06360	-226	AT1G06380	3561	NA	NA	NA	no	no	ND	ND	NA	no	No	No	NA	no	no	no	Homolog	Node1	NA	NA	no	NA	NA	no	ND	no	NA	no	NA	No	no
Evolinc_SR_tID_00000461	Evolinc_SR_gID_000442	1	1941871	1942532	Short read Evolinc	662	HC	AT1G06360	-1375	AT1G06380	2461	NA	NA	NA	no	no	ND	ND	NA	no	No	No	Yes	no	no	no	Homolog	Node1	NA	NA	no	NA	NA	no	ND	no	NA	no	NA	No	no
Evolinc_SR_tID_00009466	Evolinc_SR_gID_009058	1	1942399	1942705	Short read Evolinc	240	HC	AT1G06360	-1903	AT1G06380	2288	NA	NA	NA	no	no	ND	1	NA	no	No	No	Yes	no	no	no	Species specific	Node0	NA	NA	no	NA	NA	no	Seed	no	NA	no	NA	No	no
Evolinc_SR_tID_00009467	Evolinc_SR_gID_009059	1	1946157	1946741	Short read Evolinc Protein coding gene overlap	585	LC	ND	ND	ND	ND	AT1G06380	146	mRNA	ND	ND	ND	0.886435	ND	ND	No	No	NA	no	no	no	ND	ND	ND	ND	no	no	no	no	Fruit	no	NA	no	NA	No	no
AT1G04453.1	AT1G04453	1	1953734	1954192	Araport lincRNA (Ara_lncRNA)	459	HC	AT1G06400	-854	AT1G06410	482	NA	NA	NA	yes	no	ND	0.935008	NA	no	No	No	NA	no	no	no	Homolog	Node4	Transcriptional_syntelog	Node4	yes	NA	NA	no	Male flower	no	NA	no	NA	Yes	no
Evolinc_SR_tID_00000465	Evolinc_SR_gID_000446	1	1965267	1965523	Short read Evolinc	257	LC	AT1G06440	-58	AT1G06450	317	NA	NA	NA	no	no	ND	0.943802	NA	no	No	No	NA	no	no	no	Homolog	Node1	NA	NA	no	NA	NA	no	Male flower	no	NA	no	NA	No	no
Evolinc_SR_tID_00009475	Evolinc_SR_gID_009067	1	1974465	1974804	Short read Evolinc Protein coding gene overlap	340	LC	ND	ND	ND	ND	AT1G06470	61	mRNA	ND	ND	ND	0.939762	ND	ND	No	No	NA	no	no	no	ND	ND	ND	ND	no	no	no	no	Male flower	no	NA	no	NA	No	no
Evolinc_SR_tID_00000466	Evolinc_SR_gID_000447	1	1974730	1974938	Short read Evolinc	209	HC	AT1G06470	-204	AT1G06490	3440	NA	NA	NA	no	no	ND	0.949711	NA	no	No	No	NA	no	no	no	Species specific	Node0	NA	NA	no	NA	NA	no	Male flower	no	NA	no	NA	No	no
Evolinc_SR_tID_00000468	Evolinc_SR_gID_000449	1	1977149	1977376	Short read Evolinc TE overlap	228	LC	ND	ND	ND	ND	AT1TE06480	25	TE	ND	ND	ND	ND	ND	ND	No	No	NA	no	no	no	ND	ND	ND	ND	no	no	no	no	ND	no	NA	no	NA	No	no
Evolinc_SR_tID_00009477	Evolinc_SR_gID_009069	1	1977515	1977748	Short read Evolinc	234	LC	AT1G06470	-2989	AT1G06490	630	NA	NA	NA	no	no	ND	ND	NA	no	No	No	NA	no	no	no	Homolog	Node1	Transcriptional_syntelog	Node2	no	NA	NA	no	ND	no	NA	no	NA	No	no
Evolinc_SR_tID_00009478	Evolinc_SR_gID_009070	1	1978330	1978723	Short read Evolinc Protein coding gene overlap	394	LC	ND	ND	ND	ND	AT1G06490	345	mRNA	ND	ND	ND	0.942689	ND	ND	No	No	NA	no	no	no	ND	ND	ND	ND	no	no	no	no	Flower	no	NA	no	NA	No	no
Evolinc_SR_tID_00000473	Evolinc_SR_gID_000452	1	1998789	1999150	Short read Evolinc	362	LC	AT1G06520	-2434	AT1G06530	2232	NA	NA	NA	no	no	ND	ND	NA	no	No	No	Yes	no	no	no	Homolog	Node1	Transcriptional_syntelog	Node4	no	NA	NA	no	ND	no	NA	no	NA	No	no
Evolinc_SR_tID_00009484	Evolinc_SR_gID_009074	1	1999169	1999409	Short read Evolinc	241	LC	AT1G06520	-2814	AT1G06530	1973	NA	NA	NA	no	no	ND	0.986411	NA	no	No	No	Yes	no	no	no	Homolog	Node1	Transcriptional_syntelog	Node4	no	NA	NA	no	Fruit	no	NA	no	NA	No	no
Evolinc_SR_tID_00009485	Evolinc_SR_gID_009075	1	2000465	2000831	Short read Evolinc	367	LC	AT1G06520	-4110	AT1G06530	551	NA	NA	NA	no	no	ND	1	NA	no	No	No	NA	no	no	no	Homolog	Node2	Transcriptional_syntelog	Node4	no	NA	NA	no	Flower	no	NA	no	NA	No	no
Evolinc_SR_tID_00000474	Evolinc_SR_gID_000453	1	2000719	2001018	Short read Evolinc	300	LC	AT1G06520	-4364	AT1G06530	364	NA	NA	NA	no	no	ND	ND	NA	no	No	No	NA	no	no	no	Species specific	Node0	NA	NA	no	NA	NA	no	ND	no	NA	no	NA	No	no
Evolinc_SR_tID_00009487	Evolinc_SR_gID_009077	1	2027453	2027679	Short read Evolinc Protein coding gene overlap	227	LC	ND	ND	ND	ND	AT1G06630	73	mRNA	ND	ND	ND	0.978979	ND	ND	No	No	NA	no	no	no	ND	ND	ND	ND	no	no	no	no	Stem	no	NA	no	NA	No	no
Evolinc_SR_tID_00009488	Evolinc_SR_gID_009078	1	2031483	2032280	Short read Evolinc Protein coding gene overlap	798	LC	ND	ND	ND	ND	AT1G06640	654	mRNA	ND	ND	ND	0.765858	ND	ND	No	No	NA	no	no	no	ND	ND	ND	ND	no	yes	yes	no	Leaf	no	NA	no	NA	No	yes
AT1G04493.1	AT1G04493	1	2055991	2056304	Araport lncRNA Protein coding gene overlap	314	LC	ND	ND	ND	ND	AT1G06710	313	mRNA	ND	ND	ND	0.866021	ND	ND	No	No	NA	no	no	no	ND	ND	ND	ND	no	yes	no	no	Flower	no	NA	no	NA	No	no
AT1G04497.1	AT1G04497	1	2056863	2057170	Poor support Araport lncRNA Protein coding gene overlap	308	LC	ND	ND	ND	ND	AT1G06710	307	mRNA	ND	ND	ND	0.865068	ND	ND	No	No	NA	no	no	no	ND	ND	ND	ND	no	no	no	no	Seed	no	NA	no	NA	No	no
Evolinc_SR_tID_00000483	Evolinc_SR_gID_000461	1	2078127	2078342	Short read Evolinc	216	LC	AT1G06760	-360	AT1G06770	538	NA	NA	NA	no	no	ND	ND	NA	no	No	No	NA	no	no	no	Homolog	Node1	NA	NA	no	NA	NA	no	ND	no	NA	no	NA	No	no
Evolinc_SR_tID_00009495	Evolinc_SR_gID_009084	1	2078340	2078811	Short read Evolinc	472	LC	AT1G06760	-573	AT1G06770	69	NA	NA	NA	no	no	ND	ND	NA	no	No	No	NA	no	no	no	Homolog	Node1	NA	NA	no	NA	NA	no	ND	no	NA	no	NA	No	no
Evolinc_SR_tID_00000485	Evolinc_SR_gID_000463	1	2082395	2082835	Short read Evolinc	441	LC	AT1G06770	-298	AT1G06780	476	NA	NA	NA	no	no	ND	ND	NA	no	No	No	NA	no	no	no	Homolog	Node1	NA	NA	no	NA	NA	no	ND	no	NA	no	NA	No	no
Evolinc_SR_tID_00000488	Evolinc_SR_gID_000466	1	2092567	2092800	Short read Evolinc	234	HC	AT1G06810	-28	AT1G06820	146	NA	NA	NA	no	no	ND	0.930489	NA	no	No	No	NA	no	no	no	Species specific	Node0	NA	NA	no	NA	NA	no	Flower	no	NA	no	NA	No	no
Evolinc_SR_tID_00009498	Evolinc_SR_gID_009087	1	2096366	2096590	Short read Evolinc Protein coding gene overlap	225	LC	ND	ND	ND	ND	AT1G06820	152	mRNA	ND	ND	ND	ND	ND	ND	No	No	NA	no	no	no	ND	ND	ND	ND	no	no	no	no	ND	no	NA	no	NA	No	no
Evolinc_SR_tID_00000491	Evolinc_SR_gID_000469	1	2104575	2105000	Short read Evolinc	426	HC	AT1G06840	-1068	AT1G06850	48	NA	NA	NA	no	no	ND	1	NA	no	No	No	NA	no	no	no	Homolog	Node3	NA	NA	no	NA	NA	no	Root	no	NA	no	NA	No	no
Evolinc_SR_tID_00000492	Evolinc_SR_gID_000470	1	2106756	2107387	Short read Evolinc	397	HC	AT1G06850	-7	AT1G06870	1125	NA	NA	NA	no	no	ND	0.865511	PIPseq	no	No	No	NA	no	no	yes	Species specific	Node0	NA	NA	no	NA	NA	no	Stem	no	NA	no	NA	No	no
AT1G08875.1	AT1G08875	1	2106794	2107781	Araport lincRNA NTR	ND	HC	AT1G06850	-45	AT1G06870	731	NA	NA	NA	no	no	ND	ND	ND	no	No	No	NA	no	yes	yes	ND	ND	ND	ND	no	ND	ND	no	ND	no	NA	no	NA	No	no
AT1G04523.1	AT1G04523	1	2107815	2108063	Araport lincRNA (Ara_lncRNA)	249	HC	AT1G06850	-1066	AT1G06870	449	NA	NA	NA	no	no	ND	1	NA	no	No	No	NA	no	no	no	Species specific	Node0	NA	NA	no	NA	NA	no	Fruit	no	NA	no	NA	No	no
Evolinc_SR_tID_00009504	Evolinc_SR_gID_009093	1	2124030	2124634	Short read Evolinc	476	HC	AT1G06910	-229	AT1G06920	42	NA	NA	NA	no	no	ND	0.948675	NA	no	No	No	Yes	no	no	no	Known Gene	Node4	NA	NA	no	NA	NA	no	Seed	no	NA	no	NA	No	no
Evolinc_SR_tID_00009508	Evolinc_SR_gID_009097	1	2137888	2138093	Short read Evolinc Protein coding gene overlap	206	LC	ND	ND	ND	ND	AT1G06970	205	mRNA	ND	ND	ND	0.935335	ND	ND	No	No	NA	no	no	no	ND	ND	ND	ND	no	no	no	no	Male flower	no	NA	no	NA	No	no
Evolinc_SR_tID_00009509	Evolinc_SR_gID_009098	1	2142415	2142653	Short read Evolinc	239	HC	AT1G06970	-1440	AT1G06980	286	NA	NA	NA	no	no	ND	ND	NA	no	No	No	Yes	no	no	no	Homolog	Node1	NA	NA	no	NA	NA	no	ND	no	NA	no	NA	No	no
Evolinc_SR_tID_00000494	Evolinc_SR_gID_000472	1	2144782	2145012	Short read Evolinc	231	LC	AT1G06980	-805	AT1G06990	3330	NA	NA	NA	no	no	ND	ND	NA	no	No	No	NA	no	no	no	Homolog	Node1	Transcriptional_syntelog	Node4	no	NA	NA	no	ND	no	NA	no	NA	No	no
Evolinc_SR_tID_00009510	Evolinc_SR_gID_009099	1	2145408	2145744	Short read Evolinc	337	LC	AT1G06980	-1431	AT1G06990	2598	NA	NA	NA	no	no	ND	ND	NA	no	No	No	Yes	no	no	no	Homolog	Node4	Transcriptional_syntelog	Node4	no	NA	NA	no	ND	no	NA	no	NA	No	no
Evolinc_SR_tID_00000495	Evolinc_SR_gID_000473	1	2146376	2146735	Short read Evolinc	360	HC	AT1G06980	-2399	AT1G06990	1607	NA	NA	NA	no	no	ND	ND	NA	no	No	No	NA	no	no	no	Known lincRNA	Node4	Transcriptional_syntelog	Node4	no	NA	NA	no	ND	no	NA	no	NA	No	no
Evolinc_SR_tID_00009511	Evolinc_SR_gID_009100	1	2147129	2147806	Short read Evolinc	678	HC	AT1G06980	-3152	AT1G06990	536	NA	NA	NA	no	no	ND	ND	NA	no	No	No	NA	no	no	no	Homolog	Node3	Transcriptional_syntelog	Node4	no	NA	NA	no	ND	no	NA	no	NA	No	no
Evolinc_SR_tID_00009512	Evolinc_SR_gID_009101	1	2152329	2152620	Short read Evolinc Protein coding gene overlap	292	LC	ND	ND	ND	ND	AT1G07000	212	mRNA	ND	ND	ND	0.808129	ND	ND	No	No	NA	no	no	no	ND	ND	ND	ND	no	no	no	no	Fruit	no	NA	no	NA	No	yes
Evolinc_SR_tID_00000498	Evolinc_SR_gID_000476	1	2156057	2157643	Short read Evolinc Protein coding gene overlap	1300	LC	ND	ND	ND	ND	AT1G07020	96	mRNA	ND	ND	ND	0.922305	ND	ND	No	No	NA	no	no	yes	ND	ND	ND	ND	no	yes	yes	no	Seed	no	NA	no	NA	No	no
AT1G04543.1	AT1G04543	1	2156201	2156876	Araport lincRNA NTR	ND	HC	AT1G07020	-48	AT1G07025	782	NA	NA	NA	no	no	ND	ND	ND	no	No	No	NA	no	no	no	ND	ND	ND	ND	no	ND	ND	no	ND	no	NA	no	NA	No	no
Evolinc_SR_tID_00000499	Evolinc_SR_gID_000477	1	2163516	2164178	Short read Evolinc Protein coding gene overlap	663	LC	ND	ND	ND	ND	AT1G07050	603	mRNA	ND	ND	ND	ND	ND	ND	No	No	NA	no	no	no	ND	ND	ND	ND	no	no	no	no	ND	no	NA	no	NA	No	no
AT1G04557.1	AT1G04557	1	2166659	2166864	Araport lncRNA Protein coding gene overlap	206	LC	ND	ND	ND	ND	AT1G07060	205	mRNA	ND	ND	ND	0.91845	ND	ND	No	No	NA	no	no	no	ND	ND	ND	ND	no	no	no	no	Leaf	no	NA	no	NA	No	yes
Evolinc_SR_tID_00009517	Evolinc_SR_gID_009106	1	2176248	2176573	Short read Evolinc	326	LC	AT1G07090	-1210	AT1G07110	1449	NA	NA	NA	no	no	ND	1	NA	no	No	No	NA	no	no	no	Homolog	Node4	NA	NA	no	NA	NA	no	Flower	no	NA	no	NA	No	no
AT1G04563.1	AT1G04563	1	2186933	2187181	Araport lincRNA (Ara_lncRNA)	249	HC	AT1G07120	-306	AT1G07130	595	NA	NA	NA	no	no	flower	0.711103	NA	no	No	No	NA	no	no	no	Homolog	Node1	NA	NA	no	yes	NA	no	Seed	no	NA	no	NA	Yes	no
Evolinc_SR_tID_00000506	Evolinc_SR_gID_000484	1	2190767	2191314	Short read Evolinc Protein coding gene overlap	548	LC	ND	ND	ND	ND	AT1G07135	17	mRNA	ND	ND	ND	0.909725	ND	ND	No	No	NA	no	no	no	ND	ND	ND	ND	no	no	no	no	Leaf	no	NA	no	NA	No	no
Evolinc_SR_tID_00000507	Evolinc_SR_gID_000485	1	2195800	2196039	Short read Evolinc Protein coding gene overlap	240	LC	ND	ND	ND	ND	AT1G07150	196	mRNA	ND	ND	ND	0.942959	ND	ND	No	No	NA	no	no	no	ND	ND	ND	ND	no	no	no	no	Fruit	no	NA	no	NA	No	yes
Evolinc_SR_tID_00000508	Evolinc_SR_gID_000486	1	2196552	2196943	Short read Evolinc	392	LC	AT1G07150	-556	AT1G07160	911	NA	NA	NA	no	no	ND	0.979157	NA	no	No	No	NA	no	no	no	Known Gene	Node4	Transcriptional_syntelog	Node4	no	NA	NA	no	Seed	no	NA	no	NA	No	no
Evolinc_SR_tID_00000509	Evolinc_SR_gID_000487	1	2197064	2197270	Short read Evolinc	207	LC	AT1G07150	-1068	AT1G07160	584	NA	NA	NA	no	no	ND	ND	NA	no	No	No	NA	no	no	no	Species specific	Node0	NA	NA	no	NA	NA	no	ND	no	NA	no	NA	No	no
Evolinc_SR_tID_00009522	Evolinc_SR_gID_009111	1	2201364	2201568	Short read Evolinc	205	LC	AT1G07170	-92	AT1G07175	710	NA	NA	NA	no	no	ND	ND	NA	no	No	No	NA	no	no	no	Homolog	Node3	NA	NA	no	NA	NA	no	ND	no	NA	no	NA	No	no
Evolinc_SR_tID_00009523	Evolinc_SR_gID_009112	1	2202963	2204169	Short read Evolinc Protein coding gene overlap	1207	LC	ND	ND	ND	ND	AT1G07175	403	mRNA	ND	ND	ND	0.965929	ND	ND	No	No	NA	no	no	no	ND	ND	ND	ND	no	yes	no	no	Male flower	no	NA	no	NA	No	no
Evolinc_SR_tID_00000511	Evolinc_SR_gID_000489	1	2207675	2207891	Short read Evolinc	217	HC	AT1G07180	-576	AT1G07190	122	NA	NA	NA	no	no	ND	0.976291	NA	no	No	No	NA	no	no	no	Species specific	Node0	NA	NA	no	NA	NA	no	Male flower	no	NA	no	NA	Yes	yes
Evolinc_SR_tID_00009524	Evolinc_SR_gID_009113	1	2212563	2212973	Short read Evolinc Protein coding gene overlap	411	LC	ND	ND	ND	ND	AT1G07200	155	mRNA	ND	ND	ND	0.987101	ND	ND	No	No	NA	no	no	no	ND	ND	ND	ND	no	no	no	no	Male flower	no	NA	no	NA	No	no
Evolinc_SR_tID_00000513	Evolinc_SR_gID_000491	1	2213020	2213363	Short read Evolinc	344	LC	AT1G07200	-302	AT1G07210	1853	NA	NA	NA	no	no	ND	0.995964	NA	no	No	No	NA	no	no	no	Homolog	Node3	Transcriptional_syntelog	Node4	no	NA	NA	no	Male flower	no	NA	no	NA	No	no
Evolinc_SR_tID_00000514	Evolinc_SR_gID_000492	1	2213475	2214047	Short read Evolinc	573	HC	AT1G07200	-757	AT1G07210	1169	NA	NA	NA	no	no	ND	0.983984	NA	no	No	No	NA	no	no	no	Homolog	Node1	Transcriptional_syntelog	Node4	no	NA	NA	no	Seed	no	NA	no	NA	No	no
Evolinc_SR_tID_00009526	Evolinc_SR_gID_009115	1	2214047	2214311	Short read Evolinc	265	LC	AT1G07200	-1329	AT1G07210	905	NA	NA	NA	no	no	ND	0.960614	NA	no	No	No	NA	no	no	no	Homolog	Node1	Transcriptional_syntelog	Node4	no	NA	NA	no	Fruit	no	NA	no	NA	No	no
Evolinc_SR_tID_00000515	Evolinc_SR_gID_000493	1	2219707	2219957	Short read Evolinc	251	HC	AT1G07220	-58	AT1G07230	224	NA	NA	NA	no	no	ND	0.905858	NA	no	No	No	NA	no	no	no	Homolog	Node1	Transcriptional_syntelog	Node4	no	yes	NA	no	Female flower	no	NA	no	NA	No	yes
Evolinc_SR_tID_00009529	Evolinc_SR_gID_009118	1	2223412	2223647	Short read Evolinc Protein coding gene overlap	236	LC	ND	ND	ND	ND	AT1G07240	22	mRNA	ND	ND	ND	0.925693	ND	ND	No	No	NA	no	no	no	ND	ND	ND	ND	no	no	no	no	Seedling	no	NA	no	NA	No	no
Evolinc_SR_tID_00009530	Evolinc_SR_gID_009119	1	2232973	2233210	Short read Evolinc Protein coding gene overlap	238	LC	ND	ND	ND	ND	AT1G07270	44	mRNA	ND	ND	ND	0.832296	ND	ND	No	No	NA	no	no	no	ND	ND	ND	ND	no	no	no	no	Seed	no	NA	no	NA	No	no
Evolinc_SR_tID_00009531	Evolinc_SR_gID_009120	1	2233498	2233831	Short read Evolinc	334	LC	AT1G07270	-481	AT1G07280	4186	NA	NA	NA	no	no	ND	1	NA	no	No	No	NA	no	no	yes	Species specific	Node0	NA	NA	no	NA	NA	no	Leaf	no	NA	no	NA	No	no
Evolinc_SR_tID_00000518	Evolinc_SR_gID_000496	1	2235883	2236140	Short read Evolinc	258	LC	AT1G07270	-2866	AT1G07280	1877	NA	NA	NA	no	no	ND	ND	NA	no	No	No	Yes	no	no	no	Species specific	Node0	NA	NA	no	NA	NA	no	ND	no	NA	no	NA	No	no
Evolinc_SR_tID_00009533	Evolinc_SR_gID_009122	1	2237112	2237361	Short read Evolinc	250	LC	AT1G07270	-4095	AT1G07280	656	NA	NA	NA	no	no	ND	0.993423	NA	no	No	No	NA	no	no	no	Species specific	Node0	NA	NA	no	NA	NA	no	Seed	no	NA	no	NA	No	no
Evolinc_SR_tID_00009534	Evolinc_SR_gID_009123	1	2237633	2237893	Short read Evolinc	261	LC	AT1G07270	-4616	AT1G07280	124	NA	NA	NA	no	no	ND	ND	NA	no	No	No	NA	no	no	no	Homolog	Node4	NA	NA	no	NA	NA	no	ND	no	NA	no	NA	No	no
AT1G04573.1	AT1G04573	1	2241511	2241744	Araport lincRNA (Ara_lncRNA)	234	HC	AT1G07280	-40	AT1G07290	268	NA	NA	NA	no	no	ND	0.980493	NA	no	No	No	Yes	no	no	no	Homolog	Node1	Transcriptional_syntelog	Node4	no	NA	NA	no	Leaf	no	NA	no	NA	No	no
Evolinc_SR_tID_00000520	Evolinc_SR_gID_000498	1	2244436	2245628	Short read Evolinc Protein coding gene overlap	1193	LC	ND	ND	ND	ND	AT1G07290	556	mRNA	ND	ND	ND	0.965948	ND	ND	No	No	NA	no	no	no	ND	ND	ND	ND	no	no	no	no	Seed	no	NA	no	NA	No	no
Evolinc_SR_tID_00000521	Evolinc_SR_gID_000499	1	2246556	2247487	Short read Evolinc Protein coding gene overlap	932	LC	ND	ND	ND	ND	AT1G07300	378	mRNA	ND	ND	ND	0.553709	ND	ND	No	No	NA	no	no	no	ND	ND	ND	ND	no	no	no	no	Seed	no	NA	no	NA	No	no
Evolinc_SR_tID_00009538	Evolinc_SR_gID_009127	1	2250532	2251090	Short read Evolinc Protein coding gene overlap	559	LC	ND	ND	ND	ND	AT1G07330	170	mRNA	ND	ND	ND	0.943664	ND	ND	No	No	NA	no	no	no	ND	ND	ND	ND	no	no	yes	no	Male flower	no	NA	no	NA	No	no
Evolinc_SR_tID_00009539	Evolinc_SR_gID_009128	1	2253592	2254178	Short read Evolinc TE overlap Protein coding gene overlap	587	LC	ND	ND	ND	ND	AT1G07330	444	mRNA	ND	ND	ND	0.972363	ND	ND	No	No	NA	no	no	no	ND	ND	ND	ND	no	no	no	no	Seed	no	NA	no	NA	No	no
Evolinc_SR_tID_00009540	Evolinc_SR_gID_009129	1	2254296	2254628	Short read Evolinc TE overlap	333	LC	ND	ND	ND	ND	AT1TE07360	332	TE	ND	ND	ND	ND	ND	ND	No	No	NA	no	no	no	ND	ND	ND	ND	no	no	no	no	ND	no	NA	no	NA	No	no
Evolinc_SR_tID_00009541	Evolinc_SR_gID_009130	1	2257111	2257350	Short read Evolinc	240	HC	AT1G07340	-261	AT1G07350	34	NA	NA	NA	no	no	ND	0.871771	NA	no	No	No	NA	no	no	no	Species specific	Node0	NA	NA	no	NA	NA	no	Stem	no	NA	no	NA	No	no
Evolinc_SR_tID_00009546	Evolinc_SR_gID_009135	1	2277169	2277766	Short read Evolinc Protein coding gene overlap	598	LC	ND	ND	ND	ND	AT1G07420	211	mRNA	ND	ND	ND	0.948954	ND	ND	No	No	NA	no	no	no	ND	ND	ND	ND	no	yes	yes	no	Male flower	no	NA	no	NA	No	no
Evolinc_SR_tID_00000530	Evolinc_SR_gID_000508	1	2280580	2280780	Short read Evolinc Protein coding gene overlap	201	LC	ND	ND	ND	ND	AT1G07430	34	mRNA	ND	ND	ND	0.908291	ND	ND	No	No	Yes	no	no	no	ND	ND	ND	ND	no	no	no	no	Male flower	no	NA	no	NA	No	yes
Evolinc_SR_tID_00009548	Evolinc_SR_gID_009137	1	2282836	2283555	Short read Evolinc	720	HC	AT1G07430	-8	AT1G07440	2630	NA	NA	NA	no	no	ND	0.971947	NA	no	No	No	NA	no	no	no	Known lincRNA	Node4	Transcriptional_syntelog	Node4	no	NA	yes	no	Seed	no	NA	no	NA	Yes	no
Evolinc_SR_tID_00000532	Evolinc_SR_gID_000510	1	2284255	2284791	Short read Evolinc	537	HC	AT1G07430	-1427	AT1G07440	1394	NA	NA	NA	no	no	ND	0.935948	NA	no	No	No	Yes	no	no	no	Homolog	Node3	Transcriptional_syntelog	Node4	no	NA	yes	no	Leaf	no	NA	no	NA	Yes	no
Evolinc_SR_tID_00000534	Evolinc_SR_gID_000512	1	2285734	2286130	Short read Evolinc TE overlap	397	LC	ND	ND	ND	ND	AT1TE07460	298	TE	ND	ND	ND	0.987524	ND	ND	No	No	NA	no	no	no	ND	ND	ND	ND	no	no	no	no	Flower	no	NA	no	NA	No	no
Evolinc_SR_tID_00000535	Evolinc_SR_gID_000513	1	2289432	2289776	Short read Evolinc	345	LC	AT1G07450	-96	AT1G07460	183	NA	NA	NA	no	no	ND	ND	NA	no	No	No	NA	no	no	no	Homolog	Node3	NA	NA	no	NA	NA	no	ND	no	NA	no	NA	No	no
Evolinc_SR_tID_00000537	Evolinc_SR_gID_000515	1	2299537	2301361	Short read Evolinc Protein coding gene overlap	1825	LC	ND	ND	ND	ND	AT1G07480	7	mRNA	ND	ND	flower	0.826376	ND	ND	No	No	NA	no	no	no	ND	ND	ND	ND	no	yes	no	no	Fruit	no	NA	no	NA	No	no
Evolinc_SR_tID_00009557	Evolinc_SR_gID_009146	1	2303855	2304294	Short read Evolinc	440	LC	AT1G07485	-1734	AT1G07510	141	NA	NA	NA	no	no	ND	0.990558	NA	no	No	No	NA	no	no	no	Homolog	Node1	Transcriptional_syntelog	Node4	no	NA	NA	no	Seed	no	NA	no	NA	No	no
Evolinc_SR_tID_00000539	Evolinc_SR_gID_000517	1	2304121	2304762	Short read Evolinc Protein coding gene overlap	642	LC	ND	ND	ND	ND	XLOC_009146	173	Short read Evolinc	ND	ND	ND	0.979917	ND	ND	No	No	NA	no	no	no	ND	ND	ND	ND	no	yes	yes	no	Seed	no	NA	no	NA	No	yes
Evolinc_SR_tID_00009558	Evolinc_SR_gID_009147	1	2305125	2305356	Short read Evolinc Protein coding gene overlap	232	LC	ND	ND	ND	ND	AT1G07510	231	mRNA	ND	ND	ND	ND	ND	ND	No	No	NA	no	no	no	ND	ND	ND	ND	no	no	no	no	ND	no	NA	no	NA	No	no
Evolinc_SR_tID_00000541	Evolinc_SR_gID_000519	1	2311815	2312543	Short read Evolinc Protein coding gene overlap	729	LC	ND	ND	ND	ND	AT1G07510	584	mRNA	ND	ND	ND	0.981404	ND	ND	No	No	NA	no	no	no	ND	ND	ND	ND	no	no	no	no	Stem	no	NA	no	NA	No	no
Evolinc_SR_tID_00000542	Evolinc_SR_gID_000520	1	2316758	2318426	Short read Evolinc Protein coding gene overlap	1669	LC	ND	ND	ND	ND	AT1G07540	283	mRNA	ND	ND	ND	0.984862	ND	ND	No	No	NA	no	no	no	ND	ND	ND	ND	no	no	no	no	Male flower	no	NA	no	NA	No	no
AT1G04593.1	AT1G04593	1	2321382	2321961	Araport lncRNA Protein coding gene overlap	457	LC	ND	ND	ND	ND	AT1G07540	282	mRNA	ND	ND	ND	0.930558	ND	ND	No	No	NA	no	no	no	ND	ND	ND	ND	no	no	no	no	Male flower	no	NA	no	NA	No	no
Evolinc_SR_tID_00000543	Evolinc_SR_gID_000521	1	2321437	2321672	Short read Evolinc Protein coding gene overlap	236	LC	ND	ND	ND	ND	AT1G07540	227	mRNA	ND	ND	ND	0.924866	ND	ND	No	No	NA	no	no	no	ND	ND	ND	ND	no	yes	no	no	Male flower	no	NA	no	NA	No	no
Evolinc_SR_tID_00000544	Evolinc_SR_gID_000522	1	2321774	2322632	Short read Evolinc Protein coding gene overlap	859	LC	ND	ND	ND	ND	AT1G04593	187	lncRNA PCG overlapping	ND	ND	ND	0.895307	ND	ND	No	No	NA	no	no	no	ND	ND	ND	ND	no	yes	no	no	Male flower	no	NA	no	NA	No	no
Evolinc_SR_tID_00000545	Evolinc_SR_gID_000523	1	2326574	2327165	Short read Evolinc	592	HC	AT1G07550	-4	AT1G07560	150	NA	NA	NA	no	no	ND	1	NA	no	No	No	NA	no	no	no	Homolog	Node1	NA	NA	no	NA	NA	no	Male flower	no	NA	no	NA	No	no
Evolinc_SR_tID_00009564	Evolinc_SR_gID_009153	1	2333801	2334005	Short read Evolinc	205	HC	AT1G07570	-34	AT1G07590	2472	NA	NA	NA	no	no	ND	0.980897	NA	no	No	No	NA	no	no	no	Homolog	Node1	NA	NA	no	NA	NA	no	Male flower	no	NA	no	NA	No	no
AT1G04597.1	AT1G04597	1	2334333	2334599	Araport lincRNA (Ara_lncRNA)	206	HC	AT1G07570	-566	AT1G07590	1878	NA	NA	NA	no	no	ND	0.990307	NA	no	No	No	NA	no	no	no	Species specific	Node0	NA	NA	no	NA	NA	no	Male flower	no	NA	no	NA	No	no
Evolinc_SR_tID_00000547	Evolinc_SR_gID_000525	1	2334616	2334819	Short read Evolinc	204	HC	AT1G07570	-849	AT1G07590	1658	NA	NA	NA	no	no	ND	0.971063	NA	no	No	No	NA	no	no	no	Species specific	Node0	NA	NA	no	NA	NA	no	Male flower	no	NA	no	NA	No	no
Evolinc_SR_tID_00009566	Evolinc_SR_gID_009155	1	2335004	2335416	Short read Evolinc TE overlap	413	LC	ND	ND	ND	ND	AT1TE07620	373	TE	ND	ND	ND	0.993022	ND	ND	No	No	NA	no	no	yes	ND	ND	ND	ND	no	no	no	no	Male flower	no	NA	no	NA	No	no
Evolinc_SR_tID_00009567	Evolinc_SR_gID_009156	1	2335682	2336429	Short read Evolinc	748	HC	AT1G07570	-1915	AT1G07590	48	NA	NA	NA	no	no	ND	0.946647	PIPseq	no	No	No	Yes	no	no	no	Homolog	Node3	NA	NA	no	yes	yes	no	Male flower	no	NA	no	NA	Yes	yes
AT1G04603.1	AT1G04603	1	2340559	2341109	Araport lincRNA (Ara_lncRNA)	472	HC	AT1G07590	-1168	AT1G07610	338	NA	NA	NA	no	no	ND	0.993843	NA	no	No	No	NA	no	no	no	Homolog	Node2	Transcriptional_syntelog	Node4	no	NA	NA	no	Male flower	no	NA	no	NA	Yes	no
Evolinc_SR_tID_00009570	Evolinc_SR_gID_009159	1	2340799	2341038	Short read Evolinc	240	HC	AT1G07590	-1408	AT1G07610	409	NA	NA	NA	no	no	ND	1	NA	no	No	No	NA	no	no	no	Homolog	Node1	Transcriptional_syntelog	Node4	no	NA	NA	no	Leaf	no	NA	no	NA	No	no
Evolinc_SR_tID_00000550	Evolinc_SR_gID_000528	1	2347371	2347633	Short read Evolinc	263	LC	AT1G07620	-482	AT1G07630	1282	NA	NA	NA	no	no	ND	1	NA	no	No	No	NA	no	no	no	Homolog	Node2	Transcriptional_syntelog	Node4	no	NA	NA	no	Flower	no	NA	no	NA	No	no
Evolinc_SR_tID_00009573	Evolinc_SR_gID_009162	1	2347636	2347936	Short read Evolinc	301	LC	AT1G07620	-747	AT1G07630	979	NA	NA	NA	no	no	ND	1	NA	no	No	No	NA	no	no	no	Homolog	Node4	Transcriptional_syntelog	Node4	no	NA	NA	no	Fruit	no	NA	no	NA	No	no
AT1G04607.1	AT1G04607	1	2348027	2348447	Araport lincRNA (Ara_lncRNA)	421	HC	AT1G07620	-1138	AT1G07630	468	NA	NA	NA	no	no	ND	0.974291	NA	no	No	No	NA	no	no	no	Homolog	Node3	Transcriptional_syntelog	Node4	no	NA	NA	no	Leaf	no	NA	no	NA	No	no
Evolinc_SR_tID_00009574	Evolinc_SR_gID_009163	1	2348560	2348785	Short read Evolinc	226	LC	AT1G07620	-1671	AT1G07630	130	NA	NA	NA	no	no	ND	1	NA	no	No	No	NA	no	no	no	Homolog	Node1	Transcriptional_syntelog	Node4	no	NA	NA	no	Fruit	no	NA	no	NA	No	no
Evolinc_SR_tID_00009575	Evolinc_SR_gID_009164	1	2351831	2353233	Short read Evolinc Protein coding gene overlap	1113	LC	ND	ND	ND	ND	AT1G04613	780	NTR	ND	ND	ND	0.897841	ND	ND	No	No	Yes	no	no	no	ND	ND	ND	ND	no	yes	no	no	Leaf	no	NA	no	NA	No	no
AT1G04613.1	AT1G04613	1	2352131	2352911	Araport lincRNA NTR	ND	HC	AT1G07630	-332	AT1G07640	120	NA	NA	NA	no	no	ND	ND	ND	no	No	No	Yes	no	no	no	ND	ND	ND	ND	no	ND	ND	no	ND	no	NA	no	NA	No	no
Evolinc_SR_tID_00000553	Evolinc_SR_gID_000531	1	2353413	2354277	Short read Evolinc Protein coding gene overlap	865	LC	ND	ND	ND	ND	AT1G07640	864	mRNA	ND	ND	ND	ND	ND	ND	No	No	Yes	no	no	no	ND	ND	ND	ND	no	no	no	no	ND	no	NA	no	NA	No	no
Evolinc_SR_tID_00009577	Evolinc_SR_gID_009166	1	2357610	2357840	Short read Evolinc	231	HC	AT1G07640	-1197	AT1G07650	1271	NA	NA	NA	no	no	ND	1	NA	no	No	No	NA	no	no	no	Known lincRNA	Node4	NA	NA	no	NA	NA	no	Stem	no	NA	no	NA	No	no
Evolinc_SR_tID_00000554	Evolinc_SR_gID_000532	1	2357844	2358049	Short read Evolinc	206	HC	AT1G07640	-1431	AT1G07650	1062	NA	NA	NA	no	no	ND	ND	NA	no	No	No	NA	no	no	no	Known lincRNA	Node4	NA	NA	no	NA	NA	no	ND	no	NA	no	NA	No	no
Evolinc_SR_tID_00000555	Evolinc_SR_gID_000533	1	2358740	2358996	Short read Evolinc	257	HC	AT1G07640	-2327	AT1G07650	115	NA	NA	NA	no	no	ND	ND	NA	no	No	No	Yes	no	no	no	Known lincRNA	Node4	NA	NA	no	NA	NA	no	ND	no	NA	no	NA	No	no
Evolinc_SR_tID_00000556	Evolinc_SR_gID_000534	1	2359050	2359544	Short read Evolinc Protein coding gene overlap	495	LC	ND	ND	ND	ND	AT1G07650	5	mRNA	ND	ND	ND	0.972205	ND	ND	No	No	Yes	no	no	no	ND	ND	ND	ND	no	no	no	no	Stem	no	NA	no	NA	No	no
Evolinc_SR_tID_00000557	Evolinc_SR_gID_000535	1	2366992	2367304	Short read Evolinc	313	LC	AT1G07650	-256	AT1G07645	133	NA	NA	NA	no	no	ND	0.983002	NA	no	No	No	NA	no	no	no	Species specific	Node0	NA	NA	no	NA	NA	no	Seed	no	NA	no	NA	No	no
Evolinc_SR_tID_00000558	Evolinc_SR_gID_000536	1	2368538	2368754	Short read Evolinc	217	HC	AT1G07645	-102	AT1G07660	79	NA	NA	NA	no	no	ND	0.933049	NA	no	No	No	NA	no	no	no	Species specific	Node0	NA	NA	no	NA	NA	no	Seed	no	NA	no	NA	No	no
Evolinc_SR_tID_00000559	Evolinc_SR_gID_000537	1	2374954	2375175	Short read Evolinc TE overlap	222	LC	ND	ND	ND	ND	AT1TE07750	195	TE	ND	ND	ND	ND	ND	ND	No	No	NA	no	no	no	ND	ND	ND	ND	no	no	no	no	ND	no	NA	no	NA	No	no
Evolinc_SR_tID_00009578	Evolinc_SR_gID_009167	1	2375455	2375964	Short read Evolinc	510	HC	AT1G07670	-848	AT1G07680	48	NA	NA	NA	no	no	ND	ND	NA	no	No	No	NA	no	no	no	Homolog	Node1	Transcriptional_syntelog	Node4	no	NA	NA	no	ND	no	NA	no	NA	No	no
Evolinc_SR_tID_00000562	Evolinc_SR_gID_000540	1	2381378	2381583	Short read Evolinc Protein coding gene overlap	206	LC	ND	ND	ND	ND	AT1G07700	12	mRNA	ND	ND	ND	0.983535	ND	ND	No	No	NA	no	no	no	ND	ND	ND	ND	no	no	no	no	Fruit	no	NA	no	NA	No	no
Evolinc_SR_tID_00009579	Evolinc_SR_gID_009168	1	2388082	2388613	Short read Evolinc Protein coding gene overlap	532	LC	ND	ND	ND	ND	AT1G07710	268	mRNA	ND	ND	leaf	0.876585	ND	ND	No	No	NA	no	no	no	ND	ND	ND	ND	no	yes	no	no	Seed	no	NA	no	NA	No	no
Evolinc_SR_tID_00000563	Evolinc_SR_gID_000541	1	2388745	2389015	Short read Evolinc	271	LC	AT1G07710	-395	AT1G07720	1516	NA	NA	NA	no	no	ND	0.947086	NA	no	No	No	NA	no	no	no	Species specific	Node0	NA	NA	no	NA	NA	no	Seed	no	NA	no	NA	No	no
Evolinc_SR_tID_00000564	Evolinc_SR_gID_000542	1	2389067	2390389	Short read Evolinc	1323	LC	AT1G07710	-717	AT1G07720	142	NA	NA	NA	no	no	ND	0.983537	NA	no	No	No	Yes	no	no	no	Homolog	Node1	NA	NA	no	NA	NA	no	Stem	no	NA	no	NA	No	no
Evolinc_SR_tID_00000565	Evolinc_SR_gID_000543	1	2392577	2393105	Short read Evolinc Protein coding gene overlap	529	LC	ND	ND	ND	ND	AT1G07720	51	mRNA	ND	ND	ND	0.91785	ND	ND	No	No	NA	no	no	no	ND	ND	ND	ND	no	no	yes	no	Seed	no	NA	no	NA	No	no
Evolinc_LR_tID_00000003	Evolinc_LR_gID_000003	1	2393766	2394354	Nanopore Evolinc	589	HC	AT1G07720	-1138	AT1G07725	447	NA	NA	NA	no	no	flower	0.960309	NA	no	No	No	NA	no	no	no	Homolog	Node2	NA	NA	no	yes	NA	no	Flower	no	NA	no	NA	Yes	no
Evolinc_LR_tID_00000004	Evolinc_LR_gID_000003	1	2393766	2394740	Nanopore Evolinc	559	HC	AT1G07720	-1138	AT1G07725	61	NA	NA	NA	no	no	flower	0.960309	NA	no	No	No	NA	no	no	no	Homolog	Node2	NA	NA	no	yes	NA	no	Flower	no	NA	no	NA	Yes	no
AT1G04623.1	AT1G04623	1	2394236	2394474	Araport lincRNA (Ara_lncRNA)	239	HC	AT1G07720	-1608	AT1G07725	327	NA	NA	NA	no	no	ND	0.955104	NA	no	No	No	NA	no	no	no	Homolog	Node1	NA	NA	no	yes	NA	no	Flower	no	NA	no	NA	No	no
Evolinc_SR_tID_00000568	Evolinc_SR_gID_000545	1	2402928	2403154	Short read Evolinc Protein coding gene overlap	227	LC	ND	ND	ND	ND	AT1G07745	14	mRNA	ND	ND	ND	0.980211	ND	ND	No	No	NA	no	no	no	ND	ND	ND	ND	no	no	no	no	Fruit	no	NA	no	NA	No	no
Evolinc_SR_tID_00000569	Evolinc_SR_gID_000546	1	2403326	2403528	Short read Evolinc	203	HC	AT1G07745	-384	AT1G07747	30	NA	NA	NA	no	no	ND	0.894067	NA	no	No	No	NA	no	no	no	Species specific	Node0	NA	NA	no	NA	NA	no	Fruit	no	NA	no	NA	No	no
Evolinc_SR_tID_00009585	Evolinc_SR_gID_009174	1	2406018	2406253	Short read Evolinc Protein coding gene overlap	236	LC	ND	ND	ND	ND	AT1G07750	31	mRNA	ND	ND	ND	0.901557	ND	ND	No	No	NA	no	no	no	ND	ND	ND	ND	no	no	no	no	Male flower	no	NA	no	NA	No	no
Evolinc_SR_tID_00000570	Evolinc_SR_gID_000547	1	2406975	2408199	Short read Evolinc Protein coding gene overlap	1225	LC	ND	ND	ND	ND	AT1G07770	788	mRNA	ND	ND	flower	0.766333	ND	ND	No	No	NA	no	no	no	ND	ND	ND	ND	no	yes	yes	no	Stem	yes	Cis	no	NA	No	yes
Evolinc_SR_tID_00000572	Evolinc_SR_gID_000549	1	2413861	2414165	Short read Evolinc Protein coding gene overlap	305	LC	ND	ND	ND	ND	AT1G07795	22	mRNA	ND	ND	ND	0.889587	ND	ND	No	No	NA	no	no	no	ND	ND	ND	ND	no	no	no	no	Seed	no	NA	no	NA	No	no
Evolinc_SR_tID_00000577	Evolinc_SR_gID_000554	1	2432116	2432396	Short read Evolinc	281	LC	AT1G07870	-25	AT1G07880	1500	NA	NA	NA	no	no	ND	0.938459	NA	no	No	No	NA	no	no	no	Homolog	Node2	NA	NA	no	NA	NA	no	Male flower	no	NA	no	NA	No	no
Evolinc_SR_tID_00009590	Evolinc_SR_gID_009179	1	2432426	2432757	Short read Evolinc	259	HC	AT1G07870	-335	AT1G07880	1139	NA	NA	NA	no	no	ND	1	NA	no	No	No	NA	no	no	no	Homolog	Node1	NA	NA	no	NA	NA	no	Flower	no	NA	no	NA	No	no
Evolinc_SR_tID_00000578	Evolinc_SR_gID_000555	1	2432900	2433427	Short read Evolinc	528	HC	AT1G07870	-809	AT1G07880	469	NA	NA	NA	no	no	ND	0.996008	NA	no	No	No	NA	no	no	no	Species specific	Node0	NA	NA	no	NA	NA	no	Male flower	no	NA	no	NA	No	no
Evolinc_SR_tID_00000579	Evolinc_SR_gID_000556	1	2433676	2433913	Short read Evolinc Protein coding gene overlap	238	LC	ND	ND	ND	ND	AT1G07880	17	mRNA	ND	ND	ND	0.933376	ND	ND	No	No	Yes	no	no	no	ND	ND	ND	ND	no	no	no	no	Root	no	NA	no	NA	No	no
Evolinc_SR_tID_00000580	Evolinc_SR_gID_000557	1	2435798	2436444	Short read Evolinc Protein coding gene overlap	564	LC	ND	ND	ND	ND	AT1G07880	60	mRNA	ND	ND	ND	0.725509	ND	ND	No	No	NA	no	no	no	ND	ND	ND	ND	no	yes	yes	no	Stem	no	NA	no	NA	No	yes
Evolinc_SR_tID_00009591	Evolinc_SR_gID_009180	1	2439739	2442052	Short read Evolinc	2165	HC	AT1G07890	-74	AT1G07900	518	NA	NA	NA	no	no	ND	0.858678	PIPseq	no	No	No	Yes	no	no	no	Known lincRNA	Node4	Transcriptional_syntelog	Node4	no	yes	yes	no	Stem	no	NA	no	NA	Yes	no
Evolinc_LR_tID_00000005	Evolinc_LR_gID_000004	1	2444641	2445217	Long Read Evolinc Protein coding gene overlap	419	LC	ND	ND	ND	ND	AT1G07902	499	mRNA	ND	ND	flower	0.401549	ND	ND	No	No	NA	no	no	no	ND	ND	ND	ND	no	yes	yes	no	Leaf	no	NA	no	NA	No	yes
Evolinc_SR_tID_00000589	Evolinc_SR_gID_000564	1	2460843	2461057	Short read Evolinc	215	HC	AT1G07930	-26	AT1G07940	1892	NA	NA	NA	no	no	ND	0.992252	NA	no	No	No	NA	yes	no	no	Species specific	Node0	NA	NA	no	NA	NA	no	Male flower	no	NA	no	NA	No	no
Evolinc_SR_tID_00009594	Evolinc_SR_gID_009182	1	2461217	2461514	Short read Evolinc TE overlap	298	LC	ND	ND	ND	ND	AT1TE08020	240	TE	ND	ND	ND	0.978248	ND	ND	No	No	NA	yes	no	no	ND	ND	ND	ND	no	no	no	no	Male flower	no	NA	no	NA	No	no
Evolinc_SR_tID_00009598	Evolinc_SR_gID_009186	1	2472711	2472931	Short read Evolinc TE overlap Protein coding gene overlap	221	LC	ND	ND	ND	ND	AT1G07970	95	mRNA	ND	ND	ND	1	ND	ND	No	No	NA	no	no	yes	ND	ND	ND	ND	no	no	no	no	Flower	no	NA	no	NA	No	no
Evolinc_SR_tID_00009600	Evolinc_SR_gID_009188	1	2476292	2476495	Short read Evolinc	204	HC	AT1G07985	-125	AT1G07990	458	NA	NA	NA	no	no	ND	0.989038	NA	no	No	No	NA	no	no	no	Homolog	Node1	Transcriptional_syntelog	Node4	no	NA	NA	no	Seed	no	NA	no	NA	No	no
Evolinc_SR_tID_00009601	Evolinc_SR_gID_009189	1	2476878	2477115	Short read Evolinc Protein coding gene overlap	238	LC	ND	ND	ND	ND	AT1G07990	162	mRNA	ND	ND	ND	0.910618	ND	ND	No	No	NA	no	no	no	ND	ND	ND	ND	no	no	no	no	Seed	no	NA	no	NA	No	no
Evolinc_SR_tID_00009604	Evolinc_SR_gID_009192	1	2485584	2485819	Short read Evolinc Protein coding gene overlap	236	LC	ND	ND	ND	ND	AT1G08000	142	mRNA	ND	ND	ND	0.853528	ND	ND	No	No	NA	no	no	no	ND	ND	ND	ND	no	no	no	no	Male flower	no	NA	no	NA	No	no
Evolinc_SR_tID_00000593	Evolinc_SR_gID_000568	1	2488533	2489262	Short read Evolinc	730	HC	AT1G08010	-448	AT1G08030	147	NA	NA	NA	no	no	ND	0.95349	NA	no	No	No	NA	no	no	no	Known Gene	Node6	NA	NA	no	NA	NA	no	Male flower	no	NA	no	NA	No	no
Evolinc_SR_tID_00000596	Evolinc_SR_gID_000571	1	2518569	2519085	Short read Evolinc Protein coding gene overlap	517	LC	ND	ND	ND	ND	AT1G08080	42	mRNA	ND	ND	ND	0.966332	ND	ND	No	No	NA	no	no	no	ND	ND	ND	ND	no	no	no	no	Stem	no	NA	no	NA	No	no
Evolinc_SR_tID_00009612	Evolinc_SR_gID_009200	1	2519875	2520373	Short read Evolinc	499	LC	AT1G08080	-1264	AT1G08090	3650	NA	NA	NA	no	no	ND	ND	NA	no	No	No	NA	no	no	no	Homolog	Node1	NA	NA	no	NA	NA	no	ND	no	NA	no	NA	No	no
Evolinc_SR_tID_00009613	Evolinc_SR_gID_009201	1	2520608	2522156	Short read Evolinc	1549	HC	AT1G08080	-1997	AT1G08090	1867	NA	NA	NA	no	no	ND	ND	NA	no	No	No	Yes	no	no	no	Known lincRNA	Node4	NA	NA	no	NA	NA	no	ND	no	NA	no	NA	No	no
Evolinc_SR_tID_00009614	Evolinc_SR_gID_009202	1	2523075	2523523	Short read Evolinc	449	HC	AT1G08080	-4464	AT1G08090	500	NA	NA	NA	no	no	ND	ND	NA	no	No	No	NA	no	no	no	Known lincRNA	Node4	NA	NA	no	NA	NA	no	ND	no	NA	no	NA	No	no
Evolinc_SR_tID_00000601	Evolinc_SR_gID_000576	1	2526344	2526548	Short read Evolinc	205	LC	AT1G08090	-22	AT1G08100	622	NA	NA	NA	no	no	ND	ND	NA	no	No	No	NA	yes	no	no	Species specific	Node0	NA	NA	no	NA	NA	no	ND	no	NA	no	NA	No	no
Evolinc_SR_tID_00009616	Evolinc_SR_gID_009204	1	2530385	2530883	Short read Evolinc	499	LC	AT1G08100	-1265	AT1G08105	812	NA	NA	NA	no	no	ND	ND	NA	no	No	No	NA	no	no	no	Homolog	Node2	Transcriptional_syntelog	Node4	no	NA	NA	no	ND	no	NA	no	NA	No	no
Evolinc_SR_tID_00000603	Evolinc_SR_gID_000578	1	2531337	2531564	Short read Evolinc TE overlap	228	LC	ND	ND	ND	ND	AT1TE08240	113	TE	ND	ND	ND	ND	ND	ND	No	No	Yes	no	no	yes	ND	ND	ND	ND	no	no	no	no	ND	no	NA	no	NA	No	no
Evolinc_SR_tID_00000605	Evolinc_SR_gID_000580	1	2548193	2548784	Short read Evolinc Protein coding gene overlap	592	LC	ND	ND	ND	ND	AT1G08135	288	mRNA	ND	ND	ND	0.991062	ND	ND	No	No	NA	no	no	no	ND	ND	ND	ND	no	no	no	no	Male flower	no	NA	no	NA	No	no
Evolinc_SR_tID_00000606	Evolinc_SR_gID_000581	1	2559179	2559468	Short read Evolinc Protein coding gene overlap	290	LC	ND	ND	ND	ND	AT1G08150	49	mRNA	ND	ND	ND	0.901029	ND	ND	No	No	NA	no	no	no	ND	ND	ND	ND	no	yes	no	no	Male flower	no	NA	no	NA	No	no
Evolinc_SR_tID_00009622	Evolinc_SR_gID_009210	1	2560801	2561186	Short read Evolinc	386	LC	AT1G08160	-369	AT1G08165	263	NA	NA	NA	no	no	ND	0.98716	NA	no	No	No	NA	no	no	no	Homolog	Node2	Transcriptional_syntelog	Node4	no	NA	NA	no	Male flower	no	NA	no	NA	No	no
Evolinc_SR_tID_00000607	Evolinc_SR_gID_000582	1	2561201	2561430	Short read Evolinc	230	HC	AT1G08160	-769	AT1G08165	19	NA	NA	NA	no	no	ND	0.955381	NA	no	No	No	NA	no	no	no	Species specific	Node0	NA	NA	no	NA	NA	no	Male flower	no	NA	no	NA	No	no
Evolinc_SR_tID_00000608	Evolinc_SR_gID_000583	1	2562524	2562937	Short read Evolinc Protein coding gene overlap	414	LC	ND	ND	ND	ND	AT1G08170	168	mRNA	ND	ND	leaf	0.964102	ND	ND	No	No	NA	no	no	no	ND	ND	ND	ND	no	yes	no	no	Seed	no	NA	no	NA	No	no
Evolinc_SR_tID_00000609	Evolinc_SR_gID_000584	1	2563811	2564500	Short read Evolinc Protein coding gene overlap	690	LC	ND	ND	ND	ND	AT1G08180	139	mRNA	ND	ND	ND	0.915622	ND	ND	No	No	NA	no	no	no	ND	ND	ND	ND	no	no	no	no	Seedling	no	NA	no	NA	No	no
Evolinc_SR_tID_00000610	Evolinc_SR_gID_000585	1	2565242	2565445	Short read Evolinc Protein coding gene overlap	204	LC	ND	ND	ND	ND	AT1G08180	76	mRNA	ND	ND	ND	1	ND	ND	No	No	NA	no	no	no	ND	ND	ND	ND	no	no	no	no	Seed	no	NA	no	NA	No	no
Evolinc_SR_tID_00009624	Evolinc_SR_gID_009212	1	2566817	2567219	Short read Evolinc	403	LC	AT1G08180	-1499	AT1G08190	201	NA	NA	NA	no	no	ND	ND	NA	no	No	No	NA	no	no	no	Species specific	Node0	NA	NA	no	NA	NA	no	ND	no	NA	no	NA	No	no
Evolinc_SR_tID_00000612	Evolinc_SR_gID_000587	1	2587028	2587542	Short read Evolinc TE overlap	515	LC	ND	ND	ND	ND	AT1TE08415	114	TE	ND	ND	seedling	0.971706	ND	ND	No	No	NA	no	no	yes	ND	ND	ND	ND	no	no	no	no	Leaf	no	NA	no	NA	No	no
Evolinc_SR_tID_00000613	Evolinc_SR_gID_000588	1	2590358	2590922	Short read Evolinc Protein coding gene overlap	565	LC	ND	ND	ND	ND	AT1G08250	251	mRNA	ND	ND	ND	ND	ND	ND	No	No	NA	no	no	no	ND	ND	ND	ND	no	no	no	no	ND	no	NA	no	NA	No	no
Evolinc_SR_tID_00009630	Evolinc_SR_gID_009218	1	2607677	2607886	Short read Evolinc Protein coding gene overlap	210	LC	ND	ND	ND	ND	AT1G08280	9	mRNA	ND	ND	ND	0.976961	ND	ND	No	No	NA	no	no	no	ND	ND	ND	ND	no	no	no	no	Seed	no	NA	no	NA	No	no
Evolinc_SR_tID_00009631	Evolinc_SR_gID_009219	1	2613315	2614409	Short read Evolinc Protein coding gene overlap	1095	LC	ND	ND	ND	ND	AT1G08290	62	mRNA	ND	ND	ND	0.951612	ND	ND	No	No	NA	no	no	no	ND	ND	ND	ND	no	no	no	no	Female flower	no	NA	no	NA	No	no
Evolinc_SR_tID_00000617	Evolinc_SR_gID_000592	1	2629059	2629377	Short read Evolinc	319	LC	AT1G08320	-465	AT1G08340	1514	NA	NA	NA	no	no	ND	ND	NA	no	No	No	NA	no	no	no	Homolog	Node4	Transcriptional_syntelog	Node4	no	NA	NA	no	ND	no	NA	no	NA	No	no
AT1G04653.1	AT1G04653	1	2629836	2630042	Araport lincRNA (Ara_lncRNA)	207	HC	AT1G08320	-1242	AT1G08340	849	NA	NA	NA	no	no	ND	ND	NA	no	No	No	NA	no	no	no	Known lincRNA	Node4	NA	NA	no	NA	NA	no	ND	no	NA	no	NA	No	no
Evolinc_SR_tID_00000619	Evolinc_SR_gID_000594	1	2630729	2631059	Short read Evolinc Protein coding gene overlap	331	LC	ND	ND	ND	ND	AT1G08340	168	mRNA	ND	ND	ND	0.964672	ND	ND	No	No	NA	no	no	no	ND	ND	ND	ND	no	no	no	no	Seed	no	NA	no	NA	No	no
Evolinc_SR_tID_00009637	Evolinc_SR_gID_009225	1	2657128	2658552	Short read Evolinc	1425	HC	AT1G08420	-8	AT1G08430	50	NA	NA	NA	no	no	ND	0.934494	NA	no	Yes	No	Yes	no	no	yes	Known lincRNA	Node2	Transcriptional_syntelog	Node4	no	NA	yes	no	Male flower	no	NA	no	NA	Yes	no
Evolinc_SR_tID_00009638	Evolinc_SR_gID_009226	1	2661339	2662115	Short read Evolinc	777	HC	AT1G08430	-29	AT1G08440	852	NA	NA	NA	no	no	ND	ND	NA	no	No	No	NA	no	no	no	Known Gene	Node2	Transcriptional_syntelog	Node4	no	NA	NA	no	ND	no	NA	no	NA	No	no
Evolinc_SR_tID_00009639	Evolinc_SR_gID_009227	1	2662170	2662499	Short read Evolinc	330	LC	AT1G08430	-860	AT1G08440	468	NA	NA	NA	no	no	ND	ND	NA	no	No	No	NA	no	no	no	Species specific	Node0	NA	NA	no	NA	NA	no	ND	no	NA	no	NA	No	no
Evolinc_SR_tID_00009640	Evolinc_SR_gID_009228	1	2665995	2666330	Short read Evolinc	336	LC	AT1G08440	-411	AT1G08450	1468	NA	NA	NA	no	no	ND	0.985339	NA	no	No	No	Yes	no	no	no	Homolog	Node4	NA	NA	no	NA	NA	no	Leaf	no	NA	no	NA	No	no
Evolinc_SR_tID_00009641	Evolinc_SR_gID_009229	1	2667056	2667484	Short read Evolinc	429	LC	AT1G08440	-1472	AT1G08450	314	NA	NA	NA	no	no	ND	0.991402	NA	no	No	No	Yes	no	no	no	Homolog	Node2	NA	NA	no	NA	NA	no	Stem	no	NA	no	NA	No	no
Evolinc_SR_tID_00000626	Evolinc_SR_gID_000601	1	2672183	2672415	Short read Evolinc Protein coding gene overlap	233	LC	ND	ND	ND	ND	AT1G08460	217	mRNA	ND	ND	ND	ND	ND	ND	No	No	NA	no	no	no	ND	ND	ND	ND	no	no	no	no	ND	no	NA	no	NA	No	no
Evolinc_SR_tID_00009643	Evolinc_SR_gID_009231	1	2675373	2675625	Short read Evolinc	253	HC	AT1G08460	-652	AT1G08465	188	NA	NA	NA	no	no	ND	ND	NA	no	No	No	NA	no	no	no	Homolog	Node1	Transcriptional_syntelog	Node4	no	NA	NA	no	ND	no	NA	no	NA	No	no
Evolinc_SR_tID_00009644	Evolinc_SR_gID_009232	1	2680554	2680784	Short read Evolinc	231	HC	AT1G08465	-730	AT1G08470	1274	NA	NA	NA	no	no	seedling	0.990054	NA	no	No	No	Yes	no	no	no	Homolog	Node3	Transcriptional_syntelog	Node4	no	NA	NA	no	Flower	no	NA	no	NA	No	no
Evolinc_SR_tID_00009645	Evolinc_SR_gID_009233	1	2681160	2681478	Short read Evolinc	319	HC	AT1G08465	-1336	AT1G08470	580	NA	NA	NA	no	no	ND	1	NA	no	No	No	Yes	no	no	no	Homolog	Node4	Transcriptional_syntelog	Node4	no	NA	NA	no	Flower	no	NA	no	NA	No	no
Evolinc_SR_tID_00009648	Evolinc_SR_gID_009236	1	2688622	2688843	Short read Evolinc Protein coding gene overlap	222	LC	ND	ND	ND	ND	AT1G08490	36	mRNA	ND	ND	ND	0.793428	ND	ND	No	No	NA	no	no	no	ND	ND	ND	ND	no	no	no	no	Leaf	no	NA	no	NA	No	yes
Evolinc_SR_tID_00009649	Evolinc_SR_gID_009237	1	2690120	2690359	Short read Evolinc Protein coding gene overlap	240	LC	ND	ND	ND	ND	AT1G08500	130	mRNA	ND	ND	ND	0.959373	ND	ND	No	No	Yes	no	no	no	ND	ND	ND	ND	no	no	no	no	Flower	no	NA	no	NA	No	no
Evolinc_SR_tID_00009651	Evolinc_SR_gID_009239	1	2694801	2695114	Short read Evolinc	314	LC	AT1G08510	-254	AT1G08520	1267	NA	NA	NA	no	no	ND	0.990235	NA	no	No	No	NA	no	no	no	Homolog	Node1	Transcriptional_syntelog	Node4	no	NA	NA	no	Male flower	no	NA	no	NA	No	no
Evolinc_SR_tID_00009652	Evolinc_SR_gID_009240	1	2695274	2695836	Short read Evolinc	563	HC	AT1G08510	-727	AT1G08520	545	NA	NA	NA	no	no	ND	0.97105	NA	no	No	No	NA	no	no	no	Homolog	Node2	Transcriptional_syntelog	Node4	no	NA	NA	no	Flower	no	NA	no	NA	No	no
Evolinc_SR_tID_00009653	Evolinc_SR_gID_009241	1	2701015	2701223	Short read Evolinc Protein coding gene overlap	209	LC	ND	ND	ND	ND	AT1G08520	7	mRNA	ND	ND	ND	ND	ND	ND	No	No	NA	no	no	no	ND	ND	ND	ND	no	no	no	no	ND	no	NA	no	NA	No	no
Evolinc_SR_tID_00000637	Evolinc_SR_gID_000612	1	2711210	2711411	Short read Evolinc	202	LC	AT1G08560	-210	AT1G08570	1283	NA	NA	NA	no	no	ND	ND	NA	no	No	No	NA	no	no	no	Homolog	Node1	Transcriptional_syntelog	Node4	no	NA	NA	no	ND	no	NA	no	NA	Yes	no
Evolinc_SR_tID_00009655	Evolinc_SR_gID_009243	1	2711338	2711575	Short read Evolinc TE overlap	238	LC	ND	ND	ND	ND	XLOC_000612	73	Short read Evolinc	ND	ND	ND	ND	ND	ND	No	No	NA	no	no	no	ND	ND	ND	ND	no	no	no	no	ND	no	NA	no	NA	No	no
Evolinc_SR_tID_00000639	Evolinc_SR_gID_000614	1	2717836	2718046	Short read Evolinc	211	HC	AT1G08580	-1304	AT1G08590	492	NA	NA	NA	no	no	ND	ND	NA	no	No	No	NA	no	no	no	Homolog	Node3	Transcriptional_syntelog	Node4	no	NA	NA	no	ND	no	NA	no	NA	No	no
Evolinc_SR_tID_00000640	Evolinc_SR_gID_000615	1	2718103	2718467	Short read Evolinc	365	HC	AT1G08580	-1571	AT1G08590	71	NA	NA	NA	no	no	ND	1	NA	no	No	No	NA	no	no	yes	Known lincRNA	Node4	Transcriptional_syntelog	Node4	no	NA	NA	no	Flower	no	NA	no	NA	No	no
Evolinc_SR_tID_00009658	Evolinc_SR_gID_009246	1	2736125	2736423	Short read Evolinc	299	LC	AT1G08610	-306	AT1G08620	233	NA	NA	NA	no	no	ND	ND	NA	no	No	No	NA	no	no	no	Species specific	Node0	NA	NA	no	NA	NA	no	ND	no	NA	no	NA	No	no
AT1G04657.1	AT1G04657	1	2736598	2736830	Araport lncRNA Protein coding gene overlap	233	LC	ND	ND	ND	ND	AT1G08620	174	mRNA	ND	ND	flower	0.853664	ND	ND	No	No	NA	no	no	no	ND	ND	ND	ND	no	no	no	no	Male flower	no	NA	no	NA	No	no
Evolinc_SR_tID_00000644	Evolinc_SR_gID_000619	1	2748063	2748328	Short read Evolinc	266	HC	AT1G08630	-96	AT1G08640	33	NA	NA	NA	no	no	ND	0.866897	PIPseq	no	No	No	NA	no	no	no	Homolog	Node1	Transcriptional_syntelog	Node4	no	yes	yes	no	Seed	no	NA	no	NA	Yes	no
Evolinc_SR_tID_00009660	Evolinc_SR_gID_009248	1	2751309	2751829	Short read Evolinc Protein coding gene overlap	521	LC	ND	ND	ND	ND	AT1G08640	311	mRNA	ND	ND	ND	0.939555	ND	ND	No	No	NA	no	no	no	ND	ND	ND	ND	no	no	no	no	Male flower	no	NA	no	NA	No	no
Evolinc_SR_tID_00009661	Evolinc_SR_gID_009249	1	2753736	2755328	Short read Evolinc Protein coding gene overlap	883	LC	ND	ND	ND	ND	AT1G08650	73	mRNA	ND	ND	ND	0.960682	ND	ND	No	No	Yes	no	no	no	ND	ND	ND	ND	no	no	no	no	Male flower	no	NA	no	NA	No	no
Evolinc_SR_tID_00009664	Evolinc_SR_gID_009251	1	2755835	2756120	Short read Evolinc	286	LC	AT1G08650	-2026	AT1G08660	784	NA	NA	NA	no	no	ND	0.984111	NA	no	No	No	Yes	no	no	no	Homolog	Node2	Transcriptional_syntelog	Node4	no	NA	NA	no	Male flower	no	NA	no	NA	No	no
Evolinc_SR_tID_00000650	Evolinc_SR_gID_000624	1	2761935	2762211	Short read Evolinc	277	LC	AT1G08670	-336	AT1G08680	373	NA	NA	NA	no	no	ND	1	NA	no	No	No	NA	no	no	no	Homolog	Node1	Transcriptional_syntelog	Node4	no	NA	NA	no	Flower	no	NA	no	NA	No	no
Evolinc_SR_tID_00009666	Evolinc_SR_gID_009253	1	2773786	2774011	Short read Evolinc Protein coding gene overlap	226	LC	ND	ND	ND	ND	AT1G08720	70	mRNA	ND	ND	ND	1	ND	ND	No	No	NA	no	no	no	ND	ND	ND	ND	no	no	no	no	Flower	no	NA	no	NA	No	no
Evolinc_SR_tID_00009667	Evolinc_SR_gID_009254	1	2779412	2779959	Short read Evolinc Protein coding gene overlap	548	LC	ND	ND	ND	ND	AT1G08730	521	mRNA	ND	ND	ND	0.834538	ND	ND	No	No	NA	no	no	no	ND	ND	ND	ND	no	yes	no	no	Flower	no	NA	no	NA	No	no
Evolinc_SR_tID_00009668	Evolinc_SR_gID_009255	1	2805079	2805317	Short read Evolinc Protein coding gene overlap	239	LC	ND	ND	ND	ND	AT1G08760	238	mRNA	ND	ND	ND	ND	ND	ND	No	No	NA	no	no	no	ND	ND	ND	ND	no	no	no	no	ND	no	NA	no	NA	No	no
Evolinc_SR_tID_00000656	Evolinc_SR_gID_000630	1	2811481	2811820	Short read Evolinc	340	LC	AT1G08780	-168	AT1G08790	169	NA	NA	NA	no	no	ND	0.990481	NA	no	No	No	NA	no	no	no	Homolog	Node2	NA	NA	no	NA	NA	no	Male flower	no	NA	no	NA	No	no
Evolinc_SR_tID_00000658	Evolinc_SR_gID_000632	1	2812704	2812910	Short read Evolinc Protein coding gene overlap	207	LC	ND	ND	ND	ND	AT1G08790	78	mRNA	ND	ND	ND	0.958311	ND	ND	No	No	NA	no	no	no	ND	ND	ND	ND	no	no	no	no	Male flower	no	NA	no	NA	No	no
Evolinc_SR_tID_00000659	Evolinc_SR_gID_000633	1	2818201	2818424	Short read Evolinc	224	LC	AT1G08800	-130	AT1G08810	641	NA	NA	NA	no	no	ND	ND	NA	no	No	No	NA	no	no	no	Homolog	Node1	Transcriptional_syntelog	Node4	no	NA	NA	no	ND	no	NA	no	NA	No	no
Evolinc_SR_tID_00000661	Evolinc_SR_gID_000635	1	2820447	2821358	Short read Evolinc Protein coding gene overlap	912	LC	ND	ND	ND	ND	AT1G08810	31	mRNA	ND	ND	ND	0.914166	ND	ND	No	No	NA	no	no	no	ND	ND	ND	ND	no	no	no	no	Seed	no	NA	no	NA	No	no
Evolinc_SR_tID_00000662	Evolinc_SR_gID_000636	1	2825384	2825590	Short read Evolinc Protein coding gene overlap	207	LC	ND	ND	ND	ND	AT1G08820	97	mRNA	ND	ND	ND	0.726403	ND	ND	No	No	NA	no	no	no	ND	ND	ND	ND	no	no	no	no	Stem	no	NA	no	NA	No	yes
AT1G04667.1	AT1G04667	1	2825588	2825978	Araport lincRNA (Ara_lncRNA)	352	HC	AT1G08820	-107	AT1G08830	1082	NA	NA	NA	no	no	ND	0.955279	NA	no	No	No	NA	no	no	no	Homolog	Node1	Transcriptional_syntelog	Node4	no	NA	NA	no	Seed	no	NA	no	NA	No	no
Evolinc_SR_tID_00000663	Evolinc_SR_gID_000637	1	2825903	2826718	Short read Evolinc	816	HC	AT1G08820	-422	AT1G08830	342	NA	NA	NA	no	no	ND	ND	NA	no	No	No	NA	no	no	no	Known Gene	Node1	Transcriptional_syntelog	Node4	no	NA	NA	no	ND	no	NA	no	NA	No	no
Evolinc_SR_tID_00000664	Evolinc_SR_gID_000638	1	2826790	2826990	Short read Evolinc	201	LC	AT1G08820	-1309	AT1G08830	70	NA	NA	NA	no	no	ND	ND	NA	no	No	No	NA	no	no	no	Species specific	Node0	NA	NA	no	NA	NA	no	ND	no	NA	no	NA	No	no
Evolinc_SR_tID_00009674	Evolinc_SR_gID_009261	1	2841151	2841492	Short read Evolinc	342	LC	AT1G08845	-17	AT1G08860	477	NA	NA	NA	no	no	ND	1	NA	no	No	No	NA	no	no	no	Species specific	Node0	NA	NA	no	NA	NA	no	Fruit	no	NA	no	NA	No	no
Evolinc_SR_tID_00009675	Evolinc_SR_gID_009262	1	2841768	2842040	Short read Evolinc Protein coding gene overlap	273	LC	ND	ND	ND	ND	AT1G08860	71	mRNA	ND	ND	ND	0.686412	ND	ND	No	No	NA	no	no	no	ND	ND	ND	ND	no	yes	no	no	Male flower	no	NA	no	NA	No	yes
Evolinc_SR_tID_00009677	Evolinc_SR_gID_009264	1	2855800	2856005	Short read Evolinc Protein coding gene overlap	206	LC	ND	ND	ND	ND	AT1G08900	133	mRNA	ND	ND	ND	0.976032	ND	ND	No	No	NA	no	no	no	ND	ND	ND	ND	no	no	no	no	Fruit	no	NA	no	NA	No	no
AT1G04673.1	AT1G04673	1	2861646	2861854	Araport lincRNA (Ara_lncRNA)	209	HC	AT1G08910	-476	AT1G08920	5349	NA	NA	NA	yes	no	ND	0.93845	NA	no	No	No	Yes	no	no	no	Homolog	Node1	NA	NA	no	NA	NA	no	Male flower	no	NA	no	NA	No	no
Evolinc_SR_tID_00000668	Evolinc_SR_gID_000642	1	2862010	2862281	Short read Evolinc	272	LC	AT1G08910	-840	AT1G08920	4922	NA	NA	NA	no	no	ND	0.989534	NA	no	No	No	Yes	no	no	no	Species specific	Node0	NA	NA	no	NA	NA	no	Fruit	no	NA	no	NA	No	no
AT1G04677.1	AT1G04677	1	2864583	2865011	Araport lincRNA (Ara_lncRNA)	429	HC	AT1G08910	-3413	AT1G08920	2192	NA	NA	NA	no	no	ND	0.96724	NA	no	No	No	NA	no	no	no	Species specific	Node0	NA	NA	no	NA	NA	yes	Leaf	no	NA	no	NA	No	no
AT1G04683.1	AT1G04683	1	2865518	2865792	Araport lincRNA (Ara_lncRNA)	275	HC	AT1G08910	-4348	AT1G08920	1411	NA	NA	NA	no	no	ND	0.94259	NA	no	No	No	NA	no	no	no	Homolog	Node1	NA	NA	no	yes	NA	yes	Leaf	no	NA	no	NA	No	no
Evolinc_SR_tID_00000672	Evolinc_SR_gID_000644	1	2866643	2867071	Short read Evolinc	429	HC	AT1G08910	-5473	AT1G08920	132	NA	NA	NA	no	no	ND	1	NA	no	No	No	NA	no	no	no	Homolog	Node1	NA	NA	no	NA	NA	no	Leaf	no	NA	no	NA	Yes	no
Evolinc_SR_tID_00009680	Evolinc_SR_gID_009267	1	2870712	2871270	Short read Evolinc Protein coding gene overlap	559	LC	ND	ND	ND	ND	AT1G08920	33	mRNA	ND	ND	ND	0.954326	ND	ND	No	No	Yes	no	no	no	ND	ND	ND	ND	no	no	no	no	Fruit	no	NA	no	NA	No	no
Evolinc_SR_tID_00009681	Evolinc_SR_gID_009268	1	2871372	2871702	Short read Evolinc	331	HC	AT1G08920	-627	AT1G08930	1598	NA	NA	NA	no	no	ND	0.968609	NA	no	No	No	NA	no	no	no	Homolog	Node1	NA	NA	no	NA	NA	no	Fruit	no	NA	no	NA	No	no
Evolinc_SR_tID_00009682	Evolinc_SR_gID_009269	1	2871869	2872931	Short read Evolinc	1063	HC	AT1G08920	-1124	AT1G08930	369	NA	NA	NA	no	no	ND	0.97838	NA	no	No	No	Yes	no	no	no	Homolog	Node1	NA	NA	no	NA	yes	no	Fruit	no	NA	no	NA	No	no
Evolinc_SR_tID_00009683	Evolinc_SR_gID_009270	1	2888389	2888712	Short read Evolinc Protein coding gene overlap	324	LC	ND	ND	ND	ND	AT1G08990	285	mRNA	ND	ND	ND	0.970066	ND	ND	No	No	NA	no	no	no	ND	ND	ND	ND	no	no	yes	no	Seed	no	NA	no	NA	No	no
Evolinc_SR_tID_00000678	Evolinc_SR_gID_000650	1	2899469	2899799	Short read Evolinc Protein coding gene overlap	331	LC	ND	ND	ND	ND	AT1G09020	23	mRNA	ND	ND	ND	0.961244	ND	ND	No	No	NA	no	no	no	ND	ND	ND	ND	no	no	no	no	Fruit	no	NA	no	NA	No	no
Evolinc_SR_tID_00000679	Evolinc_SR_gID_000651	1	2905028	2905484	Short read Evolinc	457	HC	AT1G09020	-166	AT1G09030	3127	NA	NA	NA	no	no	ND	ND	NA	no	No	No	NA	no	no	no	Homolog	Node1	Transcriptional_syntelog	Node4	no	NA	NA	no	ND	no	NA	no	NA	No	no
Evolinc_SR_tID_00000680	Evolinc_SR_gID_000652	1	2905625	2905957	Short read Evolinc	333	LC	AT1G09020	-763	AT1G09030	2654	NA	NA	NA	no	no	ND	ND	NA	no	No	No	NA	no	no	no	Species specific	Node0	NA	NA	no	NA	NA	no	ND	no	NA	no	NA	No	no
Evolinc_SR_tID_00009686	Evolinc_SR_gID_009273	1	2905968	2906534	Short read Evolinc	567	HC	AT1G09020	-1106	AT1G09030	2077	NA	NA	NA	no	no	ND	ND	NA	no	No	No	NA	no	no	no	Species specific	Node0	NA	NA	no	NA	NA	no	ND	no	NA	no	NA	No	no
Evolinc_SR_tID_00009687	Evolinc_SR_gID_009274	1	2906640	2906895	Short read Evolinc	256	LC	AT1G09020	-1778	AT1G09030	1716	NA	NA	NA	no	no	ND	ND	NA	no	No	No	NA	no	no	no	Homolog	Node1	Transcriptional_syntelog	Node4	no	NA	NA	no	ND	no	NA	no	NA	No	no
Evolinc_SR_tID_00000681	Evolinc_SR_gID_000653	1	2908077	2908473	Short read Evolinc	397	HC	AT1G09020	-3215	AT1G09030	138	NA	NA	NA	no	no	ND	ND	NA	no	No	No	NA	no	no	no	Homolog	Node1	Transcriptional_syntelog	Node4	no	NA	NA	no	ND	no	NA	no	NA	No	no
Evolinc_SR_tID_00000682	Evolinc_SR_gID_000654	1	2909473	2909711	Short read Evolinc	239	HC	AT1G09030	-441	AT1G09040	1539	NA	NA	NA	no	no	ND	ND	NA	no	No	No	NA	no	no	no	Known lincRNA	Node4	NA	NA	no	NA	NA	no	ND	no	NA	no	NA	No	no
Evolinc_SR_tID_00009690	Evolinc_SR_gID_009277	1	2910259	2910707	Short read Evolinc	449	HC	AT1G09030	-1227	AT1G09040	543	NA	NA	NA	no	no	ND	ND	NA	no	No	No	NA	no	no	no	Homolog	Node1	Transcriptional_syntelog	Node4	no	NA	NA	no	ND	no	NA	no	NA	No	no
Evolinc_SR_tID_00009691	Evolinc_SR_gID_009278	1	2915415	2916291	Short read Evolinc	877	HC	AT1G09040	-9	AT1G09050	677	NA	NA	NA	no	no	ND	0.968184	NA	no	No	No	Yes	no	no	no	Known lincRNA	Node4	NA	NA	no	NA	NA	no	Leaf	no	NA	no	NA	No	no
Evolinc_SR_tID_00009692	Evolinc_SR_gID_009279	1	2916460	2916695	Short read Evolinc TE overlap	236	LC	ND	ND	ND	ND	XLOC_000656	85	Short read Evolinc	ND	ND	ND	ND	ND	ND	No	No	NA	no	no	no	ND	ND	ND	ND	no	no	no	no	ND	no	NA	no	NA	No	no
Evolinc_SR_tID_00000684	Evolinc_SR_gID_000656	1	2916610	2916891	Short read Evolinc	282	LC	AT1G09040	-1204	AT1G09050	77	NA	NA	NA	no	no	ND	1	NA	no	No	No	NA	no	no	no	Homolog	Node1	Transcriptional_syntelog	Node4	no	NA	NA	no	Stem	no	NA	no	NA	No	no
Evolinc_SR_tID_00009693	Evolinc_SR_gID_009280	1	2916892	2917896	Short read Evolinc Protein coding gene overlap	1005	LC	ND	ND	ND	ND	AT1G09050	928	mRNA	ND	ND	ND	0.831015	ND	ND	No	No	NA	no	no	no	ND	ND	ND	ND	no	yes	yes	no	Flower	no	NA	no	NA	No	no
Evolinc_SR_tID_00000688	Evolinc_SR_gID_000660	1	2926380	2926603	Short read Evolinc	224	LC	AT1G09060	-554	AT1G09070	899	NA	NA	NA	yes	no	ND	0.967247	NA	no	No	No	NA	no	no	no	Species specific	Node0	NA	NA	no	NA	NA	no	Male flower	no	NA	no	NA	No	no
Evolinc_SR_tID_00000689	Evolinc_SR_gID_000661	1	2926754	2927014	Short read Evolinc	261	LC	AT1G09060	-928	AT1G09070	488	NA	NA	NA	no	no	ND	1	NA	no	No	No	NA	no	no	no	Homolog	Node2	Transcriptional_syntelog	Node4	no	NA	NA	no	Seed	no	NA	no	NA	No	no
Evolinc_SR_tID_00000691	Evolinc_SR_gID_000663	1	2931909	2932201	Short read Evolinc	293	HC	AT1G09080	-59	AT1G09090	538	NA	NA	NA	no	no	ND	0.952722	NA	no	No	No	NA	no	no	no	Homolog	Node2	Transcriptional_syntelog	Node4	no	NA	NA	no	Stem	no	NA	no	NA	Yes	no
Evolinc_SR_tID_00000694	Evolinc_SR_gID_000666	1	2951317	2951527	Short read Evolinc	211	HC	AT1G09155	-328	AT1G09157	108	NA	NA	NA	no	no	ND	1	NA	no	No	No	NA	no	no	no	Homolog	Node1	NA	NA	no	NA	NA	no	Flower	no	NA	no	NA	No	no
Evolinc_SR_tID_00000695	Evolinc_SR_gID_000667	1	2952447	2952747	Short read Evolinc Protein coding gene overlap	301	LC	ND	ND	ND	ND	AT1G09157	43	mRNA	ND	ND	ND	0.911312	ND	ND	No	No	NA	no	no	no	ND	ND	ND	ND	no	yes	no	no	Male flower	no	NA	no	NA	No	no
Evolinc_SR_tID_00000696	Evolinc_SR_gID_000668	1	2956109	2956582	Short read Evolinc Protein coding gene overlap	474	LC	ND	ND	ND	ND	AT1G09170	321	mRNA	ND	ND	ND	0.980729	ND	ND	No	No	NA	no	no	no	ND	ND	ND	ND	no	no	yes	no	Male flower	no	NA	no	NA	No	no
Evolinc_SR_tID_00009702	Evolinc_SR_gID_009289	1	2962904	2963124	Short read Evolinc	221	LC	AT1G09170	-358	AT1G09176	891	NA	NA	NA	no	no	ND	ND	NA	no	No	No	NA	no	no	no	Homolog	Node1	Transcriptional_syntelog	Node4	no	NA	NA	no	ND	no	NA	no	NA	No	no
Evolinc_SR_tID_00009706	Evolinc_SR_gID_009293	1	2976940	2977467	Short read Evolinc Protein coding gene overlap	528	LC	ND	ND	ND	ND	AT1G09210	62	mRNA	ND	ND	ND	0.965406	ND	ND	No	No	NA	no	no	no	ND	ND	ND	ND	no	no	no	no	Flower	no	NA	no	NA	No	no
Evolinc_SR_tID_00000699	Evolinc_SR_gID_000671	1	2977202	2977791	Short read Evolinc	590	HC	AT1G09210	-200	AT1G09220	1	NA	NA	NA	no	no	seedling	0.816263	NA	no	No	No	NA	no	no	no	Species specific	Node0	NA	NA	no	yes	yes	no	Flower	no	NA	no	NA	Yes	yes
Evolinc_SR_tID_00000700	Evolinc_SR_gID_000672	1	2982636	2983285	Short read Evolinc Protein coding gene overlap	650	LC	ND	ND	ND	ND	AT1G09230	77	mRNA	ND	ND	ND	0.981415	ND	ND	No	No	NA	no	no	no	ND	ND	ND	ND	no	no	no	no	Leaf	no	NA	no	NA	No	no
Evolinc_SR_tID_00009708	Evolinc_SR_gID_009295	1	2984054	2984463	Short read Evolinc	410	LC	AT1G09230	-1341	AT1G09240	366	NA	NA	NA	no	no	ND	0.987019	NA	no	No	No	NA	no	no	no	Homolog	Node1	Transcriptional_syntelog	Node4	no	NA	NA	no	Leaf	no	NA	no	NA	Yes	no
Evolinc_SR_tID_00009709	Evolinc_SR_gID_009296	1	2984524	2984732	Short read Evolinc TE overlap	209	LC	ND	ND	ND	ND	AT1TE09690	208	TE	ND	ND	ND	ND	ND	ND	No	No	NA	no	no	no	ND	ND	ND	ND	no	no	no	no	ND	no	NA	no	NA	No	no
Evolinc_SR_tID_00009710	Evolinc_SR_gID_009297	1	2987574	2987833	Short read Evolinc	260	LC	AT1G09245	-181	AT1G09250	1308	NA	NA	NA	no	no	ND	ND	NA	no	No	No	NA	no	no	no	Species specific	Node0	NA	NA	no	NA	NA	no	ND	no	NA	no	NA	No	no
AT1G04687.1	AT1G04687	1	2987676	2987995	Poor support Araport lincRNA	270	HC	AT1G09245	-283	AT1G09250	1146	NA	NA	NA	no	no	ND	0.996861	NA	no	No	No	NA	no	no	no	Known Gene	Node2	NA	NA	no	NA	NA	no	Male flower	no	NA	no	NA	No	no
AT1G04693.1	AT1G04693	1	2987676	2988104	Araport lincRNA (Ara_lncRNA)	429	HC	AT1G09245	-283	AT1G09250	1037	NA	NA	NA	no	no	ND	0.97308	NA	no	No	No	NA	no	no	no	Known Gene	Node4	NA	NA	no	NA	NA	no	Male flower	no	NA	no	NA	No	no
Evolinc_SR_tID_00009711	Evolinc_SR_gID_009298	1	2988610	2988931	Short read Evolinc	322	LC	AT1G09245	-1217	AT1G09250	210	NA	NA	NA	no	no	ND	0.96032	NA	no	No	No	NA	no	no	no	Homolog	Node1	NA	NA	no	NA	NA	no	Stem	no	NA	no	NA	No	no
Evolinc_SR_tID_00000703	Evolinc_SR_gID_000675	1	2989065	2989326	Short read Evolinc Protein coding gene overlap	262	LC	ND	ND	ND	ND	AT1G09250	185	mRNA	ND	ND	ND	0.951761	ND	ND	No	No	NA	no	no	no	ND	ND	ND	ND	no	no	no	no	Fruit	no	NA	no	NA	No	no
Evolinc_SR_tID_00009712	Evolinc_SR_gID_009299	1	2990421	2991205	Short read Evolinc Protein coding gene overlap	785	LC	ND	ND	ND	ND	AT1G09250	6	mRNA	ND	ND	flower	0.931189	ND	ND	No	No	Yes	no	no	no	ND	ND	ND	ND	no	no	no	no	Male flower	no	NA	no	NA	No	no
Evolinc_SR_tID_00009714	Evolinc_SR_gID_009301	1	2993924	2994362	Short read Evolinc Protein coding gene overlap	439	LC	ND	ND	ND	ND	AT1G09270	31	mRNA	ND	ND	ND	0.936515	ND	ND	No	No	NA	no	no	yes	ND	ND	ND	ND	no	no	no	no	Male flower	no	NA	no	NA	No	no
Evolinc_SR_tID_00009715	Evolinc_SR_gID_009302	1	3008307	3008570	Short read Evolinc Protein coding gene overlap	264	LC	ND	ND	ND	ND	AT1G09300	74	mRNA	ND	ND	ND	0.965153	ND	ND	No	No	NA	no	no	no	ND	ND	ND	ND	no	no	no	no	Seed	no	NA	no	NA	No	no
Evolinc_SR_tID_00009718	Evolinc_SR_gID_009305	1	3018582	3019794	Short read Evolinc Protein coding gene overlap	1213	LC	ND	ND	ND	ND	AT1G09350	155	mRNA	ND	ND	ND	0.947271	ND	ND	No	No	NA	no	no	no	ND	ND	ND	ND	no	no	no	no	Seedling	no	NA	no	NA	No	no
Evolinc_SR_tID_00009719	Evolinc_SR_gID_009306	1	3022552	3022782	Short read Evolinc	231	LC	AT1G09360	-184	AT1G09370	2095	NA	NA	NA	no	no	ND	ND	NA	no	No	No	NA	no	no	no	Species specific	Node0	NA	NA	no	NA	NA	no	ND	no	NA	no	NA	No	no
Evolinc_SR_tID_00009720	Evolinc_SR_gID_009307	1	3023228	3023498	Short read Evolinc	271	LC	AT1G09360	-860	AT1G09370	1379	NA	NA	NA	no	no	ND	ND	NA	no	No	No	NA	no	no	yes	Species specific	Node0	NA	NA	no	NA	NA	no	ND	no	NA	no	NA	No	no
Evolinc_SR_tID_00000715	Evolinc_SR_gID_000687	1	3024585	3024822	Short read Evolinc TE overlap	238	LC	ND	ND	ND	ND	AT1TE09820	237	TE	ND	ND	ND	1	ND	ND	No	No	NA	no	no	no	ND	ND	ND	ND	no	no	no	no	Fruit	no	NA	no	NA	No	no
Evolinc_SR_tID_00000717	Evolinc_SR_gID_000689	1	3025685	3025941	Short read Evolinc	257	LC	AT1G09370	-146	AT1G09380	121	NA	NA	NA	no	no	ND	1	NA	no	No	No	NA	no	no	no	Homolog	Node1	Transcriptional_syntelog	Node4	no	NA	NA	no	Seed	no	NA	no	NA	No	no
Evolinc_SR_tID_00009723	Evolinc_SR_gID_009310	1	3047904	3048149	Short read Evolinc Protein coding gene overlap	246	LC	ND	ND	ND	ND	AT1G09440	102	mRNA	ND	ND	ND	0.867992	ND	ND	No	No	NA	no	no	no	ND	ND	ND	ND	no	no	no	no	Seed	no	NA	no	NA	No	no
Evolinc_SR_tID_00009724	Evolinc_SR_gID_009311	1	3048214	3048765	Short read Evolinc	438	HC	AT1G09440	-208	AT1G09450	201	NA	NA	NA	no	no	ND	0.979051	NA	no	No	No	NA	no	no	no	Species specific	Node0	NA	NA	no	NA	NA	no	Stem	no	NA	no	NA	No	no
Evolinc_SR_tID_00009725	Evolinc_SR_gID_009312	1	3053175	3053541	Short read Evolinc	367	HC	AT1G09450	-12	AT1G09460	157	NA	NA	NA	no	no	ND	0.805416	NA	no	No	No	NA	no	no	no	Known Gene	Node4	NA	NA	yes	yes	NA	no	Stem	no	NA	no	NA	No	no
Evolinc_SR_tID_00000722	Evolinc_SR_gID_000694	1	3057502	3057857	Short read Evolinc Protein coding gene overlap	356	LC	ND	ND	ND	ND	AT1G09470	41	mRNA	ND	ND	ND	0.851437	ND	ND	No	No	NA	no	no	no	ND	ND	ND	ND	no	yes	no	no	Seedling	no	NA	no	NA	No	no
Evolinc_SR_tID_00000723	Evolinc_SR_gID_000695	1	3061829	3062119	Short read Evolinc	291	HC	AT1G09483	-86	AT1G09490	1817	NA	NA	NA	no	no	ND	0.996592	NA	no	No	No	NA	no	no	yes	Homolog	Node2	NA	NA	no	NA	NA	no	Male flower	no	NA	no	NA	No	no
Evolinc_SR_tID_00009728	Evolinc_SR_gID_009315	1	3065970	3066184	Short read Evolinc	215	LC	AT1G09490	-21	AT1G09500	490	NA	NA	NA	no	no	ND	0.988454	NA	no	No	No	NA	no	no	no	Homolog	Node1	NA	NA	no	NA	NA	no	Leaf	no	NA	no	NA	No	no
Evolinc_SR_tID_00009730	Evolinc_SR_gID_009317	1	3072105	3072310	Short read Evolinc	206	HC	AT1G09520	-31	AT1G09530	3458	NA	NA	NA	no	no	ND	0.969097	NA	no	No	No	NA	no	no	no	Homolog	Node1	Transcriptional_syntelog	Node4	no	NA	NA	yes	Seed	no	NA	no	NA	No	no
Evolinc_SR_tID_00009731	Evolinc_SR_gID_009318	1	3072530	3074122	Short read Evolinc TE overlap	1593	LC	ND	ND	ND	ND	AT1TE09970	895	TE	ND	ND	ND	0.95042	ND	ND	No	No	NA	no	no	yes	ND	ND	ND	ND	no	yes	no	no	Male flower	no	NA	no	NA	No	no
Evolinc_SR_tID_00000727	Evolinc_SR_gID_000699	1	3075281	3075482	Short read Evolinc TE overlap	202	LC	ND	ND	ND	ND	AT1TE09980	138	TE	ND	ND	ND	ND	ND	ND	No	No	NA	no	no	no	ND	ND	ND	ND	no	no	no	no	ND	no	NA	no	NA	No	no
Evolinc_SR_tID_00009732	Evolinc_SR_gID_009319	1	3075768	3076070	Short read Evolinc Protein coding gene overlap	303	LC	ND	ND	ND	ND	AT1G09530	302	mRNA	ND	ND	ND	0.96319	ND	ND	No	No	NA	no	no	no	ND	ND	ND	ND	no	no	no	no	Seed	no	NA	no	NA	No	no
Evolinc_SR_tID_00009733	Evolinc_SR_gID_009320	1	3079732	3081278	Short read Evolinc	1547	HC	AT1G09530	-78	AT1G09540	4823	NA	NA	NA	no	no	ND	0.976639	NA	no	No	No	Yes	no	no	no	Known lincRNA	Node4	NA	NA	no	NA	NA	no	Stem	no	NA	no	NA	Yes	no
Evolinc_SR_tID_00000732	Evolinc_SR_gID_000704	1	3081620	3082380	Short read Evolinc	761	HC	AT1G09530	-1966	AT1G09540	3721	NA	NA	NA	no	no	ND	ND	NA	no	No	No	NA	no	no	no	Homolog	Node1	Transcriptional_syntelog	Node4	no	NA	NA	no	ND	no	NA	no	NA	No	no
Evolinc_SR_tID_00009735	Evolinc_SR_gID_009322	1	3082654	3082858	Short read Evolinc	205	LC	AT1G09530	-3000	AT1G09540	3243	NA	NA	NA	no	no	ND	ND	NA	no	No	No	NA	no	no	no	Homolog	Node1	Transcriptional_syntelog	Node4	no	NA	NA	no	ND	no	NA	no	NA	No	no
AT1G04703.1	AT1G04703	1	3083820	3084222	Araport lincRNA (Ara_lncRNA)	403	HC	AT1G09530	-4166	AT1G09540	1879	NA	NA	NA	no	no	ND	0.986663	NA	no	No	No	Yes	no	no	no	Homolog	Node2	Transcriptional_syntelog	Node4	no	NA	NA	no	Seed	no	NA	no	NA	No	no
Evolinc_SR_tID_00009737	Evolinc_SR_gID_009324	1	3084525	3084842	Short read Evolinc	318	HC	AT1G09530	-4871	AT1G09540	1259	NA	NA	NA	no	no	ND	ND	NA	no	No	No	NA	no	no	no	Homolog	Node5	NA	NA	no	NA	NA	no	ND	no	NA	no	NA	No	no
Evolinc_SR_tID_00009739	Evolinc_SR_gID_009326	1	3087958	3088667	Short read Evolinc	710	HC	AT1G09540	-44	AT1G09550	909	NA	NA	NA	yes	no	ND	0.940629	NA	no	No	No	NA	no	no	no	Homolog	Node4	NA	NA	no	NA	NA	no	Seed	no	NA	no	NA	No	no
Evolinc_SR_tID_00009741	Evolinc_SR_gID_009328	1	3093107	3093711	Short read Evolinc Protein coding gene overlap	605	LC	ND	ND	ND	ND	AT1G09560	67	mRNA	ND	ND	ND	0.980405	ND	ND	No	No	NA	no	no	no	ND	ND	ND	ND	no	no	no	no	Male flower	no	NA	no	NA	No	no
Evolinc_SR_tID_00000738	Evolinc_SR_gID_000710	1	3100450	3101631	Short read Evolinc Protein coding gene overlap	1182	LC	ND	ND	ND	ND	AT1G09575	482	mRNA	ND	ND	leaf	0.868579	ND	ND	No	No	NA	no	no	no	ND	ND	ND	ND	no	no	yes	no	Seed	no	NA	no	NA	No	yes
Evolinc_SR_tID_00009746	Evolinc_SR_gID_009333	1	3103045	3103394	Short read Evolinc Protein coding gene overlap	350	LC	ND	ND	ND	ND	AT1G09575	131	mRNA	ND	ND	ND	0.912383	ND	ND	No	No	NA	no	no	no	ND	ND	ND	ND	no	no	no	no	Male flower	no	NA	no	NA	No	no
Evolinc_SR_tID_00000739	Evolinc_SR_gID_000711	1	3103598	3104281	Short read Evolinc Protein coding gene overlap	684	LC	ND	ND	ND	ND	AT1G09575	79	mRNA	ND	ND	ND	0.951746	ND	ND	No	No	NA	no	no	no	ND	ND	ND	ND	no	yes	no	no	Male flower	no	NA	no	NA	No	no
Evolinc_SR_tID_00009747	Evolinc_SR_gID_009334	1	3107816	3108616	Short read Evolinc Protein coding gene overlap	735	LC	ND	ND	ND	ND	AT1G09600	720	mRNA	ND	ND	ND	0.792909	ND	ND	No	No	NA	no	no	no	ND	ND	ND	ND	no	yes	no	no	Flower	no	NA	no	NA	No	no
Evolinc_SR_tID_00000742	Evolinc_SR_gID_000714	1	3117927	3118137	Short read Evolinc	211	HC	AT1G09625	-360	AT1G09630	18	NA	NA	NA	no	no	ND	0.987894	NA	no	No	No	NA	no	no	no	Homolog	Node1	NA	NA	no	NA	NA	no	Fruit	no	NA	no	NA	No	no
AT1G04713.1	AT1G04713	1	3125307	3125609	Poor support Araport lncRNA Protein coding gene overlap	303	LC	ND	ND	ND	ND	AT1G09650	302	mRNA	ND	ND	ND	0.89001	ND	ND	No	No	NA	no	no	no	ND	ND	ND	ND	no	no	no	no	Seed	no	NA	no	NA	No	no
AT1G04717.1	AT1G04717	1	3131952	3132215	Araport lincRNA (Ara_lncRNA)	264	HC	AT1G09660	-858	AT1G09665	793	NA	NA	NA	no	no	ND	1	NA	no	No	No	NA	no	no	yes	Homolog	Node1	Transcriptional_syntelog	Node4	no	NA	NA	no	Flower	no	NA	no	NA	No	no
Evolinc_SR_tID_00009755	Evolinc_SR_gID_009341	1	3140565	3140798	Short read Evolinc TE overlap	234	LC	ND	ND	ND	ND	AT1TE10190	153	TE	ND	ND	ND	ND	ND	ND	No	No	NA	no	no	no	ND	ND	ND	ND	no	no	no	no	ND	no	NA	no	NA	No	no
Evolinc_SR_tID_00009756	Evolinc_SR_gID_009342	1	3156891	3157093	Short read Evolinc	203	HC	AT1G09740	-515	AT1G09750	408	NA	NA	NA	yes	no	ND	0.948352	NA	no	No	No	NA	no	no	no	Homolog	Node2	Transcriptional_syntelog	Node4	no	NA	NA	no	Flower	no	NA	no	NA	No	no
Evolinc_SR_tID_00009759	Evolinc_SR_gID_009345	1	3171065	3171447	Short read Evolinc	383	LC	AT1G09790	-47	AT1G09794	458	NA	NA	NA	no	no	ND	0.970861	NA	no	No	No	NA	no	no	no	Homolog	Node1	Transcriptional_syntelog	Node4	no	NA	NA	no	Seed	no	NA	no	NA	No	no
Evolinc_SR_tID_00000751	Evolinc_SR_gID_000723	1	3171815	3172014	Short read Evolinc Protein coding gene overlap	200	LC	ND	ND	ND	ND	AT1G09794	109	mRNA	ND	ND	ND	ND	ND	ND	No	No	NA	no	no	no	ND	ND	ND	ND	no	no	no	no	ND	no	NA	no	NA	No	no
Evolinc_SR_tID_00000753	Evolinc_SR_gID_000725	1	3180434	3180736	Short read Evolinc Protein coding gene overlap	303	LC	ND	ND	ND	ND	AT1G04733	188	snRNA	ND	ND	ND	0.733264	ND	ND	No	No	NA	no	yes	yes	ND	ND	ND	ND	no	yes	yes	no	Seed	no	NA	no	NA	No	yes
Evolinc_SR_tID_00000755	Evolinc_SR_gID_000727	1	3185369	3185662	Short read Evolinc	294	HC	AT1G09810	-1145	AT1G09812	1780	NA	NA	NA	no	no	ND	1	NA	no	No	No	NA	no	no	no	Known lincRNA	Node4	NA	NA	no	NA	NA	no	Male flower	no	NA	no	NA	No	no
Evolinc_SR_tID_00009761	Evolinc_SR_gID_009347	1	3185927	3186164	Short read Evolinc	238	LC	AT1G09810	-1703	AT1G09812	1278	NA	NA	NA	no	no	ND	1	NA	no	No	No	NA	no	no	no	Species specific	Node0	NA	NA	no	NA	NA	no	Leaf	no	NA	no	NA	No	no
Evolinc_SR_tID_00009762	Evolinc_SR_gID_009348	1	3186546	3186783	Short read Evolinc	238	LC	AT1G09810	-2322	AT1G09812	659	NA	NA	NA	no	no	ND	ND	NA	no	No	No	NA	no	no	no	Homolog	Node1	Transcriptional_syntelog	Node4	no	NA	NA	no	ND	no	NA	no	NA	No	no
Evolinc_SR_tID_00000757	Evolinc_SR_gID_000729	1	3195219	3195774	Short read Evolinc Protein coding gene overlap	556	LC	ND	ND	ND	ND	AT1G09840	55	mRNA	ND	ND	ND	0.954473	ND	ND	No	No	NA	no	no	no	ND	ND	ND	ND	no	no	no	no	Leaf	no	NA	no	NA	No	no
Evolinc_SR_tID_00000758	Evolinc_SR_gID_000730	1	3200335	3200906	Short read Evolinc Protein coding gene overlap	572	LC	ND	ND	ND	ND	AT1G09840	68	mRNA	ND	ND	ND	0.933577	ND	ND	No	No	NA	no	no	no	ND	ND	ND	ND	no	no	no	no	Seedling	no	NA	no	NA	No	no
Evolinc_SR_tID_00000759	Evolinc_SR_gID_000731	1	3201056	3201429	Short read Evolinc	374	LC	AT1G09840	-653	AT1G09850	256	NA	NA	NA	no	no	ND	ND	NA	no	No	No	NA	no	no	no	Known Gene	Node4	NA	NA	no	NA	NA	no	ND	no	NA	no	NA	No	no
Evolinc_SR_tID_00000760	Evolinc_SR_gID_000732	1	3201521	3201796	Short read Evolinc Protein coding gene overlap	276	LC	ND	ND	ND	ND	AT1G09850	111	mRNA	ND	ND	ND	0.992259	ND	ND	No	No	NA	no	no	no	ND	ND	ND	ND	no	no	no	no	Flower	no	NA	no	NA	No	no
AT1G04747.1	AT1G04747	1	3212812	3213011	Araport lncRNA Protein coding gene overlap	200	LC	ND	ND	ND	ND	AT1G09880	199	mRNA	ND	ND	ND	0.953803	ND	ND	No	No	NA	no	no	no	ND	ND	ND	ND	no	yes	no	no	Flower	no	NA	no	NA	No	yes
Evolinc_SR_tID_00000764	Evolinc_SR_gID_000735	1	3233191	3233983	Short read Evolinc Protein coding gene overlap	793	LC	ND	ND	ND	ND	AT1G09932	68	mRNA	ND	ND	ND	0.981397	ND	ND	No	No	NA	no	no	no	ND	ND	ND	ND	no	no	no	no	Stem	no	NA	no	NA	No	no
Evolinc_SR_tID_00000766	Evolinc_SR_gID_000737	1	3239671	3239908	Short read Evolinc	238	HC	AT1G09940	-117	AT1G09950	623	NA	NA	NA	no	no	ND	0.976875	NA	no	No	No	NA	no	no	no	Homolog	Node1	NA	NA	no	NA	NA	no	Male flower	no	NA	no	NA	No	no
Evolinc_SR_tID_00000767	Evolinc_SR_gID_000738	1	3240194	3240543	Short read Evolinc Protein coding gene overlap	350	LC	ND	ND	ND	ND	AT1G09950	12	mRNA	ND	ND	ND	0.975756	ND	ND	No	No	NA	no	no	no	ND	ND	ND	ND	no	no	no	no	Stem	no	NA	no	NA	No	no
Evolinc_SR_tID_00000768	Evolinc_SR_gID_000739	1	3242069	3242801	Short read Evolinc	733	HC	AT1G09950	-206	AT1G09960	1185	NA	NA	NA	no	no	ND	0.959573	NA	no	No	No	NA	no	no	no	Homolog	Node2	Transcriptional_syntelog	Node4	no	NA	NA	no	Stem	no	NA	no	NA	Yes	no
Evolinc_SR_tID_00000769	Evolinc_SR_gID_000740	1	3243109	3243392	Short read Evolinc	284	LC	AT1G09950	-1246	AT1G09960	594	NA	NA	NA	no	no	ND	ND	NA	no	No	No	NA	no	no	no	Homolog	Node1	Transcriptional_syntelog	Node4	no	NA	NA	no	ND	no	NA	no	NA	No	no
AT1G04753.1	AT1G04753	1	3247779	3248058	Araport lincRNA (Ara_lncRNA)	280	HC	AT1G09960	-563	AT1G09970	4040	NA	NA	NA	no	no	ND	0.97757	NA	no	No	No	Yes	no	no	no	Species specific	Node0	NA	NA	no	NA	NA	no	Flower	no	NA	no	NA	No	no
Evolinc_SR_tID_00009776	Evolinc_SR_gID_009362	1	3248749	3249073	Short read Evolinc	325	LC	AT1G09960	-1533	AT1G09970	3025	NA	NA	NA	no	no	ND	ND	NA	no	No	No	NA	no	no	no	Homolog	Node2	Transcriptional_syntelog	Node4	no	NA	NA	no	ND	no	NA	no	NA	No	no
Evolinc_SR_tID_00000772	Evolinc_SR_gID_000743	1	3249014	3249330	Short read Evolinc	317	LC	AT1G09960	-1798	AT1G09970	2768	NA	NA	NA	no	no	ND	ND	NA	no	No	No	Yes	no	no	no	Homolog	Node3	Transcriptional_syntelog	Node4	no	NA	NA	no	ND	no	NA	no	NA	No	no
Evolinc_SR_tID_00009777	Evolinc_SR_gID_009363	1	3249698	3249994	Short read Evolinc	297	LC	AT1G09960	-2482	AT1G09970	2104	NA	NA	NA	no	no	ND	ND	NA	no	No	No	NA	no	no	no	Species specific	Node0	NA	NA	no	NA	NA	no	ND	no	NA	no	NA	No	no
Evolinc_SR_tID_00000773	Evolinc_SR_gID_000744	1	3251109	3251371	Short read Evolinc TE overlap	263	LC	ND	ND	ND	ND	AT1TE10560	262	TE	ND	ND	ND	ND	ND	ND	No	No	NA	no	no	yes	ND	ND	ND	ND	no	no	no	no	ND	no	NA	no	NA	No	no
Evolinc_SR_tID_00009778	Evolinc_SR_gID_009364	1	3251618	3251917	Short read Evolinc TE overlap	300	LC	ND	ND	ND	ND	AT1TE10565	299	TE	ND	ND	ND	ND	ND	ND	No	No	NA	no	no	no	ND	ND	ND	ND	no	no	no	no	ND	no	NA	no	NA	No	no
Evolinc_SR_tID_00000775	Evolinc_SR_gID_000746	1	3261649	3262181	Short read Evolinc Protein coding gene overlap	533	LC	ND	ND	ND	ND	AT1TE10600	104	TE	ND	ND	ND	0.898439	ND	ND	No	No	NA	no	no	no	ND	ND	ND	ND	no	no	no	no	Male flower	no	NA	no	NA	No	no
Evolinc_SR_tID_00009779	Evolinc_SR_gID_009365	1	3264789	3265412	Short read Evolinc Protein coding gene overlap	624	LC	ND	ND	ND	ND	AT1G10000	387	mRNA	ND	ND	ND	0.93057	ND	ND	No	No	NA	no	no	no	ND	ND	ND	ND	no	no	no	no	Flower	no	NA	no	NA	No	no
Evolinc_SR_tID_00000779	Evolinc_SR_gID_000750	1	3268971	3269196	Short read Evolinc	226	HC	AT1G10010	-148	AT1G10020	343	NA	NA	NA	no	no	ND	1	NA	no	No	No	Yes	no	no	no	Homolog	Node2	NA	NA	no	NA	NA	no	Stem	no	NA	no	NA	No	no
Evolinc_SR_tID_00000780	Evolinc_SR_gID_000751	1	3272071	3272271	Short read Evolinc Protein coding gene overlap	201	LC	ND	ND	ND	ND	AT1G10020	39	mRNA	ND	ND	ND	0.977286	ND	ND	No	No	NA	no	no	no	ND	ND	ND	ND	no	no	no	no	Flower	no	NA	no	NA	No	no
Evolinc_SR_tID_00009781	Evolinc_SR_gID_009367	1	3272537	3272842	Short read Evolinc	306	HC	AT1G10020	-427	AT1G10030	911	NA	NA	NA	no	no	ND	1	NA	no	No	No	NA	no	no	no	Homolog	Node5	Transcriptional_syntelog	Node4	no	NA	NA	no	Male flower	no	NA	no	NA	No	no
Evolinc_SR_tID_00000781	Evolinc_SR_gID_000752	1	3272872	3273287	Short read Evolinc	416	LC	AT1G10020	-762	AT1G10030	466	NA	NA	NA	yes	no	ND	1	NA	no	No	No	NA	no	no	no	Known Gene	Node1	Transcriptional_syntelog	Node4	no	NA	NA	no	Flower	no	NA	no	NA	No	no
Evolinc_SR_tID_00000782	Evolinc_SR_gID_000753	1	3273498	3273698	Short read Evolinc	201	HC	AT1G10020	-1388	AT1G10030	55	NA	NA	NA	no	no	ND	0.902756	NA	no	No	No	NA	no	no	no	Species specific	Node0	NA	NA	no	NA	NA	no	Male flower	no	NA	no	NA	Yes	no
Evolinc_SR_tID_00009783	Evolinc_SR_gID_009369	1	3283658	3284013	Short read Evolinc	356	LC	AT1G10050	-27	AT1G10060	60	NA	NA	NA	no	no	ND	0.96225	NA	no	No	No	NA	no	no	no	Homolog	Node4	Transcriptional_syntelog	Node4	no	NA	NA	no	Stem	no	NA	no	NA	No	no
Evolinc_SR_tID_00000785	Evolinc_SR_gID_000756	1	3287162	3287362	Short read Evolinc Protein coding gene overlap	201	LC	ND	ND	ND	ND	AT1G10060	130	mRNA	ND	ND	flower	0.983302	ND	ND	No	No	NA	no	no	no	ND	ND	ND	ND	no	no	no	no	Male flower	no	NA	no	NA	No	no
Evolinc_SR_tID_00009784	Evolinc_SR_gID_009370	1	3287541	3287825	Short read Evolinc	285	LC	AT1G10060	-249	AT1G10070	262	NA	NA	NA	no	no	ND	0.970154	NA	no	No	No	NA	no	no	no	Homolog	Node2	Transcriptional_syntelog	Node2	no	NA	NA	no	Male flower	no	NA	no	NA	No	no
Evolinc_SR_tID_00000786	Evolinc_SR_gID_000757	1	3287687	3288065	Short read Evolinc	379	HC	AT1G10060	-395	AT1G10070	22	NA	NA	NA	no	no	ND	0.954865	NA	no	No	No	NA	no	no	no	Known Gene	Node4	NA	NA	no	yes	NA	no	Male flower	no	NA	no	NA	No	no
Evolinc_SR_tID_00000787	Evolinc_SR_gID_000758	1	3296567	3297321	Short read Evolinc Protein coding gene overlap	755	LC	ND	ND	ND	ND	AT1G10095	754	mRNA	ND	ND	ND	0.977706	ND	ND	No	No	NA	no	no	no	ND	ND	ND	ND	no	no	yes	no	Leaf	no	NA	no	NA	No	yes
AT1G04763.1	AT1G04763	1	3302153	3302419	Araport lincRNA (Ara_lncRNA)	267	HC	AT1G10100	-664	AT1G10110	145	NA	NA	NA	no	no	ND	0.87327	NA	no	No	No	NA	no	no	no	Homolog	Node1	NA	NA	no	NA	NA	no	Flower	no	NA	no	NA	Yes	no
Evolinc_SR_tID_00009789	Evolinc_SR_gID_009375	1	3307655	3307892	Short read Evolinc	238	HC	AT1G10120	-699	AT1G10130	3038	NA	NA	NA	no	no	ND	1	NA	no	No	No	NA	no	no	no	Known lincRNA	Node4	Transcriptional_syntelog	Node2	yes	NA	NA	no	Male flower	no	NA	no	NA	No	no
Evolinc_SR_tID_00009790	Evolinc_SR_gID_009376	1	3309537	3310178	Short read Evolinc	642	HC	AT1G10120	-2581	AT1G10130	752	NA	NA	NA	no	no	ND	ND	NA	no	No	No	NA	no	no	no	Known lincRNA	Node4	NA	NA	no	NA	NA	no	ND	no	NA	no	NA	No	no
Evolinc_SR_tID_00009791	Evolinc_SR_gID_009377	1	3322405	3322774	Short read Evolinc Protein coding gene overlap	370	LC	ND	ND	ND	ND	AT1G10140	220	mRNA	ND	ND	ND	0.985991	ND	ND	No	No	NA	no	no	no	ND	ND	ND	ND	no	no	no	no	Leaf	no	NA	no	NA	No	no
Evolinc_SR_tID_00009793	Evolinc_SR_gID_009379	1	3328508	3328928	Short read Evolinc	421	HC	AT1G10155	-60	AT1G10160	43	NA	NA	NA	no	no	seedling	0.900954	NA	no	No	No	Yes	no	no	no	Homolog	Node2	NA	NA	no	yes	yes	no	Male flower	no	NA	no	NA	Yes	no
Evolinc_SR_tID_00000794	Evolinc_SR_gID_000765	1	3337497	3338228	Short read Evolinc Protein coding gene overlap	346	LC	ND	ND	ND	ND	AT1G10170	660	mRNA	ND	ND	ND	0.774066	ND	ND	No	No	NA	no	no	no	ND	ND	ND	ND	no	yes	yes	no	Seed	no	NA	no	NA	No	yes
Evolinc_SR_tID_00009796	Evolinc_SR_gID_009382	1	3341672	3341912	Short read Evolinc	241	LC	AT1G10180	-44	AT1G10190	1774	NA	NA	NA	no	no	ND	0.880392	NA	no	No	No	NA	no	no	no	Species specific	Node0	NA	NA	no	NA	NA	no	Seed	no	NA	no	NA	No	no
Evolinc_SR_tID_00000795	Evolinc_SR_gID_000766	1	3341801	3342081	Short read Evolinc	281	LC	AT1G10180	-173	AT1G10190	1605	NA	NA	NA	no	no	ND	0.958739	NA	no	No	No	NA	no	no	no	Species specific	Node0	NA	NA	no	NA	NA	no	Fruit	no	NA	no	NA	No	no
Evolinc_SR_tID_00000796	Evolinc_SR_gID_000767	1	3345949	3346363	Short read Evolinc	415	HC	AT1G10190	-317	AT1G10200	20	NA	NA	NA	no	no	ND	0.937245	NA	no	No	No	NA	no	no	no	Species specific	Node0	NA	NA	no	NA	NA	no	Seedling	no	NA	no	NA	No	no
Evolinc_SR_tID_00009799	Evolinc_SR_gID_009385	1	3348386	3348709	Short read Evolinc	324	HC	AT1G10200	-247	AT1G10210	373	NA	NA	NA	no	no	ND	ND	NA	no	No	No	NA	no	no	no	Known lincRNA	Node4	NA	NA	no	NA	NA	no	ND	no	NA	no	NA	No	no
Evolinc_SR_tID_00000797	Evolinc_SR_gID_000768	1	3348708	3348975	Short read Evolinc	268	LC	AT1G10200	-569	AT1G10210	107	NA	NA	NA	no	no	ND	ND	NA	no	No	No	NA	no	no	no	Homolog	Node2	Transcriptional_syntelog	Node4	no	NA	NA	no	ND	no	NA	no	NA	No	no
Evolinc_SR_tID_00009800	Evolinc_SR_gID_009386	1	3351325	3351670	Short read Evolinc	346	HC	AT1G10210	-145	AT1G10220	253	NA	NA	NA	no	no	ND	0.974191	NA	no	No	No	NA	no	no	no	Homolog	Node2	NA	NA	no	NA	NA	no	Stem	no	NA	no	NA	No	no
Evolinc_SR_tID_00000798	Evolinc_SR_gID_000769	1	3361362	3361653	Short read Evolinc	292	LC	AT1G10260	-115	AT1G10270	1779	NA	NA	NA	no	no	ND	0.955405	NA	no	No	No	NA	no	no	no	Known Gene	Node3	NA	NA	no	NA	NA	no	Male flower	no	NA	no	NA	No	no
AT1G04783.1	AT1G04783	1	3361410	3362012	Araport lincRNA (Ara_lncRNA)	603	HC	AT1G10260	-163	AT1G10270	1420	NA	NA	NA	no	no	ND	0.966808	NA	no	No	No	NA	no	no	yes	Known Gene	Node4	NA	NA	no	NA	NA	no	Male flower	no	NA	no	NA	No	no
Evolinc_SR_tID_00009804	Evolinc_SR_gID_009390	1	3369674	3370149	Short read Evolinc	476	LC	AT1G10280	-549	AT1G10290	253	NA	NA	NA	no	no	ND	ND	NA	no	No	No	NA	no	no	yes	Homolog	Node2	Transcriptional_syntelog	Node4	no	NA	NA	no	ND	no	NA	no	NA	No	no
Evolinc_SR_tID_00000801	Evolinc_SR_gID_000772	1	3380366	3380579	Short read Evolinc TE overlap Protein coding gene overlap	214	LC	ND	ND	ND	ND	AT1G10300	48	mRNA	ND	ND	flower	0.614755	ND	ND	No	No	NA	no	no	no	ND	ND	ND	ND	no	yes	yes	no	Flower	no	NA	no	NA	No	yes
Evolinc_SR_tID_00000802	Evolinc_SR_gID_000773	1	3388506	3388743	Short read Evolinc Protein coding gene overlap	238	LC	ND	ND	ND	ND	AT1G10330	144	mRNA	ND	ND	ND	0.555622	ND	ND	No	No	NA	no	no	no	ND	ND	ND	ND	no	yes	no	no	Seed	no	NA	no	NA	No	yes
Evolinc_SR_tID_00000803	Evolinc_SR_gID_000774	1	3392744	3393396	Short read Evolinc Protein coding gene overlap	653	LC	ND	ND	ND	ND	AT1G10350	453	mRNA	ND	ND	ND	0.919108	ND	ND	No	No	NA	no	no	no	ND	ND	ND	ND	no	yes	yes	no	Seed	no	NA	no	NA	No	no
Evolinc_SR_tID_00000804	Evolinc_SR_gID_000775	1	3395302	3395523	Short read Evolinc	222	HC	AT1G10350	-121	AT1G10360	28	NA	NA	NA	no	no	ND	0.962709	NA	no	No	No	NA	no	no	no	Homolog	Node1	NA	NA	no	NA	NA	no	Flower	no	NA	no	NA	No	no
Evolinc_SR_tID_00009808	Evolinc_SR_gID_009394	1	3398462	3398892	Short read Evolinc	431	HC	AT1G10370	-104	AT1G10380	1662	NA	NA	NA	no	no	ND	0.962798	NA	no	No	No	NA	no	no	no	Homolog	Node2	NA	NA	no	NA	NA	no	Fruit	no	NA	no	NA	No	no
Evolinc_SR_tID_00009809	Evolinc_SR_gID_009395	1	3400147	3400350	Short read Evolinc	204	LC	AT1G10370	-1789	AT1G10380	204	NA	NA	NA	no	no	ND	1	NA	no	No	No	NA	no	no	no	Species specific	Node0	NA	NA	no	NA	NA	no	Root	no	NA	no	NA	No	no
AT1G04787.1	AT1G04787	1	3406209	3406622	Araport lincRNA (Ara_lncRNA)	414	HC	AT1G10385	-289	AT1G10390	334	NA	NA	NA	no	no	ND	0.949976	NA	no	No	No	NA	no	no	no	Known Gene	Node1	NA	NA	no	NA	NA	no	Female flower	no	NA	no	NA	No	no
Evolinc_SR_tID_00000806	Evolinc_SR_gID_000777	1	3414188	3414436	Short read Evolinc TE overlap	249	LC	ND	ND	ND	ND	AT1TE11110	248	TE	ND	ND	ND	ND	ND	ND	No	No	NA	yes	no	yes	ND	ND	ND	ND	no	no	no	no	ND	no	NA	no	NA	No	no
Evolinc_SR_tID_00000807	Evolinc_SR_gID_000778	1	3420754	3421052	Short read Evolinc	299	LC	AT1G10410	-1063	AT1G10417	3134	NA	NA	NA	no	no	ND	ND	NA	no	No	No	NA	no	no	no	Homolog	Node4	NA	NA	no	NA	NA	no	ND	no	NA	no	NA	No	no
Evolinc_SR_tID_00000808	Evolinc_SR_gID_000779	1	3421150	3421494	Short read Evolinc	345	LC	AT1G10410	-1459	AT1G10417	2692	NA	NA	NA	no	no	ND	1	NA	no	No	No	Yes	no	no	no	Homolog	Node4	NA	NA	no	NA	NA	no	Root	no	NA	no	NA	No	no
Evolinc_SR_tID_00000809	Evolinc_SR_gID_000780	1	3421728	3421934	Short read Evolinc	207	HC	AT1G10410	-2037	AT1G10417	2252	NA	NA	NA	no	no	ND	1	NA	no	No	No	NA	no	no	no	Homolog	Node1	Transcriptional_syntelog	Node2	no	NA	NA	no	Seed	no	NA	no	NA	No	no
AT1G04793.1	AT1G04793	1	3422720	3423058	Araport lincRNA (Ara_lncRNA)	339	HC	AT1G10410	-3029	AT1G10417	1128	NA	NA	NA	no	no	ND	0.926133	NA	no	No	No	Yes	no	no	no	Homolog	Node3	NA	NA	no	NA	NA	no	Stem	no	NA	no	NA	No	no
Evolinc_SR_tID_00000812	Evolinc_SR_gID_000782	1	3441281	3442313	Short read Evolinc Protein coding gene overlap	1033	LC	ND	ND	ND	ND	AT1G10470	325	mRNA	ND	ND	ND	0.946722	ND	ND	No	No	NA	no	no	no	ND	ND	ND	ND	no	yes	no	no	Male flower	no	NA	no	NA	No	no
Evolinc_SR_tID_00000813	Evolinc_SR_gID_000783	1	3443960	3444925	Short read Evolinc Protein coding gene overlap	966	LC	ND	ND	ND	ND	AT1G10470	400	mRNA	ND	ND	ND	0.956351	ND	ND	No	No	NA	no	no	no	ND	ND	ND	ND	no	no	no	no	Root	no	NA	no	NA	No	no
Evolinc_SR_tID_00000814	Evolinc_SR_gID_000784	1	3446280	3446539	Short read Evolinc	260	LC	AT1G10470	-1920	AT1G10480	3028	NA	NA	NA	no	no	ND	ND	NA	no	No	No	Yes	no	no	no	Species specific	Node0	NA	NA	no	NA	NA	no	ND	no	NA	no	NA	No	no
Evolinc_SR_tID_00000815	Evolinc_SR_gID_000785	1	3448125	3448466	Short read Evolinc	342	HC	AT1G10470	-3765	AT1G10480	1101	NA	NA	NA	no	no	ND	ND	NA	no	No	No	Yes	no	no	no	Homolog	Node5	NA	NA	yes	NA	NA	no	ND	no	NA	no	NA	No	no
Evolinc_SR_tID_00000816	Evolinc_SR_gID_000786	1	3451458	3451682	Short read Evolinc	225	HC	AT1G10480	-232	AT1G10490	1509	NA	NA	NA	no	no	ND	ND	NA	no	No	No	NA	no	no	no	Homolog	Node4	NA	NA	no	NA	NA	no	ND	no	NA	no	NA	No	no
Evolinc_SR_tID_00009819	Evolinc_SR_gID_009405	1	3452035	3452313	Short read Evolinc	279	LC	AT1G10480	-809	AT1G10490	878	NA	NA	NA	no	no	ND	ND	NA	no	No	No	NA	no	no	no	Known Gene	Node4	NA	NA	no	NA	NA	no	ND	no	NA	no	NA	No	no
Evolinc_SR_tID_00009820	Evolinc_SR_gID_009406	1	3452446	3453141	Short read Evolinc	696	HC	AT1G10480	-1220	AT1G10490	50	NA	NA	NA	no	no	ND	0.978497	NA	no	No	No	NA	no	no	no	Known lincRNA	Node4	NA	NA	no	NA	NA	no	Female flower	no	NA	no	NA	No	no
Evolinc_SR_tID_00000819	Evolinc_SR_gID_000789	1	3472714	3472987	Short read Evolinc	274	LC	AT1G10530	-40	AT1G10540	1871	NA	NA	NA	no	no	ND	1	NA	no	No	No	NA	no	no	no	Species specific	Node0	NA	NA	no	NA	NA	no	Seed	no	NA	no	NA	No	no
Evolinc_SR_tID_00000820	Evolinc_SR_gID_000790	1	3473843	3474498	Short read Evolinc	656	HC	AT1G10530	-1169	AT1G10540	360	NA	NA	NA	no	no	ND	0.951468	NA	no	No	No	NA	no	no	no	Homolog	Node2	NA	NA	no	NA	NA	no	Seed	no	NA	no	NA	No	no
Evolinc_SR_tID_00000821	Evolinc_SR_gID_000791	1	3478208	3478540	Short read Evolinc	333	LC	AT1G10540	-180	AT1G10550	526	NA	NA	NA	no	no	ND	0.990492	NA	no	No	No	NA	no	no	no	Homolog	Node1	NA	NA	no	NA	NA	no	Seed	no	NA	no	NA	No	no
Evolinc_SR_tID_00009822	Evolinc_SR_gID_009408	1	3478485	3478951	Short read Evolinc	467	LC	AT1G10540	-457	AT1G10550	115	NA	NA	NA	no	no	ND	ND	NA	no	No	No	NA	no	no	no	Homolog	Node1	NA	NA	no	NA	NA	no	ND	no	NA	no	NA	No	no
Evolinc_SR_tID_00000822	Evolinc_SR_gID_000792	1	3481220	3481545	Short read Evolinc	326	LC	AT1G10550	-179	AT1G10560	2854	NA	NA	NA	no	no	ND	ND	NA	no	No	No	NA	no	no	no	Homolog	Node2	NA	NA	no	NA	NA	no	ND	no	NA	no	NA	No	no
Evolinc_SR_tID_00000823	Evolinc_SR_gID_000793	1	3482071	3482297	Short read Evolinc	227	HC	AT1G10550	-1030	AT1G10560	2102	NA	NA	NA	no	no	ND	ND	NA	no	No	No	NA	no	no	no	Known lincRNA	Node4	NA	NA	no	NA	NA	no	ND	no	NA	no	NA	No	no
Evolinc_SR_tID_00009824	Evolinc_SR_gID_009410	1	3482410	3482622	Short read Evolinc	213	LC	AT1G10550	-1369	AT1G10560	1777	NA	NA	NA	no	no	ND	ND	NA	no	No	No	NA	no	no	no	Species specific	Node0	NA	NA	no	NA	NA	no	ND	no	NA	no	NA	No	no
Evolinc_SR_tID_00000824	Evolinc_SR_gID_000794	1	3482683	3482882	Short read Evolinc	200	LC	AT1G10550	-1642	AT1G10560	1517	NA	NA	NA	no	no	ND	ND	NA	no	No	No	Yes	no	no	no	Homolog	Node1	NA	NA	no	NA	NA	no	ND	no	NA	no	NA	No	no
Evolinc_SR_tID_00009825	Evolinc_SR_gID_009411	1	3482847	3483330	Short read Evolinc	484	LC	AT1G10550	-1806	AT1G10560	1069	NA	NA	NA	no	no	ND	ND	NA	no	No	No	Yes	no	no	no	Known Gene	Node2	NA	NA	no	NA	NA	no	ND	no	NA	no	NA	No	no
Evolinc_SR_tID_00000830	Evolinc_SR_gID_000799	1	3499939	3500166	Short read Evolinc	228	LC	AT1G10586	-500	AT1G10588	979	NA	NA	NA	no	no	ND	ND	NA	no	No	No	NA	no	no	no	Homolog	Node1	Transcriptional_syntelog	Node4	no	NA	NA	no	ND	no	NA	no	NA	No	no
Evolinc_SR_tID_00000831	Evolinc_SR_gID_000800	1	3500236	3500623	Short read Evolinc	388	LC	AT1G10586	-797	AT1G10588	522	NA	NA	NA	no	no	ND	0.994255	NA	no	No	No	NA	no	no	no	Species specific	Node0	NA	NA	no	NA	NA	no	Seed	no	NA	no	NA	No	no
Evolinc_SR_tID_00009831	Evolinc_SR_gID_009417	1	3505567	3505985	Short read Evolinc Protein coding gene overlap	419	LC	ND	ND	ND	ND	AT1G10600	418	mRNA	ND	ND	ND	0.786184	ND	ND	No	No	NA	no	no	no	ND	ND	ND	ND	no	yes	no	no	Leaf	no	NA	no	NA	No	no
Evolinc_SR_tID_00000834	Evolinc_SR_gID_000803	1	3512026	3512775	Short read Evolinc Protein coding gene overlap	750	LC	ND	ND	ND	ND	AT1G10620	295	mRNA	ND	ND	ND	0.972868	ND	ND	No	No	NA	no	no	no	ND	ND	ND	ND	yes	yes	no	no	Male flower	no	NA	no	NA	No	no
AT1G04807.1	AT1G04807	1	3514770	3515346	Araport lncRNA Protein coding gene overlap	577	LC	ND	ND	ND	ND	AT1G10630	54	mRNA	ND	ND	ND	0.899654	ND	ND	No	No	NA	no	no	no	ND	ND	ND	ND	no	no	no	no	Seed	no	NA	no	NA	No	no
Evolinc_SR_tID_00009834	Evolinc_SR_gID_009420	1	3518235	3518957	Short read Evolinc	723	HC	AT1G10640	-200	AT1G10650	5029	NA	NA	NA	no	no	ND	ND	NA	no	No	No	NA	no	no	no	Homolog	Node2	Transcriptional_syntelog	Node4	no	NA	NA	no	ND	no	NA	no	NA	No	no
Evolinc_SR_tID_00000836	Evolinc_SR_gID_000805	1	3519309	3519541	Short read Evolinc	233	HC	AT1G10640	-1274	AT1G10650	4445	NA	NA	NA	no	no	ND	ND	NA	no	No	No	NA	no	no	no	Homolog	Node4	Transcriptional_syntelog	Node4	no	NA	NA	no	ND	no	NA	no	NA	No	no
Evolinc_SR_tID_00000837	Evolinc_SR_gID_000806	1	3519922	3520163	Short read Evolinc	242	LC	AT1G10640	-1887	AT1G10650	3823	NA	NA	NA	no	no	ND	ND	NA	no	No	No	NA	no	no	no	Homolog	Node2	Transcriptional_syntelog	Node4	no	NA	NA	no	ND	no	NA	no	NA	No	no
Evolinc_SR_tID_00000838	Evolinc_SR_gID_000807	1	3521749	3522058	Short read Evolinc	310	HC	AT1G10640	-3714	AT1G10650	1928	NA	NA	NA	no	no	ND	ND	NA	no	No	No	Yes	no	no	no	Known lincRNA	Node4	NA	NA	yes	NA	NA	no	ND	no	NA	no	NA	No	no
Evolinc_SR_tID_00009835	Evolinc_SR_gID_009421	1	3522292	3522565	Short read Evolinc	274	HC	AT1G10640	-4257	AT1G10650	1421	NA	NA	NA	no	no	ND	1	NA	no	No	No	Yes	no	no	no	Known lincRNA	Node4	NA	NA	no	NA	NA	no	Flower	no	NA	no	NA	No	no
Evolinc_SR_tID_00000839	Evolinc_SR_gID_000808	1	3522797	3523775	Short read Evolinc	979	HC	AT1G10640	-4762	AT1G10650	211	NA	NA	NA	no	no	ND	ND	NA	no	No	No	Yes	no	no	no	Homolog	Node4	Transcriptional_syntelog	Node4	no	NA	NA	no	ND	no	NA	no	NA	No	no
Evolinc_SR_tID_00009837	Evolinc_SR_gID_009423	1	3526494	3526767	Short read Evolinc TE overlap Protein coding gene overlap	274	LC	ND	ND	ND	ND	AT1G10650	37	mRNA	ND	ND	ND	0.975313	ND	ND	No	No	NA	no	no	no	ND	ND	ND	ND	no	no	no	no	Male flower	no	NA	no	NA	No	no
Evolinc_SR_tID_00009838	Evolinc_SR_gID_009424	1	3527134	3527516	Short read Evolinc TE overlap	383	LC	ND	ND	ND	ND	AT1TE11470	37	TE	ND	ND	ND	0.972489	ND	ND	No	No	NA	no	no	no	ND	ND	ND	ND	no	no	no	no	Flower	no	NA	no	NA	No	no
Evolinc_SR_tID_00009839	Evolinc_SR_gID_009425	1	3527870	3528075	Short read Evolinc	206	LC	AT1G10650	-1339	AT1G10657	2278	NA	NA	NA	no	no	ND	1	NA	no	No	No	Yes	no	no	no	Homolog	Node3	Transcriptional_syntelog	Node4	no	NA	NA	no	Seedling	no	NA	no	NA	No	no
Evolinc_SR_tID_00009840	Evolinc_SR_gID_009426	1	3528332	3528731	Short read Evolinc	400	LC	AT1G10650	-1801	AT1G10657	1622	NA	NA	NA	no	no	ND	0.961514	NA	no	No	No	NA	no	no	no	Homolog	Node1	Transcriptional_syntelog	Node4	no	NA	NA	no	Leaf	no	NA	no	NA	No	no
Evolinc_SR_tID_00000840	Evolinc_SR_gID_000809	1	3528572	3529054	Short read Evolinc	483	LC	AT1G10650	-2041	AT1G10657	1299	NA	NA	NA	no	no	flower	ND	NA	no	No	No	NA	no	no	no	Homolog	Node1	Transcriptional_syntelog	Node4	no	NA	NA	no	ND	no	NA	no	NA	No	no
AT1G04813.1	AT1G04813	1	3529514	3529759	Araport lincRNA (Ara_lncRNA)	246	HC	AT1G10650	-2983	AT1G10657	594	NA	NA	NA	no	no	ND	ND	NA	no	No	No	NA	no	no	no	Known lincRNA	Node4	NA	NA	no	NA	NA	no	ND	no	NA	no	NA	No	no
Evolinc_SR_tID_00009842	Evolinc_SR_gID_009428	1	3531849	3532083	Short read Evolinc Protein coding gene overlap	235	LC	ND	ND	ND	ND	AT1G10657	149	mRNA	ND	ND	ND	0.86582	ND	ND	No	No	NA	no	no	no	ND	ND	ND	ND	no	no	no	no	Flower	no	NA	no	NA	No	no
Evolinc_SR_tID_00009843	Evolinc_SR_gID_009429	1	3532140	3532404	Short read Evolinc Protein coding gene overlap	265	LC	ND	ND	ND	ND	AT1G10660	175	mRNA	ND	ND	ND	0.877838	ND	ND	No	No	NA	no	no	no	ND	ND	ND	ND	no	no	no	no	Flower	no	NA	no	NA	No	no
Evolinc_SR_tID_00000844	Evolinc_SR_gID_000813	1	3543847	3544130	Short read Evolinc Protein coding gene overlap	284	LC	ND	ND	ND	ND	AT1G10680	78	mRNA	ND	ND	ND	0.940037	ND	ND	No	No	NA	no	no	no	ND	ND	ND	ND	no	no	no	no	Seed	no	NA	no	NA	No	no
Evolinc_SR_tID_00000845	Evolinc_SR_gID_000814	1	3544643	3544852	Short read Evolinc TE overlap	210	LC	ND	ND	ND	ND	AT1TE11530	106	TE	ND	ND	ND	0.989503	ND	ND	No	No	NA	no	no	no	ND	ND	ND	ND	no	no	no	no	Stem	no	NA	no	NA	No	no
AT1G10682.1	AT1G10682	1	3544913	3545614	Araport lincRNA (Ara_long_ncRNA)	702	HC	AT1G10680	-988	AT1G10690	4306	NA	NA	NA	no	no	flower	0.467632	PIPseq	yes	No	No	NA	no	yes	no	Known lincRNA	Node4	NA	NA	no	yes	yes	yes	Root	no	NA	no	NA	Yes	yes
Evolinc_SR_tID_00009846	Evolinc_SR_gID_009432	1	3545829	3546125	Short read Evolinc	297	LC	AT1G10680	-1904	AT1G10690	3795	NA	NA	NA	no	no	ND	ND	NA	no	No	No	NA	no	no	no	Species specific	Node0	NA	NA	no	NA	NA	no	ND	no	NA	no	NA	No	no
Evolinc_SR_tID_00009847	Evolinc_SR_gID_009433	1	3547615	3547833	Short read Evolinc	219	HC	AT1G10680	-3690	AT1G10690	2087	NA	NA	NA	no	no	ND	1	NA	no	No	No	NA	no	no	yes	Species specific	Node0	NA	NA	no	NA	NA	no	Leaf	no	NA	no	NA	No	no
Evolinc_SR_tID_00000846	Evolinc_SR_gID_000815	1	3548848	3549878	Short read Evolinc	1031	HC	AT1G10680	-4923	AT1G10690	42	NA	NA	NA	no	no	ND	0.887335	NA	no	No	No	Yes	no	no	no	Homolog	Node4	NA	NA	no	NA	NA	no	Seed	no	NA	no	NA	Yes	no
Evolinc_SR_tID_00000847	Evolinc_SR_gID_000816	1	3550862	3551196	Short read Evolinc TE overlap	335	LC	ND	ND	ND	ND	AT1TE11555	176	TE	ND	ND	ND	ND	ND	ND	No	No	NA	no	no	yes	ND	ND	ND	ND	no	no	no	no	ND	no	NA	no	NA	No	no
Evolinc_SR_tID_00000849	Evolinc_SR_gID_000818	1	3552924	3553402	Short read Evolinc	479	LC	AT1G10690	-2076	AT1G10700	702	NA	NA	NA	no	no	ND	ND	NA	no	No	No	NA	no	no	no	Homolog	Node3	NA	NA	no	NA	NA	no	ND	no	NA	no	NA	No	no
Evolinc_SR_tID_00000850	Evolinc_SR_gID_000819	1	3553743	3554037	Short read Evolinc	295	LC	AT1G10690	-2895	AT1G10700	67	NA	NA	NA	no	no	ND	0.992805	NA	no	No	No	NA	no	no	no	Homolog	Node2	NA	NA	no	NA	NA	no	Flower	no	NA	no	NA	No	no
Evolinc_SR_tID_00009852	Evolinc_SR_gID_009438	1	3557922	3558171	Short read Evolinc	250	LC	AT1G10700	-1378	AT1G10710	187	NA	NA	NA	no	no	ND	ND	NA	no	No	No	NA	no	no	no	Species specific	Node0	NA	NA	no	NA	NA	no	ND	no	NA	no	NA	No	no
Evolinc_SR_tID_00009854	Evolinc_SR_gID_009440	1	3570875	3571257	Short read Evolinc Protein coding gene overlap	383	LC	ND	ND	ND	ND	AT1G10740	178	mRNA	ND	ND	ND	0.923183	ND	ND	No	No	NA	no	no	no	ND	ND	ND	ND	no	no	no	no	Male flower	no	NA	no	NA	No	no
Evolinc_SR_tID_00000852	Evolinc_SR_gID_000821	1	3571510	3571768	Short read Evolinc	259	LC	AT1G10740	-457	AT1G10745	906	NA	NA	NA	yes	no	ND	0.990947	NA	no	No	No	NA	no	no	no	Species specific	Node0	NA	NA	no	NA	NA	no	Fruit	no	NA	no	NA	No	no
Evolinc_SR_tID_00009855	Evolinc_SR_gID_009441	1	3573656	3573984	Short read Evolinc	329	HC	AT1G10745	-483	AT1G10747	328	NA	NA	NA	no	no	ND	ND	NA	no	No	No	NA	no	no	no	Species specific	Node0	NA	NA	no	NA	NA	no	ND	no	NA	no	NA	No	no
Evolinc_SR_tID_00000853	Evolinc_SR_gID_000822	1	3578603	3579254	Short read Evolinc Protein coding gene overlap	652	LC	ND	ND	ND	ND	AT1G10750	180	mRNA	ND	ND	ND	0.949097	ND	ND	No	No	NA	no	no	no	ND	ND	ND	ND	no	no	no	no	Flower	no	NA	no	NA	No	no
Evolinc_SR_tID_00000855	Evolinc_SR_gID_000824	1	3590933	3591227	Short read Evolinc	295	HC	AT1G10760	-5	AT1G10770	406	NA	NA	NA	no	no	flower	0.976207	NA	no	No	No	NA	no	no	no	Homolog	Node3	Transcriptional_syntelog	Node2	no	NA	NA	no	Male flower	no	NA	no	NA	No	no
Evolinc_SR_tID_00009869	Evolinc_SR_gID_009455	1	3630807	3631158	Short read Evolinc Protein coding gene overlap	352	LC	ND	ND	ND	ND	AT1G10890	1	mRNA	ND	ND	ND	0.915417	ND	ND	No	No	Yes	no	no	no	ND	ND	ND	ND	no	yes	no	no	Male flower	no	NA	no	NA	No	no
Evolinc_SR_tID_00000859	Evolinc_SR_gID_000828	1	3631027	3632086	Short read Evolinc	1060	HC	AT1G10890	-219	AT1G10900	46	NA	NA	NA	no	no	ND	0.936311	NA	no	No	No	NA	no	no	no	Known Gene	Node3	NA	NA	no	yes	yes	no	Male flower	no	NA	no	NA	Yes	no
Evolinc_SR_tID_00009870	Evolinc_SR_gID_009456	1	3637234	3637508	Short read Evolinc Protein coding gene overlap	275	LC	ND	ND	ND	ND	AT1G10900	16	mRNA	ND	ND	ND	ND	ND	ND	No	No	NA	no	no	no	ND	ND	ND	ND	no	no	no	no	ND	no	NA	no	NA	No	no
Evolinc_SR_tID_00000861	Evolinc_SR_gID_000830	1	3637836	3638262	Short read Evolinc	427	LC	AT1G10900	-586	AT1G10910	1573	NA	NA	NA	no	no	ND	ND	NA	no	No	No	NA	no	no	no	Species specific	Node0	NA	NA	no	NA	NA	no	ND	no	NA	no	NA	No	no
Evolinc_SR_tID_00009871	Evolinc_SR_gID_009457	1	3638807	3639514	Short read Evolinc	708	HC	AT1G10900	-1557	AT1G10910	321	NA	NA	NA	no	no	ND	ND	NA	no	No	No	NA	no	no	no	Known lincRNA	Node4	NA	NA	no	NA	NA	no	ND	no	NA	no	NA	No	no
Evolinc_SR_tID_00000863	Evolinc_SR_gID_000832	1	3669916	3670149	Short read Evolinc Protein coding gene overlap	234	LC	ND	ND	ND	ND	AT1G10980	19	mRNA	ND	ND	ND	0.963279	ND	ND	No	No	NA	no	no	no	ND	ND	ND	ND	no	no	no	no	Flower	no	NA	no	NA	No	no
Evolinc_SR_tID_00000864	Evolinc_SR_gID_000833	1	3676241	3676562	Short read Evolinc	322	LC	AT1G11000	-108	AT1G11020	129	NA	NA	NA	no	no	ND	ND	NA	no	No	No	NA	no	no	no	Homolog	Node1	Transcriptional_syntelog	Node4	no	NA	NA	no	ND	no	NA	no	NA	No	no
Evolinc_SR_tID_00009874	Evolinc_SR_gID_009460	1	3681302	3681704	Short read Evolinc Protein coding gene overlap	403	LC	ND	ND	ND	ND	AT1G11050	25	mRNA	ND	ND	ND	1	ND	ND	No	No	NA	no	no	no	ND	ND	ND	ND	no	no	no	no	Root	no	NA	no	NA	No	no
Evolinc_SR_tID_00000867	Evolinc_SR_gID_000836	1	3693656	3694534	Short read Evolinc Protein coding gene overlap	879	LC	ND	ND	ND	ND	AT1G11070	544	mRNA	ND	ND	ND	0.965914	ND	ND	No	No	NA	no	no	no	ND	ND	ND	ND	no	no	no	no	Male flower	no	NA	no	NA	No	no
Evolinc_SR_tID_00000868	Evolinc_SR_gID_000837	1	3699161	3701536	Short read Evolinc	2376	HC	AT1G11080	-1148	AT1G11090	1072	NA	NA	NA	no	no	ND	ND	NA	no	No	No	Yes	no	no	no	Known lincRNA	Node4	NA	NA	no	NA	NA	no	ND	no	NA	no	NA	No	no
Evolinc_SR_tID_00000869	Evolinc_SR_gID_000838	1	3701944	3702488	Short read Evolinc	545	HC	AT1G11080	-3931	AT1G11090	120	NA	NA	NA	no	no	ND	0.959399	NA	no	No	No	NA	no	no	no	Homolog	Node1	Transcriptional_syntelog	Node4	no	NA	NA	no	Seed	no	NA	no	NA	Yes	no
Evolinc_SR_tID_00000871	Evolinc_SR_gID_000840	1	3709303	3709592	Short read Evolinc Protein coding gene overlap	290	LC	ND	ND	ND	ND	AT1G11100	57	mRNA	ND	ND	ND	0.759908	ND	ND	No	No	NA	no	no	no	ND	ND	ND	ND	no	yes	no	no	Male flower	no	NA	no	NA	No	no
Evolinc_SR_tID_00009878	Evolinc_SR_gID_009464	1	3709756	3709966	Short read Evolinc	211	HC	AT1G11100	-170	AT1G11110	242	NA	NA	NA	no	no	ND	1	NA	no	No	No	NA	no	no	no	Homolog	Node1	NA	NA	no	NA	NA	no	Leaf	no	NA	no	NA	No	no
Evolinc_SR_tID_00009879	Evolinc_SR_gID_009465	1	3712693	3712957	Short read Evolinc	265	LC	AT1G11110	-190	AT1G11112	14	NA	NA	NA	no	no	ND	0.989625	NA	no	No	No	NA	no	no	no	Species specific	Node0	NA	NA	no	NA	NA	no	Flower	no	NA	no	NA	No	no
Evolinc_SR_tID_00000872	Evolinc_SR_gID_000841	1	3713822	3715146	Short read Evolinc Protein coding gene overlap	1325	LC	ND	ND	ND	ND	AT1G11120	62	mRNA	ND	ND	ND	0.857566	ND	ND	No	No	NA	no	no	yes	ND	ND	ND	ND	no	yes	no	no	Seed	no	NA	no	NA	No	no
Evolinc_SR_tID_00009881	Evolinc_SR_gID_009467	1	3717326	3717782	Short read Evolinc Protein coding gene overlap	457	LC	ND	ND	ND	ND	AT1G11120	333	mRNA	ND	ND	ND	0.905468	ND	ND	No	No	NA	no	no	no	ND	ND	ND	ND	no	yes	no	no	Flower	no	NA	no	NA	No	no
Evolinc_SR_tID_00000873	Evolinc_SR_gID_000842	1	3718140	3718466	Short read Evolinc	327	LC	AT1G11120	-481	AT1G11125	186	NA	NA	NA	no	no	ND	0.96011	NA	no	No	No	NA	no	no	no	Known Gene	Node1	NA	NA	no	NA	NA	no	Stem	no	NA	no	NA	No	no
Evolinc_SR_tID_00009882	Evolinc_SR_gID_009468	1	3720210	3721406	Short read Evolinc	1197	LC	AT1G11125	-378	AT1G11130	1302	NA	NA	NA	no	no	ND	ND	NA	no	No	No	Yes	no	no	no	Homolog	Node4	NA	NA	no	NA	NA	no	ND	no	NA	no	NA	No	no
Evolinc_SR_tID_00009883	Evolinc_SR_gID_009469	1	3721700	3722176	Short read Evolinc	477	LC	AT1G11125	-1868	AT1G11130	532	NA	NA	NA	no	no	ND	ND	NA	no	No	No	NA	no	no	no	Homolog	Node2	NA	NA	no	NA	NA	no	ND	no	NA	no	NA	No	no
Evolinc_SR_tID_00009884	Evolinc_SR_gID_009470	1	3728252	3728508	Short read Evolinc	257	LC	AT1G11145	-86	AT1G11150	463	NA	NA	NA	no	no	ND	0.946687	NA	no	No	No	NA	no	no	no	Known Gene	Node1	NA	NA	no	NA	NA	no	Seed	no	NA	no	NA	No	no
Evolinc_SR_tID_00009885	Evolinc_SR_gID_009471	1	3728686	3728940	Short read Evolinc	255	HC	AT1G11145	-520	AT1G11150	31	NA	NA	NA	no	no	flower	0.495104	NA	no	No	No	NA	no	no	no	Species specific	Node0	NA	NA	no	yes	yes	no	Fruit	no	NA	no	NA	No	yes
Evolinc_SR_tID_00000877	Evolinc_SR_gID_000846	1	3739895	3740546	Short read Evolinc	652	HC	AT1G11160	-51	AT1G11170	118	NA	NA	NA	no	no	ND	0.969497	NA	no	No	No	NA	no	no	no	Homolog	Node1	Transcriptional_syntelog	Node4	no	NA	NA	no	Fruit	no	NA	no	NA	No	no
AT1G11175.1	AT1G11175	1	3744858	3745655	Araport lincRNA (Ara_long_ncRNA)	798	HC	AT1G11170	-183	AT1G11180	119	NA	NA	NA	yes	no	leaf	0.471788	NA	yes	No	No	NA	no	no	no	Species specific	Node0	NA	NA	no	yes	yes	yes	Seed	no	NA	no	NA	Yes	yes
Evolinc_SR_tID_00009887	Evolinc_SR_gID_009473	1	3748863	3749201	Short read Evolinc	339	LC	AT1G11180	-306	AT1G11190	865	NA	NA	NA	no	no	ND	0.985927	NA	no	No	No	NA	no	no	no	Homolog	Node2	NA	NA	no	NA	NA	no	Flower	no	NA	no	NA	No	no
AT1G11185.1	AT1G11185	1	3749510	3750035	Araport lincRNA (Ara_long_ncRNA)	526	HC	AT1G11180	-953	AT1G11190	31	NA	NA	NA	no	no	flower	0.756108	PIPseq	yes	No	No	Yes	no	no	no	Known Gene	Node4	NA	NA	no	yes	yes	yes	Root	no	NA	no	NA	Yes	yes
Evolinc_SR_tID_00000879	Evolinc_SR_gID_000848	1	3753060	3753275	Short read Evolinc Protein coding gene overlap	216	LC	ND	ND	ND	ND	AT1G11200	62	mRNA	ND	ND	ND	0.949104	ND	ND	No	No	NA	no	no	no	ND	ND	ND	ND	no	no	no	no	Male flower	no	NA	no	NA	No	no
Evolinc_SR_tID_00009888	Evolinc_SR_gID_009474	1	3757051	3757279	Short read Evolinc	229	HC	AT1G11210	-53	AT1G11220	2583	NA	NA	NA	no	no	ND	0.828197	NA	no	No	No	NA	no	no	no	Homolog	Node1	Transcriptional_syntelog	Node4	no	yes	NA	no	Fruit	no	NA	no	NA	No	yes
Evolinc_SR_tID_00000880	Evolinc_SR_gID_000849	1	3758778	3759287	Short read Evolinc	510	HC	AT1G11210	-1780	AT1G11220	575	NA	NA	NA	no	no	ND	ND	NA	no	No	No	Yes	no	no	no	Known Gene	Node2	Transcriptional_syntelog	Node4	no	NA	NA	no	ND	no	NA	no	NA	No	no
Evolinc_SR_tID_00000881	Evolinc_SR_gID_000850	1	3759363	3759619	Short read Evolinc	257	LC	AT1G11210	-2365	AT1G11220	243	NA	NA	NA	no	no	ND	0.988731	NA	no	No	No	Yes	no	no	no	Homolog	Node1	Transcriptional_syntelog	Node4	no	NA	NA	no	Leaf	no	NA	no	NA	No	no
Evolinc_SR_tID_00000882	Evolinc_SR_gID_000851	1	3761185	3761621	Short read Evolinc Protein coding gene overlap	437	LC	ND	ND	ND	ND	AT1G11220	276	mRNA	ND	ND	ND	0.948672	ND	ND	No	No	NA	no	no	no	ND	ND	ND	ND	no	no	no	no	Fruit	no	NA	no	NA	No	no
Evolinc_SR_tID_00000883	Evolinc_SR_gID_000852	1	3761768	3762064	Short read Evolinc TE overlap	297	LC	ND	ND	ND	ND	AT1TE12230	161	TE	ND	ND	ND	ND	ND	ND	No	No	NA	no	no	no	ND	ND	ND	ND	no	no	no	no	ND	no	NA	no	NA	No	no
Evolinc_SR_tID_00009892	Evolinc_SR_gID_009478	1	3764790	3765098	Short read Evolinc	309	LC	AT1G11230	-307	AT1G11240	1656	NA	NA	NA	no	no	ND	ND	NA	no	No	No	NA	no	no	no	Species specific	Node0	NA	NA	no	NA	NA	no	ND	no	NA	no	NA	No	no
Evolinc_SR_tID_00000886	Evolinc_SR_gID_000855	1	3765213	3765699	Short read Evolinc	487	LC	AT1G11230	-730	AT1G11240	1055	NA	NA	NA	no	no	ND	ND	NA	no	No	No	NA	no	no	no	Species specific	Node0	NA	NA	no	NA	NA	no	ND	no	NA	no	NA	No	no
Evolinc_SR_tID_00000887	Evolinc_SR_gID_000856	1	3766509	3766744	Short read Evolinc	236	HC	AT1G11230	-2026	AT1G11240	10	NA	NA	NA	no	no	ND	0.989294	NA	no	No	No	Yes	no	no	no	Species specific	Node0	NA	NA	no	NA	NA	no	Seedling	no	NA	no	NA	No	no
Evolinc_SR_tID_00000888	Evolinc_SR_gID_000857	1	3768495	3768695	Short read Evolinc Protein coding gene overlap	201	LC	ND	ND	ND	ND	AT1G11250	174	mRNA	ND	ND	ND	0.989736	ND	ND	No	No	NA	no	no	no	ND	ND	ND	ND	no	no	no	no	Male flower	no	NA	no	NA	No	yes
Evolinc_SR_tID_00009893	Evolinc_SR_gID_009479	1	3769728	3770195	Short read Evolinc Protein coding gene overlap	468	LC	ND	ND	ND	ND	AT1G11250	374	mRNA	ND	ND	ND	0.993139	ND	ND	No	No	NA	no	no	yes	ND	ND	ND	ND	no	no	no	no	Male flower	no	NA	no	NA	No	no
Evolinc_SR_tID_00009894	Evolinc_SR_gID_009480	1	3770304	3770717	Short read Evolinc	414	LC	AT1G11250	-202	AT1G11260	6519	NA	NA	NA	no	no	ND	ND	NA	no	No	No	Yes	no	no	no	Homolog	Node2	NA	NA	no	NA	NA	no	ND	no	NA	no	NA	No	no
Evolinc_SR_tID_00000891	Evolinc_SR_gID_000860	1	3772146	3772432	Short read Evolinc	287	HC	AT1G11250	-2044	AT1G11260	4804	NA	NA	NA	no	no	ND	1	NA	no	No	No	NA	no	no	no	Homolog	Node4	NA	NA	no	NA	NA	no	Flower	no	NA	no	NA	No	no
Evolinc_SR_tID_00000893	Evolinc_SR_gID_000862	1	3773225	3773616	Short read Evolinc	392	LC	AT1G11250	-3123	AT1G11260	3620	NA	NA	NA	no	no	ND	ND	NA	no	No	No	Yes	no	no	no	Species specific	Node0	NA	NA	no	NA	NA	no	ND	no	NA	no	NA	Yes	no
Evolinc_SR_tID_00000895	Evolinc_SR_gID_000863	1	3774139	3776063	Short read Evolinc	1925	LC	AT1G11250	-4037	AT1G11260	1173	NA	NA	NA	no	no	ND	0.867556	NA	no	No	No	Yes	no	no	no	Known lincRNA	Node2	NA	NA	no	NA	yes	no	Leaf	no	NA	no	NA	Yes	yes
Evolinc_SR_tID_00009897	Evolinc_SR_gID_009483	1	3776438	3776674	Short read Evolinc	237	LC	AT1G11250	-6336	AT1G11260	562	NA	NA	NA	no	no	ND	1	NA	no	No	No	NA	no	no	no	Species specific	Node0	NA	NA	no	NA	NA	no	Male flower	no	NA	no	NA	Yes	no
Evolinc_SR_tID_00000897	Evolinc_SR_gID_000865	1	3791014	3791453	Short read Evolinc Protein coding gene overlap	440	LC	ND	ND	ND	ND	AT1G11290	285	mRNA	ND	ND	ND	0.662964	ND	ND	No	No	NA	no	no	no	ND	ND	ND	ND	no	yes	yes	no	Flower	no	NA	no	NA	No	yes
Evolinc_SR_tID_00000898	Evolinc_SR_gID_000866	1	3793917	3794156	Short read Evolinc Protein coding gene overlap	240	LC	ND	ND	ND	ND	AT1G11290	171	mRNA	ND	ND	ND	0.73109	ND	ND	No	No	NA	no	no	no	ND	ND	ND	ND	no	no	no	no	Seed	no	NA	no	NA	No	yes
Evolinc_SR_tID_00009900	Evolinc_SR_gID_009486	1	3805116	3805380	Short read Evolinc	265	HC	AT1G11310	-883	AT1G11320	1442	NA	NA	NA	no	no	ND	ND	NA	no	No	No	NA	no	no	no	Homolog	Node1	NA	NA	no	NA	NA	no	ND	no	NA	no	NA	No	no
Evolinc_SR_tID_00009901	Evolinc_SR_gID_009487	1	3806129	3806365	Short read Evolinc	237	HC	AT1G11310	-1896	AT1G11320	457	NA	NA	NA	no	no	ND	ND	NA	no	No	No	NA	no	no	no	Homolog	Node1	NA	NA	no	NA	NA	no	ND	no	NA	no	NA	No	no
Evolinc_SR_tID_00009902	Evolinc_SR_gID_009488	1	3809056	3809271	Short read Evolinc	216	HC	AT1G11320	-116	AT1G11330	524	NA	NA	NA	no	no	ND	1	NA	no	No	No	NA	no	no	no	Homolog	Node1	NA	NA	no	NA	NA	no	Leaf	no	NA	no	NA	No	no
Evolinc_SR_tID_00009903	Evolinc_SR_gID_009489	1	3809773	3809975	Short read Evolinc Protein coding gene overlap	203	LC	ND	ND	ND	ND	AT1G11330	180	mRNA	ND	ND	ND	0.948048	ND	ND	No	No	NA	no	no	no	ND	ND	ND	ND	no	no	no	no	Stem	no	NA	no	NA	No	yes
Evolinc_SR_tID_00000900	Evolinc_SR_gID_000868	1	3820823	3821426	Short read Evolinc Protein coding gene overlap	604	LC	ND	ND	ND	ND	AT1G11360	320	mRNA	ND	ND	ND	0.731721	ND	ND	No	No	NA	no	no	no	ND	ND	ND	ND	no	no	no	no	Male flower	no	NA	no	NA	No	no
Evolinc_SR_tID_00000901	Evolinc_SR_gID_000869	1	3823185	3823767	Short read Evolinc	583	HC	AT1G11360	-97	AT1G11362	743	NA	NA	NA	no	no	ND	0.884755	NA	no	No	No	NA	no	no	no	Species specific	Node0	NA	NA	no	NA	yes	no	Seed	no	NA	no	NA	Yes	no
Evolinc_SR_tID_00000902	Evolinc_SR_gID_000870	1	3823855	3824316	Short read Evolinc	462	LC	AT1G11360	-767	AT1G11362	194	NA	NA	NA	no	no	ND	ND	NA	no	No	No	NA	no	no	no	Species specific	Node0	NA	NA	no	NA	NA	no	ND	no	NA	no	NA	No	no
Evolinc_SR_tID_00000903	Evolinc_SR_gID_000871	1	3826287	3826571	Short read Evolinc TE overlap	285	LC	ND	ND	ND	ND	AT1TE12430	284	TE	ND	ND	ND	ND	ND	ND	No	No	NA	no	no	yes	ND	ND	ND	ND	no	no	no	no	ND	no	NA	no	NA	No	no
AT1G04847.1	AT1G04847	1	3840833	3841171	Araport lncRNA Protein coding gene overlap	339	LC	ND	ND	ND	ND	AT1G11400	338	mRNA	ND	ND	ND	0.970958	ND	ND	No	No	NA	no	no	no	ND	ND	ND	ND	no	no	no	no	Stem	no	NA	no	NA	No	no
Evolinc_SR_tID_00009912	Evolinc_SR_gID_009497	1	3851101	3851326	Short read Evolinc TE overlap	226	LC	ND	ND	ND	ND	AT1TE12520	146	TE	ND	ND	ND	0.98835	ND	ND	No	No	NA	no	no	no	ND	ND	ND	ND	no	no	no	no	Male flower	no	NA	no	NA	No	no
Evolinc_SR_tID_00000907	Evolinc_SR_gID_000875	1	3856352	3856685	Short read Evolinc	334	LC	AT1G11450	-845	AT1G11460	257	NA	NA	NA	no	no	ND	1	NA	no	No	No	NA	no	no	no	Species specific	Node0	NA	NA	no	NA	NA	no	Flower	no	NA	no	NA	No	no
Evolinc_SR_tID_00000909	Evolinc_SR_gID_000877	1	3859283	3859487	Short read Evolinc Protein coding gene overlap	205	LC	ND	ND	ND	ND	AT1G11460	182	mRNA	ND	ND	ND	1	ND	ND	No	No	NA	no	no	no	ND	ND	ND	ND	no	no	no	no	Seedling	no	NA	no	NA	No	no
Evolinc_SR_tID_00000910	Evolinc_SR_gID_000878	1	3860788	3861309	Short read Evolinc	522	HC	AT1G11470	-184	AT1G11475	1090	NA	NA	NA	no	no	ND	ND	NA	no	No	No	NA	no	no	no	Known Gene	Node4	NA	NA	no	NA	NA	no	ND	no	NA	no	NA	No	no
Evolinc_SR_tID_00000912	Evolinc_SR_gID_000880	1	3870602	3870823	Short read Evolinc Protein coding gene overlap	222	LC	ND	ND	ND	ND	AT1G11500	144	mRNA	ND	ND	ND	0.982617	ND	ND	No	No	NA	no	no	no	ND	ND	ND	ND	no	no	no	no	Fruit	no	NA	no	NA	No	no
Evolinc_SR_tID_00009920	Evolinc_SR_gID_009505	1	3885396	3885714	Short read Evolinc	319	LC	AT1G11572	-436	AT1G11580	2896	NA	NA	NA	no	no	ND	1	NA	no	No	No	NA	no	no	no	Species specific	Node0	NA	NA	no	NA	NA	no	Stem	no	NA	no	NA	No	no
Evolinc_SR_tID_00000914	Evolinc_SR_gID_000882	1	3885802	3886140	Short read Evolinc	339	HC	AT1G11572	-842	AT1G11580	2470	NA	NA	NA	no	no	ND	1	NA	no	No	No	Yes	no	no	no	Species specific	Node0	NA	NA	no	NA	NA	no	Seedling	no	NA	no	NA	No	no
Evolinc_SR_tID_00000915	Evolinc_SR_gID_000883	1	3887606	3887968	Short read Evolinc	363	LC	AT1G11572	-2646	AT1G11580	642	NA	NA	NA	no	no	ND	ND	NA	no	No	No	NA	no	no	no	Species specific	Node0	NA	NA	no	NA	NA	no	ND	no	NA	no	NA	No	no
Evolinc_SR_tID_00009922	Evolinc_SR_gID_009507	1	3891219	3891428	Short read Evolinc	210	HC	AT1G11580	-395	AT1G11590	1152	NA	NA	NA	no	no	ND	ND	NA	no	No	No	NA	no	no	no	Species specific	Node0	NA	NA	no	NA	NA	no	ND	no	NA	no	NA	No	no
AT1G04857.1	AT1G04857	1	3891770	3891972	Araport lincRNA (Ara_lncRNA)	203	HC	AT1G11580	-946	AT1G11590	608	NA	NA	NA	no	no	ND	1	NA	no	No	No	NA	no	no	no	Species specific	Node0	NA	NA	no	NA	NA	no	Female flower	no	NA	no	NA	No	no
Evolinc_SR_tID_00009924	Evolinc_SR_gID_009509	1	3896966	3897173	Short read Evolinc TE overlap	208	LC	ND	ND	ND	ND	AT1TE12665	80	TE	ND	ND	ND	0.914887	ND	ND	No	No	NA	no	no	no	ND	ND	ND	ND	no	no	no	no	Seed	no	NA	no	NA	No	no
Evolinc_SR_tID_00000916	Evolinc_SR_gID_000884	1	3899719	3900688	Short read Evolinc	787	HC	AT1G11593	-1110	AT1G11600	1262	NA	NA	NA	no	no	ND	0.929945	NA	no	No	No	NA	no	no	yes	Known Gene	Node2	NA	NA	no	NA	NA	no	Seed	no	NA	no	NA	No	no
Evolinc_SR_tID_00009926	Evolinc_SR_gID_009511	1	3904540	3904887	Short read Evolinc	348	LC	AT1G11600	-645	AT1G11608	692	NA	NA	NA	no	no	ND	ND	NA	no	No	No	NA	no	no	no	Homolog	Node3	NA	NA	no	NA	NA	no	ND	no	NA	no	NA	No	no
Evolinc_SR_tID_00000918	Evolinc_SR_gID_000886	1	3904801	3905152	Short read Evolinc	352	LC	AT1G11600	-906	AT1G11608	427	NA	NA	NA	no	no	ND	ND	NA	no	No	No	NA	no	no	no	Species specific	Node0	NA	NA	no	NA	NA	no	ND	no	NA	no	NA	No	no
Evolinc_SR_tID_00009927	Evolinc_SR_gID_009512	1	3909409	3910026	Short read Evolinc	618	HC	AT1G11610	-71	AT1G11620	807	NA	NA	NA	no	no	ND	1	NA	no	No	No	NA	no	no	no	Species specific	Node0	NA	NA	no	NA	NA	no	Seed	no	NA	no	NA	No	no
Evolinc_SR_tID_00009929	Evolinc_SR_gID_009514	1	3918207	3918423	Short read Evolinc Protein coding gene overlap	217	LC	ND	ND	ND	ND	AT1G11650	36	mRNA	ND	ND	ND	0.943986	ND	ND	No	No	NA	no	no	no	ND	ND	ND	ND	no	no	no	no	Seed	no	NA	no	NA	No	no
Evolinc_SR_tID_00009930	Evolinc_SR_gID_009515	1	3918694	3918920	Short read Evolinc TE overlap	227	LC	ND	ND	ND	ND	AT1TE12750	226	TE	ND	ND	ND	ND	ND	ND	No	No	NA	no	no	no	ND	ND	ND	ND	no	no	no	no	ND	no	NA	no	NA	No	no
Evolinc_SR_tID_00000923	Evolinc_SR_gID_000891	1	3918903	3919117	Short read Evolinc TE overlap	215	LC	ND	ND	ND	ND	AT1TE12750	214	TE	ND	ND	ND	ND	ND	ND	No	No	NA	no	no	no	ND	ND	ND	ND	no	no	no	no	ND	no	NA	no	NA	No	no
Evolinc_SR_tID_00009931	Evolinc_SR_gID_009516	1	3919053	3919270	Short read Evolinc TE overlap Protein coding gene overlap	218	LC	ND	ND	ND	ND	AT1TE12750	130	TE	ND	ND	ND	0.987072	ND	ND	No	No	NA	no	no	no	ND	ND	ND	ND	no	no	no	no	Fruit	no	NA	no	NA	No	no
Evolinc_SR_tID_00009932	Evolinc_SR_gID_009517	1	3920089	3920393	Short read Evolinc	305	HC	AT1G11655	-220	AT1G11660	85	NA	NA	NA	no	no	ND	1	NA	no	No	No	NA	no	no	yes	Species specific	Node0	NA	NA	no	NA	NA	no	Fruit	no	NA	no	NA	No	no
Evolinc_SR_tID_00009934	Evolinc_SR_gID_009519	1	3926659	3926895	Short read Evolinc	237	HC	AT1G11660	-2093	AT1G11670	1220	NA	NA	NA	no	no	ND	ND	NA	no	No	No	NA	no	no	yes	Species specific	Node0	NA	NA	no	NA	NA	no	ND	no	NA	no	NA	No	no
Evolinc_SR_tID_00000925	Evolinc_SR_gID_000893	1	3927899	3928105	Short read Evolinc	207	HC	AT1G11660	-3333	AT1G11670	10	NA	NA	NA	no	no	ND	1	NA	no	No	No	NA	no	no	no	Homolog	Node1	Transcriptional_syntelog	Node2	no	NA	NA	no	Stem	no	NA	no	NA	No	no
Evolinc_SR_tID_00000926	Evolinc_SR_gID_000894	1	3931636	3932015	Short read Evolinc Protein coding gene overlap	380	LC	ND	ND	ND	ND	AT1G11670	65	mRNA	ND	ND	ND	0.949878	ND	ND	No	No	NA	no	no	no	ND	ND	ND	ND	no	no	no	no	Seed	no	NA	no	NA	No	no
Evolinc_SR_tID_00009936	Evolinc_SR_gID_009521	1	3932941	3933261	Short read Evolinc	321	HC	AT1G11670	-1240	AT1G11680	5161	NA	NA	NA	no	no	ND	1	NA	no	No	No	NA	no	no	yes	Homolog	Node1	NA	NA	no	NA	NA	no	Flower	no	NA	no	NA	No	no
Evolinc_SR_tID_00000927	Evolinc_SR_gID_000895	1	3933494	3933694	Short read Evolinc	201	HC	AT1G11670	-1793	AT1G11680	4728	NA	NA	NA	no	no	ND	ND	NA	no	No	No	NA	no	no	yes	Species specific	Node0	NA	NA	no	NA	NA	no	ND	no	NA	no	NA	No	no
Evolinc_SR_tID_00000928	Evolinc_SR_gID_000896	1	3934279	3934823	Short read Evolinc	545	HC	AT1G11670	-2578	AT1G11680	3599	NA	NA	NA	no	no	ND	0.982761	NA	no	No	No	Yes	no	no	no	Species specific	Node0	NA	NA	no	NA	NA	no	Male flower	no	NA	no	NA	No	no
Evolinc_SR_tID_00000929	Evolinc_SR_gID_000897	1	3936380	3936782	Short read Evolinc TE overlap	403	LC	ND	ND	ND	ND	AT1TE12810	402	TE	ND	ND	ND	ND	ND	ND	No	No	NA	no	no	no	ND	ND	ND	ND	no	no	no	no	ND	no	NA	no	NA	No	no
AT1G04863.1	AT1G04863	1	3937246	3937780	Araport lincRNA (Ara_lncRNA)	473	HC	AT1G11670	-5545	AT1G11680	642	NA	NA	NA	no	no	seedling	0.991274	NA	no	No	No	NA	no	no	no	Known Gene	Node1	NA	NA	no	NA	NA	no	Seed	no	NA	no	NA	No	no
Evolinc_SR_tID_00009938	Evolinc_SR_gID_009523	1	3943758	3944123	Short read Evolinc	366	LC	AT1G11690	-1546	AT1G11700	1461	NA	NA	NA	no	no	ND	ND	NA	no	No	No	NA	no	no	no	Homolog	Node1	Transcriptional_syntelog	Node4	no	NA	NA	no	ND	no	NA	no	NA	No	no
Evolinc_SR_tID_00009940	Evolinc_SR_gID_009525	1	3946775	3947007	Short read Evolinc	233	HC	AT1G11700	-18	AT1G11710	1707	NA	NA	NA	yes	no	seedling	0.930816	NA	no	No	No	NA	no	no	no	Homolog	Node1	Transcriptional_syntelog	Node4	no	NA	NA	no	Leaf	no	NA	no	NA	No	no
Evolinc_SR_tID_00009941	Evolinc_SR_gID_009526	1	3947604	3947834	Short read Evolinc	231	LC	AT1G11700	-847	AT1G11710	880	NA	NA	NA	no	no	ND	ND	NA	no	No	No	NA	no	no	no	Known Gene	Node4	Transcriptional_syntelog	Node4	no	NA	NA	no	ND	no	NA	no	NA	No	no
Evolinc_SR_tID_00000935	Evolinc_SR_gID_000903	1	3947739	3948009	Short read Evolinc	271	LC	AT1G11700	-982	AT1G11710	705	NA	NA	NA	no	no	ND	ND	NA	no	No	No	NA	no	no	no	Known Gene	Node4	NA	NA	no	NA	NA	no	ND	no	NA	no	NA	No	no
AT1G04873.1	AT1G04873	1	3951432	3951671	Poor support Araport lncRNA Protein coding gene overlap	240	LC	ND	ND	ND	ND	AT1G11720	239	mRNA	ND	ND	ND	0.27461	ND	ND	No	No	NA	no	no	no	ND	ND	ND	ND	no	yes	yes	no	Seed	no	NA	no	NA	No	yes
AT1G04877.1	AT1G04877	1	3960944	3961245	Araport lincRNA (Ara_lncRNA)	302	HC	AT1G11730	-480	AT1G11740	1809	NA	NA	NA	no	no	flower	0.655096	NA	no	No	No	NA	no	no	no	Known Gene	Node2	Transcriptional_syntelog	Node4	no	NA	yes	no	Seedling	no	NA	no	NA	Yes	yes
Evolinc_SR_tID_00000938	Evolinc_SR_gID_000906	1	3962296	3962544	Short read Evolinc	249	HC	AT1G11730	-1832	AT1G11740	510	NA	NA	NA	no	no	ND	ND	NA	no	No	No	NA	no	no	no	Known lincRNA	Node4	NA	NA	no	NA	NA	no	ND	no	NA	no	NA	No	no
Evolinc_SR_tID_00000939	Evolinc_SR_gID_000907	1	3973618	3973835	Short read Evolinc	218	LC	AT1G11760	-324	AT1G11765	39	NA	NA	NA	no	no	ND	ND	NA	no	No	No	NA	no	no	no	Species specific	Node0	NA	NA	no	NA	NA	no	ND	no	NA	no	NA	No	no
Evolinc_SR_tID_00000940	Evolinc_SR_gID_000908	1	3979607	3979852	Short read Evolinc Protein coding gene overlap	246	LC	ND	ND	ND	ND	AT1G11785	29	mRNA	ND	ND	ND	0.928354	ND	ND	No	No	NA	no	no	no	ND	ND	ND	ND	no	no	no	no	Leaf	no	NA	no	NA	No	no
Evolinc_SR_tID_00009944	Evolinc_SR_gID_009529	1	3987360	3987618	Short read Evolinc	259	LC	AT1G11800	-70	AT1G11810	2145	NA	NA	NA	no	no	ND	ND	NA	no	No	No	NA	no	no	no	Species specific	Node0	NA	NA	no	NA	NA	no	ND	no	NA	no	NA	No	no
Evolinc_SR_tID_00000943	Evolinc_SR_gID_000911	1	3993671	3994378	Short read Evolinc Protein coding gene overlap	708	LC	ND	ND	ND	ND	AT1G11820	36	mRNA	ND	ND	ND	ND	ND	ND	No	No	NA	no	no	no	ND	ND	ND	ND	no	no	no	no	ND	no	NA	no	NA	No	no
Evolinc_SR_tID_00000944	Evolinc_SR_gID_000912	1	3994524	3994733	Short read Evolinc	210	LC	AT1G11820	-817	AT1G11840	425	NA	NA	NA	no	no	ND	ND	NA	no	No	No	NA	no	no	no	Homolog	Node1	Transcriptional_syntelog	Node4	no	NA	NA	no	ND	no	NA	no	NA	No	no
Evolinc_SR_tID_00000946	Evolinc_SR_gID_000914	1	3998248	3998763	Short read Evolinc	516	HC	AT1G11840	-283	AT1G11850	394	NA	NA	NA	no	no	ND	0.981532	NA	no	No	No	NA	no	no	no	Homolog	Node1	NA	NA	no	NA	NA	no	Seed	no	NA	no	NA	No	no
Evolinc_SR_tID_00000947	Evolinc_SR_gID_000915	1	3999926	4000160	Short read Evolinc Protein coding gene overlap	235	LC	ND	ND	ND	ND	AT1G11850	98	mRNA	ND	ND	ND	0.936391	ND	ND	No	No	NA	no	no	no	ND	ND	ND	ND	no	no	no	no	Flower	no	NA	no	NA	No	no
Evolinc_SR_tID_00009947	Evolinc_SR_gID_009532	1	4000474	4001037	Short read Evolinc	564	HC	AT1G11850	-450	AT1G11860	76	NA	NA	NA	yes	no	ND	ND	NA	no	No	No	NA	no	no	no	Species specific	Node0	NA	NA	no	NA	NA	no	ND	no	NA	no	NA	No	no
Evolinc_SR_tID_00000950	Evolinc_SR_gID_000918	1	4006826	4007110	Short read Evolinc Protein coding gene overlap	285	LC	ND	ND	ND	ND	AT1G11870	189	mRNA	ND	ND	ND	0.927657	ND	ND	No	No	Yes	no	yes	yes	ND	ND	ND	ND	no	no	no	no	Seed	no	NA	no	NA	No	yes
AT1G04903.1	AT1G04903	1	4007229	4007552	Araport lincRNA NTR	ND	HC	AT1G11870	-491	AT1G11880	153	NA	NA	NA	no	no	ND	ND	ND	no	No	No	Yes	no	yes	yes	ND	ND	ND	ND	no	ND	ND	no	ND	no	NA	no	NA	No	no
Evolinc_SR_tID_00000951	Evolinc_SR_gID_000919	1	4007259	4007468	Short read Evolinc	210	HC	AT1G11870	-244	AT1G11880	237	NA	NA	NA	no	no	ND	0.738251	PIPseq	no	No	No	Yes	no	yes	yes	Homolog	Node5	NA	NA	no	NA	yes	no	Male flower	no	NA	no	NA	Yes	yes
Evolinc_SR_tID_00009948	Evolinc_SR_gID_009533	1	4010453	4010674	Short read Evolinc Protein coding gene overlap	222	LC	ND	ND	ND	ND	AT1G11880	8	mRNA	ND	ND	ND	ND	ND	ND	No	No	NA	no	no	no	ND	ND	ND	ND	no	no	no	no	ND	no	NA	no	NA	No	no
Evolinc_SR_tID_00000953	Evolinc_SR_gID_000921	1	4025436	4025731	Short read Evolinc	296	LC	AT1G11920	-323	AT1G11925	199	NA	NA	NA	no	no	ND	1	NA	no	No	No	NA	no	no	no	Known Gene	Node4	NA	NA	no	NA	NA	no	Flower	no	NA	no	NA	No	no
Evolinc_SR_tID_00000954	Evolinc_SR_gID_000922	1	4028099	4028392	Short read Evolinc	294	LC	AT1G11925	-1366	AT1G11930	203	NA	NA	NA	no	no	ND	ND	NA	no	No	No	NA	no	no	no	Homolog	Node1	Transcriptional_syntelog	Node4	no	NA	NA	no	ND	no	NA	no	NA	No	no
Evolinc_SR_tID_00009954	Evolinc_SR_gID_009539	1	4034139	4034432	Short read Evolinc Protein coding gene overlap	294	LC	ND	ND	ND	ND	AT1G11940	16	mRNA	ND	ND	ND	ND	ND	ND	No	No	NA	no	no	no	ND	ND	ND	ND	no	no	no	no	ND	no	NA	no	NA	No	no
Evolinc_SR_tID_00000957	Evolinc_SR_gID_000925	1	4038762	4039683	Short read Evolinc Protein coding gene overlap	922	LC	ND	ND	ND	ND	AT1G11950	150	mRNA	ND	ND	ND	0.918418	ND	ND	No	No	NA	no	no	no	ND	ND	ND	ND	no	no	no	no	Leaf	no	NA	no	NA	No	no
Evolinc_SR_tID_00009957	Evolinc_SR_gID_009542	1	4043975	4044276	Short read Evolinc Protein coding gene overlap	302	LC	ND	ND	ND	ND	AT1G11960	46	mRNA	ND	ND	ND	0.824046	ND	ND	No	No	NA	no	no	no	ND	ND	ND	ND	no	no	no	no	Root	no	NA	no	NA	No	no
Evolinc_SR_tID_00000958	Evolinc_SR_gID_000926	1	4045046	4045246	Short read Evolinc	201	HC	AT1G11970	-377	AT1G11980	373	NA	NA	NA	no	no	ND	ND	NA	no	No	No	NA	no	no	no	Species specific	Node0	NA	NA	no	NA	NA	no	ND	no	NA	no	NA	Yes	no
Evolinc_SR_tID_00000959	Evolinc_SR_gID_000927	1	4049071	4049616	Short read Evolinc Protein coding gene overlap	546	LC	ND	ND	ND	ND	AT1G11990	67	mRNA	ND	ND	ND	0.935777	ND	ND	No	No	NA	no	no	no	ND	ND	ND	ND	no	no	no	no	Seed	no	NA	no	NA	No	no
Evolinc_SR_tID_00009958	Evolinc_SR_gID_009543	1	4055819	4056061	Short read Evolinc	243	LC	AT1G12000	-1948	AT1G12010	104	NA	NA	NA	no	no	ND	ND	NA	no	No	No	NA	yes	no	no	Homolog	Node2	Transcriptional_syntelog	Node4	no	NA	NA	no	ND	no	NA	no	NA	No	no
Evolinc_SR_tID_00009959	Evolinc_SR_gID_009544	1	4058626	4059077	Short read Evolinc	452	HC	AT1G12010	-658	AT1G12020	2286	NA	NA	NA	no	no	ND	0.887364	NA	no	No	No	Yes	no	no	no	Species specific	Node0	NA	NA	no	NA	NA	no	Male flower	no	NA	no	NA	No	no
Evolinc_SR_tID_00009960	Evolinc_SR_gID_009545	1	4059249	4059454	Short read Evolinc	206	HC	AT1G12010	-1281	AT1G12020	1909	NA	NA	NA	no	no	ND	ND	NA	no	No	No	Yes	no	no	no	Species specific	Node0	NA	NA	no	NA	NA	no	ND	no	NA	no	NA	No	no
Evolinc_SR_tID_00000960	Evolinc_SR_gID_000928	1	4059989	4060191	Short read Evolinc	203	HC	AT1G12010	-2021	AT1G12020	1172	NA	NA	NA	no	no	ND	ND	NA	no	No	No	NA	no	no	no	Homolog	Node4	NA	NA	no	NA	NA	no	ND	no	NA	no	NA	No	no
Evolinc_SR_tID_00000962	Evolinc_SR_gID_000929	1	4060851	4062407	Short read Evolinc Protein coding gene overlap	1467	LC	ND	ND	ND	ND	AT1G12020	1044	mRNA	ND	ND	seedling	0.98169	ND	ND	No	No	Yes	no	no	yes	ND	ND	ND	ND	no	no	no	no	Seedling	no	NA	no	NA	No	no
Evolinc_SR_tID_00009963	Evolinc_SR_gID_009548	1	4066885	4067095	Short read Evolinc	211	LC	AT1G12030	-541	AT1G12040	2897	NA	NA	NA	no	no	ND	ND	NA	no	No	No	NA	no	no	no	Species specific	Node0	NA	NA	no	NA	NA	no	ND	no	NA	no	NA	No	no
Evolinc_SR_tID_00000963	Evolinc_SR_gID_000930	1	4067506	4067732	Short read Evolinc	227	HC	AT1G12030	-1162	AT1G12040	2260	NA	NA	NA	no	no	ND	ND	NA	no	No	No	NA	no	no	no	Species specific	Node0	NA	NA	no	NA	NA	no	ND	no	NA	no	NA	No	no
AT1G04923.1	AT1G04923	1	4068821	4069413	Araport lincRNA (Ara_lncRNA)	593	HC	AT1G12030	-2477	AT1G12040	579	NA	NA	NA	yes	no	ND	0.986323	NA	no	No	No	NA	no	no	yes	Homolog	Node1	Transcriptional_syntelog	Node4	no	NA	NA	no	Seedling	no	NA	no	NA	No	no
Evolinc_SR_tID_00009965	Evolinc_SR_gID_009550	1	4069521	4069929	Short read Evolinc	276	HC	AT1G12030	-3177	AT1G12040	63	NA	NA	NA	no	no	ND	ND	NA	no	No	No	NA	no	no	no	Homolog	Node4	NA	NA	no	NA	NA	no	ND	no	NA	no	NA	No	no
Evolinc_SR_tID_00000966	Evolinc_SR_gID_000933	1	4078426	4078717	Short read Evolinc Protein coding gene overlap	292	LC	ND	ND	ND	ND	XLOC_009551	10	Short read Evolinc PCG overlapping	ND	ND	ND	0.981183	ND	ND	No	No	NA	no	no	no	ND	ND	ND	ND	no	no	no	no	Male flower	no	NA	no	NA	No	no
Evolinc_SR_tID_00009966	Evolinc_SR_gID_009551	1	4078707	4078911	Short read Evolinc Protein coding gene overlap	205	LC	ND	ND	ND	ND	XLOC_000933	10	Short read Evolinc PCG overlapping	ND	ND	ND	1	ND	ND	No	No	NA	no	no	no	ND	ND	ND	ND	no	no	no	no	Flower	no	NA	no	NA	No	no
Evolinc_SR_tID_00009967	Evolinc_SR_gID_009552	1	4080128	4080343	Short read Evolinc Protein coding gene overlap	216	LC	ND	ND	ND	ND	XLOC_000934	77	Short read Evolinc	ND	ND	flower	0.719874	ND	ND	No	No	NA	no	no	no	ND	ND	ND	ND	no	yes	no	no	Male flower	no	NA	no	NA	No	yes
Evolinc_SR_tID_00000967	Evolinc_SR_gID_000934	1	4080266	4080995	Short read Evolinc	730	HC	AT1G12070	-30	AT1G12080	3167	NA	NA	NA	no	no	ND	0.97045	NA	no	No	No	NA	no	no	no	Known lincRNA	Node4	NA	NA	no	yes	NA	no	Male flower	no	NA	no	NA	No	no
Evolinc_SR_tID_00009970	Evolinc_SR_gID_009555	1	4085358	4085795	Short read Evolinc	438	LC	AT1G12080	-173	AT1G12090	3869	NA	NA	NA	no	no	ND	0.924659	NA	no	No	No	Yes	no	no	no	Homolog	Node1	NA	NA	no	NA	NA	no	Flower	no	NA	no	NA	No	no
Evolinc_SR_tID_00000972	Evolinc_SR_gID_000939	1	4087114	4087378	Short read Evolinc	265	LC	AT1G12080	-1929	AT1G12090	2286	NA	NA	NA	no	no	ND	ND	NA	no	No	No	NA	no	no	no	Homolog	Node1	NA	NA	no	NA	NA	no	ND	no	NA	no	NA	No	no
Evolinc_SR_tID_00000973	Evolinc_SR_gID_000940	1	4088201	4088455	Short read Evolinc	255	LC	AT1G12080	-3016	AT1G12090	1209	NA	NA	NA	no	no	ND	ND	NA	no	No	No	NA	no	no	no	Homolog	Node1	NA	NA	no	NA	NA	no	ND	no	NA	no	NA	No	no
Evolinc_SR_tID_00000974	Evolinc_SR_gID_000941	1	4088727	4089044	Short read Evolinc	318	LC	AT1G12080	-3542	AT1G12090	620	NA	NA	NA	no	no	ND	ND	NA	no	No	No	Yes	no	no	no	Homolog	Node2	NA	NA	no	NA	NA	no	ND	no	NA	no	NA	No	no
Evolinc_SR_tID_00000975	Evolinc_SR_gID_000942	1	4089125	4089367	Short read Evolinc	243	HC	AT1G12080	-3940	AT1G12090	297	NA	NA	NA	no	no	ND	0.958981	NA	no	No	No	NA	no	no	no	Species specific	Node0	NA	NA	no	NA	NA	no	Leaf	no	NA	no	NA	No	no
Evolinc_SR_tID_00009972	Evolinc_SR_gID_009557	1	4091822	4092120	Short read Evolinc	299	LC	AT1G12090	-965	AT1G12100	3126	NA	NA	NA	no	no	ND	ND	NA	no	No	No	NA	no	no	no	Known Gene	Node1	NA	NA	no	NA	NA	no	ND	no	NA	no	NA	No	no
Evolinc_SR_tID_00000977	Evolinc_SR_gID_000944	1	4094222	4095216	Short read Evolinc	995	HC	AT1G12090	-3365	AT1G12100	30	NA	NA	NA	no	no	ND	0.97589	NA	no	No	No	NA	no	no	yes	Homolog	Node4	NA	NA	no	NA	NA	no	Seed	no	NA	no	NA	No	no
Evolinc_SR_tID_00009975	Evolinc_SR_gID_009560	1	4096495	4097261	Short read Evolinc	767	HC	AT1G12100	-612	AT1G12110	7962	NA	NA	NA	no	no	ND	ND	NA	no	No	No	Yes	no	no	no	Homolog	Node4	NA	NA	no	NA	NA	no	ND	no	NA	no	NA	No	no
Evolinc_SR_tID_00009976	Evolinc_SR_gID_009561	1	4098923	4099175	Short read Evolinc	253	LC	AT1G12100	-3040	AT1G12110	6048	NA	NA	NA	no	no	ND	ND	NA	no	No	No	NA	no	no	no	Homolog	Node1	NA	NA	no	NA	NA	no	ND	no	NA	no	NA	No	no
Evolinc_SR_tID_00009977	Evolinc_SR_gID_009562	1	4099258	4099489	Short read Evolinc	232	LC	AT1G12100	-3375	AT1G12110	5734	NA	NA	NA	no	no	ND	ND	NA	no	No	No	NA	no	no	no	Species specific	Node0	NA	NA	no	NA	NA	no	ND	no	NA	no	NA	No	no
Evolinc_SR_tID_00000980	Evolinc_SR_gID_000947	1	4099616	4099878	Short read Evolinc	263	HC	AT1G12100	-3733	AT1G12110	5345	NA	NA	NA	no	no	ND	ND	NA	no	No	No	NA	no	no	no	Known lincRNA	Node4	NA	NA	no	NA	NA	no	ND	no	NA	no	NA	No	no
Evolinc_SR_tID_00009978	Evolinc_SR_gID_009563	1	4101291	4101738	Short read Evolinc	448	HC	AT1G12100	-5408	AT1G12110	3485	NA	NA	NA	no	no	ND	ND	NA	no	No	No	Yes	no	no	no	Known lincRNA	Node4	NA	NA	no	NA	NA	no	ND	no	NA	no	NA	No	no
Evolinc_SR_tID_00009979	Evolinc_SR_gID_009564	1	4102258	4102521	Short read Evolinc	264	LC	AT1G12100	-6375	AT1G12110	2702	NA	NA	NA	no	no	ND	ND	NA	no	No	No	Yes	no	no	no	Homolog	Node2	NA	NA	no	NA	NA	no	ND	no	NA	no	NA	No	no
Evolinc_SR_tID_00000981	Evolinc_SR_gID_000948	1	4103126	4103371	Short read Evolinc	246	HC	AT1G12100	-7243	AT1G12110	1852	NA	NA	NA	no	no	ND	ND	NA	no	No	No	Yes	no	no	no	Homolog	Node2	NA	NA	no	NA	NA	no	ND	no	NA	no	NA	No	no
Evolinc_SR_tID_00009980	Evolinc_SR_gID_009565	1	4104433	4105008	Short read Evolinc	576	HC	AT1G12100	-8550	AT1G12110	215	NA	NA	NA	no	no	ND	ND	NA	no	No	No	NA	no	no	no	Homolog	Node2	NA	NA	no	NA	NA	no	ND	no	NA	no	NA	No	no
Evolinc_SR_tID_00000985	Evolinc_SR_gID_000952	1	4113182	4113406	Short read Evolinc	225	LC	AT1G12110	-3581	AT1G12120	1268	NA	NA	NA	no	no	ND	1	NA	no	No	No	Yes	no	no	no	Homolog	Node1	NA	NA	no	NA	NA	no	Leaf	no	NA	no	NA	No	no
Evolinc_SR_tID_00000986	Evolinc_SR_gID_000953	1	4113754	4114158	Short read Evolinc	405	LC	AT1G12110	-4153	AT1G12120	516	NA	NA	NA	no	no	ND	1	NA	no	No	No	Yes	no	no	no	Homolog	Node2	NA	NA	no	NA	NA	no	Flower	no	NA	no	NA	No	no
Evolinc_SR_tID_00000987	Evolinc_SR_gID_000954	1	4117827	4118141	Short read Evolinc	315	LC	AT1G12120	-213	AT1G12130	453	NA	NA	NA	no	no	ND	1	NA	no	No	No	NA	no	no	no	Homolog	Node1	NA	NA	no	NA	NA	no	Seed	no	NA	no	NA	No	no
Evolinc_SR_tID_00000989	Evolinc_SR_gID_000956	1	4131337	4131612	Short read Evolinc	276	LC	AT1G12180	-169	AT1G12190	1355	NA	NA	NA	no	no	ND	ND	NA	no	No	No	NA	no	no	no	Homolog	Node1	Transcriptional_syntelog	Node2	no	NA	NA	no	ND	no	NA	no	NA	No	no
Evolinc_SR_tID_00009985	Evolinc_SR_gID_009570	1	4134244	4134514	Short read Evolinc TE overlap	271	LC	ND	ND	ND	ND	AT1TE13445	270	TE	ND	ND	ND	ND	ND	ND	No	No	NA	no	no	no	ND	ND	ND	ND	no	no	no	no	ND	no	NA	no	NA	No	no
Evolinc_SR_tID_00009986	Evolinc_SR_gID_009571	1	4134814	4136019	Short read Evolinc	970	HC	AT1G12190	-720	AT1G12200	1492	NA	NA	NA	no	no	ND	0.968158	NA	no	No	No	NA	no	no	no	Homolog	Node2	NA	NA	no	NA	NA	no	Seed	no	NA	no	NA	No	no
AT1G08885.1	AT1G08885	1	4135434	4135988	Araport lincRNA NTR	ND	HC	AT1G12190	-1340	AT1G12200	1523	NA	NA	NA	no	no	ND	ND	ND	no	No	No	NA	no	no	no	ND	ND	ND	ND	no	ND	ND	no	ND	no	NA	no	NA	No	no
Evolinc_SR_tID_00000993	Evolinc_SR_gID_000959	1	4137158	4137474	Short read Evolinc TE overlap	317	LC	ND	ND	ND	ND	AT1TE13455	190	TE	ND	ND	ND	0.890073	ND	ND	No	No	NA	no	no	no	ND	ND	ND	ND	no	no	no	no	Male flower	no	NA	no	NA	No	no
Evolinc_SR_tID_00009988	Evolinc_SR_gID_009573	1	4140058	4140860	Short read Evolinc Protein coding gene overlap	803	LC	ND	ND	ND	ND	AT1G12200	100	mRNA	ND	ND	ND	0.598502	ND	ND	No	No	NA	no	no	no	ND	ND	ND	ND	no	no	yes	no	Seed	no	NA	no	NA	No	yes
Evolinc_SR_tID_00009989	Evolinc_SR_gID_009574	1	4144211	4144570	Short read Evolinc Protein coding gene overlap	360	LC	ND	ND	ND	ND	AT1G12220	313	mRNA	ND	ND	ND	0.862622	ND	ND	No	No	NA	no	no	no	ND	ND	ND	ND	no	yes	no	no	Seed	no	NA	no	NA	No	no
Evolinc_SR_tID_00009990	Evolinc_SR_gID_009575	1	4151817	4152034	Short read Evolinc	218	LC	AT1G12230	-761	AT1G12240	1607	NA	NA	NA	no	no	ND	ND	NA	no	No	No	Yes	no	no	no	Homolog	Node2	NA	NA	no	NA	NA	no	ND	no	NA	no	NA	No	no
Evolinc_SR_tID_00009991	Evolinc_SR_gID_009576	1	4153096	4153598	Short read Evolinc	503	HC	AT1G12230	-2040	AT1G12240	43	NA	NA	NA	no	no	flower	0.970376	NA	no	No	No	NA	no	no	no	Homolog	Node1	NA	NA	no	NA	NA	no	Male flower	no	NA	no	NA	No	no
Evolinc_SR_tID_00009992	Evolinc_SR_gID_009577	1	4161691	4161996	Short read Evolinc	306	LC	AT1G12250	-185	AT1G12260	830	NA	NA	NA	no	no	ND	0.985295	NA	no	No	No	NA	no	no	no	Species specific	Node0	NA	NA	no	NA	NA	no	Fruit	no	NA	no	NA	No	no
Evolinc_SR_tID_00009994	Evolinc_SR_gID_009579	1	4165895	4166114	Short read Evolinc Protein coding gene overlap	220	LC	ND	ND	ND	ND	AT1G12260	33	mRNA	ND	ND	ND	0.945044	ND	ND	No	No	NA	no	no	no	ND	ND	ND	ND	yes	no	no	no	Root	no	NA	no	NA	No	no
Evolinc_SR_tID_00000996	Evolinc_SR_gID_000962	1	4166193	4166524	Short read Evolinc	332	LC	AT1G12260	-265	AT1G12270	5511	NA	NA	NA	no	no	ND	0.9755	NA	no	No	No	NA	no	no	no	Homolog	Node1	NA	NA	no	NA	NA	no	Seed	no	NA	no	NA	No	no
Evolinc_SR_tID_00000997	Evolinc_SR_gID_000963	1	4166896	4167487	Short read Evolinc	592	HC	AT1G12260	-968	AT1G12270	4548	NA	NA	NA	no	no	ND	ND	NA	no	No	No	NA	no	no	no	Homolog	Node4	NA	NA	yes	NA	NA	no	ND	no	NA	no	NA	No	no
Evolinc_SR_tID_00000998	Evolinc_SR_gID_000964	1	4168031	4168428	Short read Evolinc	398	HC	AT1G12260	-2103	AT1G12270	3607	NA	NA	NA	no	no	ND	ND	NA	no	No	No	Yes	no	no	no	Homolog	Node6	NA	NA	yes	NA	NA	no	ND	no	NA	no	NA	No	no
AT1G04937.1	AT1G04937	1	4168884	4169086	Araport lincRNA (Ara_lncRNA)	203	HC	AT1G12260	-2956	AT1G12270	2949	NA	NA	NA	no	no	ND	ND	NA	no	No	No	NA	no	no	no	Known lincRNA	Node4	NA	NA	no	NA	NA	no	ND	no	NA	no	NA	No	no
Evolinc_SR_tID_00009998	Evolinc_SR_gID_009583	1	4169120	4169413	Short read Evolinc	294	HC	AT1G12260	-3192	AT1G12270	2622	NA	NA	NA	no	no	ND	1	NA	no	No	No	NA	no	no	no	Homolog	Node5	NA	NA	no	NA	NA	no	Seed	no	NA	no	NA	No	no
Evolinc_SR_tID_00000999	Evolinc_SR_gID_000965	1	4170289	4170531	Short read Evolinc TE overlap	243	LC	ND	ND	ND	ND	AT1TE13560	242	TE	ND	ND	ND	ND	ND	ND	No	No	NA	no	no	no	ND	ND	ND	ND	no	no	no	no	ND	no	NA	no	NA	No	no
Evolinc_SR_tID_00001000	Evolinc_SR_gID_000966	1	4171210	4171955	Short read Evolinc	746	HC	AT1G12260	-5282	AT1G12270	80	NA	NA	NA	no	no	ND	0.90873	NA	no	No	No	NA	no	no	no	Species specific	Node0	NA	NA	no	NA	NA	no	Stem	no	NA	no	NA	Yes	no
Evolinc_SR_tID_00001001	Evolinc_SR_gID_000967	1	4177675	4178307	Short read Evolinc Protein coding gene overlap	551	LC	ND	ND	ND	ND	AT1G12280	346	mRNA	ND	ND	ND	0.622806	ND	ND	No	No	NA	no	no	no	ND	ND	ND	ND	no	yes	yes	no	Leaf	no	NA	no	NA	No	yes
Evolinc_SR_tID_00001002	Evolinc_SR_gID_000968	1	4182603	4182820	Short read Evolinc	218	HC	AT1G12290	-10	AT1G12300	190	NA	NA	NA	no	no	ND	0.573573	NA	no	No	No	NA	no	no	no	Species specific	Node0	NA	NA	no	yes	yes	no	Leaf	no	NA	no	NA	Yes	yes
Evolinc_SR_tID_00001003	Evolinc_SR_gID_000969	1	4186390	4187126	Short read Evolinc Protein coding gene overlap	737	LC	ND	ND	ND	ND	AT1G12320	502	mRNA	ND	ND	flower	ND	ND	ND	No	No	NA	no	no	yes	ND	ND	ND	ND	no	no	no	no	ND	no	NA	no	NA	No	no
Evolinc_SR_tID_00010003	Evolinc_SR_gID_009588	1	4188169	4189298	Short read Evolinc Protein coding gene overlap	1130	LC	ND	ND	ND	ND	AT1G12320	1129	mRNA	ND	ND	ND	ND	ND	ND	No	No	NA	no	no	no	ND	ND	ND	ND	no	no	no	no	ND	no	NA	no	NA	No	no
Evolinc_SR_tID_00010004	Evolinc_SR_gID_009589	1	4190435	4190644	Short read Evolinc	210	HC	AT1G12320	-93	AT1G12330	3776	NA	NA	NA	no	no	ND	0.982669	NA	no	No	No	Yes	no	no	no	Homolog	Node1	Transcriptional_syntelog	Node4	no	NA	NA	no	Fruit	no	NA	no	NA	No	no
Evolinc_SR_tID_00010005	Evolinc_SR_gID_009590	1	4190923	4191151	Short read Evolinc	229	LC	AT1G12320	-581	AT1G12330	3269	NA	NA	NA	no	no	ND	ND	NA	no	No	No	Yes	no	no	no	Homolog	Node1	Transcriptional_syntelog	Node4	no	NA	NA	no	ND	no	NA	no	NA	No	no
AT1G04943.1	AT1G04943	1	4191063	4191268	Araport lincRNA (Ara_lncRNA)	206	HC	AT1G12320	-721	AT1G12330	3152	NA	NA	NA	no	no	ND	1	NA	no	No	No	Yes	no	no	no	Species specific	Node0	NA	NA	no	NA	NA	no	Leaf	no	NA	no	NA	No	no
Evolinc_SR_tID_00001005	Evolinc_SR_gID_000971	1	4191231	4191474	Short read Evolinc	244	LC	AT1G12320	-889	AT1G12330	2946	NA	NA	NA	no	no	ND	ND	NA	no	No	No	Yes	no	no	no	Known Gene	Node4	Transcriptional_syntelog	Node4	no	NA	NA	no	ND	no	NA	no	NA	No	no
AT1G04947.1	AT1G04947	1	4191471	4191780	Araport lincRNA (Ara_lncRNA)	310	HC	AT1G12320	-1129	AT1G12330	2640	NA	NA	NA	no	no	ND	1	NA	no	No	No	Yes	no	no	no	Homolog	Node4	NA	NA	no	NA	NA	no	Stem	no	NA	no	NA	No	no
Evolinc_SR_tID_00001006	Evolinc_SR_gID_000972	1	4193758	4194182	Short read Evolinc TE overlap	425	LC	ND	ND	ND	ND	AT1TE13640	256	TE	ND	ND	ND	ND	ND	ND	No	No	NA	no	no	no	ND	ND	ND	ND	no	no	no	no	ND	no	NA	no	NA	No	no
Evolinc_SR_tID_00010008	Evolinc_SR_gID_009593	1	4194256	4194466	Short read Evolinc Protein coding gene overlap	211	LC	ND	ND	ND	ND	AT1G12330	46	mRNA	ND	ND	ND	0.891343	ND	ND	No	No	NA	no	no	no	ND	ND	ND	ND	no	no	no	no	Female flower	no	NA	no	NA	No	no
Evolinc_SR_tID_00010009	Evolinc_SR_gID_009594	1	4196788	4197026	Short read Evolinc	239	LC	AT1G12330	-39	AT1G12340	370	NA	NA	NA	no	no	ND	0.959287	NA	no	No	No	NA	no	no	no	Known Gene	Node2	NA	NA	no	NA	NA	no	Stem	no	NA	no	NA	No	no
Evolinc_SR_tID_00010010	Evolinc_SR_gID_009595	1	4197089	4197326	Short read Evolinc	238	HC	AT1G12330	-340	AT1G12340	70	NA	NA	NA	no	no	ND	0.662013	NA	no	No	No	NA	no	no	no	Species specific	Node0	NA	NA	no	yes	NA	no	Female flower	no	NA	no	NA	Yes	yes
Evolinc_SR_tID_00010011	Evolinc_SR_gID_009596	1	4210641	4210881	Short read Evolinc	241	LC	AT1G12370	-1642	AT1G12380	3377	NA	NA	NA	no	no	ND	ND	NA	no	No	No	NA	no	no	no	Homolog	Node3	NA	NA	no	NA	NA	no	ND	no	NA	no	NA	No	no
Evolinc_SR_tID_00010012	Evolinc_SR_gID_009597	1	4211517	4211720	Short read Evolinc	204	LC	AT1G12370	-2518	AT1G12380	2538	NA	NA	NA	no	no	ND	ND	NA	no	No	No	Yes	no	no	no	Homolog	Node3	NA	NA	no	NA	NA	no	ND	no	NA	no	NA	No	no
Evolinc_SR_tID_00001011	Evolinc_SR_gID_000977	1	4213662	4214024	Short read Evolinc	363	LC	AT1G12370	-4663	AT1G12380	234	NA	NA	NA	no	no	ND	0.975827	NA	no	No	No	NA	no	no	no	Homolog	Node2	NA	NA	no	NA	NA	no	Fruit	no	NA	no	NA	No	no
Evolinc_SR_tID_00010015	Evolinc_SR_gID_009600	1	4217912	4218414	Short read Evolinc	503	HC	AT1G12380	-500	AT1G12390	1630	NA	NA	NA	no	no	ND	ND	NA	no	No	No	NA	no	no	no	Homolog	Node3	Transcriptional_syntelog	Node4	no	NA	NA	no	ND	no	NA	no	NA	No	no
Evolinc_SR_tID_00001013	Evolinc_SR_gID_000979	1	4218317	4218901	Short read Evolinc	585	HC	AT1G12380	-905	AT1G12390	1143	NA	NA	NA	no	no	ND	ND	NA	no	No	No	NA	no	no	no	Known lincRNA	Node4	NA	NA	no	NA	NA	no	ND	no	NA	no	NA	No	no
Evolinc_SR_tID_00001014	Evolinc_SR_gID_000980	1	4229391	4229592	Short read Evolinc	202	HC	AT1G12420	-180	AT1G12430	4125	NA	NA	NA	no	no	ND	ND	NA	no	No	No	NA	no	no	no	Homolog	Node1	Transcriptional_syntelog	Node2	no	NA	NA	no	ND	no	NA	no	NA	No	yes
Evolinc_SR_tID_00010017	Evolinc_SR_gID_009602	1	4229680	4230028	Short read Evolinc	349	HC	AT1G12420	-469	AT1G12430	3689	NA	NA	NA	no	no	ND	0.962602	NA	no	No	No	NA	no	no	no	Homolog	Node5	NA	NA	yes	NA	NA	no	Female flower	no	NA	no	NA	Yes	no
Evolinc_SR_tID_00001015	Evolinc_SR_gID_000981	1	4230082	4230366	Short read Evolinc	285	LC	AT1G12420	-871	AT1G12430	3351	NA	NA	NA	no	no	ND	1	NA	no	No	No	NA	no	no	no	Homolog	Node2	NA	NA	no	NA	NA	no	Male flower	no	NA	no	NA	No	no
Evolinc_SR_tID_00001016	Evolinc_SR_gID_000982	1	4230555	4230794	Short read Evolinc	240	LC	AT1G12420	-1344	AT1G12430	2923	NA	NA	NA	no	no	ND	0.983624	NA	no	No	No	NA	no	no	no	Homolog	Node4	NA	NA	no	NA	NA	no	Female flower	no	NA	no	NA	No	no
Evolinc_SR_tID_00010018	Evolinc_SR_gID_009603	1	4231530	4232020	Short read Evolinc	491	HC	AT1G12420	-2319	AT1G12430	1697	NA	NA	NA	no	no	ND	ND	NA	no	No	No	NA	no	no	no	Known lincRNA	Node4	NA	NA	no	NA	NA	no	ND	no	NA	no	NA	No	no
Evolinc_SR_tID_00001018	Evolinc_SR_gID_000984	1	4239521	4239808	Short read Evolinc	288	LC	AT1G12430	-726	AT1G12440	1613	NA	NA	NA	no	no	ND	0.990441	NA	no	No	No	NA	no	no	no	Homolog	Node3	NA	NA	no	NA	NA	no	Flower	no	NA	no	NA	No	no
Evolinc_SR_tID_00010020	Evolinc_SR_gID_009605	1	4240427	4240640	Short read Evolinc	214	HC	AT1G12430	-1632	AT1G12440	781	NA	NA	NA	no	no	ND	0.980243	NA	no	No	No	NA	no	no	no	Homolog	Node1	NA	NA	no	NA	NA	no	Seed	no	NA	no	NA	No	no
Evolinc_SR_tID_00001019	Evolinc_SR_gID_000985	1	4240711	4241355	Short read Evolinc	645	HC	AT1G12430	-1916	AT1G12440	66	NA	NA	NA	no	no	ND	0.970295	NA	no	No	No	NA	no	no	no	Homolog	Node1	NA	NA	no	yes	NA	no	Seed	no	NA	no	NA	Yes	no
Evolinc_SR_tID_00010024	Evolinc_SR_gID_009609	1	4246574	4246783	Short read Evolinc	210	HC	AT1G12450	-581	AT1G12460	435	NA	NA	NA	no	no	ND	0.979673	NA	no	No	No	NA	no	no	no	Homolog	Node4	NA	NA	no	NA	NA	no	Seed	no	NA	no	NA	No	no
Evolinc_SR_tID_00010025	Evolinc_SR_gID_009610	1	4246901	4247184	Short read Evolinc	284	LC	AT1G12450	-908	AT1G12460	34	NA	NA	NA	no	no	ND	1	NA	no	No	No	NA	no	no	no	Known Gene	Node3	NA	NA	no	NA	NA	no	Female flower	no	NA	no	NA	No	no
Evolinc_SR_tID_00010026	Evolinc_SR_gID_009611	1	4259415	4259780	Short read Evolinc	366	HC	AT1G12480	-115	AT1G12490	1003	NA	NA	NA	no	no	ND	0.972381	NA	no	No	No	NA	no	no	no	Homolog	Node3	NA	NA	no	NA	NA	no	Seed	no	NA	no	NA	No	no
Evolinc_SR_tID_00001021	Evolinc_SR_gID_000987	1	4260270	4260728	Short read Evolinc	459	LC	AT1G12480	-970	AT1G12490	55	NA	NA	NA	no	no	ND	0.96344	NA	no	No	No	NA	no	no	no	Species specific	Node0	NA	NA	no	yes	NA	no	Male flower	no	NA	no	NA	No	no
AT1G04957.1	AT1G04957	1	4261918	4262359	Araport lincRNA (Ara_lncRNA)	442	HC	AT1G12490	-49	AT1G12500	791	NA	NA	NA	no	no	flower	0.97586	NA	no	No	No	NA	no	no	no	Known Gene	Node4	NA	NA	no	NA	NA	no	Male flower	no	NA	no	NA	No	no
Evolinc_SR_tID_00010029	Evolinc_SR_gID_009614	1	4265699	4266280	Short read Evolinc	582	HC	AT1G12500	-543	AT1G12520	794	NA	NA	NA	no	no	ND	ND	NA	no	No	No	NA	no	no	no	Homolog	Node2	Transcriptional_syntelog	Node4	no	NA	NA	no	ND	no	NA	no	NA	No	no
Evolinc_SR_tID_00001024	Evolinc_SR_gID_000990	1	4266136	4266850	Short read Evolinc	715	HC	AT1G12500	-980	AT1G12520	224	NA	NA	NA	no	no	ND	ND	NA	no	No	No	Yes	no	no	no	Homolog	Node2	Transcriptional_syntelog	Node4	no	NA	NA	no	ND	no	NA	no	NA	No	no
Evolinc_SR_tID_00010030	Evolinc_SR_gID_009615	1	4271146	4271778	Short read Evolinc	633	HC	AT1G12530	-239	AT1G12540	1110	NA	NA	NA	no	no	ND	ND	NA	no	No	No	NA	no	no	no	Homolog	Node1	Transcriptional_syntelog	Node4	no	NA	NA	no	ND	no	NA	no	NA	No	no
Evolinc_SR_tID_00010031	Evolinc_SR_gID_009616	1	4276024	4276330	Short read Evolinc Protein coding gene overlap	307	LC	ND	ND	ND	ND	AT1G12550	7	mRNA	ND	ND	ND	0.98634	ND	ND	No	No	NA	no	no	no	ND	ND	ND	ND	no	no	no	no	Flower	no	NA	no	NA	No	no
Evolinc_SR_tID_00010033	Evolinc_SR_gID_009618	1	4281415	4281951	Short read Evolinc	537	HC	AT1G12570	-284	AT1G12580	843	NA	NA	NA	no	no	ND	ND	NA	no	No	No	NA	no	no	no	Homolog	Node1	Transcriptional_syntelog	Node2	no	NA	NA	no	ND	no	NA	no	NA	No	no
Evolinc_SR_tID_00010034	Evolinc_SR_gID_009619	1	4282220	4282700	Short read Evolinc	481	LC	AT1G12570	-1089	AT1G12580	94	NA	NA	NA	no	no	ND	ND	NA	no	No	No	NA	no	no	no	Homolog	Node1	Transcriptional_syntelog	Node2	no	NA	NA	no	ND	no	NA	no	NA	No	no
Evolinc_SR_tID_00010036	Evolinc_SR_gID_009621	1	4288939	4289229	Short read Evolinc Protein coding gene overlap	291	LC	ND	ND	ND	ND	AT1G12600	130	mRNA	ND	ND	ND	0.890457	ND	ND	No	No	NA	no	no	no	ND	ND	ND	ND	yes	yes	no	no	Male flower	no	NA	no	NA	No	no
AT1G04963.1	AT1G04963	1	4289280	4289536	Araport lincRNA (Ara_lncRNA)	257	HC	AT1G12600	-211	AT1G12610	347	NA	NA	NA	no	no	ND	0.961849	PIPseq	no	No	No	NA	no	no	no	Homolog	Node1	NA	NA	no	NA	NA	no	Flower	no	NA	no	NA	No	no
Evolinc_SR_tID_00001028	Evolinc_SR_gID_000994	1	4291457	4291704	Short read Evolinc	248	LC	AT1G12610	-440	AT1G12615	2351	NA	NA	NA	no	no	ND	ND	NA	no	No	No	NA	no	no	no	Species specific	Node0	NA	NA	no	NA	NA	no	ND	no	NA	no	NA	No	no
Evolinc_SR_tID_00010039	Evolinc_SR_gID_009624	1	4293765	4294239	Short read Evolinc TE overlap Protein coding gene overlap	475	LC	ND	ND	ND	ND	AT1TE13965	323	TE	ND	ND	ND	ND	ND	ND	No	No	NA	no	no	yes	ND	ND	ND	ND	no	no	no	no	ND	no	NA	no	NA	No	no
Evolinc_SR_tID_00010040	Evolinc_SR_gID_009625	1	4297193	4297684	Short read Evolinc	492	LC	AT1G12620	-15	AT1G12630	982	NA	NA	NA	no	no	ND	ND	NA	no	No	No	NA	no	no	no	Species specific	Node0	NA	NA	no	NA	NA	no	ND	no	NA	no	NA	No	no
Evolinc_SR_tID_00010041	Evolinc_SR_gID_009626	1	4297809	4298032	Short read Evolinc	224	HC	AT1G12620	-631	AT1G12630	634	NA	NA	NA	no	no	ND	ND	NA	no	No	No	NA	no	no	no	Homolog	Node2	NA	NA	no	NA	NA	no	ND	no	NA	no	NA	No	no
Evolinc_SR_tID_00001032	Evolinc_SR_gID_000998	1	4298065	4298372	Short read Evolinc TE overlap	308	LC	ND	ND	ND	ND	AT1TE13980	307	TE	ND	ND	ND	ND	ND	ND	No	No	NA	no	no	no	ND	ND	ND	ND	no	no	no	no	ND	no	NA	no	NA	No	no
Evolinc_SR_tID_00010042	Evolinc_SR_gID_009627	1	4298500	4298796	Short read Evolinc Protein coding gene overlap	297	LC	ND	ND	ND	ND	AT1G12630	130	mRNA	ND	ND	seedling	0.938129	ND	ND	No	No	NA	no	no	no	ND	ND	ND	ND	no	no	no	no	Root	no	NA	no	NA	No	no
Evolinc_SR_tID_00001033	Evolinc_SR_gID_000999	1	4299852	4300189	Short read Evolinc	338	LC	AT1G12630	-281	AT1G12640	3091	NA	NA	NA	no	no	ND	1	NA	no	No	No	Yes	no	no	no	Homolog	Node1	NA	NA	no	NA	NA	no	Seed	no	NA	no	NA	No	no
Evolinc_SR_tID_00001034	Evolinc_SR_gID_001000	1	4301536	4301943	Short read Evolinc	408	LC	AT1G12630	-1965	AT1G12640	1337	NA	NA	NA	no	no	ND	0.988333	NA	no	No	No	NA	no	no	no	Homolog	Node1	NA	NA	no	NA	NA	no	Fruit	no	NA	no	NA	No	no
Evolinc_SR_tID_00010043	Evolinc_SR_gID_009628	1	4302229	4302779	Short read Evolinc	551	HC	AT1G12630	-2658	AT1G12640	501	NA	NA	NA	no	no	ND	0.971719	NA	no	No	No	Yes	no	no	no	Homolog	Node2	NA	NA	no	NA	NA	no	Stem	no	NA	no	NA	No	no
Evolinc_SR_tID_00001036	Evolinc_SR_gID_001002	1	4309789	4310064	Short read Evolinc	276	LC	AT1G12660	-40	AT1G12663	905	NA	NA	NA	no	no	ND	ND	NA	no	No	No	NA	no	no	no	Homolog	Node1	NA	NA	no	NA	NA	no	ND	no	NA	no	NA	No	no
Evolinc_SR_tID_00010046	Evolinc_SR_gID_009631	1	4316221	4316490	Short read Evolinc	270	LC	AT1G12665	-3286	AT1G12672	1819	NA	NA	NA	no	no	ND	ND	NA	no	No	No	NA	no	no	no	Homolog	Node1	NA	NA	no	NA	NA	no	ND	no	NA	no	NA	No	no
Evolinc_SR_tID_00001039	Evolinc_SR_gID_001005	1	4319145	4319350	Short read Evolinc	206	LC	AT1G12672	-55	AT1G12680	527	NA	NA	NA	no	no	ND	ND	NA	no	No	No	NA	no	no	no	Species specific	Node0	NA	NA	no	NA	NA	no	ND	no	NA	no	NA	No	no
Evolinc_SR_tID_00001040	Evolinc_SR_gID_001006	1	4323031	4323393	Short read Evolinc Protein coding gene overlap	363	LC	ND	ND	ND	ND	AT1G12680	234	mRNA	ND	ND	ND	0.911183	ND	ND	No	No	NA	no	no	no	ND	ND	ND	ND	no	no	no	no	Seed	no	NA	no	NA	No	no
AT1G04967.1	AT1G04967	1	4338942	4339323	Araport lincRNA (Ara_lncRNA)	382	HC	AT1G12730	-985	AT1G12740	2886	NA	NA	NA	no	no	ND	0.931269	NA	no	No	No	Yes	no	no	no	Known lincRNA	Node4	NA	NA	no	yes	NA	no	Male flower	no	NA	no	NA	No	yes
Evolinc_SR_tID_00010053	Evolinc_SR_gID_009638	1	4340667	4341470	Short read Evolinc	804	HC	AT1G12730	-2710	AT1G12740	739	NA	NA	NA	no	no	ND	ND	NA	no	No	No	NA	no	no	no	Known lincRNA	Node4	NA	NA	no	NA	NA	no	ND	no	NA	no	NA	No	no
Evolinc_SR_tID_00001049	Evolinc_SR_gID_001015	1	4358430	4359103	Short read Evolinc Protein coding gene overlap	674	LC	ND	ND	ND	ND	AT1G12790	208	mRNA	ND	ND	ND	0.763668	ND	ND	No	No	NA	no	no	no	ND	ND	ND	ND	no	no	no	no	Stem	no	NA	no	NA	No	no
Evolinc_SR_tID_00010057	Evolinc_SR_gID_009642	1	4365356	4365625	Short read Evolinc Protein coding gene overlap	270	LC	ND	ND	ND	ND	AT1G12800	58	mRNA	ND	ND	ND	0.908727	ND	ND	No	No	NA	no	no	no	ND	ND	ND	ND	no	no	no	no	Seed	no	NA	no	NA	No	no
Evolinc_SR_tID_00001050	Evolinc_SR_gID_001016	1	4366070	4366297	Short read Evolinc	228	LC	AT1G12800	-656	AT1G12805	280	NA	NA	NA	no	no	ND	1	NA	no	No	No	NA	no	no	no	Homolog	Node1	Transcriptional_syntelog	Node4	no	NA	NA	no	Stem	no	NA	no	NA	No	no
Evolinc_SR_tID_00001053	Evolinc_SR_gID_001019	1	4372147	4373030	Short read Evolinc	884	HC	AT1G12820	-849	AT1G12840	1175	NA	NA	NA	no	no	ND	0.972473	NA	no	No	No	Yes	no	no	no	Homolog	Node4	Transcriptional_syntelog	Node4	no	NA	NA	no	Seed	no	NA	no	NA	Yes	no
Evolinc_SR_tID_00001054	Evolinc_SR_gID_001020	1	4373115	4374179	Short read Evolinc	1065	HC	AT1G12820	-1817	AT1G12840	26	NA	NA	NA	yes	no	ND	0.984306	NA	no	No	No	Yes	no	no	no	Known lincRNA	Node4	NA	NA	no	NA	NA	no	Seed	no	NA	no	NA	Yes	no
Evolinc_SR_tID_00010062	Evolinc_SR_gID_009647	1	4381686	4381938	Short read Evolinc TE overlap Protein coding gene overlap	253	LC	ND	ND	ND	ND	AT1G12850	78	mRNA	ND	ND	ND	ND	ND	ND	No	No	NA	no	no	no	ND	ND	ND	ND	no	no	no	no	ND	no	NA	no	NA	No	no
Evolinc_SR_tID_00010063	Evolinc_SR_gID_009648	1	4383751	4383969	Short read Evolinc	219	LC	AT1G12855	-78	AT1G12860	335	NA	NA	NA	no	no	ND	ND	NA	no	No	No	NA	no	no	no	Homolog	Node2	Transcriptional_syntelog	Node2	no	NA	NA	no	ND	no	NA	no	NA	No	no
Evolinc_SR_tID_00010064	Evolinc_SR_gID_009649	1	4386729	4387012	Short read Evolinc	284	LC	AT1G12860	-78	AT1G12870	117	NA	NA	NA	no	no	ND	ND	NA	no	No	No	NA	no	no	no	Known Gene	Node2	NA	NA	no	NA	NA	no	ND	no	NA	no	NA	No	no
Evolinc_SR_tID_00001057	Evolinc_SR_gID_001023	1	4389155	4389419	Short read Evolinc	265	HC	AT1G12870	-45	AT1G12880	259	NA	NA	NA	no	no	leaf	0.970262	NA	no	No	No	NA	no	no	no	Species specific	Node0	NA	NA	no	NA	NA	no	Fruit	no	NA	no	NA	No	no
AT1G04983.1	AT1G04983	1	4391438	4391675	Araport lncRNA Protein coding gene overlap	238	LC	ND	ND	ND	ND	AT1G12890	4	mRNA	ND	ND	ND	0.890343	ND	ND	No	No	NA	no	no	no	ND	ND	ND	ND	no	no	no	no	Seed	no	NA	no	NA	No	yes
Evolinc_SR_tID_00001059	Evolinc_SR_gID_001025	1	4394618	4394818	Short read Evolinc	201	HC	AT1G12900	-164	AT1G12910	79	NA	NA	NA	yes	no	ND	0.974295	NA	no	No	No	NA	no	no	no	Species specific	Node0	NA	NA	no	NA	NA	no	Seed	no	NA	no	NA	No	no
Evolinc_SR_tID_00001060	Evolinc_SR_gID_001026	1	4406844	4410982	Short read Evolinc TE overlap	4139	LC	ND	ND	ND	ND	AT1TE14315	4138	TE	ND	ND	ND	ND	ND	ND	No	No	NA	yes	no	yes	ND	ND	ND	ND	no	no	no	no	ND	no	NA	no	NA	No	no
Evolinc_SR_tID_00001061	Evolinc_SR_gID_001027	1	4411087	4411410	Short read Evolinc	324	HC	AT1G12935	-4341	AT1G12940	4905	NA	NA	NA	no	no	ND	1	NA	no	No	No	NA	no	no	yes	Species specific	Node0	NA	NA	no	NA	NA	no	Fruit	no	NA	no	NA	No	no
Evolinc_SR_tID_00010070	Evolinc_SR_gID_009655	1	4414582	4414796	Short read Evolinc TE overlap	215	LC	ND	ND	ND	ND	AT1TE14335	130	TE	ND	ND	ND	ND	ND	ND	No	No	Yes	no	no	no	ND	ND	ND	ND	no	no	no	no	ND	no	NA	no	NA	No	no
Evolinc_SR_tID_00010071	Evolinc_SR_gID_009656	1	4415170	4415400	Short read Evolinc TE overlap	231	LC	ND	ND	ND	ND	AT1TE14350	230	TE	ND	ND	ND	ND	ND	ND	No	No	NA	no	no	no	ND	ND	ND	ND	no	no	no	no	ND	no	NA	no	NA	No	no
Evolinc_SR_tID_00001064	Evolinc_SR_gID_001030	1	4419000	4419494	Short read Evolinc	495	LC	AT1G12940	-410	AT1G12950	220	NA	NA	NA	no	no	ND	ND	NA	no	No	No	NA	no	no	no	Known Gene	Node1	Transcriptional_syntelog	Node2	no	NA	NA	no	ND	no	NA	no	NA	No	no
Evolinc_SR_tID_00001065	Evolinc_SR_gID_001031	1	4427455	4427685	Short read Evolinc	231	LC	AT1G12970	-1519	AT1G12980	2033	NA	NA	NA	no	no	ND	ND	NA	no	No	No	NA	no	no	no	Homolog	Node2	Transcriptional_syntelog	Node4	no	NA	NA	no	ND	no	NA	no	NA	No	no
Evolinc_SR_tID_00010074	Evolinc_SR_gID_009659	1	4432155	4432525	Short read Evolinc	280	HC	AT1G12980	-1190	AT1G12990	1080	NA	NA	NA	no	no	ND	0.987505	NA	no	No	No	NA	no	no	no	Species specific	Node0	NA	NA	no	NA	NA	no	Leaf	no	NA	no	NA	No	no
Evolinc_SR_tID_00001067	Evolinc_SR_gID_001033	1	4432926	4433626	Short read Evolinc Protein coding gene overlap	701	LC	ND	ND	ND	ND	AT1G12990	21	mRNA	ND	ND	ND	0.956218	ND	ND	No	No	NA	no	no	no	ND	ND	ND	ND	no	no	no	no	Male flower	no	NA	no	NA	No	no
Evolinc_SR_tID_00001068	Evolinc_SR_gID_001034	1	4439819	4440072	Short read Evolinc	254	HC	AT1G13000	-180	AT1G13020	332	NA	NA	NA	no	no	ND	0.988595	NA	no	No	No	NA	no	no	yes	Species specific	Node0	NA	NA	no	NA	NA	no	Fruit	no	NA	no	NA	No	no
Evolinc_SR_tID_00001069	Evolinc_SR_gID_001035	1	4443704	4443924	Short read Evolinc Protein coding gene overlap	221	LC	ND	ND	ND	ND	AT1G13020	220	mRNA	ND	ND	ND	ND	ND	ND	No	No	NA	no	no	no	ND	ND	ND	ND	no	no	no	no	ND	no	NA	no	NA	No	no
Evolinc_SR_tID_00010077	Evolinc_SR_gID_009662	1	4449208	4450234	Short read Evolinc Protein coding gene overlap	878	LC	ND	ND	ND	ND	AT1G13040	793	mRNA	ND	ND	ND	0.447413	ND	ND	No	No	NA	no	no	no	ND	ND	ND	ND	no	no	yes	no	Seed	no	NA	no	NA	No	yes
Evolinc_SR_tID_00010079	Evolinc_SR_gID_009663	1	4454900	4455243	Short read Evolinc Protein coding gene overlap	344	LC	ND	ND	ND	ND	AT1G13060	0	mRNA	ND	ND	ND	0.974495	ND	ND	No	No	NA	no	no	no	ND	ND	ND	ND	no	no	no	no	Seed	no	NA	no	NA	No	no
AT1G04987.1	AT1G04987	1	4457271	4457513	Araport lincRNA (Ara_lncRNA)	243	HC	AT1G13060	-2371	AT1G13080	1489	NA	NA	NA	no	no	ND	ND	NA	no	No	No	Yes	no	no	no	Species specific	Node0	NA	NA	no	NA	NA	no	ND	no	NA	no	NA	No	no
Evolinc_SR_tID_00001075	Evolinc_SR_gID_001040	1	4457815	4458036	Short read Evolinc	222	LC	AT1G13060	-2915	AT1G13080	966	NA	NA	NA	no	no	ND	0.986425	NA	no	No	No	NA	no	no	no	Species specific	Node0	NA	NA	no	NA	NA	no	Flower	no	NA	no	NA	No	no
Evolinc_SR_tID_00001077	Evolinc_SR_gID_001042	1	4461136	4461357	Short read Evolinc TE overlap	222	LC	ND	ND	ND	ND	AT1TE14500	176	TE	ND	ND	ND	1	ND	ND	No	No	NA	no	no	no	ND	ND	ND	ND	no	no	no	no	Male flower	no	NA	no	NA	No	no
Evolinc_SR_tID_00001080	Evolinc_SR_gID_001045	1	4465892	4466178	Short read Evolinc	287	LC	AT1G13100	-167	AT1G13110	916	NA	NA	NA	no	no	ND	ND	NA	no	No	No	NA	no	no	no	Homolog	Node1	NA	NA	no	NA	NA	no	ND	no	NA	no	NA	No	no
Evolinc_SR_tID_00010081	Evolinc_SR_gID_009665	1	4466813	4467100	Short read Evolinc Protein coding gene overlap	288	LC	ND	ND	ND	ND	AT1G13110	6	mRNA	ND	ND	ND	0.982007	ND	ND	No	No	NA	no	no	no	ND	ND	ND	ND	no	no	no	no	Male flower	no	NA	no	NA	No	no
Evolinc_SR_tID_00010084	Evolinc_SR_gID_009668	1	4473423	4473686	Short read Evolinc	264	HC	AT1G13120	-104	AT1G13130	998	NA	NA	NA	no	no	ND	1	NA	no	No	No	NA	no	no	no	Species specific	Node0	NA	NA	no	NA	NA	no	Flower	no	NA	no	NA	No	no
Evolinc_SR_tID_00010086	Evolinc_SR_gID_009670	1	4483969	4484294	Short read Evolinc	326	LC	AT1G13150	-218	AT1G13160	290	NA	NA	NA	no	no	ND	ND	NA	no	No	No	NA	no	no	no	Homolog	Node2	NA	NA	no	NA	NA	no	ND	no	NA	no	NA	No	no
Evolinc_SR_tID_00010089	Evolinc_SR_gID_009673	1	4492773	4493483	Short read Evolinc	711	HC	AT1G13170	-106	AT1G13180	1441	NA	NA	NA	no	no	ND	ND	NA	no	No	No	NA	no	no	no	Homolog	Node1	Transcriptional_syntelog	Node4	no	NA	NA	no	ND	no	NA	no	NA	No	no
Evolinc_SR_tID_00001088	Evolinc_SR_gID_001053	1	4503651	4503860	Short read Evolinc Protein coding gene overlap	210	LC	ND	ND	ND	ND	AT1G13195	25	mRNA	ND	ND	ND	0.958958	ND	ND	No	No	NA	no	no	no	ND	ND	ND	ND	no	no	no	no	Fruit	no	NA	no	NA	No	no
Evolinc_SR_tID_00001089	Evolinc_SR_gID_001054	1	4504095	4505268	Short read Evolinc	1174	LC	AT1G13195	-419	AT1G13200	1953	NA	NA	NA	no	no	ND	0.967478	NA	no	No	No	NA	no	no	yes	Homolog	Node1	Transcriptional_syntelog	Node2	no	NA	NA	no	Seed	no	NA	no	NA	No	no
Evolinc_SR_tID_00001090	Evolinc_SR_gID_001055	1	4505535	4506259	Short read Evolinc	725	HC	AT1G13195	-1859	AT1G13200	962	NA	NA	NA	no	no	ND	0.97239	NA	no	No	No	NA	no	no	yes	Homolog	Node3	Transcriptional_syntelog	Node2	no	NA	NA	no	Seed	no	NA	no	NA	No	no
Evolinc_SR_tID_00001091	Evolinc_SR_gID_001056	1	4506412	4506880	Short read Evolinc	469	HC	AT1G13195	-2736	AT1G13200	341	NA	NA	NA	no	no	ND	ND	NA	no	No	No	NA	no	no	yes	Species specific	Node0	NA	NA	no	NA	NA	no	ND	no	NA	no	NA	No	no
Evolinc_SR_tID_00001092	Evolinc_SR_gID_001057	1	4508622	4508846	Short read Evolinc	225	HC	AT1G13200	-94	AT1G13210	60	NA	NA	NA	no	no	ND	0.986193	NA	no	No	No	NA	no	no	no	Species specific	Node0	NA	NA	no	NA	NA	no	Stem	no	NA	no	NA	No	no
Evolinc_SR_tID_00010097	Evolinc_SR_gID_009681	1	4515017	4515264	Short read Evolinc	248	LC	AT1G13210	-1007	AT1G13220	200	NA	NA	NA	no	no	ND	ND	NA	no	No	No	NA	no	no	no	Homolog	Node1	NA	NA	no	NA	NA	no	ND	no	NA	no	NA	No	no
Evolinc_SR_tID_00001095	Evolinc_SR_gID_001060	1	4522835	4523211	Short read Evolinc	377	LC	AT1G13230	-191	AT1G13245	2203	NA	NA	NA	no	no	ND	0.967688	NA	no	No	No	NA	no	no	no	Homolog	Node3	NA	NA	no	NA	NA	no	Seed	no	NA	no	NA	No	no
Evolinc_SR_tID_00001096	Evolinc_SR_gID_001061	1	4523305	4524427	Short read Evolinc	1123	LC	AT1G13230	-661	AT1G13245	987	NA	NA	NA	no	no	ND	ND	NA	no	No	No	NA	no	no	no	Homolog	Node4	NA	NA	no	NA	NA	no	ND	no	NA	no	NA	Yes	no
Evolinc_SR_tID_00001097	Evolinc_SR_gID_001062	1	4524650	4525366	Short read Evolinc	717	HC	AT1G13230	-2006	AT1G13245	48	NA	NA	NA	yes	no	ND	ND	NA	no	Yes	No	Yes	no	no	yes	Homolog	Node1	NA	NA	no	NA	NA	no	ND	no	NA	no	NA	Yes	no
Evolinc_SR_tID_00010101	Evolinc_SR_gID_009685	1	4526120	4526719	Short read Evolinc Protein coding gene overlap	600	LC	ND	ND	ND	ND	AT1G13245	84	mRNA	ND	ND	ND	0.996411	ND	ND	No	No	NA	no	no	no	ND	ND	ND	ND	no	no	no	no	Male flower	no	NA	no	NA	No	no
AT1G04997.1	AT1G04997	1	4526960	4527364	Araport lincRNA (Ara_lncRNA)	405	HC	AT1G13245	-756	AT1G13250	1121	NA	NA	NA	yes	no	flower	0.961423	NA	no	No	No	Yes	no	no	no	Homolog	Node1	NA	NA	no	NA	NA	no	Male flower	no	NA	no	NA	Yes	yes
Evolinc_SR_tID_00010103	Evolinc_SR_gID_009687	1	4530654	4530981	Short read Evolinc	328	LC	AT1G13250	-432	AT1G13260	11187	NA	NA	NA	no	no	ND	ND	NA	no	No	No	NA	no	no	no	Homolog	Node2	NA	NA	no	NA	NA	no	ND	no	NA	no	NA	No	no
Evolinc_SR_tID_00001099	Evolinc_SR_gID_001064	1	4531333	4532031	Short read Evolinc	699	HC	AT1G13250	-1111	AT1G13260	10137	NA	NA	NA	no	no	ND	ND	NA	no	No	No	Yes	no	no	no	Homolog	Node1	NA	NA	no	NA	NA	no	ND	no	NA	no	NA	No	no
AT1G05003.1	AT1G05003	1	4532193	4532450	Araport lincRNA (Ara_lncRNA)	258	HC	AT1G13250	-1971	AT1G13260	9718	NA	NA	NA	no	no	ND	ND	NA	no	No	No	Yes	no	no	no	Homolog	Node3	NA	NA	no	NA	NA	no	ND	no	NA	no	NA	No	no
Evolinc_SR_tID_00001101	Evolinc_SR_gID_001066	1	4532657	4532869	Short read Evolinc	213	LC	AT1G13250	-2435	AT1G13260	9299	NA	NA	NA	no	no	ND	ND	NA	no	No	No	Yes	no	no	no	Species specific	Node0	NA	NA	no	NA	NA	no	ND	no	NA	no	NA	No	no
Evolinc_SR_tID_00010106	Evolinc_SR_gID_009690	1	4532917	4533120	Short read Evolinc	204	HC	AT1G13250	-2695	AT1G13260	9048	NA	NA	NA	no	no	ND	ND	NA	no	No	No	Yes	no	no	no	Known lincRNA	Node4	NA	NA	yes	NA	NA	no	ND	no	NA	no	NA	No	no
Evolinc_SR_tID_00010107	Evolinc_SR_gID_009691	1	4534273	4534666	Short read Evolinc	394	LC	AT1G13250	-4051	AT1G13260	7502	NA	NA	NA	no	no	ND	ND	NA	no	No	No	Yes	no	no	no	Homolog	Node2	NA	NA	no	NA	NA	no	ND	no	NA	no	NA	No	no
Evolinc_SR_tID_00001102	Evolinc_SR_gID_001067	1	4534682	4534887	Short read Evolinc	206	LC	AT1G13250	-4460	AT1G13260	7281	NA	NA	NA	no	no	ND	ND	NA	no	No	No	NA	no	no	no	Species specific	Node0	NA	NA	no	NA	NA	no	ND	no	NA	no	NA	No	no
Evolinc_SR_tID_00001103	Evolinc_SR_gID_001068	1	4535873	4536627	Short read Evolinc	755	HC	AT1G13250	-5651	AT1G13260	5541	NA	NA	NA	no	no	ND	ND	NA	no	No	No	Yes	no	no	no	Homolog	Node3	NA	NA	no	NA	NA	no	ND	no	NA	no	NA	No	no
Evolinc_SR_tID_00010109	Evolinc_SR_gID_009693	1	4536896	4537306	Short read Evolinc	411	LC	AT1G13250	-6674	AT1G13260	4862	NA	NA	NA	no	no	ND	ND	NA	no	No	No	Yes	no	no	no	Homolog	Node1	NA	NA	no	NA	NA	no	ND	no	NA	no	NA	No	no
Evolinc_SR_tID_00001105	Evolinc_SR_gID_001070	1	4539265	4539514	Short read Evolinc	250	HC	AT1G13250	-9043	AT1G13260	2654	NA	NA	NA	no	no	ND	ND	NA	no	No	No	Yes	no	no	no	Species specific	Node0	NA	NA	no	NA	NA	no	ND	no	NA	no	NA	No	no
Evolinc_SR_tID_00001107	Evolinc_SR_gID_001072	1	4540526	4540848	Short read Evolinc	323	HC	AT1G13250	-10304	AT1G13260	1320	NA	NA	NA	no	no	ND	ND	NA	no	No	No	NA	no	no	no	Known lincRNA	Node4	NA	NA	no	NA	NA	no	ND	no	NA	no	NA	Yes	no
Evolinc_SR_tID_00010112	Evolinc_SR_gID_009696	1	4544039	4544482	Short read Evolinc	444	HC	AT1G13260	-69	AT1G13270	407	NA	NA	NA	no	no	ND	0.991099	NA	no	No	No	NA	no	no	no	Homolog	Node2	NA	NA	no	NA	NA	no	Leaf	no	NA	no	NA	No	no
Evolinc_SR_tID_00010113	Evolinc_SR_gID_009697	1	4552090	4552548	Short read Evolinc	459	HC	AT1G13290	-470	AT1G13300	4330	NA	NA	NA	no	no	ND	ND	NA	no	No	No	NA	no	no	no	Known lincRNA	Node4	NA	NA	yes	NA	NA	no	ND	no	NA	no	NA	No	no
Evolinc_SR_tID_00010114	Evolinc_SR_gID_009698	1	4553307	4554065	Short read Evolinc	759	HC	AT1G13290	-1687	AT1G13300	2813	NA	NA	NA	no	no	ND	ND	NA	no	No	No	Yes	no	no	no	Known lincRNA	Node4	NA	NA	no	NA	NA	no	ND	no	NA	no	NA	No	no
Evolinc_SR_tID_00010116	Evolinc_SR_gID_009700	1	4558812	4559067	Short read Evolinc	256	HC	AT1G13300	-19	AT1G13310	1961	NA	NA	NA	no	no	ND	ND	NA	no	No	No	NA	no	no	no	Species specific	Node0	NA	NA	no	NA	NA	no	ND	no	NA	no	NA	No	no
Evolinc_SR_tID_00001112	Evolinc_SR_gID_001077	1	4560717	4560962	Short read Evolinc	246	LC	AT1G13300	-1924	AT1G13310	66	NA	NA	NA	no	no	ND	1	NA	no	No	No	NA	no	no	no	Homolog	Node1	NA	NA	no	NA	NA	no	Flower	no	NA	no	NA	No	no
Evolinc_SR_tID_00010120	Evolinc_SR_gID_009704	1	4577975	4580132	Short read Evolinc Protein coding gene overlap	2158	LC	ND	ND	ND	ND	AT1G13360	394	mRNA	ND	ND	ND	0.918929	ND	ND	No	No	Yes	no	no	no	ND	ND	ND	ND	yes	no	no	no	Seed	no	NA	no	NA	No	no
AT1G05007.1	AT1G05007	1	4580080	4580364	Araport lincRNA (Ara_lncRNA)	285	HC	AT1G13360	-1711	AT1G13370	7416	NA	NA	NA	no	no	ND	1	NA	no	No	No	Yes	no	no	no	Homolog	Node2	NA	NA	no	NA	NA	no	Fruit	no	NA	no	NA	No	no
Evolinc_SR_tID_00001115	Evolinc_SR_gID_001080	1	4580730	4581099	Short read Evolinc	370	LC	AT1G13360	-2361	AT1G13370	6681	NA	NA	NA	no	no	ND	ND	NA	no	No	No	Yes	no	no	no	Homolog	Node1	NA	NA	no	NA	NA	no	ND	no	NA	no	NA	Yes	no
Evolinc_SR_tID_00010121	Evolinc_SR_gID_009705	1	4581086	4581469	Short read Evolinc	384	HC	AT1G13360	-2717	AT1G13370	6311	NA	NA	NA	no	no	ND	ND	NA	no	No	No	Yes	no	no	no	Known lincRNA	Node4	NA	NA	no	NA	NA	no	ND	no	NA	no	NA	No	no
Evolinc_SR_tID_00010122	Evolinc_SR_gID_009706	1	4581888	4582636	Short read Evolinc	749	HC	AT1G13360	-3519	AT1G13370	5144	NA	NA	NA	no	no	ND	ND	NA	no	No	No	NA	no	no	no	Homolog	Node2	NA	NA	no	NA	NA	no	ND	no	NA	no	NA	No	no
Evolinc_SR_tID_00001117	Evolinc_SR_gID_001082	1	4582937	4583223	Short read Evolinc TE overlap	287	LC	ND	ND	ND	ND	AT1TE14865	286	TE	ND	ND	ND	0.984528	ND	ND	No	No	NA	no	no	yes	ND	ND	ND	ND	no	no	no	no	Fruit	no	NA	no	NA	No	no
Evolinc_SR_tID_00001119	Evolinc_SR_gID_001083	1	4583533	4585838	Short read Evolinc	2021	HC	AT1G13360	-5164	AT1G13370	1942	NA	NA	NA	no	no	seedling	0.954575	NA	no	No	No	Yes	no	no	yes	Homolog	Node2	NA	NA	no	NA	NA	no	Male flower	no	NA	no	NA	Yes	no
AT1G08895.1	AT1G08895	1	4583699	4585625	Araport lincRNA NTR	ND	HC	AT1G13360	-5330	AT1G13370	2155	NA	NA	NA	yes	no	ND	ND	ND	no	No	No	Yes	no	no	no	ND	ND	ND	ND	no	ND	ND	no	ND	no	NA	no	NA	No	no
AT1G08895.2	AT1G08895	1	4583699	4584348	Araport lincRNA NTR	ND	HC	AT1G13360	-5330	AT1G13370	3432	NA	NA	NA	yes	no	ND	ND	ND	no	No	No	Yes	no	no	no	ND	ND	ND	ND	no	ND	ND	no	ND	no	NA	no	NA	No	no
Evolinc_SR_tID_00001121	Evolinc_SR_gID_001084	1	4586187	4587723	Short read Evolinc	1537	HC	AT1G13360	-7818	AT1G13370	57	NA	NA	NA	no	no	ND	0.977395	NA	no	No	No	Yes	no	no	no	Homolog	Node4	NA	NA	no	NA	NA	no	Fruit	no	NA	no	NA	Yes	no
Evolinc_SR_tID_00001122	Evolinc_SR_gID_001085	1	4591173	4591865	Short read Evolinc	693	HC	AT1G13380	-672	AT1G13390	439	NA	NA	NA	no	no	ND	0.978125	NA	no	No	No	NA	no	no	no	Homolog	Node1	Transcriptional_syntelog	Node4	no	NA	NA	no	Stem	no	NA	no	NA	No	no
Evolinc_SR_tID_00001123	Evolinc_SR_gID_001086	1	4591999	4592210	Short read Evolinc	212	HC	AT1G13380	-1498	AT1G13390	94	NA	NA	NA	no	no	ND	0.963574	NA	no	No	No	NA	no	no	no	Species specific	Node0	NA	NA	no	NA	NA	no	Seed	no	NA	no	NA	No	no
Evolinc_SR_tID_00010129	Evolinc_SR_gID_009711	1	4595900	4596225	Short read Evolinc	326	LC	AT1G13390	-1432	AT1G13400	1342	NA	NA	NA	no	no	ND	ND	NA	no	No	No	NA	no	no	no	Homolog	Node1	Transcriptional_syntelog	Node4	no	NA	NA	no	ND	no	NA	no	NA	No	no
Evolinc_SR_tID_00001125	Evolinc_SR_gID_001088	1	4597125	4597620	Short read Evolinc Protein coding gene overlap	496	LC	ND	ND	ND	ND	AT1G13400	53	mRNA	ND	ND	ND	ND	ND	ND	No	No	NA	no	no	yes	ND	ND	ND	ND	no	no	no	no	ND	no	NA	no	NA	No	no
Evolinc_SR_tID_00010130	Evolinc_SR_gID_009712	1	4599019	4599436	Short read Evolinc Protein coding gene overlap	418	LC	ND	ND	ND	ND	AT1G13400	122	mRNA	ND	ND	ND	ND	ND	ND	No	No	NA	no	no	no	ND	ND	ND	ND	no	no	no	no	ND	no	NA	no	NA	No	no
Evolinc_SR_tID_00010132	Evolinc_SR_gID_009714	1	4603305	4604598	Short read Evolinc Protein coding gene overlap	1205	LC	ND	ND	ND	ND	AT1G13410	330	mRNA	ND	ND	ND	0.97938	ND	ND	No	No	NA	no	no	yes	ND	ND	ND	ND	no	no	no	no	Seedling	no	NA	no	NA	No	no
AT1G05013.1	AT1G05013	1	4611526	4611773	Araport lincRNA (Ara_lncRNA)	248	HC	AT1G13440	-648	AT1G13450	958	NA	NA	NA	no	no	ND	0.966989	NA	no	No	No	NA	no	no	no	Homolog	Node2	Transcriptional_syntelog	Node4	no	NA	NA	no	Seed	no	NA	no	NA	Yes	yes
Evolinc_SR_tID_00001130	Evolinc_SR_gID_001093	1	4615506	4615792	Short read Evolinc Protein coding gene overlap	287	LC	ND	ND	ND	ND	AT1G13460	25	mRNA	ND	ND	ND	0.976233	ND	ND	No	No	NA	no	no	no	ND	ND	ND	ND	no	no	no	no	Seed	no	NA	no	NA	No	no
Evolinc_SR_tID_00010134	Evolinc_SR_gID_009716	1	4619347	4619613	Short read Evolinc	267	HC	AT1G13460	-898	AT1G13470	488	NA	NA	NA	no	no	ND	ND	NA	no	No	No	Yes	no	no	yes	Species specific	Node0	NA	NA	no	NA	NA	no	ND	no	NA	no	NA	No	no
Evolinc_SR_tID_00001132	Evolinc_SR_gID_001095	1	4621852	4622260	Short read Evolinc	409	LC	AT1G13470	-267	AT1G13480	290	NA	NA	NA	no	no	ND	ND	NA	no	No	No	NA	no	no	yes	Homolog	Node1	NA	NA	no	NA	NA	no	ND	no	NA	no	NA	No	no
Evolinc_SR_tID_00010136	Evolinc_SR_gID_009718	1	4622067	4622469	Short read Evolinc	403	LC	AT1G13470	-482	AT1G13480	81	NA	NA	NA	no	no	ND	ND	NA	no	No	No	NA	no	no	no	Known Gene	Node1	NA	NA	no	NA	NA	no	ND	no	NA	no	NA	No	no
Evolinc_SR_tID_00001133	Evolinc_SR_gID_001096	1	4627180	4627617	Short read Evolinc	438	HC	AT1G13490	-1014	AT1G13500	172	NA	NA	NA	no	no	ND	0.97476	PIPseq	no	No	No	NA	no	no	no	Known Gene	Node4	NA	NA	no	NA	NA	no	Seed	no	NA	no	NA	No	no
Evolinc_SR_tID_00001134	Evolinc_SR_gID_001097	1	4647044	4647299	Short read Evolinc Protein coding gene overlap	256	LC	ND	ND	ND	ND	AT1G13580	98	mRNA	ND	ND	ND	1	ND	ND	No	No	NA	no	no	no	ND	ND	ND	ND	no	no	no	no	Flower	no	NA	no	NA	No	no
Evolinc_SR_tID_00010138	Evolinc_SR_gID_009720	1	4647435	4647722	Short read Evolinc	288	HC	AT1G13580	-293	AT1G13590	93	NA	NA	NA	no	no	ND	ND	NA	no	No	No	NA	no	no	no	Species specific	Node0	NA	NA	no	NA	NA	no	ND	no	NA	no	NA	No	no
Evolinc_SR_tID_00010139	Evolinc_SR_gID_009721	1	4649310	4649518	Short read Evolinc	209	HC	AT1G13590	-244	AT1G13600	1088	NA	NA	NA	no	no	ND	0.987002	NA	no	No	No	NA	no	no	no	Species specific	Node0	NA	NA	no	NA	NA	no	Seed	no	NA	no	NA	No	no
Evolinc_SR_tID_00001135	Evolinc_SR_gID_001098	1	4649595	4649928	Short read Evolinc	334	LC	AT1G13590	-529	AT1G13600	678	NA	NA	NA	no	no	ND	ND	NA	no	No	No	NA	no	no	no	Homolog	Node2	Transcriptional_syntelog	Node4	no	NA	NA	no	ND	no	NA	no	NA	No	no
Evolinc_SR_tID_00001136	Evolinc_SR_gID_001099	1	4652337	4652652	Short read Evolinc TE overlap	316	LC	ND	ND	ND	ND	AT1TE15090	315	TE	ND	ND	ND	ND	ND	ND	No	No	NA	no	no	no	ND	ND	ND	ND	no	no	no	no	ND	no	NA	no	NA	No	no
Evolinc_SR_tID_00001137	Evolinc_SR_gID_001100	1	4653681	4653992	Short read Evolinc TE overlap	312	LC	ND	ND	ND	ND	AT1TE15090	311	TE	ND	ND	ND	ND	ND	ND	No	No	Yes	no	no	no	ND	ND	ND	ND	no	no	no	no	ND	no	NA	no	NA	No	no
Evolinc_SR_tID_00001138	Evolinc_SR_gID_001101	1	4654640	4655161	Short read Evolinc TE overlap	522	LC	ND	ND	ND	ND	AT1TE15090	521	TE	ND	ND	ND	ND	ND	ND	No	No	NA	no	no	no	ND	ND	ND	ND	no	no	no	no	ND	no	NA	no	NA	No	no
Evolinc_SR_tID_00001139	Evolinc_SR_gID_001102	1	4655889	4656247	Short read Evolinc TE overlap	359	LC	ND	ND	ND	ND	AT1TE15090	358	TE	ND	ND	ND	ND	ND	ND	No	No	Yes	no	no	no	ND	ND	ND	ND	no	no	no	no	ND	no	NA	no	NA	No	no
Evolinc_SR_tID_00001140	Evolinc_SR_gID_001103	1	4656861	4657787	Short read Evolinc TE overlap	927	LC	ND	ND	ND	ND	AT1TE15090	926	TE	ND	ND	ND	ND	ND	ND	No	No	Yes	no	no	no	ND	ND	ND	ND	no	no	no	no	ND	no	NA	no	NA	No	no
Evolinc_SR_tID_00010142	Evolinc_SR_gID_009724	1	4659147	4660485	Short read Evolinc TE overlap	1339	LC	ND	ND	ND	ND	AT1TE15095	58	TE	ND	ND	ND	0.951337	ND	ND	No	No	NA	no	no	no	ND	ND	ND	ND	no	no	yes	no	Seed	no	NA	no	NA	No	no
Evolinc_SR_tID_00010143	Evolinc_SR_gID_009725	1	4661276	4661679	Short read Evolinc Protein coding gene overlap	404	LC	ND	ND	ND	ND	AT1G13607	55	mRNA	ND	ND	ND	0.909683	ND	ND	No	No	NA	no	no	no	ND	ND	ND	ND	no	no	yes	no	Seed	no	NA	no	NA	No	yes
Evolinc_SR_tID_00001142	Evolinc_SR_gID_001105	1	4663393	4663628	Short read Evolinc	236	HC	AT1G13609	-140	AT1G13610	203	NA	NA	NA	no	no	ND	0.738238	NA	no	No	No	Yes	no	no	no	Known Gene	Node2	NA	NA	no	yes	yes	yes	Seedling	no	NA	no	NA	Yes	yes
Evolinc_SR_tID_00010145	Evolinc_SR_gID_009727	1	4666994	4667422	Short read Evolinc	429	LC	AT1G13610	-864	AT1G13620	944	NA	NA	NA	no	no	ND	ND	NA	no	No	No	NA	no	no	no	Homolog	Node2	Transcriptional_syntelog	Node4	no	NA	NA	no	ND	no	NA	no	NA	No	no
Evolinc_SR_tID_00010146	Evolinc_SR_gID_009728	1	4673552	4673809	Short read Evolinc	258	LC	AT1G13630	-479	AT1G13635	343	NA	NA	NA	no	no	ND	1	NA	no	No	No	NA	no	no	no	Homolog	Node2	Transcriptional_syntelog	Node4	no	NA	NA	no	Fruit	no	NA	no	NA	No	no
Evolinc_SR_tID_00001144	Evolinc_SR_gID_001107	1	4676764	4677003	Short read Evolinc	240	HC	AT1G13635	-280	AT1G13640	1	NA	NA	NA	no	no	ND	0.95607	NA	no	No	No	Yes	no	no	no	Species specific	Node0	NA	NA	no	NA	NA	no	Leaf	no	NA	no	NA	No	no
Evolinc_SR_tID_00001145	Evolinc_SR_gID_001108	1	4680009	4680256	Short read Evolinc	248	HC	AT1G13640	-147	AT1G13650	34	NA	NA	NA	no	no	ND	0.976175	NA	no	No	No	NA	no	no	no	Homolog	Node1	NA	NA	no	NA	NA	no	Fruit	no	NA	no	NA	No	no
Evolinc_SR_tID_00001146	Evolinc_SR_gID_001109	1	4682433	4682887	Short read Evolinc	455	LC	AT1G13650	-51	AT1G13660	284	NA	NA	NA	no	no	ND	0.88526	NA	no	No	No	NA	no	no	yes	Species specific	Node0	NA	NA	no	NA	NA	no	Leaf	no	NA	no	NA	No	no
Evolinc_SR_tID_00010148	Evolinc_SR_gID_009730	1	4686421	4686829	Short read Evolinc	409	LC	AT1G13660	-781	AT1G13670	1189	NA	NA	NA	no	no	ND	1	NA	no	No	No	Yes	no	no	no	Known Gene	Node4	NA	NA	no	NA	NA	no	Leaf	no	NA	no	NA	No	no
Evolinc_SR_tID_00010149	Evolinc_SR_gID_009731	1	4686903	4687111	Short read Evolinc	209	LC	AT1G13660	-1263	AT1G13670	907	NA	NA	NA	no	no	ND	ND	NA	no	No	No	NA	no	no	no	Homolog	Node1	NA	NA	no	NA	NA	no	ND	no	NA	no	NA	No	no
Evolinc_SR_tID_00010150	Evolinc_SR_gID_009732	1	4688978	4689349	Short read Evolinc Protein coding gene overlap	372	LC	ND	ND	ND	ND	AT1G13670	287	mRNA	ND	ND	ND	ND	ND	ND	No	No	NA	no	no	no	ND	ND	ND	ND	no	no	no	no	ND	no	NA	no	NA	No	no
Evolinc_SR_tID_00001147	Evolinc_SR_gID_001110	1	4689428	4689693	Short read Evolinc	266	LC	AT1G13670	-163	AT1G13680	600	NA	NA	NA	no	no	ND	ND	NA	no	No	No	NA	no	no	no	Species specific	Node0	NA	NA	no	NA	NA	no	ND	no	NA	no	NA	No	no
Evolinc_SR_tID_00001148	Evolinc_SR_gID_001111	1	4690019	4690258	Short read Evolinc TE overlap	240	LC	ND	ND	ND	ND	AT1TE15190	225	TE	ND	ND	ND	ND	ND	ND	No	No	NA	no	no	no	ND	ND	ND	ND	no	no	no	no	ND	no	NA	no	NA	No	no
Evolinc_SR_tID_00010152	Evolinc_SR_gID_009734	1	4696189	4696871	Short read Evolinc	683	HC	AT1G13700	-166	AT1G13710	5786	NA	NA	NA	no	no	leaf	0.665048	NA	no	No	No	NA	no	no	no	Known lincRNA	Node4	NA	NA	no	yes	yes	yes	Stem	no	NA	no	NA	Yes	yes
AT1G05027.1	AT1G05027	1	4697501	4698167	Araport lincRNA (Ara_lncRNA)	667	HC	AT1G13700	-1478	AT1G13710	4490	NA	NA	NA	no	no	flower	0.909502	NA	no	No	No	Yes	no	no	no	Homolog	Node2	NA	NA	no	yes	NA	yes	Flower	no	NA	no	NA	No	no
Evolinc_SR_tID_00001151	Evolinc_SR_gID_001114	1	4698771	4699046	Short read Evolinc	276	LC	AT1G13700	-2748	AT1G13710	3611	NA	NA	NA	no	no	ND	ND	NA	no	No	No	Yes	no	no	no	Homolog	Node1	NA	NA	no	NA	NA	no	ND	no	NA	no	NA	No	no
Evolinc_SR_tID_00010154	Evolinc_SR_gID_009736	1	4699824	4700165	Short read Evolinc	342	HC	AT1G13700	-3801	AT1G13710	2492	NA	NA	NA	no	no	ND	ND	NA	no	No	No	NA	no	no	no	Known lincRNA	Node4	NA	NA	no	NA	NA	no	ND	no	NA	no	NA	No	no
Evolinc_SR_tID_00001152	Evolinc_SR_gID_001115	1	4700459	4700775	Short read Evolinc	317	LC	AT1G13700	-4436	AT1G13710	1882	NA	NA	NA	no	no	ND	0.948653	NA	no	No	No	NA	no	no	no	Homolog	Node2	NA	NA	no	NA	NA	no	Seed	no	NA	no	NA	No	no
Evolinc_SR_tID_00001153	Evolinc_SR_gID_001116	1	4701378	4701626	Short read Evolinc	249	HC	AT1G13700	-5355	AT1G13710	1031	NA	NA	NA	no	no	ND	ND	NA	no	No	No	NA	no	no	no	Known lincRNA	Node4	NA	NA	no	NA	NA	no	ND	no	NA	no	NA	No	no
Evolinc_SR_tID_00001154	Evolinc_SR_gID_001117	1	4701734	4702295	Short read Evolinc	562	HC	AT1G13700	-5711	AT1G13710	362	NA	NA	NA	no	no	ND	ND	NA	no	No	No	Yes	no	no	no	Homolog	Node2	NA	NA	no	NA	NA	no	ND	no	NA	no	NA	No	no
Evolinc_SR_tID_00001156	Evolinc_SR_gID_001119	1	4708478	4708784	Short read Evolinc	307	LC	AT1G13710	-3784	AT1G13730	973	NA	NA	NA	no	no	ND	ND	NA	no	No	No	NA	no	no	yes	Homolog	Node1	NA	NA	no	NA	NA	no	ND	no	NA	no	NA	No	no
Evolinc_SR_tID_00010157	Evolinc_SR_gID_009739	1	4708740	4708980	Short read Evolinc	241	LC	AT1G13710	-4046	AT1G13730	777	NA	NA	NA	no	no	ND	ND	NA	no	No	No	NA	no	no	yes	Species specific	Node0	NA	NA	no	NA	NA	no	ND	no	NA	no	NA	No	no
Evolinc_SR_tID_00001157	Evolinc_SR_gID_001120	1	4709097	4709535	Short read Evolinc	439	LC	AT1G13710	-4403	AT1G13730	222	NA	NA	NA	no	no	ND	ND	NA	no	No	No	NA	no	no	no	Species specific	Node0	NA	NA	no	NA	NA	no	ND	no	NA	no	NA	No	no
Evolinc_SR_tID_00001160	Evolinc_SR_gID_001123	1	4719776	4720068	Short read Evolinc	293	LC	AT1G13755	-422	AT1G13760	175	NA	NA	NA	no	no	ND	ND	NA	no	No	No	NA	no	no	yes	Species specific	Node0	NA	NA	no	NA	NA	no	ND	no	NA	no	NA	No	no
Evolinc_SR_tID_00010160	Evolinc_SR_gID_009742	1	4721385	4721598	Short read Evolinc Protein coding gene overlap	214	LC	ND	ND	ND	ND	AT1G13770	24	mRNA	ND	ND	ND	ND	ND	ND	No	No	NA	no	no	yes	ND	ND	ND	ND	no	no	no	no	ND	no	NA	no	NA	No	no
Evolinc_SR_tID_00010161	Evolinc_SR_gID_009743	1	4726818	4727356	Short read Evolinc Protein coding gene overlap	539	LC	ND	ND	ND	ND	AT1G13790	538	mRNA	ND	ND	ND	0.833192	ND	ND	No	No	NA	no	no	no	ND	ND	ND	ND	no	no	no	no	Stem	no	NA	no	NA	No	no
Evolinc_SR_tID_00001162	Evolinc_SR_gID_001125	1	4730431	4731055	Short read Evolinc Protein coding gene overlap	498	LC	ND	ND	ND	ND	AT1G13800	624	mRNA	ND	ND	ND	0.832472	ND	ND	No	No	NA	no	no	no	ND	ND	ND	ND	no	yes	no	no	Flower	no	NA	no	NA	No	no
Evolinc_SR_tID_00001166	Evolinc_SR_gID_001128	1	4741688	4741891	Short read Evolinc	204	LC	AT1G13830	-499	AT1G13860	1313	NA	NA	NA	no	no	ND	ND	NA	no	No	No	NA	no	no	no	Homolog	Node2	Transcriptional_syntelog	Node4	no	NA	NA	no	ND	no	NA	no	NA	No	no
Evolinc_SR_tID_00010164	Evolinc_SR_gID_009746	1	4742370	4742789	Short read Evolinc	303	HC	AT1G13830	-1181	AT1G13860	415	NA	NA	NA	no	no	ND	0.984702	NA	no	No	No	NA	no	no	no	Homolog	Node1	Transcriptional_syntelog	Node4	no	NA	NA	no	Flower	no	NA	no	NA	No	no
Evolinc_SR_tID_00010166	Evolinc_SR_gID_009748	1	4759912	4760639	Short read Evolinc Protein coding gene overlap	728	LC	ND	ND	ND	ND	AT1G13920	326	mRNA	ND	ND	flower	0.896589	ND	ND	No	No	NA	no	no	no	ND	ND	ND	ND	no	no	yes	no	Male flower	no	NA	no	NA	No	no
Evolinc_SR_tID_00010168	Evolinc_SR_gID_009750	1	4766912	4767485	Short read Evolinc	574	HC	AT1G13940	-60	AT1G13950	5949	NA	NA	NA	no	no	ND	ND	NA	no	Yes	No	NA	no	no	no	Homolog	Node2	NA	NA	no	NA	NA	no	ND	no	NA	no	NA	No	no
Evolinc_SR_tID_00010169	Evolinc_SR_gID_009751	1	4767575	4767805	Short read Evolinc	231	LC	AT1G13940	-723	AT1G13950	5629	NA	NA	NA	no	no	ND	ND	NA	no	No	No	NA	no	no	no	Homolog	Node1	NA	NA	no	NA	NA	no	ND	no	NA	no	NA	No	no
Evolinc_SR_tID_00010170	Evolinc_SR_gID_009752	1	4767990	4768230	Short read Evolinc	241	LC	AT1G13940	-1138	AT1G13950	5204	NA	NA	NA	no	no	ND	ND	NA	no	No	No	NA	no	no	no	Species specific	Node0	NA	NA	no	NA	NA	no	ND	no	NA	no	NA	No	no
Evolinc_SR_tID_00001171	Evolinc_SR_gID_001133	1	4768113	4768760	Short read Evolinc	648	HC	AT1G13940	-1261	AT1G13950	4674	NA	NA	NA	no	no	ND	1	NA	no	No	No	Yes	no	no	no	Known lincRNA	Node4	NA	NA	no	NA	NA	no	Flower	no	NA	no	NA	No	no
Evolinc_SR_tID_00010171	Evolinc_SR_gID_009753	1	4769299	4770039	Short read Evolinc	741	HC	AT1G13940	-2447	AT1G13950	3395	NA	NA	NA	no	no	ND	1	NA	no	No	No	Yes	no	no	no	Known lincRNA	Node4	NA	NA	no	NA	NA	no	Seedling	no	NA	no	NA	No	no
AT1G05037.1	AT1G05037	1	4772747	4772952	Araport lincRNA (Ara_lncRNA)	206	HC	AT1G13940	-5895	AT1G13950	482	NA	NA	NA	no	no	ND	1	NA	no	No	No	NA	no	no	no	Homolog	Node2	NA	NA	no	NA	NA	no	Seed	no	NA	no	NA	No	no
Evolinc_SR_tID_00010175	Evolinc_SR_gID_009757	1	4775258	4775990	Short read Evolinc	733	HC	AT1G13950	-323	AT1G13960	293	NA	NA	NA	no	no	ND	ND	NA	no	No	No	NA	no	no	no	Homolog	Node2	NA	NA	no	NA	NA	no	ND	no	NA	no	NA	No	no
Evolinc_SR_tID_00001176	Evolinc_SR_gID_001138	1	4776145	4776454	Short read Evolinc Protein coding gene overlap	310	LC	ND	ND	ND	ND	AT1G13960	171	mRNA	ND	ND	ND	0.958209	ND	ND	No	No	NA	no	no	no	ND	ND	ND	ND	no	no	no	no	Fruit	no	NA	no	NA	No	no
Evolinc_SR_tID_00001177	Evolinc_SR_gID_001139	1	4782629	4783161	Short read Evolinc	533	HC	AT1G13970	-83	AT1G13980	5302	NA	NA	NA	no	no	ND	0.975294	NA	no	No	No	NA	no	no	no	Homolog	Node1	Transcriptional_syntelog	Node4	no	NA	NA	no	Male flower	no	NA	no	NA	No	no
Evolinc_SR_tID_00010177	Evolinc_SR_gID_009759	1	4783506	4783762	Short read Evolinc	257	LC	AT1G13970	-960	AT1G13980	4701	NA	NA	NA	no	no	ND	ND	NA	no	No	No	NA	no	no	no	Homolog	Node2	Transcriptional_syntelog	Node4	no	NA	NA	no	ND	no	NA	no	NA	No	no
Evolinc_SR_tID_00001179	Evolinc_SR_gID_001141	1	4784581	4784818	Short read Evolinc	238	LC	AT1G13970	-2035	AT1G13980	3645	NA	NA	NA	no	no	ND	ND	NA	no	No	No	NA	no	no	no	Species specific	Node0	NA	NA	no	NA	NA	no	ND	no	NA	no	NA	No	no
Evolinc_SR_tID_00010181	Evolinc_SR_gID_009763	1	4787916	4788230	Short read Evolinc	315	HC	AT1G13970	-5370	AT1G13980	233	NA	NA	NA	no	no	ND	1	NA	no	No	No	NA	no	no	no	Homolog	Node2	Transcriptional_syntelog	Node4	no	NA	NA	no	Male flower	no	NA	no	NA	No	no
Evolinc_SR_tID_00001185	Evolinc_SR_gID_001147	1	4808670	4809014	Short read Evolinc	345	LC	AT1G14030	-1153	AT1G14040	1101	NA	NA	NA	no	no	ND	ND	NA	no	No	No	NA	no	no	no	Homolog	Node1	NA	NA	no	NA	NA	no	ND	no	NA	no	NA	No	no
Evolinc_SR_tID_00001186	Evolinc_SR_gID_001148	1	4809120	4809771	Short read Evolinc	652	HC	AT1G14030	-1603	AT1G14040	344	NA	NA	NA	no	no	ND	ND	NA	no	No	No	NA	no	no	no	Species specific	Node0	NA	NA	no	NA	NA	no	ND	no	NA	no	NA	No	no
Evolinc_SR_tID_00010186	Evolinc_SR_gID_009768	1	4814603	4815554	Short read Evolinc Protein coding gene overlap	604	LC	ND	ND	ND	ND	AT1G14040	121	mRNA	ND	ND	ND	0.983329	ND	ND	No	No	NA	no	no	no	ND	ND	ND	ND	no	no	no	no	Leaf	no	NA	no	NA	No	no
Evolinc_SR_tID_00001188	Evolinc_SR_gID_001150	1	4816122	4816372	Short read Evolinc	251	HC	AT1G14048	-134	AT1G14060	556	NA	NA	NA	no	no	ND	0.960506	NA	no	No	No	NA	no	no	no	Known Gene	Node1	NA	NA	no	NA	NA	no	Seed	no	NA	no	NA	No	no
Evolinc_SR_tID_00001189	Evolinc_SR_gID_001151	1	4816559	4816979	Short read Evolinc Protein coding gene overlap	421	LC	ND	ND	ND	ND	AT1G14060	51	mRNA	ND	ND	ND	0.958972	ND	ND	No	No	NA	no	no	no	ND	ND	ND	ND	no	no	no	no	Seed	no	NA	no	NA	No	no
Evolinc_SR_tID_00001190	Evolinc_SR_gID_001152	1	4818285	4818545	Short read Evolinc	261	HC	AT1G14060	-173	AT1G14080	3894	NA	NA	NA	no	no	ND	0.2911	NA	no	No	No	NA	no	no	no	Known Gene	Node2	NA	NA	no	NA	NA	no	Seed	no	NA	no	NA	Yes	yes
Evolinc_SR_tID_00010187	Evolinc_SR_gID_009769	1	4821076	4821348	Short read Evolinc	273	HC	AT1G14060	-2964	AT1G14080	1091	NA	NA	NA	no	no	ND	0.880089	NA	no	No	No	NA	no	no	no	Known Gene	Node1	NA	NA	no	NA	NA	no	Female flower	no	NA	no	NA	No	no
Evolinc_SR_tID_00001191	Evolinc_SR_gID_001153	1	4821776	4822092	Short read Evolinc	317	LC	AT1G14060	-3664	AT1G14080	347	NA	NA	NA	no	no	ND	1	NA	no	No	No	NA	no	no	no	Known Gene	Node1	NA	NA	no	NA	NA	no	Seed	no	NA	no	NA	No	no
Evolinc_SR_tID_00001194	Evolinc_SR_gID_001156	1	4832293	4832552	Short read Evolinc	260	LC	AT1G14110	-378	AT1G14120	844	NA	NA	NA	no	no	ND	ND	NA	no	No	No	NA	no	no	no	Species specific	Node0	NA	NA	no	NA	NA	no	ND	no	NA	no	NA	No	no
AT1G05053.1	AT1G05053	1	4832651	4832858	Araport lincRNA (Ara_lncRNA)	208	HC	AT1G14110	-736	AT1G14120	538	NA	NA	NA	no	no	ND	1	NA	no	No	No	Yes	no	no	no	Known Gene	Node2	NA	NA	no	NA	NA	no	Male flower	no	NA	no	NA	No	no
Evolinc_SR_tID_00001195	Evolinc_SR_gID_001157	1	4835154	4835723	Short read Evolinc	570	HC	AT1G14120	-65	AT1G14130	1	NA	NA	NA	no	no	ND	0.979346	NA	no	No	No	NA	no	no	no	Homolog	Node2	Transcriptional_syntelog	Node4	no	NA	NA	no	Male flower	no	NA	no	NA	No	no
Evolinc_SR_tID_00001197	Evolinc_SR_gID_001159	1	4841978	4843090	Short read Evolinc	1113	HC	AT1G14160	-130	AT1G14170	94	NA	NA	NA	yes	no	seedling	0.927739	PIPseq	no	No	No	NA	no	yes	yes	Homolog	Node6	NA	NA	no	yes	yes	no	Seedling	no	NA	no	NA	Yes	no
Evolinc_SR_tID_00001198	Evolinc_SR_gID_001160	1	4846347	4846809	Short read Evolinc	463	LC	AT1G14170	-434	AT1G14180	353	NA	NA	NA	no	no	ND	ND	NA	no	No	No	NA	no	no	no	Homolog	Node1	Transcriptional_syntelog	Node4	no	NA	NA	no	ND	no	NA	no	NA	No	no
Evolinc_SR_tID_00001199	Evolinc_SR_gID_001161	1	4852168	4852470	Short read Evolinc	303	LC	AT1G14185	-72	AT1G14190	52	NA	NA	NA	no	no	ND	0.991281	NA	no	No	No	NA	no	no	no	Known Gene	Node4	NA	NA	no	NA	NA	no	Leaf	no	NA	no	NA	No	no
Evolinc_SR_tID_00010191	Evolinc_SR_gID_009773	1	4860890	4861128	Short read Evolinc	239	LC	AT1G14220	-1229	AT1G14230	40	NA	NA	NA	no	yes	ND	1	NA	no	No	No	NA	no	no	no	Species specific	Node0	NA	NA	no	NA	NA	no	Fruit	no	NA	no	NA	No	no
Evolinc_SR_tID_00001201	Evolinc_SR_gID_001163	1	4864118	4864459	Short read Evolinc	297	HC	AT1G14230	-24	AT1G14240	422	NA	NA	NA	no	no	ND	0.976183	NA	no	No	No	NA	no	no	no	Homolog	Node1	NA	NA	no	NA	NA	no	Flower	no	NA	no	NA	No	no
Evolinc_SR_tID_00001205	Evolinc_SR_gID_001167	1	4879243	4879530	Short read Evolinc Protein coding gene overlap	288	LC	ND	ND	ND	ND	AT1G14280	64	mRNA	ND	ND	ND	0.970173	ND	ND	No	No	Yes	no	no	no	ND	ND	ND	ND	no	no	no	no	Male flower	no	NA	no	NA	No	no
Evolinc_SR_tID_00010194	Evolinc_SR_gID_009776	1	4879500	4879711	Short read Evolinc	212	LC	AT1G14280	-193	AT1G14290	319	NA	NA	NA	no	no	ND	0.937872	NA	no	No	No	Yes	no	no	no	Homolog	Node4	NA	NA	no	NA	NA	no	Seed	no	NA	no	NA	No	no
Evolinc_SR_tID_00001207	Evolinc_SR_gID_001169	1	4892945	4893882	Short read Evolinc	938	HC	AT1G14330	-613	AT1G14340	3464	NA	NA	NA	no	no	ND	0.979835	NA	no	Yes	No	NA	no	no	no	Known lincRNA	Node4	NA	NA	no	NA	NA	no	Leaf	no	NA	no	NA	No	no
Evolinc_SR_tID_00010199	Evolinc_SR_gID_009781	1	4893903	4894276	Short read Evolinc	374	LC	AT1G14330	-1571	AT1G14340	3070	NA	NA	NA	no	no	ND	0.977716	NA	no	No	No	NA	no	no	no	Homolog	Node1	Transcriptional_syntelog	Node4	no	NA	NA	no	Fruit	no	NA	no	NA	No	no
Evolinc_SR_tID_00010200	Evolinc_SR_gID_009782	1	4894535	4894744	Short read Evolinc	210	HC	AT1G14330	-2203	AT1G14340	2602	NA	NA	NA	no	no	ND	1	NA	no	No	No	Yes	no	no	no	Known lincRNA	Node4	NA	NA	no	NA	NA	no	Leaf	no	NA	no	NA	No	no
Evolinc_SR_tID_00001208	Evolinc_SR_gID_001170	1	4894893	4895112	Short read Evolinc	220	HC	AT1G14330	-2561	AT1G14340	2234	NA	NA	NA	no	no	ND	ND	NA	no	No	No	NA	no	no	no	Homolog	Node2	Transcriptional_syntelog	Node4	no	NA	NA	no	ND	no	NA	no	NA	No	no
Evolinc_SR_tID_00001212	Evolinc_SR_gID_001174	1	4900660	4901012	Short read Evolinc	353	LC	AT1G14345	-606	AT1G14350	6875	NA	NA	NA	no	no	ND	ND	NA	no	No	No	NA	no	no	no	Species specific	Node0	NA	NA	no	NA	NA	no	ND	no	NA	no	NA	No	no
Evolinc_SR_tID_00010203	Evolinc_SR_gID_009785	1	4901812	4902241	Short read Evolinc	430	HC	AT1G14345	-1758	AT1G14350	5646	NA	NA	NA	no	no	ND	0.988871	NA	no	No	No	NA	no	no	no	Known lincRNA	Node4	NA	NA	no	NA	NA	no	Female flower	no	NA	no	NA	No	no
AT1G05067.1	AT1G05067	1	4902919	4903476	Araport lincRNA (Ara_lncRNA)	558	HC	AT1G14345	-2865	AT1G14350	4411	NA	NA	NA	no	no	ND	ND	NA	no	No	No	Yes	no	no	no	Known lincRNA	Node4	Transcriptional_syntelog	Node4	no	NA	NA	no	ND	no	NA	no	NA	No	no
AT1G05073.1	AT1G05073	1	4902989	4903303	Poor support Araport lincRNA	315	HC	AT1G14345	-2935	AT1G14350	4584	NA	NA	NA	no	no	ND	0.98909	NA	no	No	No	Yes	no	no	no	Known lincRNA	Node4	NA	NA	no	NA	NA	no	Root	no	NA	no	NA	No	no
Evolinc_SR_tID_00010206	Evolinc_SR_gID_009787	1	4903614	4904609	Short read Evolinc	996	HC	AT1G14345	-3560	AT1G14350	3278	NA	NA	NA	no	no	ND	1	NA	no	No	No	Yes	no	no	no	Known lincRNA	Node4	Transcriptional_syntelog	Node4	no	NA	NA	no	Seed	no	NA	no	NA	No	no
Evolinc_SR_tID_00010208	Evolinc_SR_gID_009789	1	4913322	4913523	Short read Evolinc	202	HC	AT1G14360	-155	AT1G14370	1968	NA	NA	NA	no	no	ND	1	NA	no	No	No	NA	no	no	no	Species specific	Node0	NA	NA	no	NA	NA	no	Stem	no	NA	no	NA	No	no
Evolinc_SR_tID_00010211	Evolinc_SR_gID_009792	1	4922594	4922996	Short read Evolinc	403	LC	AT1G14380	-912	AT1G14390	1041	NA	NA	NA	no	no	ND	1	NA	no	No	No	NA	no	no	no	Homolog	Node1	NA	NA	no	NA	NA	no	Stem	no	NA	no	NA	No	no
Evolinc_SR_tID_00001219	Evolinc_SR_gID_001181	1	4923055	4923429	Short read Evolinc	375	LC	AT1G14380	-1373	AT1G14390	608	NA	NA	NA	no	no	ND	1	NA	no	No	No	NA	no	no	no	Homolog	Node1	NA	NA	no	NA	NA	no	Male flower	no	NA	no	NA	No	no
Evolinc_SR_tID_00001220	Evolinc_SR_gID_001182	1	4923882	4924215	Short read Evolinc Protein coding gene overlap	334	LC	ND	ND	ND	ND	AT1G14390	178	mRNA	ND	ND	ND	0.889315	ND	ND	No	No	NA	no	no	no	ND	ND	ND	ND	yes	no	no	no	Seed	no	NA	no	NA	No	no
Evolinc_SR_tID_00010215	Evolinc_SR_gID_009796	1	4933721	4933940	Short read Evolinc	220	LC	AT1G14420	-59	AT1G14430	180	NA	NA	NA	yes	no	ND	1	NA	no	No	No	NA	no	no	no	Homolog	Node1	Transcriptional_syntelog	Node4	no	NA	NA	no	Stem	no	NA	no	NA	No	no
Evolinc_SR_tID_00001222	Evolinc_SR_gID_001184	1	4936274	4936625	Short read Evolinc	352	LC	AT1G14430	-80	AT1G14440	2129	NA	NA	NA	no	no	ND	0.973551	NA	no	No	No	NA	no	no	no	Known Gene	Node3	Transcriptional_syntelog	Node4	no	NA	NA	no	Seed	no	NA	no	NA	No	no
Evolinc_SR_tID_00010216	Evolinc_SR_gID_009797	1	4936607	4936823	Short read Evolinc	217	LC	AT1G14430	-413	AT1G14440	1931	NA	NA	NA	no	no	ND	1	NA	no	No	No	NA	no	no	no	Species specific	Node0	NA	NA	no	NA	NA	no	Male flower	no	NA	no	NA	No	no
Evolinc_SR_tID_00010218	Evolinc_SR_gID_009799	1	4937867	4938104	Short read Evolinc	238	LC	AT1G14430	-1673	AT1G14440	650	NA	NA	NA	no	no	ND	ND	NA	no	No	No	Yes	no	no	no	Homolog	Node2	Transcriptional_syntelog	Node4	no	NA	NA	no	ND	no	NA	no	NA	No	no
Evolinc_SR_tID_00001224	Evolinc_SR_gID_001186	1	4940907	4941346	Short read Evolinc Protein coding gene overlap	440	LC	ND	ND	ND	ND	AT1G14440	425	mRNA	ND	ND	ND	1	ND	ND	No	No	NA	no	no	no	ND	ND	ND	ND	no	no	no	no	Flower	no	NA	no	NA	No	no
Evolinc_SR_tID_00001225	Evolinc_SR_gID_001187	1	4942140	4942578	Short read Evolinc	439	LC	AT1G14440	-808	AT1G14450	3614	NA	NA	NA	no	no	ND	ND	NA	no	No	No	Yes	no	no	no	Homolog	Node2	Transcriptional_syntelog	Node4	yes	NA	NA	no	ND	no	NA	no	NA	No	no
Evolinc_SR_tID_00010220	Evolinc_SR_gID_009801	1	4942518	4942854	Short read Evolinc	337	HC	AT1G14440	-1186	AT1G14450	3338	NA	NA	NA	no	no	ND	ND	NA	no	No	No	Yes	no	no	no	Known lincRNA	Node4	NA	NA	yes	NA	NA	no	ND	no	NA	no	NA	No	no
Evolinc_SR_tID_00001226	Evolinc_SR_gID_001188	1	4943533	4943762	Short read Evolinc	230	LC	AT1G14440	-2201	AT1G14450	2430	NA	NA	NA	no	no	ND	ND	NA	no	No	No	NA	no	no	no	Homolog	Node3	Transcriptional_syntelog	Node4	no	NA	NA	no	ND	no	NA	no	NA	No	no
Evolinc_SR_tID_00010221	Evolinc_SR_gID_009802	1	4944132	4944410	Short read Evolinc	279	HC	AT1G14440	-2800	AT1G14450	1782	NA	NA	NA	no	no	ND	ND	NA	no	No	No	NA	no	no	no	Known lincRNA	Node4	Transcriptional_syntelog	Node4	no	NA	NA	no	ND	no	NA	no	NA	No	no
Evolinc_SR_tID_00001227	Evolinc_SR_gID_001189	1	4945736	4945945	Short read Evolinc	210	HC	AT1G14440	-4404	AT1G14450	247	NA	NA	NA	no	no	ND	ND	NA	no	No	No	Yes	no	no	no	Homolog	Node4	NA	NA	yes	NA	NA	no	ND	no	NA	no	NA	No	no
AT1G05093.1	AT1G05093	1	4953017	4953522	Araport lncRNA Protein coding gene overlap	506	LC	ND	ND	ND	ND	AT1G14460	267	mRNA	ND	ND	ND	0.921246	ND	ND	No	No	NA	no	no	no	ND	ND	ND	ND	no	no	no	no	Seed	no	NA	no	NA	No	no
Evolinc_SR_tID_00001229	Evolinc_SR_gID_001191	1	4953418	4953634	Short read Evolinc	217	LC	AT1G14460	-134	AT1G14470	403	NA	NA	NA	no	no	ND	ND	NA	no	No	No	NA	no	no	no	Homolog	Node1	Transcriptional_syntelog	Node4	no	NA	NA	no	ND	no	NA	no	NA	No	no
Evolinc_SR_tID_00010224	Evolinc_SR_gID_009805	1	4955718	4956238	Short read Evolinc Protein coding gene overlap	521	LC	ND	ND	ND	ND	AT1G14480	7	mRNA	ND	ND	ND	0.557915	ND	ND	No	No	NA	no	no	no	ND	ND	ND	ND	no	no	yes	no	Seed	no	NA	no	NA	No	yes
Evolinc_SR_tID_00010225	Evolinc_SR_gID_009806	1	4959617	4959882	Short read Evolinc	266	LC	AT1G14490	-88	AT1G14500	426	NA	NA	NA	no	no	ND	0.967011	NA	no	No	No	NA	no	no	no	Homolog	Node1	NA	NA	no	NA	NA	no	Root	no	NA	no	NA	No	no
Evolinc_SR_tID_00001231	Evolinc_SR_gID_001193	1	4959845	4960055	Short read Evolinc	211	HC	AT1G14490	-316	AT1G14500	253	NA	NA	NA	no	no	ND	0.95318	NA	no	No	No	NA	no	no	no	Species specific	Node0	NA	NA	no	NA	NA	no	Flower	no	NA	no	NA	No	no
Evolinc_SR_tID_00001233	Evolinc_SR_gID_001195	1	4964558	4965239	Short read Evolinc	682	HC	AT1G14510	-43	AT1G14520	2895	NA	NA	NA	no	no	ND	ND	NA	no	No	No	NA	no	no	no	Homolog	Node1	NA	NA	no	NA	NA	no	ND	no	NA	no	NA	No	no
AT1G14518.1	AT1G14518	1	4966810	4967493	Araport lincRNA (Ara_long_ncRNA)	605	HC	AT1G14510	-2295	AT1G14520	641	NA	NA	NA	no	no	ND	0.924695	NA	no	No	No	NA	no	no	yes	Known Gene	Node2	NA	NA	no	NA	NA	no	Seed	no	NA	no	NA	Yes	no
Evolinc_SR_tID_00001235	Evolinc_SR_gID_001197	1	4967494	4967922	Short read Evolinc	429	HC	AT1G14510	-2979	AT1G14520	212	NA	NA	NA	no	no	ND	0.916653	NA	no	No	No	NA	no	no	no	Known Gene	Node1	NA	NA	no	NA	NA	no	Seed	no	NA	no	NA	No	no
Evolinc_SR_tID_00001236	Evolinc_SR_gID_001198	1	4970400	4970743	Short read Evolinc	344	LC	AT1G14520	-89	AT1G14530	115	NA	NA	NA	no	no	ND	0.940658	NA	no	No	No	NA	no	no	no	Homolog	Node1	NA	NA	no	NA	NA	no	Male flower	no	NA	no	NA	No	no
Evolinc_SR_tID_00010229	Evolinc_SR_gID_009810	1	4973780	4974013	Short read Evolinc	234	HC	AT1G14530	-54	AT1G14540	8	NA	NA	NA	no	no	ND	0.987495	NA	no	No	No	NA	no	no	no	Homolog	Node1	NA	NA	no	NA	NA	no	Seed	no	NA	no	NA	No	no
Evolinc_SR_tID_00001237	Evolinc_SR_gID_001199	1	4976791	4977479	Short read Evolinc	689	HC	AT1G14540	-1086	AT1G14550	1443	NA	NA	NA	no	no	ND	ND	NA	no	No	No	NA	no	no	no	Homolog	Node1	Transcriptional_syntelog	Node4	no	NA	NA	no	ND	no	NA	no	NA	No	no
Evolinc_SR_tID_00010231	Evolinc_SR_gID_009812	1	4987489	4988032	Short read Evolinc	544	HC	AT1G14570	-114	AT1G14580	1530	NA	NA	NA	no	no	ND	0.938729	NA	no	No	No	Yes	no	no	no	Homolog	Node4	NA	NA	no	NA	NA	no	Seed	no	NA	no	NA	No	no
Evolinc_SR_tID_00010232	Evolinc_SR_gID_009813	1	4988540	4988770	Short read Evolinc TE overlap	231	LC	ND	ND	ND	ND	AT1TE16155	230	TE	ND	ND	ND	ND	ND	ND	No	No	NA	no	no	no	ND	ND	ND	ND	no	no	no	no	ND	no	NA	no	NA	No	no
Evolinc_SR_tID_00010233	Evolinc_SR_gID_009814	1	4988863	4989177	Short read Evolinc	315	HC	AT1G14570	-1488	AT1G14580	385	NA	NA	NA	no	no	ND	ND	NA	no	No	No	NA	no	no	no	Known Gene	Node4	NA	NA	no	NA	NA	no	ND	no	NA	no	NA	No	no
AT1G05097.1	AT1G05097	1	4994639	4994874	Araport lincRNA (Ara_lncRNA)	236	HC	AT1G14580	-1834	AT1G14590	3893	NA	NA	NA	no	no	ND	ND	NA	no	No	No	Yes	no	no	no	Species specific	Node0	NA	NA	no	NA	NA	no	ND	no	NA	no	NA	No	no
Evolinc_SR_tID_00010236	Evolinc_SR_gID_009817	1	4995521	4995813	Short read Evolinc	293	LC	AT1G14580	-2716	AT1G14590	2954	NA	NA	NA	yes	no	ND	ND	NA	no	No	No	NA	no	no	no	Homolog	Node1	NA	NA	no	NA	NA	no	ND	no	NA	no	NA	No	no
AT1G05103.1	AT1G05103	1	4996758	4997068	Araport lincRNA (Ara_lncRNA)	311	HC	AT1G14580	-3953	AT1G14590	1699	NA	NA	NA	no	no	ND	0.796228	NA	no	No	No	NA	no	no	no	Homolog	Node1	NA	NA	no	NA	NA	no	Leaf	no	NA	no	NA	No	no
AT1G05107.1	AT1G05107	1	4996867	4997187	Araport lincRNA (Ara_lncRNA)	321	HC	AT1G14580	-4062	AT1G14590	1580	NA	NA	NA	no	no	ND	0.81731	NA	no	No	No	Yes	no	no	no	Homolog	Node1	NA	NA	no	yes	yes	no	Leaf	no	NA	no	NA	No	no
Evolinc_SR_tID_00001242	Evolinc_SR_gID_001204	1	4997506	4997934	Short read Evolinc	429	HC	AT1G14580	-4701	AT1G14590	833	NA	NA	NA	no	no	ND	ND	NA	no	No	No	Yes	no	no	no	Species specific	Node0	NA	NA	no	NA	NA	no	ND	no	NA	no	NA	No	no
Evolinc_SR_tID_00001243	Evolinc_SR_gID_001205	1	4997994	4998677	Short read Evolinc	684	HC	AT1G14580	-5189	AT1G14590	90	NA	NA	NA	no	no	ND	0.946181	NA	no	No	No	Yes	no	no	no	Known Gene	Node5	NA	NA	no	NA	NA	no	Fruit	no	NA	no	NA	Yes	no
Evolinc_SR_tID_00001244	Evolinc_SR_gID_001206	1	5003372	5003691	Short read Evolinc Protein coding gene overlap	320	LC	ND	ND	ND	ND	AT1G14600	265	mRNA	ND	ND	ND	0.930065	ND	ND	No	No	NA	no	no	no	ND	ND	ND	ND	no	no	no	no	Seed	no	NA	no	NA	No	no
Evolinc_SR_tID_00001245	Evolinc_SR_gID_001207	1	5004385	5005355	Short read Evolinc	971	HC	AT1G14600	-748	AT1G14610	2798	NA	NA	NA	no	no	ND	0.989728	NA	no	No	No	Yes	no	no	no	Known lincRNA	Node4	NA	NA	no	NA	NA	no	Male flower	no	NA	no	NA	No	no
Evolinc_SR_tID_00001246	Evolinc_SR_gID_001208	1	5005659	5006061	Short read Evolinc	403	HC	AT1G14600	-2022	AT1G14610	2092	NA	NA	NA	no	no	ND	ND	NA	no	No	No	NA	no	no	no	Known lincRNA	Node4	NA	NA	no	NA	NA	no	ND	no	NA	no	NA	No	no
Evolinc_SR_tID_00001247	Evolinc_SR_gID_001209	1	5007262	5007803	Short read Evolinc	542	HC	AT1G14600	-3625	AT1G14610	350	NA	NA	NA	no	no	ND	ND	NA	no	No	No	NA	no	no	no	Known lincRNA	Node4	NA	NA	no	NA	NA	no	ND	no	NA	no	NA	No	no
Evolinc_SR_tID_00001249	Evolinc_SR_gID_001211	1	5016837	5017493	Short read Evolinc	657	HC	AT1G14620	-129	AT1G14630	2307	NA	NA	NA	no	no	ND	0.960425	NA	no	No	No	NA	no	no	no	Homolog	Node4	Transcriptional_syntelog	Node4	no	NA	NA	no	Root	no	NA	no	NA	No	no
Evolinc_SR_tID_00010246	Evolinc_SR_gID_009827	1	5018541	5019169	Short read Evolinc	629	HC	AT1G14620	-1833	AT1G14630	631	NA	NA	NA	no	no	ND	ND	NA	no	No	No	NA	no	no	no	Homolog	Node4	Transcriptional_syntelog	Node4	no	NA	NA	no	ND	no	NA	no	NA	No	no
Evolinc_SR_tID_00001250	Evolinc_SR_gID_001212	1	5019260	5019543	Short read Evolinc	284	HC	AT1G14620	-2552	AT1G14630	257	NA	NA	NA	no	no	ND	0.993883	NA	no	No	No	NA	no	no	no	Known lincRNA	Node4	NA	NA	yes	NA	NA	no	Seed	no	NA	no	NA	No	no
Evolinc_SR_tID_00001251	Evolinc_SR_gID_001213	1	5019635	5019865	Short read Evolinc Protein coding gene overlap	231	LC	ND	ND	ND	ND	AT1G14630	65	mRNA	ND	ND	ND	0.964446	ND	ND	No	No	NA	no	no	no	ND	ND	ND	ND	no	no	no	no	Female flower	no	NA	no	NA	No	no
Evolinc_SR_tID_00001253	Evolinc_SR_gID_001215	1	5022464	5022745	Short read Evolinc	282	LC	AT1G14630	-811	AT1G14640	681	NA	NA	NA	no	no	ND	ND	NA	no	No	No	NA	no	no	no	Homolog	Node1	NA	NA	no	NA	NA	no	ND	no	NA	no	NA	No	no
Evolinc_SR_tID_00010247	Evolinc_SR_gID_009828	1	5025958	5026329	Short read Evolinc	372	HC	AT1G14640	-3	AT1G14642	35	NA	NA	NA	no	no	seedling	0.526543	NA	no	No	No	NA	no	no	no	Known Gene	Node4	NA	NA	no	yes	yes	no	Male flower	no	NA	no	NA	Yes	yes
Evolinc_SR_tID_00010248	Evolinc_SR_gID_009829	1	5026599	5027603	Short read Evolinc Protein coding gene overlap	1005	LC	ND	ND	ND	ND	AT1G14650	287	mRNA	ND	ND	ND	0.707274	ND	ND	No	No	NA	no	no	no	ND	ND	ND	ND	no	yes	yes	no	Male flower	no	NA	no	NA	No	yes
AT1G05113.1	AT1G05113	1	5036521	5036720	Araport lncRNA Protein coding gene overlap	200	LC	ND	ND	ND	ND	AT1G14660	89	mRNA	ND	ND	ND	0.963732	ND	ND	No	No	NA	no	no	no	ND	ND	ND	ND	no	no	no	no	Fruit	no	NA	no	NA	No	no
Evolinc_SR_tID_00010249	Evolinc_SR_gID_009830	1	5041746	5042048	Short read Evolinc Protein coding gene overlap	303	LC	ND	ND	ND	ND	AT1G14680	221	mRNA	ND	ND	ND	0.89794	ND	ND	No	No	NA	no	no	no	ND	ND	ND	ND	no	no	no	no	Flower	no	NA	no	NA	No	no
Evolinc_SR_tID_00010250	Evolinc_SR_gID_009831	1	5045381	5045665	Short read Evolinc TE overlap Protein coding gene overlap	285	LC	ND	ND	ND	ND	AT1G14685	175	mRNA	ND	ND	ND	0.960858	ND	ND	No	No	Yes	no	no	no	ND	ND	ND	ND	no	no	no	no	Stem	no	NA	no	NA	No	no
Evolinc_SR_tID_00001257	Evolinc_SR_gID_001219	1	5047501	5047735	Short read Evolinc	235	LC	AT1G14686	-608	AT1G14687	47	NA	NA	NA	no	no	ND	1	NA	no	No	No	NA	no	no	no	Species specific	Node0	NA	NA	no	NA	NA	no	Root	no	NA	no	NA	No	no
Evolinc_SR_tID_00001259	Evolinc_SR_gID_001221	1	5048997	5049468	Short read Evolinc	472	LC	AT1G14687	-244	AT1G14688	58	NA	NA	NA	no	no	ND	ND	NA	no	No	No	Yes	no	no	no	Homolog	Node1	NA	NA	no	NA	NA	no	ND	no	NA	no	NA	No	no
Evolinc_SR_tID_00001260	Evolinc_SR_gID_001222	1	5051121	5051328	Short read Evolinc	208	HC	AT1G14688	-138	AT1G14690	328	NA	NA	NA	no	no	ND	0.964205	NA	no	No	No	NA	no	no	no	Species specific	Node0	NA	NA	no	NA	NA	no	Flower	no	NA	no	NA	No	no
AT1G05117.1	AT1G05117	1	5051298	5051561	Araport lincRNA (Ara_lncRNA)	264	HC	AT1G14688	-315	AT1G14690	95	NA	NA	NA	no	no	ND	0.923669	NA	no	No	No	NA	no	no	no	Species specific	Node0	NA	NA	no	NA	NA	no	Male flower	no	NA	no	NA	No	no
Evolinc_SR_tID_00001261	Evolinc_SR_gID_001223	1	5055851	5056142	Short read Evolinc	292	LC	AT1G14690	-552	AT1G14700	2441	NA	NA	NA	no	no	ND	ND	NA	no	No	No	NA	no	no	yes	Homolog	Node2	NA	NA	no	NA	NA	no	ND	no	NA	no	NA	No	no
Evolinc_SR_tID_00010253	Evolinc_SR_gID_009834	1	5056028	5056458	Short read Evolinc	431	HC	AT1G14690	-729	AT1G14700	2125	NA	NA	NA	no	no	ND	0.98399	NA	no	No	No	NA	no	no	yes	Homolog	Node1	NA	NA	no	NA	NA	no	Stem	no	NA	no	NA	No	no
Evolinc_SR_tID_00001262	Evolinc_SR_gID_001224	1	5056882	5057774	Short read Evolinc	893	HC	AT1G14690	-1583	AT1G14700	809	NA	NA	NA	no	no	ND	ND	NA	no	No	No	NA	no	no	no	Homolog	Node2	NA	NA	no	NA	NA	no	ND	no	NA	no	NA	No	no
Evolinc_SR_tID_00010255	Evolinc_SR_gID_009836	1	5058086	5058531	Short read Evolinc TE overlap	446	LC	ND	ND	ND	ND	AT1TE16370	334	TE	ND	ND	ND	1	ND	ND	No	No	NA	no	no	no	ND	ND	ND	ND	no	no	no	no	Seedling	no	NA	no	NA	No	no
Evolinc_SR_tID_00010256	Evolinc_SR_gID_009837	1	5061225	5061465	Short read Evolinc	241	HC	AT1G14700	-85	AT1G14710	229	NA	NA	NA	no	no	ND	ND	NA	no	No	No	Yes	no	no	no	Homolog	Node1	NA	NA	no	NA	NA	no	ND	no	NA	no	NA	No	no
Evolinc_SR_tID_00010258	Evolinc_SR_gID_009839	1	5065269	5065493	Short read Evolinc Protein coding gene overlap	225	LC	ND	ND	ND	ND	AT1G14710	34	mRNA	ND	ND	ND	0.913241	ND	ND	No	No	NA	no	no	no	ND	ND	ND	ND	no	no	no	no	Male flower	no	NA	no	NA	No	no
Evolinc_SR_tID_00001263	Evolinc_SR_gID_001225	1	5066204	5066428	Short read Evolinc	225	HC	AT1G14710	-901	AT1G14720	97	NA	NA	NA	no	no	ND	ND	NA	no	No	No	NA	no	no	no	Homolog	Node2	Transcriptional_syntelog	Node4	no	NA	NA	no	ND	no	NA	no	NA	No	no
Evolinc_SR_tID_00010260	Evolinc_SR_gID_009841	1	5068920	5069313	Short read Evolinc	394	HC	AT1G14720	-243	AT1G14730	3718	NA	NA	NA	no	no	ND	0.985826	NA	no	No	No	NA	no	no	no	Homolog	Node4	Transcriptional_syntelog	Node4	no	NA	NA	no	Male flower	no	NA	no	NA	No	no
Evolinc_SR_tID_00010262	Evolinc_SR_gID_009843	1	5070522	5070787	Short read Evolinc	266	LC	AT1G14720	-1845	AT1G14730	2244	NA	NA	NA	no	no	ND	1	NA	no	No	No	Yes	no	no	no	Homolog	Node3	Transcriptional_syntelog	Node4	no	NA	NA	no	Leaf	no	NA	no	NA	No	no
Evolinc_SR_tID_00010263	Evolinc_SR_gID_009844	1	5071956	5072198	Short read Evolinc	243	HC	AT1G14720	-3279	AT1G14730	833	NA	NA	NA	no	no	ND	1	NA	no	No	No	NA	no	no	no	Species specific	Node0	NA	NA	no	NA	NA	no	Stem	no	NA	no	NA	No	no
Evolinc_SR_tID_00001265	Evolinc_SR_gID_001227	1	5072245	5072799	Short read Evolinc	555	HC	AT1G14720	-3568	AT1G14730	232	NA	NA	NA	no	no	ND	0.962016	NA	no	No	No	NA	no	no	no	Known lincRNA	Node4	NA	NA	no	NA	NA	no	Seed	no	NA	no	NA	No	no
Evolinc_SR_tID_00001266	Evolinc_SR_gID_001228	1	5077938	5079345	Short read Evolinc Protein coding gene overlap	1408	LC	ND	ND	ND	ND	AT1G14740	43	mRNA	ND	ND	ND	0.881479	ND	ND	No	No	NA	no	no	no	ND	ND	ND	ND	no	yes	no	no	Female flower	no	NA	no	NA	No	no
Evolinc_SR_tID_00001267	Evolinc_SR_gID_001229	1	5083447	5083713	Short read Evolinc TE overlap Protein coding gene overlap	267	LC	ND	ND	ND	ND	AT1TE16450	204	TE	ND	ND	ND	0.892882	ND	ND	No	No	NA	no	no	no	ND	ND	ND	ND	no	yes	no	no	Male flower	no	NA	no	NA	No	no
Evolinc_SR_tID_00010265	Evolinc_SR_gID_009846	1	5085867	5086086	Short read Evolinc	220	LC	AT1G14760	-604	AT1G14770	509	NA	NA	NA	no	no	ND	ND	NA	no	No	No	NA	no	no	no	Species specific	Node0	NA	NA	no	NA	NA	no	ND	no	NA	no	NA	No	no
Evolinc_SR_tID_00001268	Evolinc_SR_gID_001230	1	5088939	5089141	Short read Evolinc	203	HC	AT1G14770	-41	AT1G14780	1668	NA	NA	NA	no	no	ND	ND	NA	no	No	No	NA	no	no	no	Species specific	Node0	NA	NA	no	NA	NA	no	ND	no	NA	no	NA	No	no
Evolinc_SR_tID_00001271	Evolinc_SR_gID_001233	1	5104763	5105008	Short read Evolinc Protein coding gene overlap	246	LC	ND	ND	ND	ND	AT1G14810	87	mRNA	ND	ND	ND	0.853497	ND	ND	No	No	NA	no	no	no	ND	ND	ND	ND	no	no	no	no	Seedling	no	NA	no	NA	No	no
Evolinc_SR_tID_00001272	Evolinc_SR_gID_001234	1	5107110	5107341	Short read Evolinc	232	HC	AT1G14820	-3	AT1G14830	75	NA	NA	NA	no	no	ND	0.964163	NA	no	No	No	NA	no	no	no	Homolog	Node1	Transcriptional_syntelog	Node4	no	NA	NA	no	Seed	no	NA	no	NA	No	no
Evolinc_SR_tID_00001273	Evolinc_SR_gID_001235	1	5116313	5116525	Short read Evolinc Protein coding gene overlap	213	LC	ND	ND	ND	ND	AT1G14850	2	mRNA	ND	ND	flower	0.986307	ND	ND	No	No	NA	no	no	no	ND	ND	ND	ND	no	no	no	no	Flower	no	NA	no	NA	No	no
Evolinc_SR_tID_00001275	Evolinc_SR_gID_001237	1	5124196	5124482	Short read Evolinc	287	LC	AT1G14850	-637	AT1G14860	188	NA	NA	NA	no	no	ND	ND	NA	no	No	No	NA	no	no	no	Homolog	Node1	Transcriptional_syntelog	Node4	no	NA	NA	no	ND	no	NA	no	NA	No	no
Evolinc_SR_tID_00010272	Evolinc_SR_gID_009853	1	5126753	5127321	Short read Evolinc	569	HC	AT1G14860	-473	AT1G14870	1023	NA	NA	NA	no	no	ND	ND	PIPseq	no	No	No	Yes	no	no	no	Homolog	Node1	Transcriptional_syntelog	Node2	no	NA	NA	no	ND	no	NA	no	NA	No	no
Evolinc_SR_tID_00001276	Evolinc_SR_gID_001238	1	5127133	5127630	Short read Evolinc	498	LC	AT1G14860	-853	AT1G14870	714	NA	NA	NA	no	no	ND	ND	PIPseq	no	No	No	Yes	no	no	no	Species specific	Node0	NA	NA	no	NA	NA	no	ND	no	NA	no	NA	No	no
Evolinc_SR_tID_00001277	Evolinc_SR_gID_001239	1	5127789	5128122	Short read Evolinc	334	HC	AT1G14860	-1509	AT1G14870	222	NA	NA	NA	no	no	ND	0.986575	NA	no	No	No	NA	no	no	yes	Species specific	Node0	NA	NA	no	NA	NA	no	Leaf	no	NA	no	NA	No	no
AT1G05127.1	AT1G05127	1	5131512	5131859	Araport lincRNA (Ara_lncRNA)	348	HC	AT1G14870	-1781	AT1G14880	647	NA	NA	NA	no	no	ND	1	NA	no	No	No	Yes	no	no	no	Species specific	Node0	NA	NA	no	NA	NA	no	Leaf	no	NA	no	NA	No	no
Evolinc_SR_tID_00001281	Evolinc_SR_gID_001243	1	5135774	5136012	Short read Evolinc	239	LC	AT1G14880	-1914	AT1G14890	862	NA	NA	NA	no	no	ND	ND	NA	no	No	No	NA	no	no	no	Homolog	Node1	Transcriptional_syntelog	Node4	no	NA	NA	no	ND	no	NA	no	NA	No	no
Evolinc_SR_tID_00010277	Evolinc_SR_gID_009858	1	5136348	5136897	Short read Evolinc Protein coding gene overlap	550	LC	ND	ND	ND	ND	AT1G14890	23	mRNA	ND	ND	ND	1	ND	ND	No	No	NA	no	no	no	ND	ND	ND	ND	no	no	no	no	Flower	no	NA	no	NA	No	no
Evolinc_SR_tID_00010280	Evolinc_SR_gID_009861	1	5143799	5144004	Short read Evolinc	206	LC	AT1G14910	-64	AT1G14920	4978	NA	NA	NA	no	no	ND	0.979977	NA	no	No	No	NA	no	no	no	Homolog	Node1	NA	NA	no	NA	NA	no	Flower	no	NA	no	NA	No	no
Evolinc_SR_tID_00001282	Evolinc_SR_gID_001244	1	5144433	5144858	Short read Evolinc	426	LC	AT1G14910	-698	AT1G14920	4124	NA	NA	NA	no	no	ND	ND	NA	no	No	No	NA	no	no	no	Homolog	Node3	NA	NA	no	NA	NA	no	ND	no	NA	no	NA	No	no
Evolinc_SR_tID_00001283	Evolinc_SR_gID_001245	1	5144925	5145211	Short read Evolinc	287	LC	AT1G14910	-1190	AT1G14920	3771	NA	NA	NA	no	no	ND	ND	NA	no	No	No	Yes	no	no	no	Species specific	Node0	NA	NA	no	NA	NA	no	ND	no	NA	no	NA	No	no
AT1G05133.1	AT1G05133	1	5146658	5147266	Araport lincRNA (Ara_lncRNA)	609	HC	AT1G14910	-2923	AT1G14920	1716	NA	NA	NA	no	no	ND	0.905871	NA	no	No	No	Yes	no	no	no	Homolog	Node1	NA	NA	no	yes	yes	yes	Leaf	no	NA	no	NA	Yes	yes
Evolinc_SR_tID_00010285	Evolinc_SR_gID_009866	1	5148836	5149128	Short read Evolinc Protein coding gene overlap	293	LC	ND	ND	ND	ND	AT1G14920	146	mRNA	ND	ND	seedling	0.970428	ND	ND	No	No	NA	no	no	no	ND	ND	ND	ND	no	no	no	no	Flower	no	NA	no	NA	No	no
Evolinc_SR_tID_00001288	Evolinc_SR_gID_001250	1	5151463	5152239	Short read Evolinc	756	HC	AT1G14920	-48	AT1G14930	24	NA	NA	NA	no	no	ND	0.968539	NA	no	No	No	Yes	no	no	no	Known Gene	Node2	NA	NA	no	NA	NA	no	Seed	no	NA	no	NA	No	no
Evolinc_SR_tID_00010288	Evolinc_SR_gID_009869	1	5155814	5156212	Short read Evolinc	399	LC	AT1G14940	-250	AT1G14950	1124	NA	NA	NA	no	no	ND	0.971736	NA	no	No	No	NA	no	no	no	Known Gene	Node1	NA	NA	no	NA	NA	no	Fruit	no	NA	no	NA	No	no
Evolinc_SR_tID_00001289	Evolinc_SR_gID_001251	1	5161051	5161948	Short read Evolinc Protein coding gene overlap	825	LC	ND	ND	ND	ND	AT1G14970	303	mRNA	ND	ND	ND	0.949098	ND	ND	No	No	NA	no	no	no	ND	ND	ND	ND	no	no	yes	no	Seed	no	NA	no	NA	No	no
Evolinc_SR_tID_00010291	Evolinc_SR_gID_009872	1	5165253	5165476	Short read Evolinc	224	HC	AT1G14970	-72	AT1G14980	13	NA	NA	NA	no	no	ND	0.911607	NA	no	No	No	NA	no	no	no	Homolog	Node1	NA	NA	no	NA	NA	no	Fruit	no	NA	no	NA	Yes	yes
Evolinc_SR_tID_00010294	Evolinc_SR_gID_009875	1	5170875	5171172	Short read Evolinc	298	HC	AT1G15000	-809	AT1G15010	9	NA	NA	NA	no	no	ND	0.994932	NA	no	No	No	NA	no	no	no	Homolog	Node3	Transcriptional_syntelog	Node4	no	NA	NA	no	Male flower	no	NA	no	NA	No	no
Evolinc_SR_tID_00001291	Evolinc_SR_gID_001253	1	5176501	5176729	Short read Evolinc	229	LC	AT1G15020	-22	AT1G15030	751	NA	NA	NA	yes	no	ND	1	NA	no	No	No	NA	no	no	no	Species specific	Node0	NA	NA	no	NA	NA	no	Male flower	no	NA	no	NA	No	no
Evolinc_SR_tID_00010295	Evolinc_SR_gID_009876	1	5176701	5177450	Short read Evolinc	750	HC	AT1G15020	-222	AT1G15030	30	NA	NA	NA	yes	no	ND	0.962493	PIPseq	no	No	No	NA	no	no	no	Homolog	Node2	NA	NA	no	NA	yes	no	Seed	no	NA	no	NA	No	yes
Evolinc_SR_tID_00001293	Evolinc_SR_gID_001255	1	5190200	5190635	Short read Evolinc	436	LC	AT1G15080	-527	AT1G15085	1584	NA	NA	NA	no	no	ND	ND	NA	no	No	No	NA	no	no	no	Homolog	Node4	NA	NA	no	NA	NA	no	ND	no	NA	no	NA	No	no
Evolinc_SR_tID_00001294	Evolinc_SR_gID_001256	1	5190753	5191203	Short read Evolinc	451	HC	AT1G15080	-1080	AT1G15085	1016	NA	NA	NA	no	no	ND	ND	NA	no	No	No	NA	no	no	no	Known lincRNA	Node4	NA	NA	no	NA	NA	no	ND	no	NA	no	NA	No	no
AT1G05153.1	AT1G05153	1	5191674	5192677	Araport lncRNA Protein coding gene overlap	286	LC	ND	ND	ND	ND	AT1G15085	458	mRNA	ND	ND	seedling	0.769849	ND	ND	No	No	NA	no	no	no	ND	ND	ND	ND	no	yes	yes	no	Root	no	NA	no	NA	No	yes
Evolinc_SR_tID_00010300	Evolinc_SR_gID_009881	1	5195064	5195510	Short read Evolinc	447	LC	AT1G15100	-850	AT1G15110	3430	NA	NA	NA	no	no	ND	0.996175	NA	no	No	No	NA	no	no	no	Species specific	Node0	NA	NA	no	NA	NA	no	Male flower	no	NA	no	NA	No	no
Evolinc_SR_tID_00010301	Evolinc_SR_gID_009882	1	5196956	5197255	Short read Evolinc	300	HC	AT1G15100	-2742	AT1G15110	1685	NA	NA	NA	no	no	ND	ND	NA	no	No	No	Yes	no	no	no	Known lincRNA	Node4	NA	NA	no	NA	NA	no	ND	no	NA	no	NA	No	no
Evolinc_SR_tID_00001296	Evolinc_SR_gID_001258	1	5197915	5198240	Short read Evolinc TE overlap	326	LC	ND	ND	ND	ND	AT1TE16810	325	TE	ND	ND	ND	ND	ND	ND	No	No	NA	no	no	no	ND	ND	ND	ND	no	no	no	no	ND	no	NA	no	NA	No	no
Evolinc_SR_tID_00010302	Evolinc_SR_gID_009883	1	5202228	5202433	Short read Evolinc Protein coding gene overlap	206	LC	ND	ND	ND	ND	AT1G15110	87	mRNA	ND	ND	ND	0.965092	ND	ND	No	No	NA	no	no	no	ND	ND	ND	ND	no	no	no	no	Male flower	no	NA	no	NA	No	no
Evolinc_SR_tID_00010303	Evolinc_SR_gID_009884	1	5204286	5204502	Short read Evolinc Protein coding gene overlap	217	LC	ND	ND	ND	ND	AT1G15120	208	mRNA	ND	ND	ND	1	ND	ND	No	No	NA	no	no	no	ND	ND	ND	ND	no	no	no	no	Stem	no	NA	no	NA	No	yes
Evolinc_SR_tID_00010305	Evolinc_SR_gID_009886	1	5214865	5215251	Short read Evolinc Protein coding gene overlap	387	LC	ND	ND	ND	ND	AT1G15150	177	mRNA	ND	ND	ND	0.945558	ND	ND	No	No	NA	no	no	no	ND	ND	ND	ND	no	no	no	no	Seed	no	NA	no	NA	No	no
Evolinc_SR_tID_00001299	Evolinc_SR_gID_001261	1	5220189	5220635	Short read Evolinc Protein coding gene overlap	447	LC	ND	ND	ND	ND	AT1G15170	232	mRNA	ND	ND	ND	0.903166	ND	ND	No	No	NA	no	no	no	ND	ND	ND	ND	no	no	no	no	Stem	no	NA	no	NA	No	no
Evolinc_SR_tID_00010309	Evolinc_SR_gID_009890	1	5237668	5237907	Short read Evolinc	240	LC	AT1G15210	-782	AT1G15215	137	NA	NA	NA	no	no	ND	1	NA	no	No	No	NA	no	no	no	Species specific	Node0	NA	NA	no	NA	NA	no	Flower	no	NA	no	NA	No	no
AT1G05157.1	AT1G05157	1	5280264	5281274	Araport lincRNA NTR	ND	HC	AT1G15350	-387	AT1G15360	1994	NA	NA	NA	no	no	ND	ND	ND	no	No	No	NA	yes	no	no	ND	ND	ND	ND	no	ND	ND	no	ND	no	NA	no	NA	No	no
Evolinc_SR_tID_00001307	Evolinc_SR_gID_001269	1	5284685	5284965	Short read Evolinc Protein coding gene overlap	281	LC	ND	ND	ND	ND	AT1G15360	51	mRNA	ND	ND	ND	0.988246	ND	ND	No	No	NA	no	no	no	ND	ND	ND	ND	no	no	no	no	Flower	no	NA	no	NA	No	no
Evolinc_SR_tID_00010318	Evolinc_SR_gID_009899	1	5288678	5288900	Short read Evolinc	223	HC	AT1G15370	-38	AT1G15380	1682	NA	NA	NA	no	no	ND	0.970932	NA	no	No	No	NA	no	no	no	Species specific	Node0	NA	NA	no	NA	NA	no	Seedling	no	NA	no	NA	Yes	yes
Evolinc_SR_tID_00001309	Evolinc_SR_gID_001271	1	5289904	5290266	Short read Evolinc	363	LC	AT1G15370	-1264	AT1G15380	316	NA	NA	NA	no	no	ND	0.98639	NA	no	No	No	NA	no	no	no	Homolog	Node1	Transcriptional_syntelog	Node4	no	NA	NA	no	Male flower	no	NA	no	NA	Yes	no
Evolinc_SR_tID_00001310	Evolinc_SR_gID_001272	1	5297166	5297722	Short read Evolinc	557	HC	AT1G15400	-91	AT1G15410	602	NA	NA	NA	no	no	ND	0.978102	NA	no	No	No	NA	no	no	no	Homolog	Node2	Transcriptional_syntelog	Node4	no	NA	NA	no	Male flower	no	NA	no	NA	No	no
AT1G15405.1	AT1G15405	1	5297875	5298166	Araport lincRNA (Ara_long_ncRNA)	292	HC	AT1G15400	-800	AT1G15410	158	NA	NA	NA	no	no	flower	0.348258	PIPseq	no	No	No	NA	no	yes	yes	Known Gene	Node6	NA	NA	no	yes	yes	no	Seed	yes	Cis	no	NA	Yes	yes
Evolinc_SR_tID_00001313	Evolinc_SR_gID_001275	1	5314140	5314358	Short read Evolinc	219	HC	AT1G15460	-12	AT1G15470	1141	NA	NA	NA	no	no	ND	0.95837	NA	no	No	No	NA	no	no	no	Homolog	Node1	Transcriptional_syntelog	Node4	no	yes	NA	no	Male flower	no	NA	no	NA	No	yes
Evolinc_SR_tID_00010323	Evolinc_SR_gID_009904	1	5314955	5315196	Short read Evolinc	242	LC	AT1G15460	-827	AT1G15470	303	NA	NA	NA	no	no	ND	1	NA	no	No	No	NA	no	no	no	Homolog	Node1	Transcriptional_syntelog	Node4	no	NA	NA	no	Seed	no	NA	no	NA	No	no
Evolinc_SR_tID_00001315	Evolinc_SR_gID_001277	1	5324983	5326203	Short read Evolinc	1221	LC	AT1G15490	-1088	AT1G15500	87	NA	NA	NA	yes	no	ND	0.824073	NA	no	No	No	NA	no	no	no	Homolog	Node2	NA	NA	no	yes	yes	no	Leaf	no	NA	no	NA	Yes	no
Evolinc_SR_tID_00001318	Evolinc_SR_gID_001280	1	5338527	5339156	Short read Evolinc	232	HC	AT1G15520	-201	AT1G15530	805	NA	NA	NA	no	no	ND	ND	NA	no	No	No	NA	no	no	no	Homolog	Node1	Transcriptional_syntelog	Node4	no	NA	NA	no	ND	no	NA	no	NA	No	no
Evolinc_SR_tID_00001319	Evolinc_SR_gID_001281	1	5339364	5339925	Short read Evolinc	562	HC	AT1G15520	-1038	AT1G15530	36	NA	NA	NA	no	no	ND	0.747545	NA	no	No	No	NA	no	no	no	Homolog	Node1	Transcriptional_syntelog	Node4	no	NA	NA	no	Seed	no	NA	no	NA	Yes	no
AT1G08915.1	AT1G08915	1	5339715	5339922	Araport lincRNA NTR	ND	HC	AT1G15520	-1389	AT1G15530	39	NA	NA	NA	no	no	ND	ND	ND	no	No	No	NA	no	no	no	ND	ND	ND	ND	no	ND	ND	no	ND	no	NA	no	NA	No	no
Evolinc_SR_tID_00001320	Evolinc_SR_gID_001282	1	5342000	5342552	Short read Evolinc Protein coding gene overlap	553	LC	ND	ND	ND	ND	AT1G15540	462	mRNA	ND	ND	flower	0.777109	ND	ND	No	No	NA	no	no	no	ND	ND	ND	ND	no	yes	no	no	Seed	no	NA	no	NA	No	no
Evolinc_SR_tID_00001322	Evolinc_SR_gID_001284	1	5343813	5344078	Short read Evolinc Protein coding gene overlap	266	LC	ND	ND	ND	ND	AT1G15540	63	mRNA	ND	ND	ND	1	ND	ND	No	No	Yes	no	no	no	ND	ND	ND	ND	no	no	no	no	Root	no	NA	no	NA	No	no
Evolinc_SR_tID_00001323	Evolinc_SR_gID_001285	1	5346340	5346555	Short read Evolinc Protein coding gene overlap	216	LC	ND	ND	ND	ND	AT1G15550	2	mRNA	ND	ND	ND	0.985988	ND	ND	No	No	NA	no	no	no	ND	ND	ND	ND	yes	no	no	no	Seedling	no	NA	no	NA	No	no
Evolinc_SR_tID_00010333	Evolinc_SR_gID_009914	1	5348376	5349055	Short read Evolinc	680	HC	AT1G15550	-2034	AT1G15560	3600	NA	NA	NA	no	no	ND	ND	NA	no	No	No	Yes	no	no	no	Known lincRNA	Node4	NA	NA	no	NA	NA	no	ND	no	NA	no	NA	No	no
Evolinc_SR_tID_00001325	Evolinc_SR_gID_001287	1	5349239	5349573	Short read Evolinc	335	LC	AT1G15550	-2897	AT1G15560	3082	NA	NA	NA	no	no	ND	ND	NA	no	No	No	Yes	no	no	no	Species specific	Node0	NA	NA	no	NA	NA	no	ND	no	NA	no	NA	No	no
Evolinc_SR_tID_00010334	Evolinc_SR_gID_009915	1	5350402	5351067	Short read Evolinc	666	HC	AT1G15550	-4060	AT1G15560	1588	NA	NA	NA	no	no	ND	ND	NA	no	No	No	Yes	no	no	no	Known lincRNA	Node4	NA	NA	no	NA	NA	no	ND	no	NA	no	NA	No	no
Evolinc_SR_tID_00001328	Evolinc_SR_gID_001290	1	5354759	5355040	Short read Evolinc	282	HC	AT1G15560	-445	AT1G15570	6825	NA	NA	NA	no	no	ND	0.978037	NA	no	No	No	NA	no	no	yes	Species specific	Node0	NA	NA	no	NA	NA	no	Flower	no	NA	no	NA	No	no
AT1G05167.1	AT1G05167	1	5355737	5356794	Araport lincRNA NTR	ND	HC	AT1G15560	-1423	AT1G15570	5071	NA	NA	NA	no	no	ND	ND	ND	no	No	No	NA	no	no	yes	ND	ND	ND	ND	no	ND	ND	no	ND	no	NA	no	NA	No	no
AT1G05167.2	AT1G05167	1	5355848	5356794	Araport lincRNA NTR	ND	HC	AT1G15560	-1534	AT1G15570	5071	NA	NA	NA	no	no	ND	ND	ND	no	No	No	NA	no	no	yes	ND	ND	ND	ND	no	ND	ND	no	ND	no	NA	no	NA	No	no
AT1G05173.1	AT1G05173	1	5356374	5356587	Poor support Araport lincRNA	214	HC	AT1G15560	-2060	AT1G15570	5278	NA	NA	NA	no	no	ND	0.841714	NA	no	No	No	NA	no	no	no	Homolog	Node5	NA	NA	no	yes	NA	no	Male flower	no	NA	no	NA	No	yes
Evolinc_SR_tID_00010337	Evolinc_SR_gID_009917	1	5357776	5358010	Short read Evolinc	235	LC	AT1G15560	-3462	AT1G15570	3855	NA	NA	NA	no	no	ND	ND	NA	no	No	No	NA	no	no	no	Species specific	Node0	NA	NA	no	NA	NA	no	ND	no	NA	no	NA	No	no
Evolinc_SR_tID_00001331	Evolinc_SR_gID_001292	1	5357900	5358140	Short read Evolinc	241	LC	AT1G15560	-3586	AT1G15570	3725	NA	NA	NA	no	no	ND	ND	NA	no	No	No	NA	no	no	no	Homolog	Node1	NA	NA	no	NA	NA	no	ND	no	NA	no	NA	No	no
Evolinc_SR_tID_00001332	Evolinc_SR_gID_001293	1	5358277	5358578	Short read Evolinc	302	LC	AT1G15560	-3963	AT1G15570	3287	NA	NA	NA	no	no	ND	ND	NA	no	No	No	NA	no	no	no	Homolog	Node1	NA	NA	no	NA	NA	no	ND	no	NA	no	NA	No	no
Evolinc_SR_tID_00010338	Evolinc_SR_gID_009918	1	5358575	5358925	Short read Evolinc	351	LC	AT1G15560	-4261	AT1G15570	2940	NA	NA	NA	no	no	ND	ND	NA	no	No	No	NA	no	no	no	Species specific	Node0	NA	NA	no	NA	NA	no	ND	no	NA	no	NA	No	no
Evolinc_SR_tID_00001333	Evolinc_SR_gID_001294	1	5359606	5360292	Short read Evolinc	687	HC	AT1G15560	-5292	AT1G15570	1573	NA	NA	NA	no	no	ND	ND	NA	no	No	No	Yes	no	no	no	Homolog	Node2	NA	NA	no	NA	NA	no	ND	no	NA	no	NA	No	no
Evolinc_SR_tID_00001334	Evolinc_SR_gID_001295	1	5360693	5361834	Short read Evolinc	1142	LC	AT1G15560	-6379	AT1G15570	31	NA	NA	NA	no	no	ND	0.90148	NA	no	No	No	Yes	no	no	no	Homolog	Node4	NA	NA	no	NA	NA	no	Flower	no	NA	no	NA	No	no
Evolinc_SR_tID_00010341	Evolinc_SR_gID_009921	1	5373264	5373474	Short read Evolinc Protein coding gene overlap	211	LC	ND	ND	ND	ND	AT1G15620	15	mRNA	ND	ND	seedling	0.977697	ND	ND	No	No	NA	no	no	no	ND	ND	ND	ND	no	no	no	no	Flower	no	NA	no	NA	No	no
Evolinc_SR_tID_00010342	Evolinc_SR_gID_009922	1	5374720	5376029	Short read Evolinc Protein coding gene overlap	1132	LC	ND	ND	ND	ND	AT1G15625	1155	mRNA	ND	ND	ND	0.971667	ND	ND	No	No	NA	no	no	no	ND	ND	ND	ND	no	yes	yes	no	Leaf	no	NA	no	NA	No	no
Evolinc_SR_tID_00001338	Evolinc_SR_gID_001299	1	5376294	5376573	Short read Evolinc	280	LC	AT1G15625	-384	AT1G15630	220	NA	NA	NA	no	no	ND	ND	NA	no	No	No	NA	no	no	no	Species specific	Node0	NA	NA	no	NA	NA	no	ND	no	NA	no	NA	No	no
Evolinc_SR_tID_00010344	Evolinc_SR_gID_009924	1	5380171	5380641	Short read Evolinc Protein coding gene overlap	471	LC	ND	ND	ND	ND	AT1G15640	58	mRNA	ND	ND	ND	0.983181	ND	ND	No	No	NA	no	no	no	ND	ND	ND	ND	no	no	no	no	Root	no	NA	no	NA	No	no
Evolinc_SR_tID_00001342	Evolinc_SR_gID_001303	1	5380668	5380904	Short read Evolinc	237	HC	AT1G15640	-429	AT1G15660	128	NA	NA	NA	no	no	ND	ND	NA	no	No	No	NA	no	no	yes	Species specific	Node0	NA	NA	no	NA	NA	no	ND	no	NA	no	NA	No	no
Evolinc_SR_tID_00010345	Evolinc_SR_gID_009925	1	5385517	5385726	Short read Evolinc	210	HC	AT1G15660	-137	AT1G15670	4226	NA	NA	NA	no	no	ND	0.99205	NA	no	No	No	NA	no	no	no	Species specific	Node0	NA	NA	no	NA	NA	no	Fruit	no	NA	no	NA	No	no
Evolinc_SR_tID_00010346	Evolinc_SR_gID_009926	1	5385977	5386258	Short read Evolinc	282	LC	AT1G15660	-597	AT1G15670	3694	NA	NA	NA	no	no	ND	1	NA	no	Yes	No	Yes	no	no	no	Homolog	Node1	Transcriptional_syntelog	Node4	no	NA	NA	no	Flower	no	NA	no	NA	No	no
Evolinc_SR_tID_00010347	Evolinc_SR_gID_009927	1	5387416	5387691	Short read Evolinc	276	LC	AT1G15660	-2036	AT1G15670	2261	NA	NA	NA	no	no	ND	1	NA	no	No	No	NA	no	no	no	Homolog	Node1	Transcriptional_syntelog	Node4	no	NA	NA	no	Male flower	no	NA	no	NA	No	no
Evolinc_SR_tID_00010348	Evolinc_SR_gID_009928	1	5387758	5388276	Short read Evolinc	519	HC	AT1G15660	-2378	AT1G15670	1676	NA	NA	NA	no	no	ND	ND	NA	no	No	No	Yes	no	no	no	Species specific	Node0	NA	NA	no	NA	NA	no	ND	no	NA	no	NA	No	no
Evolinc_SR_tID_00001344	Evolinc_SR_gID_001305	1	5389515	5389840	Short read Evolinc	326	HC	AT1G15660	-4135	AT1G15670	112	NA	NA	NA	no	no	ND	0.987052	NA	no	No	No	NA	no	no	yes	Species specific	Node0	NA	NA	no	NA	NA	no	Seed	no	NA	no	NA	No	no
Evolinc_SR_tID_00010349	Evolinc_SR_gID_009929	1	5391647	5392037	Short read Evolinc TE overlap Protein coding gene overlap	391	LC	ND	ND	ND	ND	AT1TE17415	390	TE	ND	ND	ND	ND	ND	ND	No	No	NA	no	no	yes	ND	ND	ND	ND	no	no	no	no	ND	no	NA	no	NA	No	no
Evolinc_SR_tID_00010350	Evolinc_SR_gID_009930	1	5392465	5393183	Short read Evolinc	719	HC	AT1G15670	-793	AT1G15680	224	NA	NA	NA	no	no	ND	0.997558	NA	no	No	No	NA	no	no	yes	Species specific	Node0	NA	NA	no	NA	NA	no	Seed	no	NA	no	NA	No	no
Evolinc_SR_tID_00010351	Evolinc_SR_gID_009931	1	5395335	5395792	Short read Evolinc	458	HC	AT1G15680	-696	AT1G15690	3134	NA	NA	NA	no	no	ND	ND	NA	no	No	No	NA	no	no	yes	Species specific	Node0	NA	NA	no	NA	NA	no	ND	no	NA	no	NA	No	no
AT1G05177.1	AT1G05177	1	5396178	5396631	Araport lincRNA (Ara_lncRNA)	454	HC	AT1G15680	-1539	AT1G15690	2295	NA	NA	NA	no	no	ND	0.959474	NA	no	No	No	Yes	no	no	no	Homolog	Node4	NA	NA	no	NA	NA	no	Seed	no	NA	no	NA	No	no
Evolinc_SR_tID_00010353	Evolinc_SR_gID_009933	1	5397719	5397975	Short read Evolinc	257	HC	AT1G15680	-3080	AT1G15690	951	NA	NA	NA	no	no	ND	0.974225	NA	no	No	No	NA	no	no	no	Homolog	Node1	NA	NA	no	NA	NA	no	Fruit	no	NA	no	NA	Yes	no
Evolinc_SR_tID_00010354	Evolinc_SR_gID_009934	1	5398066	5398957	Short read Evolinc Protein coding gene overlap	892	LC	ND	ND	ND	ND	AT1G15690	31	mRNA	ND	ND	ND	0.952499	ND	ND	No	No	NA	no	no	no	ND	ND	ND	ND	no	yes	no	no	Male flower	no	NA	no	NA	No	no
Evolinc_SR_tID_00010355	Evolinc_SR_gID_009935	1	5404039	5404260	Short read Evolinc Protein coding gene overlap	222	LC	ND	ND	ND	ND	AT1G15710	130	mRNA	ND	ND	ND	0.929492	ND	ND	No	No	NA	no	no	no	ND	ND	ND	ND	no	no	no	no	Stem	no	NA	no	NA	No	no
AT1G05193.1	AT1G05193	1	5410578	5410827	Araport lincRNA (Ara_lncRNA)	250	HC	AT1G15730	-535	AT1G15740	81	NA	NA	NA	no	no	ND	ND	NA	no	No	No	NA	no	no	no	Homolog	Node1	NA	NA	no	NA	NA	no	ND	no	NA	no	NA	No	no
AT1G05197.1	AT1G05197	1	5421188	5421431	Araport lincRNA (Ara_lncRNA)	244	HC	AT1G15750	-155	AT1G15757	2811	NA	NA	NA	no	no	ND	0.987512	NA	no	No	No	NA	no	no	no	Known lincRNA	Node4	NA	NA	yes	NA	NA	no	Fruit	no	NA	no	NA	No	no
Evolinc_SR_tID_00010359	Evolinc_SR_gID_009939	1	5422113	5422410	Short read Evolinc	298	HC	AT1G15750	-1080	AT1G15757	1832	NA	NA	NA	no	no	ND	ND	NA	no	No	No	NA	no	no	no	Known lincRNA	Node4	NA	NA	no	NA	NA	no	ND	no	NA	no	NA	No	no
Evolinc_SR_tID_00001353	Evolinc_SR_gID_001314	1	5422530	5422809	Short read Evolinc TE overlap	280	LC	ND	ND	ND	ND	AT1TE17515	279	TE	ND	ND	ND	ND	ND	ND	No	No	NA	no	no	no	ND	ND	ND	ND	no	no	no	no	ND	no	NA	no	NA	No	no
Evolinc_SR_tID_00001354	Evolinc_SR_gID_001315	1	5423086	5423341	Short read Evolinc	256	LC	AT1G15750	-2053	AT1G15757	901	NA	NA	NA	no	no	ND	0.973833	NA	no	No	No	Yes	no	no	no	Homolog	Node2	Transcriptional_syntelog	Node4	no	NA	NA	no	Male flower	no	NA	no	NA	No	no
Evolinc_SR_tID_00010360	Evolinc_SR_gID_009940	1	5423341	5423588	Short read Evolinc	248	LC	AT1G15750	-2308	AT1G15757	654	NA	NA	NA	no	no	ND	1	NA	no	No	No	Yes	no	no	no	Homolog	Node1	Transcriptional_syntelog	Node4	no	NA	NA	no	Fruit	no	NA	no	NA	No	no
Evolinc_SR_tID_00010361	Evolinc_SR_gID_009941	1	5424838	5425114	Short read Evolinc	277	LC	AT1G15757	-259	AT1G15760	502	NA	NA	NA	no	no	ND	ND	NA	no	No	No	NA	no	no	no	Homolog	Node1	NA	NA	no	NA	NA	no	ND	no	NA	no	NA	No	no
Evolinc_SR_tID_00001355	Evolinc_SR_gID_001316	1	5425063	5425266	Short read Evolinc	204	HC	AT1G15757	-484	AT1G15760	350	NA	NA	NA	no	no	ND	1	NA	no	No	No	NA	no	no	no	Homolog	Node1	NA	NA	no	NA	NA	no	Female flower	no	NA	no	NA	No	no
Evolinc_SR_tID_00001357	Evolinc_SR_gID_001318	1	5440206	5441052	Short read Evolinc	753	HC	AT1G15790	-75	AT1G15800	20	NA	NA	NA	no	no	ND	0.963365	NA	no	No	No	NA	yes	no	no	Known Gene	Node2	Transcriptional_syntelog	Node4	no	NA	yes	no	Seed	no	NA	no	NA	No	no
Evolinc_SR_tID_00010365	Evolinc_SR_gID_009945	1	5450178	5450618	Short read Evolinc Protein coding gene overlap	441	LC	ND	ND	ND	ND	AT1G15830	439	mRNA	ND	ND	ND	0.995551	ND	ND	No	No	NA	yes	no	no	ND	ND	ND	ND	no	no	no	no	Seed	no	NA	no	NA	No	yes
Evolinc_SR_tID_00001361	Evolinc_SR_gID_001322	1	5464969	5465284	Short read Evolinc Protein coding gene overlap	316	LC	ND	ND	ND	ND	AT1G15910	33	mRNA	ND	ND	ND	0.966286	ND	ND	No	No	NA	no	no	no	ND	ND	ND	ND	no	no	no	no	Stem	no	NA	no	NA	No	no
Evolinc_SR_tID_00010366	Evolinc_SR_gID_009946	1	5469185	5469387	Short read Evolinc Protein coding gene overlap	203	LC	ND	ND	ND	ND	AT1G15920	132	mRNA	ND	ND	ND	0.946044	ND	ND	No	No	NA	no	no	no	ND	ND	ND	ND	no	no	no	no	Male flower	no	NA	no	NA	No	no
Evolinc_SR_tID_00010367	Evolinc_SR_gID_009947	1	5473274	5473496	Short read Evolinc Protein coding gene overlap	223	LC	ND	ND	ND	ND	AT1G15940	137	mRNA	ND	ND	ND	0.840603	ND	ND	No	No	NA	no	no	no	ND	ND	ND	ND	no	no	no	no	Flower	no	NA	no	NA	No	no
Evolinc_SR_tID_00001366	Evolinc_SR_gID_001327	1	5485159	5486105	Short read Evolinc Protein coding gene overlap	947	LC	ND	ND	ND	ND	AT1G15960	946	mRNA	ND	ND	ND	ND	ND	ND	No	No	NA	no	no	no	ND	ND	ND	ND	no	no	no	no	ND	no	NA	no	NA	No	no
Evolinc_SR_tID_00001367	Evolinc_SR_gID_001328	1	5488888	5489108	Short read Evolinc Protein coding gene overlap	221	LC	ND	ND	ND	ND	AT1G15970	220	mRNA	ND	ND	ND	1	ND	ND	No	No	NA	no	no	no	ND	ND	ND	ND	no	no	no	no	Flower	no	NA	no	NA	No	no
Evolinc_SR_tID_00001369	Evolinc_SR_gID_001330	1	5493921	5494149	Short read Evolinc Protein coding gene overlap	229	LC	ND	ND	ND	ND	AT1G15990	228	mRNA	ND	ND	ND	0.938982	ND	ND	No	No	NA	no	no	no	ND	ND	ND	ND	no	yes	no	no	Male flower	no	NA	no	NA	No	yes
Evolinc_SR_tID_00010371	Evolinc_SR_gID_009951	1	5494053	5494314	Short read Evolinc Protein coding gene overlap	262	LC	ND	ND	ND	ND	AT1G15990	139	mRNA	ND	ND	ND	0.964044	ND	ND	No	No	NA	no	no	no	ND	ND	ND	ND	no	no	no	no	Male flower	no	NA	no	NA	No	no
Evolinc_SR_tID_00010375	Evolinc_SR_gID_009955	1	5507898	5508204	Short read Evolinc	307	LC	AT1G16040	-839	AT1G16060	107	NA	NA	NA	no	no	ND	0.979823	NA	no	No	No	NA	no	no	no	Known Gene	Node4	NA	NA	no	NA	NA	no	Leaf	no	NA	no	NA	No	no
Evolinc_SR_tID_00010376	Evolinc_SR_gID_009956	1	5513907	5514182	Short read Evolinc Protein coding gene overlap	276	LC	ND	ND	ND	ND	AT1G16070	73	mRNA	ND	ND	ND	0.849943	ND	ND	No	No	NA	no	no	no	ND	ND	ND	ND	no	no	no	no	Seed	no	NA	no	NA	No	no
AT1G05217.1	AT1G05217	1	5521653	5521896	Araport lincRNA (Ara_lncRNA)	244	HC	AT1G16110	-724	AT1G16120	706	NA	NA	NA	no	no	flower	0.78765	NA	no	No	No	NA	no	no	no	Known Gene	Node1	NA	NA	no	yes	NA	no	Fruit	no	NA	no	NA	No	yes
Evolinc_SR_tID_00010379	Evolinc_SR_gID_009958	1	5524999	5525398	Short read Evolinc Protein coding gene overlap	400	LC	ND	ND	ND	ND	AT1G16120	399	mRNA	ND	ND	ND	0.991415	ND	ND	No	No	NA	no	no	no	ND	ND	ND	ND	no	no	no	no	Seedling	no	NA	no	NA	No	no
Evolinc_SR_tID_00010380	Evolinc_SR_gID_009959	1	5528298	5528742	Short read Evolinc	445	HC	AT1G16130	-86	AT1G16150	3556	NA	NA	NA	no	no	ND	0.961123	NA	no	No	No	NA	no	no	no	Species specific	Node0	NA	NA	no	NA	yes	no	Stem	no	NA	no	NA	No	no
Evolinc_SR_tID_00010381	Evolinc_SR_gID_009960	1	5532039	5532386	Short read Evolinc Protein coding gene overlap	348	LC	ND	ND	ND	ND	AT1G16150	88	mRNA	ND	ND	ND	0.988497	ND	ND	No	No	NA	no	no	no	ND	ND	ND	ND	no	no	no	no	Seed	no	NA	no	NA	No	no
Evolinc_SR_tID_00010382	Evolinc_SR_gID_009961	1	5534896	5535698	Short read Evolinc Protein coding gene overlap	698	LC	ND	ND	ND	ND	AT1G16150	164	mRNA	ND	ND	ND	ND	ND	ND	No	No	NA	no	no	no	ND	ND	ND	ND	no	no	no	no	ND	no	NA	no	NA	No	no
Evolinc_SR_tID_00001381	Evolinc_SR_gID_001341	1	5538332	5538668	Short read Evolinc Protein coding gene overlap	337	LC	ND	ND	ND	ND	AT1G16170	2	mRNA	ND	ND	ND	0.933459	ND	ND	No	No	NA	no	no	no	ND	ND	ND	ND	no	no	no	no	Male flower	no	NA	no	NA	No	no
Evolinc_SR_tID_00010385	Evolinc_SR_gID_009964	1	5547607	5547917	Short read Evolinc Protein coding gene overlap	311	LC	ND	ND	ND	ND	AT1G16210	146	mRNA	ND	ND	ND	0.985328	ND	ND	No	No	NA	no	no	no	ND	ND	ND	ND	no	no	no	no	Male flower	no	NA	no	NA	No	no
Evolinc_SR_tID_00010386	Evolinc_SR_gID_009965	1	5547977	5548206	Short read Evolinc	230	LC	AT1G16210	-224	AT1G16220	56	NA	NA	NA	no	no	ND	1	NA	no	No	No	NA	no	no	no	Species specific	Node0	NA	NA	no	NA	NA	no	Flower	no	NA	no	NA	No	no
Evolinc_SR_tID_00010387	Evolinc_SR_gID_009966	1	5548258	5548652	Short read Evolinc Protein coding gene overlap	395	LC	ND	ND	ND	ND	AT1G16220	390	mRNA	ND	ND	ND	0.649877	ND	ND	No	No	NA	no	no	no	ND	ND	ND	ND	no	yes	no	no	Seed	no	NA	no	NA	No	no
Evolinc_SR_tID_00001384	Evolinc_SR_gID_001344	1	5552134	5552401	Short read Evolinc Protein coding gene overlap	219	LC	ND	ND	ND	ND	AT1G16225	245	mRNA	ND	ND	ND	0.975867	ND	ND	No	No	NA	no	no	no	ND	ND	ND	ND	no	no	no	no	Root	no	NA	no	NA	No	no
AT1G05223.1	AT1G05223	1	5552868	5553111	Araport lincRNA (Ara_lncRNA)	244	HC	AT1G16225	-454	AT1G16230	356	NA	NA	NA	no	no	ND	ND	NA	no	No	No	NA	no	no	no	Homolog	Node1	NA	NA	no	NA	NA	no	ND	no	NA	no	NA	No	no
Evolinc_SR_tID_00010388	Evolinc_SR_gID_009967	1	5554730	5555001	Short read Evolinc Protein coding gene overlap	272	LC	ND	ND	ND	ND	AT1G16240	158	mRNA	ND	ND	ND	0.986294	ND	ND	No	No	NA	no	no	no	ND	ND	ND	ND	no	no	no	no	Flower	no	NA	no	NA	No	no
Evolinc_SR_tID_00010390	Evolinc_SR_gID_009969	1	5562260	5563050	Short read Evolinc Protein coding gene overlap	791	LC	ND	ND	ND	ND	AT1G16270	189	mRNA	ND	ND	ND	0.977812	ND	ND	No	No	NA	no	no	no	ND	ND	ND	ND	yes	no	no	no	Male flower	no	NA	no	NA	No	no
Evolinc_SR_tID_00001390	Evolinc_SR_gID_001350	1	5577648	5578145	Short read Evolinc	498	LC	AT1G16300	-26	AT1G16310	120	NA	NA	NA	no	no	ND	0.977261	NA	no	No	No	NA	no	no	no	Homolog	Node1	Transcriptional_syntelog	Node4	no	NA	NA	no	Fruit	no	NA	no	NA	No	no
Evolinc_SR_tID_00010394	Evolinc_SR_gID_009973	1	5595239	5595824	Short read Evolinc Protein coding gene overlap	586	LC	ND	ND	ND	ND	AT1G16360	575	mRNA	ND	ND	ND	0.946695	ND	ND	No	No	NA	no	no	no	ND	ND	ND	ND	no	yes	no	no	Male flower	no	NA	no	NA	No	no
Evolinc_SR_tID_00010395	Evolinc_SR_gID_009974	1	5596073	5596284	Short read Evolinc	212	LC	AT1G16360	-259	AT1G16370	349	NA	NA	NA	no	no	ND	ND	NA	no	No	No	NA	no	no	no	Species specific	Node0	NA	NA	no	NA	NA	no	ND	no	NA	no	NA	No	no
AT1G05227.1	AT1G05227	1	5628923	5629213	Araport lncRNA Protein coding gene overlap	291	LC	ND	ND	ND	ND	AT1G16480	90	mRNA	ND	ND	ND	0.837328	ND	ND	No	No	NA	no	no	no	ND	ND	ND	ND	no	yes	no	no	Stem	no	NA	no	NA	No	no
Evolinc_SR_tID_00010398	Evolinc_SR_gID_009977	1	5631395	5631609	Short read Evolinc	215	LC	AT1G16490	-307	AT1G16500	7170	NA	NA	NA	no	no	ND	1	NA	no	No	No	NA	no	no	no	Homolog	Node1	NA	NA	no	NA	NA	no	Seed	no	NA	no	NA	No	no
Evolinc_SR_tID_00010399	Evolinc_SR_gID_009978	1	5632678	5632949	Short read Evolinc	272	LC	AT1G16490	-1590	AT1G16500	5830	NA	NA	NA	no	no	ND	ND	NA	no	No	No	NA	no	no	no	Homolog	Node2	NA	NA	no	NA	NA	no	ND	no	NA	no	NA	No	no
Evolinc_SR_tID_00001397	Evolinc_SR_gID_001357	1	5633294	5633587	Short read Evolinc	294	LC	AT1G16490	-2206	AT1G16500	5192	NA	NA	NA	no	no	ND	ND	NA	no	No	No	NA	no	no	no	Species specific	Node0	NA	NA	no	NA	NA	no	ND	no	NA	no	NA	No	no
Evolinc_SR_tID_00010400	Evolinc_SR_gID_009979	1	5633921	5634180	Short read Evolinc	260	HC	AT1G16490	-2833	AT1G16500	4599	NA	NA	NA	no	no	ND	ND	NA	no	No	No	NA	no	no	no	Homolog	Node2	NA	NA	no	NA	NA	no	ND	no	NA	no	NA	No	no
Evolinc_SR_tID_00010401	Evolinc_SR_gID_009980	1	5634449	5634728	Short read Evolinc TE overlap	280	LC	ND	ND	ND	ND	AT1TE18210	183	TE	ND	ND	ND	ND	ND	ND	No	No	Yes	no	no	no	ND	ND	ND	ND	no	no	no	no	ND	no	NA	no	NA	No	no
Evolinc_SR_tID_00001398	Evolinc_SR_gID_001358	1	5635045	5635355	Short read Evolinc TE overlap	311	LC	ND	ND	ND	ND	AT1TE18210	56	TE	ND	ND	ND	ND	ND	ND	No	No	Yes	no	no	no	ND	ND	ND	ND	no	no	no	no	ND	no	NA	no	NA	No	no
Evolinc_SR_tID_00010402	Evolinc_SR_gID_009981	1	5635449	5635899	Short read Evolinc	451	HC	AT1G16490	-4361	AT1G16500	2880	NA	NA	NA	no	no	ND	0.986241	NA	no	No	No	NA	no	no	no	Known lincRNA	Node4	NA	NA	no	NA	NA	no	Flower	no	NA	no	NA	No	no
Evolinc_SR_tID_00010403	Evolinc_SR_gID_009982	1	5636396	5636637	Short read Evolinc	242	LC	AT1G16490	-5308	AT1G16500	2142	NA	NA	NA	no	no	ND	ND	NA	no	No	No	Yes	no	no	no	Homolog	Node2	NA	NA	no	NA	NA	no	ND	no	NA	no	NA	No	no
Evolinc_SR_tID_00010404	Evolinc_SR_gID_009983	1	5636888	5637252	Short read Evolinc TE overlap	365	LC	ND	ND	ND	ND	AT1TE18220	364	TE	ND	ND	ND	ND	ND	ND	No	No	NA	no	no	no	ND	ND	ND	ND	no	no	no	no	ND	no	NA	no	NA	No	no
Evolinc_SR_tID_00001399	Evolinc_SR_gID_001359	1	5638749	5639012	Short read Evolinc Protein coding gene overlap	264	LC	ND	ND	ND	ND	AT1G16500	233	mRNA	ND	ND	ND	ND	ND	ND	No	No	NA	no	no	no	ND	ND	ND	ND	no	no	no	no	ND	no	NA	no	NA	No	no
Evolinc_SR_tID_00010405	Evolinc_SR_gID_009984	1	5642035	5642392	Short read Evolinc	358	LC	AT1G16500	-1833	AT1G16510	2180	NA	NA	NA	no	no	ND	ND	NA	no	No	No	Yes	no	no	no	Species specific	Node0	NA	NA	no	NA	NA	no	ND	no	NA	no	NA	No	no
Evolinc_SR_tID_00001400	Evolinc_SR_gID_001360	1	5642268	5642668	Short read Evolinc	401	LC	AT1G16500	-2066	AT1G16510	1904	NA	NA	NA	no	no	ND	ND	NA	no	No	No	Yes	no	no	no	Species specific	Node0	NA	NA	no	NA	NA	no	ND	no	NA	no	NA	No	no
AT1G05233.1	AT1G05233	1	5642764	5642985	Araport lincRNA (Ara_lncRNA)	222	HC	AT1G16500	-2562	AT1G16510	1587	NA	NA	NA	no	no	ND	ND	NA	no	No	No	Yes	no	no	no	Species specific	Node0	NA	NA	no	NA	NA	no	ND	no	NA	no	NA	No	no
Evolinc_SR_tID_00001402	Evolinc_SR_gID_001362	1	5643831	5644085	Short read Evolinc	255	LC	AT1G16500	-3629	AT1G16510	487	NA	NA	NA	no	no	ND	ND	NA	no	No	No	Yes	no	no	no	Species specific	Node0	NA	NA	no	NA	NA	no	ND	no	NA	no	NA	No	no
AT1G05237.1	AT1G05237	1	5646666	5646969	Araport lincRNA (Ara_lncRNA)	222	HC	AT1G16510	-1223	AT1G16515	493	NA	NA	NA	no	no	ND	1	NA	no	No	No	NA	no	no	no	Known lincRNA	Node4	NA	NA	no	NA	NA	yes	Stem	no	NA	no	NA	No	no
Evolinc_SR_tID_00001404	Evolinc_SR_gID_001364	1	5647137	5647496	Short read Evolinc Protein coding gene overlap	360	LC	ND	ND	ND	ND	AT1G16515	34	mRNA	ND	ND	ND	0.949833	ND	ND	No	No	NA	no	no	no	ND	ND	ND	ND	no	no	no	no	Fruit	no	NA	no	NA	No	no
Evolinc_SR_tID_00010408	Evolinc_SR_gID_009987	1	5647848	5648365	Short read Evolinc Protein coding gene overlap	518	LC	ND	ND	ND	ND	AT1G16515	266	mRNA	ND	ND	ND	0.901655	ND	ND	No	No	NA	no	no	no	ND	ND	ND	ND	no	no	no	no	Root	no	NA	no	NA	No	no
Evolinc_SR_tID_00001407	Evolinc_SR_gID_001367	1	5653747	5654972	Short read Evolinc	1226	LC	AT1G16530	-864	AT1G16540	4398	NA	NA	NA	no	no	ND	ND	NA	no	No	No	NA	no	no	no	Homolog	Node1	Transcriptional_syntelog	Node4	no	NA	NA	no	ND	no	NA	no	NA	No	no
Evolinc_SR_tID_00010411	Evolinc_SR_gID_009990	1	5656805	5657377	Short read Evolinc	573	HC	AT1G16530	-3922	AT1G16540	1993	NA	NA	NA	no	no	ND	ND	NA	no	No	No	NA	no	no	yes	Known Gene	Node2	Transcriptional_syntelog	Node4	no	NA	NA	no	ND	no	NA	no	NA	No	no
Evolinc_SR_tID_00010412	Evolinc_SR_gID_009991	1	5665477	5665897	Short read Evolinc Pseudogene overlap Protein coding gene overlap	421	LC	ND	ND	ND	ND	AT1G16540	11	mRNA	ND	ND	ND	0.49176	ND	ND	No	No	NA	no	no	no	ND	ND	ND	ND	no	yes	yes	no	Seed	no	NA	no	NA	No	no
Evolinc_SR_tID_00001414	Evolinc_SR_gID_001374	1	5684965	5685492	Short read Evolinc	528	HC	AT1G16630	-56	AT1G16640	1033	NA	NA	NA	no	no	ND	0.937743	NA	no	No	No	NA	no	no	no	Species specific	Node0	NA	NA	no	NA	yes	no	Flower	no	NA	no	NA	Yes	no
AT1G16635.1	AT1G16635	1	5685503	5686368	Araport lincRNA (Ara_long_ncRNA)	866	HC	AT1G16630	-594	AT1G16640	157	NA	NA	NA	no	no	flower	0.730877	PIPseq	no	No	No	NA	no	no	yes	Known lincRNA	Node4	NA	NA	no	yes	yes	no	Seedling	yes	Cis	no	NA	Yes	yes
Evolinc_SR_tID_00001415	Evolinc_SR_gID_001375	1	5691492	5691715	Short read Evolinc	224	LC	AT1G16650	-123	AT1G16660	309	NA	NA	NA	no	no	ND	0.995254	NA	no	No	No	NA	no	no	yes	Homolog	Node1	NA	NA	no	NA	NA	no	Seed	no	NA	no	NA	No	no
Evolinc_SR_tID_00001416	Evolinc_SR_gID_001376	1	5696973	5697209	Short read Evolinc	237	LC	AT1G16660	-515	AT1G16670	7	NA	NA	NA	no	no	ND	1	NA	no	No	No	NA	no	no	no	Homolog	Node1	NA	NA	no	NA	NA	no	Male flower	no	NA	no	NA	No	no
Evolinc_SR_tID_00010418	Evolinc_SR_gID_009997	1	5701928	5702746	Short read Evolinc Protein coding gene overlap	559	LC	ND	ND	ND	ND	AT1G16680	593	mRNA	ND	ND	ND	0.90433	ND	ND	No	No	NA	no	no	yes	ND	ND	ND	ND	no	yes	no	no	Fruit	no	NA	no	NA	No	no
Evolinc_SR_tID_00010420	Evolinc_SR_gID_009998	1	5714002	5714216	Short read Evolinc Protein coding gene overlap	215	LC	ND	ND	ND	ND	AT1G16710	214	mRNA	ND	ND	ND	0.842022	ND	ND	No	No	NA	no	no	no	ND	ND	ND	ND	no	no	no	no	Fruit	no	NA	no	NA	No	yes
Evolinc_SR_tID_00001423	Evolinc_SR_gID_001383	1	5731972	5732403	Short read Evolinc	432	HC	AT1G16750	-38	AT1G16760	1787	NA	NA	NA	no	no	seedling	0.937963	NA	no	No	No	NA	no	no	no	Known lincRNA	Node4	NA	NA	yes	NA	NA	no	Root	no	NA	no	NA	No	no
Evolinc_SR_tID_00010421	Evolinc_SR_gID_009999	1	5732463	5733032	Short read Evolinc	570	HC	AT1G16750	-529	AT1G16760	1158	NA	NA	NA	no	no	ND	ND	NA	no	No	No	NA	no	no	no	Homolog	Node1	Transcriptional_syntelog	Node2	no	NA	NA	no	ND	no	NA	no	NA	No	no
AT1G05263.1	AT1G05263	1	5733333	5733554	Araport lincRNA (Ara_lncRNA)	222	HC	AT1G16750	-1399	AT1G16760	636	NA	NA	NA	no	no	ND	0.963534	NA	no	No	No	NA	no	no	no	Homolog	Node1	Transcriptional_syntelog	Node2	no	NA	NA	no	Male flower	no	NA	no	NA	No	no
Evolinc_SR_tID_00010424	Evolinc_SR_gID_010001	1	5737344	5737747	Short read Evolinc Protein coding gene overlap	320	LC	ND	ND	ND	ND	AT1G16760	360	mRNA	ND	ND	ND	0.96969	ND	ND	No	No	NA	no	no	no	ND	ND	ND	ND	no	no	no	no	Male flower	no	NA	no	NA	No	no
Evolinc_SR_tID_00010426	Evolinc_SR_gID_010003	1	5758486	5758784	Short read Evolinc Protein coding gene overlap	299	LC	ND	ND	ND	ND	AT1G16820	167	mRNA	ND	ND	ND	0.870146	ND	ND	No	No	NA	no	yes	yes	ND	ND	ND	ND	no	yes	no	no	Male flower	yes	Inter-chr.	no	NA	No	yes
Evolinc_SR_tID_00001431	Evolinc_SR_gID_001391	1	5767030	5767242	Short read Evolinc	213	HC	AT1G16850	-1232	AT1G16860	58	NA	NA	NA	no	no	ND	0.917929	NA	no	No	No	NA	no	no	no	Homolog	Node1	Transcriptional_syntelog	Node4	no	NA	NA	no	Stem	no	NA	no	NA	No	no
Evolinc_SR_tID_00010429	Evolinc_SR_gID_010006	1	5784159	5784989	Short read Evolinc	219	HC	AT1G16905	-319	AT1G16910	14	NA	NA	NA	no	no	ND	1	NA	no	Yes	No	NA	no	no	no	Species specific	Node0	NA	NA	no	NA	NA	no	Flower	no	NA	no	NA	No	no
Evolinc_SR_tID_00001435	Evolinc_SR_gID_001395	1	5789402	5789626	Short read Evolinc	225	LC	AT1G16920	-90	AT1G16930	53	NA	NA	NA	no	no	ND	0.981092	NA	no	No	No	NA	no	no	no	Species specific	Node0	NA	NA	no	NA	NA	no	Fruit	no	NA	no	NA	No	no
Evolinc_SR_tID_00010430	Evolinc_SR_gID_010007	1	5789723	5789979	Short read Evolinc Protein coding gene overlap	257	LC	ND	ND	ND	ND	AT1G16930	256	mRNA	ND	ND	ND	0.689768	ND	ND	No	No	NA	no	no	no	ND	ND	ND	ND	no	yes	no	no	Root	no	NA	no	NA	No	yes
Evolinc_SR_tID_00010431	Evolinc_SR_gID_010008	1	5793528	5793743	Short read Evolinc	216	LC	AT1G16940	-37	AT1G16945	162	NA	NA	NA	no	no	flower	0.979674	NA	no	No	No	NA	no	no	no	Homolog	Node1	Transcriptional_syntelog	Node4	no	NA	NA	no	Male flower	no	NA	no	NA	No	no
Evolinc_SR_tID_00010432	Evolinc_SR_gID_010009	1	5794507	5795511	Short read Evolinc	1005	LC	AT1G16945	-310	AT1G16950	368	NA	NA	NA	no	no	ND	ND	NA	no	No	No	NA	no	no	no	Homolog	Node1	Transcriptional_syntelog	Node4	no	NA	NA	no	ND	no	NA	no	NA	No	no
Evolinc_SR_tID_00001438	Evolinc_SR_gID_001398	1	5797027	5797242	Short read Evolinc	216	LC	AT1G16950	-361	AT1G16960	2499	NA	NA	NA	no	no	ND	0.991838	NA	no	No	No	NA	no	no	no	Homolog	Node1	Transcriptional_syntelog	Node2	no	NA	NA	no	Male flower	no	NA	no	NA	No	no
Evolinc_SR_tID_00010433	Evolinc_SR_gID_010010	1	5797188	5797407	Short read Evolinc	220	LC	AT1G16950	-522	AT1G16960	2334	NA	NA	NA	no	no	ND	1	NA	no	Yes	No	NA	no	no	no	Homolog	Node4	NA	NA	no	NA	NA	no	Stem	no	NA	no	NA	No	no
Evolinc_SR_tID_00001439	Evolinc_SR_gID_001399	1	5798146	5798355	Short read Evolinc	210	HC	AT1G16950	-1480	AT1G16960	1386	NA	NA	NA	no	no	ND	ND	NA	no	No	No	NA	no	no	no	Known lincRNA	Node4	NA	NA	no	NA	NA	no	ND	no	NA	no	NA	No	no
Evolinc_SR_tID_00010437	Evolinc_SR_gID_010014	1	5811893	5812213	Short read Evolinc TE overlap	321	LC	ND	ND	ND	ND	AT1TE18790	320	TE	ND	ND	ND	ND	ND	ND	No	No	NA	no	no	yes	ND	ND	ND	ND	no	no	no	no	ND	no	NA	no	NA	No	no
Evolinc_SR_tID_00010438	Evolinc_SR_gID_010015	1	5817182	5817417	Short read Evolinc	236	HC	AT1G17000	-520	AT1G17010	150	NA	NA	NA	no	no	ND	0.975964	NA	no	No	No	NA	no	no	no	Species specific	Node0	NA	NA	no	NA	NA	no	Fruit	no	NA	no	NA	No	no
AT1G05283.1	AT1G05283	1	5828817	5829035	Araport lncRNA Protein coding gene overlap	219	LC	ND	ND	ND	ND	AT1G17050	120	mRNA	ND	ND	ND	0.920337	ND	ND	No	No	NA	no	no	no	ND	ND	ND	ND	no	no	no	no	Stem	no	NA	no	NA	No	yes
Evolinc_SR_tID_00010440	Evolinc_SR_gID_010017	1	5835901	5836114	Short read Evolinc	214	HC	AT1G17060	-413	AT1G17070	1476	NA	NA	NA	no	no	ND	ND	NA	no	No	No	NA	no	no	no	Homolog	Node5	NA	NA	yes	NA	NA	no	ND	no	NA	no	NA	No	no
Evolinc_SR_tID_00001444	Evolinc_SR_gID_001404	1	5836735	5837073	Short read Evolinc	339	LC	AT1G17060	-1247	AT1G17070	517	NA	NA	NA	no	no	ND	1	NA	no	No	No	NA	no	no	no	Homolog	Node1	Transcriptional_syntelog	Node4	no	NA	NA	no	Leaf	no	NA	no	NA	No	no
Evolinc_SR_tID_00001446	Evolinc_SR_gID_001406	1	5851053	5851591	Short read Evolinc	539	HC	AT1G17110	-119	AT1G17120	269	NA	NA	NA	no	no	ND	ND	NA	no	No	No	NA	no	no	no	Homolog	Node1	Transcriptional_syntelog	Node4	no	NA	NA	no	ND	no	NA	no	NA	No	no
Evolinc_SR_tID_00001449	Evolinc_SR_gID_001409	1	5858822	5859200	Short read Evolinc	379	LC	AT1G17140	-272	AT1G17145	878	NA	NA	NA	no	no	ND	1	NA	no	No	No	NA	no	no	no	Homolog	Node4	NA	NA	no	NA	NA	no	Seed	no	NA	no	NA	No	no
Evolinc_SR_tID_00010443	Evolinc_SR_gID_010020	1	5859138	5859374	Short read Evolinc	237	LC	AT1G17140	-588	AT1G17145	704	NA	NA	NA	no	no	ND	0.979668	NA	no	No	No	NA	no	no	no	Homolog	Node4	NA	NA	yes	NA	NA	no	Seed	no	NA	no	NA	No	no
Evolinc_SR_tID_00001450	Evolinc_SR_gID_001410	1	5859373	5860077	Short read Evolinc	705	HC	AT1G17140	-823	AT1G17145	1	NA	NA	NA	no	no	ND	0.969626	PIPseq	no	No	No	NA	no	no	no	Homolog	Node4	NA	NA	no	NA	NA	no	Seed	no	NA	no	NA	No	no
Evolinc_SR_tID_00001451	Evolinc_SR_gID_001411	1	5862823	5863356	Short read Evolinc TE overlap Protein coding gene overlap	534	LC	ND	ND	ND	ND	AT1G17145	67	mRNA	ND	ND	ND	0.958026	ND	ND	No	No	NA	no	no	yes	ND	ND	ND	ND	no	no	no	no	Seed	no	NA	no	NA	No	no
Evolinc_SR_tID_00010446	Evolinc_SR_gID_010023	1	5869414	5869617	Short read Evolinc Protein coding gene overlap	204	LC	ND	ND	ND	ND	AT1G17160	22	mRNA	ND	ND	ND	0.978057	ND	ND	No	No	NA	no	no	no	ND	ND	ND	ND	no	no	no	no	Fruit	no	NA	no	NA	No	no
Evolinc_SR_tID_00010448	Evolinc_SR_gID_010025	1	5874965	5875242	Short read Evolinc	278	HC	AT1G17180	-1841	AT1G17190	53	NA	NA	NA	no	no	ND	0.950576	NA	no	No	No	NA	no	no	no	Species specific	Node0	NA	NA	no	NA	NA	no	Flower	no	NA	no	NA	No	no
Evolinc_SR_tID_00010449	Evolinc_SR_gID_010026	1	5876862	5877066	Short read Evolinc	205	HC	AT1G17190	-242	AT1G17200	1324	NA	NA	NA	no	no	ND	ND	NA	no	No	No	NA	no	no	no	Species specific	Node0	NA	NA	no	NA	NA	no	ND	no	NA	no	NA	No	no
Evolinc_SR_tID_00010450	Evolinc_SR_gID_010027	1	5877293	5877550	Short read Evolinc	258	LC	AT1G17190	-673	AT1G17200	840	NA	NA	NA	no	no	ND	ND	NA	no	No	No	NA	no	no	no	Known Gene	Node1	Transcriptional_syntelog	Node4	no	NA	NA	no	ND	no	NA	no	NA	No	no
Evolinc_SR_tID_00001454	Evolinc_SR_gID_001414	1	5877425	5877721	Short read Evolinc	297	LC	AT1G17190	-805	AT1G17200	669	NA	NA	NA	no	no	ND	ND	NA	no	No	No	NA	no	no	no	Known Gene	Node1	Transcriptional_syntelog	Node4	no	NA	NA	no	ND	no	NA	no	NA	No	no
Evolinc_SR_tID_00010451	Evolinc_SR_gID_010028	1	5877774	5878204	Short read Evolinc	431	LC	AT1G17190	-1154	AT1G17200	186	NA	NA	NA	no	no	ND	0.954796	NA	no	No	No	NA	no	no	no	Species specific	Node0	NA	NA	no	NA	NA	no	Flower	no	NA	no	NA	No	no
Evolinc_SR_tID_00010452	Evolinc_SR_gID_010029	1	5895759	5896003	Short read Evolinc Protein coding gene overlap	245	LC	ND	ND	ND	ND	AT1G17235	244	mRNA	ND	ND	ND	1	ND	ND	No	No	Yes	no	no	no	ND	ND	ND	ND	no	no	no	no	Seed	no	NA	no	NA	No	no
Evolinc_SR_tID_00010454	Evolinc_SR_gID_010031	1	5899683	5899890	Short read Evolinc TE overlap	208	LC	ND	ND	ND	ND	AT1TE19090	185	TE	ND	ND	ND	1	ND	ND	No	No	NA	no	no	yes	ND	ND	ND	ND	no	no	no	no	Fruit	no	NA	no	NA	No	no
Evolinc_SR_tID_00010456	Evolinc_SR_gID_010033	1	5903743	5903992	Short read Evolinc	250	HC	AT1G17250	-304	AT1G17260	66	NA	NA	NA	no	no	seedling	0.609423	NA	no	No	No	NA	no	no	no	Known Gene	Node3	NA	NA	no	yes	NA	no	Seed	no	NA	no	NA	Yes	yes
Evolinc_SR_tID_00010457	Evolinc_SR_gID_010034	1	5916469	5916698	Short read Evolinc	230	HC	AT1G17277	-257	AT1G17280	134	NA	NA	NA	no	no	ND	1	NA	no	No	No	NA	no	no	yes	Homolog	Node1	NA	NA	no	NA	NA	no	Stem	no	NA	no	NA	No	no
Evolinc_SR_tID_00010458	Evolinc_SR_gID_010035	1	5920338	5920607	Short read Evolinc Protein coding gene overlap	270	LC	ND	ND	ND	ND	AT1G17280	4	mRNA	ND	ND	ND	0.945344	ND	ND	No	No	NA	no	no	no	ND	ND	ND	ND	no	no	no	no	Fruit	no	NA	no	NA	No	no
Evolinc_SR_tID_00010459	Evolinc_SR_gID_010036	1	5921574	5922327	Short read Evolinc	604	HC	AT1G17285	-91	AT1G17290	5	NA	NA	NA	no	no	ND	ND	NA	no	No	No	NA	no	no	no	Homolog	Node3	Transcriptional_syntelog	Node4	no	NA	NA	no	ND	no	NA	no	NA	No	no
Evolinc_SR_tID_00010460	Evolinc_SR_gID_010037	1	5928922	5929314	Short read Evolinc	393	HC	AT1G17310	-89	AT1G17330	512	NA	NA	NA	no	no	ND	1	NA	no	No	No	NA	no	no	no	Homolog	Node1	NA	NA	no	NA	NA	no	Leaf	no	NA	no	NA	No	no
Evolinc_SR_tID_00001462	Evolinc_SR_gID_001422	1	5932678	5933316	Short read Evolinc	639	HC	AT1G17330	-752	AT1G17340	464	NA	NA	NA	no	no	ND	0.992918	NA	no	No	No	NA	no	no	no	Homolog	Node1	Transcriptional_syntelog	Node4	no	NA	NA	no	Leaf	no	NA	no	NA	No	no
Evolinc_SR_tID_00010461	Evolinc_SR_gID_010038	1	5938766	5939510	Short read Evolinc Protein coding gene overlap	745	LC	ND	ND	ND	ND	AT1G17340	51	mRNA	ND	ND	ND	0.955594	ND	ND	No	No	NA	no	no	no	ND	ND	ND	ND	no	yes	no	no	Male flower	no	NA	no	NA	No	no
Evolinc_SR_tID_00010462	Evolinc_SR_gID_010039	1	5941278	5941584	Short read Evolinc Protein coding gene overlap	307	LC	ND	ND	ND	ND	AT1G17345	247	mRNA	ND	ND	ND	1	ND	ND	No	No	NA	no	no	no	ND	ND	ND	ND	no	no	no	no	Seedling	no	NA	no	NA	No	no
Evolinc_SR_tID_00010463	Evolinc_SR_gID_010040	1	5944635	5945606	Short read Evolinc	883	HC	AT1G17350	-170	AT1G17360	842	NA	NA	NA	no	no	ND	0.946995	NA	no	No	No	NA	no	no	no	Homolog	Node4	NA	NA	no	NA	NA	no	Seedling	no	NA	no	NA	No	no
AT1G05303.1	AT1G05303	1	5946498	5946759	Poor support Araport lncRNA Protein coding gene overlap	262	LC	ND	ND	ND	ND	AT1G17360	261	mRNA	ND	ND	ND	ND	ND	ND	No	No	NA	no	no	no	ND	ND	ND	ND	no	no	no	no	ND	no	NA	no	NA	No	no
Evolinc_SR_tID_00001467	Evolinc_SR_gID_001427	1	5955038	5955418	Short read Evolinc Protein coding gene overlap	381	LC	ND	ND	ND	ND	AT1G17370	105	mRNA	ND	ND	ND	0.920426	ND	ND	No	No	NA	no	no	no	ND	ND	ND	ND	no	yes	no	no	Stem	no	NA	no	NA	No	no
Evolinc_SR_tID_00001469	Evolinc_SR_gID_001429	1	5959928	5960288	Short read Evolinc	361	LC	AT1G17390	-277	AT1G17400	183	NA	NA	NA	no	no	ND	ND	NA	no	No	No	NA	no	no	no	Species specific	Node0	NA	NA	no	NA	NA	no	ND	no	NA	no	NA	No	no
AT1G05307.1	AT1G05307	1	5962530	5962906	Araport lincRNA (Ara_lncRNA)	377	HC	AT1G17400	-49	AT1G17410	5504	NA	NA	NA	no	no	ND	ND	NA	no	No	No	NA	no	no	no	Homolog	Node4	Transcriptional_syntelog	Node4	no	NA	NA	no	ND	no	NA	no	NA	No	no
Evolinc_SR_tID_00001471	Evolinc_SR_gID_001431	1	5963140	5963347	Short read Evolinc	208	LC	AT1G17400	-659	AT1G17410	5063	NA	NA	NA	no	no	ND	ND	NA	no	No	No	NA	no	no	no	Homolog	Node2	Transcriptional_syntelog	Node4	no	NA	NA	no	ND	no	NA	no	NA	No	no
Evolinc_SR_tID_00001472	Evolinc_SR_gID_001432	1	5963884	5964176	Short read Evolinc TE overlap	293	LC	ND	ND	ND	ND	AT1TE19280	202	TE	ND	ND	ND	ND	ND	ND	No	No	NA	no	no	no	ND	ND	ND	ND	no	no	no	no	ND	no	NA	no	NA	No	no
Evolinc_SR_tID_00001474	Evolinc_SR_gID_001434	1	5966094	5966402	Short read Evolinc TE overlap	309	LC	ND	ND	ND	ND	AT1TE19285	308	TE	ND	ND	ND	ND	ND	ND	No	No	NA	no	no	yes	ND	ND	ND	ND	no	no	no	no	ND	no	NA	no	NA	No	no
Evolinc_SR_tID_00001475	Evolinc_SR_gID_001435	1	5968035	5968261	Short read Evolinc	227	LC	AT1G17400	-5554	AT1G17410	149	NA	NA	NA	no	no	ND	ND	NA	no	No	No	Yes	no	no	no	Homolog	Node1	Transcriptional_syntelog	Node4	no	NA	NA	no	ND	no	NA	no	NA	No	no
Evolinc_SR_tID_00001477	Evolinc_SR_gID_001437	1	5972565	5973213	Short read Evolinc	649	HC	AT1G17410	-2570	AT1G17420	4110	NA	NA	NA	no	no	ND	ND	NA	no	No	No	Yes	no	no	yes	Homolog	Node2	Transcriptional_syntelog	Node2	no	NA	NA	no	ND	no	NA	no	NA	No	no
Evolinc_SR_tID_00010472	Evolinc_SR_gID_010049	1	5973137	5973434	Short read Evolinc	298	LC	AT1G17410	-3142	AT1G17420	3889	NA	NA	NA	no	no	ND	1	NA	no	No	No	Yes	no	no	yes	Homolog	Node1	Transcriptional_syntelog	Node2	no	NA	NA	no	Flower	no	NA	no	NA	No	no
Evolinc_SR_tID_00001478	Evolinc_SR_gID_001438	1	5973766	5974618	Short read Evolinc	853	HC	AT1G17410	-3771	AT1G17420	2705	NA	NA	NA	no	no	ND	ND	NA	no	No	No	NA	no	no	yes	Homolog	Node2	NA	NA	no	NA	NA	no	ND	no	NA	no	NA	No	no
AT1G05313.1	AT1G05313	1	5975212	5975631	Araport lincRNA (Ara_lncRNA)	328	HC	AT1G17410	-5217	AT1G17420	1692	NA	NA	NA	no	no	ND	0.913832	NA	no	No	No	NA	yes	no	yes	Species specific	Node0	NA	NA	no	NA	NA	no	Seed	no	NA	no	NA	No	no
Evolinc_SR_tID_00001480	Evolinc_SR_gID_001440	1	5975889	5976678	Short read Evolinc	790	HC	AT1G17410	-5894	AT1G17420	645	NA	NA	NA	no	no	ND	ND	NA	no	No	No	NA	no	no	no	Homolog	Node3	NA	NA	no	NA	NA	no	ND	no	NA	no	NA	No	no
Evolinc_SR_tID_00010476	Evolinc_SR_gID_010053	1	5998532	5998745	Short read Evolinc Protein coding gene overlap	214	LC	ND	ND	ND	ND	AT1G17455	67	mRNA	ND	ND	ND	0.907703	ND	ND	No	No	NA	no	no	no	ND	ND	ND	ND	no	no	no	no	Male flower	no	NA	no	NA	No	no
Evolinc_SR_tID_00010478	Evolinc_SR_gID_010055	1	6008278	6008498	Short read Evolinc Protein coding gene overlap	221	LC	ND	ND	ND	ND	AT1G17480	220	mRNA	ND	ND	ND	0.934406	ND	ND	No	No	NA	no	no	no	ND	ND	ND	ND	no	no	no	no	Leaf	no	NA	no	NA	No	yes
Evolinc_SR_tID_00001484	Evolinc_SR_gID_001444	1	6016452	6016694	Short read Evolinc	243	LC	AT1G17495	-2710	AT1G17500	1114	NA	NA	NA	no	no	ND	ND	NA	no	No	No	Yes	no	no	no	Homolog	Node1	NA	NA	no	NA	NA	no	ND	no	NA	no	NA	No	no
Evolinc_SR_tID_00010479	Evolinc_SR_gID_010056	1	6016820	6017127	Short read Evolinc	308	HC	AT1G17495	-3078	AT1G17500	681	NA	NA	NA	no	no	ND	1	NA	no	No	No	Yes	no	no	no	Known lincRNA	Node4	NA	NA	no	NA	NA	no	Flower	no	NA	no	NA	No	no
Evolinc_SR_tID_00001485	Evolinc_SR_gID_001445	1	6017016	6017394	Short read Evolinc	379	HC	AT1G17495	-3274	AT1G17500	414	NA	NA	NA	no	no	ND	0.992154	NA	no	No	No	NA	no	no	no	Known lincRNA	Node4	NA	NA	no	NA	NA	no	Male flower	no	NA	no	NA	No	no
Evolinc_SR_tID_00001486	Evolinc_SR_gID_001446	1	6017852	6018756	Short read Evolinc Protein coding gene overlap	540	LC	ND	ND	ND	ND	AT1G17500	904	mRNA	ND	ND	flower	0.771271	ND	ND	No	No	NA	no	no	no	ND	ND	ND	ND	no	yes	no	no	Root	no	NA	no	NA	No	yes
Evolinc_SR_tID_00001489	Evolinc_SR_gID_001449	1	6028677	6028984	Short read Evolinc Protein coding gene overlap	308	LC	ND	ND	ND	ND	AT1G17530	29	mRNA	ND	ND	ND	0.954693	ND	ND	No	No	NA	no	no	no	ND	ND	ND	ND	no	no	no	no	Fruit	no	NA	no	NA	No	no
Evolinc_SR_tID_00010483	Evolinc_SR_gID_010060	1	6028936	6029222	Short read Evolinc Protein coding gene overlap	287	LC	ND	ND	ND	ND	AT1G17530	179	mRNA	ND	ND	ND	0.870795	ND	ND	No	No	NA	no	no	no	ND	ND	ND	ND	no	no	no	no	Stem	no	NA	no	NA	No	no
Evolinc_SR_tID_00010485	Evolinc_SR_gID_010062	1	6032779	6033026	Short read Evolinc Protein coding gene overlap	248	LC	ND	ND	ND	ND	AT1G17540	81	mRNA	ND	ND	ND	0.972075	ND	ND	No	No	NA	no	no	no	ND	ND	ND	ND	no	no	no	no	Male flower	no	NA	no	NA	No	no
Evolinc_SR_tID_00010486	Evolinc_SR_gID_010063	1	6033910	6034202	Short read Evolinc	293	LC	AT1G17545	-2	AT1G17550	68	NA	NA	NA	no	no	ND	0.960271	NA	no	No	No	NA	no	no	no	Species specific	Node0	NA	NA	no	NA	NA	no	Flower	no	NA	no	NA	No	no
Evolinc_SR_tID_00001490	Evolinc_SR_gID_001450	1	6049825	6050103	Short read Evolinc	279	HC	AT1G17580	-140	AT1G17590	61	NA	NA	NA	no	no	seedling	0.903736	NA	no	No	No	Yes	no	no	no	Known Gene	Node1	NA	NA	no	NA	yes	no	Seed	no	NA	no	NA	No	no
Evolinc_SR_tID_00010488	Evolinc_SR_gID_010065	1	6058633	6059056	Short read Evolinc	424	LC	AT1G17610	-276	AT1G17615	333	NA	NA	NA	no	no	ND	0.991341	NA	no	No	No	NA	no	no	no	Homolog	Node1	NA	NA	no	NA	NA	no	Flower	no	NA	no	NA	No	no
Evolinc_SR_tID_00001493	Evolinc_SR_gID_001453	1	6061081	6061569	Short read Evolinc	489	LC	AT1G17615	-230	AT1G17620	326	NA	NA	NA	no	no	ND	ND	NA	no	No	No	NA	no	no	no	Homolog	Node1	NA	NA	no	NA	NA	no	ND	no	NA	no	NA	No	no
Evolinc_SR_tID_00010490	Evolinc_SR_gID_010067	1	6061788	6062212	Short read Evolinc Protein coding gene overlap	425	LC	ND	ND	ND	ND	AT1G17620	317	mRNA	ND	ND	ND	0.988092	ND	ND	No	No	NA	no	no	no	ND	ND	ND	ND	yes	no	no	no	Flower	no	NA	no	NA	No	no
Evolinc_SR_tID_00010491	Evolinc_SR_gID_010068	1	6063296	6064433	Short read Evolinc Protein coding gene overlap	1138	LC	ND	ND	ND	ND	AT1G17620	66	mRNA	ND	ND	ND	0.919644	ND	ND	No	No	NA	yes	no	no	ND	ND	ND	ND	no	yes	no	no	Stem	no	NA	no	NA	No	no
Evolinc_SR_tID_00001496	Evolinc_SR_gID_001456	1	6069261	6069469	Short read Evolinc Protein coding gene overlap	209	LC	ND	ND	ND	ND	AT1G17640	131	mRNA	ND	ND	ND	0.774962	ND	ND	No	No	NA	yes	no	no	ND	ND	ND	ND	no	no	no	no	Seed	no	NA	no	NA	No	yes
Evolinc_SR_tID_00001499	Evolinc_SR_gID_001459	1	6088761	6089127	Short read Evolinc	367	LC	AT1G17690	-380	AT1G17700	333	NA	NA	NA	no	no	ND	ND	NA	no	No	No	NA	no	no	no	Homolog	Node4	Transcriptional_syntelog	Node4	no	NA	NA	no	ND	no	NA	no	NA	No	no
Evolinc_SR_tID_00001501	Evolinc_SR_gID_001461	1	6092791	6093207	Short read Evolinc Protein coding gene overlap	417	LC	ND	ND	ND	ND	AT1G17720	22	mRNA	ND	ND	ND	0.992765	ND	ND	No	No	NA	no	no	no	ND	ND	ND	ND	no	no	no	no	Seed	no	NA	no	NA	No	no
Evolinc_SR_tID_00010495	Evolinc_SR_gID_010072	1	6098587	6098795	Short read Evolinc	209	LC	AT1G17720	-144	AT1G17730	244	NA	NA	NA	no	no	ND	1	NA	no	No	No	NA	no	no	no	Species specific	Node0	NA	NA	no	NA	NA	no	Male flower	no	NA	no	NA	No	no
Evolinc_SR_tID_00010497	Evolinc_SR_gID_010074	1	6105749	6106033	Short read Evolinc	285	LC	AT1G17745	-402	AT1G17750	290	NA	NA	NA	no	no	ND	ND	NA	no	No	No	NA	no	no	no	Species specific	Node0	NA	NA	no	NA	NA	no	ND	no	NA	no	NA	No	no
AT1G05323.1	AT1G05323	1	6106370	6106594	Poor support Araport lncRNA Protein coding gene overlap	225	LC	ND	ND	ND	ND	AT1G17750	224	mRNA	ND	ND	ND	0.756808	ND	ND	No	No	NA	no	no	no	ND	ND	ND	ND	no	no	no	no	Seed	no	NA	no	NA	No	yes
Evolinc_SR_tID_00010500	Evolinc_SR_gID_010077	1	6120287	6120704	Short read Evolinc	418	LC	AT1G17760	-3670	AT1G17770	37	NA	NA	NA	no	no	ND	0.967383	NA	no	No	No	NA	no	no	no	Species specific	Node0	NA	NA	no	NA	NA	no	Seed	no	NA	no	NA	No	no
Evolinc_SR_tID_00010501	Evolinc_SR_gID_010078	1	6122837	6123109	Short read Evolinc TE overlap	273	LC	ND	ND	ND	ND	AT1TE19790	25	TE	ND	ND	ND	0.960044	ND	ND	No	No	NA	no	no	no	ND	ND	ND	ND	no	no	no	no	Fruit	no	NA	no	NA	No	no
Evolinc_SR_tID_00001507	Evolinc_SR_gID_001467	1	6127573	6128303	Short read Evolinc TE overlap	731	LC	ND	ND	ND	ND	AT1TE19810	24	TE	ND	ND	ND	0.915467	ND	ND	No	No	NA	no	no	yes	ND	ND	ND	ND	no	no	no	no	Fruit	no	NA	no	NA	No	no
Evolinc_SR_tID_00010503	Evolinc_SR_gID_010080	1	6129677	6129945	Short read Evolinc	269	LC	AT1G17800	-169	AT1G17810	80	NA	NA	NA	no	no	ND	0.982034	NA	no	No	No	NA	no	no	no	Homolog	Node1	NA	NA	no	NA	NA	no	Fruit	no	NA	no	NA	No	no
Evolinc_SR_tID_00001508	Evolinc_SR_gID_001468	1	6135434	6135696	Short read Evolinc	263	LC	AT1G17820	-89	AT1G17830	55	NA	NA	NA	no	no	ND	1	NA	no	No	No	NA	no	no	no	Homolog	Node1	NA	NA	no	NA	NA	no	Flower	no	NA	no	NA	No	no
Evolinc_SR_tID_00010506	Evolinc_SR_gID_010083	1	6138531	6138949	Short read Evolinc	419	LC	AT1G17830	-31	AT1G17840	3453	NA	NA	NA	no	no	ND	0.987739	NA	no	No	No	NA	no	no	no	Homolog	Node1	Transcriptional_syntelog	Node4	no	NA	NA	no	Fruit	no	NA	no	NA	No	no
Evolinc_SR_tID_00001509	Evolinc_SR_gID_001469	1	6138885	6139724	Short read Evolinc	840	HC	AT1G17830	-385	AT1G17840	2678	NA	NA	NA	no	no	ND	0.969135	NA	no	No	No	NA	no	no	no	Homolog	Node1	Transcriptional_syntelog	Node4	no	NA	NA	no	Fruit	no	NA	no	NA	No	no
Evolinc_SR_tID_00001512	Evolinc_SR_gID_001472	1	6141871	6142559	Short read Evolinc TE overlap Protein coding gene overlap	689	LC	ND	ND	ND	ND	AT1TE19860	408	TE	ND	ND	ND	0.950529	ND	ND	No	No	NA	no	no	no	ND	ND	ND	ND	yes	yes	yes	no	Flower	no	NA	no	NA	No	no
Evolinc_SR_tID_00010512	Evolinc_SR_gID_010089	1	6156017	6156246	Short read Evolinc	230	LC	AT1G17890	-213	AT1G17900	1122	NA	NA	NA	no	no	ND	1	NA	no	No	No	NA	no	no	no	Species specific	Node0	NA	NA	no	NA	NA	no	Flower	no	NA	no	NA	No	no
AT1G05357.1	AT1G05357	1	6165457	6165736	Poor support Araport lncRNA Protein coding gene overlap	280	LC	ND	ND	ND	ND	AT1G17920	279	mRNA	ND	ND	ND	0.952272	ND	ND	No	No	NA	no	no	no	ND	ND	ND	ND	no	no	no	no	Seed	no	NA	no	NA	No	no
Evolinc_SR_tID_00001519	Evolinc_SR_gID_001479	1	6169056	6169279	Short read Evolinc	224	HC	AT1G17930	-211	AT1G17940	6	NA	NA	NA	no	no	ND	0.933935	NA	no	No	No	NA	no	no	no	Homolog	Node1	Transcriptional_syntelog	Node4	no	NA	NA	no	Stem	no	NA	no	NA	No	no
Evolinc_SR_tID_00001520	Evolinc_SR_gID_001480	1	6173600	6173973	Short read Evolinc	374	HC	AT1G17940	-327	AT1G17950	3508	NA	NA	NA	no	no	ND	1	NA	no	No	No	NA	no	no	yes	Homolog	Node3	Transcriptional_syntelog	Node4	no	NA	NA	no	Fruit	no	NA	no	NA	No	no
Evolinc_SR_tID_00001521	Evolinc_SR_gID_001481	1	6174126	6174643	Short read Evolinc	518	HC	AT1G17940	-853	AT1G17950	2838	NA	NA	NA	no	no	ND	0.989684	NA	no	No	No	NA	no	no	no	Homolog	Node3	Transcriptional_syntelog	Node4	no	NA	NA	no	Male flower	no	NA	no	NA	No	no
Evolinc_SR_tID_00010515	Evolinc_SR_gID_010092	1	6174574	6174808	Short read Evolinc	235	LC	AT1G17940	-1301	AT1G17950	2673	NA	NA	NA	no	no	flower	0.988225	NA	no	No	No	NA	no	no	no	Homolog	Node3	Transcriptional_syntelog	Node4	no	NA	NA	no	Male flower	no	NA	no	NA	No	no
Evolinc_SR_tID_00010516	Evolinc_SR_gID_010093	1	6175225	6175462	Short read Evolinc	238	LC	AT1G17940	-1952	AT1G17950	2019	NA	NA	NA	no	no	ND	1	NA	no	No	No	NA	no	no	no	Species specific	Node0	NA	NA	no	NA	NA	no	Fruit	no	NA	no	NA	No	no
Evolinc_SR_tID_00010517	Evolinc_SR_gID_010094	1	6176258	6176484	Short read Evolinc	227	LC	AT1G17940	-2985	AT1G17950	997	NA	NA	NA	no	no	ND	ND	NA	no	No	No	NA	no	no	no	Homolog	Node3	Transcriptional_syntelog	Node4	no	NA	NA	no	ND	no	NA	no	NA	No	no
Evolinc_SR_tID_00010518	Evolinc_SR_gID_010095	1	6176977	6177525	Short read Evolinc Protein coding gene overlap	549	LC	ND	ND	ND	ND	AT1G17950	44	mRNA	ND	ND	ND	0.980215	ND	ND	No	No	NA	no	no	no	ND	ND	ND	ND	yes	no	no	no	Male flower	no	NA	no	NA	No	no
Evolinc_SR_tID_00010519	Evolinc_SR_gID_010096	1	6179572	6180257	Short read Evolinc	686	HC	AT1G17950	-283	AT1G17960	608	NA	NA	NA	no	no	ND	ND	NA	no	No	No	Yes	no	no	no	Homolog	Node5	NA	NA	yes	NA	NA	no	ND	no	NA	no	NA	No	no
Evolinc_SR_tID_00010520	Evolinc_SR_gID_010097	1	6180589	6180833	Short read Evolinc	245	LC	AT1G17950	-1300	AT1G17960	32	NA	NA	NA	no	no	ND	ND	NA	no	No	No	NA	no	no	no	Species specific	Node0	NA	NA	no	NA	NA	no	ND	no	NA	no	NA	No	no
Evolinc_SR_tID_00010521	Evolinc_SR_gID_010098	1	6184304	6184508	Short read Evolinc	205	LC	AT1G17960	-498	AT1G17970	209	NA	NA	NA	no	no	ND	0.989589	NA	no	No	No	NA	no	no	no	Species specific	Node0	NA	NA	no	NA	NA	no	Seed	no	NA	no	NA	No	no
Evolinc_SR_tID_00001524	Evolinc_SR_gID_001484	1	6194185	6194482	Short read Evolinc Protein coding gene overlap	298	LC	ND	ND	ND	ND	AT1G18000	56	mRNA	ND	ND	leaf	0.852119	ND	ND	No	No	NA	no	no	no	ND	ND	ND	ND	no	yes	yes	no	Seed	no	NA	no	NA	No	yes
Evolinc_SR_tID_00010523	Evolinc_SR_gID_010100	1	6197559	6198526	Short read Evolinc TE overlap	968	LC	ND	ND	ND	ND	AT1TE20040	523	TE	ND	ND	ND	0.930094	ND	ND	No	No	NA	no	no	yes	ND	ND	ND	ND	no	no	no	no	Seed	no	NA	no	NA	No	no
Evolinc_SR_tID_00010524	Evolinc_SR_gID_010101	1	6201519	6201830	Short read Evolinc Protein coding gene overlap	312	LC	ND	ND	ND	ND	AT1G18010	240	mRNA	ND	ND	ND	0.98332	ND	ND	No	No	NA	no	no	no	ND	ND	ND	ND	no	no	no	no	Fruit	no	NA	no	NA	No	no
Evolinc_SR_tID_00010525	Evolinc_SR_gID_010102	1	6203929	6204164	Short read Evolinc Protein coding gene overlap	236	LC	ND	ND	ND	ND	AT1G18020	235	mRNA	ND	ND	ND	ND	ND	ND	No	No	NA	no	no	no	ND	ND	ND	ND	no	no	no	no	ND	no	NA	no	NA	No	no
Evolinc_SR_tID_00010527	Evolinc_SR_gID_010104	1	6218669	6218995	Short read Evolinc TE overlap	327	LC	ND	ND	ND	ND	AT1TE20110	326	TE	ND	ND	ND	0.969426	ND	ND	No	No	NA	no	no	yes	ND	ND	ND	ND	no	no	no	no	Flower	no	NA	no	NA	No	no
AT1G05373.1	AT1G05373	1	6219399	6219615	Araport lincRNA (Ara_lncRNA)	217	HC	AT1G18070	-1015	AT1G18080	2586	NA	NA	NA	no	no	ND	0.923325	NA	no	No	No	NA	no	no	no	Homolog	Node1	Transcriptional_syntelog	Node4	no	NA	NA	no	Seed	no	NA	no	NA	No	no
AT1G05377.1	AT1G05377	1	6219474	6219730	Araport lincRNA (Ara_lncRNA)	257	HC	AT1G18070	-1090	AT1G18080	2471	NA	NA	NA	no	no	ND	0.940185	NA	no	No	No	NA	no	no	no	Homolog	Node1	Transcriptional_syntelog	Node4	no	NA	NA	no	Seed	no	NA	no	NA	No	no
Evolinc_SR_tID_00001527	Evolinc_SR_gID_001487	1	6219836	6220646	Short read Evolinc	811	HC	AT1G18070	-1452	AT1G18080	1555	NA	NA	NA	yes	no	flower	0.326512	NA	yes	No	No	NA	no	no	yes	Homolog	Node1	Transcriptional_syntelog	Node4	no	yes	yes	yes	Leaf	no	NA	no	NA	Yes	yes
Evolinc_SR_tID_00010530	Evolinc_SR_gID_010107	1	6220838	6221237	Short read Evolinc	400	HC	AT1G18070	-2454	AT1G18080	964	NA	NA	NA	yes	no	seedling	0.333866	NA	no	No	No	NA	no	no	yes	Homolog	Node1	Transcriptional_syntelog	Node4	no	yes	yes	no	Leaf	no	NA	no	NA	Yes	yes
Evolinc_SR_tID_00010531	Evolinc_SR_gID_010108	1	6221521	6221783	Short read Evolinc	263	LC	AT1G18070	-3137	AT1G18080	418	NA	NA	NA	no	no	ND	0.970437	NA	no	No	No	NA	no	no	no	Species specific	Node0	NA	NA	no	NA	NA	no	Seed	no	NA	no	NA	No	no
Evolinc_SR_tID_00010533	Evolinc_SR_gID_010110	1	6235188	6235750	Short read Evolinc TE overlap	563	LC	ND	ND	ND	ND	AT1TE20180	532	TE	ND	ND	ND	ND	ND	ND	No	No	NA	no	no	yes	ND	ND	ND	ND	no	no	no	no	ND	no	NA	no	NA	No	no
Evolinc_SR_tID_00001530	Evolinc_SR_gID_001490	1	6241474	6241704	Short read Evolinc Protein coding gene overlap	231	LC	ND	ND	ND	ND	AT1G18140	36	mRNA	ND	ND	ND	ND	ND	ND	No	No	NA	no	no	no	ND	ND	ND	ND	no	no	no	no	ND	no	NA	no	NA	No	no
Evolinc_SR_tID_00010534	Evolinc_SR_gID_010111	1	6241596	6242112	Short read Evolinc	517	HC	AT1G18140	-86	AT1G18150	2186	NA	NA	NA	no	no	ND	1	NA	no	No	No	NA	no	no	no	Homolog	Node2	Transcriptional_syntelog	Node4	no	NA	NA	no	Fruit	no	NA	no	NA	No	no
Evolinc_SR_tID_00010537	Evolinc_SR_gID_010114	1	6248220	6248443	Short read Evolinc	224	LC	AT1G18150	-390	AT1G18160	176	NA	NA	NA	no	no	ND	0.978393	NA	no	No	No	NA	no	no	no	Homolog	Node1	Transcriptional_syntelog	Node2	no	NA	NA	no	Male flower	no	NA	no	NA	No	no
Evolinc_SR_tID_00001535	Evolinc_SR_gID_001495	1	6262333	6264962	Short read Evolinc Protein coding gene overlap	2407	LC	ND	ND	ND	ND	AT1G18191	137	pseudogene	ND	ND	ND	0.941633	ND	ND	No	No	NA	no	no	yes	ND	ND	ND	ND	no	yes	no	no	Stem	no	NA	no	NA	No	no
Evolinc_SR_tID_00001537	Evolinc_SR_gID_001496	1	6269413	6269621	Short read Evolinc	209	LC	AT1G18210	-474	AT1G18220	49	NA	NA	NA	no	no	ND	ND	NA	no	No	No	NA	no	no	no	Homolog	Node1	NA	NA	no	NA	NA	no	ND	no	NA	no	NA	No	no
AT1G05387.1	AT1G05387	1	6269849	6270159	Araport lincRNA (Ara_lncRNA)	311	HC	AT1G18220	-42	AT1G18240	4127	NA	NA	NA	no	no	ND	0.971362	NA	no	No	No	NA	no	no	no	Species specific	Node0	NA	NA	no	NA	NA	no	Male flower	no	NA	no	NA	No	no
AT1G05397.1	AT1G05397	1	6271817	6272422	Araport lincRNA (Ara_lncRNA)	606	HC	AT1G18220	-2010	AT1G18240	1864	NA	NA	NA	no	no	flower	0.829282	NA	no	No	No	NA	no	no	no	Known Gene	Node1	NA	NA	no	yes	yes	no	Seed	no	NA	no	NA	No	no
Evolinc_SR_tID_00001540	Evolinc_SR_gID_001499	1	6273680	6274107	Short read Evolinc TE overlap	428	LC	ND	ND	ND	ND	AT1TE20320	138	TE	ND	ND	ND	0.978866	ND	ND	No	No	NA	no	no	yes	ND	ND	ND	ND	no	no	no	no	Male flower	no	NA	no	NA	No	no
Evolinc_SR_tID_00001541	Evolinc_SR_gID_001500	1	6275999	6276490	Short read Evolinc	492	HC	AT1G18240	-405	AT1G18250	287	NA	NA	NA	no	no	ND	0.976989	NA	no	No	No	NA	no	no	yes	Homolog	Node1	NA	NA	no	NA	NA	no	Male flower	no	NA	no	NA	No	no
Evolinc_SR_tID_00001542	Evolinc_SR_gID_001501	1	6295500	6295950	Short read Evolinc	451	HC	AT1G18280	-128	AT1G18290	1269	NA	NA	NA	no	no	ND	ND	NA	no	No	No	NA	no	no	no	Known lincRNA	Node4	NA	NA	no	NA	NA	no	ND	no	NA	no	NA	No	no
Evolinc_SR_tID_00010548	Evolinc_SR_gID_010125	1	6295812	6296107	Short read Evolinc	296	LC	AT1G18280	-440	AT1G18290	1112	NA	NA	NA	no	no	ND	ND	NA	no	No	No	NA	no	no	no	Known Gene	Node4	NA	NA	no	NA	NA	no	ND	no	NA	no	NA	No	no
Evolinc_SR_tID_00010549	Evolinc_SR_gID_010126	1	6296465	6296940	Short read Evolinc	476	LC	AT1G18280	-1093	AT1G18290	279	NA	NA	NA	no	no	ND	ND	NA	no	No	No	NA	no	no	no	Homolog	Node4	NA	NA	no	NA	NA	no	ND	no	NA	no	NA	No	no
Evolinc_SR_tID_00001543	Evolinc_SR_gID_001502	1	6298465	6298671	Short read Evolinc	207	HC	AT1G18290	-137	AT1G18300	998	NA	NA	NA	yes	no	ND	ND	NA	no	No	No	NA	no	no	no	Homolog	Node1	Transcriptional_syntelog	Node4	no	NA	NA	no	ND	no	NA	no	NA	No	no
Evolinc_SR_tID_00001544	Evolinc_SR_gID_001503	1	6298813	6299124	Short read Evolinc	312	HC	AT1G18290	-485	AT1G18300	545	NA	NA	NA	no	no	ND	ND	NA	no	No	No	NA	no	no	no	Homolog	Node4	Transcriptional_syntelog	Node2	no	NA	NA	no	ND	no	NA	no	NA	No	no
Evolinc_SR_tID_00001546	Evolinc_SR_gID_001505	1	6308118	6308646	Short read Evolinc Protein coding gene overlap	529	LC	ND	ND	ND	ND	AT1G18330	125	mRNA	ND	ND	ND	0.94379	ND	ND	No	No	NA	no	no	no	ND	ND	ND	ND	no	no	no	no	Seedling	no	NA	no	NA	No	no
Evolinc_SR_tID_00001547	Evolinc_SR_gID_001506	1	6314202	6314403	Short read Evolinc	202	LC	AT1G18340	-271	AT1G18350	1233	NA	NA	NA	no	no	ND	ND	NA	no	No	No	NA	no	no	no	Species specific	Node0	NA	NA	no	NA	NA	no	ND	no	NA	no	NA	No	no
Evolinc_SR_tID_00010552	Evolinc_SR_gID_010129	1	6324389	6324875	Short read Evolinc	487	LC	AT1G18370	-11	AT1G18390	661	NA	NA	NA	no	no	ND	ND	NA	no	No	No	NA	no	no	no	Homolog	Node1	Transcriptional_syntelog	Node4	no	NA	NA	no	ND	no	NA	no	NA	No	no
Evolinc_SR_tID_00001548	Evolinc_SR_gID_001507	1	6324765	6325020	Short read Evolinc	256	LC	AT1G18370	-387	AT1G18390	516	NA	NA	NA	no	no	ND	1	NA	no	No	No	NA	no	no	no	Homolog	Node1	Transcriptional_syntelog	Node4	no	NA	NA	no	Stem	no	NA	no	NA	No	no
Evolinc_SR_tID_00010554	Evolinc_SR_gID_010131	1	6330306	6330834	Short read Evolinc	529	HC	AT1G18390	-127	AT1G18400	564	NA	NA	NA	no	no	ND	0.987985	NA	no	No	No	NA	no	no	no	Homolog	Node4	NA	NA	no	NA	NA	no	Fruit	no	NA	no	NA	No	no
Evolinc_SR_tID_00010555	Evolinc_SR_gID_010132	1	6334116	6335026	Short read Evolinc	911	HC	AT1G18400	-260	AT1G18410	1274	NA	NA	NA	no	no	ND	ND	NA	no	No	No	Yes	no	no	no	Homolog	Node4	NA	NA	no	NA	NA	no	ND	no	NA	no	NA	No	no
Evolinc_SR_tID_00001550	Evolinc_SR_gID_001509	1	6335979	6336404	Short read Evolinc Protein coding gene overlap	426	LC	ND	ND	ND	ND	AT1G18410	104	mRNA	ND	ND	ND	0.973664	ND	ND	No	No	Yes	no	no	no	ND	ND	ND	ND	no	no	no	no	Male flower	no	NA	no	NA	No	no
Evolinc_SR_tID_00001551	Evolinc_SR_gID_001510	1	6342481	6342970	Short read Evolinc Protein coding gene overlap	490	LC	ND	ND	ND	ND	AT1G18415	30	antisense lncRNA	ND	ND	ND	0.807219	ND	ND	No	No	NA	no	no	no	ND	ND	ND	ND	no	yes	no	no	Stem	no	NA	no	NA	No	no
Evolinc_SR_tID_00001555	Evolinc_SR_gID_001514	1	6360613	6360859	Short read Evolinc	247	LC	AT1G18470	-269	AT1G18480	727	NA	NA	NA	no	no	ND	1	NA	no	No	No	NA	no	no	no	Homolog	Node1	Transcriptional_syntelog	Node4	no	NA	NA	no	Flower	no	NA	no	NA	No	no
Evolinc_SR_tID_00010559	Evolinc_SR_gID_010136	1	6374171	6374406	Short read Evolinc	236	HC	AT1G18510	-81	AT1G18520	500	NA	NA	NA	no	no	ND	0.989376	NA	no	No	No	NA	no	no	no	Species specific	Node0	NA	NA	no	NA	NA	no	Stem	no	NA	no	NA	No	no
Evolinc_SR_tID_00010561	Evolinc_SR_gID_010138	1	6378740	6379188	Short read Evolinc TE overlap	449	LC	ND	ND	ND	ND	AT1TE20665	448	TE	ND	ND	ND	ND	ND	ND	No	No	NA	no	no	no	ND	ND	ND	ND	no	no	no	no	ND	no	NA	no	NA	No	no
Evolinc_SR_tID_00010562	Evolinc_SR_gID_010139	1	6379760	6380236	Short read Evolinc TE overlap	477	LC	ND	ND	ND	ND	AT1TE20670	264	TE	ND	ND	ND	ND	ND	ND	No	No	NA	no	no	yes	ND	ND	ND	ND	no	no	no	no	ND	no	NA	no	NA	No	no
Evolinc_SR_tID_00001562	Evolinc_SR_gID_001521	1	6380713	6380927	Short read Evolinc	215	HC	AT1G18540	-2133	AT1G18550	514	NA	NA	NA	no	no	ND	1	NA	no	No	No	NA	no	no	yes	Species specific	Node0	NA	NA	no	NA	NA	no	Flower	no	NA	no	NA	No	no
Evolinc_SR_tID_00001563	Evolinc_SR_gID_001522	1	6381075	6381293	Short read Evolinc TE overlap	219	LC	ND	ND	ND	ND	AT1TE20675	115	TE	ND	ND	ND	1	ND	ND	No	No	Yes	no	no	no	ND	ND	ND	ND	no	no	no	no	Seed	no	NA	no	NA	No	no
Evolinc_SR_tID_00001566	Evolinc_SR_gID_001525	1	6388297	6388509	Short read Evolinc	213	LC	AT1G18560	-117	AT1G18570	890	NA	NA	NA	no	no	ND	1	NA	no	No	No	NA	no	no	no	Homolog	Node4	Transcriptional_syntelog	Node2	no	NA	NA	no	Flower	no	NA	no	NA	No	no
Evolinc_SR_tID_00001568	Evolinc_SR_gID_001527	1	6391764	6392342	Short read Evolinc	579	HC	AT1G18570	-378	AT1G18580	3427	NA	NA	NA	no	no	ND	1	NA	no	No	No	Yes	no	no	no	Homolog	Node1	Transcriptional_syntelog	Node4	no	NA	NA	no	Leaf	no	NA	no	NA	No	no
Evolinc_SR_tID_00010566	Evolinc_SR_gID_010143	1	6392066	6392674	Short read Evolinc	609	HC	AT1G18570	-680	AT1G18580	3095	NA	NA	NA	no	no	ND	ND	NA	no	No	No	NA	no	no	no	Species specific	Node0	NA	NA	no	NA	NA	no	ND	no	NA	no	NA	No	no
Evolinc_SR_tID_00001569	Evolinc_SR_gID_001528	1	6392872	6393165	Short read Evolinc	294	LC	AT1G18570	-1486	AT1G18580	2604	NA	NA	NA	no	no	ND	ND	NA	no	No	No	NA	no	no	no	Homolog	Node1	Transcriptional_syntelog	Node4	no	NA	NA	no	ND	no	NA	no	NA	No	no
Evolinc_SR_tID_00001570	Evolinc_SR_gID_001529	1	6393219	6393430	Short read Evolinc	212	LC	AT1G18570	-1833	AT1G18580	2339	NA	NA	NA	no	no	ND	1	NA	no	No	No	Yes	no	no	no	Homolog	Node1	Transcriptional_syntelog	Node4	no	NA	NA	no	Male flower	no	NA	no	NA	No	no
Evolinc_SR_tID_00010569	Evolinc_SR_gID_010146	1	6403121	6403512	Short read Evolinc TE overlap	392	LC	ND	ND	ND	ND	AT1TE20745	391	TE	ND	ND	ND	1	ND	ND	No	No	NA	no	no	yes	ND	ND	ND	ND	no	no	no	no	Leaf	no	NA	no	NA	No	no
Evolinc_SR_tID_00010570	Evolinc_SR_gID_010147	1	6409340	6409967	Short read Evolinc Protein coding gene overlap	628	LC	ND	ND	ND	ND	AT1G18620	312	mRNA	ND	ND	ND	0.810441	ND	ND	No	No	NA	no	no	no	ND	ND	ND	ND	no	yes	yes	no	Fruit	no	NA	no	NA	No	no
Evolinc_SR_tID_00001576	Evolinc_SR_gID_001535	1	6426564	6426876	Short read Evolinc Protein coding gene overlap	313	LC	ND	ND	ND	ND	AT1G18670	167	mRNA	ND	ND	ND	0.940306	ND	ND	No	No	Yes	no	no	yes	ND	ND	ND	ND	no	no	no	no	Leaf	no	NA	no	NA	No	no
Evolinc_SR_tID_00001577	Evolinc_SR_gID_001536	1	6430707	6431007	Short read Evolinc Protein coding gene overlap	301	LC	ND	ND	ND	ND	AT1G18670	300	mRNA	ND	ND	ND	1	ND	ND	No	No	NA	no	no	no	ND	ND	ND	ND	no	no	no	no	Seed	no	NA	no	NA	No	no
Evolinc_SR_tID_00010573	Evolinc_SR_gID_010150	1	6431018	6431302	Short read Evolinc Protein coding gene overlap	285	LC	ND	ND	ND	ND	AT1G18670	75	mRNA	ND	ND	ND	0.989243	ND	ND	No	No	NA	no	no	no	ND	ND	ND	ND	no	no	no	no	Female flower	no	NA	no	NA	No	no
Evolinc_SR_tID_00001578	Evolinc_SR_gID_001537	1	6431419	6431643	Short read Evolinc	225	LC	AT1G18670	-326	AT1G18680	295	NA	NA	NA	no	no	ND	ND	NA	no	No	No	NA	no	no	no	Homolog	Node1	Transcriptional_syntelog	Node4	no	NA	NA	no	ND	no	NA	no	NA	No	no
Evolinc_SR_tID_00010575	Evolinc_SR_gID_010152	1	6436946	6437314	Short read Evolinc Protein coding gene overlap	369	LC	ND	ND	ND	ND	AT1G18690	183	mRNA	ND	ND	ND	0.951593	ND	ND	No	No	NA	no	no	no	ND	ND	ND	ND	no	no	no	no	Flower	no	NA	no	NA	No	no
Evolinc_SR_tID_00010576	Evolinc_SR_gID_010153	1	6444941	6445162	Short read Evolinc	222	HC	AT1G18700	-865	AT1G18710	5423	NA	NA	NA	no	no	ND	0.976244	NA	no	No	No	Yes	no	no	no	Species specific	Node0	NA	NA	no	NA	NA	no	Fruit	no	NA	no	NA	No	no
Evolinc_SR_tID_00001579	Evolinc_SR_gID_001538	1	6445312	6445709	Short read Evolinc	398	LC	AT1G18700	-1236	AT1G18710	4876	NA	NA	NA	no	no	ND	0.9424	NA	no	No	No	Yes	no	no	no	Homolog	Node2	NA	NA	no	NA	NA	no	Stem	no	NA	no	NA	No	no
Evolinc_SR_tID_00001580	Evolinc_SR_gID_001539	1	6446628	6447930	Short read Evolinc	1303	HC	AT1G18700	-2552	AT1G18710	2655	NA	NA	NA	no	no	ND	0.970651	NA	no	No	No	Yes	no	no	no	Known lincRNA	Node4	NA	NA	no	NA	NA	no	Stem	no	NA	no	NA	No	no
Evolinc_SR_tID_00010580	Evolinc_SR_gID_010157	1	6448434	6448702	Short read Evolinc	269	HC	AT1G18700	-4358	AT1G18710	1883	NA	NA	NA	no	no	ND	1	NA	no	No	No	NA	no	no	no	Species specific	Node0	NA	NA	no	NA	NA	no	Flower	no	NA	no	NA	No	no
AT1G05407.1	AT1G05407	1	6449229	6449459	Araport lincRNA (Ara_lncRNA)	231	HC	AT1G18700	-5153	AT1G18710	1126	NA	NA	NA	no	no	ND	ND	NA	no	No	No	NA	no	no	no	Homolog	Node1	Transcriptional_syntelog	Node2	no	NA	NA	no	ND	no	NA	no	NA	No	no
AT1G05413.1	AT1G05413	1	6449436	6449681	Araport lincRNA (Ara_lncRNA)	246	HC	AT1G18700	-5360	AT1G18710	904	NA	NA	NA	no	no	ND	1	NA	no	No	No	NA	no	no	no	Species specific	Node0	NA	NA	no	NA	NA	no	Flower	no	NA	no	NA	No	no
Evolinc_SR_tID_00001582	Evolinc_SR_gID_001541	1	6450149	6450556	Short read Evolinc	408	LC	AT1G18700	-6073	AT1G18710	29	NA	NA	NA	no	no	ND	0.98879	NA	no	No	No	NA	no	no	no	Species specific	Node0	NA	NA	no	NA	NA	no	Flower	no	NA	no	NA	No	no
Evolinc_SR_tID_00010581	Evolinc_SR_gID_010158	1	6453408	6453681	Short read Evolinc TE overlap	274	LC	ND	ND	ND	ND	AT1TE20915	138	TE	ND	ND	ND	1	ND	ND	No	No	Yes	no	no	no	ND	ND	ND	ND	no	no	no	no	Stem	no	NA	no	NA	No	no
Evolinc_SR_tID_00010582	Evolinc_SR_gID_010159	1	6453791	6453995	Short read Evolinc	205	HC	AT1G18710	-528	AT1G18720	3780	NA	NA	NA	no	no	ND	1	NA	no	No	No	NA	no	no	no	Species specific	Node0	NA	NA	no	NA	NA	no	Stem	no	NA	no	NA	No	no
Evolinc_SR_tID_00010583	Evolinc_SR_gID_010160	1	6454156	6454382	Short read Evolinc	227	LC	AT1G18710	-893	AT1G18720	3393	NA	NA	NA	no	no	ND	ND	NA	no	No	No	Yes	no	no	no	Homolog	Node1	NA	NA	no	NA	NA	no	ND	no	NA	no	NA	No	no
Evolinc_SR_tID_00010584	Evolinc_SR_gID_010161	1	6455148	6456014	Short read Evolinc TE overlap	867	LC	ND	ND	ND	ND	AT1TE20925	866	TE	ND	ND	ND	ND	ND	ND	No	No	NA	no	yes	yes	ND	ND	ND	ND	no	no	no	no	ND	no	NA	no	NA	No	no
Evolinc_SR_tID_00001585	Evolinc_SR_gID_001544	1	6456203	6456498	Short read Evolinc	296	LC	AT1G18710	-2940	AT1G18720	1277	NA	NA	NA	no	no	ND	ND	NA	no	No	No	Yes	no	no	no	Known Gene	Node1	NA	NA	no	NA	NA	no	ND	no	NA	no	NA	No	no
Evolinc_SR_tID_00001586	Evolinc_SR_gID_001545	1	6457321	6457611	Short read Evolinc	291	HC	AT1G18710	-4058	AT1G18720	164	NA	NA	NA	no	no	ND	0.925813	NA	no	No	No	Yes	no	no	no	Homolog	Node1	NA	NA	no	NA	NA	no	Male flower	no	NA	no	NA	No	no
Evolinc_SR_tID_00001589	Evolinc_SR_gID_001548	1	6462337	6462585	Short read Evolinc Protein coding gene overlap	249	LC	ND	ND	ND	ND	AT1G18730	7	mRNA	ND	ND	ND	ND	ND	ND	No	No	NA	no	no	no	ND	ND	ND	ND	no	no	no	no	ND	no	NA	no	NA	No	no
Evolinc_SR_tID_00010586	Evolinc_SR_gID_010163	1	6462566	6463463	Short read Evolinc	898	HC	AT1G18730	-222	AT1G18740	386	NA	NA	NA	no	no	ND	0.906219	NA	no	No	No	NA	no	no	no	Homolog	Node3	Transcriptional_syntelog	Node4	no	yes	NA	no	Seed	no	NA	no	NA	Yes	no
AT1G18745.1	AT1G18745	1	6465487	6466454	Araport lincRNA (Ara_long_ncRNA)	968	HC	AT1G18740	-11	AT1G18750	213	NA	NA	NA	no	no	flower	0.291989	PIPseq	yes	No	No	NA	no	yes	yes	Known Gene	Node4	NA	NA	no	NA	yes	no	Seed	yes	Cis	no	NA	Yes	yes
Evolinc_SR_tID_00010587	Evolinc_SR_gID_010164	1	6470055	6470580	Short read Evolinc	526	HC	AT1G18750	-71	AT1G18760	570	NA	NA	NA	no	no	ND	0.983759	NA	no	No	No	Yes	no	no	yes	Species specific	Node0	NA	NA	no	NA	NA	no	Stem	no	NA	no	NA	No	no
Evolinc_SR_tID_00001591	Evolinc_SR_gID_001550	1	6470472	6470686	Short read Evolinc	215	HC	AT1G18750	-488	AT1G18760	464	NA	NA	NA	no	no	ND	1	NA	no	No	No	NA	no	no	yes	Species specific	Node0	NA	NA	no	NA	NA	no	Fruit	no	NA	no	NA	No	no
Evolinc_SR_tID_00010588	Evolinc_SR_gID_010165	1	6472202	6472827	Short read Evolinc	626	HC	AT1G18760	-378	AT1G18770	543	NA	NA	NA	no	no	ND	0.977739	NA	no	No	No	NA	no	no	yes	Species specific	Node0	NA	NA	no	NA	NA	no	Male flower	no	NA	no	NA	No	no
Evolinc_SR_tID_00010589	Evolinc_SR_gID_010166	1	6474181	6474462	Short read Evolinc	282	LC	AT1G18770	-133	AT1G18773	340	NA	NA	NA	no	no	ND	0.99024	NA	no	No	No	NA	no	no	no	Species specific	Node0	NA	NA	no	NA	NA	no	Leaf	yes	Cis	no	NA	No	no
Evolinc_SR_tID_00001592	Evolinc_SR_gID_001551	1	6474464	6474678	Short read Evolinc	215	LC	AT1G18770	-416	AT1G18773	124	NA	NA	NA	no	no	ND	0.987278	NA	no	No	No	NA	no	no	no	Species specific	Node0	NA	NA	no	NA	NA	no	Seed	no	NA	no	NA	No	no
Evolinc_SR_tID_00010590	Evolinc_SR_gID_010167	1	6477317	6477599	Short read Evolinc	283	HC	AT1G18780	-82	AT1G18790	1180	NA	NA	NA	no	no	ND	ND	NA	no	No	No	NA	no	no	no	Species specific	Node0	NA	NA	no	NA	NA	no	ND	no	NA	no	NA	No	no
Evolinc_SR_tID_00001594	Evolinc_SR_gID_001553	1	6480151	6480356	Short read Evolinc	206	LC	AT1G18790	-108	AT1G18800	757	NA	NA	NA	no	no	ND	ND	NA	no	No	No	NA	no	no	no	Homolog	Node4	Transcriptional_syntelog	Node4	no	NA	NA	no	ND	no	NA	no	NA	No	no
Evolinc_SR_tID_00001595	Evolinc_SR_gID_001554	1	6480879	6481092	Short read Evolinc	214	LC	AT1G18790	-836	AT1G18800	21	NA	NA	NA	no	no	ND	1	NA	no	No	No	NA	no	no	no	Species specific	Node0	NA	NA	no	NA	NA	no	Flower	no	NA	no	NA	No	no
Evolinc_SR_tID_00001596	Evolinc_SR_gID_001555	1	6483870	6484087	Short read Evolinc TE overlap	218	LC	ND	ND	ND	ND	AT1TE21025	217	TE	ND	ND	ND	ND	ND	ND	No	No	NA	no	no	no	ND	ND	ND	ND	no	no	no	no	ND	no	NA	no	NA	No	no
Evolinc_SR_tID_00010594	Evolinc_SR_gID_010171	1	6495572	6495872	Short read Evolinc Protein coding gene overlap	301	LC	ND	ND	ND	ND	AT1G18835	28	mRNA	ND	ND	ND	0.994323	ND	ND	No	No	NA	no	no	no	ND	ND	ND	ND	no	no	no	no	Male flower	no	NA	no	NA	No	no
Evolinc_SR_tID_00010595	Evolinc_SR_gID_010172	1	6496503	6496736	Short read Evolinc	234	HC	AT1G18835	-12	AT1G18840	4067	NA	NA	NA	no	no	ND	0.986011	NA	no	No	No	NA	no	no	no	Known lincRNA	Node4	NA	NA	no	NA	NA	no	Stem	no	NA	no	NA	No	no
Evolinc_SR_tID_00010596	Evolinc_SR_gID_010173	1	6497512	6497771	Short read Evolinc	260	HC	AT1G18835	-1021	AT1G18840	3032	NA	NA	NA	no	no	ND	1	NA	no	No	No	NA	no	no	no	Homolog	Node3	Transcriptional_syntelog	Node4	no	NA	NA	no	Flower	no	NA	no	NA	No	no
AT1G05443.1	AT1G05443	1	6500050	6500381	Araport lincRNA (Ara_lncRNA)	332	HC	AT1G18835	-3559	AT1G18840	422	NA	NA	NA	no	no	ND	0.780619	NA	no	No	No	NA	no	no	no	Homolog	Node4	NA	NA	no	yes	NA	no	Stem	no	NA	no	NA	No	no
Evolinc_SR_tID_00010600	Evolinc_SR_gID_010177	1	6506465	6506682	Short read Evolinc Protein coding gene overlap	218	LC	ND	ND	ND	ND	AT1G18850	77	mRNA	ND	ND	ND	0.980557	ND	ND	No	No	NA	no	no	no	ND	ND	ND	ND	no	no	no	no	Stem	no	NA	no	NA	No	no
AT1G05447.1	AT1G05447	1	6508776	6509012	Araport lncRNA Protein coding gene overlap	237	LC	ND	ND	ND	ND	AT1G18860	215	mRNA	ND	ND	ND	0.99205	ND	ND	No	No	NA	no	no	no	ND	ND	ND	ND	no	no	no	yes	Leaf	no	NA	no	NA	No	no
Evolinc_SR_tID_00010603	Evolinc_SR_gID_010180	1	6512331	6512583	Short read Evolinc	253	LC	AT1G18860	-934	AT1G18870	2790	NA	NA	NA	no	no	ND	ND	NA	no	No	No	Yes	no	no	no	Homolog	Node1	Transcriptional_syntelog	Node4	no	NA	NA	no	ND	no	NA	no	NA	No	no
Evolinc_SR_tID_00001602	Evolinc_SR_gID_001561	1	6512824	6513197	Short read Evolinc	374	LC	AT1G18860	-1427	AT1G18870	2176	NA	NA	NA	no	no	ND	ND	NA	no	No	No	Yes	no	no	no	Homolog	Node1	Transcriptional_syntelog	Node4	no	NA	NA	no	ND	no	NA	no	NA	No	no
Evolinc_SR_tID_00010605	Evolinc_SR_gID_010182	1	6519560	6519772	Short read Evolinc	213	LC	AT1G18871	-75	AT1G18880	949	NA	NA	NA	no	no	ND	ND	NA	no	No	No	NA	no	no	no	Homolog	Node1	NA	NA	no	NA	NA	no	ND	no	NA	no	NA	No	no
Evolinc_SR_tID_00001604	Evolinc_SR_gID_001563	1	6519678	6519939	Short read Evolinc	262	LC	AT1G18871	-193	AT1G18880	782	NA	NA	NA	no	no	ND	ND	NA	no	No	No	NA	no	no	no	Known Gene	Node4	NA	NA	no	NA	NA	no	ND	no	NA	no	NA	No	no
Evolinc_SR_tID_00001605	Evolinc_SR_gID_001564	1	6520395	6520715	Short read Evolinc	321	HC	AT1G18871	-910	AT1G18880	6	NA	NA	NA	no	no	ND	0.912383	NA	no	No	No	NA	no	no	no	Homolog	Node1	NA	NA	no	yes	NA	no	Fruit	no	NA	no	NA	No	no
Evolinc_SR_tID_00010608	Evolinc_SR_gID_010185	1	6528150	6528622	Short read Evolinc	473	LC	AT1G18890	-2075	AT1G18900	362	NA	NA	NA	no	no	ND	1	NA	no	No	No	NA	no	no	no	Homolog	Node1	Transcriptional_syntelog	Node4	no	NA	NA	no	Seedling	no	NA	no	NA	No	no
Evolinc_SR_tID_00010610	Evolinc_SR_gID_010187	1	6541761	6542113	Short read Evolinc TE overlap	353	LC	ND	ND	ND	ND	AT1TE21210	352	TE	ND	ND	ND	ND	ND	ND	No	No	NA	no	no	yes	ND	ND	ND	ND	no	no	no	no	ND	no	NA	no	NA	No	no
Evolinc_SR_tID_00010611	Evolinc_SR_gID_010188	1	6545603	6545844	Short read Evolinc Protein coding gene overlap	242	LC	ND	ND	ND	ND	AT1G18940	199	mRNA	ND	ND	ND	0.986196	ND	ND	No	No	NA	no	no	no	ND	ND	ND	ND	no	no	no	no	Fruit	no	NA	no	NA	No	no
Evolinc_SR_tID_00001612	Evolinc_SR_gID_001571	1	6546005	6546340	Short read Evolinc Protein coding gene overlap	336	LC	ND	ND	ND	ND	AT1G18950	163	mRNA	ND	ND	ND	0.887355	ND	ND	No	No	NA	no	no	no	ND	ND	ND	ND	no	no	no	no	Seed	no	NA	no	NA	No	no
Evolinc_SR_tID_00010612	Evolinc_SR_gID_010189	1	6552303	6552518	Short read Evolinc	216	HC	AT1G18950	-195	AT1G18960	234	NA	NA	NA	no	no	ND	0.963308	NA	no	No	No	NA	no	no	no	Species specific	Node0	NA	NA	no	NA	NA	no	Leaf	no	NA	no	NA	No	no
Evolinc_SR_tID_00010613	Evolinc_SR_gID_010190	1	6555853	6556053	Short read Evolinc Protein coding gene overlap	201	LC	ND	ND	ND	ND	AT1G18975	200	mRNA	ND	ND	ND	ND	ND	ND	No	No	NA	no	no	no	ND	ND	ND	ND	no	no	no	no	ND	no	NA	no	NA	No	no
Evolinc_SR_tID_00001615	Evolinc_SR_gID_001574	1	6556426	6557235	Short read Evolinc Protein coding gene overlap	810	LC	ND	ND	ND	ND	AT1G18975	809	mRNA	ND	ND	ND	0.985281	ND	ND	No	No	NA	no	no	yes	ND	ND	ND	ND	no	no	no	no	Male flower	no	NA	no	NA	No	no
Evolinc_SR_tID_00001616	Evolinc_SR_gID_001575	1	6558050	6558426	Short read Evolinc Protein coding gene overlap	377	LC	ND	ND	ND	ND	AT1G18980	65	mRNA	ND	ND	ND	0.975946	ND	ND	No	No	NA	no	no	no	ND	ND	ND	ND	no	no	no	no	Male flower	no	NA	no	NA	No	no
Evolinc_SR_tID_00001617	Evolinc_SR_gID_001576	1	6560522	6560738	Short read Evolinc Protein coding gene overlap	217	LC	ND	ND	ND	ND	AT1G18990	39	mRNA	ND	ND	ND	ND	ND	ND	No	No	NA	no	no	no	ND	ND	ND	ND	no	no	no	no	ND	no	NA	no	NA	No	no
Evolinc_SR_tID_00010618	Evolinc_SR_gID_010195	1	6563184	6563434	Short read Evolinc	251	LC	AT1G19000	-393	AT1G19010	2060	NA	NA	NA	no	no	ND	1	NA	no	No	No	NA	no	no	no	Homolog	Node4	Transcriptional_syntelog	Node4	no	NA	NA	no	Leaf	no	NA	no	NA	No	no
Evolinc_SR_tID_00010619	Evolinc_SR_gID_010196	1	6564356	6564978	Short read Evolinc	623	HC	AT1G19000	-1565	AT1G19010	516	NA	NA	NA	no	no	ND	0.965778	NA	no	No	No	NA	no	no	no	Known lincRNA	Node4	NA	NA	no	NA	NA	no	Stem	no	NA	no	NA	No	no
Evolinc_SR_tID_00010620	Evolinc_SR_gID_010197	1	6573428	6574358	Short read Evolinc TE overlap	931	LC	ND	ND	ND	ND	AT1TE21305	725	TE	ND	ND	ND	0.989602	ND	ND	No	No	NA	no	no	yes	ND	ND	ND	ND	no	no	no	no	Male flower	no	NA	no	NA	No	no
Evolinc_SR_tID_00001622	Evolinc_SR_gID_001581	1	6575965	6576873	Short read Evolinc Protein coding gene overlap	909	LC	ND	ND	ND	ND	AT1G19040	796	mRNA	ND	ND	ND	0.940349	ND	ND	No	No	NA	no	no	no	ND	ND	ND	ND	no	no	yes	no	Seedling	no	NA	no	NA	No	no
Evolinc_SR_tID_00010621	Evolinc_SR_gID_010198	1	6579216	6580048	Short read Evolinc Protein coding gene overlap	833	LC	ND	ND	ND	ND	AT1G19050	98	mRNA	ND	ND	ND	0.89425	ND	ND	No	No	NA	no	no	no	ND	ND	ND	ND	no	yes	no	no	Flower	no	NA	no	NA	No	no
Evolinc_SR_tID_00001623	Evolinc_SR_gID_001582	1	6579816	6581027	Short read Evolinc	1212	HC	AT1G19050	-502	AT1G19060	1039	NA	NA	NA	no	no	ND	ND	NA	no	No	No	NA	no	no	no	Known lincRNA	Node4	NA	NA	no	NA	NA	no	ND	no	NA	no	NA	No	no
Evolinc_SR_tID_00001624	Evolinc_SR_gID_001583	1	6589536	6589798	Short read Evolinc TE overlap	263	LC	ND	ND	ND	ND	AT1TE21360	224	TE	ND	ND	ND	1	ND	ND	No	No	NA	no	no	yes	ND	ND	ND	ND	no	no	no	no	Male flower	no	NA	no	NA	No	no
Evolinc_SR_tID_00010624	Evolinc_SR_gID_010201	1	6589866	6590154	Short read Evolinc Protein coding gene overlap	289	LC	ND	ND	ND	ND	AT1G19090	288	mRNA	ND	ND	ND	ND	ND	ND	No	No	NA	no	no	yes	ND	ND	ND	ND	no	no	no	no	ND	no	NA	no	NA	No	no
Evolinc_SR_tID_00001625	Evolinc_SR_gID_001584	1	6592872	6593161	Short read Evolinc	290	HC	AT1G19090	-110	AT1G19100	1722	NA	NA	NA	no	no	ND	1	NA	no	No	No	NA	no	no	yes	Species specific	Node0	NA	NA	no	NA	NA	no	Male flower	no	NA	no	NA	No	no
Evolinc_SR_tID_00001627	Evolinc_SR_gID_001586	1	6594618	6594879	Short read Evolinc	262	LC	AT1G19090	-1856	AT1G19100	4	NA	NA	NA	no	no	ND	0.927873	NA	no	No	No	NA	no	no	no	Species specific	Node0	NA	NA	no	NA	NA	no	Female flower	no	NA	no	NA	No	no
Evolinc_SR_tID_00010626	Evolinc_SR_gID_010203	1	6601370	6601600	Short read Evolinc	231	HC	AT1G19100	-15	AT1G19110	505	NA	NA	NA	no	no	ND	0.949421	NA	no	No	No	NA	no	no	no	Homolog	Node1	Transcriptional_syntelog	Node4	no	NA	NA	no	Male flower	no	NA	no	NA	No	no
Evolinc_SR_tID_00001628	Evolinc_SR_gID_001587	1	6616278	6616498	Short read Evolinc	221	LC	AT1G19160	-1064	AT1G19170	104	NA	NA	NA	no	no	ND	ND	NA	no	No	No	NA	no	no	no	Species specific	Node0	NA	NA	no	NA	NA	no	ND	no	NA	no	NA	No	no
AT1G08925.2	AT1G08925	1	6619133	6619507	Araport lincRNA NTR	ND	HC	AT1G19170	-127	AT1G19180	2270	NA	NA	NA	no	no	ND	ND	ND	no	No	No	Yes	no	no	no	ND	ND	ND	ND	no	ND	ND	no	ND	no	NA	no	NA	No	no
AT1G08925.1	AT1G08925	1	6619256	6619997	Araport lincRNA NTR	ND	HC	AT1G19170	-250	AT1G19180	1780	NA	NA	NA	no	no	ND	ND	ND	no	No	No	Yes	no	no	no	ND	ND	ND	ND	no	ND	ND	no	ND	no	NA	no	NA	No	no
AT1G05473.1	AT1G05473	1	6620854	6621071	Araport lincRNA (Ara_lncRNA)	218	HC	AT1G19170	-1848	AT1G19180	706	NA	NA	NA	no	no	ND	0.987834	NA	no	No	No	NA	no	no	no	Homolog	Node1	Transcriptional_syntelog	Node4	yes	NA	NA	no	Flower	no	NA	no	NA	No	no
Evolinc_SR_tID_00001633	Evolinc_SR_gID_001592	1	6625988	6626200	Short read Evolinc TE overlap Protein coding gene overlap	213	LC	ND	ND	ND	ND	AT1G19200	212	mRNA	ND	ND	ND	0.979915	ND	ND	No	No	NA	no	no	no	ND	ND	ND	ND	no	no	no	no	Flower	no	NA	no	NA	No	no
Evolinc_SR_tID_00001634	Evolinc_SR_gID_001593	1	6627531	6628048	Short read Evolinc Protein coding gene overlap	518	LC	ND	ND	ND	ND	AT1G19210	157	mRNA	ND	ND	ND	0.788265	ND	ND	No	No	NA	no	no	no	ND	ND	ND	ND	no	yes	yes	no	Flower	no	NA	no	NA	No	no
Evolinc_SR_tID_00010633	Evolinc_SR_gID_010208	1	6633102	6633965	Short read Evolinc Protein coding gene overlap	864	LC	ND	ND	ND	ND	AT1G19220	31	mRNA	ND	ND	ND	0.969322	ND	ND	No	No	NA	no	no	no	ND	ND	ND	ND	yes	no	no	no	Stem	no	NA	no	NA	No	no
AT1G05477.1	AT1G05477	1	6635120	6635338	Araport lincRNA (Ara_lncRNA)	219	HC	AT1G19220	-1987	AT1G19230	8604	NA	NA	NA	no	no	ND	ND	NA	no	No	No	Yes	no	no	no	Known lincRNA	Node4	NA	NA	no	NA	NA	no	ND	no	NA	no	NA	No	no
Evolinc_SR_tID_00001637	Evolinc_SR_gID_001596	1	6636453	6638023	Short read Evolinc	1571	HC	AT1G19220	-3320	AT1G19230	5919	NA	NA	NA	no	no	ND	ND	NA	no	No	No	Yes	no	no	no	Known lincRNA	Node4	NA	NA	yes	NA	yes	no	ND	no	NA	no	NA	No	no
Evolinc_SR_tID_00010636	Evolinc_SR_gID_010211	1	6638116	6638558	Short read Evolinc	443	HC	AT1G19220	-4983	AT1G19230	5384	NA	NA	NA	no	no	ND	0.991754	NA	no	No	No	NA	no	no	no	Homolog	Node2	NA	NA	no	NA	NA	no	Seed	no	NA	no	NA	No	no
Evolinc_SR_tID_00010637	Evolinc_SR_gID_010212	1	6639060	6639704	Short read Evolinc	645	HC	AT1G19220	-5927	AT1G19230	4238	NA	NA	NA	no	no	ND	ND	NA	no	No	No	Yes	no	no	no	Known lincRNA	Node4	NA	NA	no	NA	NA	no	ND	no	NA	no	NA	No	no
Evolinc_SR_tID_00010638	Evolinc_SR_gID_010213	1	6641048	6642586	Short read Evolinc	1539	LC	AT1G19220	-7915	AT1G19230	1356	NA	NA	NA	no	no	ND	0.978167	NA	no	No	No	Yes	no	no	yes	Homolog	Node3	NA	NA	no	NA	NA	no	Flower	no	NA	no	NA	No	no
AT1G05483.1	AT1G05483	1	6642907	6643372	Araport lincRNA (Ara_lncRNA)	466	HC	AT1G19220	-9774	AT1G19230	570	NA	NA	NA	no	no	ND	0.995085	NA	no	No	No	NA	no	no	no	Known lincRNA	Node4	NA	NA	yes	NA	NA	no	Seed	no	NA	no	NA	No	no
AT1G05487.1	AT1G05487	1	6642987	6643519	Araport lincRNA (Ara_lncRNA)	533	HC	AT1G19220	-9854	AT1G19230	423	NA	NA	NA	yes	no	seedling	0.942447	NA	no	No	No	NA	no	no	no	Known lincRNA	Node4	NA	NA	yes	yes	yes	no	Fruit	no	NA	no	NA	No	no
Evolinc_SR_tID_00001644	Evolinc_SR_gID_001602	1	6656223	6656482	Short read Evolinc	260	LC	AT1G19250	-3028	AT1G19260	778	NA	NA	NA	no	no	ND	ND	NA	no	No	No	Yes	no	no	no	Species specific	Node0	NA	NA	no	NA	NA	no	ND	no	NA	no	NA	No	no
Evolinc_SR_tID_00010641	Evolinc_SR_gID_010216	1	6661211	6661506	Short read Evolinc	296	LC	AT1G19260	-1642	AT1G19270	911	NA	NA	NA	no	no	ND	ND	NA	no	No	No	NA	no	no	no	Homolog	Node1	NA	NA	no	NA	NA	no	ND	no	NA	no	NA	No	no
AT1G05493.1	AT1G05493	1	6669408	6669795	Araport lncRNA Protein coding gene overlap	235	LC	ND	ND	ND	ND	AT1G19290	168	mRNA	ND	ND	ND	0.78607	ND	ND	No	No	Yes	no	no	no	ND	ND	ND	ND	no	no	no	no	Seed	no	NA	no	NA	No	no
Evolinc_SR_tID_00001646	Evolinc_SR_gID_001604	1	6670175	6670462	Short read Evolinc	288	LC	AT1G19290	-599	AT1G19300	633	NA	NA	NA	no	no	ND	1	NA	no	No	No	Yes	no	no	no	Homolog	Node1	Transcriptional_syntelog	Node4	no	NA	NA	no	Stem	no	NA	no	NA	No	no
AT1G05497.1	AT1G05497	1	6670303	6670780	Araport lincRNA (Ara_lncRNA)	478	HC	AT1G19290	-727	AT1G19300	315	NA	NA	NA	no	no	ND	0.939935	NA	no	No	No	Yes	no	no	no	Homolog	Node1	Transcriptional_syntelog	Node4	no	NA	NA	no	Fruit	no	NA	no	NA	No	no
Evolinc_SR_tID_00001647	Evolinc_SR_gID_001605	1	6672973	6673204	Short read Evolinc	232	LC	AT1G19300	-196	AT1G19310	3006	NA	NA	NA	no	no	ND	0.94419	NA	no	No	No	NA	no	no	no	Homolog	Node4	Transcriptional_syntelog	Node4	no	NA	NA	no	Fruit	no	NA	no	NA	No	no
Evolinc_SR_tID_00001649	Evolinc_SR_gID_001607	1	6674061	6674881	Short read Evolinc	821	HC	AT1G19300	-1284	AT1G19310	1329	NA	NA	NA	no	no	ND	0.978597	NA	no	No	No	Yes	no	no	no	Known lincRNA	Node4	NA	NA	yes	NA	NA	no	Fruit	no	NA	no	NA	No	no
Evolinc_SR_tID_00001650	Evolinc_SR_gID_001608	1	6675313	6675631	Short read Evolinc	319	LC	AT1G19300	-2536	AT1G19310	579	NA	NA	NA	no	no	ND	ND	NA	no	No	No	Yes	no	no	no	Homolog	Node2	Transcriptional_syntelog	Node4	no	NA	NA	no	ND	no	NA	no	NA	No	no
Evolinc_SR_tID_00001651	Evolinc_SR_gID_001609	1	6675896	6676100	Short read Evolinc	205	LC	AT1G19300	-3119	AT1G19310	110	NA	NA	NA	no	no	ND	1	NA	no	No	No	Yes	no	no	no	Species specific	Node0	NA	NA	no	NA	NA	no	Fruit	no	NA	no	NA	No	no
Evolinc_SR_tID_00010646	Evolinc_SR_gID_010221	1	6677763	6677962	Short read Evolinc	200	HC	AT1G19310	-83	AT1G19320	1319	NA	NA	NA	no	no	ND	1	NA	no	No	No	NA	no	no	no	Species specific	Node0	NA	NA	no	NA	NA	no	Female flower	no	NA	no	NA	No	no
Evolinc_SR_tID_00001654	Evolinc_SR_gID_001612	1	6684235	6684501	Short read Evolinc Protein coding gene overlap	267	LC	ND	ND	ND	ND	AT1G19340	34	mRNA	ND	ND	ND	0.98223	ND	ND	No	No	NA	no	no	no	ND	ND	ND	ND	no	no	no	no	Fruit	no	NA	no	NA	No	no
Evolinc_SR_tID_00001655	Evolinc_SR_gID_001613	1	6687145	6687584	Short read Evolinc	440	HC	AT1G19340	-29	AT1G19350	879	NA	NA	NA	no	no	ND	ND	NA	no	No	No	NA	no	no	no	Known lincRNA	Node4	NA	NA	yes	NA	NA	no	ND	no	NA	no	NA	No	no
Evolinc_SR_tID_00010648	Evolinc_SR_gID_010223	1	6687556	6688242	Short read Evolinc	687	HC	AT1G19340	-440	AT1G19350	221	NA	NA	NA	no	no	ND	1	NA	no	No	No	NA	no	no	no	Homolog	Node1	Transcriptional_syntelog	Node2	no	NA	NA	no	Seedling	no	NA	no	NA	No	no
Evolinc_SR_tID_00001657	Evolinc_SR_gID_001615	1	6695157	6695408	Short read Evolinc	252	HC	AT1G19370	-102	AT1G19380	2466	NA	NA	NA	yes	no	ND	0.75274	NA	no	No	No	NA	no	no	no	Known lincRNA	Node2	Transcriptional_syntelog	Node4	no	yes	yes	no	Leaf	no	NA	no	NA	Yes	yes
Evolinc_SR_tID_00010652	Evolinc_SR_gID_010227	1	6697540	6697902	Short read Evolinc Protein coding gene overlap	363	LC	ND	ND	ND	ND	AT1G19380	28	mRNA	ND	ND	ND	0.845117	ND	ND	No	No	NA	no	no	no	ND	ND	ND	ND	no	yes	no	no	Seed	no	NA	no	NA	No	no
Evolinc_SR_tID_00010653	Evolinc_SR_gID_010228	1	6700432	6700678	Short read Evolinc	247	HC	AT1G19380	-1574	AT1G19390	78	NA	NA	NA	no	no	ND	0.970371	NA	no	No	No	NA	no	yes	no	Known Gene	Node4	NA	NA	no	NA	NA	no	Seedling	no	NA	no	NA	No	yes
AT1G08935.1	AT1G08935	1	6700455	6700686	Araport lincRNA NTR	ND	HC	AT1G19380	-1597	AT1G19390	70	NA	NA	NA	no	no	ND	ND	ND	no	No	No	NA	no	yes	no	ND	ND	ND	ND	no	ND	ND	no	ND	no	NA	no	NA	No	no
Evolinc_SR_tID_00001660	Evolinc_SR_gID_001618	1	6703727	6704037	Short read Evolinc	311	LC	AT1G19390	-359	AT1G19392	4520	NA	NA	NA	no	no	ND	ND	NA	no	No	No	NA	no	no	no	Species specific	Node0	NA	NA	no	NA	NA	no	ND	no	NA	no	NA	No	no
Evolinc_SR_tID_00010655	Evolinc_SR_gID_010230	1	6704975	6705521	Short read Evolinc TE overlap	547	LC	ND	ND	ND	ND	AT1TE21710	546	TE	ND	ND	ND	ND	ND	ND	No	No	NA	no	no	yes	ND	ND	ND	ND	no	no	no	no	ND	no	NA	no	NA	No	no
Evolinc_SR_tID_00001663	Evolinc_SR_gID_001621	1	6705624	6708350	Short read Evolinc TE overlap	2727	LC	ND	ND	ND	ND	AT1TE21710	2726	TE	ND	ND	ND	ND	ND	ND	No	No	NA	no	no	yes	ND	ND	ND	ND	no	no	no	no	ND	no	NA	no	NA	No	no
Evolinc_SR_tID_00010660	Evolinc_SR_gID_010235	1	6716553	6716834	Short read Evolinc	282	LC	AT1G19410	-114	AT1G19415	2614	NA	NA	NA	no	no	ND	0.987271	NA	no	No	No	NA	no	no	no	Species specific	Node0	NA	NA	no	NA	NA	no	Flower	no	NA	no	NA	No	no
Evolinc_SR_tID_00010661	Evolinc_SR_gID_010236	1	6716932	6717284	Short read Evolinc	353	LC	AT1G19410	-493	AT1G19415	2164	NA	NA	NA	no	no	ND	0.987263	NA	no	No	No	NA	no	no	no	Species specific	Node0	NA	NA	no	NA	NA	no	Seed	no	NA	no	NA	No	no
Evolinc_SR_tID_00001665	Evolinc_SR_gID_001623	1	6718262	6718467	Short read Evolinc	206	LC	AT1G19410	-1823	AT1G19415	981	NA	NA	NA	no	no	ND	ND	NA	no	No	No	NA	no	no	yes	Species specific	Node0	NA	NA	no	NA	NA	no	ND	no	NA	no	NA	No	no
AT1G05503.1	AT1G05503	1	6718602	6719196	Araport lincRNA NTR	ND	HC	AT1G19410	-2163	AT1G19415	252	NA	NA	NA	no	no	ND	ND	ND	no	No	No	NA	no	no	no	ND	ND	ND	ND	no	ND	ND	no	ND	no	NA	no	NA	No	no
Evolinc_SR_tID_00001668	Evolinc_SR_gID_001626	1	6730969	6731401	Short read Evolinc	433	HC	AT1G19440	-38	AT1G19450	10	NA	NA	NA	no	no	ND	1	NA	no	No	No	Yes	no	no	no	Homolog	Node1	Transcriptional_syntelog	Node4	no	NA	NA	no	Leaf	no	NA	no	NA	No	no
Evolinc_SR_tID_00001670	Evolinc_SR_gID_001628	1	6737539	6737749	Short read Evolinc TE overlap	211	LC	ND	ND	ND	ND	AT1TE21790	131	TE	ND	ND	ND	ND	ND	ND	No	No	NA	no	no	no	ND	ND	ND	ND	no	no	no	no	ND	no	NA	no	NA	No	no
Evolinc_SR_tID_00010667	Evolinc_SR_gID_010242	1	6739853	6740159	Short read Evolinc	307	HC	AT1G19460	-119	AT1G19470	1137	NA	NA	NA	no	no	ND	0.920669	NA	no	No	No	NA	no	no	no	Homolog	Node2	NA	NA	no	yes	NA	no	Flower	no	NA	no	NA	No	no
Evolinc_SR_tID_00010668	Evolinc_SR_gID_010243	1	6740594	6741149	Short read Evolinc	556	HC	AT1G19460	-860	AT1G19470	147	NA	NA	NA	no	no	ND	0.742319	NA	no	No	No	NA	no	no	yes	Species specific	Node0	NA	NA	no	NA	yes	no	Seed	no	NA	no	NA	Yes	no
Evolinc_SR_tID_00010671	Evolinc_SR_gID_010246	1	6754226	6754451	Short read Evolinc	226	HC	AT1G19490	-153	AT1G19500	214	NA	NA	NA	no	no	ND	0.930881	NA	no	No	No	NA	no	no	no	Known Gene	Node3	NA	NA	no	NA	NA	no	Seed	no	NA	no	NA	Yes	yes
Evolinc_SR_tID_00001673	Evolinc_SR_gID_001631	1	6755935	6756221	Short read Evolinc	287	LC	AT1G19500	-251	AT1G19510	16	NA	NA	NA	no	no	ND	0.979788	NA	no	No	No	NA	no	no	no	Known Gene	Node1	NA	NA	no	NA	NA	no	Fruit	no	NA	no	NA	No	no
Evolinc_SR_tID_00010672	Evolinc_SR_gID_010247	1	6758134	6758479	Short read Evolinc	346	HC	AT1G19510	-714	AT1G19520	1380	NA	NA	NA	no	no	ND	ND	NA	no	No	No	NA	no	no	no	Known lincRNA	Node4	NA	NA	no	NA	NA	no	ND	no	NA	no	NA	No	no
Evolinc_SR_tID_00010673	Evolinc_SR_gID_010248	1	6758624	6758842	Short read Evolinc	219	LC	AT1G19510	-1204	AT1G19520	1017	NA	NA	NA	no	no	ND	ND	NA	no	No	No	NA	no	no	yes	Species specific	Node0	NA	NA	no	NA	NA	no	ND	no	NA	no	NA	No	no
Evolinc_SR_tID_00010674	Evolinc_SR_gID_010249	1	6763238	6763456	Short read Evolinc	219	LC	AT1G19520	-391	AT1G19530	309	NA	NA	NA	no	no	ND	0.980787	NA	no	No	No	NA	no	no	no	Species specific	Node0	NA	NA	no	NA	NA	no	Seed	no	NA	no	NA	No	no
Evolinc_SR_tID_00001676	Evolinc_SR_gID_001634	1	6763462	6763705	Short read Evolinc	244	HC	AT1G19520	-615	AT1G19530	60	NA	NA	NA	no	no	ND	0.977719	NA	no	No	No	NA	no	no	no	Homolog	Node1	Transcriptional_syntelog	Node4	no	NA	NA	no	Seed	no	NA	no	NA	No	no
Evolinc_SR_tID_00010675	Evolinc_SR_gID_010250	1	6765145	6765482	Short read Evolinc	338	HC	AT1G19530	-96	AT1G19540	171	NA	NA	NA	no	no	ND	1	NA	no	No	No	NA	no	no	yes	Species specific	Node0	NA	NA	no	NA	NA	no	Stem	no	NA	no	NA	No	no
Evolinc_SR_tID_00001677	Evolinc_SR_gID_001635	1	6770871	6771123	Short read Evolinc	253	LC	AT1G19540	-2581	AT1G19565	961	NA	NA	NA	no	no	ND	ND	NA	no	No	No	NA	no	no	no	Species specific	Node0	NA	NA	no	NA	NA	no	ND	no	NA	no	NA	No	no
Evolinc_SR_tID_00001680	Evolinc_SR_gID_001636	1	6771339	6773245	Short read Evolinc Protein coding gene overlap	1812	LC	ND	ND	ND	ND	AT1G19565	1047	mRNA	ND	ND	ND	0.908047	ND	ND	No	No	NA	no	no	no	ND	ND	ND	ND	no	yes	yes	no	Stem	no	NA	no	NA	No	no
Evolinc_SR_tID_00010680	Evolinc_SR_gID_010253	1	6782620	6783134	Short read Evolinc	515	HC	AT1G19610	-404	AT1G19630	669	NA	NA	NA	no	no	ND	1	NA	no	No	No	NA	no	no	no	Homolog	Node4	Transcriptional_syntelog	Node4	no	NA	NA	no	Leaf	no	NA	no	NA	No	no
Evolinc_SR_tID_00001687	Evolinc_SR_gID_001640	1	6783810	6784011	Short read Evolinc Protein coding gene overlap	202	LC	ND	ND	ND	ND	AT1G19630	201	mRNA	ND	ND	ND	0.834556	ND	ND	No	No	NA	no	no	no	ND	ND	ND	ND	no	no	no	no	Male flower	no	NA	no	NA	No	yes
Evolinc_SR_tID_00001688	Evolinc_SR_gID_001641	1	6788416	6788860	Short read Evolinc	445	HC	AT1G19630	-241	AT1G19640	25	NA	NA	NA	no	no	ND	0.965192	NA	no	No	No	NA	no	no	no	Homolog	Node4	NA	NA	no	NA	NA	no	Seed	no	NA	no	NA	No	no
Evolinc_SR_tID_00010682	Evolinc_SR_gID_010255	1	6793613	6794014	Short read Evolinc	402	LC	AT1G19640	-1694	AT1G19650	2123	NA	NA	NA	no	no	ND	ND	NA	no	No	No	Yes	no	no	no	Homolog	Node1	Transcriptional_syntelog	Node4	no	NA	NA	no	ND	no	NA	no	NA	No	no
Evolinc_SR_tID_00010683	Evolinc_SR_gID_010256	1	6794221	6794797	Short read Evolinc	577	HC	AT1G19640	-2302	AT1G19650	1340	NA	NA	NA	no	no	ND	ND	NA	no	No	No	NA	no	no	no	Species specific	Node0	NA	NA	no	NA	NA	no	ND	no	NA	no	NA	No	no
Evolinc_SR_tID_00001689	Evolinc_SR_gID_001642	1	6794949	6795204	Short read Evolinc	256	LC	AT1G19640	-3030	AT1G19650	933	NA	NA	NA	no	no	ND	ND	NA	no	No	No	NA	no	no	no	Species specific	Node0	NA	NA	no	NA	NA	no	ND	no	NA	no	NA	No	no
Evolinc_SR_tID_00001690	Evolinc_SR_gID_001643	1	6795343	6795867	Short read Evolinc	525	HC	AT1G19640	-3424	AT1G19650	270	NA	NA	NA	no	no	ND	1	NA	no	No	No	Yes	no	no	yes	Homolog	Node1	Transcriptional_syntelog	Node4	no	NA	NA	no	Flower	no	NA	no	NA	No	no
Evolinc_SR_tID_00001691	Evolinc_SR_gID_001644	1	6802689	6803275	Short read Evolinc Protein coding gene overlap	587	LC	ND	ND	ND	ND	AT1G19660	217	mRNA	ND	ND	ND	0.934021	ND	ND	No	No	NA	no	no	no	ND	ND	ND	ND	no	no	no	no	Male flower	no	NA	no	NA	No	no
Evolinc_SR_tID_00010687	Evolinc_SR_gID_010260	1	6812939	6813229	Short read Evolinc Protein coding gene overlap	291	LC	ND	ND	ND	ND	AT1G19700	124	mRNA	ND	ND	ND	1	ND	ND	No	No	NA	no	no	no	ND	ND	ND	ND	no	no	no	no	Seed	no	NA	no	NA	No	no
AT1G05507.1	AT1G05507	1	6813647	6814005	Araport lincRNA (Ara_lncRNA)	359	HC	AT1G19700	-584	AT1G19710	699	NA	NA	NA	no	no	ND	0.989611	NA	no	No	No	NA	no	no	no	Homolog	Node5	NA	NA	yes	NA	NA	no	Leaf	no	NA	no	NA	No	no
Evolinc_SR_tID_00001693	Evolinc_SR_gID_001646	1	6814221	6814789	Short read Evolinc Protein coding gene overlap	569	LC	ND	ND	ND	ND	AT1G19710	85	mRNA	ND	ND	ND	0.917545	ND	ND	No	No	NA	no	no	no	ND	ND	ND	ND	no	no	yes	no	Seedling	no	NA	no	NA	No	no
Evolinc_SR_tID_00010690	Evolinc_SR_gID_010263	1	6825484	6826444	Short read Evolinc	961	HC	AT1G19740	-25	AT1G19750	386	NA	NA	NA	no	no	ND	0.876348	PIPseq	no	No	No	NA	no	no	no	Species specific	Node0	NA	NA	no	yes	yes	no	Seed	no	NA	no	NA	Yes	no
Evolinc_SR_tID_00010691	Evolinc_SR_gID_010264	1	6830069	6830414	Short read Evolinc Protein coding gene overlap	346	LC	ND	ND	ND	ND	AT1G19750	261	mRNA	ND	ND	ND	0.889405	ND	ND	No	No	NA	no	no	no	ND	ND	ND	ND	no	no	no	no	Seed	no	NA	no	NA	No	no
Evolinc_SR_tID_00001695	Evolinc_SR_gID_001648	1	6830351	6830673	Short read Evolinc	323	LC	AT1G19750	-21	AT1G19770	1652	NA	NA	NA	no	no	ND	0.958174	NA	no	No	No	NA	no	no	no	Species specific	Node0	NA	NA	no	NA	NA	no	Male flower	no	NA	no	NA	No	no
Evolinc_SR_tID_00010692	Evolinc_SR_gID_010265	1	6830677	6831678	Short read Evolinc	1002	LC	AT1G19750	-347	AT1G19770	647	NA	NA	NA	yes	no	ND	0.994439	NA	no	No	No	NA	no	no	no	Homolog	Node2	NA	NA	no	NA	NA	no	Seed	no	NA	no	NA	Yes	no
Evolinc_SR_tID_00001697	Evolinc_SR_gID_001650	1	6836664	6837031	Short read Evolinc	368	LC	AT1G19780	-31	AT1G19790	1089	NA	NA	NA	no	no	ND	0.996673	NA	no	No	No	NA	no	no	no	Homolog	Node3	NA	NA	no	NA	NA	no	Male flower	no	NA	no	NA	No	no
Evolinc_SR_tID_00001698	Evolinc_SR_gID_001651	1	6837195	6837995	Short read Evolinc	801	HC	AT1G19780	-562	AT1G19790	125	NA	NA	NA	no	no	ND	0.985052	NA	no	No	No	NA	no	no	no	Known Gene	Node6	NA	NA	yes	NA	NA	no	Female flower	no	NA	no	NA	No	no
Evolinc_SR_tID_00010697	Evolinc_SR_gID_010270	1	6840694	6841009	Short read Evolinc	316	LC	AT1G19790	-381	AT1G19800	5329	NA	NA	NA	no	no	ND	0.972521	NA	no	No	No	NA	no	no	no	Homolog	Node2	Transcriptional_syntelog	Node4	no	NA	NA	no	Flower	no	NA	no	NA	No	no
Evolinc_SR_tID_00001699	Evolinc_SR_gID_001652	1	6841077	6841323	Short read Evolinc	247	LC	AT1G19790	-764	AT1G19800	5015	NA	NA	NA	no	no	ND	ND	NA	no	No	No	NA	no	no	no	Homolog	Node1	Transcriptional_syntelog	Node4	no	NA	NA	no	ND	no	NA	no	NA	No	no
Evolinc_SR_tID_00010699	Evolinc_SR_gID_010272	1	6843852	6844072	Short read Evolinc	221	LC	AT1G19790	-3539	AT1G19800	2266	NA	NA	NA	no	no	ND	ND	NA	no	No	No	NA	no	no	no	Species specific	Node0	NA	NA	no	NA	NA	no	ND	no	NA	no	NA	No	no
Evolinc_SR_tID_00010700	Evolinc_SR_gID_010273	1	6844634	6846044	Short read Evolinc	1411	HC	AT1G19790	-4321	AT1G19800	294	NA	NA	NA	no	no	ND	ND	NA	no	No	No	NA	no	no	no	Known lincRNA	Node4	NA	NA	no	NA	NA	no	ND	no	NA	no	NA	No	no
Evolinc_SR_tID_00001703	Evolinc_SR_gID_001656	1	6850168	6850464	Short read Evolinc	297	LC	AT1G19800	-2040	AT1G19830	1652	NA	NA	NA	no	no	ND	0.958999	NA	no	No	No	NA	no	no	no	Known Gene	Node2	NA	NA	no	NA	NA	no	Male flower	no	NA	no	NA	No	no
Evolinc_SR_tID_00010702	Evolinc_SR_gID_010275	1	6850877	6852128	Short read Evolinc Protein coding gene overlap	1252	LC	ND	ND	ND	ND	AT1G19830	12	mRNA	ND	ND	ND	0.849584	ND	ND	No	No	NA	no	no	no	ND	ND	ND	ND	no	yes	no	no	Fruit	no	NA	no	NA	No	no
Evolinc_SR_tID_00010703	Evolinc_SR_gID_010276	1	6854206	6854488	Short read Evolinc	283	LC	AT1G19830	-1261	AT1G19835	1411	NA	NA	NA	no	no	ND	ND	NA	no	No	No	NA	no	no	no	Homolog	Node4	NA	NA	no	NA	NA	no	ND	no	NA	no	NA	No	no
Evolinc_SR_tID_00010704	Evolinc_SR_gID_010277	1	6854640	6854955	Short read Evolinc	316	LC	AT1G19830	-1695	AT1G19835	944	NA	NA	NA	no	no	ND	1	NA	no	No	No	NA	no	no	no	Homolog	Node4	NA	NA	no	NA	NA	no	Stem	no	NA	no	NA	No	no
Evolinc_SR_tID_00001706	Evolinc_SR_gID_001659	1	6855092	6855385	Short read Evolinc	294	LC	AT1G19830	-2147	AT1G19835	514	NA	NA	NA	no	no	ND	1	NA	no	No	No	NA	no	no	no	Species specific	Node0	NA	NA	no	NA	NA	no	Seed	no	NA	no	NA	No	no
Evolinc_SR_tID_00010706	Evolinc_SR_gID_010279	1	6860477	6860688	Short read Evolinc Protein coding gene overlap	212	LC	ND	ND	ND	ND	AT1G19835	86	mRNA	ND	ND	ND	0.861731	ND	ND	No	No	NA	no	no	no	ND	ND	ND	ND	no	no	no	no	Female flower	no	NA	no	NA	No	no
Evolinc_SR_tID_00010707	Evolinc_SR_gID_010280	1	6860923	6861202	Short read Evolinc	280	HC	AT1G19835	-360	AT1G19840	11073	NA	NA	NA	no	no	ND	ND	NA	no	No	No	NA	no	no	no	Homolog	Node2	NA	NA	no	NA	NA	no	ND	no	NA	no	NA	No	no
Evolinc_SR_tID_00010708	Evolinc_SR_gID_010281	1	6861427	6861627	Short read Evolinc	201	HC	AT1G19835	-864	AT1G19840	10648	NA	NA	NA	no	no	ND	ND	NA	no	No	No	NA	no	no	no	Homolog	Node2	NA	NA	no	NA	NA	no	ND	no	NA	no	NA	No	no
Evolinc_SR_tID_00010709	Evolinc_SR_gID_010282	1	6862282	6863348	Short read Evolinc	1067	HC	AT1G19835	-1719	AT1G19840	8927	NA	NA	NA	no	no	ND	ND	NA	no	No	No	Yes	no	no	no	Known lincRNA	Node4	NA	NA	yes	NA	NA	no	ND	no	NA	no	NA	No	no
Evolinc_SR_tID_00001708	Evolinc_SR_gID_001661	1	6864382	6864942	Short read Evolinc	561	HC	AT1G19835	-3819	AT1G19840	7333	NA	NA	NA	no	no	ND	ND	NA	no	No	No	NA	no	no	no	Known lincRNA	Node4	NA	NA	yes	NA	NA	no	ND	no	NA	no	NA	No	no
Evolinc_SR_tID_00001709	Evolinc_SR_gID_001662	1	6865943	6866779	Short read Evolinc	837	HC	AT1G19835	-5380	AT1G19840	5496	NA	NA	NA	no	no	ND	ND	NA	no	No	No	Yes	no	no	no	Known lincRNA	Node4	NA	NA	yes	NA	NA	no	ND	no	NA	no	NA	No	no
Evolinc_SR_tID_00010713	Evolinc_SR_gID_010286	1	6867142	6867747	Short read Evolinc	516	HC	AT1G19835	-6579	AT1G19840	4528	NA	NA	NA	no	no	ND	0.957648	NA	no	No	No	Yes	no	no	no	Known lincRNA	Node4	NA	NA	no	NA	NA	no	Seedling	no	NA	no	NA	No	no
Evolinc_SR_tID_00001710	Evolinc_SR_gID_001663	1	6867526	6868058	Short read Evolinc	533	HC	AT1G19835	-6963	AT1G19840	4217	NA	NA	NA	no	no	ND	0.965948	NA	no	No	No	Yes	no	no	no	Known lincRNA	Node4	NA	NA	no	NA	NA	no	Fruit	no	NA	no	NA	No	no
Evolinc_SR_tID_00010714	Evolinc_SR_gID_010287	1	6867891	6868620	Short read Evolinc	730	HC	AT1G19835	-7328	AT1G19840	3655	NA	NA	NA	no	no	ND	0.991229	NA	no	No	No	Yes	no	no	no	Known lincRNA	Node4	NA	NA	no	NA	NA	no	Stem	no	NA	no	NA	No	no
Evolinc_SR_tID_00001712	Evolinc_SR_gID_001665	1	6868974	6869228	Short read Evolinc	255	LC	AT1G19835	-8411	AT1G19840	3047	NA	NA	NA	no	no	ND	ND	NA	no	No	No	Yes	no	no	no	Homolog	Node4	NA	NA	no	NA	NA	no	ND	no	NA	no	NA	No	no
Evolinc_SR_tID_00001713	Evolinc_SR_gID_001666	1	6869686	6870254	Short read Evolinc	569	HC	AT1G19835	-9123	AT1G19840	2021	NA	NA	NA	no	no	ND	ND	NA	no	No	No	NA	no	no	no	Homolog	Node2	NA	NA	no	NA	NA	no	ND	no	NA	no	NA	No	no
Evolinc_SR_tID_00001714	Evolinc_SR_gID_001667	1	6871937	6872791	Short read Evolinc Protein coding gene overlap	855	LC	ND	ND	ND	ND	AT1G19840	516	mRNA	ND	ND	flower	0.923656	ND	ND	No	No	NA	no	no	no	ND	ND	ND	ND	no	no	no	no	Seed	no	NA	no	NA	No	yes
Evolinc_SR_tID_00001716	Evolinc_SR_gID_001669	1	6874437	6875209	Short read Evolinc	773	HC	AT1G19840	-1079	AT1G19850	11460	NA	NA	NA	no	no	ND	1	NA	no	No	No	NA	no	no	no	Known lincRNA	Node4	NA	NA	no	NA	NA	no	Flower	no	NA	no	NA	No	no
Evolinc_SR_tID_00001718	Evolinc_SR_gID_001671	1	6876262	6876778	Short read Evolinc	517	HC	AT1G19840	-2904	AT1G19850	9891	NA	NA	NA	no	no	ND	ND	NA	no	No	No	NA	no	no	no	Homolog	Node4	NA	NA	no	NA	NA	no	ND	no	NA	no	NA	No	no
Evolinc_SR_tID_00010719	Evolinc_SR_gID_010292	1	6876903	6877153	Short read Evolinc	251	LC	AT1G19840	-3545	AT1G19850	9516	NA	NA	NA	no	no	ND	ND	NA	no	No	No	NA	no	no	no	Homolog	Node2	NA	NA	no	NA	NA	no	ND	no	NA	no	NA	No	no
Evolinc_SR_tID_00010721	Evolinc_SR_gID_010294	1	6878693	6878962	Short read Evolinc	270	LC	AT1G19840	-5335	AT1G19850	7707	NA	NA	NA	no	no	ND	ND	NA	no	No	No	NA	no	no	no	Homolog	Node1	NA	NA	no	NA	NA	no	ND	no	NA	no	NA	No	no
Evolinc_SR_tID_00010723	Evolinc_SR_gID_010296	1	6881350	6881938	Short read Evolinc	589	HC	AT1G19840	-7992	AT1G19850	4731	NA	NA	NA	no	no	ND	0.960056	NA	no	No	No	Yes	no	no	yes	Known lincRNA	Node4	NA	NA	no	NA	NA	no	Stem	no	NA	no	NA	No	no
Evolinc_SR_tID_00001721	Evolinc_SR_gID_001674	1	6881817	6882660	Short read Evolinc	844	HC	AT1G19840	-8459	AT1G19850	4009	NA	NA	NA	no	no	ND	ND	NA	no	No	No	Yes	no	no	no	Known lincRNA	Node4	NA	NA	no	NA	NA	no	ND	no	NA	no	NA	No	no
Evolinc_SR_tID_00010727	Evolinc_SR_gID_010300	1	6883823	6884074	Short read Evolinc	252	HC	AT1G19840	-10465	AT1G19850	2595	NA	NA	NA	no	no	ND	1	NA	no	No	No	NA	no	no	no	Known lincRNA	Node4	NA	NA	yes	NA	NA	no	Fruit	no	NA	no	NA	No	no
Evolinc_SR_tID_00001723	Evolinc_SR_gID_001676	1	6884142	6884892	Short read Evolinc	751	HC	AT1G19840	-10784	AT1G19850	1777	NA	NA	NA	no	no	ND	0.995485	NA	no	No	No	Yes	no	no	no	Homolog	Node5	NA	NA	no	NA	NA	no	Male flower	no	NA	no	NA	No	no
Evolinc_SR_tID_00010729	Evolinc_SR_gID_010302	1	6884916	6885338	Short read Evolinc	423	LC	AT1G19840	-11558	AT1G19850	1331	NA	NA	NA	no	no	ND	0.989415	NA	no	No	No	NA	no	no	no	Homolog	Node1	NA	NA	no	NA	NA	no	Male flower	no	NA	no	NA	No	no
Evolinc_SR_tID_00001724	Evolinc_SR_gID_001677	1	6885791	6886315	Short read Evolinc	525	HC	AT1G19840	-12433	AT1G19850	354	NA	NA	NA	no	no	ND	0.978286	NA	no	No	No	NA	no	no	no	Homolog	Node3	NA	NA	no	NA	NA	no	Fruit	no	NA	no	NA	No	no
Evolinc_SR_tID_00001725	Evolinc_SR_gID_001678	1	6898989	6899258	Short read Evolinc	270	LC	AT1G19870	-171	AT1G19880	1079	NA	NA	NA	no	no	ND	1	NA	no	No	No	NA	no	no	no	Homolog	Node4	NA	NA	no	NA	NA	no	Stem	no	NA	no	NA	No	no
Evolinc_SR_tID_00001726	Evolinc_SR_gID_001679	1	6899444	6900215	Short read Evolinc	772	HC	AT1G19870	-626	AT1G19880	122	NA	NA	NA	no	no	ND	0.968689	NA	no	No	No	NA	no	no	no	Known Gene	Node4	NA	NA	no	NA	NA	no	Male flower	no	NA	no	NA	No	no
Evolinc_SR_tID_00001727	Evolinc_SR_gID_001680	1	6904438	6904780	Short read Evolinc	343	LC	AT1G19880	-283	AT1G19890	183	NA	NA	NA	no	no	ND	ND	NA	no	No	No	NA	no	no	no	Homolog	Node1	Transcriptional_syntelog	Node4	no	NA	NA	no	ND	no	NA	no	NA	No	no
Evolinc_SR_tID_00010738	Evolinc_SR_gID_010311	1	6911073	6911590	Short read Evolinc	518	HC	AT1G19900	-2268	AT1G19910	1411	NA	NA	NA	no	no	ND	ND	NA	no	No	No	Yes	no	no	no	Homolog	Node4	Transcriptional_syntelog	Node4	no	NA	NA	no	ND	no	NA	no	NA	No	no
Evolinc_SR_tID_00010739	Evolinc_SR_gID_010312	1	6911870	6912298	Short read Evolinc	429	LC	AT1G19900	-3065	AT1G19910	703	NA	NA	NA	no	no	ND	1	NA	no	No	No	NA	no	no	no	Homolog	Node1	Transcriptional_syntelog	Node4	no	NA	NA	no	Stem	no	NA	no	NA	No	no
[truncated: 30,490 more rows]

## Sheet: Camelina
Transcript ID	Gene ID	Chromosome	Start coordinate	End coordinate	Annotation description	Transcript length (nt)	Confidence Level	Upstream PCG	Upstream PCG distance (bp)	Downstream PCG	Downstream PCG distance (bp)	Nanopore tissue of max exp	Nanopore TPM (mean)	Nanopore TPM (max)	Overlaps EDTA TE Supplemental Data Set 6	Overlaps rFam feature Supplemental Data Set 6	Node of conservation Supplemental Data Set 7	Stress responsive Supplemental Data Set 9
[truncated: 22,264 more rows]

[truncated: 2 more sheets: Brassica, Eutrema]
