# Supplementary material for: Identification and functional annotation of long intergenic non-coding RNAs in Brassicaceae
Source: Plant Cell. 2022 Jun 6;34(9):3233–60. doi: 10.1093/plcell/koac166 (PMC9421480; doi:10.1093/plcell/koac166)
Supplement: koac166_Supplementary_Data [file koac166_supplementary_data.zip › tpc.21.00973_SupplementalDS4.xlsx]

## Sheet: ToC
Supplemental Data. Palos et al. (2022). Identification and functional annotation of long intergenic non-coding RNAs in Brassicaceae. Plant Cell
Tab	Description
sORF conservation	The degree to which sORFs and lincRNAs are conserved (the node representing the inferred last common ancestor) and whether these nodes are shared
sORF characteristics	Length of sORF and lincRNAs
Structural conservation	List of lincRNAs with conserved structural regions, the IDs for those structural regions, and their degree of conservation
sORF Peptide BLAST Res.	Results of a BLASTp with all ORFs found for a "lincRNA". Includes the AA sequence used in the BLAST, as well as the top matching domain, where available
Supplemental Data Set S4. sORF and structural motif conservation and characteristics

## Sheet: sORF conservation
sORFs Gene IDs	LincRNA conservation node	sORF conservation node	sORF and lincRNA conserved to same degree based on MSA?
Evolinc_SR_tID__00064432	5	5	Yes			Complete conservation
AT1G06113	4	4	Yes			Limited conservation
AT1G08283	4	4	Yes			No conservation
AT1G10682	4	4	Yes
AT1G11185	4	4	Yes
AT1G19968	4	4	Yes
AT1G31935	4	4	Yes
AT2G21188	4	4	Yes
AT3G06962	4	4	Yes
AT3G57157	4	4	Yes
AT4G05525	4	4	Yes
AT5G07322	4	4	Yes
AT5G57735	4	4	Yes
Evolinc_LR_tID__00000054	4	4	Yes
Evolinc_SR_tID__00009123	4	4	Yes
Evolinc_SR_tID__00031056	4	4	Yes
AT1G05913	4	4	Yes
AT1G66173	4	4	Yes
AT2G08220	4	4	Yes
AT3G03505	4	4	Yes
AT5G09365	4	4	Yes
AT3G27884	3	3	Yes
Evolinc_SR_tID__00014146	3	3	Yes
AT1G52347	3	3	Yes
AT1G07937	2	2	Yes
AT1G08507	2	2	Yes
AT1G08757	2	2	Yes
Evolinc_LR_tID__00000180	2	2	Yes
Evolinc_LR_tID__00000232	2	2	Yes
Evolinc_LR_tID__00000263	2	2	Yes
AT2G27400	2	2	Yes
Evolinc_SR_tID__00016490	2	2	Yes
AT1G08293	1	1	Yes
AT5G03285	1	1	Yes
Evolinc_LR_tID__00000016	1	1	Yes
AT2G22482	1	1	Yes
Evolinc_SR_tID__00022143	1	1	Yes/Node 1
AT2G18440	6	4	No
Evolinc_SR_tID__00030617	5	4	No
AT1G08173	4	3	No
Evolinc_SR_tID__00072686	4	3	No
AT2G41312	4	2	No
AT2G23040	4	1	No
AT3G17185	4	2	No
Evolinc_SR_tID__00072684	4	2	No
Evolinc_SR_tID__00013720	4	1	Yes/Node 1
Evolinc_SR_tID__00033473	4	1	Yes/Node 1
Evolinc_SR_tID__00024601	4	4	Yes/Node4
AT3G52748	3	2	No
AT1G50055	3	1	No
Evolinc_LR_tID__00000127	2	1	No
Evolinc_LR_tID__00000139	2	1	No
Evolinc_SR_tID__00070312	2	2	Yes/Node 2
AT1G79075	6	0	No
AT3G61198	6	0	No
AT4G12917	6	0	No
AT4G36648	6	0	No
Evolinc_SR_tID__00072693	6	0	No
AT3G26612	5	0	No
Evolinc_SR_tID__00072594	5	0	No
AT1G18745	4	0	No
AT2G07042	4	0	No
AT2G36307	4	0	No
AT3G07215	4	0	No
AT3G08455	4	0	No
AT3G12965	4	0	No
AT3G25795	4	0	No
AT4G03935	4	0	No
AT5G43403	4	0	No
Evolinc_LR_tID__00000043	4	0	No
Evolinc_LR_tID__00000126	4	0	No
Evolinc_SR_tID__00009374	4	0	No
Evolinc_SR_tID__00024977	4	0	No
Evolinc_SR_tID__00052898	4	0	No
Evolinc_SR_tID__00018105	4	0	NA
Evolinc_SR_tID__00021442	4	0	No
Evolinc_SR_tID__00035754	4	0	No
Evolinc_SR_tID__00062186	4	0	No
Evolinc_SR_tID__00062588	4	0	No
Evolinc_SR_tID__00062647	4	0	No
Evolinc_SR_tID__00019844	4	0	NA
AT1G06177	3	0	No
AT2G39681	3	0	No
Evolinc_SR_tID__00056093	3	0	No
AT1G09797	2	0	No
AT1G69252	2	0	No
AT1G70581	2	0	No
AT2G45023	2	0	No
AT3G02832	2	0	No
AT4G06701	2	0	No
AT4G08035	2	0	No
AT4G13495	2	0	No
AT5G04205	2	0	No
Evolinc_LR_tID__00000052	2	0	No
Evolinc_LR_tID__00000068	2	0	No
Evolinc_SR_tID__00019785	2	0	No
Evolinc_SR_tID__00003680	2	0	No
AT1G70518	1	0	No
AT2G07585	1	0	No
AT2G15292	1	0	No
AT2G32795	1	0	No
AT2G42485	1	0	No
AT2G44995	1	0	No
AT4G02005	1	0	No
AT5G24735	1	0	No
Evolinc_LR_tID__00000010	1	0	No
Evolinc_LR_tID__00000036	1	0	No
Evolinc_LR_tID__00000154	1	0	No
Evolinc_LR_tID__00000197	1	0	No
Evolinc_LR_tID__00000248	1	0	No
Evolinc_LR_tID__00000253	1	0	No
Evolinc_LR_tID__00000281	1	0	No
Evolinc_SR_tID__00001527	1	0	No
Evolinc_SR_tID__00017317	1	0	No
Evolinc_SR_tID__00020323	1	0	No
Evolinc_SR_tID__00066364	1	0	No
Evolinc_SR_tID__00006084	1	0	No
Evolinc_SR_tID__00006247	1	0	No
Evolinc_SR_tID__00008810	1	0	No
Evolinc_SR_tID__00012030	1	0	No
Evolinc_SR_tID__00014822	1	0	NA
Evolinc_SR_tID__00027351	1	0	No
Evolinc_SR_tID__00029876	1	0	No
Evolinc_SR_tID__00031670	1	0	No
Evolinc_SR_tID__00042153	1	0	No
Evolinc_SR_tID__00047470	1	0	No
Evolinc_SR_tID__00055451	1	0	No
Evolinc_SR_tID__00063655	1	0	No
AT1G06473	0	0	NA
AT1G07143	0	0	NA
AT1G11175	0	0	NA
AT1G34418	0	0	NA
AT1G46554	0	0	NA
AT1G58590	0	0	NA
AT1G67105	0	0	NA
AT2G05518	0	0	NA
AT2G18735	0	0	NA
AT2G31585	0	0	NA
AT3G06125	0	0	NA
AT3G09415	0	0	NA
AT3G59765	0	0	NA
AT4G14548	0	0	NA
AT5G22788	0	0	NA
AT5G48412	0	0	NA
Evolinc_SR_tID__00027947	0	0	NA
Evolinc_SR_tID__00028767	0	0	NA
Evolinc_SR_tID__00050688	0	0	NA
Evolinc_SR_tID__00016221	0	0	NA
Evolinc_SR_tID__00016229	0	0	NA
Evolinc_SR_tID__00016778	0	0	NA
Evolinc_SR_tID__00028925	0	0	NA
Evolinc_SR_tID__00030442	0	0	NA
Evolinc_SR_tID__00040853	0	0	NA
Evolinc_SR_tID__00042832	0	0	NA
Evolinc_SR_tID__00053188	0	0	NA
Evolinc_SR_tID__00053677	0	0	NA
Evolinc_SR_tID__00066212	0	0	NA
Evolinc_SR_tID__00072202	0	0	NA

## Sheet: sORF characteristics
Gene ID	sORF length (AA)	LincRNA length (nts)	Identification source
AT1G05913.1	10	317	Araport
AT1G06113.1	8	219	Araport
AT1G06177.1	30	417	Araport
AT1G06473.1	23	789	Araport
AT1G07143.1	14	631	Araport
AT1G07937.1	68	247	Araport
AT1G08173.1	61	487	Araport
AT1G08283.1	24	535	Araport
AT1G08293.1	20	271	Araport
AT1G08507.1	2	688	Araport
AT1G08757.1	49	783	Araport
AT1G09797.1	34	764	Araport
AT1G10682.1	28	701	Araport
AT1G11175.1	32	797	Araport
AT1G11185.1	58	525	Araport
AT1G18745.1	52	967	Araport
AT1G19968.1	135	724	Araport
AT1G31935.1	84	528	Araport
AT1G34418.1	17	599	Araport
AT1G46554.1	32	951	Araport
AT1G50055.1	14	838	Araport
AT1G52347.1	64	1225	Araport
AT1G58590.2	22	933	Araport
AT1G66173.1	64	1482	Araport
AT1G67105.1	24	785	Araport
AT1G69252.1	41	926	Araport
AT1G70518.1	26	1114	Araport
AT1G70581.1	100	729	Araport
AT1G79075.1	24	903	Araport
AT2G05518.1	20	700	Araport
AT2G07042.1	97	2296	Araport
AT2G07585.1	38	1197	Araport
AT2G08220.1	83	1561	Araport
AT2G15292.1	11	1252	Araport
AT2G18440.1	36	1469	Araport
AT2G18735.1	9	957	Araport
AT2G21188.1	57	496	Araport
AT2G22482.1	38	435	Araport
AT2G23040.3	122	1483	Araport
AT2G27400.1	57	929	Araport
AT2G31585.1	39	727	Araport
AT2G32795.1	10	1487	Araport
AT2G36307.1	71	1375	Araport
AT2G39681.1	56	1033	Araport
AT2G41312.2	48	522	Araport
AT2G42485.1	42	487	Araport
AT2G44995.1	15	1576	Araport
AT2G45023.1	26	2017	Araport
AT3G02832.1	43	942	Araport
AT3G03505.1	73	402	Araport
AT3G06125.2	27	484	Araport
AT3G06962.1	68	209	Araport
AT3G07215.4	38	1753	Araport
AT3G08455.1	74	567	Araport
AT3G09415.1	15	782	Araport
AT3G12965.1	24	713	Araport
AT3G17185.1	49	946	Araport
AT3G25795.1	41	1154	Araport
AT3G26612.1	22	1429	Araport
AT3G27884.2	80	2195	Araport
AT3G52748.1	75	617	Araport
AT3G57157.1	77	236	Araport
AT3G59765.1	20	1876	Araport
AT3G61198.1	32	715	Araport
AT4G02005.3	9	2805	Araport
AT4G03935.1	66	932	Araport
AT4G05525.1	78	486	Araport
AT4G06701.4	33	1120	Araport
AT4G08035.2	36	1697	Araport
AT4G12917.1	26	690	Araport
AT4G13495.2	9	3807	Araport
AT4G14548.1	32	754	Araport
AT4G36648.1	23	2202	Araport
AT5G03285.1	66	203	Araport
AT5G04205.1	53	657	Araport
AT5G07322.1	34	444	Araport
AT5G09365.1	63	424	Araport
AT5G22788.1	21	586	Araport
AT5G24735.1	25	931	Araport
AT5G43403.1	29	1226	Araport
AT5G48412.1	19	716	Araport
AT5G57735.1	33	495	Araport
Evolinc_LR_tID__00000010	24	2108	Evolinc
Evolinc_LR_tID__00000016	52	684	Evolinc
Evolinc_LR_tID__00000036	23	1925	Evolinc
Evolinc_LR_tID__00000127	33	1337	Evolinc
Evolinc_LR_tID__00000139	77	641	Evolinc
Evolinc_LR_tID__00000154	39	904	Evolinc
Evolinc_LR_tID__00000197	46	893	Evolinc
Evolinc_LR_tID__00000248	13	1748	Evolinc
Evolinc_LR_tID__00000253	15	1070	Evolinc
Evolinc_LR_tID__00000263	30	648	Evolinc
Evolinc_SR_tID__00001527	36	810	Evolinc
Evolinc_SR_tID__00003680	28	253	Evolinc
Evolinc_SR_tID__00006084	30	270	Evolinc
Evolinc_SR_tID__00006247	21	1395	Evolinc
Evolinc_SR_tID__00008810	23	556	Evolinc
Evolinc_SR_tID__00009123	68	3315	Evolinc
Evolinc_SR_tID__00009374	19	1215	Evolinc
Evolinc_SR_tID__00012030	23	1055	Evolinc
Evolinc_SR_tID__00013720	30	989	Evolinc
Evolinc_SR_tID__00014146	48	369	Evolinc
Evolinc_SR_tID__00014822	51	612	Evolinc
Evolinc_SR_tID__00016221	71	425	Evolinc
Evolinc_SR_tID__00016229	52	308	Evolinc
Evolinc_SR_tID__00016490	84	207	Evolinc
Evolinc_SR_tID__00016778	20	575	Evolinc
Evolinc_SR_tID__00017317	9	797	Evolinc
Evolinc_SR_tID__00018105	72	435	Evolinc
Evolinc_SR_tID__00019785	90	1001	Evolinc
Evolinc_SR_tID__00019844	43	312	Evolinc
Evolinc_SR_tID__00020323	20	278	Evolinc
Evolinc_SR_tID__00021442	27	1630	Evolinc
Evolinc_SR_tID__00022143	54	303	Evolinc
Evolinc_SR_tID__00024601	24	520	Evolinc
Evolinc_SR_tID__00024977	29	992	Evolinc
Evolinc_SR_tID__00027351	21	1244	Evolinc
Evolinc_SR_tID__00027947	62	1263	Evolinc
Evolinc_SR_tID__00028767	100	508	Evolinc
Evolinc_SR_tID__00028925	42	993	Evolinc
Evolinc_SR_tID__00029876	47	364	Evolinc
Evolinc_SR_tID__00030442	21	724	Evolinc
Evolinc_SR_tID__00030617	42	1003	Evolinc
Evolinc_SR_tID__00031056	61	614	Evolinc
Evolinc_SR_tID__00031670	40	521	Evolinc
Evolinc_SR_tID__00033473	24	361	Evolinc
Evolinc_SR_tID__00035754	21	1736	Evolinc
Evolinc_SR_tID__00040853	25	390	Evolinc
Evolinc_SR_tID__00042153	27	1026	Evolinc
Evolinc_SR_tID__00042832	21	438	Evolinc
Evolinc_SR_tID__00047470	88	966	Evolinc
Evolinc_SR_tID__00050688	36	221	Evolinc
Evolinc_SR_tID__00052898	8	705	Evolinc
Evolinc_SR_tID__00053188	57	326	Evolinc
Evolinc_SR_tID__00053677	34	943	Evolinc
Evolinc_SR_tID__00055451	59	1210	Evolinc
Evolinc_SR_tID__00055451	20	1210	Evolinc
Evolinc_SR_tID__00056093	21	278	Evolinc
Evolinc_SR_tID__00062186	29	616	Evolinc
Evolinc_SR_tID__00062588	39	4394	Evolinc
Evolinc_SR_tID__00062647	53	445	Evolinc
Evolinc_SR_tID__00063655	28	1005	Evolinc
Evolinc_SR_tID__00064432	16	214	Evolinc
Evolinc_SR_tID__00066212	24	693	Evolinc
Evolinc_SR_tID__00066364	40	364	Evolinc
Evolinc_SR_tID__00070312	31	339	Evolinc
Evolinc_SR_tID__00072202	23	1088	Evolinc
Evolinc_SR_tID__00072594	16	214	Evolinc
Evolinc_SR_tID__00072684	36	343	Evolinc
Evolinc_SR_tID__00072686	12	3512	Evolinc
Evolinc_SR_tID__00072693	13	833	Evolinc

## Sheet: Structural conservation
Node of lincRNA conservation	Node at which 50% of structured region is conserved	In agreement	LincRNA gene ID	Key			LincRNA ID	Overlapping structural data (see methods for GEO IDs)
4	4	1	AT1G05913	LincRNA and structure conserved to same degree			AT1G04963.1	CSAR_peak_72565
1	1	1	AT1G06163	Structured region not as conserved as lincRNA			AT1G04963.1	CSAR_peak_72565_ssRNase_rep4;CSAR_peak_82106_ssRNase_rep3
1	1	1	AT1G06537	Structured region not covered or conserved			AT1G04963.1	CSAR_peak_82106
1	1	1	AT1G06583				AT1G05913.1	CSAR_peak_30700
1	1	1	AT1G06587				AT1G05913.1	CSAR_peak_30701
1	1	1	AT1G06983				AT1G05913.1	CSAR_peak_31744
4	4	1	AT1G08103				AT1G05913.1	CSAR_peak_31744_dsRNase_rep3;CSAR_peak_86938_ssRNase_rep3;CSAR_peak_30700_dsRNase_rep4;CSAR_peak_76746_ssRNase_rep4
1	1	1	AT1G08713				AT1G05913.1	CSAR_peak_31745
1	1	1	AT1G09217				AT1G05913.1	CSAR_peak_48931
1	1	1	AT1G09793				AT1G05913.1	CSAR_peak_48932
2	2	1	AT1G09797				AT1G05913.1	CSAR_peak_49462
6	6	1	AT1G09937				AT1G05913.1	CSAR_peak_49462_rep6_ssRNase,CSAR_peak_50260_rep5_ssRNase
4	4	1	AT1G10682				AT1G05913.1	CSAR_peak_49463
4	4	1	AT1G11185				AT1G05913.1	CSAR_peak_50260
6	6	1	AT1G15405				AT1G05913.1	CSAR_peak_50261
4	4	1	AT1G16635				AT1G05913.1	CSAR_peak_50261_rep5_ssRNase,CSAR_peak_49463_rep6_ssRNase
4	4	1	AT1G18745				AT1G05913.1	CSAR_peak_62605
4	4	1	AT1G21529				AT1G05913.1	CSAR_peak_62605_rep4_ssRNase,CSAR_peak_48931_rep3_ssRNase
4	4	1	AT1G31935				AT1G05913.1	CSAR_peak_62606
1	1	1	AT1G49952				AT1G05913.1	CSAR_peak_76746
6	6	1	AT1G70185				AT1G05913.1	CSAR_peak_76747
6	6	1	AT1G79075				AT1G05913.1	CSAR_peak_76747_ssRNase_rep4;CSAR_peak_30701_dsRNase_rep4;CSAR_peak_86939_ssRNase_rep3;CSAR_peak_31745_dsRNase_rep3
6	6	1	AT2G04435				AT1G05913.1	CSAR_peak_86938
4	4	1	AT2G06835				AT1G05913.1	CSAR_peak_86939
1	1	1	AT2G08445				AT1G05913.1	CSAR_peak_99597
1	1	1	AT2G08460				AT1G05913.1	CSAR_peak_99597_rep3_dsRNase,CSAR_peak_48932_rep3_ssRNase,CSAR_peak_62606_rep4_ssRNase
1	1	1	AT2G08630				AT1G06163.1	CSAR_peak_100676
1	1	1	AT2G08895				AT1G06163.1	CSAR_peak_100676_rep3_dsRNase
4	4	1	AT2G21188				AT1G06163.1	CSAR_peak_127154
5	5	1	AT2G43375				AT1G06163.1	CSAR_peak_127155
5	5	1	AT2G46192				AT1G06163.1	CSAR_peak_152005
1	1	1	AT3G01235				AT1G06163.1	CSAR_peak_152005_rep4_dsRNase
2	2	1	AT3G01835				AT1G06163.1	CSAR_peak_152006
2	2	1	AT3G01845				AT1G06163.1	CSAR_peak_152006_rep4_dsRNase,CSAR_peak_127154_rep3_dsRNase
2	2	1	AT3G02832				AT1G06163.1	CSAR_peak_152010
4	4	1	AT3G03435				AT1G06163.1	CSAR_peak_152010_rep4_dsRNase,CSAR_peak_127155_rep3_dsRNase
6	6	1	AT3G04775				AT1G06537.1	CSAR_peak_50598
5	5	1	AT3G04975				AT1G06537.1	CSAR_peak_50598_rep6_ssRNase,CSAR_peak_51289_rep5_ssRNase
5	5	1	AT3G05655				AT1G06537.1	CSAR_peak_51289
6	6	1	AT3G06355				AT1G06583.1	CSAR_peak_11840
1	1	1	AT3G07505				AT1G06583.1	CSAR_peak_11840_rep3_dsRNase,CSAR_peak_7762_rep4_ssRNase
6	6	1	AT3G09105				AT1G06583.1	CSAR_peak_7762
4	4	1	AT3G09855				AT1G06983.1	CSAR_peak_107429
4	4	1	AT3G12965				AT1G06983.1	CSAR_peak_107429_rep4_dsRNase
2	2	1	AT3G13277				AT1G06983.1	CSAR_peak_129392
4	4	1	AT3G14185				AT1G06983.1	CSAR_peak_129392_rep3_dsRNase,CSAR_peak_154465_rep4_dsRNase
4	4	1	AT3G17185				AT1G06983.1	CSAR_peak_154465
5	5	1	AT3G26612				AT1G08103.1	CSAR_peak_106072
3	3	1	AT3G27884				AT1G08103.1	CSAR_peak_106072_rep3_dsRNase,CSAR_peak_52030_rep3_ssRNase,CSAR_peak_66552_rep4_ssRNase
4	4	1	AT3G55485				AT1G08103.1	CSAR_peak_106074
6	6	1	AT3G61198				AT1G08103.1	CSAR_peak_106074_rep3_dsRNase,CSAR_peak_52031_rep3_ssRNase,CSAR_peak_66553_rep4_ssRNase
1	1	1	AT4G02005				AT1G08103.1	CSAR_peak_32564
4	4	1	AT4G03905				AT1G08103.1	CSAR_peak_35680
6	6	1	AT4G04195				AT1G08103.1	CSAR_peak_35680_dsRNase_rep3;CSAR_peak_94365_ssRNase_rep3;CSAR_peak_32564_dsRNase_rep4;CSAR_peak_82984_ssRNase_rep4
4	4	1	AT4G04565				AT1G08103.1	CSAR_peak_35688
2	2	1	AT4G06160				AT1G08103.1	CSAR_peak_35688_dsRNase_rep3;CSAR_peak_94369_ssRNase_rep3;CSAR_peak_82990_ssRNase_rep4
6	6	1	AT4G06225				AT1G08103.1	CSAR_peak_52028
6	6	1	AT4G06235				AT1G08103.1	CSAR_peak_52029
4	4	1	AT4G06265				AT1G08103.1	CSAR_peak_52030
1	1	1	AT4G06675				AT1G08103.1	CSAR_peak_52031
1	1	1	AT4G06805				AT1G08103.1	CSAR_peak_52836
1	1	1	AT4G06810				AT1G08103.1	CSAR_peak_52837
2	2	1	AT4G06905				AT1G08103.1	CSAR_peak_52837_rep6_ssRNase,CSAR_peak_53436_rep5_ssRNase
4	4	1	AT4G07865				AT1G08103.1	CSAR_peak_52840
4	4	1	AT4G16892				AT1G08103.1	CSAR_peak_52842
2	2	1	AT4G31408				AT1G08103.1	CSAR_peak_53434
3	3	1	AT5G01155				AT1G08103.1	CSAR_peak_53434_rep5_ssRNase,CSAR_peak_52836_rep6_ssRNase
5	5	1	AT5G01775				AT1G08103.1	CSAR_peak_53436
4	4	1	AT5G01985				AT1G08103.1	CSAR_peak_53438
4	4	1	AT5G02015				AT1G08103.1	CSAR_peak_53438_rep5_ssRNase,CSAR_peak_52840_rep6_ssRNase,CSAR_peak_53440_rep5_ssRNase
4	4	1	AT5G02055				AT1G08103.1	CSAR_peak_53440
4	4	1	AT5G03615				AT1G08103.1	CSAR_peak_53441
5	5	1	AT5G04325				AT1G08103.1	CSAR_peak_53441_rep5_ssRNase,CSAR_peak_52842_rep6_ssRNase,CSAR_peak_53442_rep5_ssRNase
5	5	1	AT5G04445				AT1G08103.1	CSAR_peak_53442
1	1	1	AT5G05545				AT1G08103.1	CSAR_peak_66550
5	5	1	AT5G06165				AT1G08103.1	CSAR_peak_66550_rep4_ssRNase,CSAR_peak_52028_rep3_ssRNase
6	6	1	AT5G07325				AT1G08103.1	CSAR_peak_66551
6	6	1	AT5G07745				AT1G08103.1	CSAR_peak_66551_rep4_ssRNase,CSAR_peak_52029_rep3_ssRNase
6	6	1	AT5G08855				AT1G08103.1	CSAR_peak_66552
4	4	1	AT5G09125				AT1G08103.1	CSAR_peak_66553
3	3	1	AT5G09415				AT1G08103.1	CSAR_peak_82984
5	5	1	AT5G09505				AT1G08103.1	CSAR_peak_82985
1	1	1	AT5G09675				AT1G08103.1	CSAR_peak_82986
1	1	1	AT5G24735				AT1G08103.1	CSAR_peak_82990
6	6	1	Evolinc_SR_gID_000286				AT1G08103.1	CSAR_peak_94365
1	1	1	Evolinc_SR_gID_000294				AT1G08103.1	CSAR_peak_94366
1	1	1	Evolinc_SR_gID_000619				AT1G08103.1	CSAR_peak_94366_ssRNase_rep3;CSAR_peak_82985_ssRNase_rep4
5	5	1	Evolinc_SR_gID_000919				AT1G08103.1	CSAR_peak_94367
4	4	1	Evolinc_SR_gID_001096				AT1G08103.1	CSAR_peak_94367_ssRNase_rep3;CSAR_peak_82986_ssRNase_rep4
6	6	1	Evolinc_SR_gID_001159				AT1G08103.1	CSAR_peak_94369
4	4	1	Evolinc_SR_gID_001410				AT1G08713.1	CSAR_peak_67860
4	4	1	Evolinc_SR_gID_001791				AT1G08713.1	CSAR_peak_67860_rep4_ssRNase
2	2	1	Evolinc_SR_gID_005529				AT1G09217.1	CSAR_peak_87300
6	6	1	Evolinc_SR_gID_006828				AT1G09217.1	CSAR_peak_87300_ssRNase_rep4
2	2	1	Evolinc_SR_gID_007612				AT1G09217.1	CSAR_peak_87302
1	1	1	Evolinc_SR_gID_008824				AT1G09217.1	CSAR_peak_99638
1	1	1	Evolinc_SR_gID_009853				AT1G09217.1	CSAR_peak_99638_ssRNase_rep3;CSAR_peak_87302_ssRNase_rep4
2	2	1	Evolinc_SR_gID_010885				AT1G09793.1	CSAR_peak_10694
4	4	1	Evolinc_SR_gID_011242				AT1G09793.1	CSAR_peak_10694_rep6_ssRNase
1	1	1	Evolinc_SR_gID_011741				AT1G09793.1	CSAR_peak_10695
5	5	1	Evolinc_SR_gID_011746				AT1G09793.1	CSAR_peak_10695_rep6_ssRNase,CSAR_peak_11096_rep5_ssRNase
5	5	1	Evolinc_SR_gID_011747				AT1G09793.1	CSAR_peak_10702
1	1	1	Evolinc_SR_gID_011870				AT1G09793.1	CSAR_peak_11049
1	1	1	Evolinc_SR_gID_011872				AT1G09793.1	CSAR_peak_11049_rep3_ssRNase,CSAR_peak_14346_rep4_ssRNase
2	2	1	Evolinc_SR_gID_013078				AT1G09793.1	CSAR_peak_11096
4	4	1	Evolinc_SR_gID_013555				AT1G09793.1	CSAR_peak_11097
1	1	1	Evolinc_SR_gID_014041				AT1G09793.1	CSAR_peak_11097_rep5_ssRNase,CSAR_peak_10702_rep6_ssRNase
1	1	1	Evolinc_SR_gID_015160				AT1G09793.1	CSAR_peak_14345
4	4	1	Evolinc_SR_gID_016375				AT1G09793.1	CSAR_peak_14345_rep4_ssRNase
1	1	1	Evolinc_SR_gID_016594				AT1G09793.1	CSAR_peak_14346
2	2	1	Evolinc_SR_gID_016663				AT1G09797.1	CSAR_peak_10694
6	6	1	Evolinc_SR_gID_017292				AT1G09797.1	CSAR_peak_10694_rep6_ssRNase
5	5	1	Evolinc_SR_gID_018400				AT1G09797.1	CSAR_peak_10695
5	5	1	Evolinc_SR_gID_018412				AT1G09797.1	CSAR_peak_10695_rep6_ssRNase,CSAR_peak_11096_rep5_ssRNase
4	4	1	Evolinc_SR_gID_018760				AT1G09797.1	CSAR_peak_10702
1	1	1	Evolinc_SR_gID_019787				AT1G09797.1	CSAR_peak_11049
4	4	1	Evolinc_SR_gID_019850				AT1G09797.1	CSAR_peak_11049_rep3_ssRNase,CSAR_peak_14346_rep4_ssRNase
1	1	1	Evolinc_SR_gID_020237				AT1G09797.1	CSAR_peak_11096
2	2	1	Evolinc_SR_gID_021147				AT1G09797.1	CSAR_peak_11097
4	4	1	Evolinc_SR_gID_021843				AT1G09797.1	CSAR_peak_11097_rep5_ssRNase,CSAR_peak_10702_rep6_ssRNase
1	1	1	Evolinc_SR_gID_021905				AT1G09797.1	CSAR_peak_14345
4	4	1	Evolinc_SR_gID_022105				AT1G09797.1	CSAR_peak_14345_rep4_ssRNase
4	4	1	Evolinc_SR_gID_022521				AT1G09797.1	CSAR_peak_14346
4	4	1	Evolinc_SR_gID_023204				AT1G09937.1	CSAR_peak_11106
4	4	1	Evolinc_SR_gID_023901				AT1G09937.1	CSAR_peak_11106_rep6_ssRNase,CSAR_peak_11476_rep5_ssRNase
5	5	1	Evolinc_SR_gID_024248				AT1G09937.1	CSAR_peak_11463
5	5	1	Evolinc_SR_gID_024249				AT1G09937.1	CSAR_peak_11476
5	5	1	Evolinc_SR_gID_024261				AT1G09937.1	CSAR_peak_14895
5	5	1	Evolinc_SR_gID_024272				AT1G09937.1	CSAR_peak_14895_rep4_ssRNase,CSAR_peak_11463_rep3_ssRNase
5	5	1	Evolinc_SR_gID_024293				AT1G09937.1	CSAR_peak_7025
1	1	1	Evolinc_SR_gID_024632				AT1G09937.1	CSAR_peak_7458
2	2	1	Evolinc_SR_gID_026289				AT1G09937.1	CSAR_peak_7458_dsRNase_rep4;CSAR_peak_7025_dsRNase_rep3
4	4	1	Evolinc_SR_gID_027162				AT1G10682.1	CSAR_peak_71817
1	1	1	Evolinc_SR_gID_027872				AT1G10682.1	CSAR_peak_71817_ssRNase_rep4
4	4	1	Evolinc_SR_gID_028158				AT1G11185.1	CSAR_peak_2649
3	3	1	Evolinc_SR_gID_028248				AT1G11185.1	CSAR_peak_4067
1	1	1	Evolinc_SR_gID_028458				AT1G11185.1	CSAR_peak_4258
4	4	1	Evolinc_SR_gID_029936				AT1G11185.1	CSAR_peak_4258_rep4_dsRNase,CSAR_peak_2649_rep4_ssRNase,CSAR_peak_4067_rep3_dsRNase
1	1	1	Evolinc_SR_gID_030786				AT1G11185.1	CSAR_peak_6339
1	1	1	Evolinc_SR_gID_030927				AT1G11185.1	CSAR_peak_6339_rep4_dsRNase
4	4	1	Evolinc_SR_gID_031406				AT1G11185.1	CSAR_peak_99693
2	2	1	Evolinc_SR_gID_032372				AT1G11185.1	CSAR_peak_99693_rep4_dsRNase
6	6	1	Evolinc_SR_gID_032979				AT1G15405.1	CSAR_peak_29653
6	6	1	Evolinc_SR_gID_032980				AT1G15405.1	CSAR_peak_29784
6	6	1	Evolinc_SR_gID_032993				AT1G15405.1	CSAR_peak_47474
6	6	1	Evolinc_SR_gID_033004				AT1G15405.1	CSAR_peak_47474_rep3_ssRNase,CSAR_peak_60706_rep4_ssRNase
6	6	1	Evolinc_SR_gID_033006				AT1G15405.1	CSAR_peak_48023
6	6	1	Evolinc_SR_gID_033017				AT1G15405.1	CSAR_peak_48023_rep6_ssRNase,CSAR_peak_48809_rep5_ssRNase
6	6	1	Evolinc_SR_gID_033019				AT1G15405.1	CSAR_peak_48809
6	6	1	Evolinc_SR_gID_033026				AT1G15405.1	CSAR_peak_60706
6	6	1	Evolinc_SR_gID_033034				AT1G15405.1	CSAR_peak_73768
4	4	1	Evolinc_SR_gID_033055				AT1G15405.1	CSAR_peak_73768_ssRNase_rep4;CSAR_peak_29653_dsRNase_rep4;CSAR_peak_83478_ssRNase_rep3;CSAR_peak_29784_dsRNase_rep3
6	6	1	Evolinc_SR_gID_033167				AT1G15405.1	CSAR_peak_83478
6	6	1	Evolinc_SR_gID_033179				AT1G16635.1	CSAR_peak_29727
6	6	1	Evolinc_SR_gID_033180				AT1G16635.1	CSAR_peak_29727_dsRNase_rep4;CSAR_peak_74020_ssRNase_rep4;CSAR_peak_83757_ssRNase_rep3;CSAR_peak_29968_dsRNase_rep3
5	5	1	Evolinc_SR_gID_034193				AT1G16635.1	CSAR_peak_29968
1	1	1	Evolinc_SR_gID_035595				AT1G16635.1	CSAR_peak_47586
1	1	1	Evolinc_SR_gID_036416				AT1G16635.1	CSAR_peak_47586_rep3_ssRNase,CSAR_peak_60853_rep4_ssRNase
4	4	1	Evolinc_SR_gID_036712				AT1G16635.1	CSAR_peak_48167
1	1	1	Evolinc_SR_gID_037134				AT1G16635.1	CSAR_peak_48167_rep6_ssRNase,CSAR_peak_48929_rep5_ssRNase
5	5	1	Evolinc_SR_gID_037693				AT1G16635.1	CSAR_peak_48929
6	6	1	Evolinc_SR_gID_038164				AT1G16635.1	CSAR_peak_60853
3	3	1	Evolinc_SR_gID_038599				AT1G16635.1	CSAR_peak_74020
6	6	1	Evolinc_SR_gID_039591				AT1G16635.1	CSAR_peak_83757
6	6	1	Evolinc_SR_gID_039598				AT1G18745.1	CSAR_peak_102523
6	6	1	Evolinc_SR_gID_039599				AT1G18745.1	CSAR_peak_148118
6	6	1	Evolinc_SR_gID_039631				AT1G18745.1	CSAR_peak_148118_rep4_dsRNase
6	6	1	Evolinc_SR_gID_039641				AT1G18745.1	CSAR_peak_30057
6	6	1	Evolinc_SR_gID_039645				AT1G18745.1	CSAR_peak_30060
6	6	1	Evolinc_SR_gID_039655				AT1G18745.1	CSAR_peak_30061
6	6	1	Evolinc_SR_gID_039656				AT1G18745.1	CSAR_peak_30062
6	6	1	Evolinc_SR_gID_039657				AT1G18745.1	CSAR_peak_30062_dsRNase_rep4;CSAR_peak_74925_ssRNase_rep4;CSAR_peak_30571_dsRNase_rep3;CSAR_peak_84806_ssRNase_rep3
6	6	1	Evolinc_SR_gID_039750				AT1G18745.1	CSAR_peak_30563
4	4	1	Evolinc_SR_gID_039756				AT1G18745.1	CSAR_peak_30563_dsRNase_rep3;CSAR_peak_30057_dsRNase_rep4;CSAR_peak_74921_ssRNase_rep4
4	4	1	Evolinc_SR_gID_040776				AT1G18745.1	CSAR_peak_30565
6	6	1	Evolinc_SR_gID_041697				AT1G18745.1	CSAR_peak_30570
4	4	1	Evolinc_SR_gID_042829				AT1G18745.1	CSAR_peak_30571
4	4	1	Evolinc_SR_gID_042836				AT1G18745.1	CSAR_peak_48079
4	4	1	Evolinc_SR_gID_042837				AT1G18745.1	CSAR_peak_48080
3	3	1	Evolinc_SR_gID_043189				AT1G18745.1	CSAR_peak_48080_rep3_ssRNase,CSAR_peak_61446_rep4_ssRNase
2	2	1	Evolinc_SR_gID_045406				AT1G18745.1	CSAR_peak_48081
1	1	1	Evolinc_SR_gID_046222				AT1G18745.1	CSAR_peak_48562
2	2	1	Evolinc_SR_gID_046438				AT1G18745.1	CSAR_peak_48562_rep6_ssRNase,CSAR_peak_49338_rep5_ssRNase
6	6	1	Evolinc_SR_gID_047230				AT1G18745.1	CSAR_peak_48563
1	1	1	Evolinc_SR_gID_047662				AT1G18745.1	CSAR_peak_48563_rep6_ssRNase,CSAR_peak_49339_rep5_ssRNase
1	1	1	Evolinc_SR_gID_048531				AT1G18745.1	CSAR_peak_48564
6	6	1	Evolinc_SR_gID_048890				AT1G18745.1	CSAR_peak_48564_rep6_ssRNase,CSAR_peak_49340_rep5_ssRNase
6	6	1	Evolinc_SR_gID_050400				AT1G18745.1	CSAR_peak_48565
3	3	1	Evolinc_SR_gID_050677				AT1G18745.1	CSAR_peak_48565_rep6_ssRNase,CSAR_peak_49341_rep5_ssRNase
2	2	1	Evolinc_SR_gID_052901				AT1G18745.1	CSAR_peak_49338
5	5	1	Evolinc_SR_gID_053192				AT1G18745.1	CSAR_peak_49339
3	3	1	Evolinc_SR_gID_055711				AT1G18745.1	CSAR_peak_49340
6	6	1	Evolinc_SR_gID_056401				AT1G18745.1	CSAR_peak_49341
5	5	1	Evolinc_SR_gID_057459				AT1G18745.1	CSAR_peak_61444
4	4	1	Evolinc_SR_gID_058395				AT1G18745.1	CSAR_peak_61444_rep4_ssRNase
1	1	1	Evolinc_SR_gID_058802				AT1G18745.1	CSAR_peak_61445
1	1	1	Evolinc_SR_gID_059190				AT1G18745.1	CSAR_peak_61445_rep4_ssRNase,CSAR_peak_48079_rep3_ssRNase
1	1	1	Evolinc_SR_gID_059731				AT1G18745.1	CSAR_peak_61446
5	5	1	Evolinc_SR_gID_061058				AT1G18745.1	CSAR_peak_61447
5	5	1	Evolinc_SR_gID_061848				AT1G18745.1	CSAR_peak_61447_rep4_ssRNase,CSAR_peak_102523_rep4_dsRNase,CSAR_peak_48081_rep3_ssRNase
3	3	1	Evolinc_SR_gID_061894				AT1G18745.1	CSAR_peak_74921
4	4	1	Evolinc_SR_gID_061902				AT1G18745.1	CSAR_peak_74923
5	5	1	Evolinc_SR_gID_063087				AT1G18745.1	CSAR_peak_74923_ssRNase_rep4;CSAR_peak_30060_dsRNase_rep4;CSAR_peak_84804_ssRNase_rep3;CSAR_peak_30565_dsRNase_rep3
4	4	1	Evolinc_SR_gID_066870				AT1G18745.1	CSAR_peak_74924
4	4	1	Evolinc_SR_gID_067443				AT1G18745.1	CSAR_peak_74925
1	1	1	Evolinc_SR_gID_067618				AT1G18745.1	CSAR_peak_84804
1	1	1	Evolinc_SR_gID_067837				AT1G18745.1	CSAR_peak_84805
1	1	1	Evolinc_SR_gID_068062				AT1G18745.1	CSAR_peak_84805_ssRNase_rep3;CSAR_peak_30570_dsRNase_rep3;CSAR_peak_30061_dsRNase_rep4;CSAR_peak_74924_ssRNase_rep4
2	2	1	Evolinc_SR_gID_068244				AT1G18745.1	CSAR_peak_84806
1	1	1	Evolinc_SR_gID_068296				AT1G21529.1	CSAR_peak_3645
1	1	1	Evolinc_LR_gID_000006				AT1G21529.1	CSAR_peak_3645_rep6_ssRNase,CSAR_peak_3778_rep5_ssRNase
1	1	1	Evolinc_LR_gID_000014				AT1G21529.1	CSAR_peak_3778
5	5	1	Evolinc_LR_gID_000054				AT1G31935.1	CSAR_peak_17835
6	6	1	Evolinc_LR_gID_000101				AT1G31935.1	CSAR_peak_17835_rep4_dsRNase
5	5	1	Evolinc_LR_gID_000102				AT1G49952.1	CSAR_peak_156247
1	1	1	Evolinc_LR_gID_000142				AT1G49952.1	CSAR_peak_156247_rep4_dsRNase
4	4	1	Evolinc_LR_gID_000181				AT1G52347.1	CSAR_peak_22661
1	1	1	Evolinc_LR_gID_000184				AT1G52347.1	CSAR_peak_22661_rep4_dsRNase
5	5	1	Evolinc_LR_gID_000189				AT1G52347.2	CSAR_peak_22661
2	2	1	Evolinc_LR_gID_000200				AT1G52347.2	CSAR_peak_22661_rep4_dsRNase
6	6	1	Evolinc_LR_gID_000208				AT1G64563.1	CSAR_peak_108143
5	5	1	Evolinc_LR_gID_000211				AT1G64563.1	CSAR_peak_108143_rep3_dsRNase,CSAR_peak_113304_rep4_dsRNase,CSAR_peak_67846_rep4_ssRNase
4	4	1	Evolinc_LR_gID_000252				AT1G64563.1	CSAR_peak_113304
4	4	1	Evolinc_LR_gID_000259				AT1G64563.1	CSAR_peak_136648
2	2	1	Evolinc_LR_gID_000275				AT1G64563.1	CSAR_peak_162023
5	5	1	Evolinc_LR_gID_000286				AT1G64563.1	CSAR_peak_162023_rep4_dsRNase,CSAR_peak_136648_rep3_dsRNase
6	1	0	AT5G06845				AT1G64563.1	CSAR_peak_53011
6	5	0	AT2G05205				AT1G64563.1	CSAR_peak_53011_rep3_ssRNase
4	5	0	AT5G02645				AT1G64563.1	CSAR_peak_67846
1	5	0	Evolinc_SR_gID_005225				AT1G64563.1	CSAR_peak_67860
6	5	0	Evolinc_SR_gID_018411				AT1G64563.1	CSAR_peak_67860_rep4_ssRNase
6	5	0	Evolinc_SR_gID_018413				AT1G64563.1	CSAR_peak_96912
6	5	0	Evolinc_SR_gID_018428				AT1G64563.1	CSAR_peak_96912_ssRNase_rep3
6	5	0	Evolinc_SR_gID_024271				AT1G70185.1	CSAR_peak_12502
6	5	0	Evolinc_SR_gID_033003				AT1G70185.1	CSAR_peak_15581
6	5	0	Evolinc_SR_gID_056889				AT1G70185.1	CSAR_peak_17933
6	5	0	Evolinc_LR_gID_000232				AT1G70185.1	CSAR_peak_17933_ssRNase_rep3;CSAR_peak_5817_dsRNase_rep3;CSAR_peak_15581_ssRNase_rep4;CSAR_peak_6210_dsRNase_rep4
6	4	0	AT2G18440				AT1G70185.1	CSAR_peak_5817
2	4	0	AT3G07215				AT1G70185.1	CSAR_peak_6210
5	4	0	AT4G07070				AT1G70185.1	CSAR_peak_9390
6	4	0	AT4G36648				AT1G70185.1	CSAR_peak_9650
3	4	0	Evolinc_SR_gID_010381				AT1G70185.1	CSAR_peak_9650_rep3_ssRNase,CSAR_peak_12502_rep4_ssRNase
2	4	0	Evolinc_SR_gID_032938				AT1G70185.1	CSAR_peak_9740
2	4	0	Evolinc_SR_gID_033016				AT1G70185.1	CSAR_peak_9740_rep5_ssRNase,CSAR_peak_9390_rep6_ssRNase
5	4	0	Evolinc_SR_gID_046110				AT1G70581.1	CSAR_peak_30719
2	4	0	Evolinc_SR_gID_056891				AT1G70581.1	CSAR_peak_30719_rep4_dsRNase
5	4	0	Evolinc_SR_gID_067468				AT1G79075.1	CSAR_peak_11312
6	4	0	Evolinc_LR_gID_000168				AT1G79075.1	CSAR_peak_11312_rep5_ssRNase
2	3	0	AT1G70581				AT1G79075.2	CSAR_peak_11312
4	3	0	Evolinc_SR_gID_002746				AT1G79075.2	CSAR_peak_11312_rep5_ssRNase
4	2	0	AT1G64563				AT2G04345.1	CSAR_peak_57164
3	2	0	AT3G09245				AT2G04345.1	CSAR_peak_57164_rep6_ssRNase
3	2	0	Evolinc_SR_gID_011298				AT2G04345.1	CSAR_peak_57165
3	2	0	Evolinc_SR_gID_012090				AT2G04345.1	CSAR_peak_57165_rep6_ssRNase
1	2	0	Evolinc_SR_gID_014385				AT2G04345.1	CSAR_peak_57167
3	2	0	Evolinc_SR_gID_014572				AT2G04345.1	CSAR_peak_57167_rep6_ssRNase
4	2	0	Evolinc_SR_gID_060150				AT2G04345.1	CSAR_peak_57168
3	2	0	Evolinc_SR_gID_060622				AT2G04345.1	CSAR_peak_57846
1	2	0	Evolinc_SR_gID_063510				AT2G04345.1	CSAR_peak_57846_rep5_ssRNase,CSAR_peak_57168_rep6_ssRNase
4	2	0	Evolinc_LR_gID_000246				AT2G04355.1	CSAR_peak_57164
3	1	0	Evolinc_SR_gID_002585				AT2G04355.1	CSAR_peak_57164_rep6_ssRNase
3	1	0	Evolinc_SR_gID_009156				AT2G04355.1	CSAR_peak_57165
2	1	0	Evolinc_SR_gID_009876				AT2G04355.1	CSAR_peak_57165_rep6_ssRNase
4	1	0	Evolinc_SR_gID_030980				AT2G04355.1	CSAR_peak_57167
4	1	0	Evolinc_SR_gID_036322				AT2G04355.1	CSAR_peak_57167_rep6_ssRNase
4	1	0	Evolinc_SR_gID_047157				AT2G04405.1	CSAR_peak_11658
2	1	0	Evolinc_SR_gID_052009				AT2G04405.1	CSAR_peak_12007
4	1	0	Evolinc_SR_gID_054377				AT2G04405.1	CSAR_peak_12069
2	1	0	Evolinc_SR_gID_058247				AT2G04405.1	CSAR_peak_12069_rep5_ssRNase,CSAR_peak_11658_rep6_ssRNase,CSAR_peak_38129_rep4_dsRNase
2	1	0	Evolinc_SR_gID_060054				AT2G04405.1	CSAR_peak_15574
1	0	0	AT1G04963				AT2G04405.1	CSAR_peak_15574_rep4_ssRNase,CSAR_peak_12007_rep3_ssRNase
3	0	0	AT1G52347				AT2G04405.1	CSAR_peak_7324
4	0	0	AT2G04405				AT2G04405.1	CSAR_peak_7324_dsRNase_rep3;CSAR_peak_7825_dsRNase_rep4
6	0	0	AT2G05215				AT2G04405.1	CSAR_peak_7825
1	0	0	AT2G08450				AT2G04435.1	CSAR_peak_11659
1	0	0	AT2G08455				AT2G04435.1	CSAR_peak_11659_rep6_ssRNase,CSAR_peak_38132_rep4_dsRNase,CSAR_peak_12070_rep5_ssRNase
2	0	0	AT3G08065				AT2G04435.1	CSAR_peak_12008
4	0	0	AT3G08345				AT2G04435.1	CSAR_peak_12008_rep3_ssRNase,CSAR_peak_15575_rep4_ssRNase
2	0	0	AT4G08035				AT2G04435.1	CSAR_peak_12070
2	0	0	AT4G13495				AT2G04435.1	CSAR_peak_15575
1	0	0	AT5G04075				AT2G04435.1	CSAR_peak_38132
6	0	0	AT5G08975				AT2G04435.1	CSAR_peak_7325
1	0	0	AT5G38005				AT2G04435.1	CSAR_peak_7325_dsRNase_rep3;CSAR_peak_7826_dsRNase_rep4
4	0	0	AT5G43403				AT2G04435.1	CSAR_peak_7826
1	0	0	Evolinc_SR_gID_000027				AT2G05205.1	CSAR_peak_12147
2	0	0	Evolinc_SR_gID_000293				AT2G05205.1	CSAR_peak_12147_rep6_ssRNase
1	0	0	Evolinc_SR_gID_002611				AT2G05205.1	CSAR_peak_12151
1	0	0	Evolinc_SR_gID_007592				AT2G05205.1	CSAR_peak_12151_rep6_ssRNase
4	0	0	Evolinc_SR_gID_009180				AT2G05205.1	CSAR_peak_12153
4	0	0	Evolinc_SR_gID_010420				AT2G05205.1	CSAR_peak_12153_rep6_ssRNase
4	0	0	Evolinc_SR_gID_010863				AT2G05205.1	CSAR_peak_12551
2	0	0	Evolinc_SR_gID_011443				AT2G05205.1	CSAR_peak_12551_rep5_ssRNase
2	0	0	Evolinc_SR_gID_015222				AT2G05205.1	CSAR_peak_12553
4	0	0	Evolinc_SR_gID_017025				AT2G05205.1	CSAR_peak_12553_rep5_ssRNase
2	0	0	Evolinc_SR_gID_017547				AT2G05205.1	CSAR_peak_16061
4	0	0	Evolinc_SR_gID_018509				AT2G05205.1	CSAR_peak_16061_rep4_ssRNase,CSAR_peak_25475_rep3_dsRNase,CSAR_peak_16062_rep4_ssRNase,CSAR_peak_12342_rep3_ssRNase,CSAR_peak_25477_rep3_dsRNase
1	0	0	Evolinc_SR_gID_021969				AT2G05215.1	CSAR_peak_12147
4	0	0	Evolinc_SR_gID_026613				AT2G05215.1	CSAR_peak_12147_rep6_ssRNase
1	0	0	Evolinc_SR_gID_031973				AT2G05215.1	CSAR_peak_12151
1	0	0	Evolinc_SR_gID_034425				AT2G05215.1	CSAR_peak_12151_rep6_ssRNase
2	0	0	Evolinc_SR_gID_035735				AT2G05215.1	CSAR_peak_12153
1	0	0	Evolinc_SR_gID_036489				AT2G05215.1	CSAR_peak_12153_rep6_ssRNase
6	0	0	Evolinc_SR_gID_036994				AT2G05215.1	CSAR_peak_12551
4	0	0	Evolinc_SR_gID_038912				AT2G05215.1	CSAR_peak_12551_rep5_ssRNase
6	0	0	Evolinc_SR_gID_039535				AT2G05215.1	CSAR_peak_12553
4	0	0	Evolinc_SR_gID_041542				AT2G05215.1	CSAR_peak_12553_rep5_ssRNase
1	0	0	Evolinc_SR_gID_042245				AT2G05215.1	CSAR_peak_16061
1	0	0	Evolinc_SR_gID_043190				AT2G05215.1	CSAR_peak_16061_rep4_ssRNase,CSAR_peak_25475_rep3_dsRNase,CSAR_peak_16062_rep4_ssRNase,CSAR_peak_12342_rep3_ssRNase,CSAR_peak_25477_rep3_dsRNase
4	0	0	Evolinc_SR_gID_045639				AT2G06835.1	CSAR_peak_13171
2	0	0	Evolinc_SR_gID_049824				AT2G06835.1	CSAR_peak_13172
4	0	0	Evolinc_SR_gID_051113				AT2G06835.1	CSAR_peak_13172_rep3_ssRNase,CSAR_peak_17058_rep4_ssRNase
5	0	0	Evolinc_SR_gID_053026				AT2G06835.1	CSAR_peak_13200
4	0	0	Evolinc_SR_gID_053419				AT2G06835.1	CSAR_peak_13201
2	0	0	Evolinc_SR_gID_053768				AT2G06835.1	CSAR_peak_13573
1	0	0	Evolinc_SR_gID_054826				AT2G06835.1	CSAR_peak_13573_rep5_ssRNase,CSAR_peak_13200_rep6_ssRNase,CSAR_peak_13574_rep5_ssRNase,CSAR_peak_13578_rep5_ssRNase
3	0	0	Evolinc_SR_gID_058433				AT2G06835.1	CSAR_peak_13574
1	0	0	Evolinc_SR_gID_062991				AT2G06835.1	CSAR_peak_13578
4	0	0	Evolinc_SR_gID_068020				AT2G06835.1	CSAR_peak_13579
6	0	0	Evolinc_SR_gID_033168				AT2G06835.1	CSAR_peak_13579_rep5_ssRNase,CSAR_peak_13201_rep6_ssRNase
2	0	0	Evolinc_SR_gID_064308				AT2G06835.1	CSAR_peak_17056
							AT2G06835.1	CSAR_peak_17056_rep4_ssRNase,CSAR_peak_13171_rep3_ssRNase
							AT2G06835.1	CSAR_peak_17058
							AT2G06835.1	CSAR_peak_7850
							AT2G06835.1	CSAR_peak_7850_dsRNase_rep3;CSAR_peak_8424_dsRNase_rep4
							AT2G06835.1	CSAR_peak_7852
							AT2G06835.1	CSAR_peak_7853
							AT2G06835.1	CSAR_peak_7853_dsRNase_rep3;CSAR_peak_8426_dsRNase_rep4
							AT2G06835.1	CSAR_peak_8424
							AT2G06835.1	CSAR_peak_8425
							AT2G06835.1	CSAR_peak_8425_dsRNase_rep4;CSAR_peak_7852_dsRNase_rep3
							AT2G06835.1	CSAR_peak_8426
							AT2G08445.1	CSAR_peak_60794
							AT2G08445.1	CSAR_peak_60794_rep6_ssRNase
							AT2G08450.1	CSAR_peak_60794
							AT2G08450.1	CSAR_peak_60794_rep6_ssRNase
							AT2G08455.1	CSAR_peak_59609
							AT2G08455.1	CSAR_peak_59609_rep3_ssRNase
							AT2G08455.1	CSAR_peak_59611
							AT2G08455.1	CSAR_peak_59611_rep3_ssRNase
							AT2G08455.1	CSAR_peak_60804
							AT2G08455.1	CSAR_peak_60804_rep6_ssRNase,CSAR_peak_61456_rep5_ssRNase
							AT2G08455.1	CSAR_peak_60806
							AT2G08455.1	CSAR_peak_60806_rep6_ssRNase,CSAR_peak_61459_rep5_ssRNase
							AT2G08455.1	CSAR_peak_60807
							AT2G08455.1	CSAR_peak_60808
							AT2G08455.1	CSAR_peak_60808_rep6_ssRNase,CSAR_peak_61462_rep5_ssRNase
							AT2G08455.1	CSAR_peak_61456
							AT2G08455.1	CSAR_peak_61459
							AT2G08455.1	CSAR_peak_61461
							AT2G08455.1	CSAR_peak_61461_rep5_ssRNase,CSAR_peak_60807_rep6_ssRNase
							AT2G08455.1	CSAR_peak_61462
							AT2G08460.1	CSAR_peak_59609
							AT2G08460.1	CSAR_peak_59609_rep3_ssRNase
							AT2G08460.1	CSAR_peak_59611
							AT2G08460.1	CSAR_peak_59611_rep3_ssRNase
							AT2G08460.1	CSAR_peak_60804
							AT2G08460.1	CSAR_peak_60804_rep6_ssRNase,CSAR_peak_61456_rep5_ssRNase
							AT2G08460.1	CSAR_peak_60806
							AT2G08460.1	CSAR_peak_60806_rep6_ssRNase,CSAR_peak_61459_rep5_ssRNase
							AT2G08460.1	CSAR_peak_60807
							AT2G08460.1	CSAR_peak_60808
							AT2G08460.1	CSAR_peak_60808_rep6_ssRNase,CSAR_peak_61462_rep5_ssRNase
							AT2G08460.1	CSAR_peak_61456
							AT2G08460.1	CSAR_peak_61459
							AT2G08460.1	CSAR_peak_61461
							AT2G08460.1	CSAR_peak_61461_rep5_ssRNase,CSAR_peak_60807_rep6_ssRNase
							AT2G08460.1	CSAR_peak_61462
							AT2G08630.1	CSAR_peak_112978
							AT2G08630.1	CSAR_peak_112978_ssRNase_rep3
							AT2G08630.1	CSAR_peak_112979
							AT2G08630.1	CSAR_peak_98850
							AT2G08630.1	CSAR_peak_98850_ssRNase_rep4;CSAR_peak_112979_ssRNase_rep3
							AT2G08895.1	CSAR_peak_51791
							AT2G08895.1	CSAR_peak_51791_rep4_dsRNase
							AT2G18440.1	CSAR_peak_107482
							AT2G18440.1	CSAR_peak_107484
							AT2G18440.1	CSAR_peak_107487
							AT2G18440.1	CSAR_peak_107490
							AT2G18440.1	CSAR_peak_107494
							AT2G18440.1	CSAR_peak_107494_ssRNase_rep3;CSAR_peak_94092_ssRNase_rep4
							AT2G18440.1	CSAR_peak_117365
							AT2G18440.1	CSAR_peak_117366
							AT2G18440.1	CSAR_peak_123006
							AT2G18440.1	CSAR_peak_123006_rep4_dsRNase
							AT2G18440.1	CSAR_peak_123012
							AT2G18440.1	CSAR_peak_123015
							AT2G18440.1	CSAR_peak_123015_rep4_dsRNase,CSAR_peak_117366_rep3_dsRNase
							AT2G18440.1	CSAR_peak_148288
							AT2G18440.1	CSAR_peak_148294
							AT2G18440.1	CSAR_peak_148294_rep3_dsRNase,CSAR_peak_59250_rep5_ssRNase,CSAR_peak_58725_rep6_ssRNase,CSAR_peak_174178_rep4_dsRNase,CSAR_peak_58727_rep6_ssRNase,CSAR_peak_148295_rep3_dsRNase
							AT2G18440.1	CSAR_peak_148295
							AT2G18440.1	CSAR_peak_174163
							AT2G18440.1	CSAR_peak_174163_rep4_dsRNase,CSAR_peak_148288_rep3_dsRNase
							AT2G18440.1	CSAR_peak_174178
							AT2G18440.1	CSAR_peak_36438
							AT2G18440.1	CSAR_peak_36438_dsRNase_rep4
							AT2G18440.1	CSAR_peak_36439
							AT2G18440.1	CSAR_peak_36439_dsRNase_rep4
							AT2G18440.1	CSAR_peak_57537
							AT2G18440.1	CSAR_peak_57537_rep3_ssRNase
							AT2G18440.1	CSAR_peak_57539
							AT2G18440.1	CSAR_peak_57542
							AT2G18440.1	CSAR_peak_58725
							AT2G18440.1	CSAR_peak_58727
							AT2G18440.1	CSAR_peak_59248
							AT2G18440.1	CSAR_peak_59248_rep5_ssRNase
							AT2G18440.1	CSAR_peak_59250
							AT2G18440.1	CSAR_peak_73592
							AT2G18440.1	CSAR_peak_73592_rep4_ssRNase,CSAR_peak_123012_rep4_dsRNase,CSAR_peak_57539_rep3_ssRNase,CSAR_peak_57542_rep3_ssRNase,CSAR_peak_117365_rep3_dsRNase,CSAR_peak_73596_rep4_ssRNase
							AT2G18440.1	CSAR_peak_73596
							AT2G18440.1	CSAR_peak_94078
							AT2G18440.1	CSAR_peak_94078_ssRNase_rep4
							AT2G18440.1	CSAR_peak_94081
							AT2G18440.1	CSAR_peak_94081_ssRNase_rep4;CSAR_peak_107482_ssRNase_rep3;CSAR_peak_107484_ssRNase_rep3
							AT2G18440.1	CSAR_peak_94085
							AT2G18440.1	CSAR_peak_94085_ssRNase_rep4;CSAR_peak_107487_ssRNase_rep3
							AT2G18440.1	CSAR_peak_94086
							AT2G18440.1	CSAR_peak_94086_ssRNase_rep4;CSAR_peak_107490_ssRNase_rep3
							AT2G18440.1	CSAR_peak_94092
							AT2G18440.2	CSAR_peak_107479
							AT2G18440.2	CSAR_peak_107479_ssRNase_rep3;CSAR_peak_94076_ssRNase_rep4
							AT2G18440.2	CSAR_peak_107482
							AT2G18440.2	CSAR_peak_107484
							AT2G18440.2	CSAR_peak_107487
							AT2G18440.2	CSAR_peak_107490
							AT2G18440.2	CSAR_peak_107494
							AT2G18440.2	CSAR_peak_107494_ssRNase_rep3;CSAR_peak_94092_ssRNase_rep4
							AT2G18440.2	CSAR_peak_117343
							AT2G18440.2	CSAR_peak_117343_rep3_dsRNase,CSAR_peak_57531_rep3_ssRNase,CSAR_peak_73577_rep4_ssRNase,CSAR_peak_122999_rep4_dsRNase
							AT2G18440.2	CSAR_peak_117365
							AT2G18440.2	CSAR_peak_117366
							AT2G18440.2	CSAR_peak_122999
							AT2G18440.2	CSAR_peak_123006
							AT2G18440.2	CSAR_peak_123006_rep4_dsRNase
							AT2G18440.2	CSAR_peak_123012
							AT2G18440.2	CSAR_peak_123015
							AT2G18440.2	CSAR_peak_123015_rep4_dsRNase,CSAR_peak_117366_rep3_dsRNase
							AT2G18440.2	CSAR_peak_148288
							AT2G18440.2	CSAR_peak_148294
							AT2G18440.2	CSAR_peak_148294_rep3_dsRNase,CSAR_peak_59250_rep5_ssRNase,CSAR_peak_58725_rep6_ssRNase,CSAR_peak_174178_rep4_dsRNase,CSAR_peak_58727_rep6_ssRNase,CSAR_peak_148295_rep3_dsRNase
							AT2G18440.2	CSAR_peak_148295
							AT2G18440.2	CSAR_peak_174163
							AT2G18440.2	CSAR_peak_174163_rep4_dsRNase,CSAR_peak_148288_rep3_dsRNase
							AT2G18440.2	CSAR_peak_174178
							AT2G18440.2	CSAR_peak_36438
							AT2G18440.2	CSAR_peak_36438_dsRNase_rep4
							AT2G18440.2	CSAR_peak_36439
							AT2G18440.2	CSAR_peak_36439_dsRNase_rep4
							AT2G18440.2	CSAR_peak_57531
							AT2G18440.2	CSAR_peak_57532
							AT2G18440.2	CSAR_peak_57532_rep3_ssRNase
							AT2G18440.2	CSAR_peak_57537
							AT2G18440.2	CSAR_peak_57537_rep3_ssRNase
							AT2G18440.2	CSAR_peak_57539
							AT2G18440.2	CSAR_peak_57542
							AT2G18440.2	CSAR_peak_58725
							AT2G18440.2	CSAR_peak_58727
							AT2G18440.2	CSAR_peak_59248
							AT2G18440.2	CSAR_peak_59248_rep5_ssRNase
							AT2G18440.2	CSAR_peak_59250
							AT2G18440.2	CSAR_peak_73577
							AT2G18440.2	CSAR_peak_73592
							AT2G18440.2	CSAR_peak_73592_rep4_ssRNase,CSAR_peak_123012_rep4_dsRNase,CSAR_peak_57539_rep3_ssRNase,CSAR_peak_57542_rep3_ssRNase,CSAR_peak_117365_rep3_dsRNase,CSAR_peak_73596_rep4_ssRNase
							AT2G18440.2	CSAR_peak_73596
							AT2G18440.2	CSAR_peak_94076
							AT2G18440.2	CSAR_peak_94078
							AT2G18440.2	CSAR_peak_94078_ssRNase_rep4
							AT2G18440.2	CSAR_peak_94081
							AT2G18440.2	CSAR_peak_94081_ssRNase_rep4;CSAR_peak_107482_ssRNase_rep3;CSAR_peak_107484_ssRNase_rep3
							AT2G18440.2	CSAR_peak_94085
							AT2G18440.2	CSAR_peak_94085_ssRNase_rep4;CSAR_peak_107487_ssRNase_rep3
							AT2G18440.2	CSAR_peak_94086
							AT2G18440.2	CSAR_peak_94086_ssRNase_rep4;CSAR_peak_107490_ssRNase_rep3
							AT2G18440.2	CSAR_peak_94092
							AT2G21188.1	CSAR_peak_28680
							AT2G21188.1	CSAR_peak_28680_rep3_dsRNase,CSAR_peak_30008_rep4_dsRNase
							AT2G21188.1	CSAR_peak_30008
							AT2G21188.1	CSAR_peak_36068
							AT2G21188.1	CSAR_peak_36068_rep3_dsRNase,CSAR_peak_43889_rep4_dsRNase
							AT2G21188.1	CSAR_peak_43889
							AT2G43375.1	CSAR_peak_102369
							AT2G43375.1	CSAR_peak_102371
							AT2G43375.1	CSAR_peak_102372
							AT2G43375.1	CSAR_peak_117208
							AT2G43375.1	CSAR_peak_117208_ssRNase_rep3;CSAR_peak_102369_ssRNase_rep4
							AT2G43375.1	CSAR_peak_117209
							AT2G43375.1	CSAR_peak_126041
							AT2G43375.1	CSAR_peak_132095
							AT2G43375.1	CSAR_peak_39120
							AT2G43375.1	CSAR_peak_39121
							AT2G43375.1	CSAR_peak_48391
							AT2G43375.1	CSAR_peak_48391_dsRNase_rep3;CSAR_peak_39120_dsRNase_rep4;CSAR_peak_102371_ssRNase_rep4;CSAR_peak_39121_dsRNase_rep4;CSAR_peak_102372_ssRNase_rep4;CSAR_peak_117209_ssRNase_rep3;CSAR_peak_48395_dsRNase_rep3
							AT2G43375.1	CSAR_peak_48395
							AT2G43375.1	CSAR_peak_61505
							AT2G43375.1	CSAR_peak_61505_rep3_ssRNase,CSAR_peak_126041_rep3_dsRNase,CSAR_peak_132095_rep4_dsRNase,CSAR_peak_78780_rep4_ssRNase,CSAR_peak_61509_rep3_ssRNase
							AT2G43375.1	CSAR_peak_61509
							AT2G43375.1	CSAR_peak_61510
							AT2G43375.1	CSAR_peak_61510_rep3_ssRNase,CSAR_peak_78781_rep4_ssRNase
							AT2G43375.1	CSAR_peak_62918
							AT2G43375.1	CSAR_peak_62919
							AT2G43375.1	CSAR_peak_62919_rep6_ssRNase,CSAR_peak_63661_rep5_ssRNase
							AT2G43375.1	CSAR_peak_63652
							AT2G43375.1	CSAR_peak_63652_rep5_ssRNase,CSAR_peak_62918_rep6_ssRNase,CSAR_peak_63655_rep5_ssRNase
							AT2G43375.1	CSAR_peak_63655
							AT2G43375.1	CSAR_peak_63661
							AT2G43375.1	CSAR_peak_78780
							AT2G43375.1	CSAR_peak_78781
							AT2G46192.1	CSAR_peak_10458
							AT2G46192.1	CSAR_peak_10458_dsRNase_rep3;CSAR_peak_11253_dsRNase_rep4
							AT2G46192.1	CSAR_peak_10461
							AT2G46192.1	CSAR_peak_10461_dsRNase_rep3;CSAR_peak_11260_dsRNase_rep4
							AT2G46192.1	CSAR_peak_10465
							AT2G46192.1	CSAR_peak_10466
							AT2G46192.1	CSAR_peak_11253
							AT2G46192.1	CSAR_peak_11260
							AT2G46192.1	CSAR_peak_11262
							AT2G46192.1	CSAR_peak_11264
							AT2G46192.1	CSAR_peak_11265
							AT2G46192.1	CSAR_peak_11266
							AT2G46192.1	CSAR_peak_17777
							AT2G46192.1	CSAR_peak_17777_rep3_ssRNase,CSAR_peak_22928_rep4_ssRNase
							AT2G46192.1	CSAR_peak_17778
							AT2G46192.1	CSAR_peak_17779
							AT2G46192.1	CSAR_peak_17781
							AT2G46192.1	CSAR_peak_17878
							AT2G46192.1	CSAR_peak_17879
							AT2G46192.1	CSAR_peak_17879_rep6_ssRNase,CSAR_peak_18358_rep5_ssRNase
							AT2G46192.1	CSAR_peak_17880
							AT2G46192.1	CSAR_peak_17881
							AT2G46192.1	CSAR_peak_18356
							AT2G46192.1	CSAR_peak_18356_rep5_ssRNase,CSAR_peak_17878_rep6_ssRNase
							AT2G46192.1	CSAR_peak_18358
							AT2G46192.1	CSAR_peak_18359
							AT2G46192.1	CSAR_peak_18361
							AT2G46192.1	CSAR_peak_22928
							AT2G46192.1	CSAR_peak_22929
							AT2G46192.1	CSAR_peak_22929_rep4_ssRNase,CSAR_peak_38520_rep4_dsRNase,CSAR_peak_22930_rep4_ssRNase,CSAR_peak_17778_rep3_ssRNase,CSAR_peak_36710_rep3_dsRNase,CSAR_peak_17779_rep3_ssRNase
							AT2G46192.1	CSAR_peak_22930
							AT2G46192.1	CSAR_peak_22931
							AT2G46192.1	CSAR_peak_22931_rep4_ssRNase,CSAR_peak_17781_rep3_ssRNase,CSAR_peak_36712_rep3_dsRNase
							AT2G46192.1	CSAR_peak_27492
							AT2G46192.1	CSAR_peak_27493
							AT2G46192.1	CSAR_peak_27493_ssRNase_rep4;CSAR_peak_11262_dsRNase_rep4;CSAR_peak_31444_ssRNase_rep3;CSAR_peak_10465_dsRNase_rep3;CSAR_peak_11264_dsRNase_rep4;CSAR_peak_11265_dsRNase_rep4
							AT2G46192.1	CSAR_peak_31442
							AT2G46192.1	CSAR_peak_31442_ssRNase_rep3;CSAR_peak_27492_ssRNase_rep4
							AT2G46192.1	CSAR_peak_31444
							AT2G46192.1	CSAR_peak_31445
							AT2G46192.1	CSAR_peak_31445_ssRNase_rep3;CSAR_peak_10466_dsRNase_rep3;CSAR_peak_11266_dsRNase_rep4
							AT2G46192.1	CSAR_peak_36710
							AT2G46192.1	CSAR_peak_36712
							AT2G46192.1	CSAR_peak_38520
							AT2G46192.1	CSAR_peak_46471
							AT2G46192.1	CSAR_peak_56437
							AT2G46192.1	CSAR_peak_56437_rep4_dsRNase,CSAR_peak_17880_rep6_ssRNase,CSAR_peak_18359_rep5_ssRNase,CSAR_peak_46471_rep3_dsRNase,CSAR_peak_18361_rep5_ssRNase,CSAR_peak_17881_rep6_ssRNase
							AT3G01235.1	CSAR_peak_188746
							AT3G01235.1	CSAR_peak_188746_rep4_dsRNase
							AT3G01835.1	CSAR_peak_129634
							AT3G01835.1	CSAR_peak_129646
							AT3G01835.1	CSAR_peak_129646_rep3_dsRNase,CSAR_peak_135869_rep4_dsRNase
							AT3G01835.1	CSAR_peak_135865
							AT3G01835.1	CSAR_peak_135865_rep4_dsRNase,CSAR_peak_129634_rep3_dsRNase,CSAR_peak_63250_rep3_ssRNase
							AT3G01835.1	CSAR_peak_135869
							AT3G01835.1	CSAR_peak_39555
							AT3G01835.1	CSAR_peak_39555_rep3_dsRNase
							AT3G01835.1	CSAR_peak_40230
							AT3G01835.1	CSAR_peak_41506
							AT3G01835.1	CSAR_peak_41506_rep4_dsRNase
							AT3G01835.1	CSAR_peak_50857
							AT3G01835.1	CSAR_peak_50857_dsRNase_rep3;CSAR_peak_40230_dsRNase_rep4
							AT3G01835.1	CSAR_peak_63250
							AT3G01835.1	CSAR_peak_64702
							AT3G01835.1	CSAR_peak_64703
							AT3G01835.1	CSAR_peak_65451
							AT3G01835.1	CSAR_peak_65451_rep5_ssRNase,CSAR_peak_64702_rep6_ssRNase,CSAR_peak_64703_rep6_ssRNase
							AT3G01835.1	CSAR_peak_81089
							AT3G01835.1	CSAR_peak_81089_rep4_ssRNase
							AT3G01845.1	CSAR_peak_105791
							AT3G01845.1	CSAR_peak_129647
							AT3G01845.1	CSAR_peak_129658
							AT3G01845.1	CSAR_peak_129658_rep3_dsRNase,CSAR_peak_135880_rep4_dsRNase
							AT3G01845.1	CSAR_peak_135870
							AT3G01845.1	CSAR_peak_135870_rep4_dsRNase,CSAR_peak_129647_rep3_dsRNase,CSAR_peak_135871_rep4_dsRNase
							AT3G01845.1	CSAR_peak_135871
							AT3G01845.1	CSAR_peak_135880
							AT3G01845.1	CSAR_peak_163614
							AT3G01845.1	CSAR_peak_163614_rep3_dsRNase
							AT3G01845.1	CSAR_peak_163621
							AT3G01845.1	CSAR_peak_163621_rep3_dsRNase,CSAR_peak_64706_rep6_ssRNase
							AT3G01845.1	CSAR_peak_19042
							AT3G01845.1	CSAR_peak_19292
							AT3G01845.1	CSAR_peak_19872
							AT3G01845.1	CSAR_peak_19872_rep5_ssRNase,CSAR_peak_19292_rep6_ssRNase
							AT3G01845.1	CSAR_peak_39558
							AT3G01845.1	CSAR_peak_39562
							AT3G01845.1	CSAR_peak_41508
							AT3G01845.1	CSAR_peak_41508_rep4_dsRNase,CSAR_peak_39558_rep3_dsRNase
							AT3G01845.1	CSAR_peak_41512
							AT3G01845.1	CSAR_peak_41512_rep4_dsRNase,CSAR_peak_19042_rep3_ssRNase,CSAR_peak_39562_rep3_dsRNase
							AT3G01845.1	CSAR_peak_50862
							AT3G01845.1	CSAR_peak_50862_dsRNase_rep3
							AT3G01845.1	CSAR_peak_50864
							AT3G01845.1	CSAR_peak_50864_dsRNase_rep3;CSAR_peak_105791_ssRNase_rep4
							AT3G01845.1	CSAR_peak_64705
							AT3G01845.1	CSAR_peak_64706
							AT3G01845.1	CSAR_peak_65453
							AT3G01845.1	CSAR_peak_65453_rep5_ssRNase,CSAR_peak_64705_rep6_ssRNase
							AT3G02832.1	CSAR_peak_10872
							AT3G02832.1	CSAR_peak_10872_dsRNase_rep3;CSAR_peak_32626_ssRNase_rep3;CSAR_peak_11756_dsRNase_rep4;CSAR_peak_28545_ssRNase_rep4
							AT3G02832.1	CSAR_peak_10875
							AT3G02832.1	CSAR_peak_10875_dsRNase_rep3;CSAR_peak_11757_dsRNase_rep4
							AT3G02832.1	CSAR_peak_11756
							AT3G02832.1	CSAR_peak_11757
							AT3G02832.1	CSAR_peak_18433
							AT3G02832.1	CSAR_peak_18433_rep3_ssRNase,CSAR_peak_23829_rep4_ssRNase
							AT3G02832.1	CSAR_peak_18434
							AT3G02832.1	CSAR_peak_18618
							AT3G02832.1	CSAR_peak_18618_rep6_ssRNase,CSAR_peak_19096_rep5_ssRNase
							AT3G02832.1	CSAR_peak_18619
							AT3G02832.1	CSAR_peak_18619_rep6_ssRNase,CSAR_peak_19097_rep5_ssRNase
							AT3G02832.1	CSAR_peak_19096
							AT3G02832.1	CSAR_peak_19097
							AT3G02832.1	CSAR_peak_23829
							AT3G02832.1	CSAR_peak_23830
							AT3G02832.1	CSAR_peak_23830_rep4_ssRNase,CSAR_peak_18434_rep3_ssRNase,CSAR_peak_23831_rep4_ssRNase
							AT3G02832.1	CSAR_peak_23831
							AT3G02832.1	CSAR_peak_28545
							AT3G02832.1	CSAR_peak_32626
							AT3G03435.1	CSAR_peak_110611
							AT3G03435.1	CSAR_peak_110613
							AT3G03435.1	CSAR_peak_126843
							AT3G03435.1	CSAR_peak_126845
							AT3G03435.1	CSAR_peak_41805
							AT3G03435.1	CSAR_peak_41806
							AT3G03435.1	CSAR_peak_41806_dsRNase_rep4;CSAR_peak_110613_ssRNase_rep4;CSAR_peak_126845_ssRNase_rep3;CSAR_peak_54096_dsRNase_rep3
							AT3G03435.1	CSAR_peak_54093
							AT3G03435.1	CSAR_peak_54093_dsRNase_rep3;CSAR_peak_126843_ssRNase_rep3;CSAR_peak_110611_ssRNase_rep4;CSAR_peak_41805_dsRNase_rep4
							AT3G03435.1	CSAR_peak_54096
							AT3G03435.1	CSAR_peak_65444
							AT3G03435.1	CSAR_peak_65444_rep3_ssRNase,CSAR_peak_84071_rep4_ssRNase
							AT3G03435.1	CSAR_peak_65445
							AT3G03435.1	CSAR_peak_67001
							AT3G03435.1	CSAR_peak_67002
							AT3G03435.1	CSAR_peak_67802
							AT3G03435.1	CSAR_peak_67802_rep5_ssRNase,CSAR_peak_67001_rep6_ssRNase
							AT3G03435.1	CSAR_peak_67803
							AT3G03435.1	CSAR_peak_67803_rep5_ssRNase,CSAR_peak_67002_rep6_ssRNase
							AT3G03435.1	CSAR_peak_84071
							AT3G03435.1	CSAR_peak_84072
							AT3G03435.1	CSAR_peak_84072_rep4_ssRNase,CSAR_peak_65445_rep3_ssRNase
							AT3G04775.1	CSAR_peak_112695
							AT3G04775.1	CSAR_peak_112696
							AT3G04775.1	CSAR_peak_112697
							AT3G04775.1	CSAR_peak_112697_ssRNase_rep4;CSAR_peak_42462_dsRNase_rep4;CSAR_peak_129271_ssRNase_rep3;CSAR_peak_55385_dsRNase_rep3
							AT3G04775.1	CSAR_peak_112698
							AT3G04775.1	CSAR_peak_129269
							AT3G04775.1	CSAR_peak_129269_ssRNase_rep3;CSAR_peak_112695_ssRNase_rep4
							AT3G04775.1	CSAR_peak_129270
							AT3G04775.1	CSAR_peak_129271
							AT3G04775.1	CSAR_peak_129272
							AT3G04775.1	CSAR_peak_136553
							AT3G04775.1	CSAR_peak_136553_rep3_dsRNase,CSAR_peak_66404_rep3_ssRNase,CSAR_peak_85419_rep4_ssRNase
							AT3G04775.1	CSAR_peak_42461
							AT3G04775.1	CSAR_peak_42461_dsRNase_rep4;CSAR_peak_112696_ssRNase_rep4;CSAR_peak_129270_ssRNase_rep3;CSAR_peak_55382_dsRNase_rep3
							AT3G04775.1	CSAR_peak_42462
							AT3G04775.1	CSAR_peak_42463
							AT3G04775.1	CSAR_peak_55382
							AT3G04775.1	CSAR_peak_55385
							AT3G04775.1	CSAR_peak_55386
							AT3G04775.1	CSAR_peak_55386_dsRNase_rep3;CSAR_peak_129272_ssRNase_rep3;CSAR_peak_42463_dsRNase_rep4;CSAR_peak_112698_ssRNase_rep4
							AT3G04775.1	CSAR_peak_66403
							AT3G04775.1	CSAR_peak_66403_rep3_ssRNase,CSAR_peak_85418_rep4_ssRNase
							AT3G04775.1	CSAR_peak_66404
							AT3G04775.1	CSAR_peak_66405
							AT3G04775.1	CSAR_peak_66405_rep3_ssRNase,CSAR_peak_85420_rep4_ssRNase
							AT3G04775.1	CSAR_peak_66406
							AT3G04775.1	CSAR_peak_68027
							AT3G04775.1	CSAR_peak_68028
							AT3G04775.1	CSAR_peak_68029
							AT3G04775.1	CSAR_peak_68029_rep6_ssRNase,CSAR_peak_68856_rep5_ssRNase
							AT3G04775.1	CSAR_peak_68030
							AT3G04775.1	CSAR_peak_68853
							AT3G04775.1	CSAR_peak_68853_rep5_ssRNase,CSAR_peak_68027_rep6_ssRNase
							AT3G04775.1	CSAR_peak_68854
							AT3G04775.1	CSAR_peak_68854_rep5_ssRNase,CSAR_peak_68028_rep6_ssRNase
							AT3G04775.1	CSAR_peak_68856
							AT3G04775.1	CSAR_peak_68857
							AT3G04775.1	CSAR_peak_68857_rep5_ssRNase,CSAR_peak_68030_rep6_ssRNase
							AT3G04775.1	CSAR_peak_85418
							AT3G04775.1	CSAR_peak_85419
							AT3G04775.1	CSAR_peak_85420
							AT3G04775.1	CSAR_peak_85421
							AT3G04775.1	CSAR_peak_85421_rep4_ssRNase,CSAR_peak_66406_rep3_ssRNase
							AT3G04975.1	CSAR_peak_13377
							AT3G04975.1	CSAR_peak_13378
							AT3G04975.1	CSAR_peak_13378_dsRNase_rep3;CSAR_peak_14446_dsRNase_rep4
							AT3G04975.1	CSAR_peak_13379
							AT3G04975.1	CSAR_peak_13379_dsRNase_rep3;CSAR_peak_14447_dsRNase_rep4
							AT3G04975.1	CSAR_peak_14444
							AT3G04975.1	CSAR_peak_14444_dsRNase_rep4;CSAR_peak_13377_dsRNase_rep3
							AT3G04975.1	CSAR_peak_14446
							AT3G04975.1	CSAR_peak_14447
							AT3G04975.1	CSAR_peak_22788
							AT3G04975.1	CSAR_peak_22788_rep3_ssRNase,CSAR_peak_29524_rep4_ssRNase
							AT3G04975.1	CSAR_peak_22789
							AT3G04975.1	CSAR_peak_23284
							AT3G04975.1	CSAR_peak_23284_rep6_ssRNase,CSAR_peak_23838_rep5_ssRNase
							AT3G04975.1	CSAR_peak_23285
							AT3G04975.1	CSAR_peak_23838
							AT3G04975.1	CSAR_peak_23840
							AT3G04975.1	CSAR_peak_23841
							AT3G04975.1	CSAR_peak_29524
							AT3G04975.1	CSAR_peak_29525
							AT3G04975.1	CSAR_peak_29525_rep4_ssRNase,CSAR_peak_22789_rep3_ssRNase
							AT3G04975.1	CSAR_peak_59569
							AT3G04975.1	CSAR_peak_59569_rep3_dsRNase,CSAR_peak_23840_rep5_ssRNase,CSAR_peak_23285_rep6_ssRNase,CSAR_peak_23841_rep5_ssRNase
							AT3G05635.1	CSAR_peak_130582
							AT3G05635.1	CSAR_peak_130582_ssRNase_rep3
							AT3G05635.1	CSAR_peak_144509
							AT3G05635.1	CSAR_peak_144509_rep4_dsRNase
							AT3G05655.1	CSAR_peak_113891
							AT3G05655.1	CSAR_peak_113891_ssRNase_rep4;CSAR_peak_42897_dsRNase_rep4;CSAR_peak_130693_ssRNase_rep3;CSAR_peak_56178_dsRNase_rep3
							AT3G05655.1	CSAR_peak_130693
							AT3G05655.1	CSAR_peak_42896
							AT3G05655.1	CSAR_peak_42897
							AT3G05655.1	CSAR_peak_56176
							AT3G05655.1	CSAR_peak_56176_dsRNase_rep3;CSAR_peak_42896_dsRNase_rep4
							AT3G05655.1	CSAR_peak_56178
							AT3G05655.1	CSAR_peak_67077
							AT3G05655.1	CSAR_peak_67077_rep3_ssRNase,CSAR_peak_86284_rep4_ssRNase,CSAR_peak_67078_rep3_ssRNase
							AT3G05655.1	CSAR_peak_67078
							AT3G05655.1	CSAR_peak_68689
							AT3G05655.1	CSAR_peak_69583
							AT3G05655.1	CSAR_peak_69583_rep5_ssRNase,CSAR_peak_68689_rep6_ssRNase,CSAR_peak_69585_rep5_ssRNase
							AT3G05655.1	CSAR_peak_69585
							AT3G05655.1	CSAR_peak_86284
							AT3G06355.1	CSAR_peak_13643
							AT3G06355.1	CSAR_peak_13643_dsRNase_rep3;CSAR_peak_14742_dsRNase_rep4
							AT3G06355.1	CSAR_peak_13644
							AT3G06355.1	CSAR_peak_13645
							AT3G06355.1	CSAR_peak_13646
							AT3G06355.1	CSAR_peak_13647
							AT3G06355.1	CSAR_peak_13648
							AT3G06355.1	CSAR_peak_13649
							AT3G06355.1	CSAR_peak_14742
							AT3G06355.1	CSAR_peak_14743
							AT3G06355.1	CSAR_peak_14744
							AT3G06355.1	CSAR_peak_14744_dsRNase_rep4;CSAR_peak_36207_ssRNase_rep4;CSAR_peak_14745_dsRNase_rep4;CSAR_peak_14746_dsRNase_rep4;CSAR_peak_13645_dsRNase_rep3;CSAR_peak_41164_ssRNase_rep3;CSAR_peak_13646_dsRNase_rep3;CSAR_peak_13647_dsRNase_rep3;CSAR_peak_13648_dsRNase_rep3
							AT3G06355.1	CSAR_peak_14745
							AT3G06355.1	CSAR_peak_14746
							AT3G06355.1	CSAR_peak_14747
							AT3G06355.1	CSAR_peak_23406
							AT3G06355.1	CSAR_peak_23407
							AT3G06355.1	CSAR_peak_23408
							AT3G06355.1	CSAR_peak_23409
							AT3G06355.1	CSAR_peak_23913
							AT3G06355.1	CSAR_peak_23913_rep6_ssRNase
							AT3G06355.1	CSAR_peak_23915
							AT3G06355.1	CSAR_peak_23916
							AT3G06355.1	CSAR_peak_23917
							AT3G06355.1	CSAR_peak_23917_rep6_ssRNase,CSAR_peak_24537_rep5_ssRNase,CSAR_peak_60858_rep3_dsRNase
							AT3G06355.1	CSAR_peak_24533
							AT3G06355.1	CSAR_peak_24534
							AT3G06355.1	CSAR_peak_24535
							AT3G06355.1	CSAR_peak_24535_rep5_ssRNase,CSAR_peak_23916_rep6_ssRNase
							AT3G06355.1	CSAR_peak_24537
							AT3G06355.1	CSAR_peak_30312
							AT3G06355.1	CSAR_peak_30312_rep4_ssRNase
							AT3G06355.1	CSAR_peak_30313
							AT3G06355.1	CSAR_peak_30313_rep4_ssRNase
							AT3G06355.1	CSAR_peak_30314
							AT3G06355.1	CSAR_peak_30314_rep4_ssRNase,CSAR_peak_50658_rep4_dsRNase,CSAR_peak_30315_rep4_ssRNase,CSAR_peak_48526_rep3_dsRNase,CSAR_peak_23406_rep3_ssRNase,CSAR_peak_23407_rep3_ssRNase
							AT3G06355.1	CSAR_peak_30315
							AT3G06355.1	CSAR_peak_30317
							AT3G06355.1	CSAR_peak_30317_rep4_ssRNase,CSAR_peak_23408_rep3_ssRNase,CSAR_peak_23409_rep3_ssRNase
							AT3G06355.1	CSAR_peak_30318
							AT3G06355.1	CSAR_peak_30318_rep4_ssRNase
							AT3G06355.1	CSAR_peak_36206
							AT3G06355.1	CSAR_peak_36207
							AT3G06355.1	CSAR_peak_36208
							AT3G06355.1	CSAR_peak_41163
							AT3G06355.1	CSAR_peak_41163_ssRNase_rep3;CSAR_peak_13644_dsRNase_rep3;CSAR_peak_36206_ssRNase_rep4;CSAR_peak_14743_dsRNase_rep4
							AT3G06355.1	CSAR_peak_41164
							AT3G06355.1	CSAR_peak_41165
							AT3G06355.1	CSAR_peak_41165_ssRNase_rep3;CSAR_peak_13649_dsRNase_rep3;CSAR_peak_13650_dsRNase_rep3;CSAR_peak_41166_ssRNase_rep3;CSAR_peak_13651_dsRNase_rep3;CSAR_peak_36208_ssRNase_rep4;CSAR_peak_14747_dsRNase_rep4;CSAR_peak_14748_dsRNase_rep4;CSAR_peak_36209_ssRNase_rep4;CSAR_peak_14750_dsRNase_rep4;CSAR_peak_14751_dsRNase_rep4
							AT3G06355.1	CSAR_peak_48526
							AT3G06355.1	CSAR_peak_50658
							AT3G06355.1	CSAR_peak_60855
							AT3G06355.1	CSAR_peak_60855_rep3_dsRNase,CSAR_peak_24533_rep5_ssRNase,CSAR_peak_23915_rep6_ssRNase,CSAR_peak_74307_rep4_dsRNase,CSAR_peak_24534_rep5_ssRNase
							AT3G06355.1	CSAR_peak_60858
							AT3G06355.1	CSAR_peak_74307
							AT3G07215.1	CSAR_peak_106387
							AT3G07215.1	CSAR_peak_106389
							AT3G07215.1	CSAR_peak_106389_ssRNase_rep4;CSAR_peak_121934_ssRNase_rep3
							AT3G07215.1	CSAR_peak_106392
							AT3G07215.1	CSAR_peak_106392_ssRNase_rep4;CSAR_peak_121936_ssRNase_rep3;CSAR_peak_51292_dsRNase_rep3
							AT3G07215.1	CSAR_peak_121932
							AT3G07215.1	CSAR_peak_121932_ssRNase_rep3;CSAR_peak_106387_ssRNase_rep4
							AT3G07215.1	CSAR_peak_121934
							AT3G07215.1	CSAR_peak_121936
							AT3G07215.1	CSAR_peak_130187
							AT3G07215.1	CSAR_peak_130187_rep3_dsRNase,CSAR_peak_63488_rep3_ssRNase,CSAR_peak_81422_rep4_ssRNase
							AT3G07215.1	CSAR_peak_191160
							AT3G07215.1	CSAR_peak_191160_rep4_dsRNase
							AT3G07215.1	CSAR_peak_51292
							AT3G07215.1	CSAR_peak_63488
							AT3G07215.1	CSAR_peak_64964
							AT3G07215.1	CSAR_peak_64964_rep6_ssRNase,CSAR_peak_65710_rep5_ssRNase,CSAR_peak_65711_rep5_ssRNase
							AT3G07215.1	CSAR_peak_65710
							AT3G07215.1	CSAR_peak_65711
							AT3G07215.1	CSAR_peak_81422
							AT3G07215.2	CSAR_peak_106387
							AT3G07215.2	CSAR_peak_106389
							AT3G07215.2	CSAR_peak_106389_ssRNase_rep4;CSAR_peak_121934_ssRNase_rep3
							AT3G07215.2	CSAR_peak_106392
							AT3G07215.2	CSAR_peak_106392_ssRNase_rep4;CSAR_peak_121936_ssRNase_rep3;CSAR_peak_51292_dsRNase_rep3
							AT3G07215.2	CSAR_peak_121932
							AT3G07215.2	CSAR_peak_121932_ssRNase_rep3;CSAR_peak_106387_ssRNase_rep4
							AT3G07215.2	CSAR_peak_121934
							AT3G07215.2	CSAR_peak_121936
							AT3G07215.2	CSAR_peak_130187
							AT3G07215.2	CSAR_peak_130187_rep3_dsRNase,CSAR_peak_63488_rep3_ssRNase,CSAR_peak_81422_rep4_ssRNase
							AT3G07215.2	CSAR_peak_191160
							AT3G07215.2	CSAR_peak_191160_rep4_dsRNase
							AT3G07215.2	CSAR_peak_51292
							AT3G07215.2	CSAR_peak_63488
							AT3G07215.2	CSAR_peak_64964
							AT3G07215.2	CSAR_peak_64964_rep6_ssRNase,CSAR_peak_65710_rep5_ssRNase,CSAR_peak_65711_rep5_ssRNase
							AT3G07215.2	CSAR_peak_65710
							AT3G07215.2	CSAR_peak_65711
							AT3G07215.2	CSAR_peak_81422
							AT3G07215.3	CSAR_peak_106387
							AT3G07215.3	CSAR_peak_106389
							AT3G07215.3	CSAR_peak_106389_ssRNase_rep4;CSAR_peak_121934_ssRNase_rep3
							AT3G07215.3	CSAR_peak_106392
							AT3G07215.3	CSAR_peak_106392_ssRNase_rep4;CSAR_peak_121936_ssRNase_rep3;CSAR_peak_51292_dsRNase_rep3
							AT3G07215.3	CSAR_peak_121932
							AT3G07215.3	CSAR_peak_121932_ssRNase_rep3;CSAR_peak_106387_ssRNase_rep4
							AT3G07215.3	CSAR_peak_121934
							AT3G07215.3	CSAR_peak_121936
							AT3G07215.3	CSAR_peak_130187
							AT3G07215.3	CSAR_peak_130187_rep3_dsRNase,CSAR_peak_63488_rep3_ssRNase,CSAR_peak_81422_rep4_ssRNase
							AT3G07215.3	CSAR_peak_191160
							AT3G07215.3	CSAR_peak_191160_rep4_dsRNase
							AT3G07215.3	CSAR_peak_51292
							AT3G07215.3	CSAR_peak_63488
							AT3G07215.3	CSAR_peak_64964
							AT3G07215.3	CSAR_peak_64964_rep6_ssRNase,CSAR_peak_65710_rep5_ssRNase,CSAR_peak_65711_rep5_ssRNase
							AT3G07215.3	CSAR_peak_65710
							AT3G07215.3	CSAR_peak_65711
							AT3G07215.3	CSAR_peak_81422
							AT3G07215.4	CSAR_peak_106387
							AT3G07215.4	CSAR_peak_106389
							AT3G07215.4	CSAR_peak_106389_ssRNase_rep4;CSAR_peak_121934_ssRNase_rep3
							AT3G07215.4	CSAR_peak_106392
							AT3G07215.4	CSAR_peak_106392_ssRNase_rep4;CSAR_peak_121936_ssRNase_rep3;CSAR_peak_51292_dsRNase_rep3
							AT3G07215.4	CSAR_peak_121932
							AT3G07215.4	CSAR_peak_121932_ssRNase_rep3;CSAR_peak_106387_ssRNase_rep4
							AT3G07215.4	CSAR_peak_121934
							AT3G07215.4	CSAR_peak_121936
							AT3G07215.4	CSAR_peak_130187
							AT3G07215.4	CSAR_peak_130187_rep3_dsRNase,CSAR_peak_63488_rep3_ssRNase,CSAR_peak_81422_rep4_ssRNase
							AT3G07215.4	CSAR_peak_191160
							AT3G07215.4	CSAR_peak_191160_rep4_dsRNase
							AT3G07215.4	CSAR_peak_51292
							AT3G07215.4	CSAR_peak_63488
							AT3G07215.4	CSAR_peak_64964
							AT3G07215.4	CSAR_peak_64964_rep6_ssRNase,CSAR_peak_65710_rep5_ssRNase,CSAR_peak_65711_rep5_ssRNase
							AT3G07215.4	CSAR_peak_65710
							AT3G07215.4	CSAR_peak_65711
							AT3G07215.4	CSAR_peak_81422
							AT3G07505.1	CSAR_peak_132140
							AT3G07505.1	CSAR_peak_132140_ssRNase_rep3
							AT3G07505.1	CSAR_peak_203352
							AT3G07505.1	CSAR_peak_203352_rep4_dsRNase
							AT3G07935.1	CSAR_peak_31027
							AT3G07935.1	CSAR_peak_31027_rep4_ssRNase,CSAR_peak_51937_rep4_dsRNase,CSAR_peak_49740_rep3_dsRNase
							AT3G07935.1	CSAR_peak_49740
							AT3G07935.1	CSAR_peak_51937
							AT3G08065.1	CSAR_peak_24662_rep6_ssRNase,CSAR_peak_76666_rep4_dsRNase,CSAR_peak_25261_rep5_ssRNase
							AT3G08065.1	CSAR_peak_37272
							AT3G08065.1	CSAR_peak_37272_ssRNase_rep4
							AT3G08065.1	CSAR_peak_50076
							AT3G08065.1	CSAR_peak_52273
							AT3G08065.1	CSAR_peak_52273_rep4_dsRNase,CSAR_peak_50076_rep3_dsRNase
							AT3G08065.1	CSAR_peak_76666
							AT3G08345.1	CSAR_peak_117599
							AT3G08345.1	CSAR_peak_117599_ssRNase_rep4;CSAR_peak_135172_ssRNase_rep3
							AT3G08345.1	CSAR_peak_135172
							AT3G09105.1	CSAR_peak_14878
							AT3G09105.1	CSAR_peak_15993
							AT3G09105.1	CSAR_peak_15993_dsRNase_rep4
							AT3G09105.1	CSAR_peak_15995
							AT3G09105.1	CSAR_peak_15995_dsRNase_rep4;CSAR_peak_39380_ssRNase_rep4;CSAR_peak_14878_dsRNase_rep3
							AT3G09105.1	CSAR_peak_25673
							AT3G09105.1	CSAR_peak_25673_rep3_ssRNase,CSAR_peak_33149_rep4_ssRNase
							AT3G09105.1	CSAR_peak_25675
							AT3G09105.1	CSAR_peak_25675_rep3_ssRNase,CSAR_peak_33150_rep4_ssRNase
							AT3G09105.1	CSAR_peak_26121
							AT3G09105.1	CSAR_peak_26122
							AT3G09105.1	CSAR_peak_26770
							AT3G09105.1	CSAR_peak_26770_rep5_ssRNase,CSAR_peak_26121_rep6_ssRNase
							AT3G09105.1	CSAR_peak_26771
							AT3G09105.1	CSAR_peak_26771_rep5_ssRNase,CSAR_peak_26122_rep6_ssRNase
							AT3G09105.1	CSAR_peak_33149
							AT3G09105.1	CSAR_peak_33150
							AT3G09105.1	CSAR_peak_39380
							AT3G09245.1	CSAR_peak_209434
							AT3G09245.1	CSAR_peak_209434_rep4_dsRNase
							AT3G09855.1	CSAR_peak_120781
							AT3G09855.1	CSAR_peak_139000
							AT3G09855.1	CSAR_peak_45228
							AT3G09855.1	CSAR_peak_45230
							AT3G09855.1	CSAR_peak_60599
							AT3G09855.1	CSAR_peak_60599_dsRNase_rep3;CSAR_peak_45228_dsRNase_rep4;CSAR_peak_120781_ssRNase_rep4;CSAR_peak_45230_dsRNase_rep4;CSAR_peak_139000_ssRNase_rep3;CSAR_peak_60600_dsRNase_rep3
							AT3G09855.1	CSAR_peak_60600
							AT3G09855.1	CSAR_peak_70454
							AT3G09855.1	CSAR_peak_70454_rep3_ssRNase,CSAR_peak_90568_rep4_ssRNase
							AT3G09855.1	CSAR_peak_72104
							AT3G09855.1	CSAR_peak_72104_rep6_ssRNase,CSAR_peak_73286_rep5_ssRNase
							AT3G09855.1	CSAR_peak_72105
							AT3G09855.1	CSAR_peak_72105_rep6_ssRNase,CSAR_peak_73287_rep5_ssRNase
							AT3G09855.1	CSAR_peak_73286
							AT3G09855.1	CSAR_peak_73287
							AT3G09855.1	CSAR_peak_90568
							AT3G12965.1	CSAR_peak_132551
							AT3G12965.1	CSAR_peak_132551_rep3_dsRNase
							AT3G13277.1	CSAR_peak_11770
							AT3G13277.1	CSAR_peak_11770_dsRNase_rep3
							AT3G13277.1	CSAR_peak_11771
							AT3G13277.1	CSAR_peak_11772
							AT3G13277.1	CSAR_peak_12769
							AT3G13277.1	CSAR_peak_12769_dsRNase_rep4
							AT3G13277.1	CSAR_peak_12770
							AT3G13277.1	CSAR_peak_12770_dsRNase_rep4;CSAR_peak_11771_dsRNase_rep3
							AT3G13277.1	CSAR_peak_12771
							AT3G13277.1	CSAR_peak_12771_dsRNase_rep4;CSAR_peak_11772_dsRNase_rep3
							AT3G13277.1	CSAR_peak_12772
							AT3G13277.1	CSAR_peak_12772_dsRNase_rep4
							AT3G13277.1	CSAR_peak_20098
							AT3G13277.1	CSAR_peak_20098_rep3_ssRNase
							AT3G13277.1	CSAR_peak_20099
							AT3G13277.1	CSAR_peak_20099_rep3_ssRNase,CSAR_peak_26052_rep4_ssRNase
							AT3G13277.1	CSAR_peak_20401
							AT3G13277.1	CSAR_peak_20403
							AT3G13277.1	CSAR_peak_20403_rep6_ssRNase
							AT3G13277.1	CSAR_peak_20408
							AT3G13277.1	CSAR_peak_20408_rep6_ssRNase,CSAR_peak_21056_rep5_ssRNase
							AT3G13277.1	CSAR_peak_21050
							AT3G13277.1	CSAR_peak_21050_rep5_ssRNase,CSAR_peak_20401_rep6_ssRNase
							AT3G13277.1	CSAR_peak_21052
							AT3G13277.1	CSAR_peak_21052_rep5_ssRNase
							AT3G13277.1	CSAR_peak_21054
							AT3G13277.1	CSAR_peak_21054_rep5_ssRNase
							AT3G13277.1	CSAR_peak_21055
							AT3G13277.1	CSAR_peak_21055_rep5_ssRNase
							AT3G13277.1	CSAR_peak_21056
							AT3G13277.1	CSAR_peak_21057
							AT3G13277.1	CSAR_peak_21057_rep5_ssRNase
							AT3G14185.1	CSAR_peak_139793
							AT3G14185.1	CSAR_peak_139793_rep4_dsRNase
							AT3G14185.1	CSAR_peak_139794
							AT3G14185.1	CSAR_peak_139794_rep4_dsRNase
							AT3G14185.1	CSAR_peak_139795
							AT3G14185.1	CSAR_peak_139795_rep4_dsRNase
							AT3G14185.1	CSAR_peak_168423
							AT3G14185.1	CSAR_peak_168423_rep3_dsRNase
							AT3G14185.1	CSAR_peak_195648
							AT3G14185.1	CSAR_peak_195648_rep4_dsRNase
							AT3G17185.1	CSAR_peak_21523
							AT3G17185.1	CSAR_peak_21523_rep6_ssRNase
							AT3G17185.1	CSAR_peak_22124
							AT3G17185.1	CSAR_peak_22124_rep5_ssRNase
							AT3G17185.2	CSAR_peak_21523
							AT3G17185.2	CSAR_peak_21523_rep6_ssRNase
							AT3G17185.2	CSAR_peak_22124
							AT3G17185.2	CSAR_peak_22124_rep5_ssRNase
							AT3G26612.1	CSAR_peak_23920
							AT3G26612.1	CSAR_peak_23920_rep5_ssRNase
							AT3G26612.1	CSAR_peak_59750
							AT3G26612.1	CSAR_peak_59750_rep3_dsRNase
							AT3G27884.1	CSAR_peak_173882
							AT3G27884.1	CSAR_peak_201308
							AT3G27884.1	CSAR_peak_201308_rep4_dsRNase,CSAR_peak_173882_rep3_dsRNase
							AT3G27884.1	CSAR_peak_201309
							AT3G27884.1	CSAR_peak_201309_rep4_dsRNase
							AT3G27884.2	CSAR_peak_173882
							AT3G27884.2	CSAR_peak_201308
							AT3G27884.2	CSAR_peak_201308_rep4_dsRNase,CSAR_peak_173882_rep3_dsRNase
							AT3G27884.2	CSAR_peak_201309
							AT3G27884.2	CSAR_peak_201309_rep4_dsRNase
							AT3G27884.3	CSAR_peak_173882
							AT3G27884.3	CSAR_peak_201308
							AT3G27884.3	CSAR_peak_201308_rep4_dsRNase,CSAR_peak_173882_rep3_dsRNase
							AT3G27884.3	CSAR_peak_201309
							AT3G27884.3	CSAR_peak_201309_rep4_dsRNase
							AT3G55485.1	CSAR_peak_14639
							AT3G55485.1	CSAR_peak_14640
							AT3G55485.1	CSAR_peak_14640_dsRNase_rep3;CSAR_peak_15763_dsRNase_rep4
							AT3G55485.1	CSAR_peak_14642
							AT3G55485.1	CSAR_peak_14642_dsRNase_rep3;CSAR_peak_15766_dsRNase_rep4;CSAR_peak_38807_ssRNase_rep4
							AT3G55485.1	CSAR_peak_15762
							AT3G55485.1	CSAR_peak_15762_dsRNase_rep4;CSAR_peak_14639_dsRNase_rep3
							AT3G55485.1	CSAR_peak_15763
							AT3G55485.1	CSAR_peak_15766
							AT3G55485.1	CSAR_peak_25326
							AT3G55485.1	CSAR_peak_25779
							AT3G55485.1	CSAR_peak_25780
							AT3G55485.1	CSAR_peak_25780_rep6_ssRNase,CSAR_peak_26418_rep5_ssRNase,CSAR_peak_26419_rep5_ssRNase
							AT3G55485.1	CSAR_peak_26417
							AT3G55485.1	CSAR_peak_26417_rep5_ssRNase,CSAR_peak_25779_rep6_ssRNase
							AT3G55485.1	CSAR_peak_26418
							AT3G55485.1	CSAR_peak_26419
							AT3G55485.1	CSAR_peak_32622
							AT3G55485.1	CSAR_peak_32622_rep4_ssRNase,CSAR_peak_25326_rep3_ssRNase
							AT3G55485.1	CSAR_peak_38807
							AT3G60176.1	CSAR_peak_27082
							AT3G60176.1	CSAR_peak_27082_rep5_ssRNase
							AT3G61198.1	CSAR_peak_120245
							AT3G61198.1	CSAR_peak_138392
							AT3G61198.1	CSAR_peak_138392_ssRNase_rep3
							AT3G61198.1	CSAR_peak_138393
							AT3G61198.1	CSAR_peak_138393_ssRNase_rep3;CSAR_peak_60317_dsRNase_rep3;CSAR_peak_60319_dsRNase_rep3;CSAR_peak_45054_dsRNase_rep4;CSAR_peak_120245_ssRNase_rep4
							AT3G61198.1	CSAR_peak_45054
							AT3G61198.1	CSAR_peak_60317
							AT3G61198.1	CSAR_peak_60319
							AT3G61198.1	CSAR_peak_70163
							AT3G61198.1	CSAR_peak_71877
							AT3G61198.1	CSAR_peak_71877_rep6_ssRNase,CSAR_peak_73020_rep5_ssRNase
							AT3G61198.1	CSAR_peak_71878
							AT3G61198.1	CSAR_peak_71878_rep6_ssRNase,CSAR_peak_73021_rep5_ssRNase
							AT3G61198.1	CSAR_peak_73020
							AT3G61198.1	CSAR_peak_73021
							AT3G61198.1	CSAR_peak_90229
							AT3G61198.1	CSAR_peak_90229_rep4_ssRNase,CSAR_peak_70163_rep3_ssRNase
							AT4G02005.1	CSAR_peak_122045
							AT4G02005.1	CSAR_peak_140507
							AT4G02005.1	CSAR_peak_140507_ssRNase_rep3
							AT4G02005.1	CSAR_peak_140511
							AT4G02005.1	CSAR_peak_140511_ssRNase_rep3;CSAR_peak_122045_ssRNase_rep4
							AT4G02005.1	CSAR_peak_145944
							AT4G02005.1	CSAR_peak_145944_rep3_dsRNase,CSAR_peak_70966_rep3_ssRNase
							AT4G02005.1	CSAR_peak_152970
							AT4G02005.1	CSAR_peak_152970_rep4_dsRNase
							AT4G02005.1	CSAR_peak_184486
							AT4G02005.1	CSAR_peak_212365
							AT4G02005.1	CSAR_peak_212365_rep4_dsRNase,CSAR_peak_184486_rep3_dsRNase
							AT4G02005.1	CSAR_peak_212367
							AT4G02005.1	CSAR_peak_212367_rep4_dsRNase
							AT4G02005.1	CSAR_peak_70966
							AT4G02005.1	CSAR_peak_72684
							AT4G02005.1	CSAR_peak_72684_rep6_ssRNase
							AT4G02005.2	CSAR_peak_122045
							AT4G02005.2	CSAR_peak_140507
							AT4G02005.2	CSAR_peak_140507_ssRNase_rep3
							AT4G02005.2	CSAR_peak_140511
							AT4G02005.2	CSAR_peak_140511_ssRNase_rep3;CSAR_peak_122045_ssRNase_rep4
							AT4G02005.2	CSAR_peak_145944
							AT4G02005.2	CSAR_peak_145944_rep3_dsRNase,CSAR_peak_70966_rep3_ssRNase
							AT4G02005.2	CSAR_peak_152970
							AT4G02005.2	CSAR_peak_152970_rep4_dsRNase
							AT4G02005.2	CSAR_peak_184486
							AT4G02005.2	CSAR_peak_212365
							AT4G02005.2	CSAR_peak_212365_rep4_dsRNase,CSAR_peak_184486_rep3_dsRNase
							AT4G02005.2	CSAR_peak_212367
							AT4G02005.2	CSAR_peak_212367_rep4_dsRNase
							AT4G02005.2	CSAR_peak_70966
							AT4G02005.2	CSAR_peak_72684
							AT4G02005.2	CSAR_peak_72684_rep6_ssRNase
							AT4G02005.3	CSAR_peak_122045
							AT4G02005.3	CSAR_peak_140507
							AT4G02005.3	CSAR_peak_140507_ssRNase_rep3
							AT4G02005.3	CSAR_peak_140511
							AT4G02005.3	CSAR_peak_140511_ssRNase_rep3;CSAR_peak_122045_ssRNase_rep4
							AT4G02005.3	CSAR_peak_145944
							AT4G02005.3	CSAR_peak_145944_rep3_dsRNase,CSAR_peak_70966_rep3_ssRNase
							AT4G02005.3	CSAR_peak_152970
							AT4G02005.3	CSAR_peak_152970_rep4_dsRNase
							AT4G02005.3	CSAR_peak_184486
							AT4G02005.3	CSAR_peak_212365
							AT4G02005.3	CSAR_peak_212365_rep4_dsRNase,CSAR_peak_184486_rep3_dsRNase
							AT4G02005.3	CSAR_peak_212367
							AT4G02005.3	CSAR_peak_212367_rep4_dsRNase
							AT4G02005.3	CSAR_peak_70966
							AT4G02005.3	CSAR_peak_72684
							AT4G02005.3	CSAR_peak_72684_rep6_ssRNase
							AT4G02005.4	CSAR_peak_122045
							AT4G02005.4	CSAR_peak_140507
							AT4G02005.4	CSAR_peak_140507_ssRNase_rep3
							AT4G02005.4	CSAR_peak_140511
							AT4G02005.4	CSAR_peak_140511_ssRNase_rep3;CSAR_peak_122045_ssRNase_rep4
							AT4G02005.4	CSAR_peak_145944
							AT4G02005.4	CSAR_peak_145944_rep3_dsRNase,CSAR_peak_70966_rep3_ssRNase
							AT4G02005.4	CSAR_peak_152970
							AT4G02005.4	CSAR_peak_152970_rep4_dsRNase
							AT4G02005.4	CSAR_peak_184486
							AT4G02005.4	CSAR_peak_212365
							AT4G02005.4	CSAR_peak_212365_rep4_dsRNase,CSAR_peak_184486_rep3_dsRNase
							AT4G02005.4	CSAR_peak_212367
							AT4G02005.4	CSAR_peak_212367_rep4_dsRNase
							AT4G02005.4	CSAR_peak_70966
							AT4G02005.4	CSAR_peak_72684
							AT4G02005.4	CSAR_peak_72684_rep6_ssRNase
							AT4G02005.5	CSAR_peak_122045
							AT4G02005.5	CSAR_peak_140507
							AT4G02005.5	CSAR_peak_140507_ssRNase_rep3
							AT4G02005.5	CSAR_peak_140511
							AT4G02005.5	CSAR_peak_140511_ssRNase_rep3;CSAR_peak_122045_ssRNase_rep4
							AT4G02005.5	CSAR_peak_145944
							AT4G02005.5	CSAR_peak_145944_rep3_dsRNase,CSAR_peak_70966_rep3_ssRNase
							AT4G02005.5	CSAR_peak_152970
							AT4G02005.5	CSAR_peak_152970_rep4_dsRNase
							AT4G02005.5	CSAR_peak_184486
							AT4G02005.5	CSAR_peak_212365
							AT4G02005.5	CSAR_peak_212365_rep4_dsRNase,CSAR_peak_184486_rep3_dsRNase
							AT4G02005.5	CSAR_peak_212367
							AT4G02005.5	CSAR_peak_212367_rep4_dsRNase
							AT4G02005.5	CSAR_peak_70966
							AT4G02005.5	CSAR_peak_72684
							AT4G02005.5	CSAR_peak_72684_rep6_ssRNase
							AT4G02005.6	CSAR_peak_122045
							AT4G02005.6	CSAR_peak_140507
							AT4G02005.6	CSAR_peak_140507_ssRNase_rep3
							AT4G02005.6	CSAR_peak_140511
							AT4G02005.6	CSAR_peak_140511_ssRNase_rep3;CSAR_peak_122045_ssRNase_rep4
							AT4G02005.6	CSAR_peak_145944
							AT4G02005.6	CSAR_peak_145944_rep3_dsRNase,CSAR_peak_70966_rep3_ssRNase
							AT4G02005.6	CSAR_peak_152970
							AT4G02005.6	CSAR_peak_152970_rep4_dsRNase
							AT4G02005.6	CSAR_peak_184486
							AT4G02005.6	CSAR_peak_212365
							AT4G02005.6	CSAR_peak_212365_rep4_dsRNase,CSAR_peak_184486_rep3_dsRNase
							AT4G02005.6	CSAR_peak_212367
							AT4G02005.6	CSAR_peak_212367_rep4_dsRNase
							AT4G02005.6	CSAR_peak_70966
							AT4G02005.6	CSAR_peak_72684
							AT4G02005.6	CSAR_peak_72684_rep6_ssRNase
							AT4G03905.1	CSAR_peak_15446
							AT4G03905.1	CSAR_peak_15446_dsRNase_rep3
							AT4G03905.1	CSAR_peak_15448
							AT4G03905.1	CSAR_peak_16686
							AT4G03905.1	CSAR_peak_16686_dsRNase_rep4
							AT4G03905.1	CSAR_peak_16687
							AT4G03905.1	CSAR_peak_26774
							AT4G03905.1	CSAR_peak_26774_rep3_ssRNase,CSAR_peak_34505_rep4_ssRNase
							AT4G03905.1	CSAR_peak_26779
							AT4G03905.1	CSAR_peak_26779_rep3_ssRNase,CSAR_peak_34507_rep4_ssRNase
							AT4G03905.1	CSAR_peak_27242
							AT4G03905.1	CSAR_peak_27242_rep6_ssRNase,CSAR_peak_27982_rep5_ssRNase
							AT4G03905.1	CSAR_peak_27244
							AT4G03905.1	CSAR_peak_27982
							AT4G03905.1	CSAR_peak_27983
							AT4G03905.1	CSAR_peak_27983_rep5_ssRNase
							AT4G03905.1	CSAR_peak_27984
							AT4G03905.1	CSAR_peak_27984_rep5_ssRNase,CSAR_peak_27244_rep6_ssRNase
							AT4G03905.1	CSAR_peak_34505
							AT4G03905.1	CSAR_peak_34507
							AT4G03905.1	CSAR_peak_41103
							AT4G03905.1	CSAR_peak_46648
							AT4G03905.1	CSAR_peak_46648_ssRNase_rep3;CSAR_peak_15448_dsRNase_rep3;CSAR_peak_41103_ssRNase_rep4;CSAR_peak_16687_dsRNase_rep4
							AT4G04195.1	CSAR_peak_122204
							AT4G04195.1	CSAR_peak_140686
							AT4G04195.1	CSAR_peak_146168
							AT4G04195.1	CSAR_peak_153217
							AT4G04195.1	CSAR_peak_184783
							AT4G04195.1	CSAR_peak_212665
							AT4G04195.1	CSAR_peak_45723
							AT4G04195.1	CSAR_peak_45723_dsRNase_rep4;CSAR_peak_61506_dsRNase_rep3;CSAR_peak_140686_ssRNase_rep3;CSAR_peak_122204_ssRNase_rep4
							AT4G04195.1	CSAR_peak_61506
							AT4G04195.1	CSAR_peak_71078
							AT4G04195.1	CSAR_peak_71078_rep3_ssRNase,CSAR_peak_146168_rep3_dsRNase,CSAR_peak_91397_rep4_ssRNase,CSAR_peak_153217_rep4_dsRNase,CSAR_peak_91398_rep4_ssRNase
							AT4G04195.1	CSAR_peak_72823
							AT4G04195.1	CSAR_peak_72823_rep6_ssRNase,CSAR_peak_212665_rep4_dsRNase,CSAR_peak_73941_rep5_ssRNase,CSAR_peak_184783_rep3_dsRNase,CSAR_peak_73942_rep5_ssRNase
							AT4G04195.1	CSAR_peak_73941
							AT4G04195.1	CSAR_peak_73942
							AT4G04195.1	CSAR_peak_91397
							AT4G04195.1	CSAR_peak_91398
							AT4G04565.1	CSAR_peak_27129
							AT4G04565.1	CSAR_peak_27132
							AT4G04565.1	CSAR_peak_27598
							AT4G04565.1	CSAR_peak_27598_rep6_ssRNase,CSAR_peak_28321_rep5_ssRNase
							AT4G04565.1	CSAR_peak_27599
							AT4G04565.1	CSAR_peak_27599_rep6_ssRNase,CSAR_peak_28322_rep5_ssRNase
							AT4G04565.1	CSAR_peak_28321
							AT4G04565.1	CSAR_peak_28322
							AT4G04565.1	CSAR_peak_34956
							AT4G04565.1	CSAR_peak_34956_rep4_ssRNase,CSAR_peak_27129_rep3_ssRNase
							AT4G04565.1	CSAR_peak_34957
							AT4G04565.1	CSAR_peak_34957_rep4_ssRNase,CSAR_peak_27132_rep3_ssRNase
							AT4G04565.1	CSAR_peak_41640
							AT4G04565.1	CSAR_peak_47253
							AT4G04565.1	CSAR_peak_47253_ssRNase_rep3;CSAR_peak_41640_ssRNase_rep4
							AT4G04855.1	CSAR_peak_41900
							AT4G04855.1	CSAR_peak_41900_ssRNase_rep4
							AT4G04865.1	CSAR_peak_15823
							AT4G04865.1	CSAR_peak_41907
							AT4G04865.1	CSAR_peak_41907_ssRNase_rep4;CSAR_peak_47557_ssRNase_rep3;CSAR_peak_15823_dsRNase_rep3;CSAR_peak_41910_ssRNase_rep4
							AT4G04865.1	CSAR_peak_41910
							AT4G04865.1	CSAR_peak_41913
							AT4G04865.1	CSAR_peak_41913_ssRNase_rep4
							AT4G04865.1	CSAR_peak_41917
							AT4G04865.1	CSAR_peak_41917_ssRNase_rep4
							AT4G04865.1	CSAR_peak_47557
							AT4G05005.1	CSAR_peak_58868
							AT4G05005.1	CSAR_peak_58868_rep4_dsRNase
							AT4G06160.1	CSAR_peak_92930
							AT4G06160.1	CSAR_peak_92930_rep4_ssRNase
							AT4G06225.1	CSAR_peak_16342
							AT4G06225.1	CSAR_peak_16342_dsRNase_rep3;CSAR_peak_17650_dsRNase_rep4
							AT4G06225.1	CSAR_peak_29564
							AT4G06225.1	CSAR_peak_29564_rep5_ssRNase,CSAR_peak_28838_rep6_ssRNase
							AT4G06235.1	CSAR_peak_16342
							AT4G06235.1	CSAR_peak_16342_dsRNase_rep3;CSAR_peak_17650_dsRNase_rep4
							AT4G06235.1	CSAR_peak_16343
							AT4G06235.1	CSAR_peak_16343_dsRNase_rep3;CSAR_peak_17651_dsRNase_rep4;CSAR_peak_43496_ssRNase_rep4
							AT4G06235.1	CSAR_peak_17650
							AT4G06235.1	CSAR_peak_17651
							AT4G06235.1	CSAR_peak_28280
							AT4G06235.1	CSAR_peak_28838
							AT4G06235.1	CSAR_peak_28839
							AT4G06235.1	CSAR_peak_29564
							AT4G06235.1	CSAR_peak_29564_rep5_ssRNase,CSAR_peak_28838_rep6_ssRNase
							AT4G06235.1	CSAR_peak_29565
							AT4G06235.1	CSAR_peak_29565_rep5_ssRNase,CSAR_peak_28839_rep6_ssRNase,CSAR_peak_29566_rep5_ssRNase
							AT4G06235.1	CSAR_peak_36499
							AT4G06235.1	CSAR_peak_36499_rep4_ssRNase,CSAR_peak_28280_rep3_ssRNase
							AT4G06235.1	CSAR_peak_36500
							AT4G06235.1	CSAR_peak_36500_rep4_ssRNase,CSAR_peak_28282_rep3_ssRNase
							AT4G06235.1	CSAR_peak_43496
							AT4G06265.1	CSAR_peak_125017
							AT4G06265.1	CSAR_peak_125018
							AT4G06265.1	CSAR_peak_125018_ssRNase_rep4
							AT4G06265.1	CSAR_peak_144141
							AT4G06265.1	CSAR_peak_144141_ssRNase_rep3;CSAR_peak_125017_ssRNase_rep4;CSAR_peak_144142_ssRNase_rep3
							AT4G06265.1	CSAR_peak_144142
							AT4G06675.1	CSAR_peak_126422
							AT4G06675.1	CSAR_peak_126422_ssRNase_rep4;CSAR_peak_145745_ssRNase_rep3
							AT4G06675.1	CSAR_peak_145745
							AT4G06675.1	CSAR_peak_218247
							AT4G06675.1	CSAR_peak_218247_rep4_dsRNase
							AT4G06805.1	CSAR_peak_29425
							AT4G06805.1	CSAR_peak_29425_rep6_ssRNase
							AT4G06810.1	CSAR_peak_29425
							AT4G06810.1	CSAR_peak_29425_rep6_ssRNase
							AT4G06905.1	CSAR_peak_127345
							AT4G06905.1	CSAR_peak_151083
							AT4G06905.1	CSAR_peak_151083_rep3_dsRNase,CSAR_peak_158216_rep4_dsRNase,CSAR_peak_94515_rep4_ssRNase
							AT4G06905.1	CSAR_peak_158216
							AT4G06905.1	CSAR_peak_219321
							AT4G06905.1	CSAR_peak_219321_rep4_dsRNase
							AT4G06905.1	CSAR_peak_47606
							AT4G06905.1	CSAR_peak_47606_dsRNase_rep4;CSAR_peak_127345_ssRNase_rep4
							AT4G06905.1	CSAR_peak_94515
							AT4G07070.1	CSAR_peak_17142
							AT4G07070.1	CSAR_peak_17143
							AT4G07070.1	CSAR_peak_18448
							AT4G07070.1	CSAR_peak_18448_dsRNase_rep4;CSAR_peak_17142_dsRNase_rep3;CSAR_peak_51568_ssRNase_rep3;CSAR_peak_18449_dsRNase_rep4;CSAR_peak_45612_ssRNase_rep4
							AT4G07070.1	CSAR_peak_18449
							AT4G07070.1	CSAR_peak_18450
							AT4G07070.1	CSAR_peak_18450_dsRNase_rep4;CSAR_peak_17143_dsRNase_rep3
							AT4G07070.1	CSAR_peak_29619
							AT4G07070.1	CSAR_peak_30009
							AT4G07070.1	CSAR_peak_30009_rep6_ssRNase,CSAR_peak_30786_rep5_ssRNase
							AT4G07070.1	CSAR_peak_30786
							AT4G07070.1	CSAR_peak_38182
							AT4G07070.1	CSAR_peak_38182_rep4_ssRNase,CSAR_peak_29619_rep3_ssRNase
							AT4G07070.1	CSAR_peak_45612
							AT4G07070.1	CSAR_peak_51568
							AT4G07090.1	CSAR_peak_220498
							AT4G07090.1	CSAR_peak_220498_rep4_dsRNase
							AT4G07135.1	CSAR_peak_74026
							AT4G07135.1	CSAR_peak_75732
							AT4G07135.1	CSAR_peak_76881
							AT4G07135.1	CSAR_peak_76881_rep5_ssRNase,CSAR_peak_75732_rep6_ssRNase
							AT4G07135.1	CSAR_peak_95210
							AT4G07135.1	CSAR_peak_95210_rep4_ssRNase,CSAR_peak_74026_rep3_ssRNase
							AT4G07395.1	CSAR_peak_149025
							AT4G07395.1	CSAR_peak_149025_ssRNase_rep3
							AT4G07865.1	CSAR_peak_150041
							AT4G07865.1	CSAR_peak_150041_ssRNase_rep3
							AT4G07865.1	CSAR_peak_150044
							AT4G07865.1	CSAR_peak_150044_ssRNase_rep3
							AT4G08035.1	CSAR_peak_15962
							AT4G08035.1	CSAR_peak_27450
							AT4G08035.1	CSAR_peak_27450_rep3_ssRNase,CSAR_peak_56697_rep3_dsRNase,CSAR_peak_59279_rep4_dsRNase
							AT4G08035.1	CSAR_peak_27937
							AT4G08035.1	CSAR_peak_27937_rep6_ssRNase,CSAR_peak_86929_rep4_dsRNase,CSAR_peak_71596_rep3_dsRNase
							AT4G08035.1	CSAR_peak_42318
							AT4G08035.1	CSAR_peak_42319
							AT4G08035.1	CSAR_peak_42320
							AT4G08035.1	CSAR_peak_42320_ssRNase_rep4;CSAR_peak_47952_ssRNase_rep3;CSAR_peak_15962_dsRNase_rep3
							AT4G08035.1	CSAR_peak_47947
							AT4G08035.1	CSAR_peak_47947_ssRNase_rep3;CSAR_peak_42318_ssRNase_rep4
							AT4G08035.1	CSAR_peak_47949
							AT4G08035.1	CSAR_peak_47949_ssRNase_rep3;CSAR_peak_42319_ssRNase_rep4
							AT4G08035.1	CSAR_peak_47952
							AT4G08035.1	CSAR_peak_56697
							AT4G08035.1	CSAR_peak_56700
							AT4G08035.1	CSAR_peak_56700_rep3_dsRNase,CSAR_peak_59281_rep4_dsRNase
							AT4G08035.1	CSAR_peak_59279
							AT4G08035.1	CSAR_peak_59281
							AT4G08035.1	CSAR_peak_59282
							AT4G08035.1	CSAR_peak_59282_rep4_dsRNase
							AT4G08035.1	CSAR_peak_71596
							AT4G08035.1	CSAR_peak_71601
							AT4G08035.1	CSAR_peak_71602
							AT4G08035.1	CSAR_peak_71602_rep3_dsRNase,CSAR_peak_86935_rep4_dsRNase
							AT4G08035.1	CSAR_peak_86929
							AT4G08035.1	CSAR_peak_86930
							AT4G08035.1	CSAR_peak_86930_rep4_dsRNase
							AT4G08035.1	CSAR_peak_86933
							AT4G08035.1	CSAR_peak_86933_rep4_dsRNase,CSAR_peak_71601_rep3_dsRNase
							AT4G08035.1	CSAR_peak_86935
							AT4G08035.2	CSAR_peak_15962
							AT4G08035.2	CSAR_peak_27450
							AT4G08035.2	CSAR_peak_27450_rep3_ssRNase,CSAR_peak_56697_rep3_dsRNase,CSAR_peak_59279_rep4_dsRNase
							AT4G08035.2	CSAR_peak_27937
							AT4G08035.2	CSAR_peak_27937_rep6_ssRNase,CSAR_peak_86929_rep4_dsRNase,CSAR_peak_71596_rep3_dsRNase
							AT4G08035.2	CSAR_peak_42318
							AT4G08035.2	CSAR_peak_42319
							AT4G08035.2	CSAR_peak_42320
							AT4G08035.2	CSAR_peak_42320_ssRNase_rep4;CSAR_peak_47952_ssRNase_rep3;CSAR_peak_15962_dsRNase_rep3
							AT4G08035.2	CSAR_peak_47947
							AT4G08035.2	CSAR_peak_47947_ssRNase_rep3;CSAR_peak_42318_ssRNase_rep4
							AT4G08035.2	CSAR_peak_47949
							AT4G08035.2	CSAR_peak_47949_ssRNase_rep3;CSAR_peak_42319_ssRNase_rep4
							AT4G08035.2	CSAR_peak_47952
							AT4G08035.2	CSAR_peak_56697
							AT4G08035.2	CSAR_peak_56700
							AT4G08035.2	CSAR_peak_56700_rep3_dsRNase,CSAR_peak_59281_rep4_dsRNase
							AT4G08035.2	CSAR_peak_59279
							AT4G08035.2	CSAR_peak_59281
							AT4G08035.2	CSAR_peak_59282
							AT4G08035.2	CSAR_peak_59282_rep4_dsRNase
							AT4G08035.2	CSAR_peak_71596
							AT4G08035.2	CSAR_peak_71601
							AT4G08035.2	CSAR_peak_71602
							AT4G08035.2	CSAR_peak_71602_rep3_dsRNase,CSAR_peak_86935_rep4_dsRNase
							AT4G08035.2	CSAR_peak_86929
							AT4G08035.2	CSAR_peak_86930
							AT4G08035.2	CSAR_peak_86930_rep4_dsRNase
							AT4G08035.2	CSAR_peak_86933
							AT4G08035.2	CSAR_peak_86933_rep4_dsRNase,CSAR_peak_71601_rep3_dsRNase
							AT4G08035.2	CSAR_peak_86935
							AT4G13495.1	CSAR_peak_16270
							AT4G13495.1	CSAR_peak_16272
							AT4G13495.1	CSAR_peak_16274
							AT4G13495.1	CSAR_peak_16275
							AT4G13495.1	CSAR_peak_16277
							AT4G13495.1	CSAR_peak_16277_dsRNase_rep3;CSAR_peak_17563_dsRNase_rep4
							AT4G13495.1	CSAR_peak_16278
							AT4G13495.1	CSAR_peak_16278_dsRNase_rep3;CSAR_peak_17564_dsRNase_rep4
							AT4G13495.1	CSAR_peak_17554
							AT4G13495.1	CSAR_peak_17560
							AT4G13495.1	CSAR_peak_17561
							AT4G13495.1	CSAR_peak_17562
							AT4G13495.1	CSAR_peak_17562_dsRNase_rep4;CSAR_peak_16275_dsRNase_rep3
							AT4G13495.1	CSAR_peak_17563
							AT4G13495.1	CSAR_peak_17564
							AT4G13495.1	CSAR_peak_28651
							AT4G13495.1	CSAR_peak_28651_rep6_ssRNase
							AT4G13495.1	CSAR_peak_29362
							AT4G13495.1	CSAR_peak_29362_rep5_ssRNase
							AT4G13495.1	CSAR_peak_43290
							AT4G13495.1	CSAR_peak_43297
							AT4G13495.1	CSAR_peak_43297_ssRNase_rep4;CSAR_peak_49083_ssRNase_rep3
							AT4G13495.1	CSAR_peak_43300
							AT4G13495.1	CSAR_peak_43300_ssRNase_rep4;CSAR_peak_49091_ssRNase_rep3
							AT4G13495.1	CSAR_peak_43306
							AT4G13495.1	CSAR_peak_43306_ssRNase_rep4;CSAR_peak_49094_ssRNase_rep3
							AT4G13495.1	CSAR_peak_43309
							AT4G13495.1	CSAR_peak_43314
							AT4G13495.1	CSAR_peak_43314_ssRNase_rep4;CSAR_peak_49105_ssRNase_rep3
							AT4G13495.1	CSAR_peak_43315
							AT4G13495.1	CSAR_peak_43315_ssRNase_rep4;CSAR_peak_49106_ssRNase_rep3
							AT4G13495.1	CSAR_peak_49070_ssRNase_rep3;CSAR_peak_16270_dsRNase_rep3;CSAR_peak_49071_ssRNase_rep3;CSAR_peak_43283_ssRNase_rep4;CSAR_peak_17554_dsRNase_rep4;CSAR_peak_16272_dsRNase_rep3;CSAR_peak_49073_ssRNase_rep3;CSAR_peak_16274_dsRNase_rep3;CSAR_peak_43290_ssRNase_rep4;CSAR_peak_17560_dsRNase_rep4;CSAR_peak_17561_dsRNase_rep4
							AT4G13495.1	CSAR_peak_49073
							AT4G13495.1	CSAR_peak_49083
							AT4G13495.1	CSAR_peak_49091
							AT4G13495.1	CSAR_peak_49094
							AT4G13495.1	CSAR_peak_49098
							AT4G13495.1	CSAR_peak_49098_ssRNase_rep3;CSAR_peak_43309_ssRNase_rep4;CSAR_peak_49101_ssRNase_rep3
							AT4G13495.1	CSAR_peak_49101
							AT4G13495.1	CSAR_peak_49105
							AT4G13495.1	CSAR_peak_49106
							AT4G13495.2	CSAR_peak_16270
							AT4G13495.2	CSAR_peak_16272
							AT4G13495.2	CSAR_peak_16274
							AT4G13495.2	CSAR_peak_16275
							AT4G13495.2	CSAR_peak_16277
							AT4G13495.2	CSAR_peak_16277_dsRNase_rep3;CSAR_peak_17563_dsRNase_rep4
							AT4G13495.2	CSAR_peak_16278
							AT4G13495.2	CSAR_peak_16278_dsRNase_rep3;CSAR_peak_17564_dsRNase_rep4
							AT4G13495.2	CSAR_peak_17554
							AT4G13495.2	CSAR_peak_17560
							AT4G13495.2	CSAR_peak_17561
							AT4G13495.2	CSAR_peak_17562
							AT4G13495.2	CSAR_peak_17562_dsRNase_rep4;CSAR_peak_16275_dsRNase_rep3
							AT4G13495.2	CSAR_peak_17563
							AT4G13495.2	CSAR_peak_17564
							AT4G13495.2	CSAR_peak_28651
							AT4G13495.2	CSAR_peak_28651_rep6_ssRNase
							AT4G13495.2	CSAR_peak_29362
							AT4G13495.2	CSAR_peak_29362_rep5_ssRNase
							AT4G13495.2	CSAR_peak_43283
							AT4G13495.2	CSAR_peak_43290
							AT4G13495.2	CSAR_peak_43297
							AT4G13495.2	CSAR_peak_43297_ssRNase_rep4;CSAR_peak_49083_ssRNase_rep3
							AT4G13495.2	CSAR_peak_43300
							AT4G13495.2	CSAR_peak_43300_ssRNase_rep4;CSAR_peak_49091_ssRNase_rep3
							AT4G13495.2	CSAR_peak_43306
							AT4G13495.2	CSAR_peak_43306_ssRNase_rep4;CSAR_peak_49094_ssRNase_rep3
							AT4G13495.2	CSAR_peak_43309
							AT4G13495.2	CSAR_peak_43314
							AT4G13495.2	CSAR_peak_43314_ssRNase_rep4;CSAR_peak_49105_ssRNase_rep3
							AT4G13495.2	CSAR_peak_43315
							AT4G13495.2	CSAR_peak_43315_ssRNase_rep4;CSAR_peak_49106_ssRNase_rep3
							AT4G13495.2	CSAR_peak_49070
							AT4G13495.2	CSAR_peak_49070_ssRNase_rep3;CSAR_peak_16270_dsRNase_rep3;CSAR_peak_49071_ssRNase_rep3;CSAR_peak_43283_ssRNase_rep4;CSAR_peak_17554_dsRNase_rep4;CSAR_peak_16272_dsRNase_rep3;CSAR_peak_49073_ssRNase_rep3;CSAR_peak_16274_dsRNase_rep3;CSAR_peak_43290_ssRNase_rep4;CSAR_peak_17560_dsRNase_rep4;CSAR_peak_17561_dsRNase_rep4
							AT4G13495.2	CSAR_peak_49071
							AT4G13495.2	CSAR_peak_49073
							AT4G13495.2	CSAR_peak_49083
							AT4G13495.2	CSAR_peak_49091
							AT4G13495.2	CSAR_peak_49094
							AT4G13495.2	CSAR_peak_49098
							AT4G13495.2	CSAR_peak_49098_ssRNase_rep3;CSAR_peak_43309_ssRNase_rep4;CSAR_peak_49101_ssRNase_rep3
							AT4G13495.2	CSAR_peak_49101
							AT4G13495.2	CSAR_peak_49105
							AT4G13495.2	CSAR_peak_49106
							AT4G16892.1	CSAR_peak_125928
							AT4G16892.1	CSAR_peak_125928_ssRNase_rep4
							AT4G16892.1	CSAR_peak_217747
							AT4G16892.1	CSAR_peak_217747_rep4_dsRNase
							AT4G31408.1	CSAR_peak_131592
							AT4G31408.1	CSAR_peak_131592_ssRNase_rep4
							AT4G31408.1	CSAR_peak_162383
							AT4G31408.1	CSAR_peak_162383_rep4_dsRNase
							AT4G31408.1	CSAR_peak_224827
							AT4G31408.1	CSAR_peak_224827_rep4_dsRNase
							AT4G31408.1	CSAR_peak_77226
							AT4G31408.1	CSAR_peak_77226_rep6_ssRNase,CSAR_peak_78435_rep5_ssRNase
							AT4G31408.1	CSAR_peak_77229
							AT4G31408.1	CSAR_peak_77230
							AT4G31408.1	CSAR_peak_77230_rep6_ssRNase,CSAR_peak_78439_rep5_ssRNase
							AT4G31408.1	CSAR_peak_78435
							AT4G31408.1	CSAR_peak_78436
							AT4G31408.1	CSAR_peak_78436_rep5_ssRNase
							AT4G31408.1	CSAR_peak_78437
							AT4G31408.1	CSAR_peak_78437_rep5_ssRNase
							AT4G31408.1	CSAR_peak_78438
							AT4G31408.1	CSAR_peak_78438_rep5_ssRNase,CSAR_peak_77229_rep6_ssRNase
							AT4G31408.1	CSAR_peak_78439
							AT4G31408.2	CSAR_peak_131592
							AT4G31408.2	CSAR_peak_131592_ssRNase_rep4
							AT4G31408.2	CSAR_peak_162383
							AT4G31408.2	CSAR_peak_162383_rep4_dsRNase
							AT4G31408.2	CSAR_peak_224827
							AT4G31408.2	CSAR_peak_224827_rep4_dsRNase
							AT4G31408.2	CSAR_peak_77229
							AT4G31408.2	CSAR_peak_77230
							AT4G31408.2	CSAR_peak_77230_rep6_ssRNase,CSAR_peak_78439_rep5_ssRNase
							AT4G31408.2	CSAR_peak_78437
							AT4G31408.2	CSAR_peak_78437_rep5_ssRNase
							AT4G31408.2	CSAR_peak_78438
							AT4G31408.2	CSAR_peak_78438_rep5_ssRNase,CSAR_peak_77229_rep6_ssRNase
							AT4G31408.2	CSAR_peak_78439
							AT4G31408.3	CSAR_peak_131592
							AT4G31408.3	CSAR_peak_131592_ssRNase_rep4
							AT4G31408.3	CSAR_peak_162383
							AT4G31408.3	CSAR_peak_162383_rep4_dsRNase
							AT4G31408.3	CSAR_peak_224827
							AT4G31408.3	CSAR_peak_224827_rep4_dsRNase
							AT4G31408.3	CSAR_peak_77226
							AT4G31408.3	CSAR_peak_77226_rep6_ssRNase,CSAR_peak_78435_rep5_ssRNase
							AT4G31408.3	CSAR_peak_77229
							AT4G31408.3	CSAR_peak_77230
							AT4G31408.3	CSAR_peak_77230_rep6_ssRNase,CSAR_peak_78439_rep5_ssRNase
							AT4G31408.3	CSAR_peak_78435
							AT4G31408.3	CSAR_peak_78436
							AT4G31408.3	CSAR_peak_78436_rep5_ssRNase
							AT4G31408.3	CSAR_peak_78437
							AT4G31408.3	CSAR_peak_78437_rep5_ssRNase
							AT4G31408.3	CSAR_peak_78438
							AT4G31408.3	CSAR_peak_78438_rep5_ssRNase,CSAR_peak_77229_rep6_ssRNase
							AT4G31408.3	CSAR_peak_78439
							AT4G36648.1	CSAR_peak_134098
							AT4G36648.1	CSAR_peak_134101
							AT4G36648.1	CSAR_peak_134104
							AT4G36648.1	CSAR_peak_134105
							AT4G36648.1	CSAR_peak_134106
							AT4G36648.1	CSAR_peak_134107
							AT4G36648.1	CSAR_peak_134107_ssRNase_rep4;CSAR_peak_154905_ssRNase_rep3
							AT4G36648.1	CSAR_peak_134113
							AT4G36648.1	CSAR_peak_134113_ssRNase_rep4
							AT4G36648.1	CSAR_peak_134115
							AT4G36648.1	CSAR_peak_134115_ssRNase_rep4;CSAR_peak_154915_ssRNase_rep3;CSAR_peak_134116_ssRNase_rep4;CSAR_peak_49941_dsRNase_rep4
							AT4G36648.1	CSAR_peak_134116
							AT4G36648.1	CSAR_peak_134117
							AT4G36648.1	CSAR_peak_134117_ssRNase_rep4
							AT4G36648.1	CSAR_peak_154891
							AT4G36648.1	CSAR_peak_154891_ssRNase_rep3
							AT4G36648.1	CSAR_peak_154893
							AT4G36648.1	CSAR_peak_154893_ssRNase_rep3;CSAR_peak_134098_ssRNase_rep4
							AT4G36648.1	CSAR_peak_154895
							AT4G36648.1	CSAR_peak_154895_ssRNase_rep3
							AT4G36648.1	CSAR_peak_154897
							AT4G36648.1	CSAR_peak_154897_ssRNase_rep3;CSAR_peak_134101_ssRNase_rep4;CSAR_peak_154898_ssRNase_rep3
							AT4G36648.1	CSAR_peak_154898
							AT4G36648.1	CSAR_peak_154899
							AT4G36648.1	CSAR_peak_154899_ssRNase_rep3;CSAR_peak_134104_ssRNase_rep4;CSAR_peak_154900_ssRNase_rep3;CSAR_peak_134105_ssRNase_rep4;CSAR_peak_154901_ssRNase_rep3;CSAR_peak_154902_ssRNase_rep3;CSAR_peak_134106_ssRNase_rep4
							AT4G36648.1	CSAR_peak_154900
							AT4G36648.1	CSAR_peak_154901
							AT4G36648.1	CSAR_peak_154902
							AT4G36648.1	CSAR_peak_154905
							AT4G36648.1	CSAR_peak_154907
							AT4G36648.1	CSAR_peak_154907_ssRNase_rep3
							AT4G36648.1	CSAR_peak_154915
							AT4G36648.1	CSAR_peak_157401
							AT4G36648.1	CSAR_peak_157405
							AT4G36648.1	CSAR_peak_157405_rep3_dsRNase,CSAR_peak_164758_rep4_dsRNase
							AT4G36648.1	CSAR_peak_157417
							AT4G36648.1	CSAR_peak_157417_rep3_dsRNase,CSAR_peak_76660_rep3_ssRNase,CSAR_peak_164765_rep4_dsRNase,CSAR_peak_98421_rep4_ssRNase
							AT4G36648.1	CSAR_peak_157420
							AT4G36648.1	CSAR_peak_157420_rep3_dsRNase
							AT4G36648.1	CSAR_peak_157424
							AT4G36648.1	CSAR_peak_164748
							AT4G36648.1	CSAR_peak_164748_rep4_dsRNase,CSAR_peak_157401_rep3_dsRNase,CSAR_peak_76649_rep3_ssRNase,CSAR_peak_98403_rep4_ssRNase
							AT4G36648.1	CSAR_peak_164758
							AT4G36648.1	CSAR_peak_164765
							AT4G36648.1	CSAR_peak_164772
							AT4G36648.1	CSAR_peak_199308
							AT4G36648.1	CSAR_peak_199308_rep3_dsRNase
							AT4G36648.1	CSAR_peak_199320
							AT4G36648.1	CSAR_peak_199320_rep3_dsRNase
							AT4G36648.1	CSAR_peak_199335
							AT4G36648.1	CSAR_peak_199335_rep3_dsRNase,CSAR_peak_227795_rep4_dsRNase
							AT4G36648.1	CSAR_peak_227795
							AT4G36648.1	CSAR_peak_49941
							AT4G36648.1	CSAR_peak_76649
							AT4G36648.1	CSAR_peak_76660
							AT4G36648.1	CSAR_peak_76662
							AT4G36648.1	CSAR_peak_76663
							AT4G36648.1	CSAR_peak_76667
							AT4G36648.1	CSAR_peak_78393
							AT4G36648.1	CSAR_peak_78399
							AT4G36648.1	CSAR_peak_78399_rep6_ssRNase,CSAR_peak_79675_rep5_ssRNase
							AT4G36648.1	CSAR_peak_78405
							AT4G36648.1	CSAR_peak_78405_rep6_ssRNase,CSAR_peak_79676_rep5_ssRNase
							AT4G36648.1	CSAR_peak_78412
							AT4G36648.1	CSAR_peak_79666
							AT4G36648.1	CSAR_peak_79666_rep5_ssRNase,CSAR_peak_78393_rep6_ssRNase
							AT4G36648.1	CSAR_peak_79675
							AT4G36648.1	CSAR_peak_79676
							AT4G36648.1	CSAR_peak_79681
							AT4G36648.1	CSAR_peak_79681_rep5_ssRNase,CSAR_peak_78412_rep6_ssRNase
							AT4G36648.1	CSAR_peak_98403
							AT4G36648.1	CSAR_peak_98409
							AT4G36648.1	CSAR_peak_98409_rep4_ssRNase
							AT4G36648.1	CSAR_peak_98421
							AT4G36648.1	CSAR_peak_98425
							AT4G36648.1	CSAR_peak_98425_rep4_ssRNase,CSAR_peak_76662_rep3_ssRNase,CSAR_peak_76663_rep3_ssRNase
							AT4G36648.1	CSAR_peak_98427
							AT4G36648.1	CSAR_peak_98427_rep4_ssRNase,CSAR_peak_164772_rep4_dsRNase,CSAR_peak_157424_rep3_dsRNase,CSAR_peak_76667_rep3_ssRNase
							AT5G01155.1	CSAR_peak_100641
							AT5G01155.1	CSAR_peak_100641_rep4_ssRNase,CSAR_peak_78400_rep3_ssRNase,CSAR_peak_160752_rep3_dsRNase
							AT5G01155.1	CSAR_peak_100645
							AT5G01155.1	CSAR_peak_100645_rep4_ssRNase,CSAR_peak_78404_rep3_ssRNase
							AT5G01155.1	CSAR_peak_137587
							AT5G01155.1	CSAR_peak_137591
							AT5G01155.1	CSAR_peak_137591_ssRNase_rep4;CSAR_peak_51129_dsRNase_rep4;CSAR_peak_158965_ssRNase_rep3;CSAR_peak_71791_dsRNase_rep3
							AT5G01155.1	CSAR_peak_158961
							AT5G01155.1	CSAR_peak_158961_ssRNase_rep3;CSAR_peak_71789_dsRNase_rep3;CSAR_peak_137587_ssRNase_rep4;CSAR_peak_51128_dsRNase_rep4
							AT5G01155.1	CSAR_peak_158965
							AT5G01155.1	CSAR_peak_160750
							AT5G01155.1	CSAR_peak_160750_rep3_dsRNase,CSAR_peak_78397_rep3_ssRNase
							AT5G01155.1	CSAR_peak_160752
							AT5G01155.1	CSAR_peak_203513
							AT5G01155.1	CSAR_peak_51128
							AT5G01155.1	CSAR_peak_51129
							AT5G01155.1	CSAR_peak_71789
							AT5G01155.1	CSAR_peak_71791
							AT5G01155.1	CSAR_peak_78397
							AT5G01155.1	CSAR_peak_78400
							AT5G01155.1	CSAR_peak_78404
							AT5G01155.1	CSAR_peak_80132
							AT5G01155.1	CSAR_peak_80133
							AT5G01155.1	CSAR_peak_80133_rep6_ssRNase,CSAR_peak_81538_rep5_ssRNase,CSAR_peak_203513_rep3_dsRNase,CSAR_peak_80134_rep6_ssRNase,CSAR_peak_81539_rep5_ssRNase,CSAR_peak_81540_rep5_ssRNase
							AT5G01155.1	CSAR_peak_80134
							AT5G01155.1	CSAR_peak_81537
							AT5G01155.1	CSAR_peak_81537_rep5_ssRNase,CSAR_peak_80132_rep6_ssRNase
							AT5G01155.1	CSAR_peak_81538
							AT5G01155.1	CSAR_peak_81539
							AT5G01155.1	CSAR_peak_81540
							AT5G01775.1	CSAR_peak_20105
							AT5G01775.1	CSAR_peak_20105_dsRNase_rep3;CSAR_peak_60618_ssRNase_rep3;CSAR_peak_21683_dsRNase_rep4;CSAR_peak_53603_ssRNase_rep4;CSAR_peak_21684_dsRNase_rep4;CSAR_peak_20106_dsRNase_rep3
							AT5G01775.1	CSAR_peak_20106
							AT5G01775.1	CSAR_peak_20107
							AT5G01775.1	CSAR_peak_20109
							AT5G01775.1	CSAR_peak_21683
							AT5G01775.1	CSAR_peak_21684
							AT5G01775.1	CSAR_peak_21685
							AT5G01775.1	CSAR_peak_34942
							AT5G01775.1	CSAR_peak_34942_rep3_ssRNase,CSAR_peak_44887_rep4_ssRNase,CSAR_peak_34943_rep3_ssRNase
							AT5G01775.1	CSAR_peak_34943
							AT5G01775.1	CSAR_peak_34944
							AT5G01775.1	CSAR_peak_35099
							AT5G01775.1	CSAR_peak_35099_rep6_ssRNase,CSAR_peak_36126_rep5_ssRNase
							AT5G01775.1	CSAR_peak_35100
							AT5G01775.1	CSAR_peak_36126
							AT5G01775.1	CSAR_peak_36127
							AT5G01775.1	CSAR_peak_36127_rep5_ssRNase,CSAR_peak_35100_rep6_ssRNase
							AT5G01775.1	CSAR_peak_44887
							AT5G01775.1	CSAR_peak_44888
							AT5G01775.1	CSAR_peak_44888_rep4_ssRNase,CSAR_peak_34944_rep3_ssRNase
							AT5G01775.1	CSAR_peak_53603
							AT5G01775.1	CSAR_peak_53604
							AT5G01775.1	CSAR_peak_53604_ssRNase_rep4;CSAR_peak_21685_dsRNase_rep4;CSAR_peak_53605_ssRNase_rep4;CSAR_peak_20107_dsRNase_rep3;CSAR_peak_20109_dsRNase_rep3
							AT5G01775.1	CSAR_peak_53605
							AT5G01775.1	CSAR_peak_60618
							AT5G01985.1	CSAR_peak_162106
							AT5G01985.1	CSAR_peak_162106_ssRNase_rep3;CSAR_peak_140349_ssRNase_rep4
							AT5G02015.1	CSAR_peak_162109
							AT5G02015.1	CSAR_peak_162109_ssRNase_rep3
							AT5G02015.1	CSAR_peak_235838
							AT5G02015.1	CSAR_peak_235838_rep4_dsRNase
							AT5G02055.1	CSAR_peak_102356
							AT5G02055.1	CSAR_peak_140377
							AT5G02055.1	CSAR_peak_162141
							AT5G02055.1	CSAR_peak_162141_ssRNase_rep3;CSAR_peak_73511_dsRNase_rep3;CSAR_peak_140377_ssRNase_rep4;CSAR_peak_52037_dsRNase_rep4
							AT5G02055.1	CSAR_peak_52037
							AT5G02055.1	CSAR_peak_73511
							AT5G02055.1	CSAR_peak_79719
							AT5G02055.1	CSAR_peak_79719_rep3_ssRNase,CSAR_peak_102356_rep4_ssRNase
							AT5G02055.1	CSAR_peak_81490
							AT5G02055.1	CSAR_peak_81490_rep6_ssRNase,CSAR_peak_82824_rep5_ssRNase
							AT5G02055.1	CSAR_peak_82824
							AT5G02645.1	CSAR_peak_103226
							AT5G02645.1	CSAR_peak_103227
							AT5G02645.1	CSAR_peak_103227_rep4_ssRNase
							AT5G02645.1	CSAR_peak_103228
							AT5G02645.1	CSAR_peak_103229
							AT5G02645.1	CSAR_peak_142062
							AT5G02645.1	CSAR_peak_142065
							AT5G02645.1	CSAR_peak_163962
							AT5G02645.1	CSAR_peak_163962_ssRNase_rep3;CSAR_peak_74582_dsRNase_rep3;CSAR_peak_52575_dsRNase_rep4
							AT5G02645.1	CSAR_peak_163967
							AT5G02645.1	CSAR_peak_163969
							AT5G02645.1	CSAR_peak_52574
							AT5G02645.1	CSAR_peak_52575
							AT5G02645.1	CSAR_peak_52576
							AT5G02645.1	CSAR_peak_52576_dsRNase_rep4;CSAR_peak_142062_ssRNase_rep4;CSAR_peak_74583_dsRNase_rep3;CSAR_peak_163967_ssRNase_rep3
							AT5G02645.1	CSAR_peak_52579
							AT5G02645.1	CSAR_peak_74581
							AT5G02645.1	CSAR_peak_74581_dsRNase_rep3;CSAR_peak_52574_dsRNase_rep4
							AT5G02645.1	CSAR_peak_74582
							AT5G02645.1	CSAR_peak_74583
							AT5G02645.1	CSAR_peak_74585
							AT5G02645.1	CSAR_peak_74585_dsRNase_rep3;CSAR_peak_163969_ssRNase_rep3;CSAR_peak_52579_dsRNase_rep4;CSAR_peak_142065_ssRNase_rep4
							AT5G02645.1	CSAR_peak_80403
							AT5G02645.1	CSAR_peak_80403_rep3_ssRNase
							AT5G02645.1	CSAR_peak_80406
							AT5G02645.1	CSAR_peak_80406_rep3_ssRNase,CSAR_peak_103226_rep4_ssRNase
							AT5G02645.1	CSAR_peak_80408
							AT5G02645.1	CSAR_peak_80408_rep3_ssRNase,CSAR_peak_103228_rep4_ssRNase
							AT5G02645.1	CSAR_peak_80409
							AT5G02645.1	CSAR_peak_80409_rep3_ssRNase,CSAR_peak_103229_rep4_ssRNase
							AT5G02645.1	CSAR_peak_82211
							AT5G02645.1	CSAR_peak_82211_rep6_ssRNase,CSAR_peak_83542_rep5_ssRNase
							AT5G02645.1	CSAR_peak_82212
							AT5G02645.1	CSAR_peak_82212_rep6_ssRNase,CSAR_peak_83544_rep5_ssRNase,CSAR_peak_83545_rep5_ssRNase
							AT5G02645.1	CSAR_peak_82213
							AT5G02645.1	CSAR_peak_82214
							AT5G02645.1	CSAR_peak_83542
							AT5G02645.1	CSAR_peak_83544
							AT5G02645.1	CSAR_peak_83545
							AT5G02645.1	CSAR_peak_83546
							AT5G02645.1	CSAR_peak_83546_rep5_ssRNase,CSAR_peak_82213_rep6_ssRNase
							AT5G02645.1	CSAR_peak_83547
							AT5G02645.1	CSAR_peak_83547_rep5_ssRNase,CSAR_peak_82214_rep6_ssRNase,CSAR_peak_83548_rep5_ssRNase
							AT5G02645.1	CSAR_peak_83548
							AT5G03605.1	CSAR_peak_144306
							AT5G03605.1	CSAR_peak_144306_ssRNase_rep4;CSAR_peak_166617_ssRNase_rep3
							AT5G03605.1	CSAR_peak_144313
							AT5G03605.1	CSAR_peak_166617
							AT5G03605.1	CSAR_peak_166623
							AT5G03605.1	CSAR_peak_166623_ssRNase_rep3;CSAR_peak_144313_ssRNase_rep4
							AT5G03615.1	CSAR_peak_144341
							AT5G03615.1	CSAR_peak_166664
							AT5G03615.1	CSAR_peak_166664_ssRNase_rep3;CSAR_peak_144341_ssRNase_rep4
							AT5G04075.1	CSAR_peak_105493
							AT5G04075.1	CSAR_peak_168494_rep3_dsRNase,CSAR_peak_82078_rep3_ssRNase,CSAR_peak_105493_rep4_ssRNase
							AT5G04075.1	CSAR_peak_53642
							AT5G04075.1	CSAR_peak_76726
							AT5G04075.1	CSAR_peak_76726_dsRNase_rep3;CSAR_peak_53642_dsRNase_rep4
							AT5G04075.1	CSAR_peak_82078
							AT5G04075.1	CSAR_peak_83789
							AT5G04075.1	CSAR_peak_83789_rep6_ssRNase
							AT5G04245.1	CSAR_peak_168687
							AT5G04245.1	CSAR_peak_168687_rep3_dsRNase,CSAR_peak_176412_rep4_dsRNase
							AT5G04245.1	CSAR_peak_176412
							AT5G04325.1	CSAR_peak_105667
							AT5G04325.1	CSAR_peak_105667_rep4_ssRNase,CSAR_peak_82213_rep3_ssRNase
							AT5G04325.1	CSAR_peak_145691
							AT5G04325.1	CSAR_peak_145691_ssRNase_rep4;CSAR_peak_168232_ssRNase_rep3
							AT5G04325.1	CSAR_peak_145692
							AT5G04325.1	CSAR_peak_168232
							AT5G04325.1	CSAR_peak_168233
							AT5G04325.1	CSAR_peak_168233_ssRNase_rep3;CSAR_peak_145692_ssRNase_rep4
							AT5G04325.1	CSAR_peak_82213
							AT5G04325.1	CSAR_peak_83961
							AT5G04325.1	CSAR_peak_83961_rep6_ssRNase,CSAR_peak_85255_rep5_ssRNase
							AT5G04325.1	CSAR_peak_85255
							AT5G04445.1	CSAR_peak_22174
							AT5G04445.1	CSAR_peak_23776
							AT5G04445.1	CSAR_peak_23776_dsRNase_rep4;CSAR_peak_22174_dsRNase_rep3
							AT5G04445.1	CSAR_peak_37967
							AT5G04445.1	CSAR_peak_38164
							AT5G04445.1	CSAR_peak_38164_rep6_ssRNase,CSAR_peak_39221_rep5_ssRNase
							AT5G04445.1	CSAR_peak_39221
							AT5G04445.1	CSAR_peak_48806
							AT5G04445.1	CSAR_peak_48806_rep4_ssRNase,CSAR_peak_37967_rep3_ssRNase
							AT5G05125.1	CSAR_peak_119634
							AT5G05125.1	CSAR_peak_119634_rep4_dsRNase
							AT5G05125.1	CSAR_peak_98608
							AT5G05125.1	CSAR_peak_98608_rep3_dsRNase
							AT5G05135.1	CSAR_peak_119634
							AT5G05135.1	CSAR_peak_119634_rep4_dsRNase
							AT5G05485.1	CSAR_peak_38601
							AT5G05485.1	CSAR_peak_38601_rep6_ssRNase,CSAR_peak_39670_rep5_ssRNase
							AT5G05485.1	CSAR_peak_39670
							AT5G05525.1	CSAR_peak_99319
							AT5G05525.1	CSAR_peak_99319_rep3_dsRNase
							AT5G05535.1	CSAR_peak_99319
							AT5G05535.1	CSAR_peak_99319_rep3_dsRNase
							AT5G05545.1	CSAR_peak_120521
							AT5G05545.1	CSAR_peak_78538
							AT5G05545.1	CSAR_peak_82485
							AT5G05545.1	CSAR_peak_82485_rep4_dsRNase,CSAR_peak_78538_rep3_dsRNase
							AT5G05545.1	CSAR_peak_99322
							AT5G05545.1	CSAR_peak_99322_rep3_dsRNase,CSAR_peak_120521_rep4_dsRNase
							AT5G06165.1	CSAR_peak_100641
							AT5G06165.1	CSAR_peak_100641_rep4_ssRNase,CSAR_peak_78400_rep3_ssRNase,CSAR_peak_160752_rep3_dsRNase
							AT5G06165.1	CSAR_peak_100645
							AT5G06165.1	CSAR_peak_100645_rep4_ssRNase,CSAR_peak_78404_rep3_ssRNase
							AT5G06165.1	CSAR_peak_137587
							AT5G06165.1	CSAR_peak_137591
							AT5G06165.1	CSAR_peak_137591_ssRNase_rep4;CSAR_peak_51129_dsRNase_rep4;CSAR_peak_158965_ssRNase_rep3;CSAR_peak_71791_dsRNase_rep3
							AT5G06165.1	CSAR_peak_137592
							AT5G06165.1	CSAR_peak_158961
							AT5G06165.1	CSAR_peak_158961_ssRNase_rep3;CSAR_peak_71789_dsRNase_rep3;CSAR_peak_137587_ssRNase_rep4;CSAR_peak_51128_dsRNase_rep4
							AT5G06165.1	CSAR_peak_158965
							AT5G06165.1	CSAR_peak_158970
							AT5G06165.1	CSAR_peak_158970_ssRNase_rep3;CSAR_peak_137592_ssRNase_rep4
							AT5G06165.1	CSAR_peak_160750
							AT5G06165.1	CSAR_peak_160750_rep3_dsRNase,CSAR_peak_78397_rep3_ssRNase
							AT5G06165.1	CSAR_peak_160752
							AT5G06165.1	CSAR_peak_203513
							AT5G06165.1	CSAR_peak_51128
							AT5G06165.1	CSAR_peak_51129
							AT5G06165.1	CSAR_peak_71789
							AT5G06165.1	CSAR_peak_71791
							AT5G06165.1	CSAR_peak_78397
							AT5G06165.1	CSAR_peak_78400
							AT5G06165.1	CSAR_peak_78404
							AT5G06165.1	CSAR_peak_80132
							AT5G06165.1	CSAR_peak_80133
							AT5G06165.1	CSAR_peak_80133_rep6_ssRNase,CSAR_peak_81538_rep5_ssRNase,CSAR_peak_203513_rep3_dsRNase,CSAR_peak_80134_rep6_ssRNase,CSAR_peak_81539_rep5_ssRNase,CSAR_peak_81540_rep5_ssRNase
							AT5G06165.1	CSAR_peak_80134
							AT5G06165.1	CSAR_peak_80135
							AT5G06165.1	CSAR_peak_81537
							AT5G06165.1	CSAR_peak_81537_rep5_ssRNase,CSAR_peak_80132_rep6_ssRNase
							AT5G06165.1	CSAR_peak_81538
							AT5G06165.1	CSAR_peak_81539
							AT5G06165.1	CSAR_peak_81540
							AT5G06165.1	CSAR_peak_81541
							AT5G06165.1	CSAR_peak_81541_rep5_ssRNase,CSAR_peak_80135_rep6_ssRNase,CSAR_peak_81542_rep5_ssRNase
							AT5G06165.1	CSAR_peak_81542
							AT5G06845.1	CSAR_peak_39961
							AT5G06845.1	CSAR_peak_39961_rep6_ssRNase
							AT5G07325.1	CSAR_peak_108475
							AT5G07325.1	CSAR_peak_108475_rep4_ssRNase,CSAR_peak_84427_rep3_ssRNase,CSAR_peak_173306_rep3_dsRNase
							AT5G07325.1	CSAR_peak_108476
							AT5G07325.1	CSAR_peak_150010
							AT5G07325.1	CSAR_peak_150013
							AT5G07325.1	CSAR_peak_173306
							AT5G07325.1	CSAR_peak_173316
							AT5G07325.1	CSAR_peak_173317
							AT5G07325.1	CSAR_peak_173318
							AT5G07325.1	CSAR_peak_173318_ssRNase_rep3;CSAR_peak_150013_ssRNase_rep4
							AT5G07325.1	CSAR_peak_55398
							AT5G07325.1	CSAR_peak_55398_dsRNase_rep4;CSAR_peak_79732_dsRNase_rep3;CSAR_peak_173317_ssRNase_rep3
							AT5G07325.1	CSAR_peak_79728
							AT5G07325.1	CSAR_peak_79728_dsRNase_rep3;CSAR_peak_173316_ssRNase_rep3;CSAR_peak_79731_dsRNase_rep3;CSAR_peak_150010_ssRNase_rep4
							AT5G07325.1	CSAR_peak_79731
							AT5G07325.1	CSAR_peak_79732
							AT5G07325.1	CSAR_peak_84427
							AT5G07325.1	CSAR_peak_84429
							AT5G07325.1	CSAR_peak_84429_rep3_ssRNase,CSAR_peak_108476_rep4_ssRNase
							AT5G07325.1	CSAR_peak_86176
							AT5G07325.1	CSAR_peak_86178
							AT5G07325.1	CSAR_peak_87678
							AT5G07325.1	CSAR_peak_87678_rep5_ssRNase,CSAR_peak_86176_rep6_ssRNase
							AT5G07325.1	CSAR_peak_87679
							AT5G07325.1	CSAR_peak_87679_rep5_ssRNase,CSAR_peak_86178_rep6_ssRNase
							AT5G07745.1	CSAR_peak_23885
							AT5G07745.1	CSAR_peak_23885_dsRNase_rep3;CSAR_peak_71054_ssRNase_rep3;CSAR_peak_62870_ssRNase_rep4
							AT5G07745.1	CSAR_peak_23889
							AT5G07745.1	CSAR_peak_23889_dsRNase_rep3;CSAR_peak_25556_dsRNase_rep4
							AT5G07745.1	CSAR_peak_25556
							AT5G07745.1	CSAR_peak_40832
							AT5G07745.1	CSAR_peak_40832_rep6_ssRNase,CSAR_peak_42009_rep5_ssRNase
							AT5G07745.1	CSAR_peak_40856
							AT5G07745.1	CSAR_peak_42009
							AT5G07745.1	CSAR_peak_52471
							AT5G07745.1	CSAR_peak_52471_rep4_ssRNase,CSAR_peak_40856_rep3_ssRNase
							AT5G07745.1	CSAR_peak_62870
							AT5G07745.1	CSAR_peak_71054
							AT5G08855.1	CSAR_peak_110412
							AT5G08855.1	CSAR_peak_110413
							AT5G08855.1	CSAR_peak_110413_rep4_ssRNase,CSAR_peak_85864_rep3_ssRNase
							AT5G08855.1	CSAR_peak_152961
							AT5G08855.1	CSAR_peak_176720
							AT5G08855.1	CSAR_peak_176720_ssRNase_rep3
							AT5G08855.1	CSAR_peak_176724
							AT5G08855.1	CSAR_peak_56467
							AT5G08855.1	CSAR_peak_56467_dsRNase_rep4
							AT5G08855.1	CSAR_peak_56468
							AT5G08855.1	CSAR_peak_81719
							AT5G08855.1	CSAR_peak_81719_dsRNase_rep3;CSAR_peak_176724_ssRNase_rep3;CSAR_peak_56468_dsRNase_rep4;CSAR_peak_152961_ssRNase_rep4
							AT5G08855.1	CSAR_peak_85863
							AT5G08855.1	CSAR_peak_85863_rep3_ssRNase,CSAR_peak_110412_rep4_ssRNase
							AT5G08855.1	CSAR_peak_85864
							AT5G08855.1	CSAR_peak_87568
							AT5G08855.1	CSAR_peak_87568_rep6_ssRNase,CSAR_peak_89029_rep5_ssRNase
							AT5G08855.1	CSAR_peak_87569
							AT5G08855.1	CSAR_peak_87569_rep6_ssRNase,CSAR_peak_89030_rep5_ssRNase
							AT5G08855.1	CSAR_peak_89029
							AT5G08855.1	CSAR_peak_89030
							AT5G08975.1	CSAR_peak_65547
							AT5G08975.1	CSAR_peak_65547_ssRNase_rep4
							AT5G09125.1	CSAR_peak_111225
							AT5G09125.1	CSAR_peak_154263
							AT5G09125.1	CSAR_peak_154266
							AT5G09125.1	CSAR_peak_178203
							AT5G09125.1	CSAR_peak_178203_ssRNase_rep3;CSAR_peak_82575_dsRNase_rep3;CSAR_peak_154263_ssRNase_rep4;CSAR_peak_56916_dsRNase_rep4;CSAR_peak_154266_ssRNase_rep4
							AT5G09125.1	CSAR_peak_56916
							AT5G09125.1	CSAR_peak_82575
							AT5G09125.1	CSAR_peak_86543
							AT5G09125.1	CSAR_peak_86543_rep3_ssRNase,CSAR_peak_111225_rep4_ssRNase
							AT5G09125.1	CSAR_peak_88227
							AT5G09125.1	CSAR_peak_89750
							AT5G09125.1	CSAR_peak_89750_rep5_ssRNase,CSAR_peak_88227_rep6_ssRNase
							AT5G09415.1	CSAR_peak_112076
							AT5G09415.1	CSAR_peak_178981
							AT5G09415.1	CSAR_peak_187122
							AT5G09415.1	CSAR_peak_187122_rep4_dsRNase,CSAR_peak_112076_rep4_ssRNase,CSAR_peak_178981_rep3_dsRNase,CSAR_peak_87185_rep3_ssRNase
							AT5G09415.1	CSAR_peak_87185
							AT5G09505.1	CSAR_peak_112097
							AT5G09505.1	CSAR_peak_112097_rep4_ssRNase,CSAR_peak_87197_rep3_ssRNase
							AT5G09505.1	CSAR_peak_179762
							AT5G09505.1	CSAR_peak_179762_ssRNase_rep3;CSAR_peak_83446_dsRNase_rep3;CSAR_peak_83447_dsRNase_rep3;CSAR_peak_57348_dsRNase_rep4
							AT5G09505.1	CSAR_peak_57348
							AT5G09505.1	CSAR_peak_83446
							AT5G09505.1	CSAR_peak_83447
							AT5G09505.1	CSAR_peak_87197
							AT5G09505.1	CSAR_peak_88754
							AT5G09505.1	CSAR_peak_90380
							AT5G09505.1	CSAR_peak_90380_rep5_ssRNase,CSAR_peak_88754_rep6_ssRNase,CSAR_peak_90381_rep5_ssRNase
							AT5G09505.1	CSAR_peak_90381
							AT5G09675.1	CSAR_peak_226695
							AT5G09675.1	CSAR_peak_256693
							AT5G09675.1	CSAR_peak_256693_rep4_dsRNase,CSAR_peak_226695_rep3_dsRNase
							AT5G24735.1	CSAR_peak_144929
							AT5G24735.1	CSAR_peak_167387
							AT5G24735.1	CSAR_peak_168022
							AT5G24735.1	CSAR_peak_168022_rep3_dsRNase,CSAR_peak_175788_rep4_dsRNase
							AT5G24735.1	CSAR_peak_175783
							AT5G24735.1	CSAR_peak_175783_rep4_dsRNase
							AT5G24735.1	CSAR_peak_175788
							AT5G24735.1	CSAR_peak_212242
							AT5G24735.1	CSAR_peak_212242_rep3_dsRNase
							AT5G24735.1	CSAR_peak_76480
							AT5G24735.1	CSAR_peak_76480_dsRNase_rep3;CSAR_peak_167387_ssRNase_rep3;CSAR_peak_144929_ssRNase_rep4
							AT5G24735.1	CSAR_peak_81839
							AT5G24735.1	CSAR_peak_81839_rep3_ssRNase
							AT5G38005.1	CSAR_peak_78562
							AT5G38005.1	CSAR_peak_78562_rep3_dsRNase
							AT5G43403.1	CSAR_peak_171521
							AT5G43403.1	CSAR_peak_171521_rep3_dsRNase
							AT5G43403.1	CSAR_peak_216852
							AT5G43403.1	CSAR_peak_216852_rep3_dsRNase,CSAR_peak_246176_rep4_dsRNase
							AT5G43403.1	CSAR_peak_246176
							AT5G48412.1	CSAR_peak_181074
							AT5G48412.1	CSAR_peak_181074_rep4_dsRNase
							AT5G48412.1	CSAR_peak_218966
							AT5G48412.1	CSAR_peak_218966_rep3_dsRNase,CSAR_peak_248425_rep4_dsRNase
							AT5G48412.1	CSAR_peak_248425
							Evolinc_LR_tID__00000008	CSAR_peak_10471
							Evolinc_LR_tID__00000008	CSAR_peak_10471_ssRNase_rep3;CSAR_peak_3614_dsRNase_rep4
							Evolinc_LR_tID__00000008	CSAR_peak_11525
							Evolinc_LR_tID__00000008	CSAR_peak_11526
							Evolinc_LR_tID__00000008	CSAR_peak_11527
							Evolinc_LR_tID__00000008	CSAR_peak_12233
							Evolinc_LR_tID__00000008	CSAR_peak_12233_rep4_dsRNase,CSAR_peak_7561_rep4_ssRNase,CSAR_peak_5852_rep3_ssRNase,CSAR_peak_11525_rep3_dsRNase
							Evolinc_LR_tID__00000008	CSAR_peak_12234
							Evolinc_LR_tID__00000008	CSAR_peak_12234_rep4_dsRNase,CSAR_peak_7563_rep4_ssRNase,CSAR_peak_7565_rep4_ssRNase,CSAR_peak_7566_rep4_ssRNase,CSAR_peak_11526_rep3_dsRNase,CSAR_peak_5853_rep3_ssRNase,CSAR_peak_5855_rep3_ssRNase,CSAR_peak_5856_rep3_ssRNase,CSAR_peak_11527_rep3_dsRNase
							Evolinc_LR_tID__00000008	CSAR_peak_12236
							Evolinc_LR_tID__00000008	CSAR_peak_12236_rep4_dsRNase
							Evolinc_LR_tID__00000008	CSAR_peak_14644
							Evolinc_LR_tID__00000008	CSAR_peak_14644_rep3_dsRNase,CSAR_peak_17741_rep4_dsRNase
							Evolinc_LR_tID__00000008	CSAR_peak_14658
							Evolinc_LR_tID__00000008	CSAR_peak_14658_rep3_dsRNase
							Evolinc_LR_tID__00000008	CSAR_peak_17741
							Evolinc_LR_tID__00000008	CSAR_peak_17743
							Evolinc_LR_tID__00000008	CSAR_peak_17743_rep4_dsRNase,CSAR_peak_5480_rep6_ssRNase,CSAR_peak_5733_rep5_ssRNase,CSAR_peak_5734_rep5_ssRNase
							Evolinc_LR_tID__00000008	CSAR_peak_17746
							Evolinc_LR_tID__00000008	CSAR_peak_3362
							Evolinc_LR_tID__00000008	CSAR_peak_3362_dsRNase_rep3
							Evolinc_LR_tID__00000008	CSAR_peak_3365
							Evolinc_LR_tID__00000008	CSAR_peak_3365_dsRNase_rep3
							Evolinc_LR_tID__00000008	CSAR_peak_3614
							Evolinc_LR_tID__00000008	CSAR_peak_3615
							Evolinc_LR_tID__00000008	CSAR_peak_3615_dsRNase_rep4
							Evolinc_LR_tID__00000008	CSAR_peak_5480
							Evolinc_LR_tID__00000008	CSAR_peak_5484
							Evolinc_LR_tID__00000008	CSAR_peak_5484_rep6_ssRNase,CSAR_peak_17746_rep4_dsRNase,CSAR_peak_5738_rep5_ssRNase
							Evolinc_LR_tID__00000008	CSAR_peak_5733
							Evolinc_LR_tID__00000008	CSAR_peak_5734
							Evolinc_LR_tID__00000008	CSAR_peak_5738
							Evolinc_LR_tID__00000008	CSAR_peak_5852
							Evolinc_LR_tID__00000008	CSAR_peak_5853
							Evolinc_LR_tID__00000008	CSAR_peak_5855
							Evolinc_LR_tID__00000008	CSAR_peak_5856
							Evolinc_LR_tID__00000008	CSAR_peak_7561
							Evolinc_LR_tID__00000008	CSAR_peak_7563
							Evolinc_LR_tID__00000008	CSAR_peak_7565
							Evolinc_LR_tID__00000008	CSAR_peak_7566
							Evolinc_LR_tID__00000009	CSAR_peak_10471
							Evolinc_LR_tID__00000009	CSAR_peak_10471_ssRNase_rep3;CSAR_peak_3614_dsRNase_rep4
							Evolinc_LR_tID__00000009	CSAR_peak_11525
							Evolinc_LR_tID__00000009	CSAR_peak_11526
							Evolinc_LR_tID__00000009	CSAR_peak_11527
							Evolinc_LR_tID__00000009	CSAR_peak_12233
							Evolinc_LR_tID__00000009	CSAR_peak_12233_rep4_dsRNase,CSAR_peak_7561_rep4_ssRNase,CSAR_peak_5852_rep3_ssRNase,CSAR_peak_11525_rep3_dsRNase
							Evolinc_LR_tID__00000009	CSAR_peak_12234
							Evolinc_LR_tID__00000009	CSAR_peak_12234_rep4_dsRNase,CSAR_peak_7563_rep4_ssRNase,CSAR_peak_7565_rep4_ssRNase,CSAR_peak_7566_rep4_ssRNase,CSAR_peak_11526_rep3_dsRNase,CSAR_peak_5853_rep3_ssRNase,CSAR_peak_5855_rep3_ssRNase,CSAR_peak_5856_rep3_ssRNase,CSAR_peak_11527_rep3_dsRNase
							Evolinc_LR_tID__00000009	CSAR_peak_12236
							Evolinc_LR_tID__00000009	CSAR_peak_12236_rep4_dsRNase
							Evolinc_LR_tID__00000009	CSAR_peak_14644
							Evolinc_LR_tID__00000009	CSAR_peak_14644_rep3_dsRNase,CSAR_peak_17741_rep4_dsRNase
							Evolinc_LR_tID__00000009	CSAR_peak_14658
							Evolinc_LR_tID__00000009	CSAR_peak_14658_rep3_dsRNase
							Evolinc_LR_tID__00000009	CSAR_peak_17741
							Evolinc_LR_tID__00000009	CSAR_peak_17743
							Evolinc_LR_tID__00000009	CSAR_peak_17743_rep4_dsRNase,CSAR_peak_5480_rep6_ssRNase,CSAR_peak_5733_rep5_ssRNase,CSAR_peak_5734_rep5_ssRNase
							Evolinc_LR_tID__00000009	CSAR_peak_17746
							Evolinc_LR_tID__00000009	CSAR_peak_3362
							Evolinc_LR_tID__00000009	CSAR_peak_3362_dsRNase_rep3
							Evolinc_LR_tID__00000009	CSAR_peak_3365
							Evolinc_LR_tID__00000009	CSAR_peak_3365_dsRNase_rep3
							Evolinc_LR_tID__00000009	CSAR_peak_3614
							Evolinc_LR_tID__00000009	CSAR_peak_3615
							Evolinc_LR_tID__00000009	CSAR_peak_3615_dsRNase_rep4
							Evolinc_LR_tID__00000009	CSAR_peak_5480
							Evolinc_LR_tID__00000009	CSAR_peak_5484
							Evolinc_LR_tID__00000009	CSAR_peak_5484_rep6_ssRNase,CSAR_peak_17746_rep4_dsRNase,CSAR_peak_5738_rep5_ssRNase
							Evolinc_LR_tID__00000009	CSAR_peak_5733
							Evolinc_LR_tID__00000009	CSAR_peak_5734
							Evolinc_LR_tID__00000009	CSAR_peak_5738
							Evolinc_LR_tID__00000009	CSAR_peak_5852
							Evolinc_LR_tID__00000009	CSAR_peak_5853
							Evolinc_LR_tID__00000009	CSAR_peak_5855
							Evolinc_LR_tID__00000009	CSAR_peak_5856
							Evolinc_LR_tID__00000009	CSAR_peak_7561
							Evolinc_LR_tID__00000009	CSAR_peak_7563
							Evolinc_LR_tID__00000009	CSAR_peak_7565
							Evolinc_LR_tID__00000009	CSAR_peak_7566
							Evolinc_LR_tID__00000010	CSAR_peak_10471
							Evolinc_LR_tID__00000010	CSAR_peak_10471_ssRNase_rep3;CSAR_peak_3614_dsRNase_rep4
							Evolinc_LR_tID__00000010	CSAR_peak_11525
							Evolinc_LR_tID__00000010	CSAR_peak_11526
							Evolinc_LR_tID__00000010	CSAR_peak_11527
							Evolinc_LR_tID__00000010	CSAR_peak_12233
							Evolinc_LR_tID__00000010	CSAR_peak_12233_rep4_dsRNase,CSAR_peak_7561_rep4_ssRNase,CSAR_peak_5852_rep3_ssRNase,CSAR_peak_11525_rep3_dsRNase
							Evolinc_LR_tID__00000010	CSAR_peak_12234
							Evolinc_LR_tID__00000010	CSAR_peak_12234_rep4_dsRNase,CSAR_peak_7563_rep4_ssRNase,CSAR_peak_7565_rep4_ssRNase,CSAR_peak_7566_rep4_ssRNase,CSAR_peak_11526_rep3_dsRNase,CSAR_peak_5853_rep3_ssRNase,CSAR_peak_5855_rep3_ssRNase,CSAR_peak_5856_rep3_ssRNase,CSAR_peak_11527_rep3_dsRNase
							Evolinc_LR_tID__00000010	CSAR_peak_12236
							Evolinc_LR_tID__00000010	CSAR_peak_12236_rep4_dsRNase
							Evolinc_LR_tID__00000010	CSAR_peak_14644
							Evolinc_LR_tID__00000010	CSAR_peak_14644_rep3_dsRNase,CSAR_peak_17741_rep4_dsRNase
							Evolinc_LR_tID__00000010	CSAR_peak_14658
							Evolinc_LR_tID__00000010	CSAR_peak_14658_rep3_dsRNase
							Evolinc_LR_tID__00000010	CSAR_peak_17741
							Evolinc_LR_tID__00000010	CSAR_peak_17743
							Evolinc_LR_tID__00000010	CSAR_peak_17743_rep4_dsRNase,CSAR_peak_5480_rep6_ssRNase,CSAR_peak_5733_rep5_ssRNase,CSAR_peak_5734_rep5_ssRNase
							Evolinc_LR_tID__00000010	CSAR_peak_17746
							Evolinc_LR_tID__00000010	CSAR_peak_3362
							Evolinc_LR_tID__00000010	CSAR_peak_3362_dsRNase_rep3
							Evolinc_LR_tID__00000010	CSAR_peak_3365
							Evolinc_LR_tID__00000010	CSAR_peak_3365_dsRNase_rep3
[truncated: 3,007 more rows]

## Sheet: sORF_Peptide_BLAST_Res.
Gene ID (Isoform variant)	Amino acid sequence	BLAST Hit?	BLAST Results (Description where available)
>AT1G05913.1	MFFNLCRNCLR	No hits found
>AT1G06113.1	MILHYGRTA	No hits found
>AT1G06177.1	MSLYLSFVIVMRYSTILRRGSGFTFVSSERM	No hits found
>AT1G06473.1	MKIFVPSVDLECKRLDVDILPDQV	No hits found
>AT1G06473.1	MKMLFLKQFGGNKENYEEGGDVDKRLRWRSKLVTAREPDKTGDKSLTHSQNY	Hypothetical protein	Hypothetical protein
>AT1G07143.1	MATMVSSDNGDDGEL	No hits found
>AT1G07937.1	MKEALKLIAIVLLTLVILTLSGRPAPESATLVGSSSRVFRNRSKMNPFDQIDPSLRKIPRSGANPTQNK	Hypothetical protein	Hypothetical protein
>AT1G08173.1	MEVPIWQWCLIVIVIIFLAIASHFLGRILCSPRERIADSKAEKKHGPAEADKTAKGGSDQLV	Hypothetical protein	Hypothetical protein
>AT1G08283.1	MEILALLFLFKRVRGKKQNKHLLKG	No hits found
>AT1G08293.1	MRIYETKILSNKMPLFWSEAQ	No hits found
>AT1G08507.1	MLQ	No hits found
>AT1G08757.1	MVKITSQVALVLFLVLLFLLLIRGQGESFQSPVTSRIGALPSNSRRGQGP	No hits found
>AT1G08757.1	MSTSFKTNYGWNSTSLFIVVAFNVKYLLRVM	No hits found
>AT1G09797.1	MLESHQGSSNEIGTPSEKEKLFPLDFHRVMMVGFH	No hits found
>AT2G07585.1	MIKATMDLGCLDLGCLSDKKSGVGVSNLMDFVFPSDVFQ	Hypothetical protein	Hypothetical protein
>AT2G08220.1	MFNTRVHIVIITLNLLFLYAGGRLIPLESVPSSSMMPLSVEDTVKLNPRNQIFHGTQVKSCMPKGFRPRSAPSRGNGGGVSWIT	Hypothetical protein	Hypothetical protein
>AT3G03505.1	MSTLSVIRALLPCCSNSGDDWSDEGVIIRSRIMTSDEDGRLWIAEPGVDRRATSYIARFYENRVSDPNYKTLSP	Hypothetical protein	Hypothetical protein
>AT3G08455.1	MITFSLIPSPRQQDYKPRRLFSLIHLFLLPKILPYPALKIMLSKFIRIRMSDYVVIMSVYFIYKEFENGLCVTRK	No hits found
>AT3G09415.1	MYTTSKKRHWHLAYAI	No hits found
>AT4G05525.1	MTSFVLCRQMCLFLAIFSFLVLVSEASRFPQVHWEQMLPKKLPVPSSAPSKGTNSVSKFSSTSSLNTNSFSSFTSDGKV	Hypothetical protein	Hypothetical protein
>AT5G04205.1	MMCVIVDLRRRIYLIGRRRICVDEIGSIFYLSIRETVGISSLLTICNRDWKRKM	No hits found
>AT5G09365.1	MERLRHEKLYMEMAVRWGLESYLPLLSFYNHFGSLFPLHLCISPSLKTLISSEFIIFVSLRYTM	No hits found
>AT1G10682.1	MKPAEKMQTKPFKEETEEPQFGKSPQQFV	Hypothetical protein	Hypothetical protein
>AT1G10682.1	MRSKEETKRQVIYRHQARVFRVLLI	No hits found
>AT1G10682.1	MFKIQLLPKESSLNNSMYNGKKIIF	No hits found
>AT1G11175.1	MFNSGRVLDGSLFIGCLIFLPCEGKFLALLIRA	No hits found
>AT1G11185.1	MEGRGKVSMINGGDGTRKGGREHSSRPIPKRGQVKVGILLGFANSFASIFGSTRNFHGS	Hypothetical protein	Hypothetical protein
>AT1G18745.1	MRLYEKKINSEAFFLSLYTSGFSYFTVIFELINDLVLVALLASDLIWLPDLCK	Hypothetical protein	Hypothetical protein
>AT1G19968.1	MQKPFQRAHPNTHSHSFTIHINEPFNHHRYLDHHHNHNTFIGLSSSMKLFSKFRKIFMKIIFALPSSSSATVRPHKTADFGNGCDRLETPKISCSNSYYSSQSHYSEAISDCIDFFNKSQQESEDRIAHDHDRFYV	Hypothetical protein	Hypothetical protein
>AT1G31935.1	MGHLKLSSSTPTLLIVLLILHFLMVSADFTRTRVNYAMNREATEGNQAGGFNQRARINHGSYRGPRKHLVNPTVVDVYTVPESSV	Hypothetical protein	Hypothetical protein
>AT1G34418.1	MNSSSSTCSFILSNLNLC	No hits found
>AT1G46554.1	MRRRCQFDGLVSFDADSLLLSKRSTTRINVDCN	No hits found
>AT1G50055.1	MVLSHRKVLSFTSLE	No hits found
>AT1G50055.1	MSRSICHQPCVSFDQSRALCIWFYRNTEIYFQEETTLFSCDFSQQANESFIGI	Hypothetical protein	Hypothetical protein
>AT1G52347.1	MCYLRLPTPDSSRQQVLHIGGSWPKSENSKSDSKSNRRRLPQVRCNLSRVFCISFVKCIFDSHAL	Hypothetical protein	Hypothetical protein
>AT1G52347.2	MCYLRLPTPDSSRQQVLHIGGSWPKSENSKSDSKSNRRRLPQVRYESILVIIS	Hypothetical protein	Hypothetical protein
>AT1G52347.2	MKYQGPRKADLLVRYLKKFVDPDVACIMCYVIDMEHRMVLLF	Known protein	Hypothetical protein and Thioredoxin domain containing protein
>AT1G58590.2	MLCVYTLTLYKYPSTSDHFMLNI	No hits found
>AT1G66173.1	MDDPQSPRVNSNCSSIPLLGCIMDTLVHLFTIFSDEQGKQVVDTAVAENRAAHKHFRQLNCVKLN	Hypothetical protein	Hypothetical protein
>AT1G67105.1	MDFRLHQDRCNRWWSLPKLVIPKNL	No hits found
>AT1G69252.2	MMFQFPAESMASRRRMIDGKLSSPQVTCVFDANTCLRYISLIQSSSLNVMLGQLDLK	Hypothetical protein	Hypothetical protein
>AT1G69252.1	MSSVMVELPSGVVSGFRLTYIGFHSSTWSALV	No hits found
>AT1G69252.1	MIDGKLSSPQVTCVFDANTCLRYISLIQSSSLNVMLGQLDLK	Hypothetical protein	Hypothetical protein
>AT1G70518.1	MNSRITWIIIKRTGSLGLWSRSQFLRT	No hits found
>AT1G70581.1	MDFPEKSLKVRIPVKAPVSSKPEKEEQQEKKEEEEDRFTTPKGEEFRIPPLFECPLAPEPRIFKKKIEKRRQKAVGQRNISFNVQDLDTFFARTQNVADDS	Known protein	Cyclin dependent protein kinase inhibitor
>AT1G79075.1	MRAKWKKKRMRRLKRKRRKMRQRSK	Known protein	Ribosomal protein
>AT1G79075.2	MVFVFLLQWKKKRMRRLKRKRRKMRQRSK	No hits found
>AT2G05518.1	MFKKFTASIEFTRIGIVDDKD	No hits found
>AT2G05518.1	MFNASLIRVCFYYIFGL	No hits found
>AT2G07042.1	MVRSSLSSSTSFLIVSKLVLHVKPDVTSRAASFEHGAKQGLRKGSVDPEFDETVSLLPRHVVLTGGKKVALYITRDVKRHTVSLEQLSLGIVIVVFKI	No hits found
>AT2G15292.1	MMPDLFDLRLVR	No hits found
>AT2G15292.1	MPFSGQSMFLPLVWFGCWLAFAPFTICFSFTPRSRRISLQFSFGSFPL	Hypothetical protein	Hypothetical protein
>AT2G18440.1	MFSLDLANMATILFFLASNHRRDPPDLQIRSEFSTNL	Known protein	Succinate dehydrogenase/fumarate reductase
>AT2G18735.1	MVGFLYGIVG	No hits found
>AT2G18735.1	MKLYGMQNRQI	No hits found
>AT2G21188.1	MHYHGCFCARCRVSTSPLPVIVMITVALVLLALSSVVQFEVAVSSGILDVYVKQICVT	Known protein	Transmembrane domain
>AT2G22482.1	MIKATMDLGCLDLGCLSDKKSGVGVSNLMDFVFPSDVFQ	Hypothetical protein	Hypothetical protein
>AT2G27400.1	MLGSISLSICHQPCRSFVPSPPVALSVFGIHWNTEIYFQEEKYCFVVIFLYKRMSHSS	Hypothetical protein	Hypothetical protein
>AT2G27400.1	MSAVKLCKYNLILTQKLR	No hits found
>AT2G27400.1	MIQLFSLKLFPCNQNIFQYMQNKKWMLVFLFCKACNGCCVVSFTRCCEVYMKQVS	No hits found
>AT2G31585.1	MIFVSPSSLFTGFVSGMVQLCLRRGSALFRLSVAAFCFFC	Hypothetical protein	Hypothetical protein
>AT2G31585.2	MIFVSPSSLFTGFVSGMVQLCLRRGDSFLPKHNSLQHKIDEYDA	Hypothetical protein	Hypothetical protein
>AT2G32795.1	MAIKIEFCFDN	No hits found
>AT2G36307.1	MERLNSKLYLQNCYIIKENERLRKKAQILNQENQQLLFELKQKLSKTKNSSGSNQGNNNNNNNLSSSSSASG	Known protein	LITTLE ZIPPER 4
>AT2G39681.1	MIISWMIQWICYQACVSHGSSSLFFGFTRINTAVYELKRHGFVIFLSKRMMILKLFT	Hypothetical protein	Hypothetical protein
>AT2G39681.1	MKKLQKTSLMFEDICRK	No hits found
>AT2G41312.2	MAMPLEMAMLLTKTVWFALSGWILTCLSIADEIAGSLRNREVGPPLHLA	Hypothetical protein	Hypothetical protein
>AT2G42485.1	MWTVKPAAMPNQFLMRPTVATSVGYSQPPPPHNVMIENSSEIF	Hypothetical protein	Hypothetical protein
>AT2G44995.1	MYSIFNRHVLNFQPPG	No hits found
>AT2G45023.1	MKTLVMATEPVVCSDDCGLNLSSRYVV	No hits found
>AT3G02832.1	MERHIIVQLVNSSDRFFICVSAFIIGRTLLQQDFVSETRETIVH	Hypothetical protein	Hypothetical protein
>AT3G06125.2	MFVLHFVFLVLNIRIMSPESICSDMMYL	No hits found
>AT3G06125.2	MAKADFFRSFTVSDLVFSPLKI	No hits found
>AT3G06125.3	MSPESICSDMMYL	No hits found
>AT3G06962.1	MGGSWRFFFSFFGSFKAWWRRRQRSNQAGTDDEMYGEDSEANFYNWYLVEPAINRRSTDFIKRFHETRD	Hypothetical protein	Hypothetical protein
>AT3G07215.4	MAARSVSLKDNEACGQDFEPAGSCLCLLVCSLAGCNYGS	No hits found
>AT3G12965.1	MRAKWKKKRMRRLKRKRRKMRQRSK	Known protein	Ribosomal protein
>AT3G17185.1	MKEREELPWMKLARPKFLQGIKENITSVMHRDYWIRCAETLSFSSAFQFQ	Hypothetical protein	Hypothetical protein
>AT3G17185.2	MHRDYWIRCAETLSFSSAFQFQ	Hypothetical protein	Hypothetical protein
>AT3G17185.2	MKEREELPWMKLARPKFLQGDMSICICDTKS	Hypothetical protein	Hypothetical protein
>AT3G25795.1	MPFIHISRKRARQKQMLKESDRISLVNTTLLVDYYFFKVYAC	Hypothetical protein	Hypothetical protein
>AT3G26612.1	MAMEIDFLRRRLRLRSDNLIGRF	No hits found
>AT3G27884.2	MAISHVHLFLLLILSLFLLPTLRAIDYSDCGDVSSPVEVTSVEEILKDKDKASFKISGSTSTSSTPFANFLYFSSSFSLVV	Hypothetical protein	Hypothetical protein
>AT3G27884.3	MAISHVHLFLLLILSLFLLPTLRAIDYSDCGDVSSPVEVTSVEEILKDKDKASFKISGSTSKNITGGDIYVDVKEA	Hypothetical protein	Hypothetical protein
>AT3G52748.1	MKMKKTTRQAFLLLCLLHIFLCLSFHVRVHQGKPEICVRPSPPCGDSPKGGGEDTPGHNYKKPCKPIPRPPPPRDC	Hypothetical protein	Hypothetical protein
>AT3G57157.1	MAGLQYSFFPTDFFYPRASPPATTSLVATNPKLEKTQKRDGLVVIDETRASLSLFIREKKTNQSQTWKKQPLWIEDDM	Hypothetical protein	Hypothetical protein
>AT3G59765.1	MNCDLLKGSCWISKTLGDLRV	No hits found
>AT3G61198.1	MWVFRPKSTTLYVQLYIPSTKIVHPNNEQTMRS	No hits found
>AT4G02005.3	MAQITAIIEK	No hits found
>AT4G02005.4	MLSQQSTYSSDIFEDSEISKCLWTSRLITAIIEK	No hits found
>AT4G03935.1	MLSYDFFVELHLTENSREMLHILTKSQSARMEWYCISEDHSIWRCCSNCRVGFFLMLVSFLYCCAIC	No hits found
>AT4G03935.2	MLSYDFFVELHLTENSREMLHILTKSQSARMEWYCISEDHSIWRCCSNCRVKKF	No hits found
>AT4G06701.4	MITGSSSAIFKSDHPAMTSQACLFRISSKTGKRR	No hits found
>AT4G06701.1	MITGSSSAIFKSDHPAMTSQACLFRISSKQTGKRR	No hits found
>AT4G06701.2	MADRERDREL	No hits found
>AT4G08035.2	MSHLPLLHFTLVANPSRRQSKRDMYPLDTHGPDKDPS	Hypothetical protein	Hypothetical protein
>AT4G12917.1	MGFNLWPTVMAEESLFRCRISLTSCTW	No hits found
>AT4G13495.2	MVRSVMKVDR	No hits found
>AT4G14548.1	MFSIKKLSPPLPKITCFSGFFQHRKRGFFTFFL	No hits found
>AT4G14548.1	MYLSLENPFSRRLNF	No hits found
>AT4G36648.1	MKIVTDLLPIYRSASYTKRSRGSG	Hypothetical protein	Hypothetical protein
>AT5G03285.1	MGYVIYISFPAILLLLIVAIAFYLIGRKIGRREGIQSTSQLHYGPPLANFPAPAPPHKAMEKPPEPV	Hypothetical protein	Hypothetical protein
>AT5G07322.1	MEEEETEKEDDDVKKHVELRLMEVSSVPLSFSGSG	Hypothetical protein	Hypothetical protein
>AT5G22788.1	MKHKKHYFPFVPLTSINSSSNS	No hits found
>AT5G24735.1	MARLRPTSFGFFNDDGWFVSSINWLL	No hits found
>AT5G43403.1	MEFVYHPPSSTFQPPVVNLNEFGEANRKVL	No hits found
>AT5G48412.1	MHIAAFWVSMESTIFFGGDQ	No hits found
>AT5G57735.1	MIVSLFQLFLSSPLHHGCTFERVTISRRRRFLGH	No hits found
>Evolinc_LR_tID_00000010	MKVDLSQTHIDCSGFHFLNSTHHAW	Hypothetical protein	Hypothetical protein
>Evolinc_LR_tID_00000016	MDSSSGAPVRGYPAQQGYAKTIRTSNIKGTKEQEGDKSNTEGSKKKKIPITKT	Hypothetical protein	Hypothetical protein
>Evolinc_LR_tID_00000036	MRERHHRRHHLSVKFLSFFLHSYS	No hits found
>Evolinc_LR_tID_00000127	MFDYSSFFSPLFSFHKLLKDITLQAYERFMGNTK	Hypothetical protein	Hypothetical protein
>Evolinc_LR_tID_00000154	MVGKLQASSDEKIGHHCRRRGFVVTVGVPSVTVAVALCRR	No hits found
>Evolinc_LR_tID_00000139	MWCGHCCVKTPIRREGNAGSVKSCDWCGKVLADETGTAEEYNQLFLRFQALQDSLTLTNMRSRRIKKTRRIKRTRRIN	Hypothetical protein	Hypothetical protein
>Evolinc_LR_tID_00000197	MKQNPKARRYSSRCNRQCVNVRSAFVAAHVREEGIHFRIKTKQGKKN	Hypothetical protein	Hypothetical protein
>Evolinc_LR_tID_00000248	MMIEKDCPHCLIHH	No hits found
>Evolinc_LR_tID_00000248	MNSIKSFVRREEELVHGHVLVQNERRGFCS	No hits found
>Evolinc_LR_tID_00000248	MKEEVFVLSAANKDSYHEKER	No hits found
>Evolinc_LR_tID_00000253	MFPEVFMYLPALCNSL	No hits found
>Evolinc_LR_tID_00000263	MKIMYLDFTSFIIKDLQVCSILLKSVKYREL	No hits found
>Evolinc_LR_tID_00000043	MAEAGSFRSFTASDLVYSPLKI	No hits found
>Evolinc_LR_tID_00000052	MESLFYAGESMSDTQQKLKLLVDNGELVITDSEEDLDMEITRICWN	Hypothetical protein	Hypothetical protein
>Evolinc_LR_tID_00000054	MISVSEFVLCIDDNVSGTCMRGKVVISDQAFVYAQSVYVEDGDNDDDDIYDYAPAA	No hits found
>Evolinc_LR_tID_00000068	MKTSQHPAFEGSSQPKTHIRVPNH	No hits found
>Evolinc_LR_tID_00000126	MFCLLIPIFSFVFSPNRHLRLQEQ	No hits found
>Evolinc_LR_tID_00000180	MNLNSVMCCWIW	No hits found
>Evolinc_LR_tID_00000232	MIAETGMVMVGVLGLWARFVRKPLLQFTGEMMQVISEVVSRMCQPDTTSYATLSSTAN	Hypothetical protein	Hypothetical protein
>Evolinc_LR_tID_00000281	MMCVIVDLRRRIYLIGRRRICVDEIGSIFYLSIRETVGISSLLTICNRDWKRKM	No hits found
>AT2G23040.3	MHTSCSTNCLTKKISIKLKLINLWSMDPEYTDDLLNHLEKQTELLLETRKTMTQELQTLEVEEEMMMRKFYELMSRQRLNKKKMEKTQNVSHGKEIVEVEDTSSTSRELIVYVRKRKKNQKPT	Hypothetical protein	Hypothetical protein
>AT2G23040.4	MDPEYTDDLLNHLEKQTELLLETRKTMTQELQTLEVEEEMMMRKFYELMSRQRLNKKKMEKTQNVSHGKEIVEVEDTSSTSRELIVYVRKRKKNQKPT	Hypothetical protein	Hypothetical protein
>AT2G23040.5	MHTSCSTNCLTKKISIKLKLINLWSMDPEYTDDLLKCVFVFSFTLIFRVCIAYNDLPLLAHQQPFGEAN	No hits found
>AT2G23040.5	MTQELQTLEVEEEMMMRKFYELMSRQRLNKKKMEKTQNVSHGKEIVEVEDTSSTSRELIVYVRKRKKNQKPT	Hypothetical protein	Hypothetical protein
>AT2G23040.1	MVVKVIRIVKFDERHKISIKLKLINLWSMDPEYTDDLLNHLEKQTELLLETRKTMTQELQTLEVEEEMMMRKFYELMSRQRLNKKKMEKTQNVSHGKEIVEVEDTSSTSRELIVYVRKRKKNQKPT	Hypothetical protein	Hypothetical protein
>Evolinc_SR_tID_00009123	MASIVLLLTQILHPTISEFPSSSSIILTPSSSSPSFHYTHQQKSPRPDSFKISPLHEDPQDSRVMIDLF	Hypothetical protein	Hypothetical protein
>Evolinc_SR_tID_00009374	MILMPSQATHHHFIIHRMSL	No hits found
>Evolinc_SR_tID_00001527	MVNTSSFFISSFILPLVLSESNCLLFRTIYKFSMVLY	No hits found
>Evolinc_SR_tID_00014146	MFSIYKFVLCKWDQVGETFIRGDVTYNNGEFEYPQVAYVENGDDDDDII	Hypothetical protein	Hypothetical protein
>Evolinc_SR_tID_00016490	MILLLSSIAAVANGLTHLLMMILNCGDSIDALSTTDPENMVKEVLKVGIFIQVTATFFGGFMFAFIRGLQLAFVLLSCINFSVDV	Hypothetical protein	Hypothetical protein and MIR839A
>Evolinc_SR_tID_00017317	MKSSLKFGCE	No hits found
>Evolinc_SR_tID_00024977	MHPVKSPNPRSVKHELVSGSKPPDPFTVGY	No hits found
>Evolinc_SR_tID_00024977	MPPHNHLYKYRFSSVSHIISHFSSLFDLMVYTDTFSISILYYRV	No hits found
>Evolinc_SR_tID_00019785	MGEVYSDLVKLCQRRRSFFLLPTVSLSHGRALISSSKARSDLFLLLKTTLRWRDDNRSWITILFGSRRPDSPDILFWRESTVLDGGFVQVL	Hypothetical protein	Hypothetical protein
>Evolinc_SR_tID_00020323	MFAWYQSISPSKGFMVLLSLS	No hits found
>Evolinc_SR_tID_00020323	MTLPCLVRQVFDENSRLECCLSYIGDINGNVFALL	No hits found
>Evolinc_SR_tID_00027947	MICSVSVSSSLHSFWAWFLFSGSLFCLKELRFDSKSDWRAWVFKESQFSVTRSMCFRRSRGIL	No hits found
>Evolinc_SR_tID_00028767	MSSVSKISTVEASRATVVRPPSMAKEQASLSDLLQDRGLIDFKLITFEVLFEELLVVIIDFKLLSYRFQTFFFNCVSISNIRQVNSLVKSFRISVVVVTAS	Hypothetical protein	Hypothetical protein
>Evolinc_SR_tID_00031056	MASGYNQYTAMAVFATMTLSSVFTASAQYDSESQTGASCFPGMSIIMIISSLILSGFAILRW	Hypothetical protein	Hypothetical protein
>Evolinc_SR_tID_00050688	MGPEVSPQKLSILSTNLSLFSESFRRKFVSTIHLVPN	No hits found
>Evolinc_SR_tID_00052898	MEKKLPLPI	No hits found
>Evolinc_SR_tID_00064432	MLYCHSYSDGKLLLFFL	No hits found
>Evolinc_SR_tID_00066364	MILRRSYLIFIFRTKRHNHFHFLYMTTWCNSHFNILKNIRN	No hits found
>Evolinc_SR_tID_00072594	MLIKQEGAQQLPFFGIK	No hits found
>Evolinc_SR_tID_00072684	MRLIRIKLEFETKFYVKFKKPKPTFFATLLKKKFLLN	No hits found
>Evolinc_SR_tID_00072686	MNLQSIVNGSGLY	No hits found
>Evolinc_SR_tID_00072693	MINFLKSFSINKLR	No hits found
