# Supplementary material for: Identification and functional annotation of long intergenic non-coding RNAs in Brassicaceae
Source: Plant Cell. 2022 Jun 6;34(9):3233–60. doi: 10.1093/plcell/koac166 (PMC9421480; doi:10.1093/plcell/koac166)
Supplement: koac166_Supplementary_Data [file koac166_supplementary_data.zip › tpc.21.00973_SupplementalDS5.xlsx]

## Sheet: ToC
Supplemental Data. Palos et al. (2022). Identification and functional annotation of long intergenic non-coding RNAs in Brassicaceae. Plant Cell
Tab 1	Arabidopsis psRNApredict results with a max expected value of 2.5; includes details regarding conservation of the miRNA motif
Tab 2	Analysis of conservation of Arabidopsis lincRNA-miRNA motifs
Tab 3	Camelina psRNApredict results with a max expected value of 2.5
Tab 4	Brassica psRNApredict results with a max expected value of 2.5
Tab 5	Eutrema psRNApredict results with a max expected value of 2.5
Tab 6	Arabidopsis flower and leaf enhancer regions (Zhu et al., 2015, https://doi.org/10.1105/tpc.15.00537)
Tab 7	Arabidopsis Flower only enhancer regions
Tab 8	Arabidopsis Leaf only enhancer regions
Supplemental Data Set 5	Predicted miRNA binding motifs based on psRNApredict and overlap with Dnase I identified enhancer regions

## Sheet: Arabidopsis
psRNA Predict output
miRNA_Acc.	Target_Acc.	Expectation	UPE$	miRNA_start	miRNA_end	Target_start	Target_end	miRNA_aligned_fragment	alignment	Target_aligned_fragment	Inhibition	Target_Desc.	Multiplicity			Arabidopsis
ath-miR2111a-3p	AT3G02155.1|gene=AT3G02155	0	-1	1	21	66	86	GUCCUCGGGAUGCGGAUUACC	:::::::::::::::::::::	GGUAAUCCGCAUCCCGAGGAC	Cleavage		1		LincRNAs with miRNA motifs	226
ath-miR2111a-5p	AT3G02155.1|gene=AT3G02155	0	-1	1	21	149	169	UAAUCUGCAUCCUGAGGUUUA	:::::::::::::::::::::	UAAACCUCAGGAUGCAGAUUA	Cleavage		1		# Unique miRNA motifs	138
ath-miR2111b-5p	AT3G02155.1|gene=AT3G02155	0	-1	1	21	149	169	UAAUCUGCAUCCUGAGGUUUA	:::::::::::::::::::::	UAAACCUCAGGAUGCAGAUUA	Cleavage		1
ath-miR5020b	Evolinc_SR_tID_00047124|gene=Evolinc_SR_gID_044647	0	-1	1	21	669	689	AUGGCAUGAAAGAAGGUGAGA	:::::::::::::::::::::	UCUCACCUUCUUUCAUGCCAU	Cleavage		1
ath-miR5022	Evolinc_SR_tID_00015572|gene=Evolinc_SR_gID_014897	0	-1	1	21	160	180	GUCAUGGGGUAUGAUCGAAUG	:::::::::::::::::::::	CAUUCGAUCAUACCCCAUGAC	Cleavage		1
ath-miR5636	AT1G50055.1|gene=AT1G50055	0	-1	1	21	60	80	CGUAGUUGCAGAGCUUGACGG	:::::::::::::::::::::	CCGUCAAGCUCUGCAACUACG	Cleavage		1
ath-miR5643a	Evolinc_SR_tID_00067915|gene=Evolinc_SR_gID_064308	0	-1	1	21	87	107	AGGCUUUUAAGAUCUGGUUGC	:::::::::::::::::::::	GCAACCAGAUCUUAAAAGCCU	Cleavage		1
ath-miR5643b	Evolinc_SR_tID_00067915|gene=Evolinc_SR_gID_064308	0	-1	1	21	87	107	AGGCUUUUAAGAUCUGGUUGC	:::::::::::::::::::::	GCAACCAGAUCUUAAAAGCCU	Cleavage		1
ath-miR5646	Evolinc_SR_tID_00042647|gene=Evolinc_SR_gID_040419	0	-1	1	20	82	101	GUUCGAGGCACGUUGGGAGG	::::::::::::::::::::	CCUCCCAACGUGCCUCGAAC	Cleavage		1
ath-miR5653	Evolinc_SR_tID_00068703|gene=Evolinc_SR_gID_064998	0	-1	1	24	198	221	UGGGUUGAGUUGAGUUGAGUUGGC	:.::::::::::::::::::::::	GUCAACUCAACUCAACUCAACCCA	Cleavage		1
ath-miR5658	Evolinc_SR_tID_00023948|gene=Evolinc_SR_gID_022923	0	-1	1	21	706	726	AUGAUGAUGAUGAUGAUGAAA	::::::::::::::::::::	AUUCAUCAUCAUCAUCAUCAU	Cleavage		2
ath-miR5658	Evolinc_SR_tID_00059363|gene=Evolinc_SR_gID_056263	0	-1	1	21	573	593	AUGAUGAUGAUGAUGAUGAAA	:::::::::::::::::::	CAUCAUCAUCAUCAUCAUCAU	Cleavage		1
ath-miR5658	Evolinc_SR_tID_00065846|gene=Evolinc_SR_gID_062420	0	-1	1	21	155	175	AUGAUGAUGAUGAUGAUGAAA	:::::::::::::::::::	GAUCAUCAUCAUCAUCAUCAU	Cleavage		1
ath-miR5658	Evolinc_SR_tID_00037855|gene=Evolinc_SR_gID_036022	0	-1	1	21	156	176	AUGAUGAUGAUGAUGAUGAAA	:::::::::::::::::::	CAUCAUCAUCAUCAUCAUCAU	Cleavage		2
ath-miR5658	Evolinc_SR_tID_00037855|gene=Evolinc_SR_gID_036022	0	-1	1	21	177	197	AUGAUGAUGAUGAUGAUGAAA	:::::::::::::::::::	CAUCAUCAUCAUCAUCAUCAU	Cleavage		2
ath-miR5998a	AT5G01705.1|gene=AT5G01705	0	-1	1	21	350	370	ACAGUUUGUGUUUUGUUUUGU	:::::::::::::::::::::	ACAAAACAAAACACAAACUGU	Cleavage		1
ath-miR5998a	AT5G01725.1|gene=AT5G01725	0	-1	1	21	283	303	ACAGUUUGUGUUUUGUUUUGU	:::::::::::::::::::::	ACAAAACAAAACACAAACUGU	Cleavage		1
ath-miR5998b	AT5G01705.1|gene=AT5G01705	0	-1	1	21	350	370	ACAGUUUGUGUUUUGUUUUGU	:::::::::::::::::::::	ACAAAACAAAACACAAACUGU	Cleavage		1
ath-miR5998b	AT5G01725.1|gene=AT5G01725	0	-1	1	21	283	303	ACAGUUUGUGUUUUGUUUUGU	:::::::::::::::::::::	ACAAAACAAAACACAAACUGU	Cleavage		1
ath-miR8166	Evolinc_SR_tID_00038405|gene=Evolinc_SR_gID_036552	0	-1	1	22	122	143	AGAGAGUGUAGAAAGUUUCUCA	::::::::::::::::::::::	UGAGAAACUUUCUACACUCUCU	Cleavage		1
ath-miR8166	Evolinc_SR_tID_00001097|gene=Evolinc_SR_gID_001062	0	-1	1	22	667	688	AGAGAGUGUAGAAAGUUUCUCA	::::::::::::::::::::::	UGAGAAACUUUCUACACUCUCU	Cleavage		1
ath-miR172a	AT3G08845.1|gene=AT3G08845	0.5	-1	1	21	570	590	AGAAUCUUGAUGAUGCUGCAU	::::::::::::::.::::::	AUGCAGCAUCAUCAGGAUUCU	Cleavage		1
ath-miR172b-3p	AT3G08845.1|gene=AT3G08845	0.5	-1	1	21	570	590	AGAAUCUUGAUGAUGCUGCAU	::::::::::::::.::::::	AUGCAGCAUCAUCAGGAUUCU	Cleavage		1
ath-miR172c	AT3G08845.1|gene=AT3G08845	0.5	-1	1	21	570	590	AGAAUCUUGAUGAUGCUGCAG	:::::::::::::.::::::	AUGCAGCAUCAUCAGGAUUCU	Cleavage		1
ath-miR172d-3p	AT3G08845.1|gene=AT3G08845	0.5	-1	1	21	570	590	AGAAUCUUGAUGAUGCUGCAG	:::::::::::::.::::::	AUGCAGCAUCAUCAGGAUUCU	Cleavage		1
ath-miR414	Evolinc_SR_tID_00057544|gene=Evolinc_SR_gID_054569	0.5	-1	1	21	17	37	UCAUCUUCAUCAUCAUCGUCA	:::.:::::::::::::::::	UGAUGAUGAUGAUGAAGAUGA	Cleavage		1
ath-miR420	Evolinc_SR_tID_00014694|gene=Evolinc_SR_gID_014046	0.5	-1	1	21	405	425	UAAACUAAUCACGGAAAUGCA	:::::::::::::.:::::	ACCAUUUCCGUGAUUGGUUUA	Cleavage		1
ath-miR5020c	Evolinc_SR_tID_00047124|gene=Evolinc_SR_gID_044647	0.5	-1	1	21	668	688	UGGCAUGGAAGAAGGUGAGAC	::::::::::::.:::::::	UUCUCACCUUCUUUCAUGCCA	Cleavage		1
ath-miR5021	Evolinc_SR_tID_00010429|gene=Evolinc_SR_gID_010006	0.5	-1	1	20	92	111	UGAGAAGAAGAAGAAGAAAA	::::::::::::::::::.:	UUUUCUUCUUCUUCUUCUUA	Cleavage		1
ath-miR5643a	Evolinc_SR_tID_00059741|gene=Evolinc_SR_gID_056588	0.5	-1	1	21	30	50	AGGCUUUUAAGAUCUGGUUGC	::::::.::::::::::::::	GCAACCGGAUCUUAAAAGCCU	Cleavage		2
ath-miR5643a	Evolinc_SR_tID_00059713|gene=Evolinc_SR_gID_056561	0.5	-1	1	21	205	225	AGGCUUUUAAGAUCUGGUUGC	::::::.::::::::::::::	GCAACCGGAUCUUAAAAGCCU	Cleavage		2
ath-miR5643a	Evolinc_SR_tID_00059778|gene=Evolinc_SR_gID_056625	0.5	-1	1	21	186	206	AGGCUUUUAAGAUCUGGUUGC	::::::.::::::::::::::	GCAACCGGAUCUUAAAAGCCU	Cleavage		2
ath-miR5643a	Evolinc_SR_tID_00059821|gene=Evolinc_SR_gID_056666	0.5	-1	1	21	21	41	AGGCUUUUAAGAUCUGGUUGC	::::::.::::::::::::::	GCAACCGGAUCUUAAAAGCCU	Cleavage		2
ath-miR5643a	Evolinc_SR_tID_00059821|gene=Evolinc_SR_gID_056666	0.5	-1	1	21	199	219	AGGCUUUUAAGAUCUGGUUGC	::::::.::::::::::::::	GCAACCGGAUCUUAAAAGCCU	Cleavage		2
ath-miR5643b	Evolinc_SR_tID_00059741|gene=Evolinc_SR_gID_056588	0.5	-1	1	21	30	50	AGGCUUUUAAGAUCUGGUUGC	::::::.::::::::::::::	GCAACCGGAUCUUAAAAGCCU	Cleavage		2
ath-miR5643b	Evolinc_SR_tID_00059713|gene=Evolinc_SR_gID_056561	0.5	-1	1	21	205	225	AGGCUUUUAAGAUCUGGUUGC	::::::.::::::::::::::	GCAACCGGAUCUUAAAAGCCU	Cleavage		2
ath-miR5643b	Evolinc_SR_tID_00059778|gene=Evolinc_SR_gID_056625	0.5	-1	1	21	186	206	AGGCUUUUAAGAUCUGGUUGC	::::::.::::::::::::::	GCAACCGGAUCUUAAAAGCCU	Cleavage		2
ath-miR5643b	Evolinc_SR_tID_00059821|gene=Evolinc_SR_gID_056666	0.5	-1	1	21	21	41	AGGCUUUUAAGAUCUGGUUGC	::::::.::::::::::::::	GCAACCGGAUCUUAAAAGCCU	Cleavage		2
ath-miR5643b	Evolinc_SR_tID_00059821|gene=Evolinc_SR_gID_056666	0.5	-1	1	21	199	219	AGGCUUUUAAGAUCUGGUUGC	::::::.::::::::::::::	GCAACCGGAUCUUAAAAGCCU	Cleavage		2
ath-miR5653	Evolinc_SR_tID_00051433|gene=Evolinc_SR_gID_048777	0.5	-1	1	24	157	180	UGGGUUGAGUUGAGUUGAGUUGGC	:.:::::::::::::.::::::::	GUCAACUCAACUCAAUUCAACCCA	Cleavage		1
ath-miR8177	Evolinc_SR_tID_00011012|gene=Evolinc_SR_gID_010575	0.5	-1	1	22	685	706	GUGUGAUGAUGUGUCAUUUAUA	:::::::::.::::::::::::	UAUAAAUGAUACAUCAUCACAC	Cleavage		1
ath-miR8178	Evolinc_SR_tID_00014165|gene=Evolinc_SR_gID_013544	0.5	-1	1	21	937	957	UAACAGAGUAAUUGUACAGUG	::::::::::.::::::::	AUCUGUACAAUUGCUCUGUUA	Cleavage		1
ath-miR8180	Evolinc_SR_tID_00062374|gene=Evolinc_SR_gID_059066	0.5	-1	1	19	261	279	UGCGGUGCGGGAGAAGUGC	::::::::::::.::::::	GCACUUCUCCCGUACCGCA	Cleavage		1
ath-miR828	AT3G25795.1|gene=AT3G25795	0.5	-1	1	22	876	897	UCUUGCUUAAAUGAGUAUUCCA	::::::::::::::.:::::::	UGGAAUACUCAUUUGAGCAAGA	Cleavage		1
ath-miR172e-3p	AT3G08845.1|gene=AT3G08845	1	-1	1	21	570	590	GGAAUCUUGAUGAUGCUGCAU	::::::::::::::.:::::.	AUGCAGCAUCAUCAGGAUUCU	Cleavage		1
ath-miR395a	Evolinc_SR_tID_00002490|gene=Evolinc_SR_gID_002426	1	-1	1	21	22	42	CUGAAGUGUUUGGGGGAACUC	:::::::.:.:::::::::::	GAGUUCCUCUAAACACUUCAG	Cleavage		1
ath-miR395d	Evolinc_SR_tID_00002490|gene=Evolinc_SR_gID_002426	1	-1	1	21	22	42	CUGAAGUGUUUGGGGGAACUC	:::::::.:.:::::::::::	GAGUUCCUCUAAACACUUCAG	Cleavage		1
ath-miR395e	Evolinc_SR_tID_00002490|gene=Evolinc_SR_gID_002426	1	-1	1	21	22	42	CUGAAGUGUUUGGGGGAACUC	:::::::.:.:::::::::::	GAGUUCCUCUAAACACUUCAG	Cleavage		1
ath-miR5021	Evolinc_SR_tID_00002737|gene=Evolinc_SR_gID_002666	1	-1	1	20	124	143	UGAGAAGAAGAAGAAGAAAA	:::::::::::::.::::.:	UUUUCUUCUUCUUUUUCUUA	Cleavage		1
ath-miR5021	Evolinc_SR_tID_00011413|gene=Evolinc_SR_gID_010969	1	-1	1	20	1267	1286	UGAGAAGAAGAAGAAGAAAA	::::.:::::::::::::.:	UUUUUUUCUUCUUCUUCUUA	Cleavage		2
ath-miR5645c	Evolinc_SR_tID_00025965|gene=Evolinc_SR_gID_024814	1	-1	1	21	616	636	AACCUAUUUAACGACAUGACU	: :::: ::::::::::::::	ACUCAUAUCGUUAAAUAGGUU	Cleavage		1
ath-miR5666	Evolinc_SR_tID_00004896|gene=Evolinc_SR_gID_004646	1	-1	1	21	328	348	AUGGGACAUCGAGCAUUUAAU	::::::::.:.::::::::::	AUUAAAUGUUUGAUGUCCCAU	Cleavage		1
ath-miR156h	AT1G05793.1|gene=AT1G05793	1.5	-1	1	20	196	215	UGACAGAAGAAAGAGAGCAC	: ::::::::.::::::::	UUCCUCUCUUUUUUCUGUCA	Cleavage		1
ath-miR161.2	Evolinc_SR_tID_00008818|gene=Evolinc_SR_gID_008438	1.5	-1	1	21	778	798	UCAAUGCAUUGAAAGUGACUA	.::...::::::::::::::	CGGUUGUUUUCAAUGCAUUGA	Cleavage		4
ath-miR1886.3	Evolinc_SR_tID_00065303|gene=Evolinc_SR_gID_061902	1.5	-1	1	21	191	211	AAUUAAAGAUUUCAUCUUACU	.:::::::::::::::::	AACGAGAUGAAAUCUUUAAUU	Cleavage		1
ath-miR1888a	Evolinc_SR_tID_00071341|gene=Evolinc_SR_gID_067538	1.5	-1	1	21	55	75	UAAGUUAAGAUUUGUGAAGAA	: : :::::::::::::.:::	UCCGUCACAAAUCUUAAUUUA	Cleavage		1
ath-miR395b	Evolinc_SR_tID_00002490|gene=Evolinc_SR_gID_002426	1.5	-1	1	21	22	42	CUGAAGUGUUUGGGGGGACUC	::::.::.:.:::::::::::	GAGUUCCUCUAAACACUUCAG	Cleavage		1
ath-miR395c	Evolinc_SR_tID_00002490|gene=Evolinc_SR_gID_002426	1.5	-1	1	21	22	42	CUGAAGUGUUUGGGGGGACUC	::::.::.:.:::::::::::	GAGUUCCUCUAAACACUUCAG	Cleavage		1
ath-miR395f	Evolinc_SR_tID_00002490|gene=Evolinc_SR_gID_002426	1.5	-1	1	21	22	42	CUGAAGUGUUUGGGGGGACUC	::::.::.:.:::::::::::	GAGUUCCUCUAAACACUUCAG	Cleavage		1
ath-miR414	Evolinc_SR_tID_00048529|gene=Evolinc_SR_gID_045978	1.5	-1	1	21	777	797	UCAUCUUCAUCAUCAUCGUCA	:::::::: ::::::::::	GAACGAUGAUAAUGAAGAUGA	Translation		1
ath-miR5020a	Evolinc_SR_tID_00047124|gene=Evolinc_SR_gID_044647	1.5	-1	1	21	663	683	UGGAAGAAGGUGAGACUUGCA	::::: ::::::::::::.::	UGCAAUUCUCACCUUCUUUCA	Cleavage		1
ath-miR5020a	Evolinc_SR_tID_00019698|gene=Evolinc_SR_gID_018842	1.5	-1	1	21	1785	1805	UGGAAGAAGGUGAGACUUGCA	::::: ::::::::::::.::	UGCAAUUCUCACCUUCUUUCA	Cleavage		1
ath-miR5020c	Evolinc_SR_tID_00019698|gene=Evolinc_SR_gID_018842	1.5	-1	1	21	1790	1810	UGGCAUGGAAGAAGGUGAGAC	::::::::::::.::::::	UUCUCACCUUCUUUCAUGCCU	Cleavage		1
ath-miR5021	Evolinc_SR_tID_00010433|gene=Evolinc_SR_gID_010010	1.5	-1	1	20	86	105	UGAGAAGAAGAAGAAGAAAA	::::::::::::::::::.	UUUUCUUCUUCUUCUUCUUC	Cleavage		1
ath-miR5021	Evolinc_SR_tID_00055077|gene=Evolinc_SR_gID_052190	1.5	-1	1	20	365	384	UGAGAAGAAGAAGAAGAAAA	::::::::::::::::::.	UUUUCUUCUUCUUCUUCUUC	Cleavage		1
ath-miR5645a	Evolinc_SR_tID_00019126|gene=Evolinc_SR_gID_018328	1.5	-1	1	20	798	817	AUUUGAGUCAUGUCGUUAAG	::::::::::::::: ::::	CUUAACGACAUGACUGAAAU	Cleavage		1
ath-miR5645b	Evolinc_SR_tID_00019126|gene=Evolinc_SR_gID_018328	1.5	-1	1	20	798	817	AUUUGAGUCAUGUCGUUAAG	::::::::::::::: ::::	CUUAACGACAUGACUGAAAU	Cleavage		1
ath-miR5645c	Evolinc_SR_tID_00019126|gene=Evolinc_SR_gID_018328	1.5	-1	1	21	498	518	AACCUAUUUAACGACAUGACU	::::::::::::: :::::::	AGUCAUGUCGUUACAUAGGUU	Cleavage		1
ath-miR5645d	Evolinc_SR_tID_00019126|gene=Evolinc_SR_gID_018328	1.5	-1	1	20	798	817	AUUUGAGUCAUGUCGUUAAG	::::::::::::::: ::::	CUUAACGACAUGACUGAAAU	Cleavage		1
ath-miR5645e	Evolinc_SR_tID_00019126|gene=Evolinc_SR_gID_018328	1.5	-1	1	20	798	817	AUUUGAGUCAUGUCGUUAAG	::::::::::::::: ::::	CUUAACGACAUGACUGAAAU	Cleavage		1
ath-miR5645f	Evolinc_SR_tID_00019126|gene=Evolinc_SR_gID_018328	1.5	-1	1	20	798	817	AUUUGAGUCAUGUCGUUAAG	::::::::::::::: ::::	CUUAACGACAUGACUGAAAU	Cleavage		1
ath-miR5653	Evolinc_SR_tID_00002737|gene=Evolinc_SR_gID_002666	1.5	-1	1	24	724	747	UGGGUUGAGUUGAGUUGAGUUGGC	.::: ::::::::::::::.::	AGUAACCCAACUCAACUCAACUCA	Cleavage		1
ath-miR5658	Evolinc_SR_tID_00060396|gene=Evolinc_SR_gID_057172	1.5	-1	1	21	174	194	AUGAUGAUGAUGAUGAUGAAA	:::.::::::::::::::::	UUUUAUCAUCAUCAUCAUCAG	Cleavage		1
ath-miR8166	Evolinc_SR_tID_00072296|gene=Evolinc_SR_gID_068452	1.5	-1	1	22	1170	1191	AGAGAGUGUAGAAAGUUUCUCA	::::::::::: ::::::::::	UGAGAAACUUUAUACACUCUCU	Translation		1
ath-miR8172	Evolinc_SR_tID_00062955|gene=Evolinc_SR_gID_059633	1.5	-1	1	21	11	31	AUGGAUCAUCUAGAUGGAGAU	::::::::: :::::::::::	AUCUCCAUCCAGAUGAUCCAU	Cleavage		1
ath-miR8174	Evolinc_SR_tID_00024344|gene=Evolinc_SR_gID_023298	1.5	-1	1	21	354	374	AUGUGUAUAGGGAAGCUAAUC	::::::. :::::::::::::	GAUUAGUCUCCCUAUACACAU	Cleavage		1
ath-miR822-3p	Evolinc_SR_tID_00008001|gene=Evolinc_SR_gID_007642	1.5	-1	1	21	68	88	UGUGCAAAUGCUUUCUACAGG	:::::::: ::::::::::	UAUGUAGAAAACAUUUGCACA	Translation		1
ath-miR829-5p	Evolinc_SR_tID_00012294|gene=Evolinc_SR_gID_011806	1.5	-1	1	21	160	180	ACUUUGAAGCUUUGAUUUGAA	::.:.:::::::.::::::::	UUUAGAUCAAAGUUUCAAAGU	Cleavage		1
ath-miR847	AT2G06765.1|gene=AT2G06765	1.5	-1	1	21	408	428	UCACUCCUCUUCUUCUUGAUG	.: .:::::::::::::::::	UAAUAAGAAGAAGAGGAGUGA	Cleavage		1
ath-miR854a	AT4G04535.1|gene=AT4G04535	1.5	-1	1	21	610	630	GAUGAGGAUAGGGAGGAGGAG	::.:::::.:::::.:::::	AUCUUCCUCUCUAUCUUCAUC	Cleavage		1
ath-miR854b	AT4G04535.1|gene=AT4G04535	1.5	-1	1	21	610	630	GAUGAGGAUAGGGAGGAGGAG	::.:::::.:::::.:::::	AUCUUCCUCUCUAUCUUCAUC	Cleavage		1
ath-miR854c	AT4G04535.1|gene=AT4G04535	1.5	-1	1	21	610	630	GAUGAGGAUAGGGAGGAGGAG	::.:::::.:::::.:::::	AUCUUCCUCUCUAUCUUCAUC	Cleavage		1
ath-miR854d	AT4G04535.1|gene=AT4G04535	1.5	-1	1	21	610	630	GAUGAGGAUAGGGAGGAGGAG	::.:::::.:::::.:::::	AUCUUCCUCUCUAUCUUCAUC	Cleavage		1
ath-miR854e	AT4G04535.1|gene=AT4G04535	1.5	-1	1	21	610	630	GAUGAGGAUAGGGAGGAGGAG	::.:::::.:::::.:::::	AUCUUCCUCUCUAUCUUCAUC	Cleavage		1
ath-miR855	Evolinc_SR_tID_00051180|gene=Evolinc_SR_gID_048542	1.5	-1	1	22	1072	1093	AGCAAAAGCUAAGGAAAAGGAA	::::::::::::::::::: ::	UUCCUUUUCCUUAGCUUUUUCU	Cleavage		1
ath-miR863-3p	AT4G13495.1|gene=AT4G13495	1.5	-1	1	21	711	731	UUGAGAGCAACAAGACAUAAU	::::::::::::: ::::::	CUUAUGUCUUGUUGAUCUCAA	Cleavage		1
ath-miR863-3p	AT4G13495.2|gene=AT4G13495	1.5	-1	1	21	745	765	UUGAGAGCAACAAGACAUAAU	::::::::::::: ::::::	CUUAUGUCUUGUUGAUCUCAA	Cleavage		1
ath-miR868-5p	Evolinc_SR_tID_00005178|gene=Evolinc_SR_gID_004915	1.5	-1	1	21	480	500	UCAUGUCGUAAUAGUAGUCAC	::::: :.:::::::::::::	GUGACAAUUAUUACGACAUGA	Cleavage		1
ath-miR156h	Evolinc_SR_tID_00016472|gene=Evolinc_SR_gID_015766	2	-1	1	20	167	186	UGACAGAAGAAAGAGAGCAC	::.:.:::::::::::::	UUGUUUUCUUUCUUCUGUCU	Cleavage		1
ath-miR156h	AT1G09577.1|gene=AT1G09577	2	-1	1	20	264	283	UGACAGAAGAAAGAGAGCAC	: ::.:::::::::::::.	CUUCUUUCUUUCUUCUGUCG	Cleavage		1
ath-miR156i	Evolinc_SR_tID_00072562|gene=Evolinc_SR_gID_068706	2	-1	1	20	1542	1561	UGACAGAAGAGAGAGAGCAG	.::.:.:.::::::::::.:	UUGUUUUUUCUCUUCUGUUA	Cleavage		2
ath-miR156i	Evolinc_SR_tID_00034465|gene=Evolinc_SR_gID_032922	2	-1	1	20	201	220	UGACAGAAGAGAGAGAGCAG	:.:::::::::::::::.	UAGUUCUCUCUCUUCUGUCG	Cleavage		1
ath-miR156i	AT1G05793.1|gene=AT1G05793	2	-1	1	20	196	215	UGACAGAAGAGAGAGAGCAG	.: ::::::.:.::::::::	UUCCUCUCUUUUUUCUGUCA	Cleavage		1
ath-miR156j	Evolinc_SR_tID_00034465|gene=Evolinc_SR_gID_032922	2	-1	1	20	201	220	UGACAGAAGAGAGAGAGCAC	:.:::::::::::::::.	UAGUUCUCUCUCUUCUGUCG	Cleavage		1
ath-miR156j	Evolinc_SR_tID_00072562|gene=Evolinc_SR_gID_068706	2	-1	1	20	1542	1561	UGACAGAAGAGAGAGAGCAC	::.:.:.::::::::::.:	UUGUUUUUUCUCUUCUGUUA	Cleavage		2
ath-miR156j	AT1G05793.1|gene=AT1G05793	2	-1	1	20	196	215	UGACAGAAGAGAGAGAGCAC	: ::::::.:.::::::::	UUCCUCUCUUUUUUCUGUCA	Cleavage		1
ath-miR161.2	Evolinc_SR_tID_00008818|gene=Evolinc_SR_gID_008438	2	-1	1	21	559	579	UCAAUGCAUUGAAAGUGACUA	:.:.::::::::::::::	GGUUUAUUUUCAAUGCAUUGA	Cleavage		4
ath-miR173-5p	AT2G27400.1|gene=AT2G27400	2	-1	1	22	367	388	UUCGCUUGCAGAGAGAAAUCAC	:::::::.::::: ::::::::	GUGAUUUUUCUCUACAAGCGAA	Cleavage		1
ath-miR173-5p	AT2G39681.1|gene=AT2G39681	2	-1	1	22	406	427	UUCGCUUGCAGAGAGAAAUCAC	:::::::.::::: ::::::::	GUGAUUUUUCUCUCCAAGCGAA	Cleavage		1
ath-miR1886.2	Evolinc_SR_tID_00067284|gene=Evolinc_SR_gID_063758	2	-1	1	21	21	41	UGAGAUGAAAUCUUUGAUUGG	.::::::: :::::::::.:	AUAAUCAAAAAUUUCAUCUUA	Cleavage		1
ath-miR1886.3	Evolinc_SR_tID_00019844|gene=Evolinc_SR_gID_018980	2	-1	1	21	1999	2019	AAUUAAAGAUUUCAUCUUACU	:::: :::::.::::::.::	UGUAAUAUGAAGUCUUUAGUU	Cleavage		2
ath-miR2112-3p	Evolinc_SR_tID_00022963|gene=Evolinc_SR_gID_021971	2	-1	1	21	111	131	CUUUAUAUCCGCAUUUGCGCA	:::::::::::::::::	CUACCAAAUGCGGAUAUAAAG	Cleavage		1
ath-miR2937	Evolinc_SR_tID_00016886|gene=Evolinc_SR_gID_016170	2	-1	1	21	194	214	AUAAGAGCUGUUGAAGGAGUC	:::.:::::::.:::::::	CACUUCUUCAACGGCUCUUAC	Cleavage		1
ath-miR400	Evolinc_SR_tID_00056456|gene=Evolinc_SR_gID_053519	2	-1	1	21	70	90	UAUGAGAGUAUUAUAAGUCAC	:: ::::::::.:.:::::	AAGAAUUAUAAUAUUUUCAUA	Cleavage		1
ath-miR401	Evolinc_SR_tID_00024689|gene=Evolinc_SR_gID_023628	2	-1	1	21	795	815	CGAAACUGGUGUCGACCGACA	::::: ::::::::::::::	UGUCGACCGACACCAGUUUCG	Cleavage		1
ath-miR401	Evolinc_SR_tID_00051639|gene=Evolinc_SR_gID_048980	2	-1	1	21	1929	1949	CGAAACUGGUGUCGACCGACA	:::: :::::::::::::::	UGUCAAUCGACACCAGUUUCG	Cleavage		1
ath-miR417	Evolinc_SR_tID_00035173|gene=Evolinc_SR_gID_033480	2	-1	1	21	1301	1321	GAAGGUAGUGAAUUUGUUCGA	:.:::::::::.::::::	AAGGACAAAUUCAUUACCUUG	Cleavage		1
ath-miR418	Evolinc_SR_tID_00063803|gene=Evolinc_SR_gID_060456	2	-1	1	21	79	99	UAAUGUGAUGAUGAACUGACC	::::::.:::::::: :::	UAUCAGUUUAUCAUCACUUUA	Cleavage		1
ath-miR4245	Evolinc_SR_tID_00059344|gene=Evolinc_SR_gID_056246	2	-1	1	21	1299	1319	ACAAAGUUUUAUACUGACAAU	: : :: ::::::::::::::	AGUUUCUGUAUAAAACUUUGU	Cleavage		1
ath-miR447a-3p	AT5G05905.1|gene=AT5G05905	2	-1	1	22	184	205	UUGGGGACGAGAUGUUUUGUUG	::::: :: :::::::::::::	CAACACAAGAUCUCGUCCCCAA	Cleavage		1
ath-miR447b	AT5G05905.1|gene=AT5G05905	2	-1	1	22	184	205	UUGGGGACGAGAUGUUUUGUUG	::::: :: :::::::::::::	CAACACAAGAUCUCGUCCCCAA	Cleavage		1
ath-miR5016	Evolinc_SR_tID_00047652|gene=Evolinc_SR_gID_045148	2	-1	1	21	319	339	UUCUUGUGGAUUCCUUGGAAA	::::.:::::::::...:::	GUUCCGAGGAAUCCAUGGGAA	Cleavage		1
ath-miR5020c	Evolinc_SR_tID_00052900|gene=Evolinc_SR_gID_050114	2	-1	1	21	787	807	UGGCAUGGAAGAAGGUGAGAC	:::: :.:::::::::::::.	GUCUAAUCUUCUUCCAUGCCG	Cleavage		1
ath-miR5632-3p	Evolinc_SR_tID_00043144|gene=Evolinc_SR_gID_040896	2	-1	1	21	143	163	UUGGAUUUAUAGUUGGAUAAG	: :::::::.: :::::::::	CCUAUCCAAUUUUAAAUCCAA	Translation		1
ath-miR5634	Evolinc_SR_tID_00004921|gene=Evolinc_SR_gID_004669	2	-1	1	21	132	152	AGGGACUUUGUGAAUUUAGGG	:..:.:::::.:.::::::::	CUUUGAAUUCGCGAAGUCCCU	Cleavage		1
ath-miR5640	Evolinc_SR_tID_00000372|gene=Evolinc_SR_gID_000353	2	-1	1	21	224	244	UGAGAGAAGGAAUUAGAUUCA	:: ::::::::.::.:::::	GGACUCUAAUUCUUUUUCUCA	Cleavage		1
ath-miR5643a	Evolinc_SR_tID_00059741|gene=Evolinc_SR_gID_056588	2	-1	1	21	208	228	AGGCUUUUAAGAUCUGGUUGC	.::::.:::::::::: :::	AUAACCGGAUCUUAAAAACCU	Cleavage		2
ath-miR5643a	Evolinc_SR_tID_00059713|gene=Evolinc_SR_gID_056561	2	-1	1	21	28	48	AGGCUUUUAAGAUCUGGUUGC	::::...:::.::::::::::	GCAAUUGGAUUUUAAAAGCCU	Cleavage		2
ath-miR5643b	Evolinc_SR_tID_00059741|gene=Evolinc_SR_gID_056588	2	-1	1	21	208	228	AGGCUUUUAAGAUCUGGUUGC	.::::.:::::::::: :::	AUAACCGGAUCUUAAAAACCU	Cleavage		2
ath-miR5643b	Evolinc_SR_tID_00059713|gene=Evolinc_SR_gID_056561	2	-1	1	21	28	48	AGGCUUUUAAGAUCUGGUUGC	::::...:::.::::::::::	GCAAUUGGAUUUUAAAAGCCU	Cleavage		2
ath-miR5645c	Evolinc_SR_tID_00013645|gene=Evolinc_SR_gID_013072	2	-1	1	21	6	26	AACCUAUUUAACGACAUGACU	:::::: :::::::::::::	AGUCAUAACGUUAAAUAGGUU	Cleavage		1
ath-miR5646	Evolinc_SR_tID_00006447|gene=Evolinc_SR_gID_006138	2	-1	1	20	84	103	GUUCGAGGCACGUUGGGAGG	.:.::::::::..::::::	AUUUCCAACGUGUUUCGAAC	Cleavage		1
ath-miR5651	Evolinc_SR_tID_00050897|gene=Evolinc_SR_gID_048272	2	-1	1	21	156	176	UUGUGCGGUUCAAAUAGUAAC	::::.:::::::::.:.:::.	GUUAUUAUUUGAACUGUACAG	Cleavage		1
ath-miR5662	Evolinc_SR_tID_00020288|gene=Evolinc_SR_gID_019397	2	-1	1	20	462	481	AGAGGUGACCAUUGGAGAUG	::::::::.::::...::::	CAUCUCCAGUGGUUGUCUCU	Cleavage		1
ath-miR5663-3p	Evolinc_SR_tID_00067064|gene=Evolinc_SR_gID_063559	2	-1	1	21	42	62	UGAGAAUGCAAAUCCUUAGCU	:::: ::::::.:::.:::	UUCUAAAGAUUUGUAUUUUCA	Cleavage		1
ath-miR5663-3p	Evolinc_SR_tID_00043498|gene=Evolinc_SR_gID_041244	2	-1	1	21	393	413	UGAGAAUGCAAAUCCUUAGCU	::: : :::::::::::::	GUCUAUGUAUUUGCAUUCUCA	Cleavage		1
ath-miR5666	Evolinc_SR_tID_00002792|gene=Evolinc_SR_gID_002720	2	-1	1	21	72	92	AUGGGACAUCGAGCAUUUAAU	: :.::::::.:::::..:::	AAUGAAUGCUUGAUGUUUCAU	Cleavage		1
ath-miR5998a	Evolinc_SR_tID_00041931|gene=Evolinc_SR_gID_039787	2	-1	1	21	158	178	ACAGUUUGUGUUUUGUUUUGU	:.::::::::: ::::.::::	AUAAAACAAAAAACAAGCUGU	Translation		1
ath-miR5998a	Evolinc_SR_tID_00001923|gene=Evolinc_SR_gID_001872	2	-1	1	21	45	65	ACAGUUUGUGUUUUGUUUUGU	:::.::::.:::.:::.:::	UCAAGACAAGACAUAAAUUGU	Cleavage		1
ath-miR5998a	Evolinc_SR_tID_00060546|gene=Evolinc_SR_gID_057315	2	-1	1	21	81	101	ACAGUUUGUGUUUUGUUUUGU	:::::::::::: :::.:::	UCAAAACAAAACAGAAAUUGU	Cleavage		1
ath-miR5998b	Evolinc_SR_tID_00041931|gene=Evolinc_SR_gID_039787	2	-1	1	21	158	178	ACAGUUUGUGUUUUGUUUUGU	:.::::::::: ::::.::::	AUAAAACAAAAAACAAGCUGU	Translation		1
ath-miR5998b	Evolinc_SR_tID_00001923|gene=Evolinc_SR_gID_001872	2	-1	1	21	45	65	ACAGUUUGUGUUUUGUUUUGU	:::.::::.:::.:::.:::	UCAAGACAAGACAUAAAUUGU	Cleavage		1
ath-miR5998b	Evolinc_SR_tID_00060546|gene=Evolinc_SR_gID_057315	2	-1	1	21	81	101	ACAGUUUGUGUUUUGUUUUGU	:::::::::::: :::.:::	UCAAAACAAAACAGAAAUUGU	Cleavage		1
ath-miR773a	Evolinc_SR_tID_00054004|gene=Evolinc_SR_gID_051156	2	-1	1	21	330	350	UUUGCUUCCAGCUUUUGUCUC	: :::::::::::: .:::::	GCGACAAAAGCUGGCGGCAAA	Cleavage		1
ath-miR8177	Evolinc_SR_tID_00010168|gene=Evolinc_SR_gID_009750	2	-1	1	22	118	139	GUGUGAUGAUGUGUCAUUUAUA	:: :.::::::::::::::.:	UAAAGAUGACACAUCAUCAUAG	Cleavage		1
ath-miR8180	Evolinc_SR_tID_00036153|gene=Evolinc_SR_gID_034369	2	-1	1	19	192	210	UGCGGUGCGGGAGAAGUGC	::::::::: ::.::::::	GCACUUCUCGCGUACCGCA	Translation		1
ath-miR823	Evolinc_SR_tID_00056362|gene=Evolinc_SR_gID_053426	2	-1	1	21	279	299	UGGGUGGUGAUCAUAUAAGAU	: :.:::::::::.:::::	UCCAUGUAUGAUCACUACCCA	Cleavage		1
ath-miR829-3p.1	Evolinc_SR_tID_00034872|gene=Evolinc_SR_gID_033205	2	-1	1	24	279	303	AGCUCUGAUACCAA-AUGAUGGAAU	:: :::::: ::::::::::::::	CUUGCAUCAUCUUGGUAUCAGAGCU	Cleavage		1
ath-miR829-3p.2	Evolinc_SR_tID_00059189|gene=Evolinc_SR_gID_056098	2	-1	1	21	1044	1064	CAAAUUAAAGCUUCAAGGUAG	:.:::::: ::::::::::	GCAUCUUGAAUCUUUAAUUUG	Translation		1
ath-miR830-3p	Evolinc_SR_tID_00045544|gene=Evolinc_SR_gID_043219	2	-1	1	21	8	28	UAACUAUUUUGAGAAGAAGUG	.:::::.:.:::::.::::	GUUUUCUUUUUAAAAUGGUUA	Cleavage		1
ath-miR832-3p	Evolinc_SR_tID_00006602|gene=Evolinc_SR_gID_006291	2	-1	1	21	142	162	UUGAUUCCCAAUCCAAGCAAG	.:::.::::::::::::: ::	UUUGUUUGGAUUGGGAAUAAA	Cleavage		1
ath-miR835-3p	AT5G05835.1|gene=AT5G05835	2	-1	1	21	153	173	UGGAGAAGAUACGCAAGAAAG	.:::::: :::.::::::.::	UUUUCUUCCGUGUCUUCUUCA	Cleavage		1
ath-miR855	Evolinc_SR_tID_00019826|gene=Evolinc_SR_gID_018963	2	-1	1	22	2370	2391	AGCAAAAGCUAAGGAAAAGGAA	:::.::::::::: ::::::::	UUCUUUUUCCUUACCUUUUGCU	Cleavage		1
ath-miR855	Evolinc_SR_tID_00005612|gene=Evolinc_SR_gID_005326	2	-1	1	22	380	401	AGCAAAAGCUAAGGAAAAGGAA	: :: :::::::::.:::::.:	UGCCAUUUCCUUAGUUUUUGUU	Cleavage		1
ath-miR863-3p	AT4G07535.1|gene=AT4G07535	2	-1	1	21	2	22	UUGAGAGCAACAAGACAUAAU	:.::::::::: :::::::	UAUGUGUCUUGUUCCUCUCAA	Cleavage		1
ath-miR864-3p	Evolinc_SR_tID_00016362|gene=Evolinc_SR_gID_015659	2	-1	1	22	36	57	UAAAGUCAAUAAUACCUUGAAG	::: ::::::::::::::	GAGCAACAUAUUAUUGACUUUA	Cleavage		1
ath-miR866-3p	Evolinc_SR_tID_00032484|gene=Evolinc_SR_gID_031091	2	-1	1	20	729	748	ACAAAAUCCGUCUUUGAAGA	:::::::: .:::::::::	ACUUCAAAGUUGGAUUUUGU	Translation		1
ath-miR869.2	Evolinc_SR_tID_00061309|gene=Evolinc_SR_gID_058033	2	-1	1	21	397	417	UCUGGUGUUGAGAUAGUUGAC	.::::::.:.::::.::::	CAUAACUAUUUUAACAUCAGA	Cleavage		1
ath-miR870-5p	Evolinc_SR_tID_00030688|gene=Evolinc_SR_gID_029359	2	-1	1	21	713	733	AAGAACAUCAAAUUAGAAUGU	: :::.: .::::::::::::	AAAUUUUUGUUUGAUGUUCUU	Cleavage		1
ath-miR156g	Evolinc_SR_tID_00034465|gene=Evolinc_SR_gID_032922	2.5	-1	1	20	201	220	CGACAGAAGAGAGUGAGCAC	:.:: :::::::::::::	UAGUUCUCUCUCUUCUGUCG	Cleavage		1
ath-miR156h	AT1G05797.1|gene=AT1G05797	2.5	-1	1	20	4	23	UGACAGAAGAAAGAGAGCAC	::.:.::::::::::::.	UUGUUUUCUUUCUUCUGUUC	Cleavage		1
ath-miR156h	Evolinc_SR_tID_00053848|gene=Evolinc_SR_gID_051013	2.5	-1	1	20	1174	1193	UGACAGAAGAAAGAGAGCAC	:: :::: ::::::::::::	GUUCUCUAUUUCUUCUGUCA	Cleavage		1
ath-miR156i	Evolinc_SR_tID_00016472|gene=Evolinc_SR_gID_015766	2.5	-1	1	20	167	186	UGACAGAAGAGAGAGAGCAG	.::.:.:::.:::::::::	UUGUUUUCUUUCUUCUGUCU	Cleavage		1
ath-miR156j	Evolinc_SR_tID_00016472|gene=Evolinc_SR_gID_015766	2.5	-1	1	20	167	186	UGACAGAAGAGAGAGAGCAC	::.:.:::.:::::::::	UUGUUUUCUUUCUUCUGUCU	Cleavage		1
ath-miR156j	Evolinc_SR_tID_00004821|gene=Evolinc_SR_gID_004586	2.5	-1	1	20	1101	1120	UGACAGAAGAGAGAGAGCAC	::.:.:::::.:::::::	AUGUUUUCUCUUUUCUGUCU	Cleavage		2
ath-miR157d	Evolinc_SR_tID_00007847|gene=Evolinc_SR_gID_007488	2.5	-1	1	20	297	316	UGACAGAAGAUAGAGAGCAC	::.:.:.:::::::::::	UUGUUUUUUAUCUUCUGUCU	Cleavage		1
ath-miR158a-5p	Evolinc_SR_tID_00031265|gene=Evolinc_SR_gID_029908	2.5	-1	1	21	458	478	CUUUGUCUACAAUUUUGGAAA	.::::::::::::::::	AGCGUAAAAUUGUAGACAAAG	Cleavage		1
ath-miR159a	Evolinc_SR_tID_00012915|gene=Evolinc_SR_gID_012376	2.5	-1	1	21	336	356	UUUGGAUUGAAGGGAGCUCUA	: ::.:.::::.::::::::	AAUAGUUUCCUUUAAUCCAAA	Cleavage		1
ath-miR159b-3p	Evolinc_SR_tID_00012915|gene=Evolinc_SR_gID_012376	2.5	-1	1	21	336	356	UUUGGAUUGAAGGGAGCUCUU	:: ::.:.::::.::::::::	AAUAGUUUCCUUUAAUCCAAA	Cleavage		1
ath-miR159c	Evolinc_SR_tID_00012915|gene=Evolinc_SR_gID_012376	2.5	-1	1	21	336	356	UUUGGAUUGAAGGGAGCUCCU	::.:.::::.::::::::	AAUAGUUUCCUUUAAUCCAAA	Cleavage		1
ath-miR161.1	Evolinc_SR_tID_00006431|gene=Evolinc_SR_gID_006122	2.5	-1	1	21	421	441	UGAAAGUGACUACAUCGGGGU	::: ::::::: ::::::::	CCCCAGAUGUAGCCACUUUCA	Cleavage		1
ath-miR161.2	Evolinc_SR_tID_00008818|gene=Evolinc_SR_gID_008438	2.5	-1	1	21	120	140	UCAAUGCAUUGAAAGUGACUA	:...::::::::::::::	GGUUUGUUUUCAAUGCAUUGA	Cleavage		4
ath-miR161.2	Evolinc_SR_tID_00008818|gene=Evolinc_SR_gID_008438	2.5	-1	1	21	338	358	UCAAUGCAUUGAAAGUGACUA	.: ...::::::::::::::	CGGAUGUUUUCAAUGCAUUGA	Cleavage		4
ath-miR163	Evolinc_SR_tID_00017518|gene=Evolinc_SR_gID_016787	2.5	-1	1	24	1558	1581	UUGAAGAGGACUUGGAACUUCGAU	.:::::: :::..:::::::	UGAUGAGUUCCUAGUUUUCUUCAA	Cleavage		1
ath-miR165a-3p	Evolinc_SR_tID_00020081|gene=Evolinc_SR_gID_019202	2.5	-1	1	21	1217	1237	UCGGACCAGGCUUCAUCCCCC	:::::::::..: ::::::	UUGGGAUGAAGUUUUGUCCGA	Cleavage		1
ath-miR165b	Evolinc_SR_tID_00020081|gene=Evolinc_SR_gID_019202	2.5	-1	1	21	1217	1237	UCGGACCAGGCUUCAUCCCCC	:::::::::..: ::::::	UUGGGAUGAAGUUUUGUCCGA	Cleavage		1
ath-miR167a-3p	Evolinc_SR_tID_00024154|gene=Evolinc_SR_gID_023124	2.5	-1	1	21	218	238	GAUCAUGUUCGCAGUUUCACC	:::.::::::::. :::::	UUUGAGACUGCGAAUUUGAUC	Cleavage		1
ath-miR171b-5p	Evolinc_SR_tID_00048411|gene=Evolinc_SR_gID_045872	2.5	-1	1	21	112	132	AGAUAUUAGUGCGGUUCAAUC	:::..: ::::::::::::	UCUUGGGCAGCACUAAUAUCU	Cleavage		1
ath-miR172e-3p	Evolinc_SR_tID_00069041|gene=Evolinc_SR_gID_065317	2.5	-1	1	21	718	738	GGAAUCUUGAUGAUGCUGCAU	::::: :::::.:.::::.:	UUGCAGGAUCAUUAGGAUUUC	Cleavage		1
ath-miR1886.1	Evolinc_SR_tID_00043872|gene=Evolinc_SR_gID_041614	2.5	-1	1	21	549	569	UGAGAGAAGUGAGAUGAAAUC	:: :::.::::::::.:.:::	GAAUUCGUCUCACUUUUUUCA	Cleavage		1
ath-miR1886.2	Evolinc_SR_tID_00035777|gene=Evolinc_SR_gID_034010	2.5	-1	1	21	84	104	UGAGAUGAAAUCUUUGAUUGG	..:::::::::: ::::.:.:	UUAAUCAAAGAUGUCAUUUUA	Cleavage		1
ath-miR1886.2	Evolinc_SR_tID_00030262|gene=Evolinc_SR_gID_028957	2.5	-1	1	21	270	290	UGAGAUGAAAUCUUUGAUUGG	:. ::::::: ::::::::::	CUCAUCAAAGCUUUCAUCUCA	Translation		1
ath-miR1887	AT3G08545.1|gene=AT3G08545	2.5	-1	1	21	65	85	UACUAAGUAGAGUCUAAGAGA	::::::: :::::..:::::.	UCUCUUAAACUCUGUUUAGUG	Cleavage		1
ath-miR1888a	Evolinc_SR_tID_00007892|gene=Evolinc_SR_gID_007533	2.5	-1	1	21	272	292	UAAGUUAAGAUUUGUGAAGAA	:: :::: :.:::::::::::	UUAUUCAAAGAUCUUAACUUA	Cleavage		1
ath-miR2933a	Evolinc_SR_tID_00008576|gene=Evolinc_SR_gID_008205	2.5	-1	1	22	380	401	GAAAUCGGAGAGGAAAUUCGCC	.::.::::::.:.::::::	CCUGAGUUUCCUUUUCGAUUUA	Cleavage		1
ath-miR2933a	Evolinc_SR_tID_00066502|gene=Evolinc_SR_gID_063042	2.5	-1	1	22	863	884	GAAAUCGGAGAGGAAAUUCGCC	.::::::.::.:.::::::	AUUGAAUUUUCUUUUCGAUUUG	Cleavage		1
ath-miR2933a	Evolinc_SR_tID_00050635|gene=Evolinc_SR_gID_048018	2.5	-1	1	22	319	340	GAAAUCGGAGAGGAAAUUCGCC	::::::.::::.:.::::	AGAUAAUUUCUUCUCUGGUUUC	Cleavage		1
ath-miR2933b	Evolinc_SR_tID_00008576|gene=Evolinc_SR_gID_008205	2.5	-1	1	22	380	401	GAAAUCGGAGAGGAAAUUCGCC	.::.::::::.:.::::::	CCUGAGUUUCCUUUUCGAUUUA	Cleavage		1
ath-miR2933b	Evolinc_SR_tID_00066502|gene=Evolinc_SR_gID_063042	2.5	-1	1	22	863	884	GAAAUCGGAGAGGAAAUUCGCC	.::::::.::.:.::::::	AUUGAAUUUUCUUUUCGAUUUG	Cleavage		1
ath-miR2933b	Evolinc_SR_tID_00050635|gene=Evolinc_SR_gID_048018	2.5	-1	1	22	319	340	GAAAUCGGAGAGGAAAUUCGCC	::::::.::::.:.::::	AGAUAAUUUCUUCUCUGGUUUC	Cleavage		1
ath-miR2936	Evolinc_SR_tID_00008590|gene=Evolinc_SR_gID_008219	2.5	-1	1	22	176	197	CUUGAGAGAGAGAACACAGACG	:: :: ::::.:::.:::.:::	CGCCUCUGUUUUCUUUCUUAAG	Cleavage		1
ath-miR319a	Evolinc_SR_tID_00015334|gene=Evolinc_SR_gID_014665	2.5	-1	1	21	554	574	UUGGACUGAAGGGAGCUCCCU	::::::.: :::::::::.	CUGGAGCUUCGUUCAGUCCAG	Translation		1
ath-miR319b	Evolinc_SR_tID_00015334|gene=Evolinc_SR_gID_014665	2.5	-1	1	21	554	574	UUGGACUGAAGGGAGCUCCCU	::::::.: :::::::::.	CUGGAGCUUCGUUCAGUCCAG	Translation		1
ath-miR319c	Evolinc_SR_tID_00015334|gene=Evolinc_SR_gID_014665	2.5	-1	1	21	554	574	UUGGACUGAAGGGAGCUCCUU	::::::.: :::::::::.	CUGGAGCUUCGUUCAGUCCAG	Translation		1
ath-miR3434-3p	Evolinc_SR_tID_00014670|gene=Evolinc_SR_gID_014023	2.5	-1	1	20	219	238	UCAGAGUAUCAGCCAUGUGA	.::: ::.:::::::.:::	AUACAAGGUUGAUACUUUGA	Cleavage		1
ath-miR390a-5p	AT5G57735.1|gene=AT5G57735	2.5	-1	1	21	418	438	AAGCUCAGGAGGGAUAGCGCC	::::.::::::::::::	GUUUCUAUUCCUCCUGAGCUU	Cleavage		2
ath-miR390a-5p	AT5G49615.1|gene=AT5G49615	2.5	-1	1	21	156	176	AAGCUCAGGAGGGAUAGCGCC	: :::::::.. :::::::::	GACGCUAUCUUACCUGAGCUU	Translation		2
ath-miR390b-5p	AT5G57735.1|gene=AT5G57735	2.5	-1	1	21	418	438	AAGCUCAGGAGGGAUAGCGCC	::::.::::::::::::	GUUUCUAUUCCUCCUGAGCUU	Cleavage		2
ath-miR390b-5p	AT5G49615.1|gene=AT5G49615	2.5	-1	1	21	156	176	AAGCUCAGGAGGGAUAGCGCC	: :::::::.. :::::::::	GACGCUAUCUUACCUGAGCUU	Translation		2
ath-miR393a-5p	Evolinc_SR_tID_00038982|gene=Evolinc_SR_gID_037113	2.5	-1	1	22	37	58	UCCAAAGGGAUCGCAUUGAUCC	:: ::::: ::::..::::::.	GGUUCAAUACGAUUUCUUUGGG	Cleavage		1
ath-miR393b-5p	Evolinc_SR_tID_00038982|gene=Evolinc_SR_gID_037113	2.5	-1	1	22	37	58	UCCAAAGGGAUCGCAUUGAUCC	:: ::::: ::::..::::::.	GGUUCAAUACGAUUUCUUUGGG	Cleavage		1
ath-miR398b-5p	Evolinc_SR_tID_00016009|gene=Evolinc_SR_gID_015312	2.5	-1	1	21	611	631	AGGGUUGAUAUGAGAACACAC	::::::..:::::::.::	UCAUGUUCUUGUAUCAACUCU	Cleavage		1
ath-miR398c-5p	Evolinc_SR_tID_00016009|gene=Evolinc_SR_gID_015312	2.5	-1	1	21	611	631	AGGGUUGAUAUGAGAACACAC	::::::..:::::::.::	UCAUGUUCUUGUAUCAACUCU	Cleavage		1
ath-miR405a	Evolinc_SR_tID_00057879|gene=Evolinc_SR_gID_054887	2.5	-1	1	24	901	924	AUGAGUUGGGUCUAACCCAUAACU	:::::::::::::..: :::	GACGAUGGGUUAGACCCGGCCCAU	Cleavage		1
ath-miR405b	Evolinc_SR_tID_00057879|gene=Evolinc_SR_gID_054887	2.5	-1	1	24	901	924	AUGAGUUGGGUCUAACCCAUAACU	:::::::::::::..: :::	GACGAUGGGUUAGACCCGGCCCAU	Cleavage		1
ath-miR405d	Evolinc_SR_tID_00057879|gene=Evolinc_SR_gID_054887	2.5	-1	1	24	901	924	AUGAGUUGGGUCUAACCCAUAACU	:::::::::::::..: :::	GACGAUGGGUUAGACCCGGCCCAU	Cleavage		1
ath-miR413	Evolinc_SR_tID_00052109|gene=Evolinc_SR_gID_049389	2.5	-1	1	21	132	152	AUAGUUUCUCUUGUUCUGCAC	:::::::.:::::::: :.:	UUGCAGAAUAAGAGAAAGUGU	Cleavage		1
ath-miR413	Evolinc_SR_tID_00056612|gene=Evolinc_SR_gID_053672	2.5	-1	1	21	230	250	AUAGUUUCUCUUGUUCUGCAC	::::::: ::::::::.:.:	UUGCAGAAAAAGAGAAAUUGU	Cleavage		1
ath-miR415	AT3G01095.1|gene=AT3G01095	2.5	-1	1	21	10	30	AACAGAGCAGAAACAGAACAU	:: :::::::::::.::::	CUGGGCUGUUUCUGCUUUGUU	Cleavage		2
ath-miR418	Evolinc_SR_tID_00039936|gene=Evolinc_SR_gID_038033	2.5	-1	1	21	317	337	UAAUGUGAUGAUGAACUGACC	:: ::::::::::.::::	AAACACUUCAUCAUCAUAUUA	Cleavage		1
ath-miR420	Evolinc_SR_tID_00036601|gene=Evolinc_SR_gID_034810	2.5	-1	1	21	1	21	UAAACUAAUCACGGAAAUGCA	::::::. ::::::::::.	CACAUUUCUAUGAUUAGUUUG	Cleavage		1
ath-miR4221	Evolinc_SR_tID_00068486|gene=Evolinc_SR_gID_064800	2.5	-1	1	22	1614	1635	UUUUCCUCUGUUGAAUUCUUGC	:::.: ::.:::::::::.:	AAAAGGAAUCGACAGAGGAAGA	Cleavage		1
ath-miR447a-3p	Evolinc_SR_tID_00061272|gene=Evolinc_SR_gID_058000	2.5	-1	1	22	48	69	UUGGGGACGAGAUGUUUUGUUG	:::::: ::::.::..::::	AUACAAAAGAUCUUGUUUCCAA	Cleavage		1
ath-miR447b	Evolinc_SR_tID_00061272|gene=Evolinc_SR_gID_058000	2.5	-1	1	22	48	69	UUGGGGACGAGAUGUUUUGUUG	:::::: ::::.::..::::	AUACAAAAGAUCUUGUUUCCAA	Cleavage		1
ath-miR447c-3p	AT5G05905.1|gene=AT5G05905	2.5	-1	1	22	184	205	UUGGGGACGACAUCUUUUGUUG	::::: ::::: ::::::::::	CAACACAAGAUCUCGUCCCCAA	Translation		1
ath-miR5012	Evolinc_SR_tID_00044946|gene=Evolinc_SR_gID_042657	2.5	-1	1	21	72	92	UUUUACUGCUACUUGUGUUCC	:: :.::::::.:::.:::	AAAAAAUAAGUAGUAGUGAAA	Cleavage		1
ath-miR5014a-3p	AT4G08725.1|gene=AT4G08725	2.5	-1	1	21	111	131	UUGUACAAAUUUAAGUGUACG	: :.:.:::::::::::::.	AGAAUAUUUAAAUUUGUACAG	Cleavage		1
ath-miR5014a-3p	Evolinc_SR_tID_00020231|gene=Evolinc_SR_gID_019344	2.5	-1	1	21	110	130	UUGUACAAAUUUAAGUGUACG	: ::::: :::::::::: ::	CCUACACCUAAAUUUGUAGAA	Cleavage		1
ath-miR5017-5p	Evolinc_SR_tID_00018989|gene=Evolinc_SR_gID_018197	2.5	-1	1	21	29	49	AUUUGUUACUAAUUUGGAAUG	:::. :.:::::::::::.:	AAUUUAAGAUUAGUAACAAGU	Cleavage		1
ath-miR5019	Evolinc_SR_tID_00057561|gene=Evolinc_SR_gID_054586	2.5	-1	1	21	529	549	UGUUGGGAAAGAAAAACUCUU	.::::::::::::::: :::	GAGAGUUUUUCUUUCCAAACU	Cleavage		1
ath-miR5019	Evolinc_SR_tID_00007518|gene=Evolinc_SR_gID_007169	2.5	-1	1	21	138	158	UGUUGGGAAAGAAAAACUCUU	: ::::::::.:::.::.::	AUGAGUUUUUUUUUUCCGACC	Cleavage		1
ath-miR5020b	Evolinc_SR_tID_00019698|gene=Evolinc_SR_gID_018842	2.5	-1	1	21	1791	1811	AUGGCAUGAAAGAAGGUGAGA	:::::::::::::::::::	UCUCACCUUCUUUCAUGCCUG	Cleavage		1
ath-miR5022	Evolinc_SR_tID_00006433|gene=Evolinc_SR_gID_006124	2.5	-1	1	21	302	322	GUCAUGGGGUAUGAUCGAAUG	:::: :.:::.:::::::.	AUUUCGCUUAUAUCCCAUGAU	Cleavage		1
ath-miR5023	Evolinc_SR_tID_00065000|gene=Evolinc_SR_gID_061610	2.5	-1	1	21	121	141	AUUGGUAGUGGAUAAGGGGGC	.::: ::::..:.:::::::	AUCCCAUUAUUUAUUACCAAU	Cleavage		1
ath-miR5023	Evolinc_SR_tID_00030216|gene=Evolinc_SR_gID_028911	2.5	-1	1	21	299	319	AUUGGUAGUGGAUAAGGGGGC	.:: ::::.:::::::.::	CGUCCAUUAUUCACUACCGAU	Cleavage		1
ath-miR5024-5p	Evolinc_SR_tID_00062153|gene=Evolinc_SR_gID_058854	2.5	-1	1	22	347	368	AUGACAAGGCCAAGAUAUAACA	: ::::: ::::.::::::::	UAUUAUACAUUGGUCUUGUCAU	Cleavage		1
ath-miR5025	Evolinc_SR_tID_00006118|gene=Evolinc_SR_gID_005824	2.5	-1	1	21	314	334	ACUGUAUAUAUGUAAGUGACA	: :.:::::.::::.:..:::	UAUUACUUAUAUAUGUGUAGU	Cleavage		1
ath-miR5026	Evolinc_SR_tID_00068805|gene=Evolinc_SR_gID_065098	2.5	-1	1	21	3	23	ACUCAUAAGAUCGUGACACGU	::::::::.::::: .:::::	ACGUGUCAUGAUCUCGUGAGU	Cleavage		1
ath-miR5628	Evolinc_SR_tID_00048859|gene=Evolinc_SR_gID_046292	2.5	-1	1	21	297	317	GAAAUAGCGAAGAUAUGAUUA	: ::..::::::.:.:::::.	UCAUUGUAUCUUUGUUAUUUU	Cleavage		1
ath-miR5629	Evolinc_SR_tID_00006938|gene=Evolinc_SR_gID_006600	2.5	-1	1	22	58	79	UUAGGGUAGUUAACGGAAGUUA	:.::::.::: :.::::::::	AAGCUUCUGUUUAUUACCCUAA	Translation		1
ath-miR5629	Evolinc_SR_tID_00054428|gene=Evolinc_SR_gID_051562	2.5	-1	1	22	128	149	UUAGGGUAGUUAACGGAAGUUA	.::.::::::::::..:.:	AUCUUUUCGUUAACUACUUUGA	Cleavage		1
ath-miR5633	Evolinc_SR_tID_00061236|gene=Evolinc_SR_gID_057964	2.5	-1	1	21	1020	1040	UAUGAUCAUCAGAAAACAGUG	.::::::.: :::::::::	AUUUGUUUUUUAAUGAUCAUA	Translation		1
ath-miR5634	AT5G03125.1|gene=AT5G03125	2.5	-1	1	21	153	173	AGGGACUUUGUGAAUUUAGGG	:.::::: :.::::::::..:	CUCUAAACUUACAAAGUCUUU	Cleavage		1
ath-miR5636	AT2G27400.1|gene=AT2G27400	2.5	-1	1	21	64	84	CGUAGUUGCAGAGCUUGACGG	:::::::::::::::: :::	CCGUCAAGCUCUGCAAGUACA	Cleavage		1
ath-miR5636	Evolinc_SR_tID_00012440|gene=Evolinc_SR_gID_011945	2.5	-1	1	21	106	126	CGUAGUUGCAGAGCUUGACGG	::..::.:::::::::::	AGGUUGAGUUCUGCAACUACA	Cleavage		1
ath-miR5637	Evolinc_SR_tID_00064738|gene=Evolinc_SR_gID_061358	2.5	-1	1	21	778	798	AAUGCGCAACUCUAUAUUUCC	::::: :::::::: ::::	ACAAAUACAGAGUUGCCCAUU	Cleavage		1
ath-miR5640	Evolinc_SR_tID_00015439|gene=Evolinc_SR_gID_014767	2.5	-1	1	21	126	146	UGAGAGAAGGAAUUAGAUUCA	::: :::::::.::.:::.:	GGAAACUAAUUCUUUUUCUUA	Cleavage		1
ath-miR5641	AT1G09417.1|gene=AT1G09417	2.5	-1	1	21	74	94	UGGAAGAAGAUGAUAGAAUUA	:: ::.:.::::.::::::::	UAUUUUUGUCAUUUUCUUCCA	Cleavage		1
ath-miR5641	Evolinc_SR_tID_00017275|gene=Evolinc_SR_gID_016552	2.5	-1	1	21	359	379	UGGAAGAAGAUGAUAGAAUUA	:: ::.:.::::.::::::::	UAUUUUUGUCAUUUUCUUCCA	Cleavage		1
ath-miR5641	Evolinc_SR_tID_00014400|gene=Evolinc_SR_gID_013758	2.5	-1	1	21	655	675	UGGAAGAAGAUGAUAGAAUUA	::::::::: :::::::::	CAAUUCUAUCCUCUUCUUCCU	Translation		1
ath-miR5644	Evolinc_SR_tID_00060365|gene=Evolinc_SR_gID_057143	2.5	-1	1	20	1621	1640	GUGGGUUGCGGAUAACGGUA	::: ::::::.:.::::::.	UACGGUUAUCUGUAACCCAU	Cleavage		1
ath-miR5645a	Evolinc_SR_tID_00028245|gene=Evolinc_SR_gID_026994	2.5	-1	1	20	60	78	AUUUGAGUCAUGUCGUUAAG	.::::: ::::::.::::::	UUUAAC-ACAUGAUUCAAAU	Cleavage		1
ath-miR5645b	Evolinc_SR_tID_00028245|gene=Evolinc_SR_gID_026994	2.5	-1	1	20	60	78	AUUUGAGUCAUGUCGUUAAG	.::::: ::::::.::::::	UUUAAC-ACAUGAUUCAAAU	Cleavage		1
ath-miR5645c	Evolinc_SR_tID_00017656|gene=Evolinc_SR_gID_016922	2.5	-1	1	21	407	427	AACCUAUUUAACGACAUGACU	::.::::.:: :::::::::	UGUUAUGUUGUGAAAUAGGUU	Translation		1
ath-miR5645d	Evolinc_SR_tID_00028245|gene=Evolinc_SR_gID_026994	2.5	-1	1	20	60	78	AUUUGAGUCAUGUCGUUAAG	.::::: ::::::.::::::	UUUAAC-ACAUGAUUCAAAU	Cleavage		1
ath-miR5645e	Evolinc_SR_tID_00028245|gene=Evolinc_SR_gID_026994	2.5	-1	1	20	60	78	AUUUGAGUCAUGUCGUUAAG	.::::: ::::::.::::::	UUUAAC-ACAUGAUUCAAAU	Cleavage		1
ath-miR5645f	Evolinc_SR_tID_00028245|gene=Evolinc_SR_gID_026994	2.5	-1	1	20	60	78	AUUUGAGUCAUGUCGUUAAG	.::::: ::::::.::::::	UUUAAC-ACAUGAUUCAAAU	Cleavage		1
ath-miR5646	Evolinc_SR_tID_00035177|gene=Evolinc_SR_gID_033483	2.5	-1	1	20	355	374	GUUCGAGGCACGUUGGGAGG	:::.::::::: :.::::::	CCUUCCAACGUUCUUCGAAC	Cleavage		1
ath-miR5646	Evolinc_SR_tID_00024601|gene=Evolinc_SR_gID_023546	2.5	-1	1	20	38	57	GUUCGAGGCACGUUGGGAGG	:.::::::: ::.:::::::	CUUCCCAACAUGUCUCGAAC	Translation		1
ath-miR5647	Evolinc_SR_tID_00007848|gene=Evolinc_SR_gID_007489	2.5	-1	1	21	555	575	UCAAGUUUGAUGACGAUUCCA	: ::::.::..:.:::::::.	UUGAAUUGUUGUUAAACUUGG	Cleavage		1
ath-miR5647	Evolinc_SR_tID_00039783|gene=Evolinc_SR_gID_037882	2.5	-1	1	21	641	661	UCAAGUUUGAUGACGAUUCCA	: ::::: :::::: ::::::	UUGAAUCCUCAUCACACUUGA	Cleavage		1
ath-miR5650	Evolinc_SR_tID_00006061|gene=Evolinc_SR_gID_005767	2.5	-1	1	21	231	251	UUGUUUUGGAUCUUAGAUACA	: :::::::::::.::::	UAAAGCUAAGAUCCAAGACAA	Cleavage		1
ath-miR5651	Evolinc_SR_tID_00062374|gene=Evolinc_SR_gID_059066	2.5	-1	1	21	241	261	UUGUGCGGUUCAAAUAGUAAC	::::::::::::::::::	AUUACUAUUUGAACCGCACCG	Cleavage		1
ath-miR5654-3p	Evolinc_SR_tID_00032553|gene=Evolinc_SR_gID_031150	2.5	-1	1	23	26	48	UGGAAGAUGCUUUGGGAUUUAUU	::::..:::::::::::: :	CUGAAAUUUCAAAGCAUCUUCGA	Cleavage		1
ath-miR5655	Evolinc_SR_tID_00065390|gene=Evolinc_SR_gID_061988	2.5	-1	1	21	23	43	AAGUAGACACAUAAGAAGGAG	.::::::.::::::::.:	UGUCUUCUUGUGUGUCUAUUC	Cleavage		1
ath-miR5656	Evolinc_SR_tID_00055077|gene=Evolinc_SR_gID_052190	2.5	-1	1	21	29	49	ACUGAAGUAGAGAUUGGGUUU	.:..::::.:.::.::::::	CGAUUCAAUUUUUAUUUCAGU	Cleavage		1
ath-miR5657	Evolinc_SR_tID_00031934|gene=Evolinc_SR_gID_030557	2.5	-1	1	21	179	199	UGGACAAGGUUAGAUUUGGUG	:.::::::.:.::::::..	GUCUAAAUCUGAUCUUGUCUG	Cleavage		1
ath-miR5662	Evolinc_SR_tID_00015780|gene=Evolinc_SR_gID_015091	2.5	-1	1	20	53	72	AGAGGUGACCAUUGGAGAUG	:::.:.:::::::...::::	CAUUUUCAAUGGUUGUCUCU	Cleavage		1
ath-miR5662	Evolinc_SR_tID_00044182|gene=Evolinc_SR_gID_041916	2.5	-1	1	20	978	997	AGAGGUGACCAUUGGAGAUG	::::: :::::::...::::	CAUCUGCAAUGGUUGUCUCU	Cleavage		1
ath-miR5665	Evolinc_SR_tID_00038155|gene=Evolinc_SR_gID_036303	2.5	-1	1	21	351	371	UUGGUGGACAAGAUCUGGGAU	: ::.:::::::: :::::.:	AGCCUAGAUCUUGACCACCGA	Cleavage		1
ath-miR5666	Evolinc_SR_tID_00002309|gene=Evolinc_SR_gID_002250	2.5	-1	1	21	131	151	AUGGGACAUCGAGCAUUUAAU	:::::.:::::::::::	GGAAAAUGUUCGAUGUCCCAA	Cleavage		1
ath-miR5996	Evolinc_SR_tID_00007096|gene=Evolinc_SR_gID_006754	2.5	-1	1	22	257	278	UGACAUCCAGAUAGAAGCUUUG	: ::.::::::.: :::::::	GAUAGUUUCUAUUUAGAUGUCA	Cleavage		1
ath-miR5997	Evolinc_SR_tID_00047548|gene=Evolinc_SR_gID_045049	2.5	-1	1	21	82	102	UGAAACCAAGUAGCUAAAUAG	: ::::::::.::: ::::.:	CCAUUUAGCUGCUUUGUUUUA	Cleavage		1
ath-miR5997	Evolinc_SR_tID_00035393|gene=Evolinc_SR_gID_033667	2.5	-1	1	21	252	272	UGAAACCAAGUAGCUAAAUAG	::::: .:.::::::::.:	ACAUUUAUUUGCUUGGUUUUA	Cleavage		1
ath-miR773b-3p	Evolinc_SR_tID_00070822|gene=Evolinc_SR_gID_067027	2.5	-1	1	21	71	91	UUUGAUUCCAGCUUUUGUCUC	:::::::::: :::::::	GCAACAAAAGCUGAAAUCAAA	Cleavage		1
ath-miR774a	Evolinc_SR_tID_00032145|gene=Evolinc_SR_gID_030761	2.5	-1	1	21	421	441	UUGGUUACCCAUAUGGCCAUC	:::::.: :::::.:::::	UUUGGCCGUUUGGGUGACCAA	Cleavage		1
ath-miR778	Evolinc_SR_tID_00071116|gene=Evolinc_SR_gID_067318	2.5	-1	1	21	364	384	UGGCUUGGUUUAUGUACACCG	:::: ::::::::::::.	AAGUGUUCAUAAACCAAGCUC	Cleavage		1
ath-miR780.1	Evolinc_SR_tID_00062443|gene=Evolinc_SR_gID_059132	2.5	-1	1	21	63	83	UCUAGCAGCUGUUGAGCAGGU	:: .:.:.:::::::::::	UACUAUUUAGCAGCUGCUAGA	Cleavage		1
ath-miR781a	Evolinc_SR_tID_00002818|gene=Evolinc_SR_gID_002746	2.5	-1	1	21	1127	1147	UUAGAGUUUUCUGGAUACUUA	:.:::::::.:::.:.:::..	UGAGUAUCCGGAAGAUUCUGG	Cleavage		1
ath-miR781b	Evolinc_SR_tID_00002818|gene=Evolinc_SR_gID_002746	2.5	-1	1	21	1127	1147	UUAGAGUUUUCUGGAUACUUA	:.:::::::.:::.:.:::..	UGAGUAUCCGGAAGAUUCUGG	Cleavage		1
ath-miR8165	Evolinc_SR_tID_00018843|gene=Evolinc_SR_gID_018063	2.5	-1	1	21	208	228	AAUGGAGGCAAGUGUGAAGGA	:: : .:::::::::::::::	UCAUGUACACUUGCCUCCAUU	Cleavage		1
ath-miR8165	Evolinc_SR_tID_00067167|gene=Evolinc_SR_gID_063650	2.5	-1	1	21	609	629	AAUGGAGGCAAGUGUGAAGGA	:..: ::::::::..::::::	UUUUGCACACUUGUUUCCAUU	Cleavage		1
ath-miR8170-3p	Evolinc_SR_tID_00067935|gene=Evolinc_SR_gID_064328	2.5	-1	1	21	87	107	UUGCUUAAAGAUUUUCUAUGU	: :::::::::: ::::::..	AGAUAGAAAAUCAUUAAGCGG	Cleavage		1
ath-miR8174	Evolinc_SR_tID_00014322|gene=Evolinc_SR_gID_013682	2.5	-1	1	21	183	203	AUGUGUAUAGGGAAGCUAAUC	::::::: :::::::: ::::	GAUUAGCCUCCCUAUAAACAU	Cleavage		1
ath-miR8177	Evolinc_SR_tID_00035310|gene=Evolinc_SR_gID_033595	2.5	-1	1	22	1551	1572	GUGUGAUGAUGUGUCAUUUAUA	:::.: :: :::::::::::::	UAUGAUUGCCACAUCAUCACAC	Cleavage		1
ath-miR8178	Evolinc_SR_tID_00002943|gene=Evolinc_SR_gID_002869	2.5	-1	1	21	321	341	UAACAGAGUAAUUGUACAGUG	.:::::::::: :.:::::	AUUUGUACAAUUAAUUUGUUA	Cleavage		1
ath-miR8179	Evolinc_SR_tID_00057293|gene=Evolinc_SR_gID_054326	2.5	-1	1	21	166	186	UGACUGCAUUAACUUGAUCGU	.:::.:::::.::: :::::	UUGAUUAAGUUGAUGAAGUCA	Cleavage		1
ath-miR8184	Evolinc_SR_tID_00002481|gene=Evolinc_SR_gID_002417	2.5	-1	1	21	112	132	UUUGGUCUGAUUACGAAUGUA	::.:::::::::: :.::::	AACGUUCGUAAUCAUAUCAAA	Cleavage		1
ath-miR8184	Evolinc_SR_tID_00024577|gene=Evolinc_SR_gID_023522	2.5	-1	1	21	35	55	UUUGGUCUGAUUACGAAUGUA	::: ::.:::::::::::	UUGAUUAGUGAUCAGACCAAA	Cleavage		1
ath-miR823	Evolinc_SR_tID_00010346|gene=Evolinc_SR_gID_009926	2.5	-1	1	21	38	58	UGGGUGGUGAUCAUAUAAGAU	: :::.:::::::...:.:::	AACUUGUAUGAUCGUUAUCCA	Cleavage		1
ath-miR826a	Evolinc_SR_tID_00069802|gene=Evolinc_SR_gID_066035	2.5	-1	1	21	191	211	UAGUCCGGUUUUGGAUACGUG	.:::::::::::::: .::	GUUGUAUCCAAAACCGGUUUA	Cleavage		1
ath-miR826b	Evolinc_SR_tID_00022810|gene=Evolinc_SR_gID_021821	2.5	-1	1	21	309	329	UGGUUUUGGACACGUGAAAAU	::::::: : :::::::::::	AUUUUCAAGGGUCCAAAACCA	Cleavage		1
ath-miR826b	Evolinc_SR_tID_00017579|gene=Evolinc_SR_gID_016848	2.5	-1	1	21	324	344	UGGUUUUGGACACGUGAAAAU	: :::::. ::::.:::::::	ACUUUCAUUUGUCUAAAACCA	Cleavage		1
ath-miR828	Evolinc_SR_tID_00022754|gene=Evolinc_SR_gID_021767	2.5	-1	1	22	88	109	UCUUGCUUAAAUGAGUAUUCCA	: ::::.:.:::::::: :::	AGAAAUAUUUAUUUAAGCUAGA	Cleavage		1
ath-miR829-5p	Evolinc_SR_tID_00029477|gene=Evolinc_SR_gID_028198	2.5	-1	1	21	108	128	ACUUUGAAGCUUUGAUUUGAA	::.::.:::: ::::::::::	UUUAAGUCAAUGCUUCAAAGU	Translation		1
ath-miR829-5p	Evolinc_SR_tID_00011461|gene=Evolinc_SR_gID_011017	2.5	-1	1	21	306	326	ACUUUGAAGCUUUGAUUUGAA	:.:::::::::::::::	CAUUAGUCAAAGCUUCAAAGU	Cleavage		1
ath-miR830-3p	Evolinc_SR_tID_00065280|gene=Evolinc_SR_gID_061879	2.5	-1	1	21	418	438	UAACUAUUUUGAGAAGAAGUG	::.::.::.:::.:::::::.	CAUUUUUUUUCAGAAUAGUUG	Cleavage		1
ath-miR832-5p	Evolinc_SR_tID_00035620|gene=Evolinc_SR_gID_033860	2.5	-1	1	21	636	656	UGCUGGGAUCGGGAAUCGAAA	:::::: :::.:::::::::	UUUCGACUCCUGAUCCCAGCU	Cleavage		1
ath-miR835-5p	Evolinc_SR_tID_00014588|gene=Evolinc_SR_gID_013942	2.5	-1	1	21	105	125	UUCUUGCAUAUGUUCUUUAUC	::.::::. :::::::::::	AAUGAAGAGAAUAUGCAAGAA	Cleavage		1
ath-miR835-5p	Evolinc_SR_tID_00046816|gene=Evolinc_SR_gID_044355	2.5	-1	1	21	368	388	UUCUUGCAUAUGUUCUUUAUC	:::.::.::::.::..::::	UAUAGAGGACAUGUGUGAGAA	Cleavage		1
ath-miR837-3p	Evolinc_SR_tID_00053584|gene=Evolinc_SR_gID_050767	2.5	-1	1	21	299	319	AAACGAACAAAAAACUGAUGG	.::.:::::::: ::.::::	AUAUUAGUUUUUUUUUUGUUU	Cleavage		1
ath-miR837-5p	Evolinc_SR_tID_00024327|gene=Evolinc_SR_gID_023283	2.5	-1	1	21	104	124	AUCAGUUUCUUGUUCGUUUCA	::..:::.::::::.::.:	ACAAGUGAAUAAGAAAUUGGU	Cleavage		1
ath-miR840-3p	Evolinc_SR_tID_00051208|gene=Evolinc_SR_gID_048569	2.5	-1	1	21	352	372	UUGUUUAGGUCCCUUAGUUUC	..:.:::::::.:::::::	UGGAUUAAGGGAUCUAAACAC	Cleavage		1
ath-miR840-3p	Evolinc_SR_tID_00009637|gene=Evolinc_SR_gID_009225	2.5	-1	1	21	661	681	UUGUUUAGGUCCCUUAGUUUC	:::::::::..::.::::	UGUACUAAGGGAUUUAGACAA	Cleavage		1
ath-miR841a-3p	Evolinc_SR_tID_00041557|gene=Evolinc_SR_gID_039531	2.5	-1	1	21	2831	2851	AUUUCUAGUGGGUCGUAUUCA	:::: :::.:::::::::	CAAAUAAGACUCACUAGAAAA	Cleavage		1
ath-miR845a	AT3G03995.1|gene=AT3G03995	2.5	-1	1	21	326	346	CGGCUCUGAUACCAAUUGAUG	:::.:: :::::::::::::	CAUUAAAUGGUAUCAGAGCCU	Cleavage		1
ath-miR846-3p	Evolinc_SR_tID_00063652|gene=Evolinc_SR_gID_060308	2.5	-1	1	21	2559	2579	UUGAAUUGAAGUGCUUGAAUU	:.::::: .:.:::::::.::	AGUUCAAUUAUUUCAAUUUAA	Cleavage		1
ath-miR850	AT2G08250.1|gene=AT2G08250	2.5	-1	1	22	116	137	UAAGAUCCGGACUACAACAAAG	: ::::::::: :::::::	UGGUUUUGUAGUCCUGAUCUUA	Cleavage		1
ath-miR855	Evolinc_SR_tID_00001207|gene=Evolinc_SR_gID_001169	2.5	-1	1	22	911	932	AGCAAAAGCUAAGGAAAAGGAA	::.:::: .::::.:::::::	AUCUUUUUAUUUAGUUUUUGCU	Cleavage		1
ath-miR857	Evolinc_SR_tID_00004877|gene=Evolinc_SR_gID_004629	2.5	-1	1	21	27	47	UUUUGUAUGUUGAAGGUGUAU	::::..: ::::::::::::	UUACAUUUGCAACAUACAAAA	Cleavage		1
ath-miR862-5p	AT5G40275.1|gene=AT5G40275	2.5	-1	1	21	598	618	UCCAAUAGGUCGAGCAUGUGC	:.:::::.:::::.::::: :	GUACAUGUUCGACUUAUUGUA	Cleavage		2
ath-miR863-5p	Evolinc_SR_tID_00068606|gene=Evolinc_SR_gID_064908	2.5	-1	1	21	53	73	UUAUGUCUUGUUGAUCUCAAU	.: ::::::::::: ::::::	GUGGAGAUCAACAACACAUAA	Cleavage		1
ath-miR864-3p	Evolinc_SR_tID_00033387|gene=Evolinc_SR_gID_031933	2.5	-1	1	22	17	38	UAAAGUCAAUAAUACCUUGAAG	: :::: :::: ::::::::::	CAUCAAUGUAUCAUUGACUUUA	Translation		1
ath-miR864-3p	Evolinc_SR_tID_00036969|gene=Evolinc_SR_gID_035172	2.5	-1	1	22	173	194	UAAAGUCAAUAAUACCUUGAAG	: :: ::::::::::.::::	AAUAAAUGUAUUAUUGAUUUUA	Cleavage		1
ath-miR865-3p	Evolinc_SR_tID_00051253|gene=Evolinc_SR_gID_048611	2.5	-1	1	21	1184	1204	UUUUUCCUCAAAUUUAUCCAA	::::: :::::::: ::::::	UUGGAGAAAUUUGAAGAAAAA	Cleavage		2
ath-miR865-3p	Evolinc_SR_tID_00020729|gene=Evolinc_SR_gID_019824	2.5	-1	1	21	259	279	UUUUUCCUCAAAUUUAUCCAA	: :::::::: :::::::::	UGGGAUAAAUAUGAGGAAAAU	Translation		1
ath-miR865-5p	Evolinc_SR_tID_00038895|gene=Evolinc_SR_gID_037027	2.5	-1	1	21	160	180	AUGAAUUUGGAUCUAAUUGAG	:: :::::::.::.:::.::	AUCCAUUAGAUUCAGAUUUAU	Cleavage		1
ath-miR865-5p	Evolinc_SR_tID_00040606|gene=Evolinc_SR_gID_038652	2.5	-1	1	21	92	112	AUGAAUUUGGAUCUAAUUGAG	: :::::: ::.::::::.::	CCCAAUUAAAUUCAAAUUUAU	Cleavage		1
ath-miR866-3p	Evolinc_SR_tID_00056190|gene=Evolinc_SR_gID_053262	2.5	-1	1	20	717	736	ACAAAAUCCGUCUUUGAAGA	:::::::::::.:::::	AGUUCAAAGACGGGUUUUGA	Cleavage		1
ath-miR867	Evolinc_SR_tID_00065172|gene=Evolinc_SR_gID_061781	2.5	-1	1	21	59	79	UUGAACAUGGUUUAUUAGGAA	:: .:::::::.::::::.::	UUGUUAAUAAAUCAUGUUUAA	Cleavage		1
ath-miR868-5p	Evolinc_SR_tID_00015334|gene=Evolinc_SR_gID_014665	2.5	-1	1	21	42	62	UCAUGUCGUAAUAGUAGUCAC	:::::.:::::: :.::::	UAGACUAUUAUUACUAUAUGA	Cleavage		1
ath-miR869.1	Evolinc_SR_tID_00071852|gene=Evolinc_SR_gID_068033	2.5	-1	1	21	67	87	AUUGGUUCAAUUCUGGUGUUG	.::::...:::::::.::.::	UAACAUUGGAAUUGAGCCGAU	Cleavage		1
ath-miR869.1	Evolinc_SR_tID_00020911|gene=Evolinc_SR_gID_019998	2.5	-1	1	21	181	201	AUUGGUUCAAUUCUGGUGUUG	.:: :::::.::::..:::::	UAAGACCAGGAUUGGGCCAAU	Cleavage		1
ath-miR870-5p	Evolinc_SR_tID_00025979|gene=Evolinc_SR_gID_024827	2.5	-1	1	21	555	575	AAGAACAUCAAAUUAGAAUGU	::::.:: ::::.:::::::	UCAUUUUAUUUUGGUGUUCUU	Cleavage		1
ath-miR870-5p	Evolinc_SR_tID_00003685|gene=Evolinc_SR_gID_003525	2.5	-1	1	21	422	442	AAGAACAUCAAAUUAGAAUGU	..::::.:::::: ::::::	UUGUUCUGAUUUGAGGUUCUU	Cleavage		1

## Sheet: Arabidopsis miRNA conservation
Manual conservation analysis. Alignments found at CyVerse.org with supplemental Datasets		Absent/Conserved/Not_conserved
ath-miR156h	AT1G05793.1|gene=AT1G05793	A	1.5	0
ath-miR156h	AT1G05797.1|gene=AT1G05797	A	2.5	0
ath-miR5641	AT1G09417.1|gene=AT1G09417	C	2.5	0
ath-miR156h	AT1G09577.1|gene=AT1G09577	C	2	0
ath-miR5636	AT1G50055.1|gene=AT1G50055	C	0	0
ath-miR847	AT2G06765.1|gene=AT2G06765	A	1.5	0
ath-miR850	AT2G08250.1|gene=AT2G08250	A	2.5	0
ath-miR173-5p	AT2G27400.1|gene=AT2G27400	C	2	0
ath-miR173-5p	AT2G39681.1|gene=AT2G39681	C	2	0
ath-miR415	AT3G01095.1|gene=AT3G01095	N	2.5	0
ath-miR2111a-3p	AT3G02155.1|gene=AT3G02155	C	0	0
ath-miR845a	AT3G03995.1|gene=AT3G03995	C	2.5	0
ath-miR1887	AT3G08545.1|gene=AT3G08545	A	2.5	0
ath-miR172a	AT3G08845.1|gene=AT3G08845	C	0.5	0
ath-miR828	AT3G25795.1|gene=AT3G25795	C	0.5	0
ath-miR854a	AT4G04535.1|gene=AT4G04535	N	1.5	0
ath-miR863-3p	AT4G07535.1|gene=AT4G07535	C	2	0
ath-miR5014a-3p	AT4G08725.1|gene=AT4G08725	N	2.5	0
ath-miR863-3p	AT4G13495.1|gene=AT4G13495	N	1.5	0
ath-miR5998a	AT5G01705.1|gene=AT5G01705	A	0	0
ath-miR5998a	AT5G01725.1|gene=AT5G01725	A	0	0
ath-miR5634	AT5G03125.1|gene=AT5G03125	A	2.5	0
ath-miR835-3p	AT5G05835.1|gene=AT5G05835	C	2	0
ath-miR447a-3p	AT5G05905.1|gene=AT5G05905	C	2	0
ath-miR862-5p	AT5G40275.1|gene=AT5G40275	C	2.5	0
ath-miR390a-5p	AT5G49615.1|gene=AT5G49615	C	2.5	0
ath-miR390a-5p	AT5G57735.1|gene=AT5G57735	C	2.5	0
ath-miR5640	Evolinc_SR_tID_00000372|gene=Evolinc_SR_gID_000353	N	2	0
ath-miR8166	Evolinc_SR_tID_00001097|gene=Evolinc_SR_gID_001062	N	0	0
ath-miR855	Evolinc_SR_tID_00001207|gene=Evolinc_SR_gID_001169	N	2.5	0
ath-miR5998a	Evolinc_SR_tID_00001923|gene=Evolinc_SR_gID_001872	A	2	0
ath-miR5666	Evolinc_SR_tID_00002309|gene=Evolinc_SR_gID_002250	C	2.5	0
ath-miR8184	Evolinc_SR_tID_00002481|gene=Evolinc_SR_gID_002417	C	2.5	0
ath-miR395a	Evolinc_SR_tID_00002490|gene=Evolinc_SR_gID_002426	A	1	0
ath-miR5021	Evolinc_SR_tID_00002737|gene=Evolinc_SR_gID_002666	N	1	0
ath-miR5666	Evolinc_SR_tID_00002792|gene=Evolinc_SR_gID_002720	A	2	0
ath-miR781a	Evolinc_SR_tID_00002818|gene=Evolinc_SR_gID_002746	C	2.5	0
ath-miR8178	Evolinc_SR_tID_00002943|gene=Evolinc_SR_gID_002869	C	2.5	0
ath-miR870-5p	Evolinc_SR_tID_00003685|gene=Evolinc_SR_gID_003525	N	2.5	0
ath-miR156j	Evolinc_SR_tID_00004821|gene=Evolinc_SR_gID_004586	C	2.5	0
ath-miR857	Evolinc_SR_tID_00004877|gene=Evolinc_SR_gID_004629	C	2.5	0
ath-miR5666	Evolinc_SR_tID_00004896|gene=Evolinc_SR_gID_004646	C	1	0
ath-miR5634	Evolinc_SR_tID_00004921|gene=Evolinc_SR_gID_004669	A	2	0
ath-miR868-5p	Evolinc_SR_tID_00005178|gene=Evolinc_SR_gID_004915	C	1.5	0
ath-miR855	Evolinc_SR_tID_00005612|gene=Evolinc_SR_gID_005326	N	2	0
ath-miR5650	Evolinc_SR_tID_00006061|gene=Evolinc_SR_gID_005767	C	2.5	0
ath-miR5025	Evolinc_SR_tID_00006118|gene=Evolinc_SR_gID_005824	N	2.5	0
ath-miR161.1	Evolinc_SR_tID_00006431|gene=Evolinc_SR_gID_006122	N	2.5	0
ath-miR5022	Evolinc_SR_tID_00006433|gene=Evolinc_SR_gID_006124	C	2.5	0
ath-miR5646	Evolinc_SR_tID_00006447|gene=Evolinc_SR_gID_006138	N	2	0
ath-miR832-3p	Evolinc_SR_tID_00006602|gene=Evolinc_SR_gID_006291	N	2	0
ath-miR5629	Evolinc_SR_tID_00006938|gene=Evolinc_SR_gID_006600	C	2.5	0
ath-miR5996	Evolinc_SR_tID_00007096|gene=Evolinc_SR_gID_006754	N	2.5	0
ath-miR5019	Evolinc_SR_tID_00007518|gene=Evolinc_SR_gID_007169	C	2.5	0
ath-miR157d	Evolinc_SR_tID_00007847|gene=Evolinc_SR_gID_007488	N	2.5	0
ath-miR5647	Evolinc_SR_tID_00007848|gene=Evolinc_SR_gID_007489	C	2.5	0
ath-miR1888a	Evolinc_SR_tID_00007892|gene=Evolinc_SR_gID_007533	A	2.5	0
ath-miR822-3p	Evolinc_SR_tID_00008001|gene=Evolinc_SR_gID_007642	N	1.5	0
ath-miR2933a	Evolinc_SR_tID_00008576|gene=Evolinc_SR_gID_008205	C	2.5	0
ath-miR2936	Evolinc_SR_tID_00008590|gene=Evolinc_SR_gID_008219	A	2.5	0
ath-miR161.2	Evolinc_SR_tID_00008818|gene=Evolinc_SR_gID_008438	C	1.5	0
ath-miR840-3p	Evolinc_SR_tID_00009637|gene=Evolinc_SR_gID_009225	N	2.5	0
ath-miR8177	Evolinc_SR_tID_00010168|gene=Evolinc_SR_gID_009750	N	2	0
ath-miR823	Evolinc_SR_tID_00010346|gene=Evolinc_SR_gID_009926	N	2.5	0
ath-miR5021	Evolinc_SR_tID_00010429|gene=Evolinc_SR_gID_010006	A	0.5	0
ath-miR5021	Evolinc_SR_tID_00010433|gene=Evolinc_SR_gID_010010	N	1.5	0
ath-miR8177	Evolinc_SR_tID_00011012|gene=Evolinc_SR_gID_010575	N	0.5	0
ath-miR5021	Evolinc_SR_tID_00011413|gene=Evolinc_SR_gID_010969	N	1	0
ath-miR829-5p	Evolinc_SR_tID_00011461|gene=Evolinc_SR_gID_011017	C	2.5	0
ath-miR829-5p	Evolinc_SR_tID_00012294|gene=Evolinc_SR_gID_011806	A	1.5	0
ath-miR5636	Evolinc_SR_tID_00012440|gene=Evolinc_SR_gID_011945	A	2.5	0
ath-miR159a	Evolinc_SR_tID_00012915|gene=Evolinc_SR_gID_012376	A	2.5	0
ath-miR5645c	Evolinc_SR_tID_00013645|gene=Evolinc_SR_gID_013072	A	2	0
ath-miR8178	Evolinc_SR_tID_00014165|gene=Evolinc_SR_gID_013544	N	0.5	0
ath-miR8174	Evolinc_SR_tID_00014322|gene=Evolinc_SR_gID_013682	C	2.5	0
ath-miR5641	Evolinc_SR_tID_00014400|gene=Evolinc_SR_gID_013758	A	2.5	0
ath-miR835-5p	Evolinc_SR_tID_00014588|gene=Evolinc_SR_gID_013942	A	2.5	0
ath-miR3434-3p	Evolinc_SR_tID_00014670|gene=Evolinc_SR_gID_014023	N	2.5	0
ath-miR420	Evolinc_SR_tID_00014694|gene=Evolinc_SR_gID_014046	N	0.5	0
ath-miR319a	Evolinc_SR_tID_00015334|gene=Evolinc_SR_gID_014665	N	2.5	0
ath-miR5640	Evolinc_SR_tID_00015439|gene=Evolinc_SR_gID_014767	N	2.5	0
ath-miR5022	Evolinc_SR_tID_00015572|gene=Evolinc_SR_gID_014897	A	0	0
ath-miR5662	Evolinc_SR_tID_00015780|gene=Evolinc_SR_gID_015091	A	2.5	0
ath-miR398b-5p	Evolinc_SR_tID_00016009|gene=Evolinc_SR_gID_015312	N	2.5	0
ath-miR864-3p	Evolinc_SR_tID_00016362|gene=Evolinc_SR_gID_015659	C	2	0
ath-miR156h	Evolinc_SR_tID_00016472|gene=Evolinc_SR_gID_015766	A	2	0
ath-miR2937	Evolinc_SR_tID_00016886|gene=Evolinc_SR_gID_016170	C	2	0
ath-miR5641	Evolinc_SR_tID_00017275|gene=Evolinc_SR_gID_016552	C	2.5	0
ath-miR163	Evolinc_SR_tID_00017518|gene=Evolinc_SR_gID_016787	A	2.5	0
ath-miR826b	Evolinc_SR_tID_00017579|gene=Evolinc_SR_gID_016848	N	2.5	0
ath-miR5645c	Evolinc_SR_tID_00017656|gene=Evolinc_SR_gID_016922	N	2.5	0
ath-miR8165	Evolinc_SR_tID_00018843|gene=Evolinc_SR_gID_018063	C	2.5	0
ath-miR5017-5p	Evolinc_SR_tID_00018989|gene=Evolinc_SR_gID_018197	A	2.5	0
ath-miR5645a	Evolinc_SR_tID_00019126|gene=Evolinc_SR_gID_018328	N	1.5	0
ath-miR5020a	Evolinc_SR_tID_00019698|gene=Evolinc_SR_gID_018842	A	1.5	0
ath-miR855	Evolinc_SR_tID_00019826|gene=Evolinc_SR_gID_018963	N	2	0
ath-miR1886.3	Evolinc_SR_tID_00019844|gene=Evolinc_SR_gID_018980	N	2	0
ath-miR165a-3p	Evolinc_SR_tID_00020081|gene=Evolinc_SR_gID_019202	N	2.5	0
ath-miR5014a-3p	Evolinc_SR_tID_00020231|gene=Evolinc_SR_gID_019344	N	2.5	0
ath-miR5662	Evolinc_SR_tID_00020288|gene=Evolinc_SR_gID_019397	A	2	0
ath-miR865-3p	Evolinc_SR_tID_00020729|gene=Evolinc_SR_gID_019824	N	2.5	0
ath-miR869.1	Evolinc_SR_tID_00020911|gene=Evolinc_SR_gID_019998	A	2.5	0
ath-miR828	Evolinc_SR_tID_00022754|gene=Evolinc_SR_gID_021767	N	2.5	0
ath-miR826b	Evolinc_SR_tID_00022810|gene=Evolinc_SR_gID_021821	N	2.5	0
ath-miR2112-3p	Evolinc_SR_tID_00022963|gene=Evolinc_SR_gID_021971	C	2	0
ath-miR5658	Evolinc_SR_tID_00023948|gene=Evolinc_SR_gID_022923	N	0	0
ath-miR167a-3p	Evolinc_SR_tID_00024154|gene=Evolinc_SR_gID_023124	A	2.5	0
ath-miR837-5p	Evolinc_SR_tID_00024327|gene=Evolinc_SR_gID_023283	A	2.5	0
ath-miR8174	Evolinc_SR_tID_00024344|gene=Evolinc_SR_gID_023298	N	1.5	0
ath-miR8184	Evolinc_SR_tID_00024577|gene=Evolinc_SR_gID_023522	A	2.5	0
ath-miR5646	Evolinc_SR_tID_00024601|gene=Evolinc_SR_gID_023546	N	2.5	0
ath-miR401	Evolinc_SR_tID_00024689|gene=Evolinc_SR_gID_023628	A	2	0
ath-miR5645c	Evolinc_SR_tID_00025965|gene=Evolinc_SR_gID_024814	N	1	0
ath-miR870-5p	Evolinc_SR_tID_00025979|gene=Evolinc_SR_gID_024827	N	2.5	0
ath-miR5645a	Evolinc_SR_tID_00028245|gene=Evolinc_SR_gID_026994	N	2.5	0
ath-miR829-5p	Evolinc_SR_tID_00029477|gene=Evolinc_SR_gID_028198	C	2.5	0
ath-miR5023	Evolinc_SR_tID_00030216|gene=Evolinc_SR_gID_028911	C	2.5	0
ath-miR1886.2	Evolinc_SR_tID_00030262|gene=Evolinc_SR_gID_028957	A	2.5	0
ath-miR870-5p	Evolinc_SR_tID_00030688|gene=Evolinc_SR_gID_029359	N	2	0
ath-miR158a-5p	Evolinc_SR_tID_00031265|gene=Evolinc_SR_gID_029908	C	2.5	0
ath-miR5657	Evolinc_SR_tID_00031934|gene=Evolinc_SR_gID_030557	C	2.5	0
ath-miR774a	Evolinc_SR_tID_00032145|gene=Evolinc_SR_gID_030761	C	2.5	0
ath-miR866-3p	Evolinc_SR_tID_00032484|gene=Evolinc_SR_gID_031091	C	2	0
ath-miR5654-3p	Evolinc_SR_tID_00032553|gene=Evolinc_SR_gID_031150	C	2.5	0
ath-miR864-3p	Evolinc_SR_tID_00033387|gene=Evolinc_SR_gID_031933	A	2.5	0
ath-miR156i	Evolinc_SR_tID_00034465|gene=Evolinc_SR_gID_032922	N	2	0
ath-miR829-3p.1	Evolinc_SR_tID_00034872|gene=Evolinc_SR_gID_033205	C	2	0
ath-miR417	Evolinc_SR_tID_00035173|gene=Evolinc_SR_gID_033480	N	2	0
ath-miR5646	Evolinc_SR_tID_00035177|gene=Evolinc_SR_gID_033483	N	2.5	0
ath-miR8177	Evolinc_SR_tID_00035310|gene=Evolinc_SR_gID_033595	C	2.5	0
ath-miR5997	Evolinc_SR_tID_00035393|gene=Evolinc_SR_gID_033667	A	2.5	0
ath-miR832-5p	Evolinc_SR_tID_00035620|gene=Evolinc_SR_gID_033860	A	2.5	0
ath-miR1886.2	Evolinc_SR_tID_00035777|gene=Evolinc_SR_gID_034010	N	2.5	0
ath-miR8180	Evolinc_SR_tID_00036153|gene=Evolinc_SR_gID_034369	N	2	0
ath-miR420	Evolinc_SR_tID_00036601|gene=Evolinc_SR_gID_034810	N	2.5	0
ath-miR864-3p	Evolinc_SR_tID_00036969|gene=Evolinc_SR_gID_035172	A	2.5	0
ath-miR5658	Evolinc_SR_tID_00037855|gene=Evolinc_SR_gID_036022	N	0	0
ath-miR5665	Evolinc_SR_tID_00038155|gene=Evolinc_SR_gID_036303	A	2.5	0
ath-miR8166	Evolinc_SR_tID_00038405|gene=Evolinc_SR_gID_036552	A	0	0
ath-miR865-5p	Evolinc_SR_tID_00038895|gene=Evolinc_SR_gID_037027	N	2.5	0
ath-miR393a-5p	Evolinc_SR_tID_00038982|gene=Evolinc_SR_gID_037113	N	2.5	0
ath-miR5647	Evolinc_SR_tID_00039783|gene=Evolinc_SR_gID_037882	C	2.5	0
ath-miR418	Evolinc_SR_tID_00039936|gene=Evolinc_SR_gID_038033	C	2.5	0
ath-miR865-5p	Evolinc_SR_tID_00040606|gene=Evolinc_SR_gID_038652	C	2.5	0
ath-miR841a-3p	Evolinc_SR_tID_00041557|gene=Evolinc_SR_gID_039531	C	2.5	0
ath-miR5998a	Evolinc_SR_tID_00041931|gene=Evolinc_SR_gID_039787	N	2	0
ath-miR5646	Evolinc_SR_tID_00042647|gene=Evolinc_SR_gID_040419	N	0	0
ath-miR5632-3p	Evolinc_SR_tID_00043144|gene=Evolinc_SR_gID_040896	C	2	0
ath-miR5663-3p	Evolinc_SR_tID_00043498|gene=Evolinc_SR_gID_041244	C	2	0
ath-miR1886.1	Evolinc_SR_tID_00043872|gene=Evolinc_SR_gID_041614	N	2.5	0
ath-miR5662	Evolinc_SR_tID_00044182|gene=Evolinc_SR_gID_041916	N	2.5	0
ath-miR5012	Evolinc_SR_tID_00044946|gene=Evolinc_SR_gID_042657	N	2.5	0
ath-miR830-3p	Evolinc_SR_tID_00045544|gene=Evolinc_SR_gID_043219	N	2	0
ath-miR835-5p	Evolinc_SR_tID_00046816|gene=Evolinc_SR_gID_044355	N	2.5	0
ath-miR5020b	Evolinc_SR_tID_00047124|gene=Evolinc_SR_gID_044647	C	0	0
ath-miR5997	Evolinc_SR_tID_00047548|gene=Evolinc_SR_gID_045049	A	2.5	0
ath-miR5016	Evolinc_SR_tID_00047652|gene=Evolinc_SR_gID_045148	C	2	0
ath-miR171b-5p	Evolinc_SR_tID_00048411|gene=Evolinc_SR_gID_045872	A	2.5	0
ath-miR414	Evolinc_SR_tID_00048529|gene=Evolinc_SR_gID_045978	A	1.5	0
ath-miR5628	Evolinc_SR_tID_00048859|gene=Evolinc_SR_gID_046292	C	2.5	0
ath-miR2933a	Evolinc_SR_tID_00050635|gene=Evolinc_SR_gID_048018	A	2.5	0
ath-miR5651	Evolinc_SR_tID_00050897|gene=Evolinc_SR_gID_048272	A	2	0
ath-miR855	Evolinc_SR_tID_00051180|gene=Evolinc_SR_gID_048542	N	1.5	0
ath-miR840-3p	Evolinc_SR_tID_00051208|gene=Evolinc_SR_gID_048569	A	2.5	0
ath-miR865-3p	Evolinc_SR_tID_00051253|gene=Evolinc_SR_gID_048611	N	2.5	0
ath-miR5653	Evolinc_SR_tID_00051433|gene=Evolinc_SR_gID_048777	C	0.5	0
ath-miR401	Evolinc_SR_tID_00051639|gene=Evolinc_SR_gID_048980	N	2	0
ath-miR413	Evolinc_SR_tID_00052109|gene=Evolinc_SR_gID_049389	A	2.5	0
ath-miR5020c	Evolinc_SR_tID_00052900|gene=Evolinc_SR_gID_050114	N	2	0
ath-miR837-3p	Evolinc_SR_tID_00053584|gene=Evolinc_SR_gID_050767	N	2.5	0
ath-miR156h	Evolinc_SR_tID_00053848|gene=Evolinc_SR_gID_051013	C	2.5	0
ath-miR773a	Evolinc_SR_tID_00054004|gene=Evolinc_SR_gID_051156	A	2	0
ath-miR5629	Evolinc_SR_tID_00054428|gene=Evolinc_SR_gID_051562	C	2.5	0
ath-miR5021	Evolinc_SR_tID_00055077|gene=Evolinc_SR_gID_052190	N	1.5	0
ath-miR866-3p	Evolinc_SR_tID_00056190|gene=Evolinc_SR_gID_053262	N	2.5	0
ath-miR823	Evolinc_SR_tID_00056362|gene=Evolinc_SR_gID_053426	A	2	0
ath-miR400	Evolinc_SR_tID_00056456|gene=Evolinc_SR_gID_053519	A	2	0
ath-miR413	Evolinc_SR_tID_00056612|gene=Evolinc_SR_gID_053672	A	2.5	0
ath-miR8179	Evolinc_SR_tID_00057293|gene=Evolinc_SR_gID_054326	N	2.5	0
ath-miR414	Evolinc_SR_tID_00057544|gene=Evolinc_SR_gID_054569	C	0.5	0
ath-miR5019	Evolinc_SR_tID_00057561|gene=Evolinc_SR_gID_054586	C	2.5	0
ath-miR405a	Evolinc_SR_tID_00057879|gene=Evolinc_SR_gID_054887	N	2.5	0
ath-miR829-3p.2	Evolinc_SR_tID_00059189|gene=Evolinc_SR_gID_056098	A	2	0
ath-miR4245	Evolinc_SR_tID_00059344|gene=Evolinc_SR_gID_056246	A	2	0
ath-miR5658	Evolinc_SR_tID_00059363|gene=Evolinc_SR_gID_056263	C	0	0
ath-miR5643a	Evolinc_SR_tID_00059713|gene=Evolinc_SR_gID_056561	A	0.5	0
ath-miR5643a	Evolinc_SR_tID_00059741|gene=Evolinc_SR_gID_056588	A	0.5	0
ath-miR5643a	Evolinc_SR_tID_00059778|gene=Evolinc_SR_gID_056625	A	0.5	0
ath-miR5643a	Evolinc_SR_tID_00059821|gene=Evolinc_SR_gID_056666	A	0.5	0
ath-miR5644	Evolinc_SR_tID_00060365|gene=Evolinc_SR_gID_057143	N	2.5	0
ath-miR5658	Evolinc_SR_tID_00060396|gene=Evolinc_SR_gID_057172	A	1.5	0
ath-miR5998a	Evolinc_SR_tID_00060546|gene=Evolinc_SR_gID_057315	N	2	0
ath-miR5633	Evolinc_SR_tID_00061236|gene=Evolinc_SR_gID_057964	N	2.5	0
ath-miR447a-3p	Evolinc_SR_tID_00061272|gene=Evolinc_SR_gID_058000	C	2.5	0
ath-miR869.2	Evolinc_SR_tID_00061309|gene=Evolinc_SR_gID_058033	A	2	0
ath-miR5024-5p	Evolinc_SR_tID_00062153|gene=Evolinc_SR_gID_058854	C	2.5	0
ath-miR8180	Evolinc_SR_tID_00062374|gene=Evolinc_SR_gID_059066	N	0.5	0
ath-miR780.1	Evolinc_SR_tID_00062443|gene=Evolinc_SR_gID_059132	A	2.5	0
ath-miR8172	Evolinc_SR_tID_00062955|gene=Evolinc_SR_gID_059633	N	1.5	0
ath-miR846-3p	Evolinc_SR_tID_00063652|gene=Evolinc_SR_gID_060308	N	2.5	0
ath-miR418	Evolinc_SR_tID_00063803|gene=Evolinc_SR_gID_060456	N	2	0
ath-miR5637	Evolinc_SR_tID_00064738|gene=Evolinc_SR_gID_061358	N	2.5	0
ath-miR5023	Evolinc_SR_tID_00065000|gene=Evolinc_SR_gID_061610	A	2.5	0
ath-miR867	Evolinc_SR_tID_00065172|gene=Evolinc_SR_gID_061781	C	2.5	0
ath-miR830-3p	Evolinc_SR_tID_00065280|gene=Evolinc_SR_gID_061879	N	2.5	0
ath-miR1886.3	Evolinc_SR_tID_00065303|gene=Evolinc_SR_gID_061902	N	1.5	0
ath-miR5655	Evolinc_SR_tID_00065390|gene=Evolinc_SR_gID_061988	N	2.5	0
ath-miR5658	Evolinc_SR_tID_00065846|gene=Evolinc_SR_gID_062420	C	0	0
ath-miR2933a	Evolinc_SR_tID_00066502|gene=Evolinc_SR_gID_063042	N	2.5	0
ath-miR5663-3p	Evolinc_SR_tID_00067064|gene=Evolinc_SR_gID_063559	A	2	0
ath-miR8165	Evolinc_SR_tID_00067167|gene=Evolinc_SR_gID_063650	N	2.5	0
ath-miR1886.2	Evolinc_SR_tID_00067284|gene=Evolinc_SR_gID_063758	N	2	0
ath-miR5643a	Evolinc_SR_tID_00067915|gene=Evolinc_SR_gID_064308	N	0	0
ath-miR8170-3p	Evolinc_SR_tID_00067935|gene=Evolinc_SR_gID_064328	N	2.5	0
ath-miR4221	Evolinc_SR_tID_00068486|gene=Evolinc_SR_gID_064800	N	2.5	0
ath-miR863-5p	Evolinc_SR_tID_00068606|gene=Evolinc_SR_gID_064908	C	2.5	0
ath-miR5653	Evolinc_SR_tID_00068703|gene=Evolinc_SR_gID_064998	C	0	0
ath-miR5026	Evolinc_SR_tID_00068805|gene=Evolinc_SR_gID_065098	A	2.5	0
ath-miR172e-3p	Evolinc_SR_tID_00069041|gene=Evolinc_SR_gID_065317	N	2.5	0
ath-miR826a	Evolinc_SR_tID_00069802|gene=Evolinc_SR_gID_066035	C	2.5	0
ath-miR773b-3p	Evolinc_SR_tID_00070822|gene=Evolinc_SR_gID_067027	C	2.5	0
ath-miR778	Evolinc_SR_tID_00071116|gene=Evolinc_SR_gID_067318	A	2.5	0
ath-miR1888a	Evolinc_SR_tID_00071341|gene=Evolinc_SR_gID_067538	C	1.5	0
ath-miR869.1	Evolinc_SR_tID_00071852|gene=Evolinc_SR_gID_068033	C	2.5	0
ath-miR8166	Evolinc_SR_tID_00072296|gene=Evolinc_SR_gID_068452	N	1.5	0
ath-miR156i	Evolinc_SR_tID_00072562|gene=Evolinc_SR_gID_068706	C	2	0

## Sheet: Camelina
psRNA Predict output
miRNA_Acc.	Target_Acc.	Expectation	UPE$	miRNA_start	miRNA_end	Target_start	Target_end	miRNA_aligned_fragment	alignment	Target_aligned_fragment	Inhibition	Target_Desc.	Multiplicity
ath-miR156a-5p	Evolinc_SR_tID_00001984	0	-1	1	20	1467	1486	UGACAGAAGAGAGUGAGCAC	::::::::::::::::::::	GUGCUCACUCUCUUCUGUCA	Cleavage	gene=Evolinc_SR_gID_001844	1			Unique lincRNAs	668
ath-miR156a-5p	Evolinc_SR_tID_00037376	0	-1	1	20	9	28	UGACAGAAGAGAGUGAGCAC	::::::::::::::::::::	GUGCUCACUCUCUUCUGUCA	Cleavage	gene=Evolinc_SR_gID_035553	1			Unique miRNAs	253
ath-miR156b-5p	Evolinc_SR_tID_00001984	0	-1	1	20	1467	1486	UGACAGAAGAGAGUGAGCAC	::::::::::::::::::::	GUGCUCACUCUCUUCUGUCA	Cleavage	gene=Evolinc_SR_gID_001844	1
ath-miR156b-5p	Evolinc_SR_tID_00037376	0	-1	1	20	9	28	UGACAGAAGAGAGUGAGCAC	::::::::::::::::::::	GUGCUCACUCUCUUCUGUCA	Cleavage	gene=Evolinc_SR_gID_035553	1
ath-miR156c-3p	Evolinc_SR_tID_00001984	0	-1	1	22	1402	1423	GCUCACUGCUCUAUCUGUCAGA	::::::::::::::::::::::	UCUGACAGAUAGAGCAGUGAGC	Cleavage	gene=Evolinc_SR_gID_001844	1
ath-miR156c-5p	Evolinc_SR_tID_00001984	0	-1	1	20	1467	1486	UGACAGAAGAGAGUGAGCAC	::::::::::::::::::::	GUGCUCACUCUCUUCUGUCA	Cleavage	gene=Evolinc_SR_gID_001844	1
ath-miR156c-5p	Evolinc_SR_tID_00037376	0	-1	1	20	9	28	UGACAGAAGAGAGUGAGCAC	::::::::::::::::::::	GUGCUCACUCUCUUCUGUCA	Cleavage	gene=Evolinc_SR_gID_035553	1
ath-miR156d-5p	Evolinc_SR_tID_00001984	0	-1	1	20	1467	1486	UGACAGAAGAGAGUGAGCAC	::::::::::::::::::::	GUGCUCACUCUCUUCUGUCA	Cleavage	gene=Evolinc_SR_gID_001844	1
ath-miR156d-5p	Evolinc_SR_tID_00037376	0	-1	1	20	9	28	UGACAGAAGAGAGUGAGCAC	::::::::::::::::::::	GUGCUCACUCUCUUCUGUCA	Cleavage	gene=Evolinc_SR_gID_035553	1
ath-miR156e	Evolinc_SR_tID_00001984	0	-1	1	20	1467	1486	UGACAGAAGAGAGUGAGCAC	::::::::::::::::::::	GUGCUCACUCUCUUCUGUCA	Cleavage	gene=Evolinc_SR_gID_001844	1
ath-miR156e	Evolinc_SR_tID_00037376	0	-1	1	20	9	28	UGACAGAAGAGAGUGAGCAC	::::::::::::::::::::	GUGCUCACUCUCUUCUGUCA	Cleavage	gene=Evolinc_SR_gID_035553	1
ath-miR156f-5p	Evolinc_SR_tID_00001984	0	-1	1	20	1467	1486	UGACAGAAGAGAGUGAGCAC	::::::::::::::::::::	GUGCUCACUCUCUUCUGUCA	Cleavage	gene=Evolinc_SR_gID_001844	1
ath-miR156f-5p	Evolinc_SR_tID_00037376	0	-1	1	20	9	28	UGACAGAAGAGAGUGAGCAC	::::::::::::::::::::	GUGCUCACUCUCUUCUGUCA	Cleavage	gene=Evolinc_SR_gID_035553	1
ath-miR156g	Evolinc_SR_tID_00019308	0	-1	1	20	286	305	CGACAGAAGAGAGUGAGCAC	::::::::::::::::::::	GUGCUCACUCUCUUCUGUCG	Cleavage	gene=Evolinc_SR_gID_018361	1
ath-miR157a-3p	Evolinc_SR_tID_00031415	0	-1	1	21	1456	1476	GCUCUCUAGCCUUCUGUCAUC	:::::::::::::::::::::	GAUGACAGAAGGCUAGAGAGC	Cleavage	gene=Evolinc_SR_gID_029962	1
ath-miR157a-3p	Evolinc_LR_tID_00001542	0	-1	1	21	1432	1452	GCUCUCUAGCCUUCUGUCAUC	:::::::::::::::::::::	GAUGACAGAAGGCUAGAGAGC	Cleavage	gene=Evolinc_LR_gID_001262	1
ath-miR157a-5p	Evolinc_LR_tID_00001542	0	-1	1	21	1503	1523	UUGACAGAAGAUAGAGAGCAC	:::::::::::::::::::::	GUGCUCUCUAUCUUCUGUCAA	Cleavage	gene=Evolinc_LR_gID_001262	1
ath-miR157a-5p	Evolinc_SR_tID_00031415	0	-1	1	21	1527	1547	UUGACAGAAGAUAGAGAGCAC	:::::::::::::::::::::	GUGCUCUCUAUCUUCUGUCAA	Cleavage	gene=Evolinc_SR_gID_029962	1
ath-miR157b-3p	Evolinc_SR_tID_00031415	0	-1	1	21	1456	1476	GCUCUCUAGCCUUCUGUCAUC	:::::::::::::::::::::	GAUGACAGAAGGCUAGAGAGC	Cleavage	gene=Evolinc_SR_gID_029962	1
ath-miR157b-3p	Evolinc_LR_tID_00001542	0	-1	1	21	1432	1452	GCUCUCUAGCCUUCUGUCAUC	:::::::::::::::::::::	GAUGACAGAAGGCUAGAGAGC	Cleavage	gene=Evolinc_LR_gID_001262	1
ath-miR157b-5p	Evolinc_LR_tID_00001542	0	-1	1	21	1503	1523	UUGACAGAAGAUAGAGAGCAC	:::::::::::::::::::::	GUGCUCUCUAUCUUCUGUCAA	Cleavage	gene=Evolinc_LR_gID_001262	1
ath-miR157b-5p	Evolinc_SR_tID_00031415	0	-1	1	21	1527	1547	UUGACAGAAGAUAGAGAGCAC	:::::::::::::::::::::	GUGCUCUCUAUCUUCUGUCAA	Cleavage	gene=Evolinc_SR_gID_029962	1
ath-miR157c-5p	Evolinc_LR_tID_00001542	0	-1	1	21	1503	1523	UUGACAGAAGAUAGAGAGCAC	:::::::::::::::::::::	GUGCUCUCUAUCUUCUGUCAA	Cleavage	gene=Evolinc_LR_gID_001262	1
ath-miR157c-5p	Evolinc_SR_tID_00031415	0	-1	1	21	1527	1547	UUGACAGAAGAUAGAGAGCAC	:::::::::::::::::::::	GUGCUCUCUAUCUUCUGUCAA	Cleavage	gene=Evolinc_SR_gID_029962	1
ath-miR157d	Evolinc_LR_tID_00001542	0	-1	1	20	1503	1522	UGACAGAAGAUAGAGAGCAC	::::::::::::::::::::	GUGCUCUCUAUCUUCUGUCA	Cleavage	gene=Evolinc_LR_gID_001262	1
ath-miR157d	Evolinc_SR_tID_00031415	0	-1	1	20	1527	1546	UGACAGAAGAUAGAGAGCAC	::::::::::::::::::::	GUGCUCUCUAUCUUCUGUCA	Cleavage	gene=Evolinc_SR_gID_029962	1
ath-miR158a-3p	Evolinc_LR_tID_00000114	0	-1	1	20	352	371	UCCCAAAUGUAGACAAAGCA	::::::::::::::::::::	UGCUUUGUCUACAUUUGGGA	Cleavage	gene=Evolinc_LR_gID_000074	1
ath-miR158a-3p	Evolinc_LR_tID_00002034	0	-1	1	20	497	516	UCCCAAAUGUAGACAAAGCA	::::::::::::::::::::	UGCUUUGUCUACAUUUGGGA	Cleavage	gene=Evolinc_LR_gID_001656	1
ath-miR158a-5p	Evolinc_LR_tID_00000114	0	-1	1	21	394	414	CUUUGUCUACAAUUUUGGAAA	:::::::::::::::::::::	UUUCCAAAAUUGUAGACAAAG	Cleavage	gene=Evolinc_LR_gID_000074	1
ath-miR159a	Evolinc_SR_tID_00035272	0	-1	1	21	954	974	UUUGGAUUGAAGGGAGCUCUA	:::::::::::::::::::::	UAGAGCUCCCUUCAAUCCAAA	Cleavage	gene=Evolinc_SR_gID_033567	1
ath-miR159a	Evolinc_SR_tID_00013287	0	-1	1	21	1627	1647	UUUGGAUUGAAGGGAGCUCUA	:::::::::::::::::::::	UAGAGCUCCCUUCAAUCCAAA	Cleavage	gene=Evolinc_SR_gID_012576	1
ath-miR159a	Evolinc_SR_tID_00038963	0	-1	1	21	2372	2392	UUUGGAUUGAAGGGAGCUCUA	:::::::::::::::::::::	UAGAGCUCCCUUCAAUCCAAA	Cleavage	gene=Evolinc_SR_gID_037061	1
ath-miR159b-3p	Evolinc_SR_tID_00035272	0	-1	1	21	954	974	UUUGGAUUGAAGGGAGCUCUU	::::::::::::::::::::	UAGAGCUCCCUUCAAUCCAAA	Cleavage	gene=Evolinc_SR_gID_033567	1
ath-miR159b-3p	Evolinc_SR_tID_00013287	0	-1	1	21	1627	1647	UUUGGAUUGAAGGGAGCUCUU	::::::::::::::::::::	UAGAGCUCCCUUCAAUCCAAA	Cleavage	gene=Evolinc_SR_gID_012576	1
ath-miR159b-3p	Evolinc_SR_tID_00038963	0	-1	1	21	2372	2392	UUUGGAUUGAAGGGAGCUCUU	::::::::::::::::::::	UAGAGCUCCCUUCAAUCCAAA	Cleavage	gene=Evolinc_SR_gID_037061	1
ath-miR159c	Evolinc_SR_tID_00035272	0	-1	1	21	954	974	UUUGGAUUGAAGGGAGCUCCU	:::::::::::::::::::	UAGAGCUCCCUUCAAUCCAAA	Cleavage	gene=Evolinc_SR_gID_033567	1
ath-miR159c	Evolinc_SR_tID_00013287	0	-1	1	21	1627	1647	UUUGGAUUGAAGGGAGCUCCU	:::::::::::::::::::	UAGAGCUCCCUUCAAUCCAAA	Cleavage	gene=Evolinc_SR_gID_012576	1
ath-miR159c	Evolinc_SR_tID_00038963	0	-1	1	21	2372	2392	UUUGGAUUGAAGGGAGCUCCU	:::::::::::::::::::	UAGAGCUCCCUUCAAUCCAAA	Cleavage	gene=Evolinc_SR_gID_037061	1
ath-miR160a-3p	Evolinc_SR_tID_00034179	0	-1	1	21	1088	1108	GCGUAUGAGGAGCCAUGCAUA	:::::::::::::::::::::	UAUGCAUGGCUCCUCAUACGC	Cleavage	gene=Evolinc_SR_gID_032537	1
ath-miR160a-5p	Evolinc_SR_tID_00034179	0	-1	1	21	1148	1168	UGCCUGGCUCCCUGUAUGCCA	:::::::::::::::::::::	UGGCAUACAGGGAGCCAGGCA	Cleavage	gene=Evolinc_SR_gID_032537	1
ath-miR160a-5p	Evolinc_LR_tID_00002461	0	-1	1	21	319	339	UGCCUGGCUCCCUGUAUGCCA	:::::::::::::::::::::	UGGCAUACAGGGAGCCAGGCA	Cleavage	gene=Evolinc_LR_gID_002013	1
ath-miR160b	Evolinc_SR_tID_00034179	0	-1	1	21	1148	1168	UGCCUGGCUCCCUGUAUGCCA	:::::::::::::::::::::	UGGCAUACAGGGAGCCAGGCA	Cleavage	gene=Evolinc_SR_gID_032537	1
ath-miR160b	Evolinc_LR_tID_00002461	0	-1	1	21	319	339	UGCCUGGCUCCCUGUAUGCCA	:::::::::::::::::::::	UGGCAUACAGGGAGCCAGGCA	Cleavage	gene=Evolinc_LR_gID_002013	1
ath-miR160c-5p	Evolinc_SR_tID_00034179	0	-1	1	21	1148	1168	UGCCUGGCUCCCUGUAUGCCA	:::::::::::::::::::::	UGGCAUACAGGGAGCCAGGCA	Cleavage	gene=Evolinc_SR_gID_032537	1
ath-miR160c-5p	Evolinc_LR_tID_00002461	0	-1	1	21	319	339	UGCCUGGCUCCCUGUAUGCCA	:::::::::::::::::::::	UGGCAUACAGGGAGCCAGGCA	Cleavage	gene=Evolinc_LR_gID_002013	1
ath-miR164a	Evolinc_SR_tID_00007523	0	-1	1	21	1264	1284	UGGAGAAGCAGGGCACGUGCA	:::::::::::::::::::::	UGCACGUGCCCUGCUUCUCCA	Cleavage	gene=Evolinc_SR_gID_007083	1
ath-miR164a	Evolinc_SR_tID_00038013	0	-1	1	21	1032	1052	UGGAGAAGCAGGGCACGUGCA	:::::::::::::::::::::	UGCACGUGCCCUGCUUCUCCA	Cleavage	gene=Evolinc_SR_gID_036154	1
ath-miR164a	Evolinc_SR_tID_00021270	0	-1	1	21	781	801	UGGAGAAGCAGGGCACGUGCA	:::::::::::::::::::::	UGCACGUGCCCUGCUUCUCCA	Cleavage	gene=Evolinc_SR_gID_020228	1
ath-miR164b-5p	Evolinc_SR_tID_00007523	0	-1	1	21	1264	1284	UGGAGAAGCAGGGCACGUGCA	:::::::::::::::::::::	UGCACGUGCCCUGCUUCUCCA	Cleavage	gene=Evolinc_SR_gID_007083	1
ath-miR164b-5p	Evolinc_SR_tID_00038013	0	-1	1	21	1032	1052	UGGAGAAGCAGGGCACGUGCA	:::::::::::::::::::::	UGCACGUGCCCUGCUUCUCCA	Cleavage	gene=Evolinc_SR_gID_036154	1
ath-miR164b-5p	Evolinc_SR_tID_00021270	0	-1	1	21	781	801	UGGAGAAGCAGGGCACGUGCA	:::::::::::::::::::::	UGCACGUGCCCUGCUUCUCCA	Cleavage	gene=Evolinc_SR_gID_020228	1
ath-miR164c-5p	Evolinc_SR_tID_00007523	0	-1	1	21	1264	1284	UGGAGAAGCAGGGCACGUGCG	.::::::::::::::::::::	UGCACGUGCCCUGCUUCUCCA	Cleavage	gene=Evolinc_SR_gID_007083	1
ath-miR164c-5p	Evolinc_SR_tID_00038013	0	-1	1	21	1032	1052	UGGAGAAGCAGGGCACGUGCG	.::::::::::::::::::::	UGCACGUGCCCUGCUUCUCCA	Cleavage	gene=Evolinc_SR_gID_036154	1
ath-miR164c-5p	Evolinc_SR_tID_00021270	0	-1	1	21	781	801	UGGAGAAGCAGGGCACGUGCG	.::::::::::::::::::::	UGCACGUGCCCUGCUUCUCCA	Cleavage	gene=Evolinc_SR_gID_020228	1
ath-miR166a-3p	Evolinc_SR_tID_00001877	0	-1	1	21	1785	1805	UCGGACCAGGCUUCAUUCCCC	:::::::::::::::::::::	GGGGAAUGAAGCCUGGUCCGA	Cleavage	gene=Evolinc_SR_gID_001751	1
ath-miR166a-3p	Evolinc_SR_tID_00030726	0	-1	1	21	569	589	UCGGACCAGGCUUCAUUCCCC	:::::::::::::::::::::	GGGGAAUGAAGCCUGGUCCGA	Cleavage	gene=Evolinc_SR_gID_029321	1
ath-miR166a-3p	Evolinc_LR_tID_00003969	0	-1	1	21	218	238	UCGGACCAGGCUUCAUUCCCC	:::::::::::::::::::::	GGGGAAUGAAGCCUGGUCCGA	Cleavage	gene=Evolinc_LR_gID_003320	1
ath-miR166a-3p	Evolinc_LR_tID_00000598	0	-1	1	21	130	150	UCGGACCAGGCUUCAUUCCCC	:::::::::::::::::::::	GGGGAAUGAAGCCUGGUCCGA	Cleavage	gene=Evolinc_LR_gID_000473	1
ath-miR166b-3p	Evolinc_SR_tID_00001877	0	-1	1	21	1785	1805	UCGGACCAGGCUUCAUUCCCC	:::::::::::::::::::::	GGGGAAUGAAGCCUGGUCCGA	Cleavage	gene=Evolinc_SR_gID_001751	1
ath-miR166b-3p	Evolinc_SR_tID_00030726	0	-1	1	21	569	589	UCGGACCAGGCUUCAUUCCCC	:::::::::::::::::::::	GGGGAAUGAAGCCUGGUCCGA	Cleavage	gene=Evolinc_SR_gID_029321	1
ath-miR166b-3p	Evolinc_LR_tID_00003969	0	-1	1	21	218	238	UCGGACCAGGCUUCAUUCCCC	:::::::::::::::::::::	GGGGAAUGAAGCCUGGUCCGA	Cleavage	gene=Evolinc_LR_gID_003320	1
ath-miR166b-3p	Evolinc_LR_tID_00000598	0	-1	1	21	130	150	UCGGACCAGGCUUCAUUCCCC	:::::::::::::::::::::	GGGGAAUGAAGCCUGGUCCGA	Cleavage	gene=Evolinc_LR_gID_000473	1
ath-miR166c	Evolinc_SR_tID_00001877	0	-1	1	21	1785	1805	UCGGACCAGGCUUCAUUCCCC	:::::::::::::::::::::	GGGGAAUGAAGCCUGGUCCGA	Cleavage	gene=Evolinc_SR_gID_001751	1
ath-miR166c	Evolinc_SR_tID_00030726	0	-1	1	21	569	589	UCGGACCAGGCUUCAUUCCCC	:::::::::::::::::::::	GGGGAAUGAAGCCUGGUCCGA	Cleavage	gene=Evolinc_SR_gID_029321	1
ath-miR166c	Evolinc_LR_tID_00003969	0	-1	1	21	218	238	UCGGACCAGGCUUCAUUCCCC	:::::::::::::::::::::	GGGGAAUGAAGCCUGGUCCGA	Cleavage	gene=Evolinc_LR_gID_003320	1
ath-miR166c	Evolinc_LR_tID_00000598	0	-1	1	21	130	150	UCGGACCAGGCUUCAUUCCCC	:::::::::::::::::::::	GGGGAAUGAAGCCUGGUCCGA	Cleavage	gene=Evolinc_LR_gID_000473	1
ath-miR166d	Evolinc_SR_tID_00001877	0	-1	1	21	1785	1805	UCGGACCAGGCUUCAUUCCCC	:::::::::::::::::::::	GGGGAAUGAAGCCUGGUCCGA	Cleavage	gene=Evolinc_SR_gID_001751	1
ath-miR166d	Evolinc_SR_tID_00030726	0	-1	1	21	569	589	UCGGACCAGGCUUCAUUCCCC	:::::::::::::::::::::	GGGGAAUGAAGCCUGGUCCGA	Cleavage	gene=Evolinc_SR_gID_029321	1
ath-miR166d	Evolinc_LR_tID_00003969	0	-1	1	21	218	238	UCGGACCAGGCUUCAUUCCCC	:::::::::::::::::::::	GGGGAAUGAAGCCUGGUCCGA	Cleavage	gene=Evolinc_LR_gID_003320	1
ath-miR166d	Evolinc_LR_tID_00000598	0	-1	1	21	130	150	UCGGACCAGGCUUCAUUCCCC	:::::::::::::::::::::	GGGGAAUGAAGCCUGGUCCGA	Cleavage	gene=Evolinc_LR_gID_000473	1
ath-miR166e-3p	Evolinc_SR_tID_00001877	0	-1	1	21	1785	1805	UCGGACCAGGCUUCAUUCCCC	:::::::::::::::::::::	GGGGAAUGAAGCCUGGUCCGA	Cleavage	gene=Evolinc_SR_gID_001751	1
ath-miR166e-3p	Evolinc_SR_tID_00030726	0	-1	1	21	569	589	UCGGACCAGGCUUCAUUCCCC	:::::::::::::::::::::	GGGGAAUGAAGCCUGGUCCGA	Cleavage	gene=Evolinc_SR_gID_029321	1
ath-miR166e-3p	Evolinc_LR_tID_00003969	0	-1	1	21	218	238	UCGGACCAGGCUUCAUUCCCC	:::::::::::::::::::::	GGGGAAUGAAGCCUGGUCCGA	Cleavage	gene=Evolinc_LR_gID_003320	1
ath-miR166e-3p	Evolinc_LR_tID_00000598	0	-1	1	21	130	150	UCGGACCAGGCUUCAUUCCCC	:::::::::::::::::::::	GGGGAAUGAAGCCUGGUCCGA	Cleavage	gene=Evolinc_LR_gID_000473	1
ath-miR166e-5p	Evolinc_SR_tID_00001877	0	-1	1	21	1911	1931	GGAAUGUUGUCUGGCACGAGG	:::::::::::::::::::::	CCUCGUGCCAGACAACAUUCC	Cleavage	gene=Evolinc_SR_gID_001751	1
ath-miR166f	Evolinc_SR_tID_00001877	0	-1	1	21	1785	1805	UCGGACCAGGCUUCAUUCCCC	:::::::::::::::::::::	GGGGAAUGAAGCCUGGUCCGA	Cleavage	gene=Evolinc_SR_gID_001751	1
ath-miR166f	Evolinc_SR_tID_00030726	0	-1	1	21	569	589	UCGGACCAGGCUUCAUUCCCC	:::::::::::::::::::::	GGGGAAUGAAGCCUGGUCCGA	Cleavage	gene=Evolinc_SR_gID_029321	1
ath-miR166f	Evolinc_LR_tID_00003969	0	-1	1	21	218	238	UCGGACCAGGCUUCAUUCCCC	:::::::::::::::::::::	GGGGAAUGAAGCCUGGUCCGA	Cleavage	gene=Evolinc_LR_gID_003320	1
ath-miR166f	Evolinc_LR_tID_00000598	0	-1	1	21	130	150	UCGGACCAGGCUUCAUUCCCC	:::::::::::::::::::::	GGGGAAUGAAGCCUGGUCCGA	Cleavage	gene=Evolinc_LR_gID_000473	1
ath-miR166g	Evolinc_SR_tID_00001877	0	-1	1	21	1785	1805	UCGGACCAGGCUUCAUUCCCC	:::::::::::::::::::::	GGGGAAUGAAGCCUGGUCCGA	Cleavage	gene=Evolinc_SR_gID_001751	1
ath-miR166g	Evolinc_SR_tID_00030726	0	-1	1	21	569	589	UCGGACCAGGCUUCAUUCCCC	:::::::::::::::::::::	GGGGAAUGAAGCCUGGUCCGA	Cleavage	gene=Evolinc_SR_gID_029321	1
ath-miR166g	Evolinc_LR_tID_00003969	0	-1	1	21	218	238	UCGGACCAGGCUUCAUUCCCC	:::::::::::::::::::::	GGGGAAUGAAGCCUGGUCCGA	Cleavage	gene=Evolinc_LR_gID_003320	1
ath-miR166g	Evolinc_LR_tID_00000598	0	-1	1	21	130	150	UCGGACCAGGCUUCAUUCCCC	:::::::::::::::::::::	GGGGAAUGAAGCCUGGUCCGA	Cleavage	gene=Evolinc_LR_gID_000473	1
ath-miR167a-3p	Evolinc_SR_tID_00012036	0	-1	1	21	890	910	GAUCAUGUUCGCAGUUUCACC	:::::::::::::::::::::	GGUGAAACUGCGAACAUGAUC	Cleavage		1
ath-miR167a-5p	Evolinc_SR_tID_00012036	0	-1	1	21	976	996	UGAAGCUGCCAGCAUGAUCUA	:::::::::::::::::::::	UAGAUCAUGCUGGCAGCUUCA	Cleavage		1
ath-miR167a-5p	Evolinc_SR_tID_00010249	0	-1	1	21	2038	2058	UGAAGCUGCCAGCAUGAUCUA	::::::::::::::::::::	CAGAUCAUGCUGGCAGCUUCA	Cleavage	gene=Evolinc_SR_gID_009677	1
ath-miR167b	Evolinc_SR_tID_00012036	0	-1	1	21	976	996	UGAAGCUGCCAGCAUGAUCUA	:::::::::::::::::::::	UAGAUCAUGCUGGCAGCUUCA	Cleavage		1
ath-miR167b	Evolinc_SR_tID_00010249	0	-1	1	21	2038	2058	UGAAGCUGCCAGCAUGAUCUA	::::::::::::::::::::	CAGAUCAUGCUGGCAGCUUCA	Cleavage	gene=Evolinc_SR_gID_009677	1
ath-miR167d	Evolinc_SR_tID_00010249	0	-1	1	22	2037	2058	UGAAGCUGCCAGCAUGAUCUGG	:::::::::::::::::::::	ACAGAUCAUGCUGGCAGCUUCA	Cleavage	gene=Evolinc_SR_gID_009677	1
ath-miR167d	Evolinc_SR_tID_00012036	0	-1	1	22	975	996	UGAAGCUGCCAGCAUGAUCUGG	..::::::::::::::::::::	UUAGAUCAUGCUGGCAGCUUCA	Cleavage		1
ath-miR168a-3p	Evolinc_SR_tID_00017319	0	-1	1	21	471	491	CCCGCCUUGCAUCAACUGAAU	:::::::::::::::::::::	AUUCAGUUGAUGCAAGGCGGG	Cleavage	gene=Evolinc_SR_gID_016445	1
ath-miR168a-3p	Evolinc_SR_tID_00004789	0	-1	1	21	685	705	CCCGCCUUGCAUCAACUGAAU	:::::::::::::::::::::	AUUCAGUUGAUGCAAGGCGGG	Cleavage	gene=Evolinc_SR_gID_004506	1
ath-miR169h	Evolinc_SR_tID_00014831	0	-1	1	21	759	779	UAGCCAAGGAUGACUUGCCUG	:::::::::::::::::::::	CAGGCAAGUCAUCCUUGGCUA	Cleavage	gene=Evolinc_SR_gID_014051	1
ath-miR169i	Evolinc_SR_tID_00014831	0	-1	1	21	759	779	UAGCCAAGGAUGACUUGCCUG	:::::::::::::::::::::	CAGGCAAGUCAUCCUUGGCUA	Cleavage	gene=Evolinc_SR_gID_014051	1
ath-miR169j	Evolinc_SR_tID_00014831	0	-1	1	21	759	779	UAGCCAAGGAUGACUUGCCUG	:::::::::::::::::::::	CAGGCAAGUCAUCCUUGGCUA	Cleavage	gene=Evolinc_SR_gID_014051	1
ath-miR169k	Evolinc_SR_tID_00014831	0	-1	1	21	759	779	UAGCCAAGGAUGACUUGCCUG	:::::::::::::::::::::	CAGGCAAGUCAUCCUUGGCUA	Cleavage	gene=Evolinc_SR_gID_014051	1
ath-miR169l	Evolinc_SR_tID_00014831	0	-1	1	21	759	779	UAGCCAAGGAUGACUUGCCUG	:::::::::::::::::::::	CAGGCAAGUCAUCCUUGGCUA	Cleavage	gene=Evolinc_SR_gID_014051	1
ath-miR169m	Evolinc_SR_tID_00014831	0	-1	1	21	759	779	UAGCCAAGGAUGACUUGCCUG	:::::::::::::::::::::	CAGGCAAGUCAUCCUUGGCUA	Cleavage	gene=Evolinc_SR_gID_014051	1
ath-miR169n	Evolinc_SR_tID_00014831	0	-1	1	21	759	779	UAGCCAAGGAUGACUUGCCUG	:::::::::::::::::::::	CAGGCAAGUCAUCCUUGGCUA	Cleavage	gene=Evolinc_SR_gID_014051	1
ath-miR172a	Evolinc_SR_tID_00037962	0	-1	1	21	519	539	AGAAUCUUGAUGAUGCUGCAU	:::::::::::::::::::::	AUGCAGCAUCAUCAAGAUUCU	Cleavage		1
ath-miR172a	Evolinc_SR_tID_00007587	0	-1	1	21	664	684	AGAAUCUUGAUGAUGCUGCAU	:::::::::::::::::::::	AUGCAGCAUCAUCAAGAUUCU	Cleavage	gene=Evolinc_SR_gID_007138	1
ath-miR172a	Evolinc_SR_tID_00010963	0	-1	1	21	324	344	AGAAUCUUGAUGAUGCUGCAU	::::::::::::::::::::	CUGCAGCAUCAUCAAGAUUCU	Cleavage	gene=Evolinc_SR_gID_010368	1
ath-miR172b-3p	Evolinc_SR_tID_00037962	0	-1	1	21	519	539	AGAAUCUUGAUGAUGCUGCAU	:::::::::::::::::::::	AUGCAGCAUCAUCAAGAUUCU	Cleavage		1
ath-miR172b-3p	Evolinc_SR_tID_00007587	0	-1	1	21	664	684	AGAAUCUUGAUGAUGCUGCAU	:::::::::::::::::::::	AUGCAGCAUCAUCAAGAUUCU	Cleavage	gene=Evolinc_SR_gID_007138	1
ath-miR172b-3p	Evolinc_SR_tID_00010963	0	-1	1	21	324	344	AGAAUCUUGAUGAUGCUGCAU	::::::::::::::::::::	CUGCAGCAUCAUCAAGAUUCU	Cleavage	gene=Evolinc_SR_gID_010368	1
ath-miR172b-5p	Evolinc_SR_tID_00037962	0	-1	1	20	588	607	GCAGCACCAUUAAGAUUCAC	::::::::::::::::::::	GUGAAUCUUAAUGGUGCUGC	Cleavage		1
ath-miR172b-5p	Evolinc_SR_tID_00007587	0	-1	1	20	733	752	GCAGCACCAUUAAGAUUCAC	::::::::::::::::::::	GUGAAUCUUAAUGGUGCUGC	Cleavage	gene=Evolinc_SR_gID_007138	1
ath-miR172b-5p	Evolinc_SR_tID_00021139	0	-1	1	20	1215	1234	GCAGCACCAUUAAGAUUCAC	::::::::::::::::::::	GUGAAUCUUAAUGGUGCUGC	Cleavage	gene=Evolinc_SR_gID_020109	1
ath-miR172c	Evolinc_SR_tID_00010963	0	-1	1	21	324	344	AGAAUCUUGAUGAUGCUGCAG	:::::::::::::::::::::	CUGCAGCAUCAUCAAGAUUCU	Cleavage	gene=Evolinc_SR_gID_010368	1
ath-miR172c	Evolinc_SR_tID_00037962	0	-1	1	21	519	539	AGAAUCUUGAUGAUGCUGCAG	::::::::::::::::::::	AUGCAGCAUCAUCAAGAUUCU	Cleavage		1
ath-miR172c	Evolinc_SR_tID_00007587	0	-1	1	21	664	684	AGAAUCUUGAUGAUGCUGCAG	::::::::::::::::::::	AUGCAGCAUCAUCAAGAUUCU	Cleavage	gene=Evolinc_SR_gID_007138	1
ath-miR172d-3p	Evolinc_SR_tID_00010963	0	-1	1	21	324	344	AGAAUCUUGAUGAUGCUGCAG	:::::::::::::::::::::	CUGCAGCAUCAUCAAGAUUCU	Cleavage	gene=Evolinc_SR_gID_010368	1
ath-miR172d-3p	Evolinc_SR_tID_00037962	0	-1	1	21	519	539	AGAAUCUUGAUGAUGCUGCAG	::::::::::::::::::::	AUGCAGCAUCAUCAAGAUUCU	Cleavage		1
ath-miR172d-3p	Evolinc_SR_tID_00007587	0	-1	1	21	664	684	AGAAUCUUGAUGAUGCUGCAG	::::::::::::::::::::	AUGCAGCAUCAUCAAGAUUCU	Cleavage	gene=Evolinc_SR_gID_007138	1
ath-miR172e-3p	Evolinc_SR_tID_00021139	0	-1	1	21	1133	1153	GGAAUCUUGAUGAUGCUGCAU	:::::::::::::::::::::	AUGCAGCAUCAUCAAGAUUCC	Cleavage	gene=Evolinc_SR_gID_020109	2
ath-miR172e-5p	Evolinc_SR_tID_00037962	0	-1	1	20	588	607	GCAGCACCAUUAAGAUUCAC	::::::::::::::::::::	GUGAAUCUUAAUGGUGCUGC	Cleavage		1
ath-miR172e-5p	Evolinc_SR_tID_00007587	0	-1	1	20	733	752	GCAGCACCAUUAAGAUUCAC	::::::::::::::::::::	GUGAAUCUUAAUGGUGCUGC	Cleavage	gene=Evolinc_SR_gID_007138	1
ath-miR172e-5p	Evolinc_SR_tID_00021139	0	-1	1	20	1215	1234	GCAGCACCAUUAAGAUUCAC	::::::::::::::::::::	GUGAAUCUUAAUGGUGCUGC	Cleavage	gene=Evolinc_SR_gID_020109	1
ath-miR319a	Evolinc_SR_tID_00003113	0	-1	1	21	1682	1702	UUGGACUGAAGGGAGCUCCCU	:::::::::::::::::::::	AGGGAGCUCCCUUCAGUCCAA	Cleavage	gene=Evolinc_SR_gID_002901	1
ath-miR319a	Evolinc_SR_tID_00001484	0	-1	1	21	1045	1065	UUGGACUGAAGGGAGCUCCCU	:::::::::::::::::::::	AGGGAGCUCCCUUCAGUCCAA	Cleavage	gene=Evolinc_SR_gID_001379	1
ath-miR319a	Evolinc_SR_tID_00005704	0	-1	1	21	736	756	UUGGACUGAAGGGAGCUCCCU	:::::::::::::::::::::	AGGGAGCUCCCUUCAGUCCAA	Cleavage	gene=Evolinc_SR_gID_005369	1
ath-miR319a	Evolinc_SR_tID_00030809	0	-1	1	21	532	552	UUGGACUGAAGGGAGCUCCCU	: :::::::::::::::::::	AAGGAGCUCCCUUCAGUCCAA	Cleavage	gene=Evolinc_SR_gID_029401	1
ath-miR319b	Evolinc_SR_tID_00003113	0	-1	1	21	1682	1702	UUGGACUGAAGGGAGCUCCCU	:::::::::::::::::::::	AGGGAGCUCCCUUCAGUCCAA	Cleavage	gene=Evolinc_SR_gID_002901	1
ath-miR319b	Evolinc_SR_tID_00001484	0	-1	1	21	1045	1065	UUGGACUGAAGGGAGCUCCCU	:::::::::::::::::::::	AGGGAGCUCCCUUCAGUCCAA	Cleavage	gene=Evolinc_SR_gID_001379	1
ath-miR319b	Evolinc_SR_tID_00005704	0	-1	1	21	736	756	UUGGACUGAAGGGAGCUCCCU	:::::::::::::::::::::	AGGGAGCUCCCUUCAGUCCAA	Cleavage	gene=Evolinc_SR_gID_005369	1
ath-miR319b	Evolinc_SR_tID_00030809	0	-1	1	21	532	552	UUGGACUGAAGGGAGCUCCCU	: :::::::::::::::::::	AAGGAGCUCCCUUCAGUCCAA	Cleavage	gene=Evolinc_SR_gID_029401	1
ath-miR319c	Evolinc_SR_tID_00030809	0	-1	1	21	532	552	UUGGACUGAAGGGAGCUCCUU	:::::::::::::::::::::	AAGGAGCUCCCUUCAGUCCAA	Cleavage	gene=Evolinc_SR_gID_029401	1
ath-miR319c	Evolinc_SR_tID_00003113	0	-1	1	21	1682	1702	UUGGACUGAAGGGAGCUCCUU	:.:::::::::::::::::::	AGGGAGCUCCCUUCAGUCCAA	Cleavage	gene=Evolinc_SR_gID_002901	1
ath-miR319c	Evolinc_SR_tID_00001484	0	-1	1	21	1045	1065	UUGGACUGAAGGGAGCUCCUU	:.:::::::::::::::::::	AGGGAGCUCCCUUCAGUCCAA	Cleavage	gene=Evolinc_SR_gID_001379	1
ath-miR319c	Evolinc_SR_tID_00005704	0	-1	1	21	736	756	UUGGACUGAAGGGAGCUCCUU	:.:::::::::::::::::::	AGGGAGCUCCCUUCAGUCCAA	Cleavage	gene=Evolinc_SR_gID_005369	1
ath-miR391-3p	Evolinc_SR_tID_00017651	0	-1	1	21	457	477	ACGGUAUCUCUCCUACGUAGC	:.:::::::::::::::::::	GUUACGUAGGAGAGAUACCGU	Cleavage	gene=Evolinc_SR_gID_016764	1
ath-miR391-3p	Evolinc_SR_tID_00021155	0	-1	1	21	278	298	ACGGUAUCUCUCCUACGUAGC	:.:::::::::::::::::::	GUUACGUAGGAGAGAUACCGU	Cleavage	gene=Evolinc_SR_gID_020124	1
ath-miR391-5p	Evolinc_SR_tID_00017651	0	-1	1	21	518	538	UUCGCAGGAGAGAUAGCGCCA	:::::::::::::::::::::	UGGCGCUAUCUCUCCUGCGAA	Cleavage	gene=Evolinc_SR_gID_016764	1
ath-miR393a-3p	Evolinc_SR_tID_00034204	0	-1	1	21	291	311	AUCAUGCUAUCUCUUUGGAUU	:::::::::::::::::::::	AAUCCAAAGAGAUAGCAUGAU	Cleavage	gene=Evolinc_SR_gID_032558	1
ath-miR395b	Evolinc_SR_tID_00009300	0	-1	1	21	281	301	CUGAAGUGUUUGGGGGGACUC	:::::::::::::::::::::	GAGUCCCCCCAAACACUUCAG	Cleavage	gene=Evolinc_SR_gID_008759	1
ath-miR395c	Evolinc_SR_tID_00009300	0	-1	1	21	281	301	CUGAAGUGUUUGGGGGGACUC	:::::::::::::::::::::	GAGUCCCCCCAAACACUUCAG	Cleavage	gene=Evolinc_SR_gID_008759	1
ath-miR395f	Evolinc_SR_tID_00009300	0	-1	1	21	281	301	CUGAAGUGUUUGGGGGGACUC	:::::::::::::::::::::	GAGUCCCCCCAAACACUUCAG	Cleavage	gene=Evolinc_SR_gID_008759	1
ath-miR396a-3p	Evolinc_SR_tID_00012228	0	-1	1	21	785	805	GUUCAAUAAAGCUGUGGGAAG	:::::::::::::::::::::	CUUCCCACAGCUUUAUUGAAC	Cleavage	gene=Evolinc_SR_gID_011564	1
ath-miR396a-3p	Evolinc_SR_tID_00001170	0	-1	1	21	1050	1070	GUUCAAUAAAGCUGUGGGAAG	:::::::::::::::::::::	CUUCCCACAGCUUUAUUGAAC	Cleavage	gene=Evolinc_SR_gID_001099	1
ath-miR396a-5p	Evolinc_SR_tID_00001170	0	-1	1	21	1158	1178	UUCCACAGCUUUCUUGAACUG	:::::::::::::::::::::	CAGUUCAAGAAAGCUGUGGAA	Cleavage	gene=Evolinc_SR_gID_001099	1
ath-miR396a-5p	Evolinc_SR_tID_00012228	0	-1	1	21	895	915	UUCCACAGCUUUCUUGAACUG	:::::::::::::::::::::	CAGUUCAAGAAAGCUGUGGAA	Cleavage	gene=Evolinc_SR_gID_011564	1
ath-miR396b-5p	Evolinc_SR_tID_00001170	0	-1	1	21	1158	1178	UUCCACAGCUUUCUUGAACUU	::::::::::::::::::::	CAGUUCAAGAAAGCUGUGGAA	Cleavage	gene=Evolinc_SR_gID_001099	1
ath-miR396b-5p	Evolinc_SR_tID_00012228	0	-1	1	21	895	915	UUCCACAGCUUUCUUGAACUU	::::::::::::::::::::	CAGUUCAAGAAAGCUGUGGAA	Cleavage	gene=Evolinc_SR_gID_011564	1
ath-miR5658	Evolinc_SR_tID_00026507	0	-1	1	21	180	200	AUGAUGAUGAUGAUGAUGAAA	:::::::::::::::::::::	UUUCAUCAUCAUCAUCAUCAU	Cleavage	gene=Evolinc_SR_gID_025297	1
ath-miR5658	Evolinc_LR_tID_00000708	0	-1	1	21	94	114	AUGAUGAUGAUGAUGAUGAAA	:::::::::::::::::::::	UUUCAUCAUCAUCAUCAUCAU	Cleavage	gene=Evolinc_LR_gID_000563	1
ath-miR5658	Evolinc_SR_tID_00010336	0	-1	1	21	341	361	AUGAUGAUGAUGAUGAUGAAA	::::::::::::::::::::	CUUCAUCAUCAUCAUCAUCAU	Cleavage	gene=Evolinc_SR_gID_009762	1
ath-miR5658	Evolinc_SR_tID_00016740	0	-1	1	21	796	816	AUGAUGAUGAUGAUGAUGAAA	::::::::::::::::::::	GUUCAUCAUCAUCAUCAUCAU	Cleavage	gene=Evolinc_SR_gID_015893	1
ath-miR5658	Evolinc_LR_tID_00000650	0	-1	1	21	22	42	AUGAUGAUGAUGAUGAUGAAA	: :::::::::::::::::::	UCUCAUCAUCAUCAUCAUCAU	Cleavage	gene=Evolinc_LR_gID_000525	3
ath-miR5658	Evolinc_LR_tID_00000650	0	-1	1	21	43	63	AUGAUGAUGAUGAUGAUGAAA	:::::::::::::::::::	CAUCAUCAUCAUCAUCAUCAU	Cleavage	gene=Evolinc_LR_gID_000525	3
ath-miR5658	Evolinc_LR_tID_00000650	0	-1	1	21	64	84	AUGAUGAUGAUGAUGAUGAAA	:::::::::::::::::::	CAUCAUCAUCAUCAUCAUCAU	Cleavage	gene=Evolinc_LR_gID_000525	3
ath-miR5658	Evolinc_SR_tID_00000150	0	-1	1	21	88	108	AUGAUGAUGAUGAUGAUGAAA	: :::::::::::::::::::	UCUCAUCAUCAUCAUCAUCAU	Cleavage	gene=Evolinc_SR_gID_000139	1
ath-miR5658	Evolinc_SR_tID_00010568	0	-1	1	21	94	114	AUGAUGAUGAUGAUGAUGAAA	:::::::::::::::::::	CAUCAUCAUCAUCAUCAUCAU	Cleavage	gene=Evolinc_SR_gID_009978	2
ath-miR5658	Evolinc_SR_tID_00009173	0	-1	1	21	151	171	AUGAUGAUGAUGAUGAUGAAA	:::::::::::::::::::	CCUCAUCAUCAUCAUCAUCAU	Cleavage	gene=Evolinc_SR_gID_008636	2
ath-miR5658	Evolinc_SR_tID_00025917	0	-1	1	21	154	174	AUGAUGAUGAUGAUGAUGAAA	:::::::::::::::::::	CCUCAUCAUCAUCAUCAUCAU	Cleavage	gene=Evolinc_SR_gID_024752	1
ath-miR5658	Evolinc_SR_tID_00039999	0	-1	1	21	154	174	AUGAUGAUGAUGAUGAUGAAA	:::::::::::::::::::	CAUCAUCAUCAUCAUCAUCAU	Cleavage	gene=Evolinc_SR_gID_038030	2
ath-miR5658	Evolinc_SR_tID_00040157	0	-1	1	21	127	147	AUGAUGAUGAUGAUGAUGAAA	:::::::::::::::::::	CCUCAUCAUCAUCAUCAUCAU	Cleavage	gene=Evolinc_SR_gID_038177	1
ath-miR5658	Evolinc_SR_tID_00004005	0	-1	1	21	414	434	AUGAUGAUGAUGAUGAUGAAA	:::::::::::::::::::	CAUCAUCAUCAUCAUCAUCAU	Cleavage	gene=Evolinc_SR_gID_003755	1
ath-miR5658	Evolinc_SR_tID_00004139	0	-1	1	21	406	426	AUGAUGAUGAUGAUGAUGAAA	:::::::::::::::::::	CAUCAUCAUCAUCAUCAUCAU	Cleavage	gene=Evolinc_SR_gID_003881	2
ath-miR5658	Evolinc_SR_tID_00016945	0	-1	1	21	158	178	AUGAUGAUGAUGAUGAUGAAA	:::::::::::::::::::	CAUCAUCAUCAUCAUCAUCAU	Cleavage	gene=Evolinc_SR_gID_016090	1
ath-miR5658	Evolinc_SR_tID_00010565	0	-1	1	21	248	268	AUGAUGAUGAUGAUGAUGAAA	:::::::::::::::::::	CAUCAUCAUCAUCAUCAUCAU	Cleavage	gene=Evolinc_SR_gID_009975	1
ath-miR5658	Evolinc_SR_tID_00037398	0	-1	1	21	434	454	AUGAUGAUGAUGAUGAUGAAA	:::::::::::::::::::	ACUCAUCAUCAUCAUCAUCAU	Cleavage	gene=Evolinc_SR_gID_035573	1
ath-miR5658	Evolinc_SR_tID_00013183	0	-1	1	21	325	345	AUGAUGAUGAUGAUGAUGAAA	:::::::::::::::::::	CAUCAUCAUCAUCAUCAUCAU	Cleavage	gene=Evolinc_SR_gID_012478	1
ath-miR5658	Evolinc_SR_tID_00018768	0	-1	1	21	408	428	AUGAUGAUGAUGAUGAUGAAA	:::::::::::::::::::	CAUCAUCAUCAUCAUCAUCAU	Cleavage	gene=Evolinc_SR_gID_017840	2
ath-miR5658	Evolinc_SR_tID_00018768	0	-1	1	21	429	449	AUGAUGAUGAUGAUGAUGAAA	:::::::::::::::::::	CAUCAUCAUCAUCAUCAUCAU	Cleavage	gene=Evolinc_SR_gID_017840	2
ath-miR5658	Evolinc_LR_tID_00000205	0	-1	1	21	544	564	AUGAUGAUGAUGAUGAUGAAA	:::::::::::::::::::	ACUCAUCAUCAUCAUCAUCAU	Cleavage	gene=Evolinc_LR_gID_000151	1
ath-miR5658	Evolinc_SR_tID_00034283	0	-1	1	21	274	294	AUGAUGAUGAUGAUGAUGAAA	:::::::::::::::::::	AAUCAUCAUCAUCAUCAUCAU	Cleavage	gene=Evolinc_SR_gID_032632	1
ath-miR5658	Evolinc_SR_tID_00008526	0	-1	1	21	463	483	AUGAUGAUGAUGAUGAUGAAA	:::::::::::::::::::	GAUCAUCAUCAUCAUCAUCAU	Cleavage	gene=Evolinc_SR_gID_008009	2
ath-miR8174	Evolinc_SR_tID_00018172	0	-1	1	21	182	202	AUGUGUAUAGGGAAGCUAAUC	:.:::::::::::::::::::	GGUUAGCUUCCCUAUACACAU	Cleavage	gene=Evolinc_SR_gID_017275	1
ath-miR824-3p	Evolinc_SR_tID_00001476	0	-1	1	21	583	603	CCUUCUCAUCGAUGGUCUAGA	:::::::::::::::::::::	UCUAGACCAUCGAUGAGAAGG	Cleavage	gene=Evolinc_SR_gID_001371	1
ath-miR824-3p	Evolinc_SR_tID_00005698	0	-1	1	21	311	331	CCUUCUCAUCGAUGGUCUAGA	:::::::::::::::::::::	UCUAGACCAUCGAUGAGAAGG	Cleavage	gene=Evolinc_SR_gID_005364	1
ath-miR824-3p	Evolinc_SR_tID_00003086	0	-1	1	21	586	606	CCUUCUCAUCGAUGGUCUAGA	:::::::::::::::::::::	UCUAGACCAUCGAUGAGAAGG	Cleavage	gene=Evolinc_SR_gID_002874	1
ath-miR824-5p	Evolinc_SR_tID_00001476	0	-1	1	21	1208	1228	UAGACCAUUUGUGAGAAGGGA	:::::::::::::::::::::	UCCCUUCUCACAAAUGGUCUA	Cleavage	gene=Evolinc_SR_gID_001371	1
ath-miR824-5p	Evolinc_SR_tID_00005698	0	-1	1	21	905	925	UAGACCAUUUGUGAGAAGGGA	:::::::::::::::::::::	UCCCUUCUCACAAAUGGUCUA	Cleavage	gene=Evolinc_SR_gID_005364	1
ath-miR824-5p	Evolinc_SR_tID_00003086	0	-1	1	21	1174	1194	UAGACCAUUUGUGAGAAGGGA	:::::::::::::::::::::	UCCCUUCUCACAAAUGGUCUA	Cleavage	gene=Evolinc_SR_gID_002874	1
ath-miR828	Evolinc_SR_tID_00001419	0	-1	1	22	351	372	UCUUGCUUAAAUGAGUAUUCCA	::::::::::::::::::::::	UGGAAUACUCAUUUAAGCAAGA	Cleavage	gene=Evolinc_SR_gID_001323	1
ath-miR828	Evolinc_SR_tID_00003044	0	-1	1	22	346	367	UCUUGCUUAAAUGAGUAUUCCA	::::::::::::::::::::::	UGGAAUACUCAUUUAAGCAAGA	Cleavage	gene=Evolinc_SR_gID_002834	1
ath-miR858a	Evolinc_SR_tID_00035200	0	-1	1	21	1312	1332	UUUCGUUGUCUGUUCGACCUU	:::::::::::::::::::::	AAGGUCGAACAGACAACGAAA	Cleavage	gene=Evolinc_SR_gID_033497	1
ath-miR858a	Evolinc_SR_tID_00038921	0	-1	1	21	1294	1314	UUUCGUUGUCUGUUCGACCUU	:::::::::::::::::::::	AAGGUCGAACAGACAACGAAA	Cleavage	gene=Evolinc_SR_gID_037020	1
ath-miR858b	Evolinc_SR_tID_00035200	0	-1	1	21	1311	1331	UUCGUUGUCUGUUCGACCUUG	:::::::::::::::::::::	CAAGGUCGAACAGACAACGAA	Cleavage	gene=Evolinc_SR_gID_033497	1
ath-miR858b	Evolinc_SR_tID_00038921	0	-1	1	21	1293	1313	UUCGUUGUCUGUUCGACCUUG	:::::::::::::::::::::	CAAGGUCGAACAGACAACGAA	Cleavage	gene=Evolinc_SR_gID_037020	1
ath-miR156a-5p	Evolinc_SR_tID_00019308	0.5	-1	1	20	286	305	UGACAGAAGAGAGUGAGCAC	:::::::::::::::::::.	GUGCUCACUCUCUUCUGUCG	Cleavage	gene=Evolinc_SR_gID_018361	1
ath-miR156b-5p	Evolinc_SR_tID_00019308	0.5	-1	1	20	286	305	UGACAGAAGAGAGUGAGCAC	:::::::::::::::::::.	GUGCUCACUCUCUUCUGUCG	Cleavage	gene=Evolinc_SR_gID_018361	1
ath-miR156c-5p	Evolinc_SR_tID_00019308	0.5	-1	1	20	286	305	UGACAGAAGAGAGUGAGCAC	:::::::::::::::::::.	GUGCUCACUCUCUUCUGUCG	Cleavage	gene=Evolinc_SR_gID_018361	1
ath-miR156d-5p	Evolinc_SR_tID_00019308	0.5	-1	1	20	286	305	UGACAGAAGAGAGUGAGCAC	:::::::::::::::::::.	GUGCUCACUCUCUUCUGUCG	Cleavage	gene=Evolinc_SR_gID_018361	1
ath-miR156e	Evolinc_SR_tID_00019308	0.5	-1	1	20	286	305	UGACAGAAGAGAGUGAGCAC	:::::::::::::::::::.	GUGCUCACUCUCUUCUGUCG	Cleavage	gene=Evolinc_SR_gID_018361	1
ath-miR156f-5p	Evolinc_SR_tID_00019308	0.5	-1	1	20	286	305	UGACAGAAGAGAGUGAGCAC	:::::::::::::::::::.	GUGCUCACUCUCUUCUGUCG	Cleavage	gene=Evolinc_SR_gID_018361	1
ath-miR159a	Evolinc_SR_tID_00030809	0.5	-1	1	21	533	553	UUUGGAUUGAAGGGAGCUCUA	.::::::::::::.::::::	AGGAGCUCCCUUCAGUCCAAA	Cleavage	gene=Evolinc_SR_gID_029401	1
ath-miR159b-3p	Evolinc_SR_tID_00030809	0.5	-1	1	21	533	553	UUUGGAUUGAAGGGAGCUCUU	:.::::::::::::.::::::	AGGAGCUCCCUUCAGUCCAAA	Cleavage	gene=Evolinc_SR_gID_029401	1
ath-miR159c	Evolinc_SR_tID_00030809	0.5	-1	1	21	533	553	UUUGGAUUGAAGGGAGCUCCU	::::::::::::::.::::::	AGGAGCUCCCUUCAGUCCAAA	Cleavage	gene=Evolinc_SR_gID_029401	1
ath-miR168a-5p	Evolinc_SR_tID_00004789	0.5	-1	1	21	758	778	UCGCUUGGUGCAGGUCGGGAA	::::::::.::::::::::::	UUCCCGACUUGCACCAAGCGA	Cleavage	gene=Evolinc_SR_gID_004506	1
ath-miR168b-5p	Evolinc_SR_tID_00004789	0.5	-1	1	21	758	778	UCGCUUGGUGCAGGUCGGGAA	::::::::.::::::::::::	UUCCCGACUUGCACCAAGCGA	Cleavage	gene=Evolinc_SR_gID_004506	1
ath-miR169h	Evolinc_SR_tID_00033104	0.5	-1	1	21	44	64	UAGCCAAGGAUGACUUGCCUG	::::::::::::.::::::::	CAGGCAAGUCAUUCUUGGCUA	Cleavage	gene=Evolinc_SR_gID_031530	1
ath-miR169i	Evolinc_SR_tID_00033104	0.5	-1	1	21	44	64	UAGCCAAGGAUGACUUGCCUG	::::::::::::.::::::::	CAGGCAAGUCAUUCUUGGCUA	Cleavage	gene=Evolinc_SR_gID_031530	1
ath-miR169j	Evolinc_SR_tID_00033104	0.5	-1	1	21	44	64	UAGCCAAGGAUGACUUGCCUG	::::::::::::.::::::::	CAGGCAAGUCAUUCUUGGCUA	Cleavage	gene=Evolinc_SR_gID_031530	1
ath-miR169k	Evolinc_SR_tID_00033104	0.5	-1	1	21	44	64	UAGCCAAGGAUGACUUGCCUG	::::::::::::.::::::::	CAGGCAAGUCAUUCUUGGCUA	Cleavage	gene=Evolinc_SR_gID_031530	1
ath-miR169l	Evolinc_SR_tID_00033104	0.5	-1	1	21	44	64	UAGCCAAGGAUGACUUGCCUG	::::::::::::.::::::::	CAGGCAAGUCAUUCUUGGCUA	Cleavage	gene=Evolinc_SR_gID_031530	1
ath-miR169m	Evolinc_SR_tID_00033104	0.5	-1	1	21	44	64	UAGCCAAGGAUGACUUGCCUG	::::::::::::.::::::::	CAGGCAAGUCAUUCUUGGCUA	Cleavage	gene=Evolinc_SR_gID_031530	1
ath-miR169n	Evolinc_SR_tID_00033104	0.5	-1	1	21	44	64	UAGCCAAGGAUGACUUGCCUG	::::::::::::.::::::::	CAGGCAAGUCAUUCUUGGCUA	Cleavage	gene=Evolinc_SR_gID_031530	1
ath-miR172e-3p	Evolinc_SR_tID_00037962	0.5	-1	1	21	519	539	GGAAUCUUGAUGAUGCUGCAU	::::::::::::::::::::.	AUGCAGCAUCAUCAAGAUUCU	Cleavage		1
ath-miR172e-3p	Evolinc_SR_tID_00007587	0.5	-1	1	21	664	684	GGAAUCUUGAUGAUGCUGCAU	::::::::::::::::::::.	AUGCAGCAUCAUCAAGAUUCU	Cleavage	gene=Evolinc_SR_gID_007138	1
ath-miR172e-3p	Evolinc_SR_tID_00010963	0.5	-1	1	21	324	344	GGAAUCUUGAUGAUGCUGCAU	:::::::::::::::::::.	CUGCAGCAUCAUCAAGAUUCU	Cleavage	gene=Evolinc_SR_gID_010368	1
ath-miR414	Evolinc_SR_tID_00022898	0.5	-1	1	21	126	146	UCAUCUUCAUCAUCAUCGUCA	:.:::::::::::::::::	ACAUGAUGAUGAUGAAGAUGA	Cleavage	gene=Evolinc_SR_gID_021765	1
ath-miR5021	Evolinc_SR_tID_00002829	0.5	-1	1	20	236	255	UGAGAAGAAGAAGAAGAAAA	::::::::::::::::::.:	UUUUCUUCUUCUUCUUCUUA	Cleavage	gene=Evolinc_SR_gID_002638	1
ath-miR5658	Evolinc_SR_tID_00031745	0.5	-1	1	21	17	37	AUGAUGAUGAUGAUGAUGAAA	:::::::::::::::::::.:	UUUCAUCAUCAUCAUCAUCGU	Cleavage	gene=Evolinc_SR_gID_030269	1
ath-miR5658	Evolinc_SR_tID_00003230	0.5	-1	1	21	221	241	AUGAUGAUGAUGAUGAUGAAA	:::::::::::.::::::::	GUUCAUCAUCAUUAUCAUCAU	Cleavage	gene=Evolinc_SR_gID_003011	2
ath-miR5658	Evolinc_SR_tID_00027117	0.5	-1	1	21	138	158	AUGAUGAUGAUGAUGAUGAAA	:::::.::::::::::::::	CUUCAUUAUCAUCAUCAUCAU	Cleavage	gene=Evolinc_SR_gID_025861	2
ath-miR5658	Evolinc_SR_tID_00008197	0.5	-1	1	21	92	112	AUGAUGAUGAUGAUGAUGAAA	: ::::::::::::::::.::	UCUCAUCAUCAUCAUCAUUAU	Cleavage	gene=Evolinc_SR_gID_007707	3
ath-miR5658	Evolinc_SR_tID_00037125	0.5	-1	1	21	222	242	AUGAUGAUGAUGAUGAUGAAA	: :::::.:::::::::::::	UGUCAUCGUCAUCAUCAUCAU	Cleavage	gene=Evolinc_SR_gID_035313	3
ath-miR5658	Evolinc_SR_tID_00020878	0.5	-1	1	21	174	194	AUGAUGAUGAUGAUGAUGAAA	:::::::::::::.:::::	CAUCAUCAUCAUCAUUAUCAU	Cleavage	gene=Evolinc_SR_gID_019856	2
ath-miR5658	Evolinc_SR_tID_00020902	0.5	-1	1	21	260	280	AUGAUGAUGAUGAUGAUGAAA	::::.::::::::::::::	CAUCAUUAUCAUCAUCAUCAU	Cleavage	gene=Evolinc_SR_gID_019880	1
ath-miR8176	Evolinc_LR_tID_00000280	0.5	-1	1	21	414	434	GGCCGGUGGUCGCGAGAGGGA	:.::::::::::::::::::	CCUCUCUCGCGACCACCGGCC	Cleavage	gene=Evolinc_LR_gID_000212	1
ath-miR828	Evolinc_LR_tID_00004092	0.5	-1	1	22	121	142	UCUUGCUUAAAUGAGUAUUCCA	::::::::::::::.:::::::	UGGAAUACUCAUUUGAGCAAGA	Cleavage		1
ath-miR844-3p	Evolinc_LR_tID_00004137	0.5	-1	1	21	181	201	UUAUAAGCCAUCUUACUAGUU	.:.::::::::::::::::::	GAUUAGUAAGAUGGCUUAUAA	Cleavage	gene=Evolinc_LR_gID_003448	1
ath-miR845a	Evolinc_SR_tID_00035357	0.5	-1	1	21	593	613	CGGCUCUGAUACCAAUUGAUG	:::::.:::::::::::::::	CAUCAGUUGGUAUCAGAGCCG	Cleavage	gene=Evolinc_SR_gID_033648	1
ath-miR845b	Evolinc_SR_tID_00001466	0.5	-1	1	22	359	380	UCGCUCUGAUACCAAAUUGAUG	.: ::::::::::::::::::.	UAACAAUUUGGUAUCAGAGCGG	Cleavage	gene=Evolinc_SR_gID_001362	2
ath-miR156g	Evolinc_SR_tID_00001984	1	-1	1	20	1467	1486	CGACAGAAGAGAGUGAGCAC	:::::::::::::::::::	GUGCUCACUCUCUUCUGUCA	Cleavage	gene=Evolinc_SR_gID_001844	1
ath-miR156g	Evolinc_SR_tID_00037376	1	-1	1	20	9	28	CGACAGAAGAGAGUGAGCAC	:::::::::::::::::::	GUGCUCACUCUCUUCUGUCA	Cleavage	gene=Evolinc_SR_gID_035553	1
ath-miR156i	Evolinc_SR_tID_00001984	1	-1	1	20	1467	1486	UGACAGAAGAGAGAGAGCAG	::::: :::::::::::::	GUGCUCACUCUCUUCUGUCA	Cleavage	gene=Evolinc_SR_gID_001844	1
ath-miR156i	Evolinc_SR_tID_00037376	1	-1	1	20	9	28	UGACAGAAGAGAGAGAGCAG	::::: :::::::::::::	GUGCUCACUCUCUUCUGUCA	Cleavage	gene=Evolinc_SR_gID_035553	1
ath-miR156j	Evolinc_SR_tID_00001984	1	-1	1	20	1467	1486	UGACAGAAGAGAGAGAGCAC	:::::: :::::::::::::	GUGCUCACUCUCUUCUGUCA	Cleavage	gene=Evolinc_SR_gID_001844	1
ath-miR156j	Evolinc_SR_tID_00037376	1	-1	1	20	9	28	UGACAGAAGAGAGAGAGCAC	:::::: :::::::::::::	GUGCUCACUCUCUUCUGUCA	Cleavage	gene=Evolinc_SR_gID_035553	1
ath-miR158b	Evolinc_LR_tID_00000114	1	-1	1	20	352	371	CCCCAAAUGUAGACAAAGCA	:::::::::::::::::::	UGCUUUGUCUACAUUUGGGA	Cleavage	gene=Evolinc_LR_gID_000074	1
ath-miR158b	Evolinc_LR_tID_00002034	1	-1	1	20	497	516	CCCCAAAUGUAGACAAAGCA	:::::::::::::::::::	UGCUUUGUCUACAUUUGGGA	Cleavage	gene=Evolinc_LR_gID_001656	1
ath-miR159b-5p	Evolinc_SR_tID_00038963	1	-1	1	21	2534	2554	GAGCUCCUUGAAGUUCAAUGG	::::::::::::::::::	CGUUUGAACUUCAAGGAGCUC	Cleavage	gene=Evolinc_SR_gID_037061	1
ath-miR159b-5p	Evolinc_SR_tID_00013287	1	-1	1	21	1790	1810	GAGCUCCUUGAAGUUCAAUGG	::::::::::::::::::	CGUUUGAACUUCAAGGAGCUC	Cleavage	gene=Evolinc_SR_gID_012576	1
ath-miR159b-5p	Evolinc_SR_tID_00035272	1	-1	1	21	1115	1135	GAGCUCCUUGAAGUUCAAUGG	::::::::::::::::::	CGUUUGAACUUCAAGGAGCUC	Cleavage	gene=Evolinc_SR_gID_033567	1
ath-miR160a-5p	Evolinc_SR_tID_00004745	1	-1	1	21	1732	1752	UGCCUGGCUCCCUGUAUGCCA	:: ::::::::::::::::::	UGACAUACAGGGAGCCAGGCA	Cleavage	gene=Evolinc_SR_gID_004463	1
ath-miR160b	Evolinc_SR_tID_00004745	1	-1	1	21	1732	1752	UGCCUGGCUCCCUGUAUGCCA	:: ::::::::::::::::::	UGACAUACAGGGAGCCAGGCA	Cleavage	gene=Evolinc_SR_gID_004463	1
ath-miR160c-5p	Evolinc_SR_tID_00004745	1	-1	1	21	1732	1752	UGCCUGGCUCCCUGUAUGCCA	:: ::::::::::::::::::	UGACAUACAGGGAGCCAGGCA	Cleavage	gene=Evolinc_SR_gID_004463	1
ath-miR164b-3p	Evolinc_SR_tID_00007523	1	-1	1	21	1125	1145	CAUGUGCCCAUCUUCACCAUC	::::: :::::::::::::::	GAUGGGGAAGAUGGGCACAUG	Cleavage	gene=Evolinc_SR_gID_007083	1
ath-miR164b-3p	Evolinc_SR_tID_00038013	1	-1	1	21	891	911	CAUGUGCCCAUCUUCACCAUC	::::: :::::::::::::::	GAUGGGGAAGAUGGGCACAUG	Cleavage	gene=Evolinc_SR_gID_036154	1
ath-miR164b-3p	Evolinc_SR_tID_00021270	1	-1	1	21	646	666	CAUGUGCCCAUCUUCACCAUC	::::: :::::::::::::::	GAUGGGGAAGAUGGGCACAUG	Cleavage	gene=Evolinc_SR_gID_020228	1
ath-miR165a-3p	Evolinc_SR_tID_00001877	1	-1	1	21	1785	1805	UCGGACCAGGCUUCAUCCCCC	:::: ::::::::::::::::	GGGGAAUGAAGCCUGGUCCGA	Cleavage	gene=Evolinc_SR_gID_001751	1
ath-miR165a-3p	Evolinc_SR_tID_00030726	1	-1	1	21	569	589	UCGGACCAGGCUUCAUCCCCC	:::: ::::::::::::::::	GGGGAAUGAAGCCUGGUCCGA	Cleavage	gene=Evolinc_SR_gID_029321	1
ath-miR165a-3p	Evolinc_LR_tID_00003969	1	-1	1	21	218	238	UCGGACCAGGCUUCAUCCCCC	:::: ::::::::::::::::	GGGGAAUGAAGCCUGGUCCGA	Cleavage	gene=Evolinc_LR_gID_003320	1
ath-miR165a-3p	Evolinc_LR_tID_00000598	1	-1	1	21	130	150	UCGGACCAGGCUUCAUCCCCC	:::: ::::::::::::::::	GGGGAAUGAAGCCUGGUCCGA	Cleavage	gene=Evolinc_LR_gID_000473	1
ath-miR165b	Evolinc_SR_tID_00001877	1	-1	1	21	1785	1805	UCGGACCAGGCUUCAUCCCCC	:::: ::::::::::::::::	GGGGAAUGAAGCCUGGUCCGA	Cleavage	gene=Evolinc_SR_gID_001751	1
ath-miR165b	Evolinc_SR_tID_00030726	1	-1	1	21	569	589	UCGGACCAGGCUUCAUCCCCC	:::: ::::::::::::::::	GGGGAAUGAAGCCUGGUCCGA	Cleavage	gene=Evolinc_SR_gID_029321	1
ath-miR165b	Evolinc_LR_tID_00003969	1	-1	1	21	218	238	UCGGACCAGGCUUCAUCCCCC	:::: ::::::::::::::::	GGGGAAUGAAGCCUGGUCCGA	Cleavage	gene=Evolinc_LR_gID_003320	1
ath-miR165b	Evolinc_LR_tID_00000598	1	-1	1	21	130	150	UCGGACCAGGCUUCAUCCCCC	:::: ::::::::::::::::	GGGGAAUGAAGCCUGGUCCGA	Cleavage	gene=Evolinc_LR_gID_000473	1
ath-miR167c-5p	Evolinc_SR_tID_00012036	1	-1	1	21	975	995	UAAGCUGCCAGCAUGAUCUUG	::::::::::::::::::	UUAGAUCAUGCUGGCAGCUUC	Cleavage		1
ath-miR167c-5p	Evolinc_SR_tID_00010249	1	-1	1	21	2037	2057	UAAGCUGCCAGCAUGAUCUUG	::::::::::::::::::	ACAGAUCAUGCUGGCAGCUUC	Cleavage	gene=Evolinc_SR_gID_009677	1
ath-miR168a-5p	Evolinc_SR_tID_00017319	1	-1	1	21	544	564	UCGCUUGGUGCAGGUCGGGAA	::::: :::::::::::::::	UUCCCAACCUGCACCAAGCGA	Cleavage	gene=Evolinc_SR_gID_016445	1
ath-miR168b-3p	Evolinc_SR_tID_00017319	1	-1	1	21	471	491	CCCGUCUUGUAUCAACUGAAU	:::::::::::.::::.::::	AUUCAGUUGAUGCAAGGCGGG	Cleavage	gene=Evolinc_SR_gID_016445	1
ath-miR168b-3p	Evolinc_SR_tID_00004789	1	-1	1	21	685	705	CCCGUCUUGUAUCAACUGAAU	:::::::::::.::::.::::	AUUCAGUUGAUGCAAGGCGGG	Cleavage	gene=Evolinc_SR_gID_004506	1
ath-miR168b-5p	Evolinc_SR_tID_00017319	1	-1	1	21	544	564	UCGCUUGGUGCAGGUCGGGAA	::::: :::::::::::::::	UUCCCAACCUGCACCAAGCGA	Cleavage	gene=Evolinc_SR_gID_016445	1
ath-miR169a-3p	Evolinc_SR_tID_00009222	1	-1	1	20	371	390	GGCAAGUUGUCCUUGGCUAC	:::::::::::..:::::::	GUAGCCAAGGAUGACUUGCC	Cleavage	gene=Evolinc_SR_gID_008683	1
ath-miR169a-3p	Evolinc_SR_tID_00039397	1	-1	1	20	18	37	GGCAAGUUGUCCUUGGCUAC	::::::::::..:::::::	AUAGCCAAGGAUGACUUGCC	Cleavage	gene=Evolinc_SR_gID_037467	1
ath-miR169a-5p	Evolinc_SR_tID_00014831	1	-1	1	21	759	779	CAGCCAAGGAUGACUUGCCGA	::::::::::::::::::	CAGGCAAGUCAUCCUUGGCUA	Cleavage	gene=Evolinc_SR_gID_014051	1
ath-miR169b-5p	Evolinc_SR_tID_00014831	1	-1	1	21	759	779	CAGCCAAGGAUGACUUGCCGG	: ::::::::::::::::::	CAGGCAAGUCAUCCUUGGCUA	Cleavage	gene=Evolinc_SR_gID_014051	1
ath-miR169c	Evolinc_SR_tID_00014831	1	-1	1	21	759	779	CAGCCAAGGAUGACUUGCCGG	: ::::::::::::::::::	CAGGCAAGUCAUCCUUGGCUA	Cleavage	gene=Evolinc_SR_gID_014051	1
ath-miR169h	Evolinc_SR_tID_00011800	1	-1	1	21	508	528	UAGCCAAGGAUGACUUGCCUG	:::::::..::::::::::	UCGGCAAGUUGUCCUUGGCUA	Cleavage	gene=Evolinc_SR_gID_011153	1
ath-miR169h	Evolinc_SR_tID_00018896	1	-1	1	21	414	434	UAGCCAAGGAUGACUUGCCUG	:::::::..::::::::::	UCGGCAAGUUGUCCUUGGCUA	Cleavage	gene=Evolinc_SR_gID_017965	1
ath-miR169i	Evolinc_SR_tID_00011800	1	-1	1	21	508	528	UAGCCAAGGAUGACUUGCCUG	:::::::..::::::::::	UCGGCAAGUUGUCCUUGGCUA	Cleavage	gene=Evolinc_SR_gID_011153	1
ath-miR169i	Evolinc_SR_tID_00018896	1	-1	1	21	414	434	UAGCCAAGGAUGACUUGCCUG	:::::::..::::::::::	UCGGCAAGUUGUCCUUGGCUA	Cleavage	gene=Evolinc_SR_gID_017965	1
ath-miR169j	Evolinc_SR_tID_00011800	1	-1	1	21	508	528	UAGCCAAGGAUGACUUGCCUG	:::::::..::::::::::	UCGGCAAGUUGUCCUUGGCUA	Cleavage	gene=Evolinc_SR_gID_011153	1
ath-miR169j	Evolinc_SR_tID_00018896	1	-1	1	21	414	434	UAGCCAAGGAUGACUUGCCUG	:::::::..::::::::::	UCGGCAAGUUGUCCUUGGCUA	Cleavage	gene=Evolinc_SR_gID_017965	1
ath-miR169k	Evolinc_SR_tID_00011800	1	-1	1	21	508	528	UAGCCAAGGAUGACUUGCCUG	:::::::..::::::::::	UCGGCAAGUUGUCCUUGGCUA	Cleavage	gene=Evolinc_SR_gID_011153	1
ath-miR169k	Evolinc_SR_tID_00018896	1	-1	1	21	414	434	UAGCCAAGGAUGACUUGCCUG	:::::::..::::::::::	UCGGCAAGUUGUCCUUGGCUA	Cleavage	gene=Evolinc_SR_gID_017965	1
ath-miR169l	Evolinc_SR_tID_00011800	1	-1	1	21	508	528	UAGCCAAGGAUGACUUGCCUG	:::::::..::::::::::	UCGGCAAGUUGUCCUUGGCUA	Cleavage	gene=Evolinc_SR_gID_011153	1
ath-miR169l	Evolinc_SR_tID_00018896	1	-1	1	21	414	434	UAGCCAAGGAUGACUUGCCUG	:::::::..::::::::::	UCGGCAAGUUGUCCUUGGCUA	Cleavage	gene=Evolinc_SR_gID_017965	1
ath-miR169m	Evolinc_SR_tID_00011800	1	-1	1	21	508	528	UAGCCAAGGAUGACUUGCCUG	:::::::..::::::::::	UCGGCAAGUUGUCCUUGGCUA	Cleavage	gene=Evolinc_SR_gID_011153	1
ath-miR169m	Evolinc_SR_tID_00018896	1	-1	1	21	414	434	UAGCCAAGGAUGACUUGCCUG	:::::::..::::::::::	UCGGCAAGUUGUCCUUGGCUA	Cleavage	gene=Evolinc_SR_gID_017965	1
ath-miR169n	Evolinc_SR_tID_00011800	1	-1	1	21	508	528	UAGCCAAGGAUGACUUGCCUG	:::::::..::::::::::	UCGGCAAGUUGUCCUUGGCUA	Cleavage	gene=Evolinc_SR_gID_011153	1
ath-miR169n	Evolinc_SR_tID_00018896	1	-1	1	21	414	434	UAGCCAAGGAUGACUUGCCUG	:::::::..::::::::::	UCGGCAAGUUGUCCUUGGCUA	Cleavage	gene=Evolinc_SR_gID_017965	1
ath-miR171a-3p	Evolinc_LR_tID_00001503	1	-1	1	21	239	259	UGAUUGAGCCGCGCCAAUAUC	::::::::.::::.:::::::	GAUAUUGGUGCGGUUCAAUCA	Cleavage	gene=Evolinc_LR_gID_001223	1
ath-miR171a-3p	Evolinc_LR_tID_00004145	1	-1	1	21	145	165	UGAUUGAGCCGCGCCAAUAUC	::::::::.::::.:::::::	GAUAUUGGUGCGGUUCAAUCA	Cleavage	gene=Evolinc_LR_gID_003455	1
ath-miR172a	Evolinc_SR_tID_00021139	1	-1	1	21	1133	1153	AGAAUCUUGAUGAUGCUGCAU	::::::::::::::::::::	AUGCAGCAUCAUCAAGAUUCC	Cleavage	gene=Evolinc_SR_gID_020109	1
ath-miR172b-3p	Evolinc_SR_tID_00021139	1	-1	1	21	1133	1153	AGAAUCUUGAUGAUGCUGCAU	::::::::::::::::::::	AUGCAGCAUCAUCAAGAUUCC	Cleavage	gene=Evolinc_SR_gID_020109	1
ath-miR172c	Evolinc_SR_tID_00021139	1	-1	1	21	1133	1153	AGAAUCUUGAUGAUGCUGCAG	:::::::::::::::::::	AUGCAGCAUCAUCAAGAUUCC	Cleavage	gene=Evolinc_SR_gID_020109	1
ath-miR172d-3p	Evolinc_SR_tID_00021139	1	-1	1	21	1133	1153	AGAAUCUUGAUGAUGCUGCAG	:::::::::::::::::::	AUGCAGCAUCAUCAAGAUUCC	Cleavage	gene=Evolinc_SR_gID_020109	1
ath-miR395a	Evolinc_SR_tID_00009300	1	-1	1	21	281	301	CUGAAGUGUUUGGGGGAACUC	:::: ::::::::::::::::	GAGUCCCCCCAAACACUUCAG	Cleavage	gene=Evolinc_SR_gID_008759	1
ath-miR395d	Evolinc_SR_tID_00009300	1	-1	1	21	281	301	CUGAAGUGUUUGGGGGAACUC	:::: ::::::::::::::::	GAGUCCCCCCAAACACUUCAG	Cleavage	gene=Evolinc_SR_gID_008759	1
ath-miR395e	Evolinc_SR_tID_00009300	1	-1	1	21	281	301	CUGAAGUGUUUGGGGGAACUC	:::: ::::::::::::::::	GAGUCCCCCCAAACACUUCAG	Cleavage	gene=Evolinc_SR_gID_008759	1
ath-miR414	Evolinc_SR_tID_00040062	1	-1	1	21	354	374	UCAUCUUCAUCAUCAUCGUCA	::..:::::::::::::::::	UGGUGAUGAUGAUGAAGAUGA	Cleavage	gene=Evolinc_SR_gID_038089	1
ath-miR414	Evolinc_SR_tID_00009638	1	-1	1	21	385	405	UCAUCUUCAUCAUCAUCGUCA	::.:::::::::::.:::::	CGAUGAUGAUGAUGAGGAUGA	Cleavage	gene=Evolinc_SR_gID_009086	6
ath-miR5021	Evolinc_SR_tID_00036748	1	-1	1	20	281	300	UGAGAAGAAGAAGAAGAAAA	:::::::::::::::::::	UUUUCUUCUUCUUCUUCUCU	Cleavage	gene=Evolinc_SR_gID_034961	1
ath-miR5021	Evolinc_SR_tID_00017269	1	-1	1	20	200	219	UGAGAAGAAGAAGAAGAAAA	::::.:::::::::::::.:	UUUUUUUCUUCUUCUUCUUA	Cleavage	gene=Evolinc_SR_gID_016396	1
ath-miR5021	Evolinc_SR_tID_00018144	1	-1	1	20	263	282	UGAGAAGAAGAAGAAGAAAA	::::::::::::::::::..	UUUUCUUCUUCUUCUUCUUG	Cleavage	gene=Evolinc_SR_gID_017248	1
ath-miR5021	Evolinc_SR_tID_00002954	1	-1	1	20	112	131	UGAGAAGAAGAAGAAGAAAA	: ::::::::::::::::::	UCUUCUUCUUCUUCUUCUCA	Cleavage	gene=Evolinc_SR_gID_002751	2
ath-miR5021	Evolinc_LR_tID_00000056	1	-1	1	20	131	150	UGAGAAGAAGAAGAAGAAAA	: ::::::::::::::::::	UCUUCUUCUUCUUCUUCUCA	Cleavage	gene=Evolinc_LR_gID_000033	1
ath-miR5021	Evolinc_SR_tID_00021396	1	-1	1	20	291	310	UGAGAAGAAGAAGAAGAAAA	: ::::::::::::::::::	UCUUCUUCUUCUUCUUCUCA	Cleavage	gene=Evolinc_SR_gID_020348	2
ath-miR5021	Evolinc_SR_tID_00011652	1	-1	1	20	144	163	UGAGAAGAAGAAGAAGAAAA	: ::::::::::::::::::	UCUUCUUCUUCUUCUUCUCA	Cleavage	gene=Evolinc_SR_gID_011014	1
ath-miR5021	Evolinc_SR_tID_00008253	1	-1	1	20	126	145	UGAGAAGAAGAAGAAGAAAA	::::::::::::::::::	CUUUCUUCUUCUUCUUCUCC	Cleavage	gene=Evolinc_SR_gID_007757	1
ath-miR5021	Evolinc_SR_tID_00026440	1	-1	1	20	239	258	UGAGAAGAAGAAGAAGAAAA	::::::::::::::::::	GUUUCUUCUUCUUCUUCUCC	Cleavage	gene=Evolinc_SR_gID_025234	2
ath-miR5021	Evolinc_LR_tID_00000380	1	-1	1	20	68	87	UGAGAAGAAGAAGAAGAAAA	::::::::::::::::::	CUUUCUUCUUCUUCUUCUCC	Cleavage	gene=Evolinc_LR_gID_000304	1
ath-miR5021	Evolinc_LR_tID_00002902	1	-1	1	20	378	397	UGAGAAGAAGAAGAAGAAAA	::::::::::::::::::	GUUUCUUCUUCUUCUUCUCC	Cleavage	gene=Evolinc_LR_gID_002424	2
ath-miR5021	Evolinc_SR_tID_00017725	1	-1	1	20	256	275	UGAGAAGAAGAAGAAGAAAA	:::::::::::::::::..	CUUUCUUCUUCUUCUUCUUG	Cleavage	gene=Evolinc_SR_gID_016834	1
ath-miR5021	Evolinc_LR_tID_00000906	1	-1	1	20	225	244	UGAGAAGAAGAAGAAGAAAA	:::::::::::::::::..	CUUUCUUCUUCUUCUUCUUG	Cleavage	gene=Evolinc_LR_gID_000735	2
ath-miR5021	Evolinc_SR_tID_00001271	1	-1	1	20	382	401	UGAGAAGAAGAAGAAGAAAA	:::.:::::::::::::.:	CUUUUUUCUUCUUCUUCUUA	Cleavage	gene=Evolinc_SR_gID_001190	1
ath-miR5021	Evolinc_LR_tID_00003830	1	-1	1	20	361	380	UGAGAAGAAGAAGAAGAAAA	: :::::::::::::::::	CUAUCUUCUUCUUCUUCUCA	Cleavage	gene=Evolinc_LR_gID_003207	1
ath-miR5658	Evolinc_SR_tID_00003230	1	-1	1	21	239	259	AUGAUGAUGAUGAUGAUGAAA	::::::::::::::::::	CAUCAUCAUCAUCAUCAUCAU	Cleavage	gene=Evolinc_SR_gID_003011	2
ath-miR5658	Evolinc_SR_tID_00002242	1	-1	1	21	344	364	AUGAUGAUGAUGAUGAUGAAA	:::::::::::::::::::	AUUCAUCAUCAUCAUCAUCAC	Cleavage	gene=Evolinc_SR_gID_002075	5
ath-miR5658	Evolinc_SR_tID_00008197	1	-1	1	21	140	160	AUGAUGAUGAUGAUGAUGAAA	::::::::::::::::::	AAUCAUCAUCAUCAUCAUCAG	Cleavage	gene=Evolinc_SR_gID_007707	3
ath-miR5658	Evolinc_SR_tID_00001995	1	-1	1	21	69	89	AUGAUGAUGAUGAUGAUGAAA	::: ::::::::::::::::	CUUCUUCAUCAUCAUCAUCAU	Cleavage	gene=Evolinc_SR_gID_001850	1
ath-miR5658	Evolinc_SR_tID_00009716	1	-1	1	21	237	257	AUGAUGAUGAUGAUGAUGAAA	: ::::::::::::::::::	UAUCAUCAUCAUCAUCAUCAC	Cleavage	gene=Evolinc_SR_gID_009162	1
ath-miR5658	Evolinc_SR_tID_00001996	1	-1	1	21	83	103	AUGAUGAUGAUGAUGAUGAAA	::: ::::::::::::::::	CUUCUUCAUCAUCAUCAUCAU	Cleavage	gene=Evolinc_SR_gID_001850	1
ath-miR5658	Evolinc_SR_tID_00012784	1	-1	1	21	276	296	AUGAUGAUGAUGAUGAUGAAA	: ::::::::::::::::::	UAUCAUCAUCAUCAUCAUCAA	Cleavage	gene=Evolinc_SR_gID_012108	1
ath-miR5658	Evolinc_SR_tID_00001089	1	-1	1	21	267	287	AUGAUGAUGAUGAUGAUGAAA	: ::::::::::::::::::	CUCCAUCAUCAUCAUCAUCAU	Cleavage	gene=Evolinc_SR_gID_001023	1
ath-miR5658	Evolinc_SR_tID_00027030	1	-1	1	21	180	200	AUGAUGAUGAUGAUGAUGAAA	:::::: :::::::::::::	CUUCAUCUUCAUCAUCAUCAU	Cleavage	gene=Evolinc_SR_gID_025776	1
ath-miR5658	Evolinc_SR_tID_00016383	1	-1	1	21	181	201	AUGAUGAUGAUGAUGAUGAAA	::::::::::::::::::	UACCAUCAUCAUCAUCAUCAU	Cleavage	gene=Evolinc_SR_gID_015538	2
ath-miR5658	Evolinc_SR_tID_00018086	1	-1	1	19	1	19	AUGAUGAUGAUGAUGAUGA	::::::::::::::::::	UCAUCAUCAUCAUCAUCAC	Cleavage	gene=Evolinc_SR_gID_017191	2
ath-miR5658	Evolinc_SR_tID_00039139	1	-1	1	21	159	179	AUGAUGAUGAUGAUGAUGAAA	::::::::::::::::::	GAUCAUCAUCAUCAUCAUCAC	Cleavage	gene=Evolinc_SR_gID_037223	2
ath-miR5658	Evolinc_SR_tID_00003739	1	-1	1	21	164	184	AUGAUGAUGAUGAUGAUGAAA	::::::::::::::::::	CGACAUCAUCAUCAUCAUCAU	Cleavage	gene=Evolinc_SR_gID_003497	1
ath-miR5658	Evolinc_LR_tID_00000254	1	-1	1	21	224	244	AUGAUGAUGAUGAUGAUGAAA	:.::.::::::::::::::	GAUUAUUAUCAUCAUCAUCAU	Cleavage	gene=Evolinc_LR_gID_000188	1
ath-miR8174	Evolinc_SR_tID_00007134	1	-1	1	21	260	280	AUGUGUAUAGGGAAGCUAAUC	:.::::::::::::::::..:	GGUUAGCUUCCCUAUACAUGU	Cleavage	gene=Evolinc_SR_gID_006700	1
ath-miR156a-3p	Evolinc_SR_tID_00001984	1.5	-1	1	22	1402	1423	GCUCACUGCUCUUUCUGUCAGA	::::::::: ::::::::::::	UCUGACAGAUAGAGCAGUGAGC	Cleavage	gene=Evolinc_SR_gID_001844	1
ath-miR156h	Evolinc_LR_tID_00001542	1.5	-1	1	20	1503	1522	UGACAGAAGAAAGAGAGCAC	::::::::: ::::::::::	GUGCUCUCUAUCUUCUGUCA	Translation	gene=Evolinc_LR_gID_001262	1
ath-miR156h	Evolinc_SR_tID_00031415	1.5	-1	1	20	1527	1546	UGACAGAAGAAAGAGAGCAC	::::::::: ::::::::::	GUGCUCUCUAUCUUCUGUCA	Translation	gene=Evolinc_SR_gID_029962	1
ath-miR156i	Evolinc_SR_tID_00031415	1.5	-1	1	20	1527	1546	UGACAGAAGAGAGAGAGCAG	:::::::: ::::::::::	GUGCUCUCUAUCUUCUGUCA	Translation	gene=Evolinc_SR_gID_029962	1
ath-miR156i	Evolinc_LR_tID_00001542	1.5	-1	1	20	1503	1522	UGACAGAAGAGAGAGAGCAG	:::::::: ::::::::::	GUGCUCUCUAUCUUCUGUCA	Translation	gene=Evolinc_LR_gID_001262	1
ath-miR156i	Evolinc_SR_tID_00019308	1.5	-1	1	20	286	305	UGACAGAAGAGAGAGAGCAG	::::: ::::::::::::.	GUGCUCACUCUCUUCUGUCG	Cleavage	gene=Evolinc_SR_gID_018361	1
ath-miR156j	Evolinc_SR_tID_00031415	1.5	-1	1	20	1527	1546	UGACAGAAGAGAGAGAGCAC	::::::::: ::::::::::	GUGCUCUCUAUCUUCUGUCA	Translation	gene=Evolinc_SR_gID_029962	1
ath-miR156j	Evolinc_LR_tID_00001542	1.5	-1	1	20	1503	1522	UGACAGAAGAGAGAGAGCAC	::::::::: ::::::::::	GUGCUCUCUAUCUUCUGUCA	Translation	gene=Evolinc_LR_gID_001262	1
ath-miR156j	Evolinc_SR_tID_00019308	1.5	-1	1	20	286	305	UGACAGAAGAGAGAGAGCAC	:::::: ::::::::::::.	GUGCUCACUCUCUUCUGUCG	Cleavage	gene=Evolinc_SR_gID_018361	1
ath-miR157c-3p	Evolinc_SR_tID_00009677	1.5	-1	1	21	439	459	GCUCUCUAUACUUCUGUCACC	: ::::::::: :::::::::	GAUGACAGAAGCAUAGAGAGC	Translation	gene=Evolinc_SR_gID_009123	1
ath-miR158a-5p	Evolinc_LR_tID_00002034	1.5	-1	1	21	539	559	CUUUGUCUACAAUUUUGGAAA	::::::::: :::::::::::	UUUCCAAAAGUGUAGACAAAG	Cleavage	gene=Evolinc_LR_gID_001656	1
ath-miR159a	Evolinc_SR_tID_00005704	1.5	-1	1	21	737	757	UUUGGAUUGAAGGGAGCUCUA	.::::::::::::.:::::	GGGAGCUCCCUUCAGUCCAAU	Cleavage	gene=Evolinc_SR_gID_005369	1
ath-miR159a	Evolinc_SR_tID_00001484	1.5	-1	1	21	1046	1066	UUUGGAUUGAAGGGAGCUCUA	.::::::::::::.:::::	GGGAGCUCCCUUCAGUCCAAU	Cleavage	gene=Evolinc_SR_gID_001379	1
ath-miR159a	Evolinc_SR_tID_00003113	1.5	-1	1	21	1683	1703	UUUGGAUUGAAGGGAGCUCUA	.::::::::::::.:::::	GGGAGCUCCCUUCAGUCCAAU	Cleavage	gene=Evolinc_SR_gID_002901	1
ath-miR159b-3p	Evolinc_SR_tID_00005704	1.5	-1	1	21	737	757	UUUGGAUUGAAGGGAGCUCUU	..::::::::::::.:::::	GGGAGCUCCCUUCAGUCCAAU	Cleavage	gene=Evolinc_SR_gID_005369	1
ath-miR159b-3p	Evolinc_SR_tID_00001484	1.5	-1	1	21	1046	1066	UUUGGAUUGAAGGGAGCUCUU	..::::::::::::.:::::	GGGAGCUCCCUUCAGUCCAAU	Cleavage	gene=Evolinc_SR_gID_001379	1
ath-miR159b-3p	Evolinc_SR_tID_00003113	1.5	-1	1	21	1683	1703	UUUGGAUUGAAGGGAGCUCUU	..::::::::::::.:::::	GGGAGCUCCCUUCAGUCCAAU	Cleavage	gene=Evolinc_SR_gID_002901	1
ath-miR159c	Evolinc_SR_tID_00005704	1.5	-1	1	21	737	757	UUUGGAUUGAAGGGAGCUCCU	.:::::::::::::.:::::	GGGAGCUCCCUUCAGUCCAAU	Cleavage	gene=Evolinc_SR_gID_005369	1
ath-miR159c	Evolinc_SR_tID_00001484	1.5	-1	1	21	1046	1066	UUUGGAUUGAAGGGAGCUCCU	.:::::::::::::.:::::	GGGAGCUCCCUUCAGUCCAAU	Cleavage	gene=Evolinc_SR_gID_001379	1
ath-miR159c	Evolinc_SR_tID_00003113	1.5	-1	1	21	1683	1703	UUUGGAUUGAAGGGAGCUCCU	.:::::::::::::.:::::	GGGAGCUCCCUUCAGUCCAAU	Cleavage	gene=Evolinc_SR_gID_002901	1
ath-miR160a-3p	Evolinc_LR_tID_00002461	1.5	-1	1	21	257	277	GCGUAUGAGGAGCCAUGCAUA	:::: :::::::::.:::::	CAUGCUUGGCUCCUCGUACGC	Cleavage	gene=Evolinc_LR_gID_002013	1
ath-miR160a-3p	Evolinc_SR_tID_00004745	1.5	-1	1	21	1670	1690	GCGUAUGAGGAGCCAUGCAUA	:::: :::::::::.:::::	CAUGCUUGGCUCCUCGUACGC	Cleavage	gene=Evolinc_SR_gID_004463	1
ath-miR169a-5p	Evolinc_SR_tID_00033104	1.5	-1	1	21	44	64	CAGCCAAGGAUGACUUGCCGA	::::::::::.:::::::	CAGGCAAGUCAUUCUUGGCUA	Cleavage	gene=Evolinc_SR_gID_031530	1
ath-miR169b-5p	Evolinc_SR_tID_00033104	1.5	-1	1	21	44	64	CAGCCAAGGAUGACUUGCCGG	: ::::::::::.:::::::	CAGGCAAGUCAUUCUUGGCUA	Cleavage	gene=Evolinc_SR_gID_031530	1
ath-miR169c	Evolinc_SR_tID_00033104	1.5	-1	1	21	44	64	CAGCCAAGGAUGACUUGCCGG	: ::::::::::.:::::::	CAGGCAAGUCAUUCUUGGCUA	Cleavage	gene=Evolinc_SR_gID_031530	1
ath-miR393b-3p	Evolinc_SR_tID_00034204	1.5	-1	1	21	291	311	AUCAUGCGAUCUCUUUGGAUU	::::::::::::: :::::::	AAUCCAAAGAGAUAGCAUGAU	Cleavage	gene=Evolinc_SR_gID_032558	1
ath-miR396a-5p	Evolinc_SR_tID_00001728	1.5	-1	1	21	142	162	UUCCACAGCUUUCUUGAACUG	:: :::::::::::::::.:	AAGCUCAAGAAAGCUGUGGGA	Cleavage	gene=Evolinc_SR_gID_001606	1
ath-miR396b-5p	Evolinc_SR_tID_00001728	1.5	-1	1	21	142	162	UUCCACAGCUUUCUUGAACUU	::: :::::::::::::::.:	AAGCUCAAGAAAGCUGUGGGA	Cleavage	gene=Evolinc_SR_gID_001606	1
ath-miR401	Evolinc_SR_tID_00019925	1.5	-1	1	21	85	105	CGAAACUGGUGUCGACCGACA	::::::::::::::::::: :	UGUCGGUCGACACCAGUUUGG	Cleavage	gene=Evolinc_SR_gID_018961	1
ath-miR401	Evolinc_SR_tID_00015143	1.5	-1	1	21	49	69	CGAAACUGGUGUCGACCGACA	::::::::::::::::::: :	UGUCGGUCGACACCAGUUUGG	Cleavage	gene=Evolinc_SR_gID_014356	1
ath-miR401	Evolinc_SR_tID_00015217	1.5	-1	1	21	232	252	CGAAACUGGUGUCGACCGACA	::::::::::::::::::: :	UGUCGGUCGACACCAGUUUGG	Cleavage	gene=Evolinc_SR_gID_014426	2
ath-miR401	Evolinc_SR_tID_00012226	1.5	-1	1	21	192	212	CGAAACUGGUGUCGACCGACA	::::::::::::::::::: :	UGUCGGUCGACACCAGUUUGG	Cleavage	gene=Evolinc_SR_gID_011562	2
ath-miR414	Evolinc_SR_tID_00009712	1.5	-1	1	21	375	395	UCAUCUUCAUCAUCAUCGUCA	:::.::::::::::::::::	UGAUGAUGAUGAUGAAGAUGU	Cleavage	gene=Evolinc_SR_gID_009158	2
ath-miR414	Evolinc_LR_tID_00002136	1.5	-1	1	21	394	414	UCAUCUUCAUCAUCAUCGUCA	:::.::::::::::::::::	UGAUGAUGAUGAUGAAGAUGU	Cleavage	gene=Evolinc_LR_gID_001743	1
ath-miR414	Evolinc_LR_tID_00000105	1.5	-1	1	21	272	292	UCAUCUUCAUCAUCAUCGUCA	::..:.:::::::::::::::	UGGUGGUGAUGAUGAAGAUGA	Cleavage	gene=Evolinc_LR_gID_000065	1
ath-miR414	Evolinc_SR_tID_00009638	1.5	-1	1	21	355	375	UCAUCUUCAUCAUCAUCGUCA	::::::::::::::: :::::	UGACGAUGAUGAUGAUGAUGA	Cleavage	gene=Evolinc_SR_gID_009086	6
ath-miR414	Evolinc_SR_tID_00009638	1.5	-1	1	21	214	234	UCAUCUUCAUCAUCAUCGUCA	:::::::::::::: :::::	CGACGAUGAUGAUGAUGAUGA	Cleavage	gene=Evolinc_SR_gID_009086	6
ath-miR414	Evolinc_SR_tID_00033581	1.5	-1	1	21	268	288	UCAUCUUCAUCAUCAUCGUCA	:::::::::::::: :::::	AGACGAUGAUGAUGAUGAUGA	Cleavage	gene=Evolinc_SR_gID_031973	1
ath-miR414	Evolinc_SR_tID_00026761	1.5	-1	1	21	489	509	UCAUCUUCAUCAUCAUCGUCA	..:::::::::::.:::::	GUGUGAUGAUGAUGAGGAUGA	Cleavage	gene=Evolinc_SR_gID_025532	1
ath-miR426	Evolinc_SR_tID_00031553	1.5	-1	1	21	48	68	UUUUGGAAAUUUGUCCUUACG	::.::::::.::::::::.	AUUAGGGACAAGUUUCCAAAG	Cleavage	gene=Evolinc_SR_gID_030090	1
ath-miR472-3p	Evolinc_SR_tID_00025872	1.5	-1	1	22	118	139	UUUUUCCUACUCCGCCCAUACC	:::::::::::::::: ::::	UGUAUGGGCGGAGUAGGUAAAA	Cleavage	gene=Evolinc_SR_gID_024711	1
ath-miR5021	Evolinc_SR_tID_00040067	1.5	-1	1	20	99	118	UGAGAAGAAGAAGAAGAAAA	::::::::::::::::::.	UUUUCUUCUUCUUCUUCUUC	Cleavage	gene=Evolinc_SR_gID_038094	2
ath-miR5021	Evolinc_SR_tID_00029401	1.5	-1	1	20	196	215	UGAGAAGAAGAAGAAGAAAA	::::::::::::::::::.	UUUUCUUCUUCUUCUUCUUC	Cleavage	gene=Evolinc_SR_gID_028089	2
ath-miR5021	Evolinc_SR_tID_00011858	1.5	-1	1	20	36	55	UGAGAAGAAGAAGAAGAAAA	::::::::::::::::::.	UUUUCUUCUUCUUCUUCUUC	Cleavage	gene=Evolinc_SR_gID_011208	1
ath-miR5021	Evolinc_SR_tID_00035339	1.5	-1	1	20	28	47	UGAGAAGAAGAAGAAGAAAA	::::::::::::::::::.	UUUUCUUCUUCUUCUUCUUC	Cleavage	gene=Evolinc_SR_gID_033630	2
ath-miR5021	Evolinc_SR_tID_00003243	1.5	-1	1	20	82	101	UGAGAAGAAGAAGAAGAAAA	::::::::::::::::::.	UUUUCUUCUUCUUCUUCUUC	Cleavage	gene=Evolinc_SR_gID_003024	1
ath-miR5021	Evolinc_SR_tID_00002830	1.5	-1	1	20	17	36	UGAGAAGAAGAAGAAGAAAA	::::::::::::::::::.	UUUUCUUCUUCUUCUUCUUC	Cleavage	gene=Evolinc_SR_gID_002639	1
ath-miR5021	Evolinc_SR_tID_00039892	1.5	-1	1	20	173	192	UGAGAAGAAGAAGAAGAAAA	::::::::::::::::::.	UUUUCUUCUUCUUCUUCUUC	Cleavage	gene=Evolinc_SR_gID_037930	1
ath-miR5021	Evolinc_SR_tID_00030843	1.5	-1	1	20	61	80	UGAGAAGAAGAAGAAGAAAA	::::::::::::::::::.	UUUUCUUCUUCUUCUUCUUU	Cleavage	gene=Evolinc_SR_gID_029433	1
ath-miR5021	Evolinc_SR_tID_00034079	1.5	-1	1	20	241	260	UGAGAAGAAGAAGAAGAAAA	::::::::::::::::::.	UUUUCUUCUUCUUCUUCUUC	Cleavage	gene=Evolinc_SR_gID_032443	1
ath-miR5021	Evolinc_SR_tID_00022650	1.5	-1	1	20	27	46	UGAGAAGAAGAAGAAGAAAA	::::::::::::::::::.	UUUUCUUCUUCUUCUUCUUU	Cleavage	gene=Evolinc_SR_gID_021522	3
ath-miR5021	Evolinc_SR_tID_00011647	1.5	-1	1	20	368	387	UGAGAAGAAGAAGAAGAAAA	::::::::::::::::::.	UUUUCUUCUUCUUCUUCUUC	Cleavage	gene=Evolinc_SR_gID_011009	1
ath-miR5021	Evolinc_SR_tID_00005498	1.5	-1	1	20	3	22	UGAGAAGAAGAAGAAGAAAA	::::::::::::::::::.	UUUUCUUCUUCUUCUUCUUC	Cleavage	gene=Evolinc_SR_gID_005177	2
ath-miR5021	Evolinc_LR_tID_00002383	1.5	-1	1	20	56	75	UGAGAAGAAGAAGAAGAAAA	::::::::::::::::::.	UUUUCUUCUUCUUCUUCUUU	Cleavage	gene=Evolinc_LR_gID_001935	1
ath-miR5021	Evolinc_LR_tID_00000708	1.5	-1	1	20	50	69	UGAGAAGAAGAAGAAGAAAA	::::::::::::::::::.	UUUUCUUCUUCUUCUUCUUC	Cleavage	gene=Evolinc_LR_gID_000563	4
ath-miR5021	Evolinc_LR_tID_00000708	1.5	-1	1	20	483	502	UGAGAAGAAGAAGAAGAAAA	:::::::::::::::::.	CUUUCUUCUUCUUCUUCUUC	Cleavage	gene=Evolinc_LR_gID_000563	4
ath-miR5021	Evolinc_SR_tID_00018183	1.5	-1	1	20	431	450	UGAGAAGAAGAAGAAGAAAA	::::::::::::::::.::	UUUUCUUCUUCUUCUUUUCU	Cleavage	gene=Evolinc_SR_gID_017286	1
ath-miR5021	Evolinc_SR_tID_00016255	1.5	-1	1	20	566	585	UGAGAAGAAGAAGAAGAAAA	::::::::::::::::::.	UUUUCUUCUUCUUCUUCUUC	Cleavage	gene=Evolinc_SR_gID_015417	1
ath-miR5021	Evolinc_SR_tID_00011438	1.5	-1	1	20	92	111	UGAGAAGAAGAAGAAGAAAA	::::::::::::::::::.	UUUUCUUCUUCUUCUUCUUC	Cleavage	gene=Evolinc_SR_gID_010810	1
ath-miR5021	Evolinc_SR_tID_00018102	1.5	-1	1	20	454	473	UGAGAAGAAGAAGAAGAAAA	::::::::::::::::::.	UUUUCUUCUUCUUCUUCUUC	Cleavage	gene=Evolinc_SR_gID_017207	2
ath-miR5021	Evolinc_LR_tID_00000254	1.5	-1	1	20	53	72	UGAGAAGAAGAAGAAGAAAA	::::::::::::::::::.	UUUUCUUCUUCUUCUUCUUC	Cleavage	gene=Evolinc_LR_gID_000188	2
ath-miR5021	Evolinc_SR_tID_00008013	1.5	-1	1	20	260	279	UGAGAAGAAGAAGAAGAAAA	::::::::::::::::::.	UUUUCUUCUUCUUCUUCUUU	Cleavage	gene=Evolinc_SR_gID_007534	1
ath-miR5021	Evolinc_LR_tID_00002312	1.5	-1	1	20	166	185	UGAGAAGAAGAAGAAGAAAA	::::::::::::::::::.	UUUUCUUCUUCUUCUUCUUC	Cleavage		1
ath-miR5021	Evolinc_LR_tID_00002313	1.5	-1	1	20	166	185	UGAGAAGAAGAAGAAGAAAA	::::::::::::::::::.	UUUUCUUCUUCUUCUUCUUC	Cleavage		1
ath-miR5021	Evolinc_SR_tID_00026490	1.5	-1	1	20	189	208	UGAGAAGAAGAAGAAGAAAA	:::::::::::::::::: :	UUUUCUUCUUCUUCUUCUGA	Cleavage	gene=Evolinc_SR_gID_025283	1
ath-miR5021	Evolinc_SR_tID_00017732	1.5	-1	1	20	88	107	UGAGAAGAAGAAGAAGAAAA	::::.::.::.:::::::::	UUUUUUUUUUUUUCUUCUCA	Cleavage	gene=Evolinc_SR_gID_016841	1
ath-miR5021	Evolinc_SR_tID_00004338	1.5	-1	1	20	141	160	UGAGAAGAAGAAGAAGAAAA	:::::::::::::::::: :	UUUUCUUCUUCUUCUUCUGA	Cleavage	gene=Evolinc_SR_gID_004070	1
ath-miR5021	Evolinc_SR_tID_00017516	1.5	-1	1	20	266	285	UGAGAAGAAGAAGAAGAAAA	::::::::::::::::: ::	UUUUCUUCUUCUUCUUCCCA	Cleavage	gene=Evolinc_SR_gID_016633	1
ath-miR5021	Evolinc_LR_tID_00003669	1.5	-1	1	20	205	224	UGAGAAGAAGAAGAAGAAAA	::::::::::::::::: ::	UUUUCUUCUUCUUCUUCACA	Cleavage	gene=Evolinc_LR_gID_003061	1
ath-miR5021	Evolinc_SR_tID_00014611	1.5	-1	1	20	1040	1059	UGAGAAGAAGAAGAAGAAAA	::::.:::::::::::::..	UUUUUUUCUUCUUCUUCUUG	Cleavage	gene=Evolinc_SR_gID_013840	1
ath-miR5021	Evolinc_SR_tID_00002928	1.5	-1	1	20	24	43	UGAGAAGAAGAAGAAGAAAA	: ::::::::::::::::.:	UAUUCUUCUUCUUCUUCUUA	Cleavage	gene=Evolinc_SR_gID_002727	1
ath-miR5021	Evolinc_SR_tID_00007601	1.5	-1	1	20	150	169	UGAGAAGAAGAAGAAGAAAA	: :::::::::::::::::.	UCUUCUUCUUCUUCUUCUCG	Cleavage	gene=Evolinc_SR_gID_007151	1
ath-miR5021	Evolinc_SR_tID_00012831	1.5	-1	1	20	180	199	UGAGAAGAAGAAGAAGAAAA	: ::::::::::::::::.:	UCUUCUUCUUCUUCUUCUUA	Cleavage	gene=Evolinc_SR_gID_012154	2
ath-miR5021	Evolinc_SR_tID_00018160	1.5	-1	1	20	383	402	UGAGAAGAAGAAGAAGAAAA	: ::::::::::::::::.:	UCUUCUUCUUCUUCUUCUUA	Cleavage	gene=Evolinc_SR_gID_017264	5
ath-miR5021	Evolinc_SR_tID_00018160	1.5	-1	1	20	267	286	UGAGAAGAAGAAGAAGAAAA	:::::::::::::::::.	AUUUCUUCUUCUUCUUCUUC	Cleavage	gene=Evolinc_SR_gID_017264	5
ath-miR5021	Evolinc_SR_tID_00018621	1.5	-1	1	20	441	460	UGAGAAGAAGAAGAAGAAAA	:: :::::::::::::::.:	UUAUCUUCUUCUUCUUCUUA	Cleavage	gene=Evolinc_SR_gID_017703	1
ath-miR5021	Evolinc_LR_tID_00001596	1.5	-1	1	20	382	401	UGAGAAGAAGAAGAAGAAAA	: ::.:::::::::::::::	UGUUUUUCUUCUUCUUCUCA	Cleavage	gene=Evolinc_LR_gID_001311	1
ath-miR5021	Evolinc_SR_tID_00018619	1.5	-1	1	20	204	223	UGAGAAGAAGAAGAAGAAAA	:: :::::::::::::::.:	UUAUCUUCUUCUUCUUCUUA	Cleavage	gene=Evolinc_SR_gID_017701	1
ath-miR5021	Evolinc_SR_tID_00002456	1.5	-1	1	20	134	153	UGAGAAGAAGAAGAAGAAAA	::::: :.::::::::::::	UUUUCCUUUUCUUCUUCUCA	Cleavage	gene=Evolinc_SR_gID_002279	2
ath-miR5021	Evolinc_SR_tID_00013452	1.5	-1	1	20	145	164	UGAGAAGAAGAAGAAGAAAA	::: ::::::::::::::.:	UUUGCUUCUUCUUCUUCUUA	Cleavage	gene=Evolinc_SR_gID_012731	1
ath-miR5021	Evolinc_SR_tID_00006237	1.5	-1	1	20	1480	1499	UGAGAAGAAGAAGAAGAAAA	:: :.:::::::::::::::	UUCUUUUCUUCUUCUUCUCA	Cleavage	gene=Evolinc_SR_gID_005862	1
ath-miR5021	Evolinc_SR_tID_00010127	1.5	-1	1	20	67	86	UGAGAAGAAGAAGAAGAAAA	:::::::::::::::::.	CUUUCUUCUUCUUCUUCUUC	Cleavage	gene=Evolinc_SR_gID_009559	2
ath-miR5021	Evolinc_SR_tID_00016388	1.5	-1	1	20	115	134	UGAGAAGAAGAAGAAGAAAA	:::::::::::::::::.	GUUUCUUCUUCUUCUUCUUC	Cleavage	gene=Evolinc_SR_gID_015543	1
ath-miR5021	Evolinc_SR_tID_00021249	1.5	-1	1	20	130	149	UGAGAAGAAGAAGAAGAAAA	::::::.:::::::::::	AUUUCUUUUUCUUCUUCUCU	Cleavage	gene=Evolinc_SR_gID_020208	1
ath-miR5021	Evolinc_SR_tID_00036170	1.5	-1	1	20	51	70	UGAGAAGAAGAAGAAGAAAA	:::::::::::::::::.	AUUUCUUCUUCUUCUUCUUC	Cleavage	gene=Evolinc_SR_gID_034402	3
ath-miR5021	Evolinc_SR_tID_00003967	1.5	-1	1	20	190	209	UGAGAAGAAGAAGAAGAAAA	:::::::::::::::::.	CUUUCUUCUUCUUCUUCUUC	Cleavage	gene=Evolinc_SR_gID_003717	1
ath-miR5021	Evolinc_SR_tID_00040229	1.5	-1	1	20	234	253	UGAGAAGAAGAAGAAGAAAA	:::::::::::::::::.	CUUUCUUCUUCUUCUUCUUC	Cleavage	gene=Evolinc_SR_gID_038242	1
ath-miR5021	Evolinc_SR_tID_00026226	1.5	-1	1	20	52	71	UGAGAAGAAGAAGAAGAAAA	:::::::::::::::::.	CUUUCUUCUUCUUCUUCUUC	Cleavage	gene=Evolinc_SR_gID_025033	3
ath-miR5021	Evolinc_SR_tID_00003440	1.5	-1	1	20	73	92	UGAGAAGAAGAAGAAGAAAA	:::::::::::::::::.	GUUUCUUCUUCUUCUUCUUU	Cleavage	gene=Evolinc_SR_gID_003215	1
ath-miR5021	Evolinc_SR_tID_00025490	1.5	-1	1	20	84	103	UGAGAAGAAGAAGAAGAAAA	:::::::::::::::::.	CUUUCUUCUUCUUCUUCUUC	Cleavage	gene=Evolinc_SR_gID_024339	2
ath-miR5021	Evolinc_SR_tID_00015484	1.5	-1	1	20	142	161	UGAGAAGAAGAAGAAGAAAA	:::::::::::::::::.	GUUUCUUCUUCUUCUUCUUC	Cleavage	gene=Evolinc_SR_gID_014682	3
ath-miR5021	Evolinc_SR_tID_00005576	1.5	-1	1	20	32	51	UGAGAAGAAGAAGAAGAAAA	::::::.:::::::::::	AUUUCUUUUUCUUCUUCUCU	Cleavage	gene=Evolinc_SR_gID_005252	1
ath-miR5021	Evolinc_SR_tID_00035472	1.5	-1	1	20	198	217	UGAGAAGAAGAAGAAGAAAA	:::::::::::::::::.	CUUUCUUCUUCUUCUUCUUC	Cleavage	gene=Evolinc_SR_gID_033752	2
ath-miR5021	Evolinc_SR_tID_00032525	1.5	-1	1	20	158	177	UGAGAAGAAGAAGAAGAAAA	:::::::::::::::::.	CUUUCUUCUUCUUCUUCUUC	Cleavage	gene=Evolinc_SR_gID_030975	1
ath-miR5021	Evolinc_SR_tID_00034304	1.5	-1	1	20	166	185	UGAGAAGAAGAAGAAGAAAA	:::::::::::::::::.	CUUUCUUCUUCUUCUUCUUC	Cleavage	gene=Evolinc_SR_gID_032653	2
ath-miR5021	Evolinc_SR_tID_00020050	1.5	-1	1	20	188	207	UGAGAAGAAGAAGAAGAAAA	:::::::::::::::::.	CUUUCUUCUUCUUCUUCUUU	Cleavage	gene=Evolinc_SR_gID_019076	1
ath-miR5021	Evolinc_SR_tID_00036185	1.5	-1	1	20	57	76	UGAGAAGAAGAAGAAGAAAA	:::::::::::::::::.	CUUUCUUCUUCUUCUUCUUC	Cleavage	gene=Evolinc_SR_gID_034414	3
ath-miR5021	Evolinc_SR_tID_00002875	1.5	-1	1	20	165	184	UGAGAAGAAGAAGAAGAAAA	:::.::::::::::::::	AUUUUUUCUUCUUCUUCUCU	Cleavage	gene=Evolinc_SR_gID_002678	1
ath-miR5021	Evolinc_SR_tID_00005621	1.5	-1	1	20	12	31	UGAGAAGAAGAAGAAGAAAA	:::::::::::::::::.	CUUUCUUCUUCUUCUUCUUC	Cleavage	gene=Evolinc_SR_gID_005293	1
ath-miR5021	Evolinc_SR_tID_00015916	1.5	-1	1	20	244	263	UGAGAAGAAGAAGAAGAAAA	:::::::::::::::::.	CUUUCUUCUUCUUCUUCUUC	Cleavage	gene=Evolinc_SR_gID_015089	1
ath-miR5021	Evolinc_SR_tID_00001416	1.5	-1	1	20	48	67	UGAGAAGAAGAAGAAGAAAA	:::::::::::::::::.	CUUUCUUCUUCUUCUUCUUC	Cleavage	gene=Evolinc_SR_gID_001320	1
ath-miR5021	Evolinc_SR_tID_00008410	1.5	-1	1	20	407	426	UGAGAAGAAGAAGAAGAAAA	:::::::::::::::::.	CUUUCUUCUUCUUCUUCUUC	Cleavage	gene=Evolinc_SR_gID_007902	1
ath-miR5021	Evolinc_SR_tID_00016064	1.5	-1	1	20	14	33	UGAGAAGAAGAAGAAGAAAA	:::::::::::::::::.	AUUUCUUCUUCUUCUUCUUC	Cleavage	gene=Evolinc_SR_gID_015234	3
ath-miR5021	Evolinc_SR_tID_00004322	1.5	-1	1	20	268	287	UGAGAAGAAGAAGAAGAAAA	::::::::::::.:::::	CUUUCUUCUUCUUUUUCUCU	Cleavage	gene=Evolinc_SR_gID_004056	4
ath-miR5021	Evolinc_SR_tID_00020936	1.5	-1	1	20	63	82	UGAGAAGAAGAAGAAGAAAA	:::::::::::::::::.	AUUUCUUCUUCUUCUUCUUC	Cleavage	gene=Evolinc_SR_gID_019912	4
ath-miR5021	Evolinc_SR_tID_00022425	1.5	-1	1	20	107	126	UGAGAAGAAGAAGAAGAAAA	:::::::::::::::::.	GUUUCUUCUUCUUCUUCUUC	Cleavage	gene=Evolinc_SR_gID_021316	2
ath-miR5021	Evolinc_LR_tID_00001174	1.5	-1	1	20	65	84	UGAGAAGAAGAAGAAGAAAA	:::::::::::::::::.	CUUUCUUCUUCUUCUUCUUC	Cleavage	gene=Evolinc_LR_gID_000981	1
ath-miR5021	Evolinc_SR_tID_00003038	1.5	-1	1	20	438	457	UGAGAAGAAGAAGAAGAAAA	:::::::::::::::::.	CUUUCUUCUUCUUCUUCUUC	Cleavage	gene=Evolinc_SR_gID_002828	1
ath-miR5021	Evolinc_LR_tID_00003356	1.5	-1	1	20	352	371	UGAGAAGAAGAAGAAGAAAA	:::::::::::::::::.	GUUUCUUCUUCUUCUUCUUC	Cleavage		1
ath-miR5021	Evolinc_SR_tID_00040058	1.5	-1	1	20	235	254	UGAGAAGAAGAAGAAGAAAA	:::.:::::::::::::..	AUUUUUUCUUCUUCUUCUUG	Cleavage	gene=Evolinc_SR_gID_038085	1
ath-miR5021	Evolinc_SR_tID_00002482	1.5	-1	1	20	283	302	UGAGAAGAAGAAGAAGAAAA	:::::::::::::: ::::	CUUUCUUCUUCUUCUCCUCA	Cleavage	gene=Evolinc_SR_gID_002304	2
ath-miR5641	Evolinc_SR_tID_00010923	1.5	-1	1	21	72	92	UGGAAGAAGAUGAUAGAAUUA	:::::::::::::::.::::	UAAUUCUAUCAUCUUUUUCCU	Cleavage	gene=Evolinc_SR_gID_010329	1
ath-miR5642a	Evolinc_SR_tID_00034469	1.5	-1	1	20	660	679	UCUCGCGCUUGUACGGCUUU	::::::: ::::::::::::	AAAGCCGCACAAGCGCGAGA	Cleavage	gene=Evolinc_SR_gID_032805	1
ath-miR5642b	Evolinc_SR_tID_00034469	1.5	-1	1	20	660	679	UCUCGCGCUUGUACGGCUUU	::::::: ::::::::::::	AAAGCCGCACAAGCGCGAGA	Cleavage	gene=Evolinc_SR_gID_032805	1
ath-miR5653	Evolinc_SR_tID_00006749	1.5	-1	1	24	192	215	UGGGUUGAGUUGAGUUGAGUUGGC	::::::::::::::::.:	UCUCUCUCAACUCAACUCAACUCU	Cleavage	gene=Evolinc_SR_gID_006330	1
ath-miR5658	Evolinc_SR_tID_00002526	1.5	-1	1	21	31	51	AUGAUGAUGAUGAUGAUGAAA	::::::::::::::::::: :	UUUCAUCAUCAUCAUCAUCCU	Cleavage	gene=Evolinc_SR_gID_002345	2
ath-miR5658	Evolinc_SR_tID_00002242	1.5	-1	1	21	381	401	AUGAUGAUGAUGAUGAUGAAA	:::::::::::::::::: :	AUUCAUCAUCAUCAUCAUCUU	Cleavage	gene=Evolinc_SR_gID_002075	5
ath-miR5658	Evolinc_SR_tID_00031841	1.5	-1	1	21	225	245	AUGAUGAUGAUGAUGAUGAAA	:: :::.::::::::::::::	UUCCAUUAUCAUCAUCAUCAU	Cleavage	gene=Evolinc_SR_gID_030360	1
ath-miR5658	Evolinc_SR_tID_00022736	1.5	-1	1	21	186	206	AUGAUGAUGAUGAUGAUGAAA	:::::::::::.::::::	CGUCAUCAUCAUCGUCAUCAC	Cleavage	gene=Evolinc_SR_gID_021603	6
ath-miR5658	Evolinc_SR_tID_00001417	1.5	-1	1	21	240	260	AUGAUGAUGAUGAUGAUGAAA	::: :::::::::::.:::::	UUUGAUCAUCAUCAUUAUCAU	Cleavage	gene=Evolinc_SR_gID_001321	1
ath-miR5658	Evolinc_SR_tID_00037740	1.5	-1	1	21	755	775	AUGAUGAUGAUGAUGAUGAAA	:::::::::.:::::::::	CUUCAUCAUCGUCAUCAUCAC	Cleavage	gene=Evolinc_SR_gID_035894	1
ath-miR5658	Evolinc_SR_tID_00005778	1.5	-1	1	21	232	252	AUGAUGAUGAUGAUGAUGAAA	:::::::::::::: :::::	GUUCAUCAUCAUCAUAAUCAU	Cleavage	gene=Evolinc_SR_gID_005440	2
ath-miR5658	Evolinc_LR_tID_00001440	1.5	-1	1	21	592	612	AUGAUGAUGAUGAUGAUGAAA	:::::::::::: :::::::	CUUCAUCAUCAUCUUCAUCAU	Cleavage	gene=Evolinc_LR_gID_001169	1
ath-miR5658	Evolinc_SR_tID_00037911	1.5	-1	1	21	16	36	AUGAUGAUGAUGAUGAUGAAA	::: :::::::::::.::::	CUUCUUCAUCAUCAUCGUCAU	Cleavage	gene=Evolinc_SR_gID_036054	1
ath-miR5658	Evolinc_SR_tID_00037847	1.5	-1	1	21	58	78	AUGAUGAUGAUGAUGAUGAAA	: :::::::::::::::.::	AUGCAUCAUCAUCAUCAUUAU	Cleavage	gene=Evolinc_SR_gID_035994	1
ath-miR5658	Evolinc_SR_tID_00030059	1.5	-1	1	21	637	657	AUGAUGAUGAUGAUGAUGAAA	::::::::::::::::.:	CGACAUCAUCAUCAUCAUCGU	Cleavage	gene=Evolinc_SR_gID_028697	3
ath-miR5658	Evolinc_SR_tID_00012430	1.5	-1	1	21	356	376	AUGAUGAUGAUGAUGAUGAAA	::.:: ::::::::::::::	CUUUAUAAUCAUCAUCAUCAU	Cleavage	gene=Evolinc_SR_gID_011762	1
ath-miR5658	Evolinc_SR_tID_00032462	1.5	-1	1	21	102	122	AUGAUGAUGAUGAUGAUGAAA	: :::::::.::::::::::	AUACAUCAUCGUCAUCAUCAU	Cleavage	gene=Evolinc_SR_gID_030922	1
ath-miR5658	Evolinc_SR_tID_00035526	1.5	-1	1	21	28	48	AUGAUGAUGAUGAUGAUGAAA	: ::::::::::::::: :::	UAUCAUCAUCAUCAUCACCAU	Cleavage	gene=Evolinc_SR_gID_033805	4
ath-miR5658	Evolinc_SR_tID_00016946	1.5	-1	1	21	190	210	AUGAUGAUGAUGAUGAUGAAA	.:::::::::::::::::	CAAUAUCAUCAUCAUCAUCAU	Cleavage	gene=Evolinc_SR_gID_016091	1
ath-miR5658	Evolinc_SR_tID_00017938	1.5	-1	1	19	1	19	AUGAUGAUGAUGAUGAUGA	::::::.:::::::::::	CCAUCAUUAUCAUCAUCAU	Cleavage	gene=Evolinc_SR_gID_017043	1
ath-miR5658	Evolinc_SR_tID_00019324	1.5	-1	1	21	194	214	AUGAUGAUGAUGAUGAUGAAA	:::::::::::::::::.	GAUCAUCAUCAUCAUCAUCGA	Cleavage	gene=Evolinc_SR_gID_018375	2
ath-miR5658	Evolinc_SR_tID_00014947	1.5	-1	1	21	153	173	AUGAUGAUGAUGAUGAUGAAA	: :::::::::::::::: ::	UCUCAUCAUCAUCAUCAUAAU	Cleavage	gene=Evolinc_SR_gID_014165	1
ath-miR5658	Evolinc_SR_tID_00003748	1.5	-1	1	21	276	296	AUGAUGAUGAUGAUGAUGAAA	::::::.:::::::::::	CCCCAUCAUUAUCAUCAUCAU	Cleavage	gene=Evolinc_SR_gID_003506	1
ath-miR5658	Evolinc_SR_tID_00035857	1.5	-1	1	21	306	326	AUGAUGAUGAUGAUGAUGAAA	: :::::::::: ::::::::	UAUCAUCAUCAUAAUCAUCAU	Cleavage	gene=Evolinc_SR_gID_034115	2
ath-miR5658	Evolinc_SR_tID_00015068	1.5	-1	1	21	379	399	AUGAUGAUGAUGAUGAUGAAA	::::::::::::::: :::	GAUCAUCAUCAUCAUCACCAU	Cleavage	gene=Evolinc_SR_gID_014281	1
ath-miR5658	Evolinc_SR_tID_00037129	1.5	-1	1	21	254	274	AUGAUGAUGAUGAUGAUGAAA	::::::: :::::::::::	CCUCAUCAUAAUCAUCAUCAU	Cleavage	gene=Evolinc_SR_gID_035317	2
ath-miR5658	Evolinc_SR_tID_00039048	1.5	-1	1	21	519	539	AUGAUGAUGAUGAUGAUGAAA	::::::::::: :::::::	ACUCAUCAUCAUCUUCAUCAU	Cleavage	gene=Evolinc_SR_gID_037135	1
ath-miR5658	Evolinc_LR_tID_00002282	1.5	-1	1	21	304	324	AUGAUGAUGAUGAUGAUGAAA	:::::::.::.:::::.::	CCUCAUCAUUAUUAUCAUUAU	Cleavage	gene=Evolinc_LR_gID_001866	1
ath-miR5658	Evolinc_SR_tID_00033219	1.5	-1	1	21	1020	1040	AUGAUGAUGAUGAUGAUGAAA	::: :::::::.:::::::	GGUCAACAUCAUCGUCAUCAU	Cleavage	gene=Evolinc_SR_gID_031632	1
ath-miR8121	Evolinc_SR_tID_00038965	1.5	-1	1	24	420	443	AAAGUAUAAUGGUUUAGUGGUUUG	: .:.:::::::.::.::::::	AUACUCGCUAAACCGUUGUACUUU	Cleavage	gene=Evolinc_SR_gID_037063	1
ath-miR8174	Evolinc_SR_tID_00011060	1.5	-1	1	21	488	508	AUGUGUAUAGGGAAGCUAAUC	::::::: :.:::::::::::	GAUUAGCCUUCCUAUACACAU	Cleavage	gene=Evolinc_SR_gID_010457	1
ath-miR8174	Evolinc_SR_tID_00026076	1.5	-1	1	21	75	95	AUGUGUAUAGGGAAGCUAAUC	:.::::. :::::::::::::	GGUUAGUCUCCCUAUACACAU	Cleavage	gene=Evolinc_SR_gID_024901	1
ath-miR827	Evolinc_LR_tID_00000456	1.5	-1	1	21	51	71	UUAGAUGACCAUCAACAAACU	:::::::::::::..:::.:	UGUUUGUUGAUGGUUGUCUGA	Cleavage	gene=Evolinc_LR_gID_000363	1
ath-miR829-3p.1	Evolinc_SR_tID_00020065	1.5	-1	1	24	248	271	AGCUCUGAUACCAAAUGAUGGAAU	:.:::.:::::::::::::::	GAUUCAUUAUUUGGUAUCAGAGCA	Cleavage	gene=Evolinc_SR_gID_019091	1
ath-miR837-3p	Evolinc_SR_tID_00007619	1.5	-1	1	21	605	625	AAACGAACAAAAAACUGAUGG	.:::: :::::::::.::::	AUAUCACUUUUUUGUUUGUUU	Cleavage	gene=Evolinc_SR_gID_007169	1
ath-miR838	Evolinc_SR_tID_00021111	1.5	-1	1	21	183	203	UUUUCUUCUACUUCUUGCACA	::::::::: :::::::::	CCUGCAAGAAGAAGAAGAAAA	Translation	gene=Evolinc_SR_gID_020082	1
ath-miR838	Evolinc_SR_tID_00021110	1.5	-1	1	21	183	203	UUUUCUUCUACUUCUUGCACA	::::::::: :::::::::	CCUGCAAGAAGAAGAAGAAAA	Translation	gene=Evolinc_SR_gID_020082	2
ath-miR845a	Evolinc_SR_tID_00020135	1.5	-1	1	21	428	448	CGGCUCUGAUACCAAUUGAUG	::::::::::::::::: :	UUUCAAUUGGUAUCAGAGCAG	Cleavage	gene=Evolinc_SR_gID_019158	1
ath-miR845b	Evolinc_SR_tID_00001466	1.5	-1	1	22	216	237	UCGCUCUGAUACCAAAUUGAUG	.: ::::::::::::::::: :	UAACAAUUUGGUAUCAGAGCCA	Cleavage	gene=Evolinc_SR_gID_001362	2
ath-miR847	Evolinc_SR_tID_00026770	1.5	-1	1	21	59	79	UCACUCCUCUUCUUCUUGAUG	:::::::::::: ::::::	GUUCAAGAAGAAGAAGAGUGA	Cleavage	gene=Evolinc_SR_gID_025541	1
ath-miR854a	Evolinc_SR_tID_00029734	1.5	-1	1	21	572	592	GAUGAGGAUAGGGAGGAGGAG	: ::::::::::.:.:::.::	CGCCUCCUCCCUGUUCUCGUC	Cleavage	gene=Evolinc_SR_gID_028401	1
ath-miR854b	Evolinc_SR_tID_00029734	1.5	-1	1	21	572	592	GAUGAGGAUAGGGAGGAGGAG	: ::::::::::.:.:::.::	CGCCUCCUCCCUGUUCUCGUC	Cleavage	gene=Evolinc_SR_gID_028401	1
ath-miR854c	Evolinc_SR_tID_00029734	1.5	-1	1	21	572	592	GAUGAGGAUAGGGAGGAGGAG	: ::::::::::.:.:::.::	CGCCUCCUCCCUGUUCUCGUC	Cleavage	gene=Evolinc_SR_gID_028401	1
ath-miR854d	Evolinc_SR_tID_00029734	1.5	-1	1	21	572	592	GAUGAGGAUAGGGAGGAGGAG	: ::::::::::.:.:::.::	CGCCUCCUCCCUGUUCUCGUC	Cleavage	gene=Evolinc_SR_gID_028401	1
ath-miR854e	Evolinc_SR_tID_00029734	1.5	-1	1	21	572	592	GAUGAGGAUAGGGAGGAGGAG	: ::::::::::.:.:::.::	CGCCUCCUCCCUGUUCUCGUC	Cleavage	gene=Evolinc_SR_gID_028401	1
ath-miR156a-5p	Evolinc_SR_tID_00015542	2	-1	1	20	111	130	UGACAGAAGAGAGUGAGCAC	::.: ::::::::.:::::	UUGUUAACUCUCUUUUGUCA	Cleavage	gene=Evolinc_SR_gID_014738	1
ath-miR156b-3p	Evolinc_SR_tID_00022207	2	-1	1	23	624	646	UGCUCACCUCUCUUUCUGUCAGU	::::::::: ::::::::.	AAGAACAGAAAGAUAGGUGAGCG	Translation	gene=Evolinc_SR_gID_021110	1
ath-miR156b-5p	Evolinc_SR_tID_00015542	2	-1	1	20	111	130	UGACAGAAGAGAGUGAGCAC	::.: ::::::::.:::::	UUGUUAACUCUCUUUUGUCA	Cleavage	gene=Evolinc_SR_gID_014738	1
ath-miR156c-5p	Evolinc_SR_tID_00015542	2	-1	1	20	111	130	UGACAGAAGAGAGUGAGCAC	::.: ::::::::.:::::	UUGUUAACUCUCUUUUGUCA	Cleavage	gene=Evolinc_SR_gID_014738	1
ath-miR156d-5p	Evolinc_SR_tID_00015542	2	-1	1	20	111	130	UGACAGAAGAGAGUGAGCAC	::.: ::::::::.:::::	UUGUUAACUCUCUUUUGUCA	Cleavage	gene=Evolinc_SR_gID_014738	1
ath-miR156e	Evolinc_SR_tID_00015542	2	-1	1	20	111	130	UGACAGAAGAGAGUGAGCAC	::.: ::::::::.:::::	UUGUUAACUCUCUUUUGUCA	Cleavage	gene=Evolinc_SR_gID_014738	1
ath-miR156f-5p	Evolinc_SR_tID_00015542	2	-1	1	20	111	130	UGACAGAAGAGAGUGAGCAC	::.: ::::::::.:::::	UUGUUAACUCUCUUUUGUCA	Cleavage	gene=Evolinc_SR_gID_014738	1
ath-miR156h	Evolinc_SR_tID_00021074	2	-1	1	20	304	323	UGACAGAAGAAAGAGAGCAC	: ::.::::::::.:::::	UUUCUUUCUUUCUUUUGUCA	Cleavage	gene=Evolinc_SR_gID_020047	1
ath-miR160c-3p	Evolinc_LR_tID_00002461	2	-1	1	21	256	276	CGUACAAGGAGUCAAGCAUGA	:::::::::.::::: :::::	UCAUGCUUGGCUCCUCGUACG	Cleavage	gene=Evolinc_LR_gID_002013	1
ath-miR160c-3p	Evolinc_SR_tID_00004745	2	-1	1	21	1669	1689	CGUACAAGGAGUCAAGCAUGA	:::::::::.::::: :::::	UCAUGCUUGGCUCCUCGUACG	Cleavage	gene=Evolinc_SR_gID_004463	1
ath-miR163	Evolinc_SR_tID_00000585	2	-1	1	24	198	221	UUGAAGAGGACUUGGAACUUCGAU	:::::::::::::: :::.	GCUUUAGUUCCAAGUCCUCAUCAG	Cleavage	gene=Evolinc_SR_gID_000541	1
ath-miR165a-5p	Evolinc_SR_tID_00001877	2	-1	1	21	1911	1931	GGAAUGUUGUCUGGAUCGAGG	::::: ::::::::::::::	CCUCGUGCCAGACAACAUUCC	Cleavage	gene=Evolinc_SR_gID_001751	1
ath-miR166e-5p	Evolinc_SR_tID_00003739	2	-1	1	21	281	301	GGAAUGUUGUCUGGCACGAGG	:.:.:::::::::: ::::::	CUUUGUGCCAGACAUCAUUCC	Cleavage	gene=Evolinc_SR_gID_003497	1
ath-miR167c-3p	Evolinc_LR_tID_00002623	2	-1	1	23	252	274	UAGGUCAUGCUGGUAGUUUCACC	: ::::.::.:::::::::.::.	GCUGAAGCUGCCAGCAUGAUCUG	Cleavage	gene=Evolinc_LR_gID_002170	1
ath-miR167c-3p	Evolinc_LR_tID_00001607	2	-1	1	23	261	283	UAGGUCAUGCUGGUAGUUUCACC	: ::::.::.:::::::::.::.	GCUGAAGCUGCCAGCAUGAUCUG	Cleavage		1
ath-miR167c-3p	Evolinc_LR_tID_00001060	2	-1	1	23	245	267	UAGGUCAUGCUGGUAGUUUCACC	: ::::.::.:::::::::.::.	GCUGAAGCUGCCAGCAUGAUCUG	Cleavage		1
ath-miR169a-3p	Evolinc_SR_tID_00011800	2	-1	1	20	340	359	GGCAAGUUGUCCUUGGCUAC	: :::::::::..:::::::	GCAGCCAAGGAUGACUUGCC	Cleavage	gene=Evolinc_SR_gID_011153	1
ath-miR169a-3p	Evolinc_SR_tID_00018896	2	-1	1	20	246	265	GGCAAGUUGUCCUUGGCUAC	: :::::::::..:::::::	GCAGCCAAGGAUGACUUGCC	Cleavage	gene=Evolinc_SR_gID_017965	1
ath-miR169a-3p	Evolinc_SR_tID_00036900	2	-1	1	20	67	86	GGCAAGUUGUCCUUGGCUAC	: :::::::::..:::::::	GCAGCCAAGGAUGACUUGCC	Cleavage	gene=Evolinc_SR_gID_035100	1
ath-miR169a-3p	Evolinc_SR_tID_00000779	2	-1	1	20	226	245	GGCAAGUUGUCCUUGGCUAC	: :::::::::..:::::::	GCAGCCAAGGAUGACUUGCC	Cleavage	gene=Evolinc_SR_gID_000728	1
ath-miR169a-5p	Evolinc_SR_tID_00011800	2	-1	1	21	508	528	CAGCCAAGGAUGACUUGCCGA	:::::::::..:::::::::	UCGGCAAGUUGUCCUUGGCUA	Cleavage	gene=Evolinc_SR_gID_011153	1
ath-miR169a-5p	Evolinc_SR_tID_00018896	2	-1	1	21	414	434	CAGCCAAGGAUGACUUGCCGA	:::::::::..:::::::::	UCGGCAAGUUGUCCUUGGCUA	Cleavage	gene=Evolinc_SR_gID_017965	1
ath-miR169b-5p	Evolinc_SR_tID_00011800	2	-1	1	21	508	528	CAGCCAAGGAUGACUUGCCGG	.::::::::..:::::::::	UCGGCAAGUUGUCCUUGGCUA	Cleavage	gene=Evolinc_SR_gID_011153	1
ath-miR169b-5p	Evolinc_SR_tID_00018896	2	-1	1	21	414	434	CAGCCAAGGAUGACUUGCCGG	.::::::::..:::::::::	UCGGCAAGUUGUCCUUGGCUA	Cleavage	gene=Evolinc_SR_gID_017965	1
ath-miR169c	Evolinc_SR_tID_00011800	2	-1	1	21	508	528	CAGCCAAGGAUGACUUGCCGG	.::::::::..:::::::::	UCGGCAAGUUGUCCUUGGCUA	Cleavage	gene=Evolinc_SR_gID_011153	1
ath-miR169c	Evolinc_SR_tID_00018896	2	-1	1	21	414	434	CAGCCAAGGAUGACUUGCCGG	.::::::::..:::::::::	UCGGCAAGUUGUCCUUGGCUA	Cleavage	gene=Evolinc_SR_gID_017965	1
ath-miR170-3p	Evolinc_LR_tID_00004145	2	-1	1	21	145	165	UGAUUGAGCCGUGUCAAUAUC	:::::::...:::.:::::::	GAUAUUGGUGCGGUUCAAUCA	Cleavage	gene=Evolinc_LR_gID_003455	1
ath-miR170-3p	Evolinc_LR_tID_00001503	2	-1	1	21	239	259	UGAUUGAGCCGUGUCAAUAUC	:::::::...:::.:::::::	GAUAUUGGUGCGGUUCAAUCA	Cleavage	gene=Evolinc_LR_gID_001223	1
ath-miR172a	Evolinc_LR_tID_00003103	2	-1	1	21	352	372	AGAAUCUUGAUGAUGCUGCAU	::..:::::::::::::::	CUGUGGCAUCAUCAAGAUUCA	Cleavage	gene=Evolinc_LR_gID_002592	1
ath-miR172b-3p	Evolinc_LR_tID_00003103	2	-1	1	21	352	372	AGAAUCUUGAUGAUGCUGCAU	::..:::::::::::::::	CUGUGGCAUCAUCAAGAUUCA	Cleavage	gene=Evolinc_LR_gID_002592	1
ath-miR172c	Evolinc_LR_tID_00003103	2	-1	1	21	352	372	AGAAUCUUGAUGAUGCUGCAG	:::..:::::::::::::::	CUGUGGCAUCAUCAAGAUUCA	Cleavage	gene=Evolinc_LR_gID_002592	1
ath-miR172d-3p	Evolinc_LR_tID_00003103	2	-1	1	21	352	372	AGAAUCUUGAUGAUGCUGCAG	:::..:::::::::::::::	CUGUGGCAUCAUCAAGAUUCA	Cleavage	gene=Evolinc_LR_gID_002592	1
ath-miR172d-5p	Evolinc_SR_tID_00006250	2	-1	1	21	509	529	GCAACAUCUUCAAGAUUCAGA	:::::::: :::::::::.	AAUGAAUCUUCAAGAUGUUGU	Translation	gene=Evolinc_SR_gID_005875	1
ath-miR172d-5p	Evolinc_SR_tID_00038881	2	-1	1	21	371	391	GCAACAUCUUCAAGAUUCAGA	.: .:::::::::::::::.	AUUUGAUCUUGAAGAUGUUGU	Cleavage	gene=Evolinc_SR_gID_036982	1
ath-miR172d-5p	Evolinc_SR_tID_00001553	2	-1	1	21	96	116	GCAACAUCUUCAAGAUUCAGA	::.: :::::::.::::::	GGUGGAACUUGAAGGUGUUGC	Cleavage	gene=Evolinc_SR_gID_001444	1
ath-miR172e-3p	Evolinc_LR_tID_00003103	2	-1	1	21	352	372	GGAAUCUUGAUGAUGCUGCAU	::..:::::::::::::::	CUGUGGCAUCAUCAAGAUUCA	Cleavage	gene=Evolinc_LR_gID_002592	1
ath-miR173-5p	Evolinc_SR_tID_00030245	2	-1	1	22	37	58	UUCGCUUGCAGAGAGAAAUCAC	:::::::.::::: ::::::::	GUGAUUUUUCUCUCCAAGCGAA	Cleavage	gene=Evolinc_SR_gID_028873	1
ath-miR1886.1	Evolinc_SR_tID_00012879	2	-1	1	21	295	315	UGAGAGAAGUGAGAUGAAAUC	: ::::::::...::::::.:	GUUUUCAUCUUGUUUCUCUUA	Cleavage	gene=Evolinc_SR_gID_012201	1
ath-miR3434-5p	Evolinc_SR_tID_00003676	2	-1	1	20	306	325	ACUUGGCUGAUUCUAUUAUU	::..:::::::::..::::	CAUGGUAGAAUCAGUUAAGU	Cleavage	gene=Evolinc_SR_gID_003442	1
ath-miR3933	Evolinc_SR_tID_00016922	2	-1	1	21	40	60	AGAAGCAAAAUGACGACUCGG	.:::::.:::::::::::	AAUGGUCGUUAUUUUGCUUCU	Cleavage	gene=Evolinc_SR_gID_016067	1
ath-miR395b	Evolinc_SR_tID_00019844	2	-1	1	21	156	176	CUGAAGUGUUUGGGGGGACUC	:::::.::::::.::::..:	UAGUCCUCCCAAAUACUUUGG	Cleavage	gene=Evolinc_SR_gID_018884	1
ath-miR395c	Evolinc_SR_tID_00019844	2	-1	1	21	156	176	CUGAAGUGUUUGGGGGGACUC	:::::.::::::.::::..:	UAGUCCUCCCAAAUACUUUGG	Cleavage	gene=Evolinc_SR_gID_018884	1
ath-miR395f	Evolinc_SR_tID_00019844	2	-1	1	21	156	176	CUGAAGUGUUUGGGGGGACUC	:::::.::::::.::::..:	UAGUCCUCCCAAAUACUUUGG	Cleavage	gene=Evolinc_SR_gID_018884	1
ath-miR396a-3p	Evolinc_SR_tID_00001728	2	-1	1	21	47	67	GUUCAAUAAAGCUGUGGGAAG	.::.:::::::::: ::::::	UUUUCCACAGCUUUCUUGAAC	Cleavage	gene=Evolinc_SR_gID_001606	1
ath-miR396a-3p	Evolinc_LR_tID_00001630	2	-1	1	21	1392	1412	GUUCAAUAAAGCUGUGGGAAG	:: .::::::::::::::::.	CUCUCCACAGCUUUAUUGAAU	Cleavage		1
ath-miR396b-3p	Evolinc_SR_tID_00001728	2	-1	1	21	47	67	GCUCAAGAAAGCUGUGGGAAA	:::.::::::::::::::: :	UUUUCCACAGCUUUCUUGAAC	Cleavage	gene=Evolinc_SR_gID_001606	1
ath-miR400	Evolinc_SR_tID_00040235	2	-1	1	21	9	29	UAUGAGAGUAUUAUAAGUCAC	::::: ::::::::::::::	GUGACCUAUAAUACUCUCAUU	Cleavage	gene=Evolinc_SR_gID_038248	1
ath-miR407	Evolinc_SR_tID_00021302	2	-1	1	21	455	475	UUUAAAUCAUAUACUUUUGGU	::::::::::::.:::: :	UACAAAAGUAUAUGGUUUAUA	Cleavage	gene=Evolinc_SR_gID_020259	1
ath-miR414	Evolinc_SR_tID_00009712	2	-1	1	21	351	371	UCAUCUUCAUCAUCAUCGUCA	:::.::::::::::: :::::	UGAUGAUGAUGAUGAUGAUGA	Cleavage	gene=Evolinc_SR_gID_009158	2
ath-miR414	Evolinc_SR_tID_00033615	2	-1	1	21	1053	1073	UCAUCUUCAUCAUCAUCGUCA	:::.::::::::::: :::::	UGAUGAUGAUGAUGAUGAUGA	Cleavage	gene=Evolinc_SR_gID_032007	2
ath-miR414	Evolinc_LR_tID_00000432	2	-1	1	21	294	314	UCAUCUUCAUCAUCAUCGUCA	:::.::::::::::: :::::	UGAUGAUGAUGAUGAUGAUGA	Cleavage	gene=Evolinc_LR_gID_000343	2
ath-miR414	Evolinc_SR_tID_00005012	2	-1	1	21	851	871	UCAUCUUCAUCAUCAUCGUCA	:::.::::::::::: :::::	UGAUGAUGAUGAUGAUGAUGA	Cleavage	gene=Evolinc_SR_gID_004717	2
ath-miR414	Evolinc_SR_tID_00039229	2	-1	1	21	442	462	UCAUCUUCAUCAUCAUCGUCA	:::.::::::::::: :::::	UGAUGAUGAUGAUGAUGAUGA	Cleavage	gene=Evolinc_SR_gID_037307	1
ath-miR414	Evolinc_SR_tID_00017765	2	-1	1	21	429	449	UCAUCUUCAUCAUCAUCGUCA	:::.::::::::::: :::::	UGAUGAUGAUGAUGAUGAUGA	Cleavage	gene=Evolinc_SR_gID_016871	1
ath-miR414	Evolinc_SR_tID_00009841	2	-1	1	21	333	353	UCAUCUUCAUCAUCAUCGUCA	:::.::::::::::: :::::	UGAUGAUGAUGAUGAUGAUGA	Cleavage	gene=Evolinc_SR_gID_009280	1
ath-miR414	Evolinc_SR_tID_00010869	2	-1	1	21	447	467	UCAUCUUCAUCAUCAUCGUCA	:::.::::::::::: :::::	UGAUGAUGAUGAUGAUGAUGA	Cleavage	gene=Evolinc_SR_gID_010279	1
ath-miR414	Evolinc_SR_tID_00001803	2	-1	1	21	162	182	UCAUCUUCAUCAUCAUCGUCA	:::.::::::::::: :::::	UGAUGAUGAUGAUGAUGAUGA	Cleavage	gene=Evolinc_SR_gID_001680	1
ath-miR414	Evolinc_SR_tID_00039369	2	-1	1	21	140	160	UCAUCUUCAUCAUCAUCGUCA	:::.::::::::::: :::::	UGAUGAUGAUGAUGAUGAUGA	Cleavage	gene=Evolinc_SR_gID_037442	1
ath-miR414	Evolinc_SR_tID_00029788	2	-1	1	21	131	151	UCAUCUUCAUCAUCAUCGUCA	:::.::::::::::: :::::	UGAUGAUGAUGAUGAUGAUGA	Cleavage	gene=Evolinc_SR_gID_028451	1
ath-miR414	Evolinc_SR_tID_00019814	2	-1	1	21	104	124	UCAUCUUCAUCAUCAUCGUCA	:::.::::::::::::: :::	UGAUGAUGAUGAUGAAGCUGA	Cleavage	gene=Evolinc_SR_gID_018854	1
ath-miR414	Evolinc_LR_tID_00000163	2	-1	1	21	901	921	UCAUCUUCAUCAUCAUCGUCA	::.::::::::::: :::::	GGAUGAUGAUGAUGAUGAUGA	Cleavage	gene=Evolinc_LR_gID_000123	3
ath-miR414	Evolinc_SR_tID_00006616	2	-1	1	21	77	97	UCAUCUUCAUCAUCAUCGUCA	::.:::::::::::::: ::	CGAUGAUGAUGAUGAAGAAGA	Cleavage	gene=Evolinc_SR_gID_006200	1
ath-miR414	Evolinc_SR_tID_00026451	2	-1	1	21	160	180	UCAUCUUCAUCAUCAUCGUCA	::.::::::::::: :::::	AGAUGAUGAUGAUGAUGAUGA	Cleavage	gene=Evolinc_SR_gID_025245	1
ath-miR414	Evolinc_SR_tID_00017764	2	-1	1	21	140	160	UCAUCUUCAUCAUCAUCGUCA	::.::::::::::: :::::	AGAUGAUGAUGAUGAUGAUGA	Cleavage	gene=Evolinc_SR_gID_016870	1
ath-miR414	Evolinc_SR_tID_00008378	2	-1	1	21	201	221	UCAUCUUCAUCAUCAUCGUCA	:::::::::::::: ::::.	AGACGAUGAUGAUGAUGAUGG	Cleavage	gene=Evolinc_SR_gID_007873	1
ath-miR414	Evolinc_SR_tID_00007907	2	-1	1	21	1281	1301	UCAUCUUCAUCAUCAUCGUCA	: :.::::::::::: :::::	UUAUGAUGAUGAUGAUGAUGA	Cleavage	gene=Evolinc_SR_gID_007433	1
ath-miR414	Evolinc_SR_tID_00001393	2	-1	1	21	361	381	UCAUCUUCAUCAUCAUCGUCA	: :.::::::::::: :::::	UCAUGAUGAUGAUGAUGAUGA	Cleavage	gene=Evolinc_SR_gID_001303	1
ath-miR414	Evolinc_SR_tID_00039008	2	-1	1	21	502	522	UCAUCUUCAUCAUCAUCGUCA	:.::::::::::: :::::	ACAUGAUGAUGAUGAUGAUGA	Cleavage	gene=Evolinc_SR_gID_037099	1
ath-miR414	Evolinc_SR_tID_00026681	2	-1	1	21	214	234	UCAUCUUCAUCAUCAUCGUCA	:.::::::::::: :::::	GAAUGAUGAUGAUGAUGAUGA	Cleavage	gene=Evolinc_SR_gID_025455	1
ath-miR414	Evolinc_SR_tID_00031941	2	-1	1	21	265	285	UCAUCUUCAUCAUCAUCGUCA	:.::::::::::: :::::	ACAUGAUGAUGAUGAUGAUGA	Cleavage	gene=Evolinc_SR_gID_030452	1
ath-miR414	Evolinc_SR_tID_00026221	2	-1	1	21	60	80	UCAUCUUCAUCAUCAUCGUCA	:.::::::::::: :::::	GAAUGAUGAUGAUGAUGAUGA	Cleavage	gene=Evolinc_SR_gID_025029	1
ath-miR414	Evolinc_SR_tID_00015164	2	-1	1	21	35	55	UCAUCUUCAUCAUCAUCGUCA	: :.: ::.::::::::::::	UUAUGCUGGUGAUGAAGAUGA	Cleavage	gene=Evolinc_SR_gID_014374	1
ath-miR415	Evolinc_SR_tID_00009253	2	-1	1	21	1401	1421	AACAGAGCAGAAACAGAACAU	::::::::: .:::::::::	UUGUUCUGUUCUUGCUCUGUU	Translation	gene=Evolinc_SR_gID_008714	1
ath-miR418	Evolinc_SR_tID_00003693	2	-1	1	21	542	562	UAAUGUGAUGAUGAACUGACC	: ::.::::: ::::::::::	GUUCGGUUCAGCAUCACAUUA	Translation	gene=Evolinc_SR_gID_003459	1
ath-miR418	Evolinc_SR_tID_00022409	2	-1	1	21	190	210	UAAUGUGAUGAUGAACUGACC	:: :::::::::::::::	CUUCCGUUCAUCAUCACAUUC	Cleavage	gene=Evolinc_SR_gID_021301	1
ath-miR418	Evolinc_SR_tID_00022407	2	-1	1	21	255	275	UAAUGUGAUGAUGAACUGACC	:: :::::::::::::::	CUUCCGUUCAUCAUCACAUUC	Cleavage	gene=Evolinc_SR_gID_021299	1
ath-miR418	Evolinc_SR_tID_00012168	2	-1	1	21	260	280	UAAUGUGAUGAUGAACUGACC	:: :::::::::::::::	CAUCCGUUCAUCAUCACAUUC	Cleavage	gene=Evolinc_SR_gID_011508	1
ath-miR426	Evolinc_SR_tID_00007748	2	-1	1	21	137	157	UUUUGGAAAUUUGUCCUUACG	: :.. :::::::::::::::	CUUGGAGACAAAUUUCCAAAA	Cleavage	gene=Evolinc_SR_gID_007285	1
ath-miR447a-3p	Evolinc_SR_tID_00020891	2	-1	1	22	130	151	UUGGGGACGAGAUGUUUUGUUG	:.:.::::::.:::.::::	CCCCGAGACAUCUUGUCUCCAA	Cleavage	gene=Evolinc_SR_gID_019869	1
ath-miR447b	Evolinc_SR_tID_00020891	2	-1	1	22	130	151	UUGGGGACGAGAUGUUUUGUUG	:.:.::::::.:::.::::	CCCCGAGACAUCUUGUCUCCAA	Cleavage	gene=Evolinc_SR_gID_019869	1
ath-miR5014a-3p	Evolinc_SR_tID_00010176	2	-1	1	21	60	80	UUGUACAAAUUUAAGUGUACG	.:::::. ::.::::::::::	UGUACAUAUAGAUUUGUACAA	Cleavage	gene=Evolinc_SR_gID_009606	1
ath-miR5019	Evolinc_SR_tID_00033370	2	-1	1	21	516	536	UGUUGGGAAAGAAAAACUCUU	: : ::::::.:::.::::::	AUGUGUUUUUUUUUUCCAACA	Cleavage	gene=Evolinc_SR_gID_031779	1
ath-miR5021	Evolinc_SR_tID_00040067	2	-1	1	20	117	136	UGAGAAGAAGAAGAAGAAAA	::::::::::::::::..	UCUUCUUCUUCUUCUUCUUG	Cleavage	gene=Evolinc_SR_gID_038094	2
ath-miR5021	Evolinc_SR_tID_00026507	2	-1	1	20	287	306	UGAGAAGAAGAAGAAGAAAA	::::::::::::::::.:.	UUUUCUUCUUCUUCUUUUUU	Cleavage	gene=Evolinc_SR_gID_025297	1
ath-miR5021	Evolinc_SR_tID_00014026	2	-1	1	20	230	249	UGAGAAGAAGAAGAAGAAAA	::::.:::::::::::::.	UUUUUUUCUUCUUCUUCUUC	Cleavage	gene=Evolinc_SR_gID_013279	1
ath-miR5021	Evolinc_SR_tID_00007595	2	-1	1	20	124	143	UGAGAAGAAGAAGAAGAAAA	::::.:::::::::::::.	UUUUUUUCUUCUUCUUCUUU	Cleavage	gene=Evolinc_SR_gID_007145	2
ath-miR5021	Evolinc_SR_tID_00003528	2	-1	1	20	286	305	UGAGAAGAAGAAGAAGAAAA	:::::::.::::::::::.	UUUUCUUUUUCUUCUUCUUU	Cleavage	gene=Evolinc_SR_gID_003298	1
ath-miR5021	Evolinc_SR_tID_00001425	2	-1	1	20	104	123	UGAGAAGAAGAAGAAGAAAA	:::::::.::::::::::.	UUUUCUUUUUCUUCUUCUUC	Cleavage	gene=Evolinc_SR_gID_001328	1
ath-miR5021	Evolinc_SR_tID_00036323	2	-1	1	20	183	202	UGAGAAGAAGAAGAAGAAAA	::::.:::::.:::::.:.:	UUUUUUUCUUUUUCUUUUUA	Cleavage	gene=Evolinc_SR_gID_034547	1
ath-miR5021	Evolinc_SR_tID_00026153	2	-1	1	20	192	211	UGAGAAGAAGAAGAAGAAAA	::::.:::::.:::::.::.	UUUUUUUCUUUUUCUUUUCG	Cleavage	gene=Evolinc_SR_gID_024968	2
ath-miR5021	Evolinc_SR_tID_00031448	2	-1	1	20	88	107	UGAGAAGAAGAAGAAGAAAA	:::::::: :::::::::.:	UUUUCUUCAUCUUCUUCUUA	Cleavage	gene=Evolinc_SR_gID_029994	1
ath-miR5021	Evolinc_SR_tID_00008602	2	-1	1	20	427	446	UGAGAAGAAGAAGAAGAAAA	::::::::::: ::::::.:	UUUUCUUCUUCCUCUUCUUA	Cleavage	gene=Evolinc_SR_gID_008081	1
ath-miR5021	Evolinc_SR_tID_00015772	2	-1	1	20	538	557	UGAGAAGAAGAAGAAGAAAA	::::.::.:::::.::::.:	UUUUUUUUUUCUUUUUCUUA	Cleavage	gene=Evolinc_SR_gID_014951	3
ath-miR5021	Evolinc_SR_tID_00011176	2	-1	1	20	59	78	UGAGAAGAAGAAGAAGAAAA	::::.:::::.:::::.::.	UUUUUUUCUUUUUCUUUUCG	Cleavage	gene=Evolinc_SR_gID_010569	1
ath-miR5021	Evolinc_SR_tID_00026643	2	-1	1	20	736	755	UGAGAAGAAGAAGAAGAAAA	::::.::.:::::.::::.:	UUUUUUUUUUCUUUUUCUUA	Cleavage	gene=Evolinc_SR_gID_025418	1
ath-miR5021	Evolinc_SR_tID_00033347	2	-1	1	20	586	605	UGAGAAGAAGAAGAAGAAAA	::::.::.::::::::::..	UUUUUUUUUUCUUCUUCUUG	Cleavage	gene=Evolinc_SR_gID_031756	1
ath-miR5021	Evolinc_SR_tID_00004737	2	-1	1	20	135	154	UGAGAAGAAGAAGAAGAAAA	: :::::::::::::::::	UCUUCUUCUUCUUCUUCUCU	Cleavage	gene=Evolinc_SR_gID_004456	1
ath-miR5021	Evolinc_SR_tID_00016898	2	-1	1	20	88	107	UGAGAAGAAGAAGAAGAAAA	:: ::::::::::::::::	UUAUCUUCUUCUUCUUCUCC	Cleavage	gene=Evolinc_SR_gID_016043	1
ath-miR5021	Evolinc_SR_tID_00010000	2	-1	1	20	17	36	UGAGAAGAAGAAGAAGAAAA	: :::::::::::::::::	UCUUCUUCUUCUUCUUCUCC	Cleavage	gene=Evolinc_SR_gID_009435	1
ath-miR5021	Evolinc_SR_tID_00019379	2	-1	1	20	168	187	UGAGAAGAAGAAGAAGAAAA	: :::::::::::::::::	UCUUCUUCUUCUUCUUCUCC	Cleavage	gene=Evolinc_SR_gID_018428	1
ath-miR5021	Evolinc_SR_tID_00012417	2	-1	1	20	155	174	UGAGAAGAAGAAGAAGAAAA	: :::::::::::::::::	UCUUCUUCUUCUUCUUCUCC	Cleavage	gene=Evolinc_SR_gID_011749	1
ath-miR5021	Evolinc_SR_tID_00022019	2	-1	1	20	185	204	UGAGAAGAAGAAGAAGAAAA	: :::::::::::::::::	UCUUCUUCUUCUUCUUCUCU	Cleavage	gene=Evolinc_SR_gID_020932	2
ath-miR5021	Evolinc_SR_tID_00011823	2	-1	1	20	224	243	UGAGAAGAAGAAGAAGAAAA	: :::::::::::::::::	UCUUCUUCUUCUUCUUCUCC	Cleavage	gene=Evolinc_SR_gID_011175	1
ath-miR5021	Evolinc_SR_tID_00004701	2	-1	1	20	123	142	UGAGAAGAAGAAGAAGAAAA	: :::::::::::::::::	UCUUCUUCUUCUUCUUCUCU	Cleavage	gene=Evolinc_SR_gID_004420	3
ath-miR5021	Evolinc_SR_tID_00008057	2	-1	1	20	203	222	UGAGAAGAAGAAGAAGAAAA	: :::::::::::::::::	UCUUCUUCUUCUUCUUCUCC	Cleavage	gene=Evolinc_SR_gID_007576	3
ath-miR5021	Evolinc_SR_tID_00011154	2	-1	1	20	104	123	UGAGAAGAAGAAGAAGAAAA	: :::::::::::::::::	UCUUCUUCUUCUUCUUCUCC	Cleavage	gene=Evolinc_SR_gID_010547	1
ath-miR5021	Evolinc_SR_tID_00002156	2	-1	1	20	306	325	UGAGAAGAAGAAGAAGAAAA	: :::::::::::::::::	UCUUCUUCUUCUUCUUCUCC	Cleavage	gene=Evolinc_SR_gID_001998	1
ath-miR5021	Evolinc_SR_tID_00001489	2	-1	1	20	183	202	UGAGAAGAAGAAGAAGAAAA	::::: :::::::::::::	UUUUCAUCUUCUUCUUCUCU	Cleavage	gene=Evolinc_SR_gID_001384	2
ath-miR5021	Evolinc_SR_tID_00022089	2	-1	1	20	118	137	UGAGAAGAAGAAGAAGAAAA	: :::::::::::::::::	UCUUCUUCUUCUUCUUCUCU	Cleavage	gene=Evolinc_SR_gID_021000	1
ath-miR5021	Evolinc_SR_tID_00005216	2	-1	1	20	116	135	UGAGAAGAAGAAGAAGAAAA	: :::::::::::::::::	UCUUCUUCUUCUUCUUCUCU	Cleavage	gene=Evolinc_SR_gID_004904	1
ath-miR5021	Evolinc_SR_tID_00011824	2	-1	1	20	12	31	UGAGAAGAAGAAGAAGAAAA	: :::::::::::::::::	UCUUCUUCUUCUUCUUCUCU	Cleavage	gene=Evolinc_SR_gID_011176	1
ath-miR5021	Evolinc_SR_tID_00007868	2	-1	1	20	312	331	UGAGAAGAAGAAGAAGAAAA	: :::::::::::::::::	UCUUCUUCUUCUUCUUCUCC	Cleavage	gene=Evolinc_SR_gID_007396	5
ath-miR5021	Evolinc_SR_tID_00013947	2	-1	1	20	201	220	UGAGAAGAAGAAGAAGAAAA	: :::::::::::::::::	UCUUCUUCUUCUUCUUCUCU	Cleavage	gene=Evolinc_SR_gID_013206	2
ath-miR5021	Evolinc_SR_tID_00004972	2	-1	1	20	394	413	UGAGAAGAAGAAGAAGAAAA	: :::::::::::::::::	UCUUCUUCUUCUUCUUCUCC	Cleavage	gene=Evolinc_SR_gID_004680	2
ath-miR5021	Evolinc_SR_tID_00003100	2	-1	1	20	147	166	UGAGAAGAAGAAGAAGAAAA	: :::::::::::::::::	UCUUCUUCUUCUUCUUCUCU	Cleavage	gene=Evolinc_SR_gID_002888	1
ath-miR5021	Evolinc_SR_tID_00022419	2	-1	1	20	73	92	UGAGAAGAAGAAGAAGAAAA	:: ::::::::::::::::	UUCUCUUCUUCUUCUUCUCC	Cleavage	gene=Evolinc_SR_gID_021311	1
ath-miR5021	Evolinc_SR_tID_00039133	2	-1	1	20	355	374	UGAGAAGAAGAAGAAGAAAA	: :::::::::::::::::	UCUUCUUCUUCUUCUUCUCU	Cleavage	gene=Evolinc_SR_gID_037217	3
ath-miR5021	Evolinc_SR_tID_00000129	2	-1	1	20	940	959	UGAGAAGAAGAAGAAGAAAA	: :::::::::::::::::	UCUUCUUCUUCUUCUUCUCC	Cleavage	gene=Evolinc_SR_gID_000119	1
ath-miR5021	Evolinc_LR_tID_00000987	2	-1	1	20	46	65	UGAGAAGAAGAAGAAGAAAA	: :::::::::::::::::	UCUUCUUCUUCUUCUUCUCU	Cleavage	gene=Evolinc_LR_gID_000816	1
ath-miR5021	Evolinc_LR_tID_00003210	2	-1	1	20	410	429	UGAGAAGAAGAAGAAGAAAA	: :::::::::::::::::	UCUUCUUCUUCUUCUUCUCC	Cleavage	gene=Evolinc_LR_gID_002667	2
ath-miR5021	Evolinc_SR_tID_00027768	2	-1	1	20	146	165	UGAGAAGAAGAAGAAGAAAA	: ::::::::::::::::..	UCUUCUUCUUCUUCUUCUUG	Cleavage	gene=Evolinc_SR_gID_026504	1
ath-miR5021	Evolinc_SR_tID_00001384	2	-1	1	20	247	266	UGAGAAGAAGAAGAAGAAAA	: ::.::.::::::::::::	UAUUUUUUUUCUUCUUCUCA	Cleavage	gene=Evolinc_SR_gID_001294	1
ath-miR5021	Evolinc_SR_tID_00014617	2	-1	1	20	38	57	UGAGAAGAAGAAGAAGAAAA	: ::::::::::::::::..	UCUUCUUCUUCUUCUUCUUG	Cleavage	gene=Evolinc_SR_gID_013846	2
ath-miR5021	Evolinc_SR_tID_00018715	2	-1	1	20	114	133	UGAGAAGAAGAAGAAGAAAA	:::::::::::::::::	CGUUCUUCUUCUUCUUCUCC	Cleavage	gene=Evolinc_SR_gID_017791	2
ath-miR5021	Evolinc_SR_tID_00033855	2	-1	1	20	238	257	UGAGAAGAAGAAGAAGAAAA	: ::::::::::::::::..	UCUUCUUCUUCUUCUUCUUG	Cleavage	gene=Evolinc_SR_gID_032232	2
ath-miR5021	Evolinc_SR_tID_00009082	2	-1	1	20	267	286	UGAGAAGAAGAAGAAGAAAA	:: :::::::::::::::..	UUGUCUUCUUCUUCUUCUUG	Cleavage	gene=Evolinc_SR_gID_008548	1
ath-miR5021	Evolinc_SR_tID_00015541	2	-1	1	20	137	156	UGAGAAGAAGAAGAAGAAAA	: ::::::::::::::::..	UCUUCUUCUUCUUCUUCUUG	Cleavage	gene=Evolinc_SR_gID_014737	1
ath-miR5021	Evolinc_SR_tID_00036125	2	-1	1	20	143	162	UGAGAAGAAGAAGAAGAAAA	: ::::::::::::::::..	UCUUCUUCUUCUUCUUCUUG	Cleavage	gene=Evolinc_SR_gID_034361	1
ath-miR5021	Evolinc_SR_tID_00029812	2	-1	1	20	108	127	UGAGAAGAAGAAGAAGAAAA	:::::::::::::::::	UCAUCUUCUUCUUCUUCUCA	Cleavage	gene=Evolinc_SR_gID_028474	3
ath-miR5021	Evolinc_SR_tID_00007576	2	-1	1	20	319	338	UGAGAAGAAGAAGAAGAAAA	:::::::::::::::::	AAUUCUUCUUCUUCUUCUCC	Cleavage	gene=Evolinc_SR_gID_007127	1
ath-miR5021	Evolinc_SR_tID_00018930	2	-1	1	20	399	418	UGAGAAGAAGAAGAAGAAAA	:::::::::::::::::	CCUUCUUCUUCUUCUUCUCU	Cleavage	gene=Evolinc_SR_gID_017997	1
ath-miR5021	Evolinc_SR_tID_00009380	2	-1	1	20	665	684	UGAGAAGAAGAAGAAGAAAA	::: .::::::::.::::::	UUUAUUUCUUCUUUUUCUCA	Cleavage	gene=Evolinc_SR_gID_008837	2
ath-miR5021	Evolinc_LR_tID_00004137	2	-1	1	20	258	277	UGAGAAGAAGAAGAAGAAAA	:::::::::::::::::	AGUUCUUCUUCUUCUUCUCU	Cleavage	gene=Evolinc_LR_gID_003448	1
ath-miR5021	Evolinc_SR_tID_00031285	2	-1	1	20	867	886	UGAGAAGAAGAAGAAGAAAA	: ::::::::::::::::..	UCUUCUUCUUCUUCUUCUUG	Cleavage	gene=Evolinc_SR_gID_029846	2
ath-miR5021	Evolinc_SR_tID_00032064	2	-1	1	20	562	581	UGAGAAGAAGAAGAAGAAAA	: ::::::::::::::::..	UCUUCUUCUUCUUCUUCUUG	Cleavage	gene=Evolinc_SR_gID_030563	1
ath-miR5021	Evolinc_SR_tID_00021684	2	-1	1	20	775	794	UGAGAAGAAGAAGAAGAAAA	:::::::::::::::::	GCUUCUUCUUCUUCUUCUCU	Cleavage	gene=Evolinc_SR_gID_020622	2
ath-miR5021	Evolinc_SR_tID_00004026	2	-1	1	20	1190	1209	UGAGAAGAAGAAGAAGAAAA	: ::.:::::::::::::.:	UGUUUUUCUUCUUCUUCUUA	Cleavage	gene=Evolinc_SR_gID_003774	1
ath-miR5021	Evolinc_SR_tID_00037787	2	-1	1	20	716	735	UGAGAAGAAGAAGAAGAAAA	:::::: :::.::.::::::	UUUUCUACUUUUUUUUCUCA	Cleavage	gene=Evolinc_SR_gID_035940	3
ath-miR5021	Evolinc_SR_tID_00003194	2	-1	1	20	60	79	UGAGAAGAAGAAGAAGAAAA	::::::::::::::::..	ACUUCUUCUUCUUCUUCUUG	Cleavage	gene=Evolinc_SR_gID_002977	1
ath-miR5021	Evolinc_SR_tID_00018968	2	-1	1	20	11	30	UGAGAAGAAGAAGAAGAAAA	::::::.::::::::::.	GUUUCUUUUUCUUCUUCUUU	Cleavage	gene=Evolinc_SR_gID_018034	1
ath-miR5021	Evolinc_SR_tID_00001287	2	-1	1	20	185	204	UGAGAAGAAGAAGAAGAAAA	:::.:::::::::::.::	GUUUUUUCUUCUUCUUUUCU	Cleavage	gene=Evolinc_SR_gID_001206	1
ath-miR5021	Evolinc_SR_tID_00033977	2	-1	1	20	149	168	UGAGAAGAAGAAGAAGAAAA	::::::::::::.::::.	GUUUCUUCUUCUUUUUCUUC	Cleavage	gene=Evolinc_SR_gID_032348	1
ath-miR5021	Evolinc_LR_tID_00000539	2	-1	1	20	186	205	UGAGAAGAAGAAGAAGAAAA	:::.:::::::::::.::	GUUUUUUCUUCUUCUUUUCU	Cleavage	gene=Evolinc_LR_gID_000414	3
ath-miR5021	Evolinc_LR_tID_00002339	2	-1	1	20	323	342	UGAGAAGAAGAAGAAGAAAA	::::::::::::::::..	AAUUCUUCUUCUUCUUCUUG	Cleavage	gene=Evolinc_LR_gID_001905	1
ath-miR5021	Evolinc_SR_tID_00022950	2	-1	1	20	455	474	UGAGAAGAAGAAGAAGAAAA	:::.::.:::::::::::	CUUUUUUUUUCUUCUUCUCU	Cleavage	gene=Evolinc_SR_gID_021817	2
ath-miR5021	Evolinc_SR_tID_00011670	2	-1	1	20	418	437	UGAGAAGAAGAAGAAGAAAA	::::::.::.::::::::	CUUUCUUUUUUUUCUUCUCU	Cleavage	gene=Evolinc_SR_gID_011027	4
ath-miR5021	Evolinc_SR_tID_00039066	2	-1	1	20	52	71	UGAGAAGAAGAAGAAGAAAA	::::::: ::::.::::::	GUUUCUUCAUCUUUUUCUCA	Cleavage	gene=Evolinc_SR_gID_037153	1
ath-miR5023	Evolinc_SR_tID_00035601	2	-1	1	21	577	597	AUUGGUAGUGGAUAAGGGGGC	..:..:::::::::.:::::	UUUCUUUUAUCCACUGCCAAU	Cleavage	gene=Evolinc_SR_gID_033873	1
ath-miR5628	Evolinc_LR_tID_00002654	2	-1	1	21	719	739	GAAAUAGCGAAGAUAUGAUUA	:::::::.:: ::::::::	ACAUCAUAUUUUAGCUAUUUC	Cleavage	gene=Evolinc_LR_gID_002196	1
ath-miR5638a	Evolinc_SR_tID_00018993	2	-1	1	21	14	34	AUACCAAAACUCUCUCACUUU	: : ::::::::::::::::	ACAUUGAGAGAGUUUUGGUAA	Cleavage	gene=Evolinc_SR_gID_018057	1
ath-miR5640	Evolinc_SR_tID_00035059	2	-1	1	21	108	128	UGAGAGAAGGAAUUAGAUUCA	:::::.::::.::.:.:::	ACAAUCUGAUUCUUUUUUUCA	Cleavage	gene=Evolinc_SR_gID_033367	2
ath-miR5641	Evolinc_SR_tID_00004187	2	-1	1	21	55	75	UGGAAGAAGAUGAUAGAAUUA	:.:::: :::::::::::::	UGAUUCCAUCAUCUUCUUCCU	Cleavage	gene=Evolinc_SR_gID_003925	1
ath-miR5653	Evolinc_SR_tID_00011070	2	-1	1	24	97	120	UGGGUUGAGUUGAGUUGAGUUGGC	::::::::::.:.::::.:::.::	GCCAACUCAAUUUAACUUAACUCA	Cleavage	gene=Evolinc_SR_gID_010467	1
ath-miR5653	Evolinc_SR_tID_00037787	2	-1	1	24	762	785	UGGGUUGAGUUGAGUUGAGUUGGC	:::::::::..:.:::::.::	AAAAACUCAACUUGAUUCAACUCA	Cleavage	gene=Evolinc_SR_gID_035940	1
ath-miR5658	Evolinc_SR_tID_00020543	2	-1	1	21	49	69	AUGAUGAUGAUGAUGAUGAAA	::::.::::..::.:::::::	UUUCGUCAUUGUCGUCAUCAU	Cleavage	gene=Evolinc_SR_gID_019546	5
ath-miR5658	Evolinc_SR_tID_00020543	2	-1	1	21	104	124	AUGAUGAUGAUGAUGAUGAAA	::..::.::::::::.::::	CUUUGUCGUCAUCAUCGUCAU	Cleavage	gene=Evolinc_SR_gID_019546	5
ath-miR5658	Evolinc_SR_tID_00022736	2	-1	1	21	69	89	AUGAUGAUGAUGAUGAUGAAA	::::.::::..::.:::::::	UUUCGUCAUUGUCGUCAUCAU	Cleavage	gene=Evolinc_SR_gID_021603	6
ath-miR5658	Evolinc_SR_tID_00022736	2	-1	1	21	123	143	AUGAUGAUGAUGAUGAUGAAA	:::..::.::::::::.::::	UUUUGUCGUCAUCAUCGUCAU	Cleavage	gene=Evolinc_SR_gID_021603	6
ath-miR5658	Evolinc_SR_tID_00022736	2	-1	1	21	156	176	AUGAUGAUGAUGAUGAUGAAA	::.::::::::.::::::	CGUCGUCAUCAUCGUCAUCAC	Cleavage	gene=Evolinc_SR_gID_021603	6
ath-miR5658	Evolinc_SR_tID_00022736	2	-1	1	21	213	233	AUGAUGAUGAUGAUGAUGAAA	:.::::::::.:::::::	AACCGUCAUCAUCGUCAUCAU	Cleavage	gene=Evolinc_SR_gID_021603	6
ath-miR5658	Evolinc_SR_tID_00026079	2	-1	1	21	127	147	AUGAUGAUGAUGAUGAUGAAA	::::::::: :::::.::::	CUUCAUCAUCUUCAUCGUCAU	Translation	gene=Evolinc_SR_gID_024904	2
ath-miR5658	Evolinc_SR_tID_00030059	2	-1	1	21	472	492	AUGAUGAUGAUGAUGAUGAAA	::::::.:::::.::.::.:	CUUCAUCGUCAUCGUCGUCGU	Cleavage	gene=Evolinc_SR_gID_028697	3
ath-miR5658	Evolinc_SR_tID_00021563	2	-1	1	21	40	60	AUGAUGAUGAUGAUGAUGAAA	::: :::::::::::::::	CUUCUUCAUCAUCAUCAUCAC	Cleavage	gene=Evolinc_SR_gID_020503	1
ath-miR5658	Evolinc_SR_tID_00002042	2	-1	1	21	1047	1067	AUGAUGAUGAUGAUGAUGAAA	: :::::::::::::::::	AUCCAUCAUCAUCAUCAUCAA	Cleavage	gene=Evolinc_SR_gID_001893	1
ath-miR5658	Evolinc_SR_tID_00015095	2	-1	1	21	56	76	AUGAUGAUGAUGAUGAUGAAA	:::::::::::::::::	GUAGAUCAUCAUCAUCAUCAU	Cleavage	gene=Evolinc_SR_gID_014308	2
ath-miR5658	Evolinc_SR_tID_00032803	2	-1	1	21	204	224	AUGAUGAUGAUGAUGAUGAAA	:::::::::::::::::	AGGGAUCAUCAUCAUCAUCAU	Cleavage	gene=Evolinc_SR_gID_031241	1
ath-miR5658	Evolinc_SR_tID_00006853	2	-1	1	21	7	27	AUGAUGAUGAUGAUGAUGAAA	:::::::::::::::::	CACAAUCAUCAUCAUCAUCAU	Cleavage	gene=Evolinc_SR_gID_006433	1
ath-miR5658	Evolinc_SR_tID_00037920	2	-1	1	21	3	23	AUGAUGAUGAUGAUGAUGAAA	::::::::::::..::::	AACCAUCAUCAUCAUUGUCAU	Cleavage	gene=Evolinc_SR_gID_036063	1
ath-miR5658	Evolinc_SR_tID_00002365	2	-1	1	21	133	153	AUGAUGAUGAUGAUGAUGAAA	: ::::::::: ::::.::::	UGUCAUCAUCAACAUCGUCAU	Translation	gene=Evolinc_SR_gID_002190	3
ath-miR5658	Evolinc_SR_tID_00002365	2	-1	1	21	187	207	AUGAUGAUGAUGAUGAUGAAA	::::.::.::::::::::	CAACAUCGUCGUCAUCAUCAU	Cleavage	gene=Evolinc_SR_gID_002190	3
ath-miR5658	Evolinc_SR_tID_00006115	2	-1	1	21	146	166	AUGAUGAUGAUGAUGAUGAAA	::::::::: .::::::::	CAUCAUCAUCAGUAUCAUCAU	Translation	gene=Evolinc_SR_gID_005746	1
ath-miR5658	Evolinc_SR_tID_00032417	2	-1	1	21	309	329	AUGAUGAUGAUGAUGAUGAAA	::::.:::: :::::::::	AAUCAUUAUCAACAUCAUCAU	Translation	gene=Evolinc_SR_gID_030883	1
ath-miR5658	Evolinc_SR_tID_00022201	2	-1	1	21	608	628	AUGAUGAUGAUGAUGAUGAAA	::::::::::::::::. :	ACUCAUCAUCAUCAUCAUUCU	Cleavage	gene=Evolinc_SR_gID_021104	1
ath-miR5658	Evolinc_SR_tID_00038797	2	-1	1	21	259	279	AUGAUGAUGAUGAUGAUGAAA	::::::::::::::: .::	GAUCAUCAUCAUCAUCAAUAU	Cleavage	gene=Evolinc_SR_gID_036905	2
ath-miR5658	Evolinc_SR_tID_00026216	2	-1	1	21	63	83	AUGAUGAUGAUGAUGAUGAAA	::: :: :::::::::::::	CUUCUUCUUCAUCAUCAUCAU	Cleavage	gene=Evolinc_SR_gID_025024	3
ath-miR5658	Evolinc_SR_tID_00022356	2	-1	1	21	151	171	AUGAUGAUGAUGAUGAUGAAA	::: :::::::::::::::	CUUCUCCAUCAUCAUCAUCAU	Cleavage	gene=Evolinc_SR_gID_021248	1
ath-miR5658	Evolinc_SR_tID_00034741	2	-1	1	21	87	107	AUGAUGAUGAUGAUGAUGAAA	: ::::: ::::::::::..:	UAUCAUCUUCAUCAUCAUUGU	Cleavage	gene=Evolinc_SR_gID_033063	3
ath-miR5658	Evolinc_SR_tID_00039129	2	-1	1	21	48	68	AUGAUGAUGAUGAUGAUGAAA	: ::::: ::.::.:::::::	UAUCAUCUUCGUCGUCAUCAU	Cleavage	gene=Evolinc_SR_gID_037213	1
ath-miR5658	Evolinc_SR_tID_00003864	2	-1	1	21	410	430	AUGAUGAUGAUGAUGAUGAAA	:::: :::::::::::::	CGCCAUCUUCAUCAUCAUCAU	Cleavage	gene=Evolinc_SR_gID_003619	1
ath-miR5659	Evolinc_SR_tID_00026119	2	-1	1	23	102	124	CGAUGAAGGUCUUUGGAACGGUA	::::::::::.:::: :::	UGGGGUUCCAAAGAUCUUCUUCG	Cleavage	gene=Evolinc_SR_gID_024935	1
ath-miR5665	Evolinc_SR_tID_00039755	2	-1	1	21	578	598	UUGGUGGACAAGAUCUGGGAU	:: .:::::::::::::.:::	AUAUCAGAUCUUGUCCAUCAA	Cleavage	gene=Evolinc_SR_gID_037800	2
ath-miR5998a	Evolinc_SR_tID_00009631	2	-1	1	21	989	1009	ACAGUUUGUGUUUUGUUUUGU	: :::::::::::::.:: ::	AGAAAACAAAACACAGACAGU	Cleavage	gene=Evolinc_SR_gID_009079	1
ath-miR5998b	Evolinc_SR_tID_00009631	2	-1	1	21	989	1009	ACAGUUUGUGUUUUGUUUUGU	: :::::::::::::.:: ::	AGAAAACAAAACACAGACAGU	Cleavage	gene=Evolinc_SR_gID_009079	1
ath-miR781a	Evolinc_SR_tID_00010443	2	-1	1	21	440	460	UUAGAGUUUUCUGGAUACUUA	: :: ::::::::.:.:::::	UUAGGAUCCAGAAGAUUCUAA	Cleavage	gene=Evolinc_SR_gID_009859	1
ath-miR781b	Evolinc_SR_tID_00010443	2	-1	1	21	440	460	UUAGAGUUUUCUGGAUACUUA	: :: ::::::::.:.:::::	UUAGGAUCCAGAAGAUUCUAA	Cleavage	gene=Evolinc_SR_gID_009859	1
ath-miR8170-3p	Evolinc_SR_tID_00012340	2	-1	1	21	313	333	UUGCUUAAAGAUUUUCUAUGU	::: ::.::.:::::::::	UGAUAAAAGAUUUUUAAGCAA	Cleavage	gene=Evolinc_SR_gID_011672	1
ath-miR8177	Evolinc_SR_tID_00034789	2	-1	1	22	564	585	GUGUGAUGAUGUGUCAUUUAUA	.::::::::..::.::::::.	AGUAAAUGACGUAUUAUCACAU	Cleavage	gene=Evolinc_SR_gID_033111	1
ath-miR8178	Evolinc_LR_tID_00003177	2	-1	1	21	300	320	UAACAGAGUAAUUGUACAGUG	..: :: ::::::::::::::	UGCAGUUCAAUUACUCUGUUA	Cleavage	gene=Evolinc_LR_gID_002644	1
ath-miR829-3p.1	Evolinc_SR_tID_00009643	2	-1	1	24	298	321	AGCUCUGAUACCAAAUGAUGGAAU	: ::.::::: ::::::::::::	AGUCUAUCAUGUGGUAUCAGAGCC	Cleavage	gene=Evolinc_SR_gID_009091	1
ath-miR829-3p.1	Evolinc_SR_tID_00038396	2	-1	1	24	354	377	AGCUCUGAUACCAAAUGAUGGAAU	:..: ::: :::::::::::::	UGUUUAACAUGUGGUAUCAGAGCU	Cleavage	gene=Evolinc_SR_gID_036531	1
ath-miR829-3p.1	Evolinc_SR_tID_00035357	2	-1	1	24	589	612	AGCUCUGAUACCAAAUGAUGGAAU	::::: :::::::::::::	GUCACAUCAGUUGGUAUCAGAGCC	Cleavage	gene=Evolinc_SR_gID_033648	1
ath-miR829-3p.1	Evolinc_SR_tID_00022409	2	-1	1	24	269	292	AGCUCUGAUACCAAAUGAUGGAAU	:: .::::: ::::::::::::	AUCGUAUCAUGUGGUAUCAGAGCC	Cleavage	gene=Evolinc_SR_gID_021301	1
ath-miR829-3p.1	Evolinc_SR_tID_00012168	2	-1	1	24	339	362	AGCUCUGAUACCAAAUGAUGGAAU	:: .::::: ::::::::::::	AUCGUAUCAUGUGGUAUCAGAGCC	Cleavage	gene=Evolinc_SR_gID_011508	1
ath-miR829-3p.1	Evolinc_SR_tID_00030053	2	-1	1	24	16	39	AGCUCUGAUACCAAAUGAUGGAAU	.::: :: :::::::::::::	AGAUCAUAAUAUGGUAUCAGAGCU	Cleavage	gene=Evolinc_SR_gID_028691	1
ath-miR829-3p.2	Evolinc_SR_tID_00004133	2	-1	1	21	172	192	CAAAUUAAAGCUUCAAGGUAG	: .::::::::::.:::::	GGAGUUUGAAGCUUUGAUUUG	Cleavage	gene=Evolinc_SR_gID_003875	1
ath-miR830-3p	Evolinc_SR_tID_00017729	2	-1	1	21	234	254	UAACUAUUUUGAGAAGAAGUG	:: .::::::::.::::::	UUCUAUUUCUCAAAGUAGUUA	Cleavage	gene=Evolinc_SR_gID_016838	1
ath-miR830-3p	Evolinc_SR_tID_00005183	2	-1	1	21	281	301	UAACUAUUUUGAGAAGAAGUG	:: .::::::::.::::::	UUCUAUUUCUCAAAGUAGUUA	Cleavage	gene=Evolinc_SR_gID_004872	1
ath-miR831-5p	Evolinc_SR_tID_00019078	2	-1	1	22	117	138	AGAAGCGUACAAGGAGAUGAGG	:::. :::::::.::::::	CACCAUUGCCUUGUAUGCUUCU	Cleavage	gene=Evolinc_SR_gID_018138	1
ath-miR835-3p	Evolinc_SR_tID_00020943	2	-1	1	21	76	96	UGGAGAAGAUACGCAAGAAAG	::.:: :::::::::::.:	UCUUUUUUCGUAUCUUCUCUA	Cleavage	gene=Evolinc_SR_gID_019918	1
ath-miR836	Evolinc_SR_tID_00036680	2	-1	1	24	937	960	UCCUGUGUUUCCUUUGAUGCGUGG	:.:::::: ::::::::::	GUUACCGUCAAAGAAAACACAGGA	Translation	gene=Evolinc_SR_gID_034896	1
ath-miR838	Evolinc_SR_tID_00009296	2	-1	1	21	94	114	UUUUCUUCUACUUCUUGCACA	::..::::::.:::::.::	AAUGUGAGAAGUGGAAGAGAA	Cleavage	gene=Evolinc_SR_gID_008755	1
ath-miR838	Evolinc_SR_tID_00003963	2	-1	1	21	31	51	UUUUCUUCUACUUCUUGCACA	::::::::: :::::::.:	CCUGCAAGAAGAAGAAGAAGA	Translation	gene=Evolinc_SR_gID_003714	1
ath-miR842	Evolinc_LR_tID_00000706	2	-1	1	21	200	220	UCAUGGUCAGAUCCGUCAUCC	::::::.::::: ::::::::	GGAUGAUGGAUCGGACCAUGA	Cleavage	gene=Evolinc_LR_gID_000561	1
ath-miR843	Evolinc_SR_tID_00011038	2	-1	1	21	62	82	UUUAGGUCGAGCUUCAUUGGA	:. :::::::::.::::::.:	UUAAAUGAAGCUUGACCUAGA	Cleavage	gene=Evolinc_SR_gID_010436	1
ath-miR845a	Evolinc_SR_tID_00013035	2	-1	1	21	389	409	CGGCUCUGAUACCAAUUGAUG	:::::: :::::::::::::	CAUCAAGUGGUAUCAGAGCCC	Cleavage	gene=Evolinc_SR_gID_012338	1
ath-miR845a	Evolinc_SR_tID_00035766	2	-1	1	21	848	868	CGGCUCUGAUACCAAUUGAUG	.: :::::::::::::::::	UAACAAUUGGUAUCAGAGCCU	Cleavage	gene=Evolinc_SR_gID_034027	1
ath-miR845a	Evolinc_SR_tID_00031209	2	-1	1	21	16	36	CGGCUCUGAUACCAAUUGAUG	::: ::::::::::::::	UUACAAGUGGUAUCAGAGCCG	Cleavage	gene=Evolinc_SR_gID_029774	1
ath-miR845a	Evolinc_SR_tID_00016877	2	-1	1	21	992	1012	CGGCUCUGAUACCAAUUGAUG	::: ::::::::::::::	UUACAAGUGGUAUCAGAGCCG	Cleavage	gene=Evolinc_SR_gID_016025	1
ath-miR853	Evolinc_LR_tID_00002304	2	-1	1	22	535	556	UCCCCUCUUUAGCUUGGAGAAG	.: .::.:::::::.::::::.	UUAUUCUAAGCUAAGGAGGGGG	Cleavage	gene=Evolinc_LR_gID_001881	1
ath-miR854a	Evolinc_LR_tID_00003450	2	-1	1	21	287	307	GAUGAGGAUAGGGAGGAGGAG	.:::::::.::::.::.::	ACUCUCCUCCUUAUCUUCGUC	Cleavage	gene=Evolinc_LR_gID_002875	1
ath-miR854b	Evolinc_LR_tID_00003450	2	-1	1	21	287	307	GAUGAGGAUAGGGAGGAGGAG	.:::::::.::::.::.::	ACUCUCCUCCUUAUCUUCGUC	Cleavage	gene=Evolinc_LR_gID_002875	1
ath-miR854c	Evolinc_LR_tID_00003450	2	-1	1	21	287	307	GAUGAGGAUAGGGAGGAGGAG	.:::::::.::::.::.::	ACUCUCCUCCUUAUCUUCGUC	Cleavage	gene=Evolinc_LR_gID_002875	1
ath-miR854d	Evolinc_LR_tID_00003450	2	-1	1	21	287	307	GAUGAGGAUAGGGAGGAGGAG	.:::::::.::::.::.::	ACUCUCCUCCUUAUCUUCGUC	Cleavage	gene=Evolinc_LR_gID_002875	1
ath-miR854e	Evolinc_LR_tID_00003450	2	-1	1	21	287	307	GAUGAGGAUAGGGAGGAGGAG	.:::::::.::::.::.::	ACUCUCCUCCUUAUCUUCGUC	Cleavage	gene=Evolinc_LR_gID_002875	1
ath-miR858a	Evolinc_SR_tID_00013443	2	-1	1	21	840	860	UUUCGUUGUCUGUUCGACCUU	:::: :::::::.::.::::	CAGGUAGAACAGAUAAUGAAA	Cleavage	gene=Evolinc_SR_gID_012722	1
ath-miR858b	Evolinc_SR_tID_00013443	2	-1	1	21	839	859	UUCGUUGUCUGUUCGACCUUG	: :::: :::::::.::.:::	CCAGGUAGAACAGAUAAUGAA	Cleavage	gene=Evolinc_SR_gID_012722	1
ath-miR864-3p	Evolinc_LR_tID_00002612	2	-1	1	22	732	753	UAAAGUCAAUAAUACCUUGAAG	:::: ::::::::::::::	UCUCAAAUUAUUAUUGACUUUA	Cleavage	gene=Evolinc_LR_gID_002161	1
ath-miR864-3p	Evolinc_LR_tID_00001599	2	-1	1	22	837	858	UAAAGUCAAUAAUACCUUGAAG	:::: ::::::::::::::	UCUCAAAUUAUUAUUGACUUUA	Cleavage	gene=Evolinc_LR_gID_001314	1
ath-miR865-3p	Evolinc_SR_tID_00011521	2	-1	1	21	104	124	UUUUUCCUCAAAUUUAUCCAA	: ::::.::: ::::::::::	UGGGAUGAAUCUGAGGAAAAA	Translation	gene=Evolinc_SR_gID_010887	1
ath-miR866-3p	Evolinc_SR_tID_00036049	2	-1	1	20	51	70	ACAAAAUCCGUCUUUGAAGA	::::::::::.: :::::::	UCUUCAAAGAUGAAUUUUGU	Cleavage	gene=Evolinc_SR_gID_034292	1
ath-miR870-3p	Evolinc_SR_tID_00031308	2	-1	1	21	182	202	UAAUUUGGUGUUUCUUCGAUC	:::::::::::...::::.	AUUCGAAGAAACAUUGAAUUG	Cleavage	gene=Evolinc_SR_gID_029863	1
ath-miR156a-3p	Evolinc_SR_tID_00003953	2.5	-1	1	22	468	489	GCUCACUGCUCUUUCUGUCAGA	:: :::.:::::::::::	AGAGAGAGAGAGAGCAGUGAGA	Cleavage	gene=Evolinc_SR_gID_003705	1
ath-miR156a-5p	Evolinc_SR_tID_00031415	2.5	-1	1	20	1527	1546	UGACAGAAGAGAGUGAGCAC	:::::: :: ::::::::::	GUGCUCUCUAUCUUCUGUCA	Translation	gene=Evolinc_SR_gID_029962	1
ath-miR156a-5p	Evolinc_LR_tID_00001542	2.5	-1	1	20	1503	1522	UGACAGAAGAGAGUGAGCAC	:::::: :: ::::::::::	GUGCUCUCUAUCUUCUGUCA	Translation	gene=Evolinc_LR_gID_001262	1
ath-miR156b-5p	Evolinc_SR_tID_00031415	2.5	-1	1	20	1527	1546	UGACAGAAGAGAGUGAGCAC	:::::: :: ::::::::::	GUGCUCUCUAUCUUCUGUCA	Translation	gene=Evolinc_SR_gID_029962	1
ath-miR156b-5p	Evolinc_LR_tID_00001542	2.5	-1	1	20	1503	1522	UGACAGAAGAGAGUGAGCAC	:::::: :: ::::::::::	GUGCUCUCUAUCUUCUGUCA	Translation	gene=Evolinc_LR_gID_001262	1
ath-miR156c-5p	Evolinc_SR_tID_00031415	2.5	-1	1	20	1527	1546	UGACAGAAGAGAGUGAGCAC	:::::: :: ::::::::::	GUGCUCUCUAUCUUCUGUCA	Translation	gene=Evolinc_SR_gID_029962	1
ath-miR156c-5p	Evolinc_LR_tID_00001542	2.5	-1	1	20	1503	1522	UGACAGAAGAGAGUGAGCAC	:::::: :: ::::::::::	GUGCUCUCUAUCUUCUGUCA	Translation	gene=Evolinc_LR_gID_001262	1
ath-miR156d-3p	Evolinc_SR_tID_00000901	2.5	-1	1	23	255	277	GCUCACUCUCUUUUUGUCAUAAC	:.:..:::::::::::::	CGACCGGCGGAAAGAGAGUGAGC	Cleavage	gene=Evolinc_SR_gID_000844	1
ath-miR156d-5p	Evolinc_SR_tID_00031415	2.5	-1	1	20	1527	1546	UGACAGAAGAGAGUGAGCAC	:::::: :: ::::::::::	GUGCUCUCUAUCUUCUGUCA	Translation	gene=Evolinc_SR_gID_029962	1
ath-miR156d-5p	Evolinc_LR_tID_00001542	2.5	-1	1	20	1503	1522	UGACAGAAGAGAGUGAGCAC	:::::: :: ::::::::::	GUGCUCUCUAUCUUCUGUCA	Translation	gene=Evolinc_LR_gID_001262	1
ath-miR156e	Evolinc_SR_tID_00031415	2.5	-1	1	20	1527	1546	UGACAGAAGAGAGUGAGCAC	:::::: :: ::::::::::	GUGCUCUCUAUCUUCUGUCA	Translation	gene=Evolinc_SR_gID_029962	1
ath-miR156e	Evolinc_LR_tID_00001542	2.5	-1	1	20	1503	1522	UGACAGAAGAGAGUGAGCAC	:::::: :: ::::::::::	GUGCUCUCUAUCUUCUGUCA	Translation	gene=Evolinc_LR_gID_001262	1
ath-miR156f-5p	Evolinc_SR_tID_00031415	2.5	-1	1	20	1527	1546	UGACAGAAGAGAGUGAGCAC	:::::: :: ::::::::::	GUGCUCUCUAUCUUCUGUCA	Translation	gene=Evolinc_SR_gID_029962	1
ath-miR156f-5p	Evolinc_LR_tID_00001542	2.5	-1	1	20	1503	1522	UGACAGAAGAGAGUGAGCAC	:::::: :: ::::::::::	GUGCUCUCUAUCUUCUGUCA	Translation	gene=Evolinc_LR_gID_001262	1
ath-miR156h	Evolinc_SR_tID_00037376	2.5	-1	1	20	9	28	UGACAGAAGAAAGAGAGCAC	:::::: :: ::::::::::	GUGCUCACUCUCUUCUGUCA	Translation	gene=Evolinc_SR_gID_035553	1
ath-miR156h	Evolinc_SR_tID_00001984	2.5	-1	1	20	1467	1486	UGACAGAAGAAAGAGAGCAC	:::::: :: ::::::::::	GUGCUCACUCUCUUCUGUCA	Translation	gene=Evolinc_SR_gID_001844	1
ath-miR156i	Evolinc_SR_tID_00021074	2.5	-1	1	20	304	323	UGACAGAAGAGAGAGAGCAG	.: ::.:::.::::.:::::	UUUCUUUCUUUCUUUUGUCA	Cleavage	gene=Evolinc_SR_gID_020047	1
ath-miR156j	Evolinc_SR_tID_00021074	2.5	-1	1	20	304	323	UGACAGAAGAGAGAGAGCAC	: ::.:::.::::.:::::	UUUCUUUCUUUCUUUUGUCA	Cleavage	gene=Evolinc_SR_gID_020047	1
ath-miR157a-3p	Evolinc_SR_tID_00020636	2.5	-1	1	21	515	535	GCUCUCUAGCCUUCUGUCAUC	:: :::::: ::::::::::	UAUUACAGAAAGCUAGAGAGC	Translation	gene=Evolinc_SR_gID_019636	1
ath-miR157a-5p	Evolinc_SR_tID_00005894	2.5	-1	1	21	3	23	UUGACAGAAGAUAGAGAGCAC	:::::::.::::.:::: :	CCGCUCUCUGUCUUUUGUCUA	Cleavage	gene=Evolinc_SR_gID_005543	1
ath-miR157b-3p	Evolinc_SR_tID_00020636	2.5	-1	1	21	515	535	GCUCUCUAGCCUUCUGUCAUC	:: :::::: ::::::::::	UAUUACAGAAAGCUAGAGAGC	Translation	gene=Evolinc_SR_gID_019636	1
ath-miR157b-5p	Evolinc_SR_tID_00005894	2.5	-1	1	21	3	23	UUGACAGAAGAUAGAGAGCAC	:::::::.::::.:::: :	CCGCUCUCUGUCUUUUGUCUA	Cleavage	gene=Evolinc_SR_gID_005543	1
ath-miR157c-5p	Evolinc_SR_tID_00005894	2.5	-1	1	21	3	23	UUGACAGAAGAUAGAGAGCAC	:::::::.::::.:::: :	CCGCUCUCUGUCUUUUGUCUA	Cleavage	gene=Evolinc_SR_gID_005543	1
ath-miR157d	Evolinc_SR_tID_00037376	2.5	-1	1	20	9	28	UGACAGAAGAUAGAGAGCAC	:::::: :: ::::::::::	GUGCUCACUCUCUUCUGUCA	Translation	gene=Evolinc_SR_gID_035553	1
ath-miR157d	Evolinc_SR_tID_00001984	2.5	-1	1	20	1467	1486	UGACAGAAGAUAGAGAGCAC	:::::: :: ::::::::::	GUGCUCACUCUCUUCUGUCA	Translation	gene=Evolinc_SR_gID_001844	1
ath-miR159a	Evolinc_SR_tID_00026734	2.5	-1	1	21	154	174	UUUGGAUUGAAGGGAGCUCUA	:. :::: ::::::::.::::	UGCAGCUACCUUCAAUUCAAA	Cleavage	gene=Evolinc_SR_gID_025505	1
ath-miR159b-3p	Evolinc_SR_tID_00026734	2.5	-1	1	21	154	174	UUUGGAUUGAAGGGAGCUCUU	:::: ::::::::.::::	UGCAGCUACCUUCAAUUCAAA	Cleavage	gene=Evolinc_SR_gID_025505	1
ath-miR159b-5p	Evolinc_SR_tID_00002878	2.5	-1	1	21	268	288	GAGCUCCUUGAAGUUCAAUGG	:.:: :::::::: :::::::	CUAUGGAACUUCACGGAGCUC	Cleavage	gene=Evolinc_SR_gID_002681	1
ath-miR159c	Evolinc_SR_tID_00026734	2.5	-1	1	21	154	174	UUUGGAUUGAAGGGAGCUCCU	: :::: ::::::::.::::	UGCAGCUACCUUCAAUUCAAA	Cleavage	gene=Evolinc_SR_gID_025505	1
ath-miR161.2	Evolinc_SR_tID_00036726	2.5	-1	1	21	80	100	UCAAUGCAUUGAAAGUGACUA	::..::::::::::::: :	AUGUUGCUUUCAAUGCAUUUA	Cleavage	gene=Evolinc_SR_gID_034940	1
ath-miR163	Evolinc_SR_tID_00030969	2.5	-1	1	24	183	206	UUGAAGAGGACUUGGAACUUCGAU	::::.:.::: ::::::::	UAGUUAGUUUCGAGUACUCUUCAA	Cleavage	gene=Evolinc_SR_gID_029554	1
ath-miR164a	Evolinc_SR_tID_00006459	2.5	-1	1	21	31	51	UGGAGAAGCAGGGCACGUGCA	:: :: :::::.:::::::	CACAAGUCCCCUGUUUCUCCA	Cleavage	gene=Evolinc_SR_gID_006049	1
ath-miR164b-5p	Evolinc_SR_tID_00006459	2.5	-1	1	21	31	51	UGGAGAAGCAGGGCACGUGCA	:: :: :::::.:::::::	CACAAGUCCCCUGUUUCUCCA	Cleavage	gene=Evolinc_SR_gID_006049	1
ath-miR164c-5p	Evolinc_SR_tID_00006459	2.5	-1	1	21	31	51	UGGAGAAGCAGGGCACGUGCG	: :: :: :::::.:::::::	CACAAGUCCCCUGUUUCUCCA	Cleavage	gene=Evolinc_SR_gID_006049	1
ath-miR165a-5p	Evolinc_LR_tID_00003969	2.5	-1	1	21	304	324	GGAAUGUUGUCUGGAUCGAGG	:::::: ::::::::::: ::	CCUCGAGCCAGACAACAUACC	Cleavage	gene=Evolinc_LR_gID_003320	1
ath-miR165a-5p	Evolinc_SR_tID_00030726	2.5	-1	1	21	681	701	GGAAUGUUGUCUGGAUCGAGG	:::::: ::::::::::: ::	CCUCGAGCCAGACAACAUCCC	Cleavage	gene=Evolinc_SR_gID_029321	1
ath-miR166a-5p	Evolinc_SR_tID_00001877	2.5	-1	1	21	1911	1931	GGACUGUUGUCUGGCUCGAGG	::::: ::::::::::: :::	CCUCGUGCCAGACAACAUUCC	Cleavage	gene=Evolinc_SR_gID_001751	2
ath-miR166b-5p	Evolinc_SR_tID_00001877	2.5	-1	1	21	1911	1931	GGACUGUUGUCUGGCUCGAGG	::::: ::::::::::: :::	CCUCGUGCCAGACAACAUUCC	Cleavage	gene=Evolinc_SR_gID_001751	2
ath-miR166e-5p	Evolinc_SR_tID_00030726	2.5	-1	1	21	681	701	GGAAUGUUGUCUGGCACGAGG	::::: :::::::::::: ::	CCUCGAGCCAGACAACAUCCC	Cleavage	gene=Evolinc_SR_gID_029321	1
ath-miR166e-5p	Evolinc_LR_tID_00003969	2.5	-1	1	21	304	324	GGAAUGUUGUCUGGCACGAGG	::::: :::::::::::: ::	CCUCGAGCCAGACAACAUACC	Cleavage	gene=Evolinc_LR_gID_003320	1
ath-miR167a-3p	Evolinc_LR_tID_00002623	2.5	-1	1	21	252	272	GAUCAUGUUCGCAGUUUCACC	: ::::.:::: :.:::::::	GCUGAAGCUGCCAGCAUGAUC	Translation	gene=Evolinc_LR_gID_002170	1
ath-miR167a-3p	Evolinc_LR_tID_00001607	2.5	-1	1	21	261	281	GAUCAUGUUCGCAGUUUCACC	: ::::.:::: :.:::::::	GCUGAAGCUGCCAGCAUGAUC	Translation		1
ath-miR167a-3p	Evolinc_LR_tID_00001060	2.5	-1	1	21	245	265	GAUCAUGUUCGCAGUUUCACC	: ::::.:::: :.:::::::	GCUGAAGCUGCCAGCAUGAUC	Translation		1
ath-miR169a-5p	Evolinc_SR_tID_00018364	2.5	-1	1	21	94	114	CAGCCAAGGAUGACUUGCCGA	:::::: ::::.:::::::	GCGGCAAUUCAUUCUUGGCUU	Cleavage	gene=Evolinc_SR_gID_017458	1
ath-miR169b-3p	Evolinc_SR_tID_00003642	2.5	-1	1	22	36	57	GGCAAGUUGUCCUUCGGCUACA	:. .:::.::::::::::::	AAUGAUCGAGGGACAACUUGCC	Cleavage	gene=Evolinc_SR_gID_003411	1
ath-miR169b-5p	Evolinc_SR_tID_00018364	2.5	-1	1	21	94	114	CAGCCAAGGAUGACUUGCCGG	:::::: ::::.:::::::	GCGGCAAUUCAUUCUUGGCUU	Cleavage	gene=Evolinc_SR_gID_017458	1
ath-miR169c	Evolinc_SR_tID_00018364	2.5	-1	1	21	94	114	CAGCCAAGGAUGACUUGCCGG	:::::: ::::.:::::::	GCGGCAAUUCAUUCUUGGCUU	Cleavage	gene=Evolinc_SR_gID_017458	1
ath-miR169d	Evolinc_SR_tID_00014831	2.5	-1	1	21	760	780	UGAGCCAAGGAUGACUUGCCG	::::::::::::::::::	AGGCAAGUCAUCCUUGGCUAC	Cleavage	gene=Evolinc_SR_gID_014051	1
ath-miR169e	Evolinc_SR_tID_00014831	2.5	-1	1	21	760	780	UGAGCCAAGGAUGACUUGCCG	::::::::::::::::::	AGGCAAGUCAUCCUUGGCUAC	Cleavage	gene=Evolinc_SR_gID_014051	1
ath-miR169f-5p	Evolinc_SR_tID_00014831	2.5	-1	1	21	760	780	UGAGCCAAGGAUGACUUGCCG	::::::::::::::::::	AGGCAAGUCAUCCUUGGCUAC	Cleavage	gene=Evolinc_SR_gID_014051	1
ath-miR169g-3p	Evolinc_SR_tID_00036900	2.5	-1	1	21	69	89	UCCGGCAAGUUGACCUUGGCU	:::::::: ..::::::::::	AGCCAAGGAUGACUUGCCGGA	Cleavage	gene=Evolinc_SR_gID_035100	1
ath-miR169g-5p	Evolinc_SR_tID_00014831	2.5	-1	1	21	760	780	UGAGCCAAGGAUGACUUGCCG	::::::::::::::::::	AGGCAAGUCAUCCUUGGCUAC	Cleavage	gene=Evolinc_SR_gID_014051	1
ath-miR169h	Evolinc_SR_tID_00018364	2.5	-1	1	21	94	114	UAGCCAAGGAUGACUUGCCUG	::::: ::::.:::::::	GCGGCAAUUCAUUCUUGGCUU	Cleavage	gene=Evolinc_SR_gID_017458	1
ath-miR169i	Evolinc_SR_tID_00018364	2.5	-1	1	21	94	114	UAGCCAAGGAUGACUUGCCUG	::::: ::::.:::::::	GCGGCAAUUCAUUCUUGGCUU	Cleavage	gene=Evolinc_SR_gID_017458	1
ath-miR169j	Evolinc_SR_tID_00018364	2.5	-1	1	21	94	114	UAGCCAAGGAUGACUUGCCUG	::::: ::::.:::::::	GCGGCAAUUCAUUCUUGGCUU	Cleavage	gene=Evolinc_SR_gID_017458	1
ath-miR169k	Evolinc_SR_tID_00018364	2.5	-1	1	21	94	114	UAGCCAAGGAUGACUUGCCUG	::::: ::::.:::::::	GCGGCAAUUCAUUCUUGGCUU	Cleavage	gene=Evolinc_SR_gID_017458	1
ath-miR169l	Evolinc_SR_tID_00018364	2.5	-1	1	21	94	114	UAGCCAAGGAUGACUUGCCUG	::::: ::::.:::::::	GCGGCAAUUCAUUCUUGGCUU	Cleavage	gene=Evolinc_SR_gID_017458	1
ath-miR169m	Evolinc_SR_tID_00018364	2.5	-1	1	21	94	114	UAGCCAAGGAUGACUUGCCUG	::::: ::::.:::::::	GCGGCAAUUCAUUCUUGGCUU	Cleavage	gene=Evolinc_SR_gID_017458	1
ath-miR169n	Evolinc_SR_tID_00018364	2.5	-1	1	21	94	114	UAGCCAAGGAUGACUUGCCUG	::::: ::::.:::::::	GCGGCAAUUCAUUCUUGGCUU	Cleavage	gene=Evolinc_SR_gID_017458	1
ath-miR170-3p	Evolinc_LR_tID_00001604	2.5	-1	1	21	240	260	UGAUUGAGCCGUGUCAAUAUC	:: : ::::::::::.:::	ACUACUCACACGGCUCAGUCA	Cleavage	gene=Evolinc_LR_gID_001317	1
ath-miR170-5p	Evolinc_SR_tID_00003759	2.5	-1	1	21	153	173	UAUUGGCCUGGUUCACUCAGA	.:::::: :::::::..:::	GUUGAGUGCACCAGGCUGAUA	Cleavage	gene=Evolinc_SR_gID_003517	1
ath-miR171a-5p	Evolinc_SR_tID_00003759	2.5	-1	1	21	153	173	UAUUGGCCUGGUUCACUCAGA	.:::::: :::::::..:::	GUUGAGUGCACCAGGCUGAUA	Cleavage	gene=Evolinc_SR_gID_003517	1
ath-miR171b-3p	Evolinc_LR_tID_00001503	2.5	-1	1	21	236	256	UUGAGCCGUGCCAAUAUCACG	:: ::::::::..:::.::::	CGAGAUAUUGGUGCGGUUCAA	Cleavage	gene=Evolinc_LR_gID_001223	1
ath-miR171b-3p	Evolinc_LR_tID_00004145	2.5	-1	1	21	142	162	UUGAGCCGUGCCAAUAUCACG	:: ::::::::..:::.::::	CGAGAUAUUGGUGCGGUUCAA	Cleavage	gene=Evolinc_LR_gID_003455	1
ath-miR171c-3p	Evolinc_LR_tID_00001503	2.5	-1	1	21	236	256	UUGAGCCGUGCCAAUAUCACG	:: ::::::::..:::.::::	CGAGAUAUUGGUGCGGUUCAA	Cleavage	gene=Evolinc_LR_gID_001223	1
ath-miR171c-3p	Evolinc_LR_tID_00004145	2.5	-1	1	21	142	162	UUGAGCCGUGCCAAUAUCACG	:: ::::::::..:::.::::	CGAGAUAUUGGUGCGGUUCAA	Cleavage	gene=Evolinc_LR_gID_003455	1
ath-miR171c-5p	Evolinc_LR_tID_00004145	2.5	-1	1	21	205	225	AGAUAUUGGUGCGGUUCAAUC	::::::.:::..::::::::	GAUUGAGCCGUGCCAAUAUCA	Cleavage	gene=Evolinc_LR_gID_003455	1
ath-miR171c-5p	Evolinc_LR_tID_00001503	2.5	-1	1	21	302	322	AGAUAUUGGUGCGGUUCAAUC	::::::.:::..::::::::	GAUUGAGCCGUGCCAAUAUCA	Cleavage	gene=Evolinc_LR_gID_001223	1
ath-miR172d-5p	Evolinc_SR_tID_00034128	2.5	-1	1	21	250	270	GCAACAUCUUCAAGAUUCAGA	::: :::::::::::::::.	UCUUCAUCUUGAAGAUGUUGU	Cleavage	gene=Evolinc_SR_gID_032489	1
ath-miR172d-5p	Evolinc_SR_tID_00016840	2.5	-1	1	21	18	38	GCAACAUCUUCAAGAUUCAGA	: :::.:.::: :::::::::	UGUGAGUUUUGUAGAUGUUGC	Translation	gene=Evolinc_SR_gID_015988	1
ath-miR173-5p	Evolinc_SR_tID_00030828	2.5	-1	1	22	1396	1417	UUCGCUUGCAGAGAGAAAUCAC	:::::::.:.::: ::::::::	GUGAUUUUUUUCUCCAAGCGAA	Cleavage	gene=Evolinc_SR_gID_029418	1
ath-miR1886.1	Evolinc_SR_tID_00018084	2.5	-1	1	21	10	30	UGAGAGAAGUGAGAUGAAAUC	.::::::::: ::::::::	UGUUUCAUCUCUCUUCUCUCU	Translation	gene=Evolinc_SR_gID_017189	1
ath-miR1886.1	Evolinc_SR_tID_00011624	2.5	-1	1	21	887	907	UGAGAGAAGUGAGAUGAAAUC	: ::..::::::::::.:::	UAGUUUGUCUCACUUCUUUCA	Cleavage	gene=Evolinc_SR_gID_010986	1
ath-miR1886.1	Evolinc_SR_tID_00038254	2.5	-1	1	21	2733	2753	UGAGAGAAGUGAGAUGAAAUC	::::.: :::::::::::..	UAUUUUAGCUCACUUCUCUUG	Cleavage	gene=Evolinc_SR_gID_036390	1
ath-miR1886.1	Evolinc_SR_tID_00008318	2.5	-1	1	21	172	192	UGAGAGAAGUGAGAUGAAAUC	::::.:::.:.:::::::	UCUUUCGUCUUAUUUCUCUCU	Cleavage	gene=Evolinc_SR_gID_007818	1
ath-miR1886.1	Evolinc_SR_tID_00018209	2.5	-1	1	21	145	165	UGAGAGAAGUGAGAUGAAAUC	::::::::::: ::::::	UUUUUCAUCUCACCUCUCUCU	Cleavage	gene=Evolinc_SR_gID_017311	2
ath-miR1886.1	Evolinc_SR_tID_00038788	2.5	-1	1	21	143	163	UGAGAGAAGUGAGAUGAAAUC	:::. ::::..::::::::	CCUUUUUUCUCGUUUCUCUCA	Cleavage	gene=Evolinc_SR_gID_036896	1
ath-miR1886.2	Evolinc_SR_tID_00039562	2.5	-1	1	21	745	765	UGAGAUGAAAUCUUUGAUUGG	..:::..::::::::::::	GUGAUCGGAGAUUUCAUCUCU	Cleavage	gene=Evolinc_SR_gID_037623	1
ath-miR1886.3	Evolinc_SR_tID_00013180	2.5	-1	1	21	67	87	AAUUAAAGAUUUCAUCUUACU	:. :.::::::::::.:::	UUUGUGGUGAAAUCUUUGAUU	Cleavage	gene=Evolinc_SR_gID_012475	1
ath-miR1886.3	Evolinc_SR_tID_00021653	2.5	-1	1	21	206	226	AAUUAAAGAUUUCAUCUUACU	:.: : :::::::::::::	GCUGACAGGAAAUCUUUAAUU	Cleavage	gene=Evolinc_SR_gID_020591	1
ath-miR1887	Evolinc_SR_tID_00021534	2.5	-1	1	21	73	93	UACUAAGUAGAGUCUAAGAGA	::::.::.:: ::::::::	CAUCUUGGAUUCGACUUAGUA	Cleavage	gene=Evolinc_SR_gID_020474	1
ath-miR1887	Evolinc_LR_tID_00003412	2.5	-1	1	21	849	869	UACUAAGUAGAGUCUAAGAGA	::: .::.:.:::::::::	AGUCUCGGAUUUUACUUAGUA	Cleavage	gene=Evolinc_LR_gID_002849	1
ath-miR1888a	Evolinc_SR_tID_00026194	2.5	-1	1	21	115	135	UAAGUUAAGAUUUGUGAAGAA	.::::.::.:.::::.:::	GAUUUCAUAAGUUUUAAUUUA	Cleavage	gene=Evolinc_SR_gID_025003	1
ath-miR2112-3p	Evolinc_SR_tID_00008097	2.5	-1	1	21	288	308	CUUUAUAUCCGCAUUUGCGCA	: ::::::: :::::.:.:::	UUCGCAAAUCCGGAUGUGAAG	Cleavage	gene=Evolinc_SR_gID_007615	1
ath-miR2933a	Evolinc_SR_tID_00039016	2.5	-1	1	22	115	136	GAAAUCGGAGAGGAAAUUCGCC	.::::::.::.:..:.::::	UUUGAAUUUUCUUUUUGGUUUC	Cleavage	gene=Evolinc_SR_gID_037105	1
ath-miR2933a	Evolinc_SR_tID_00039869	2.5	-1	1	22	832	853	GAAAUCGGAGAGGAAAUUCGCC	::: :::.:::::.:::::.	CCCGAUUUUUCUCUCUGAUUUU	Cleavage	gene=Evolinc_SR_gID_037911	1
ath-miR2933a	Evolinc_SR_tID_00035065	2.5	-1	1	22	263	284	GAAAUCGGAGAGGAAAUUCGCC	::: :::::::.::::::	CAACAAUGUCCUCUCUGAUUUC	Cleavage	gene=Evolinc_SR_gID_033373	1
ath-miR2933b	Evolinc_SR_tID_00039016	2.5	-1	1	22	115	136	GAAAUCGGAGAGGAAAUUCGCC	.::::::.::.:..:.::::	UUUGAAUUUUCUUUUUGGUUUC	Cleavage	gene=Evolinc_SR_gID_037105	1
ath-miR2933b	Evolinc_SR_tID_00039869	2.5	-1	1	22	832	853	GAAAUCGGAGAGGAAAUUCGCC	::: :::.:::::.:::::.	CCCGAUUUUUCUCUCUGAUUUU	Cleavage	gene=Evolinc_SR_gID_037911	1
ath-miR2933b	Evolinc_SR_tID_00035065	2.5	-1	1	22	263	284	GAAAUCGGAGAGGAAAUUCGCC	::: :::::::.::::::	CAACAAUGUCCUCUCUGAUUUC	Cleavage	gene=Evolinc_SR_gID_033373	1
ath-miR2936	Evolinc_LR_tID_00003602	2.5	-1	1	22	76	97	CUUGAGAGAGAGAACACAGACG	:::.::::::::.:::::: ::	CGUUUGUGUUCUUUCUCUCUAG	Cleavage	gene=Evolinc_LR_gID_003009	1
ath-miR2936	Evolinc_SR_tID_00038784	2.5	-1	1	22	195	216	CUUGAGAGAGAGAACACAGACG	:: :::: ::::::::: ::::	CGGCUGUCUUCUCUCUCCCAAG	Cleavage	gene=Evolinc_SR_gID_036892	1
ath-miR2936	Evolinc_SR_tID_00002485	2.5	-1	1	22	3	24	CUUGAGAGAGAGAACACAGACG	: .:: : :::::::::::::	GGAUUGAGAUCUCUCUCUCAAG	Cleavage	gene=Evolinc_SR_gID_002307	1
ath-miR2937	Evolinc_LR_tID_00000851	2.5	-1	1	21	156	176	AUAAGAGCUGUUGAAGGAGUC	.::::::::::::::::	UAAGUCUUCAACAGCUCUUAU	Cleavage	gene=Evolinc_LR_gID_000693	1
ath-miR2938	Evolinc_SR_tID_00014263	2.5	-1	1	21	994	1014	GAUCUUUUGAGAGGGUUCCAG	::: :::::::::::::.	CAUGAAGCCUCUCAAAAGAUU	Cleavage	gene=Evolinc_SR_gID_013497	1
ath-miR319a	Evolinc_SR_tID_00038963	2.5	-1	1	21	2371	2391	UUGGACUGAAGGGAGCUCCCU	:::::::::::: :::::	GUAGAGCUCCCUUCAAUCCAA	Cleavage	gene=Evolinc_SR_gID_037061	1
ath-miR319a	Evolinc_SR_tID_00013287	2.5	-1	1	21	1626	1646	UUGGACUGAAGGGAGCUCCCU	:::::::::::: :::::	GUAGAGCUCCCUUCAAUCCAA	Cleavage	gene=Evolinc_SR_gID_012576	1
ath-miR319a	Evolinc_SR_tID_00035272	2.5	-1	1	21	953	973	UUGGACUGAAGGGAGCUCCCU	:::::::::::: :::::	GUAGAGCUCCCUUCAAUCCAA	Cleavage	gene=Evolinc_SR_gID_033567	1
ath-miR319b	Evolinc_SR_tID_00038963	2.5	-1	1	21	2371	2391	UUGGACUGAAGGGAGCUCCCU	:::::::::::: :::::	GUAGAGCUCCCUUCAAUCCAA	Cleavage	gene=Evolinc_SR_gID_037061	1
ath-miR319b	Evolinc_SR_tID_00013287	2.5	-1	1	21	1626	1646	UUGGACUGAAGGGAGCUCCCU	:::::::::::: :::::	GUAGAGCUCCCUUCAAUCCAA	Cleavage	gene=Evolinc_SR_gID_012576	1
ath-miR319b	Evolinc_SR_tID_00035272	2.5	-1	1	21	953	973	UUGGACUGAAGGGAGCUCCCU	:::::::::::: :::::	GUAGAGCUCCCUUCAAUCCAA	Cleavage	gene=Evolinc_SR_gID_033567	1
ath-miR319c	Evolinc_SR_tID_00038963	2.5	-1	1	21	2371	2391	UUGGACUGAAGGGAGCUCCUU	:::::::::::: :::::	GUAGAGCUCCCUUCAAUCCAA	Cleavage	gene=Evolinc_SR_gID_037061	1
ath-miR319c	Evolinc_SR_tID_00013287	2.5	-1	1	21	1626	1646	UUGGACUGAAGGGAGCUCCUU	:::::::::::: :::::	GUAGAGCUCCCUUCAAUCCAA	Cleavage	gene=Evolinc_SR_gID_012576	1
ath-miR319c	Evolinc_SR_tID_00035272	2.5	-1	1	21	953	973	UUGGACUGAAGGGAGCUCCUU	:::::::::::: :::::	GUAGAGCUCCCUUCAAUCCAA	Cleavage	gene=Evolinc_SR_gID_033567	1
ath-miR3933	Evolinc_SR_tID_00017187	2.5	-1	1	21	834	854	AGAAGCAAAAUGACGACUCGG	:.::: ::.:::::.::::	UGGGGUCUUCGUUUUGUUUCU	Cleavage	gene=Evolinc_SR_gID_016318	1
ath-miR395a	Evolinc_SR_tID_00011970	2.5	-1	1	21	284	304	CUGAAGUGUUUGGGGGAACUC	.:::.:::::::.::::.:	AGGUUUCCCCAAAUACUUUAC	Cleavage	gene=Evolinc_SR_gID_011319	1
ath-miR395a	Evolinc_LR_tID_00004089	2.5	-1	1	21	291	311	CUGAAGUGUUUGGGGGAACUC	:::.::.::::::: ::::	CUGUUUCCUCAAACACAUCAG	Cleavage	gene=Evolinc_LR_gID_003416	1
ath-miR395b	Evolinc_SR_tID_00015475	2.5	-1	1	21	62	82	CUGAAGUGUUUGGGGGGACUC	:::::...::::::::::	UCGUCCCUUUAAACACUUCAC	Cleavage	gene=Evolinc_SR_gID_014674	1
ath-miR395c	Evolinc_SR_tID_00015475	2.5	-1	1	21	62	82	CUGAAGUGUUUGGGGGGACUC	:::::...::::::::::	UCGUCCCUUUAAACACUUCAC	Cleavage	gene=Evolinc_SR_gID_014674	1
ath-miR395d	Evolinc_SR_tID_00011970	2.5	-1	1	21	284	304	CUGAAGUGUUUGGGGGAACUC	.:::.:::::::.::::.:	AGGUUUCCCCAAAUACUUUAC	Cleavage	gene=Evolinc_SR_gID_011319	1
ath-miR395d	Evolinc_LR_tID_00004089	2.5	-1	1	21	291	311	CUGAAGUGUUUGGGGGAACUC	:::.::.::::::: ::::	CUGUUUCCUCAAACACAUCAG	Cleavage	gene=Evolinc_LR_gID_003416	1
ath-miR395e	Evolinc_SR_tID_00011970	2.5	-1	1	21	284	304	CUGAAGUGUUUGGGGGAACUC	.:::.:::::::.::::.:	AGGUUUCCCCAAAUACUUUAC	Cleavage	gene=Evolinc_SR_gID_011319	1
ath-miR395e	Evolinc_LR_tID_00004089	2.5	-1	1	21	291	311	CUGAAGUGUUUGGGGGAACUC	:::.::.::::::: ::::	CUGUUUCCUCAAACACAUCAG	Cleavage	gene=Evolinc_LR_gID_003416	1
ath-miR395f	Evolinc_SR_tID_00015475	2.5	-1	1	21	62	82	CUGAAGUGUUUGGGGGGACUC	:::::...::::::::::	UCGUCCCUUUAAACACUUCAC	Cleavage	gene=Evolinc_SR_gID_014674	1
ath-miR400	Evolinc_SR_tID_00033026	2.5	-1	1	21	149	169	UAUGAGAGUAUUAUAAGUCAC	..::.:::::::::::::	CACGUUUGUAAUACUCUCAUA	Cleavage	gene=Evolinc_SR_gID_031457	1
ath-miR400	Evolinc_SR_tID_00003368	2.5	-1	1	21	260	280	UAUGAGAGUAUUAUAAGUCAC	::.: ::::::::::.::.	CAGAUUAAUAAUACUCUUAUG	Cleavage	gene=Evolinc_SR_gID_003144	1
ath-miR403-5p	Evolinc_SR_tID_00020571	2.5	-1	1	22	914	935	UGUUUUGUGCUUGAAUCUAAUU	: ::::::: :::.::::::.:	AUUUAGAUUAAAGUACAAAAUA	Cleavage	gene=Evolinc_SR_gID_019573	1
ath-miR403-5p	Evolinc_SR_tID_00022462	2.5	-1	1	22	1468	1489	UGUUUUGUGCUUGAAUCUAAUU	:: :::.:::::::::::	AUGUAUAUUUAAGCACAAAACU	Cleavage	gene=Evolinc_SR_gID_021350	1
ath-miR407	Evolinc_SR_tID_00004623	2.5	-1	1	21	46	66	UUUAAAUCAUAUACUUUUGGU	:.::::: ::::::::::::	AUCAAAAUCAUAUGAUUUAAA	Cleavage	gene=Evolinc_SR_gID_004345	1
ath-miR407	Evolinc_SR_tID_00034516	2.5	-1	1	21	243	263	UUUAAAUCAUAUACUUUUGGU	: ::::: :: ::::::::::	AACAAAACUAAAUGAUUUAAA	Translation	gene=Evolinc_SR_gID_032849	1
ath-miR407	Evolinc_SR_tID_00000097	2.5	-1	1	21	426	446	UUUAAAUCAUAUACUUUUGGU	::::. ::::::.:::.::	UGCAAAGAUAUAUGGUUUGAA	Cleavage	gene=Evolinc_SR_gID_000089	1
ath-miR408-5p	Evolinc_SR_tID_00035059	2.5	-1	1	21	330	350	ACAGGGAACAAGCAGAGCAUG	: ::.:.::::::::...:::	CUUGUUUUGCUUGUUUUUUGU	Cleavage	gene=Evolinc_SR_gID_033367	1
ath-miR414	Evolinc_SR_tID_00018176	2.5	-1	1	21	251	271	UCAUCUUCAUCAUCAUCGUCA	:::.::::::::::: ::::.	UGAUGAUGAUGAUGAUGAUGG	Cleavage	gene=Evolinc_SR_gID_017279	1
ath-miR414	Evolinc_SR_tID_00019945	2.5	-1	1	21	107	127	UCAUCUUCAUCAUCAUCGUCA	::..::::::::::: :::::	UGGUGAUGAUGAUGAUGAUGA	Cleavage	gene=Evolinc_SR_gID_018979	1
ath-miR414	Evolinc_LR_tID_00003845	2.5	-1	1	21	788	808	UCAUCUUCAUCAUCAUCGUCA	:::::: :::::::: :::::	UGACGACGAUGAUGAUGAUGA	Cleavage	gene=Evolinc_LR_gID_003221	1
ath-miR414	Evolinc_SR_tID_00034697	2.5	-1	1	21	327	347	UCAUCUUCAUCAUCAUCGUCA	::: :::::::: ::::::::	UGAAGAUGAUGAAGAAGAUGA	Cleavage	gene=Evolinc_SR_gID_033023	1
ath-miR414	Evolinc_SR_tID_00022048	2.5	-1	1	21	384	404	UCAUCUUCAUCAUCAUCGUCA	::: ::::::::::: :::::	UGAGGAUGAUGAUGAUGAUGA	Cleavage	gene=Evolinc_SR_gID_020961	1
ath-miR414	Evolinc_SR_tID_00032478	2.5	-1	1	21	314	334	UCAUCUUCAUCAUCAUCGUCA	::: ::::::::::: :::::	UGAAGAUGAUGAUGACGAUGA	Cleavage	gene=Evolinc_SR_gID_030934	1
ath-miR414	Evolinc_SR_tID_00000412	2.5	-1	1	21	34	54	UCAUCUUCAUCAUCAUCGUCA	::: ::::::::::: :::::	UGAAGAUGAUGAUGAUGAUGA	Cleavage	gene=Evolinc_SR_gID_000378	1
ath-miR414	Evolinc_SR_tID_00029349	2.5	-1	1	21	168	188	UCAUCUUCAUCAUCAUCGUCA	:::::::::::::: ::::	AGACGAUGAUGAUGAUGAUGU	Cleavage	gene=Evolinc_SR_gID_028043	4
ath-miR414	Evolinc_SR_tID_00000469	2.5	-1	1	21	81	101	UCAUCUUCAUCAUCAUCGUCA	::.::::::::::: ::::.	CGAUGAUGAUGAUGAUGAUGG	Cleavage	gene=Evolinc_SR_gID_000430	1
ath-miR414	Evolinc_SR_tID_00021376	2.5	-1	1	21	124	144	UCAUCUUCAUCAUCAUCGUCA	::.:::::::: :.::::::	AGAUGAUGAUGAAGGAGAUGA	Cleavage	gene=Evolinc_SR_gID_020328	1
ath-miR414	Evolinc_LR_tID_00000993	2.5	-1	1	21	283	303	UCAUCUUCAUCAUCAUCGUCA	:..::::::::::: :::::	AGGUGAUGAUGAUGAUGAUGA	Cleavage	gene=Evolinc_LR_gID_000820	1
ath-miR414	Evolinc_SR_tID_00002961	2.5	-1	1	21	97	117	UCAUCUUCAUCAUCAUCGUCA	::.:::::::.::: :::::	AGAUGAUGAUGGUGAUGAUGA	Cleavage	gene=Evolinc_SR_gID_002757	2
ath-miR414	Evolinc_SR_tID_00000883	2.5	-1	1	21	116	136	UCAUCUUCAUCAUCAUCGUCA	::: :: ::::::::.:::::	UGAAGAAGAUGAUGAGGAUGA	Cleavage	gene=Evolinc_SR_gID_000827	4
ath-miR414	Evolinc_SR_tID_00000883	2.5	-1	1	21	71	91	UCAUCUUCAUCAUCAUCGUCA	::: :::: :::::::::::	AGACAAUGAAGAUGAAGAUGA	Cleavage	gene=Evolinc_SR_gID_000827	4
ath-miR414	Evolinc_LR_tID_00001977	2.5	-1	1	21	674	694	UCAUCUUCAUCAUCAUCGUCA	: :.:.:::::::::.::::	UAAUGGUGAUGAUGAGGAUGC	Cleavage	gene=Evolinc_LR_gID_001622	1
ath-miR414	Evolinc_SR_tID_00006538	2.5	-1	1	21	866	886	UCAUCUUCAUCAUCAUCGUCA	:: ::::::::::: :::::	AGAAGAUGAUGAUGAUGAUGA	Cleavage	gene=Evolinc_SR_gID_006125	1
ath-miR414	Evolinc_SR_tID_00019758	2.5	-1	1	21	188	208	UCAUCUUCAUCAUCAUCGUCA	: :::.::::::::: ::::.	UAACGGUGAUGAUGAUGAUGG	Cleavage	gene=Evolinc_SR_gID_018805	4
ath-miR414	Evolinc_SR_tID_00018101	2.5	-1	1	21	263	283	UCAUCUUCAUCAUCAUCGUCA	:: ::::::::::: :::::	CGAGGAUGAUGAUGAUGAUGA	Cleavage	gene=Evolinc_SR_gID_017206	1
ath-miR414	Evolinc_LR_tID_00002676	2.5	-1	1	21	259	279	UCAUCUUCAUCAUCAUCGUCA	:: :: ::::.:::::::::	GGAGGAAGAUGGUGAAGAUGA	Cleavage	gene=Evolinc_LR_gID_002215	1
ath-miR414	Evolinc_SR_tID_00039266	2.5	-1	1	21	90	110	UCAUCUUCAUCAUCAUCGUCA	: ::::::::::: :::::	AUAAGAUGAUGAUGAUGAUGA	Cleavage	gene=Evolinc_SR_gID_037344	3
ath-miR414	Evolinc_SR_tID_00001879	2.5	-1	1	21	369	389	UCAUCUUCAUCAUCAUCGUCA	: ::::::::::: :::::	CAAGGAUGAUGAUGAUGAUGA	Cleavage	gene=Evolinc_SR_gID_001752	2
ath-miR414	Evolinc_SR_tID_00011876	2.5	-1	1	21	208	228	UCAUCUUCAUCAUCAUCGUCA	: : ::::::::::::::.	GAAAGUUGAUGAUGAAGAUGG	Cleavage	gene=Evolinc_SR_gID_011226	1
ath-miR415	Evolinc_SR_tID_00009218	2.5	-1	1	21	332	352	AACAGAGCAGAAACAGAACAU	: ::::::::.::.:.::::	UUUUUCUGUUUUUGUUUUGUU	Cleavage	gene=Evolinc_SR_gID_008680	1
ath-miR415	Evolinc_SR_tID_00005109	2.5	-1	1	21	333	353	AACAGAGCAGAAACAGAACAU	:::::::::.::.:.:::	UGGUUCUGUUUUUGUUUUGUG	Cleavage	gene=Evolinc_SR_gID_004809	1
ath-miR415	Evolinc_SR_tID_00035383	2.5	-1	1	21	206	226	AACAGAGCAGAAACAGAACAU	: :.: :::::::::::::	UAGCUUUUUUUCUGCUCUGUU	Cleavage	gene=Evolinc_SR_gID_033673	1
ath-miR418	Evolinc_SR_tID_00009074	2.5	-1	1	21	131	151	UAAUGUGAUGAUGAACUGACC	::::::::::.::::::	AUGAAGUUCAUCAUUACAUUA	Cleavage	gene=Evolinc_SR_gID_008540	1
ath-miR4221	Evolinc_SR_tID_00015102	2.5	-1	1	22	68	89	UUUUCCUCUGUUGAAUUCUUGC	:. .::::::::::::::.:	AGAGAGAUUCAACAGAGGAAGA	Cleavage	gene=Evolinc_SR_gID_014315	1
ath-miR4221	Evolinc_LR_tID_00001214	2.5	-1	1	22	526	547	UUUUCCUCUGUUGAAUUCUUGC	.::.:: ::::::::::..:	UGGAGGAUACAACAGAGGAGGA	Cleavage		4
ath-miR4221	Evolinc_LR_tID_00001214	2.5	-1	1	22	583	604	UUUUCCUCUGUUGAAUUCUUGC	.::.:: ::::::::::..:	AGGAGGAUACAACAGAGGAGGA	Cleavage		4
ath-miR4221	Evolinc_LR_tID_00000034	2.5	-1	1	22	244	265	UUUUCCUCUGUUGAAUUCUUGC	.::.:: ::::::::::..:	AGGAGGAUACAACAGAGGAGGA	Cleavage		2
ath-miR4221	Evolinc_SR_tID_00014109	2.5	-1	1	22	191	212	UUUUCCUCUGUUGAAUUCUUGC	.: .:::::::::::::.:.	AAGACGAUUCAACAGAGGAGAG	Cleavage	gene=Evolinc_SR_gID_013357	1
ath-miR4228-5p	Evolinc_SR_tID_00040023	2.5	-1	1	21	1450	1470	AUAGCCUUGAACGCCGUCGUU	:.:::: :::::::::::: :	AGCGACAGCGUUCAAGGCUUU	Cleavage	gene=Evolinc_SR_gID_038054	1
ath-miR4239	Evolinc_SR_tID_00035342	2.5	-1	1	20	1	20	UUUGUUAUUUUCGCAUGCUC	:: .:::.::::::::.:::	GAUUAUGUGAAAAUAAUAAA	Cleavage	gene=Evolinc_SR_gID_033633	1
ath-miR4239	Evolinc_SR_tID_00005199	2.5	-1	1	21	246	266	UUUGUUAUUUUCGCAUGCUCC	:: ::::.::::::.::::.	UGAACAUGUGAAAAUGACAAG	Cleavage	gene=Evolinc_SR_gID_004888	1
ath-miR426	Evolinc_SR_tID_00033501	2.5	-1	1	21	599	619	UUUUGGAAAUUUGUCCUUACG	::::::::::: ::.::::.	AGUAAGGACAAAGUUUCAAAG	Cleavage	gene=Evolinc_SR_gID_031895	1
ath-miR426	Evolinc_SR_tID_00037194	2.5	-1	1	21	100	120	UUUUGGAAAUUUGUCCUUACG	:.::::::::::.::::.	AUAAGGGACAAAUUUUCAAAG	Cleavage	gene=Evolinc_SR_gID_035379	1
ath-miR447a-3p	Evolinc_SR_tID_00006886	2.5	-1	1	22	334	355	UUGGGGACGAGAUGUUUUGUUG	::::::: ::.::::.:::	UUUCAAAACAGCUUGUCCUCAA	Cleavage	gene=Evolinc_SR_gID_006465	1
ath-miR447a-3p	Evolinc_SR_tID_00015517	2.5	-1	1	22	57	78	UUGGGGACGAGAUGUUUUGUUG	::::::: ::.::::.:::	UUUCAAAACAGCUUGUCCUCAA	Cleavage	gene=Evolinc_SR_gID_014715	1
ath-miR447a-3p	Evolinc_SR_tID_00038410	2.5	-1	1	22	275	296	UUGGGGACGAGAUGUUUUGUUG	::::::: ::.::::.:::	UUUCAAAACAGCUUGUCCUCAA	Cleavage	gene=Evolinc_SR_gID_036545	1
ath-miR447a-3p	Evolinc_SR_tID_00015267	2.5	-1	1	22	474	495	UUGGGGACGAGAUGUUUUGUUG	::::::: ::.::::.:::	UUUCAAAACAGCUUGUCCUCAA	Cleavage	gene=Evolinc_SR_gID_014470	1
ath-miR447a-3p	Evolinc_SR_tID_00000161	2.5	-1	1	22	160	181	UUGGGGACGAGAUGUUUUGUUG	:::: :.:::::::.::.:	CUUCAAAUCGUCUCGUCUCCGA	Cleavage	gene=Evolinc_SR_gID_000150	1
ath-miR447a.2-3p	Evolinc_SR_tID_00005711	2.5	-1	1	21	120	140	UAUGGAAGAAAUUGUAGUAUU	::::.:.::::::::: ::::	AAUAUUGCAAUUUCUUACAUA	Cleavage	gene=Evolinc_SR_gID_005376	1
ath-miR447a.2-3p	Evolinc_SR_tID_00037228	2.5	-1	1	21	247	267	UAUGGAAGAAAUUGUAGUAUU	: ::.:::: ::::::.::::	AUUAUUACAUUUUCUUUCAUA	Cleavage	gene=Evolinc_SR_gID_035412	1
ath-miR447b	Evolinc_SR_tID_00006886	2.5	-1	1	22	334	355	UUGGGGACGAGAUGUUUUGUUG	::::::: ::.::::.:::	UUUCAAAACAGCUUGUCCUCAA	Cleavage	gene=Evolinc_SR_gID_006465	1
ath-miR447b	Evolinc_SR_tID_00015517	2.5	-1	1	22	57	78	UUGGGGACGAGAUGUUUUGUUG	::::::: ::.::::.:::	UUUCAAAACAGCUUGUCCUCAA	Cleavage	gene=Evolinc_SR_gID_014715	1
ath-miR447b	Evolinc_SR_tID_00038410	2.5	-1	1	22	275	296	UUGGGGACGAGAUGUUUUGUUG	::::::: ::.::::.:::	UUUCAAAACAGCUUGUCCUCAA	Cleavage	gene=Evolinc_SR_gID_036545	1
ath-miR447b	Evolinc_SR_tID_00015267	2.5	-1	1	22	474	495	UUGGGGACGAGAUGUUUUGUUG	::::::: ::.::::.:::	UUUCAAAACAGCUUGUCCUCAA	Cleavage	gene=Evolinc_SR_gID_014470	1
ath-miR447b	Evolinc_SR_tID_00000161	2.5	-1	1	22	160	181	UUGGGGACGAGAUGUUUUGUUG	:::: :.:::::::.::.:	CUUCAAAUCGUCUCGUCUCCGA	Cleavage	gene=Evolinc_SR_gID_000150	1
ath-miR5015	Evolinc_SR_tID_00039331	2.5	-1	1	21	559	579	UUGGUGUUAUGUGUAGUCUUC	: : :::..::::::.:::::	GCAUACUGUACAUAAUACCAA	Cleavage	gene=Evolinc_SR_gID_037404	1
ath-miR5017-5p	Evolinc_SR_tID_00014782	2.5	-1	1	21	90	110	AUUUGUUACUAAUUUGGAAUG	.::.::::::.:::.::::	GGUUUCAAAUUGGUAGCAAAA	Cleavage	gene=Evolinc_SR_gID_014006	1
ath-miR5017-5p	Evolinc_SR_tID_00021139	2.5	-1	1	21	48	68	AUUUGUUACUAAUUUGGAAUG	..:::::::::. :.::::::	UGUUCCAAAUUGCUGACAAAU	Cleavage	gene=Evolinc_SR_gID_020109	1
ath-miR5017-5p	Evolinc_SR_tID_00001842	2.5	-1	1	21	144	164	AUUUGUUACUAAUUUGGAAUG	: ::.:::::::::::::. :	CCUUUCAAAUUAGUAACAGCU	Cleavage	gene=Evolinc_SR_gID_001718	1
ath-miR5019	Evolinc_SR_tID_00021112	2.5	-1	1	21	527	547	UGUUGGGAAAGAAAAACUCUU	:::::::::.:: ::.::::	CAGAGUUUUUUUUACCUAACA	Cleavage	gene=Evolinc_SR_gID_020083	1
ath-miR5019	Evolinc_SR_tID_00038728	2.5	-1	1	21	274	294	UGUUGGGAAAGAAAAACUCUU	.:::::::::::.:.:::	CUUGGUUUUUCUUUCUCGACA	Cleavage	gene=Evolinc_SR_gID_036842	2
ath-miR5019	Evolinc_SR_tID_00005103	2.5	-1	1	21	856	876	UGUUGGGAAAGAAAAACUCUU	:::: ::::::::::: ::	GUGAGUGUUUCUUUCCCAUCA	Cleavage	gene=Evolinc_SR_gID_004803	1
ath-miR5020a	Evolinc_SR_tID_00005620	2.5	-1	1	21	212	232	UGGAAGAAGGUGAGACUUGCA	: .:: ::::.:.::::::::	UUUAAUUCUCGCUUUCUUCCA	Cleavage	gene=Evolinc_SR_gID_005292	1
ath-miR5020b	Evolinc_LR_tID_00001622	2.5	-1	1	21	944	964	AUGGCAUGAAAGAAGGUGAGA	:::...:::::::.:::.:::	UCUUGUCUUCUUUUAUGUCAU	Cleavage	gene=Evolinc_LR_gID_001332	1
ath-miR5020b	Evolinc_LR_tID_00002670	2.5	-1	1	21	1776	1796	AUGGCAUGAAAGAAGGUGAGA	:.:: : ::::::.:::::::	UUUCUCGUUCUUUUAUGCCAU	Cleavage	gene=Evolinc_LR_gID_002209	1
ath-miR5021	Evolinc_SR_tID_00029401	2.5	-1	1	20	214	233	UGAGAAGAAGAAGAAGAAAA	::::::::::::::::.	UCUUCUUCUUCUUCUUCUUC	Cleavage	gene=Evolinc_SR_gID_028089	2
ath-miR5021	Evolinc_SR_tID_00022650	2.5	-1	1	20	106	125	UGAGAAGAAGAAGAAGAAAA	: ::::::::::::::::.	UAUUCUUCUUCUUCUUCUUC	Cleavage	gene=Evolinc_SR_gID_021522	3
ath-miR5021	Evolinc_LR_tID_00000708	2.5	-1	1	20	241	260	UGAGAAGAAGAAGAAGAAAA	: ::::::::::::::::.	UCUUCUUCUUCUUCUUCUUU	Cleavage	gene=Evolinc_LR_gID_000563	4
ath-miR5021	Evolinc_SR_tID_00018102	2.5	-1	1	20	475	494	UGAGAAGAAGAAGAAGAAAA	: ::::::::::::::::.	UCUUCUUCUUCUUCUUCUUC	Cleavage	gene=Evolinc_SR_gID_017207	2
ath-miR5021	Evolinc_SR_tID_00007595	2.5	-1	1	20	167	186	UGAGAAGAAGAAGAAGAAAA	::::.::.::.::.:::::.	UUUUUUUUUUUUUUUUCUCG	Cleavage	gene=Evolinc_SR_gID_007145	2
ath-miR5021	Evolinc_SR_tID_00034304	2.5	-1	1	20	187	206	UGAGAAGAAGAAGAAGAAAA	: ::::::::::::::::.	UCUUCUUCUUCUUCUUCUUC	Cleavage	gene=Evolinc_SR_gID_032653	2
ath-miR5021	Evolinc_SR_tID_00036185	2.5	-1	1	20	78	97	UGAGAAGAAGAAGAAGAAAA	: ::::::::::::::::.	UCUUCUUCUUCUUCUUCUUC	Cleavage	gene=Evolinc_SR_gID_034414	3
ath-miR5021	Evolinc_SR_tID_00016064	2.5	-1	1	20	35	54	UGAGAAGAAGAAGAAGAAAA	: ::::::::::::::::.	UCUUCUUCUUCUUCUUCUUC	Cleavage	gene=Evolinc_SR_gID_015234	3
ath-miR5021	Evolinc_SR_tID_00016064	2.5	-1	1	20	56	75	UGAGAAGAAGAAGAAGAAAA	: ::::::::::::::::.	UCUUCUUCUUCUUCUUCUUC	Cleavage	gene=Evolinc_SR_gID_015234	3
ath-miR5021	Evolinc_SR_tID_00004322	2.5	-1	1	20	203	222	UGAGAAGAAGAAGAAGAAAA	: :::::.:::::::::::	UCUUCUUUUUCUUCUUCUCU	Cleavage	gene=Evolinc_SR_gID_004056	4
ath-miR5021	Evolinc_SR_tID_00004322	2.5	-1	1	20	140	159	UGAGAAGAAGAAGAAGAAAA	::::::::::::::::.	ACUUCUUCUUCUUCUUCUUC	Cleavage	gene=Evolinc_SR_gID_004056	4
ath-miR5021	Evolinc_SR_tID_00005657	2.5	-1	1	20	88	107	UGAGAAGAAGAAGAAGAAAA	::::::::::::::: :::	UUUUCUUCUUCUUCUGCUCU	Cleavage	gene=Evolinc_SR_gID_005326	1
ath-miR5021	Evolinc_SR_tID_00033933	2.5	-1	1	20	163	182	UGAGAAGAAGAAGAAGAAAA	:::::::.:::::.::::.	UUUUCUUUUUCUUUUUCUUC	Cleavage	gene=Evolinc_SR_gID_032305	1
ath-miR5021	Evolinc_SR_tID_00022019	2.5	-1	1	20	161	180	UGAGAAGAAGAAGAAGAAAA	: ::::::::::::::::.	UCUUCUUCUUCUUCUUCUUC	Cleavage	gene=Evolinc_SR_gID_020932	2
ath-miR5021	Evolinc_SR_tID_00009821	2.5	-1	1	20	94	113	UGAGAAGAAGAAGAAGAAAA	:::::::.:::::.::.::	UUUUCUUUUUCUUUUUUUCC	Cleavage	gene=Evolinc_SR_gID_009262	1
ath-miR5021	Evolinc_SR_tID_00004701	2.5	-1	1	20	102	121	UGAGAAGAAGAAGAAGAAAA	::::::::::::::::.	CCUUCUUCUUCUUCUUCUUC	Cleavage	gene=Evolinc_SR_gID_004420	3
ath-miR5021	Evolinc_SR_tID_00033999	2.5	-1	1	20	36	55	UGAGAAGAAGAAGAAGAAAA	::::::::::::::::: :	UUUUCUUCUUCUUCUUCACC	Cleavage	gene=Evolinc_SR_gID_032370	1
ath-miR5021	Evolinc_SR_tID_00035592	2.5	-1	1	20	213	232	UGAGAAGAAGAAGAAGAAAA	:::::::.:::::.::.::	UUUUCUUUUUCUUUUUUUCU	Cleavage	gene=Evolinc_SR_gID_033865	1
ath-miR5021	Evolinc_SR_tID_00022397	2.5	-1	1	20	82	101	UGAGAAGAAGAAGAAGAAAA	:::::::.:::::.::.::	UUUUCUUUUUCUUUUUUUCU	Cleavage	gene=Evolinc_SR_gID_021289	3
ath-miR5021	Evolinc_SR_tID_00022200	2.5	-1	1	20	79	98	UGAGAAGAAGAAGAAGAAAA	:::::::::::::: ::::	UUUUCUUCUUCUUCGUCUCU	Cleavage	gene=Evolinc_SR_gID_021103	1
ath-miR5021	Evolinc_SR_tID_00021430	2.5	-1	1	20	93	112	UGAGAAGAAGAAGAAGAAAA	::::.::.::::::::::.	UUUUUUUUUUCUUCUUCUUU	Cleavage	gene=Evolinc_SR_gID_020380	1
ath-miR5021	Evolinc_LR_tID_00003449	2.5	-1	1	20	218	237	UGAGAAGAAGAAGAAGAAAA	::::::: :::::::::::	UUUUCUUGUUCUUCUUCUCU	Cleavage	gene=Evolinc_LR_gID_002874	1
ath-miR5021	Evolinc_LR_tID_00000860	2.5	-1	1	20	408	427	UGAGAAGAAGAAGAAGAAAA	::::.::.::::::::.::	UUUUUUUUUUCUUCUUUUCC	Cleavage	gene=Evolinc_LR_gID_000699	2
ath-miR5021	Evolinc_SR_tID_00007544	2.5	-1	1	20	510	529	UGAGAAGAAGAAGAAGAAAA	:::::::::::::.::.:.	UUUUCUUCUUCUUUUUUUUU	Cleavage	gene=Evolinc_SR_gID_007100	1
ath-miR5021	Evolinc_LR_tID_00002304	2.5	-1	1	20	446	465	UGAGAAGAAGAAGAAGAAAA	::::.::.::::::::.::	UUUUUUUUUUCUUCUUUUCC	Cleavage	gene=Evolinc_LR_gID_001881	2
ath-miR5021	Evolinc_SR_tID_00020379	2.5	-1	1	20	108	127	UGAGAAGAAGAAGAAGAAAA	::::.::::::::.::::.	UUUUUUUCUUCUUUUUCUUU	Cleavage	gene=Evolinc_SR_gID_019391	1
ath-miR5021	Evolinc_SR_tID_00039133	2.5	-1	1	20	334	353	UGAGAAGAAGAAGAAGAAAA	:::: ::::::::::::.	CUUUCCUCUUCUUCUUCUUC	Cleavage	gene=Evolinc_SR_gID_037217	3
ath-miR5021	Evolinc_SR_tID_00037397	2.5	-1	1	20	369	388	UGAGAAGAAGAAGAAGAAAA	:::::::::::::: ::::	UUUUCUUCUUCUUCGUCUCU	Cleavage	gene=Evolinc_SR_gID_035572	1
ath-miR5021	Evolinc_SR_tID_00006948	2.5	-1	1	20	690	709	UGAGAAGAAGAAGAAGAAAA	:::::::::::::::: ::	UUUUCUUCUUCUUCUUAUCU	Cleavage		1
ath-miR5021	Evolinc_SR_tID_00015831	2.5	-1	1	20	491	510	UGAGAAGAAGAAGAAGAAAA	::::::::::: :::::::	UUUUCUUCUUCCUCUUCUCC	Cleavage	gene=Evolinc_SR_gID_015009	1
ath-miR5021	Evolinc_LR_tID_00001353	2.5	-1	1	20	339	358	UGAGAAGAAGAAGAAGAAAA	::::::::::.::.::::.	UUUUCUUCUUUUUUUUCUUU	Cleavage	gene=Evolinc_LR_gID_001085	2
ath-miR5021	Evolinc_LR_tID_00001353	2.5	-1	1	20	934	953	UGAGAAGAAGAAGAAGAAAA	::::::::::.::.::::.	UUUUCUUCUUUUUUUUCUUU	Cleavage	gene=Evolinc_LR_gID_001085	2
ath-miR5021	Evolinc_LR_tID_00001813	2.5	-1	1	20	69	88	UGAGAAGAAGAAGAAGAAAA	::::.::.::::::::::.	UUUUUUUUUUCUUCUUCUUC	Cleavage	gene=Evolinc_LR_gID_001491	1
ath-miR5021	Evolinc_SR_tID_00035827	2.5	-1	1	20	99	118	UGAGAAGAAGAAGAAGAAAA	:::::::::::::::::	CUUUCUUCUUCUUCUUCUGC	Cleavage	gene=Evolinc_SR_gID_034085	1
ath-miR5021	Evolinc_SR_tID_00031694	2.5	-1	1	20	93	112	UGAGAAGAAGAAGAAGAAAA	::::::::::::: ::.:.:	UUUUCUUCUUCUUGUUUUUA	Cleavage	gene=Evolinc_SR_gID_030220	2
ath-miR5021	Evolinc_SR_tID_00031460	2.5	-1	1	20	63	82	UGAGAAGAAGAAGAAGAAAA	::::::::::.::.::: ::	UUUUCUUCUUUUUUUUCACA	Cleavage	gene=Evolinc_SR_gID_030006	1
ath-miR5021	Evolinc_SR_tID_00033960	2.5	-1	1	20	82	101	UGAGAAGAAGAAGAAGAAAA	::::.::.::.::.::.:::	UUUUUUUUUUUUUUUUUUCA	Cleavage	gene=Evolinc_SR_gID_032331	2
ath-miR5021	Evolinc_SR_tID_00014617	2.5	-1	1	20	182	201	UGAGAAGAAGAAGAAGAAAA	:: : :::::::::::::.:	UUGUGUUCUUCUUCUUCUUA	Cleavage	gene=Evolinc_SR_gID_013846	2
ath-miR5021	Evolinc_SR_tID_00022127	2.5	-1	1	20	297	316	UGAGAAGAAGAAGAAGAAAA	:::::::.::::::::.: :	UUUUCUUUUUCUUCUUUUAA	Cleavage	gene=Evolinc_SR_gID_021036	2
ath-miR5021	Evolinc_SR_tID_00022127	2.5	-1	1	20	278	297	UGAGAAGAAGAAGAAGAAAA	: ::::::::::::::::.	UCUUCUUCUUCUUCUUCUUU	Cleavage	gene=Evolinc_SR_gID_021036	2
ath-miR5021	Evolinc_SR_tID_00012926	2.5	-1	1	20	229	248	UGAGAAGAAGAAGAAGAAAA	:::::::.::.:::::.:..	UUUUCUUUUUUUUCUUUUUG	Cleavage	gene=Evolinc_SR_gID_012241	1
ath-miR5021	Evolinc_SR_tID_00030071	2.5	-1	1	20	338	357	UGAGAAGAAGAAGAAGAAAA	:::::::.::.:::::.:..	UUUUCUUUUUUUUCUUUUUG	Cleavage	gene=Evolinc_SR_gID_028707	1
ath-miR5021	Evolinc_LR_tID_00003403	2.5	-1	1	20	71	90	UGAGAAGAAGAAGAAGAAAA	::::.::.: ::::::::::	UUUUUUUUUCCUUCUUCUCA	Translation	gene=Evolinc_LR_gID_002843	2
ath-miR5021	Evolinc_SR_tID_00005090	2.5	-1	1	20	51	70	UGAGAAGAAGAAGAAGAAAA	::::.::.::.::.:::::.	UUUUUUUUUUUUUUUUCUCG	Cleavage	gene=Evolinc_SR_gID_004791	1
ath-miR5021	Evolinc_SR_tID_00001607	2.5	-1	1	20	442	461	UGAGAAGAAGAAGAAGAAAA	::::::::::.::: :.:::	UUUUCUUCUUUUUCGUUUCA	Cleavage	gene=Evolinc_SR_gID_001497	1
ath-miR5021	Evolinc_SR_tID_00003107	2.5	-1	1	20	647	666	UGAGAAGAAGAAGAAGAAAA	::::.::.::.::.::.:::	UUUUUUUUUUUUUUUUUUCA	Cleavage	gene=Evolinc_SR_gID_002895	1
ath-miR5021	Evolinc_SR_tID_00004241	2.5	-1	1	20	344	363	UGAGAAGAAGAAGAAGAAAA	:::::::.::.::.::.:.:	UUUUCUUUUUUUUUUUUUUA	Cleavage	gene=Evolinc_SR_gID_003978	1
ath-miR5021	Evolinc_SR_tID_00018097	2.5	-1	1	20	722	741	UGAGAAGAAGAAGAAGAAAA	:::::::.::.::.::::..	UUUUCUUUUUUUUUUUCUUG	Cleavage	gene=Evolinc_SR_gID_017202	2
ath-miR5021	Evolinc_SR_tID_00026235	2.5	-1	1	20	460	479	UGAGAAGAAGAAGAAGAAAA	:::::::::::: :::::..	UUUUCUUCUUCUGCUUCUUG	Cleavage	gene=Evolinc_SR_gID_025041	2
ath-miR5021	Evolinc_LR_tID_00002880	2.5	-1	1	20	629	648	UGAGAAGAAGAAGAAGAAAA	::::.::.::.::.:::::.	UUUUUUUUUUUUUUUUCUCG	Cleavage	gene=Evolinc_LR_gID_002408	2
ath-miR5021	Evolinc_SR_tID_00014299	2.5	-1	1	20	6	25	UGAGAAGAAGAAGAAGAAAA	::::.::.::.::.::.:::	UUUUUUUUUUUUUUUUUUCA	Cleavage	gene=Evolinc_SR_gID_013532	1
ath-miR5021	Evolinc_LR_tID_00000705	2.5	-1	1	20	344	363	UGAGAAGAAGAAGAAGAAAA	::::.::.::.:::::::..	UUUUUUUUUUUUUCUUCUUG	Cleavage	gene=Evolinc_LR_gID_000560	1
ath-miR5021	Evolinc_LR_tID_00003453	2.5	-1	1	20	93	112	UGAGAAGAAGAAGAAGAAAA	::::.::.::::::: ::::	UUUUUUUUUUCUUCUACUCA	Cleavage	gene=Evolinc_LR_gID_002877	1
ath-miR5021	Evolinc_SR_tID_00015551	2.5	-1	1	20	1384	1403	UGAGAAGAAGAAGAAGAAAA	::::.::.::.::.::.:::	UUUUUUUUUUUUUUUUUUCA	Cleavage	gene=Evolinc_SR_gID_014747	1
ath-miR5021	Evolinc_SR_tID_00006692	2.5	-1	1	20	39	58	UGAGAAGAAGAAGAAGAAAA	::::.::.::.::.::::.:	UUUUUUUUUUUUUUUUCUUA	Cleavage		1
ath-miR5021	Evolinc_SR_tID_00022950	2.5	-1	1	20	382	401	UGAGAAGAAGAAGAAGAAAA	: ::::::::::::::: ::	UCUUCUUCUUCUUCUUCACA	Cleavage	gene=Evolinc_SR_gID_021817	2
ath-miR5021	Evolinc_SR_tID_00030259	2.5	-1	1	20	35	54	UGAGAAGAAGAAGAAGAAAA	:: :::::::::::::::.	UUAUCUUCUUCUUCUUCUUC	Cleavage	gene=Evolinc_SR_gID_028886	1
ath-miR5021	Evolinc_SR_tID_00013351	2.5	-1	1	20	152	171	UGAGAAGAAGAAGAAGAAAA	: ::::::::::::::::.	UCUUCUUCUUCUUCUUCUUC	Cleavage	gene=Evolinc_SR_gID_012633	1
ath-miR5025	Evolinc_LR_tID_00001624	2.5	-1	1	21	310	330	ACUGUAUAUAUGUAAGUGACA	: :.:.:::.::::::..:::	UUUUAUUUAUAUAUAUGUAGU	Cleavage	gene=Evolinc_LR_gID_001334	1
ath-miR5025	Evolinc_SR_tID_00032134	2.5	-1	1	21	96	116	ACUGUAUAUAUGUAAGUGACA	::.: ::.:::::::.:::	GAUCGCAUAUAUAUAUAUAGU	Cleavage	gene=Evolinc_SR_gID_030627	1
ath-miR5595a	Evolinc_SR_tID_00013729	2.5	-1	1	21	38	58	ACAUAUGAUCUGCAUCUUUGC	: ::::: :.::.:.::::::	GGAAAGAAGUAGGUUAUAUGU	Cleavage	gene=Evolinc_SR_gID_012996	1
ath-miR5634	Evolinc_SR_tID_00009258	2.5	-1	1	21	53	73	AGGGACUUUGUGAAUUUAGGG	.::::::::: .::::.:::	GUCUAAAUUCAGGAAGUUCCU	Translation	gene=Evolinc_SR_gID_008719	1
ath-miR5636	Evolinc_SR_tID_00000701	2.5	-1	1	21	135	155	CGUAGUUGCAGAGCUUGACGG	::..: ::::::::::.::	AAGUUGAACUCUGCAACUGCG	Cleavage	gene=Evolinc_SR_gID_000654	1
ath-miR5637	Evolinc_SR_tID_00013472	2.5	-1	1	21	163	183	AAUGCGCAACUCUAUAUUUCC	: ::::.:.::::::.:::	AAAUAUAUGGGGUUGCGUAUU	Cleavage	gene=Evolinc_SR_gID_012751	1
ath-miR5640	Evolinc_SR_tID_00033938	2.5	-1	1	21	351	371	UGAGAGAAGGAAUUAGAUUCA	: ..:.:.:::.:::::::::	UUGGUUUGAUUUCUUCUCUCA	Cleavage	gene=Evolinc_SR_gID_032310	1
ath-miR5640	Evolinc_SR_tID_00004191	2.5	-1	1	21	793	813	UGAGAGAAGGAAUUAGAUUCA	: :::::.:::.:::.:.::.	UCAAUCUGAUUUCUUUUUUCG	Cleavage	gene=Evolinc_SR_gID_003929	1
ath-miR5640	Evolinc_SR_tID_00037640	2.5	-1	1	21	431	451	UGAGAGAAGGAAUUAGAUUCA	:::.:::::..::.:::.:	GAAAUUUAAUUUUUUUUCUUA	Cleavage	gene=Evolinc_SR_gID_035805	1
ath-miR5641	Evolinc_SR_tID_00018160	2.5	-1	1	21	244	264	UGGAAGAAGAUGAUAGAAUUA	::::::: :::::::::::.	UAAUUCUCUCAUCUUCUUCUU	Cleavage	gene=Evolinc_SR_gID_017264	1
ath-miR5641	Evolinc_SR_tID_00017022	2.5	-1	1	21	442	462	UGGAAGAAGAUGAUAGAAUUA	::: ::::::::::::::.	AAAUACUAUCAUCUUCUUCUC	Cleavage	gene=Evolinc_SR_gID_016162	2
ath-miR5641	Evolinc_SR_tID_00033669	2.5	-1	1	21	135	155	UGGAAGAAGAUGAUAGAAUUA	::::. :::.::::::::.:	CAAUUUCAUCGUCUUCUUCUA	Cleavage	gene=Evolinc_SR_gID_032061	1
ath-miR5641	Evolinc_LR_tID_00003636	2.5	-1	1	21	294	313	UGGAAGAAGAUGAUAGAAUUA	::::: :::::::::::.::	CAAUUC-AUCAUCUUCUUUCA	Cleavage	gene=Evolinc_LR_gID_003034	1
ath-miR5641	Evolinc_SR_tID_00004934	2.5	-1	1	21	33	53	UGGAAGAAGAUGAUAGAAUUA	:: .:.::::.::::::::	ACAUGUUGUCAUUUUCUUCCA	Cleavage	gene=Evolinc_SR_gID_004645	1
ath-miR5641	Evolinc_SR_tID_00004860	2.5	-1	1	21	198	218	UGGAAGAAGAUGAUAGAAUUA	: :::::.::.::::::.:	AUAAUCUAUUAUUUUCUUCUA	Cleavage	gene=Evolinc_SR_gID_004576	1
ath-miR5641	Evolinc_SR_tID_00037826	2.5	-1	1	21	168	188	UGGAAGAAGAUGAUAGAAUUA	: :: : ::::::::::::.:	UCAUCCCAUCAUCUUCUUCUA	Cleavage	gene=Evolinc_SR_gID_035973	1
ath-miR5643a	Evolinc_SR_tID_00010539	2.5	-1	1	21	343	363	AGGCUUUUAAGAUCUGGUUGC	:: :::::::.:::::::	UAAAGGAGAUCUUGAAAGCCU	Cleavage	gene=Evolinc_SR_gID_009949	1
ath-miR5643b	Evolinc_SR_tID_00010539	2.5	-1	1	21	343	363	AGGCUUUUAAGAUCUGGUUGC	:: :::::::.:::::::	UAAAGGAGAUCUUGAAAGCCU	Cleavage	gene=Evolinc_SR_gID_009949	1
ath-miR5645a	Evolinc_SR_tID_00007556	2.5	-1	1	20	545	564	AUUUGAGUCAUGUCGUUAAG	.:::.::...:::::.::::	UUUAGCGGUGUGACUUAAAU	Cleavage	gene=Evolinc_SR_gID_007112	1
ath-miR5645a	Evolinc_SR_tID_00018271	2.5	-1	1	20	177	196	AUUUGAGUCAUGUCGUUAAG	: :: ::::::::::::.:	GUGAAAGACAUGACUCAAGU	Cleavage	gene=Evolinc_SR_gID_017368	1
ath-miR5645b	Evolinc_SR_tID_00007556	2.5	-1	1	20	545	564	AUUUGAGUCAUGUCGUUAAG	.:::.::...:::::.::::	UUUAGCGGUGUGACUUAAAU	Cleavage	gene=Evolinc_SR_gID_007112	1
ath-miR5645b	Evolinc_SR_tID_00018271	2.5	-1	1	20	177	196	AUUUGAGUCAUGUCGUUAAG	: :: ::::::::::::.:	GUGAAAGACAUGACUCAAGU	Cleavage	gene=Evolinc_SR_gID_017368	1
ath-miR5645d	Evolinc_SR_tID_00007556	2.5	-1	1	20	545	564	AUUUGAGUCAUGUCGUUAAG	.:::.::...:::::.::::	UUUAGCGGUGUGACUUAAAU	Cleavage	gene=Evolinc_SR_gID_007112	1
ath-miR5645d	Evolinc_SR_tID_00018271	2.5	-1	1	20	177	196	AUUUGAGUCAUGUCGUUAAG	: :: ::::::::::::.:	GUGAAAGACAUGACUCAAGU	Cleavage	gene=Evolinc_SR_gID_017368	1
ath-miR5645e	Evolinc_SR_tID_00007556	2.5	-1	1	20	545	564	AUUUGAGUCAUGUCGUUAAG	.:::.::...:::::.::::	UUUAGCGGUGUGACUUAAAU	Cleavage	gene=Evolinc_SR_gID_007112	1
ath-miR5645e	Evolinc_SR_tID_00018271	2.5	-1	1	20	177	196	AUUUGAGUCAUGUCGUUAAG	: :: ::::::::::::.:	GUGAAAGACAUGACUCAAGU	Cleavage	gene=Evolinc_SR_gID_017368	1
ath-miR5645f	Evolinc_SR_tID_00007556	2.5	-1	1	20	545	564	AUUUGAGUCAUGUCGUUAAG	.:::.::...:::::.::::	UUUAGCGGUGUGACUUAAAU	Cleavage	gene=Evolinc_SR_gID_007112	1
ath-miR5645f	Evolinc_SR_tID_00018271	2.5	-1	1	20	177	196	AUUUGAGUCAUGUCGUUAAG	: :: ::::::::::::.:	GUGAAAGACAUGACUCAAGU	Cleavage	gene=Evolinc_SR_gID_017368	1
ath-miR5647	Evolinc_SR_tID_00033371	2.5	-1	1	21	154	174	UCAAGUUUGAUGACGAUUCCA	: :::: ::..:::.::::::	UAGAAUAGUUGUCAGACUUGA	Cleavage	gene=Evolinc_SR_gID_031780	1
ath-miR5647	Evolinc_SR_tID_00015976	2.5	-1	1	21	216	236	UCAAGUUUGAUGACGAUUCCA	: :::: ::..:::.::::::	UAGAAUAGUUGUCAGACUUGA	Cleavage	gene=Evolinc_SR_gID_015147	1
ath-miR5647	Evolinc_SR_tID_00038717	2.5	-1	1	21	239	259	UCAAGUUUGAUGACGAUUCCA	: :::: ::..:::.::::::	UAGAAUAGUUGUCAGACUUGA	Cleavage	gene=Evolinc_SR_gID_036833	1
ath-miR5647	Evolinc_SR_tID_00020715	2.5	-1	1	21	573	593	UCAAGUUUGAUGACGAUUCCA	: :::: ::..:::.::::::	UAGAAUAGUUGUCAGACUUGA	Cleavage	gene=Evolinc_SR_gID_019710	1
ath-miR5648-3p	Evolinc_LR_tID_00000888	2.5	-1	1	21	322	342	AUCUGAAGAAAAUAGCGGCAU	:::.:.::::.:::::::	AGACCGUUGUUUUUUUCAGAU	Cleavage	gene=Evolinc_LR_gID_000722	1
ath-miR5648-5p	Evolinc_SR_tID_00026397	2.5	-1	1	22	56	77	UUUGGAAAUAUUUGGCUUGACU	:::::.:::::::::. ::	CUACAAGCUAAAUAUUUCUCAA	Cleavage	gene=Evolinc_SR_gID_025194	1
ath-miR5648-5p	Evolinc_SR_tID_00008137	2.5	-1	1	22	462	483	UUUGGAAAUAUUUGGCUUGACU	: ::: : :::::::::.::::	AUUCACGACAAAUAUUUUCAAA	Cleavage	gene=Evolinc_SR_gID_007648	1
ath-miR5648-5p	Evolinc_SR_tID_00039640	2.5	-1	1	22	138	159	UUUGGAAAUAUUUGGCUUGACU	.:.:::::::::::..:.:	UUGUAGGCCAAAUAUUUUUAGA	Cleavage	gene=Evolinc_SR_gID_037690	2
ath-miR5648-5p	Evolinc_SR_tID_00006677	2.5	-1	1	22	350	371	UUUGGAAAUAUUUGGCUUGACU	.:: .:::::::::.::::	ACCUAAUUCAAAUAUUUUCAAA	Cleavage	gene=Evolinc_SR_gID_006260	1
ath-miR5649a	Evolinc_SR_tID_00034052	2.5	-1	1	21	25	45	AUUGAAUAUGUUGGUUACUAU	::::::.::::::: .:::	UAAGUAACUAACAUAUAUAAU	Cleavage	gene=Evolinc_SR_gID_032419	1
ath-miR5649a	Evolinc_SR_tID_00019800	2.5	-1	1	21	21	41	AUUGAAUAUGUUGGUUACUAU	: :: :::::.:::::::::	AAAGACACCAAUAUAUUCAAU	Cleavage	gene=Evolinc_SR_gID_018842	1
ath-miR5649b	Evolinc_SR_tID_00034052	2.5	-1	1	21	25	45	AUUGAAUAUGUUGGUUACUAU	::::::.::::::: .:::	UAAGUAACUAACAUAUAUAAU	Cleavage	gene=Evolinc_SR_gID_032419	1
ath-miR5649b	Evolinc_SR_tID_00019800	2.5	-1	1	21	21	41	AUUGAAUAUGUUGGUUACUAU	: :: :::::.:::::::::	AAAGACACCAAUAUAUUCAAU	Cleavage	gene=Evolinc_SR_gID_018842	1
ath-miR5650	Evolinc_SR_tID_00032575	2.5	-1	1	21	104	124	UUGUUUUGGAUCUUAGAUACA	::::::::::::..:::: ::	UGUAUCUAAGAUUUAAAAAAA	Cleavage	gene=Evolinc_SR_gID_031022	1
ath-miR5650	Evolinc_SR_tID_00000726	2.5	-1	1	21	75	95	UUGUUUUGGAUCUUAGAUACA	:: : :::::::::::.::::	UGCAGCUAAGAUCCAAGACAA	Cleavage	gene=Evolinc_SR_gID_000678	1
ath-miR5650	Evolinc_SR_tID_00030631	2.5	-1	1	21	19	39	UUGUUUUGGAUCUUAGAUACA	::::::::::::::: ::	GCCAUCUAAGAUCCAAAAGAA	Cleavage	gene=Evolinc_SR_gID_029237	1
ath-miR5650	Evolinc_SR_tID_00029111	2.5	-1	1	21	136	156	UUGUUUUGGAUCUUAGAUACA	::::::::::.::::..:	GCCAUCUAAGAUCUAAAAUGA	Cleavage	gene=Evolinc_SR_gID_027824	1
ath-miR5650	Evolinc_SR_tID_00017151	2.5	-1	1	21	171	191	UUGUUUUGGAUCUUAGAUACA	::::::::::::::: ::	GCCAUCUAAGAUCCAAAAGAA	Cleavage	gene=Evolinc_SR_gID_016283	1
ath-miR5650	Evolinc_SR_tID_00037856	2.5	-1	1	21	1264	1284	UUGUUUUGGAUCUUAGAUACA	::::::::::. :.:::::	ACUAUCUAAGAUUGAGAACAA	Cleavage	gene=Evolinc_SR_gID_036003	1
ath-miR5653	Evolinc_SR_tID_00026142	2.5	-1	1	24	53	76	UGGGUUGAGUUGAGUUGAGUUGGC	.:.::::::.::::.::::..:.	UUCGACUCAAUUCAAUUCAAUUCG	Cleavage	gene=Evolinc_SR_gID_024957	1
ath-miR5653	Evolinc_SR_tID_00004096	2.5	-1	1	24	535	558	UGGGUUGAGUUGAGUUGAGUUGGC	..:::::::.::::::::: .::	UUUAACUCAAUUCAACUCAAAUCA	Cleavage	gene=Evolinc_SR_gID_003842	1
ath-miR5653	Evolinc_SR_tID_00022695	2.5	-1	1	24	192	215	UGGGUUGAGUUGAGUUGAGUUGGC	..::::::::..::::::.:	CAAGGCUCAACUCGGCUCAACUCU	Cleavage	gene=Evolinc_SR_gID_021563	1
ath-miR5654-3p	Evolinc_SR_tID_00006692	2.5	-1	1	23	730	752	UGGAAGAUGCUUUGGGAUUUAUU	:::::.:::: :::::::.:	UGGAAAUCUCAAAACAUCUUCUA	Translation		1
ath-miR5658	Evolinc_SR_tID_00027117	2.5	-1	1	21	117	137	AUGAUGAUGAUGAUGAUGAAA	: ::::::::::::: ::::	AUGCAUCAUCAUCAUCUUCAU	Cleavage	gene=Evolinc_SR_gID_025861	2
ath-miR5658	Evolinc_SR_tID_00010568	2.5	-1	1	21	118	138	AUGAUGAUGAUGAUGAUGAAA	:::::: ::::: :::::::	CUUCAUCUUCAUCUUCAUCAU	Cleavage	gene=Evolinc_SR_gID_009978	2
ath-miR5658	Evolinc_SR_tID_00004139	2.5	-1	1	21	385	405	AUGAUGAUGAUGAUGAUGAAA	:::::::::::::: :::::	UUUCAUCAUCAUCACCAUCAC	Cleavage	gene=Evolinc_SR_gID_003881	2
ath-miR5658	Evolinc_SR_tID_00020543	2.5	-1	1	21	173	193	AUGAUGAUGAUGAUGAUGAAA	::::::.:::::: :.::::	CUUCAUCGUCAUCACCGUCAU	Cleavage	gene=Evolinc_SR_gID_019546	5
ath-miR5658	Evolinc_SR_tID_00020543	2.5	-1	1	21	137	157	AUGAUGAUGAUGAUGAUGAAA	:..::::::::.::::::	CGUUGUCAUCAUCGUCAUCAC	Cleavage	gene=Evolinc_SR_gID_019546	5
ath-miR5658	Evolinc_SR_tID_00015542	2.5	-1	1	21	123	143	AUGAUGAUGAUGAUGAUGAAA	:::..:::::::.::.::.::	UUUUGUCAUCAUUAUUAUUAU	Cleavage	gene=Evolinc_SR_gID_014738	1
ath-miR5658	Evolinc_SR_tID_00016383	2.5	-1	1	21	154	174	AUGAUGAUGAUGAUGAUGAAA	: ::::::::::::: ::::	AUGCAUCAUCAUCAUCUUCAU	Cleavage	gene=Evolinc_SR_gID_015538	2
ath-miR5658	Evolinc_SR_tID_00026079	2.5	-1	1	21	106	126	AUGAUGAUGAUGAUGAUGAAA	:::: :::::::: :::::::	UUUCCUCAUCAUCUUCAUCAU	Cleavage	gene=Evolinc_SR_gID_024904	2
ath-miR5658	Evolinc_SR_tID_00019324	2.5	-1	1	21	317	337	AUGAUGAUGAUGAUGAUGAAA	:::: :::::::.::::::	GUUCAACAUCAUCGUCAUCAA	Cleavage	gene=Evolinc_SR_gID_018375	2
ath-miR5658	Evolinc_SR_tID_00031780	2.5	-1	1	21	311	331	AUGAUGAUGAUGAUGAUGAAA	::: :::::::::: ::::::	UUUGAUCAUCAUCACCAUCAU	Cleavage	gene=Evolinc_SR_gID_030301	1
ath-miR5658	Evolinc_SR_tID_00002365	2.5	-1	1	21	166	186	AUGAUGAUGAUGAUGAUGAAA	: :::::: ::::.:.:::::	UAUCAUCAACAUCGUUAUCAU	Cleavage	gene=Evolinc_SR_gID_002190	3
ath-miR5658	Evolinc_SR_tID_00003743	2.5	-1	1	21	207	227	AUGAUGAUGAUGAUGAUGAAA	:::. ::::::::::::::	CUUCGACAUCAUCAUCAUCAA	Cleavage	gene=Evolinc_SR_gID_003501	1
ath-miR5658	Evolinc_LR_tID_00000655	2.5	-1	1	21	231	251	AUGAUGAUGAUGAUGAUGAAA	::: :::::::::::::.:	CUUCUUCAUCAUCAUCAUUAA	Cleavage	gene=Evolinc_LR_gID_000530	1
ath-miR5658	Evolinc_SR_tID_00038797	2.5	-1	1	21	379	399	AUGAUGAUGAUGAUGAUGAAA	:::: :::::::.::::::	GUUCAACAUCAUCGUCAUCAA	Cleavage	gene=Evolinc_SR_gID_036905	2
ath-miR5658	Evolinc_SR_tID_00006526	2.5	-1	1	21	110	130	AUGAUGAUGAUGAUGAUGAAA	:::::::.:::::::::	UACCAUCAUCGUCAUCAUCAG	Cleavage	gene=Evolinc_SR_gID_006113	1
ath-miR5658	Evolinc_SR_tID_00020293	2.5	-1	1	21	148	168	AUGAUGAUGAUGAUGAUGAAA	::::.::::::::::::	AAGCAUCGUCAUCAUCAUCAA	Cleavage	gene=Evolinc_SR_gID_019307	3
ath-miR5658	Evolinc_SR_tID_00010879	2.5	-1	1	21	176	196	AUGAUGAUGAUGAUGAUGAAA	: :.::::::::.:::::.:	UCUUAUCAUCAUUAUCAUUAC	Cleavage	gene=Evolinc_SR_gID_010289	1
ath-miR5658	Evolinc_SR_tID_00012997	2.5	-1	1	21	95	115	AUGAUGAUGAUGAUGAUGAAA	: ::::::::: ::::::::	UAUCAUCAUCACCAUCAUCAA	Translation	gene=Evolinc_SR_gID_012305	1
ath-miR5658	Evolinc_SR_tID_00001257	2.5	-1	1	21	139	159	AUGAUGAUGAUGAUGAUGAAA	:::::: ::::: :::::::	CUUCAUCUUCAUCCUCAUCAU	Cleavage	gene=Evolinc_SR_gID_001182	1
ath-miR5658	Evolinc_SR_tID_00026235	2.5	-1	1	21	263	283	AUGAUGAUGAUGAUGAUGAAA	: :::::::::::: :::::	UCUCAUCAUCAUCACCAUCAG	Cleavage	gene=Evolinc_SR_gID_025041	1
ath-miR5658	Evolinc_SR_tID_00033273	2.5	-1	1	21	220	240	AUGAUGAUGAUGAUGAUGAAA	::::: ::::::::::::	UGCCAUCACCAUCAUCAUCAU	Cleavage	gene=Evolinc_SR_gID_031684	1
ath-miR5658	Evolinc_SR_tID_00006372	2.5	-1	1	21	219	239	AUGAUGAUGAUGAUGAUGAAA	: ::::.::.::.::.::.::	UAUCAUUAUUAUUAUUAUUAU	Cleavage	gene=Evolinc_SR_gID_005988	1
ath-miR5658	Evolinc_SR_tID_00029095	2.5	-1	1	21	399	419	AUGAUGAUGAUGAUGAUGAAA	: :.:::::::::: .:::::	UCUUAUCAUCAUCACUAUCAU	Cleavage	gene=Evolinc_SR_gID_027808	1
ath-miR5658	Evolinc_SR_tID_00020430	2.5	-1	1	21	290	310	AUGAUGAUGAUGAUGAUGAAA	:::::::::::: :::::	GAUCAUCAUCAUCAACAUCAA	Cleavage	gene=Evolinc_SR_gID_019439	1
ath-miR5658	Evolinc_SR_tID_00033093	2.5	-1	1	21	601	621	AUGAUGAUGAUGAUGAUGAAA	: :.:::::::::: .:::::	UCUUAUCAUCAUCACUAUCAU	Cleavage	gene=Evolinc_SR_gID_031520	1
ath-miR5658	Evolinc_SR_tID_00016195	2.5	-1	1	21	138	158	AUGAUGAUGAUGAUGAUGAAA	:::::: .:::.:::::::	AGUCAUCACUAUCGUCAUCAU	Cleavage	gene=Evolinc_SR_gID_015357	2
ath-miR5658	Evolinc_SR_tID_00009145	2.5	-1	1	21	362	382	AUGAUGAUGAUGAUGAUGAAA	:::::::::::: ..::::	GGUCAUCAUCAUCACUGUCAU	Cleavage	gene=Evolinc_SR_gID_008609	3
ath-miR5662	Evolinc_SR_tID_00031032	2.5	-1	1	20	283	302	AGAGGUGACCAUUGGAGAUG	: :::::::::::.::::	ACUAUCCAAUGGUCAUCUCU	Cleavage	gene=Evolinc_SR_gID_029611	1
ath-miR5664	Evolinc_SR_tID_00009298	2.5	-1	1	21	355	375	AUAGUCAAUUUUAUCGGUCUG	:.::::::.:::::::.:	UGUAUCGAUAAGAUUGACUGU	Cleavage	gene=Evolinc_SR_gID_008757	1
ath-miR5995b	Evolinc_SR_tID_00013729	2.5	-1	1	21	38	58	ACAUAUGAUCUGCAUCUUUGC	: ::::: :.::.:.::::::	GGAAAGAAGUAGGUUAUAUGU	Cleavage	gene=Evolinc_SR_gID_012996	1
ath-miR5998a	Evolinc_SR_tID_00035620	2.5	-1	1	21	39	59	ACAGUUUGUGUUUUGUUUUGU	:.:::::::::..:::: :::	AUAAAACAAAAUGCAAAGUGU	Cleavage	gene=Evolinc_SR_gID_033891	1
ath-miR5998a	Evolinc_SR_tID_00013282	2.5	-1	1	21	239	259	ACAGUUUGUGUUUUGUUUUGU	.:..:::::::.:::::::	CUAGGACAAAACGCAAACUGG	Cleavage	gene=Evolinc_SR_gID_012571	1
ath-miR5998a	Evolinc_SR_tID_00021827	2.5	-1	1	21	154	174	ACAGUUUGUGUUUUGUUUUGU	:::.:: :.::::::::::	UAAAAGCAUAGCACAAACUGU	Cleavage	gene=Evolinc_SR_gID_020756	1
ath-miR5998a	Evolinc_SR_tID_00009454	2.5	-1	1	21	136	156	ACAGUUUGUGUUUUGUUUUGU	: : ::.::::::.:::.:::	AGACAAUAAAACAUAAAUUGU	Cleavage	gene=Evolinc_SR_gID_008909	1
ath-miR5998a	Evolinc_SR_tID_00033735	2.5	-1	1	21	61	81	ACAGUUUGUGUUUUGUUUUGU	::.: :::::::::::::	UAAAGAAAAAACACAAACUGA	Cleavage	gene=Evolinc_SR_gID_032122	1
ath-miR5998b	Evolinc_SR_tID_00035620	2.5	-1	1	21	39	59	ACAGUUUGUGUUUUGUUUUGU	:.:::::::::..:::: :::	AUAAAACAAAAUGCAAAGUGU	Cleavage	gene=Evolinc_SR_gID_033891	1
ath-miR5998b	Evolinc_SR_tID_00013282	2.5	-1	1	21	239	259	ACAGUUUGUGUUUUGUUUUGU	.:..:::::::.:::::::	CUAGGACAAAACGCAAACUGG	Cleavage	gene=Evolinc_SR_gID_012571	1
ath-miR5998b	Evolinc_SR_tID_00021827	2.5	-1	1	21	154	174	ACAGUUUGUGUUUUGUUUUGU	:::.:: :.::::::::::	UAAAAGCAUAGCACAAACUGU	Cleavage	gene=Evolinc_SR_gID_020756	1
ath-miR5998b	Evolinc_SR_tID_00009454	2.5	-1	1	21	136	156	ACAGUUUGUGUUUUGUUUUGU	: : ::.::::::.:::.:::	AGACAAUAAAACAUAAAUUGU	Cleavage	gene=Evolinc_SR_gID_008909	1
ath-miR5998b	Evolinc_SR_tID_00033735	2.5	-1	1	21	61	81	ACAGUUUGUGUUUUGUUUUGU	::.: :::::::::::::	UAAAGAAAAAACACAAACUGA	Cleavage	gene=Evolinc_SR_gID_032122	1
ath-miR776	Evolinc_SR_tID_00026814	2.5	-1	1	21	46	66	UCUAAGUCUUCUAUUGAUGUU	::::..:::::.::.::.::	UACAUUGAUAGAGGAUUUGGA	Cleavage	gene=Evolinc_SR_gID_025581	1
ath-miR776	Evolinc_SR_tID_00029049	2.5	-1	1	21	902	922	UCUAAGUCUUCUAUUGAUGUU	:: ::::: ::::::::::	CUCACCAAUAAAAGACUUAGA	Translation	gene=Evolinc_SR_gID_027771	1
ath-miR779.2	Evolinc_SR_tID_00030820	2.5	-1	1	21	105	125	UGAUUGGAAAUUUCGUUGACU	: ::: :::::::.:::::	GUUAAACAAAAUUUCUAAUCA	Cleavage	gene=Evolinc_SR_gID_029412	1
ath-miR781a	Evolinc_SR_tID_00026112	2.5	-1	1	21	39	59	UUAGAGUUUUCUGGAUACUUA	:.:::::::.:::.:.:::..	UGAGUAUCCGGAAGAUUCUGG	Cleavage	gene=Evolinc_SR_gID_024930	1
ath-miR781a	Evolinc_SR_tID_00009408	2.5	-1	1	21	760	780	UUAGAGUUUUCUGGAUACUUA	:.:::::::.:::.:.:::..	UGAGUAUCCGGAAGAUUCUGG	Cleavage	gene=Evolinc_SR_gID_008864	1
ath-miR781b	Evolinc_SR_tID_00026112	2.5	-1	1	21	39	59	UUAGAGUUUUCUGGAUACUUA	:.:::::::.:::.:.:::..	UGAGUAUCCGGAAGAUUCUGG	Cleavage	gene=Evolinc_SR_gID_024930	1
ath-miR781b	Evolinc_SR_tID_00009408	2.5	-1	1	21	760	780	UUAGAGUUUUCUGGAUACUUA	:.:::::::.:::.:.:::..	UGAGUAUCCGGAAGAUUCUGG	Cleavage	gene=Evolinc_SR_gID_008864	1
ath-miR8167a	Evolinc_SR_tID_00038334	2.5	-1	1	22	18	39	AGAUGUGGAGAUCGUGGGGAUG	: :: .::.:::::.:::::::	CUUCAUCAUGAUCUUCACAUCU	Cleavage	gene=Evolinc_SR_gID_036470	1
ath-miR8167a	Evolinc_SR_tID_00015147	2.5	-1	1	22	168	189	AGAUGUGGAGAUCGUGGGGAUG	::::::::::::::: ::	UUCCCCCACGAUCUCCACUUCA	Cleavage	gene=Evolinc_SR_gID_014359	1
ath-miR8167b	Evolinc_SR_tID_00038334	2.5	-1	1	22	18	39	AGAUGUGGAGAUCGUGGGGAUG	: :: .::.:::::.:::::::	CUUCAUCAUGAUCUUCACAUCU	Cleavage	gene=Evolinc_SR_gID_036470	1
ath-miR8167b	Evolinc_SR_tID_00015147	2.5	-1	1	22	168	189	AGAUGUGGAGAUCGUGGGGAUG	::::::::::::::: ::	UUCCCCCACGAUCUCCACUUCA	Cleavage	gene=Evolinc_SR_gID_014359	1
ath-miR8167c	Evolinc_SR_tID_00038334	2.5	-1	1	22	18	39	AGAUGUGGAGAUCGUGGGGAUG	: :: .::.:::::.:::::::	CUUCAUCAUGAUCUUCACAUCU	Cleavage	gene=Evolinc_SR_gID_036470	1
ath-miR8167c	Evolinc_SR_tID_00015147	2.5	-1	1	22	168	189	AGAUGUGGAGAUCGUGGGGAUG	::::::::::::::: ::	UUCCCCCACGAUCUCCACUUCA	Cleavage	gene=Evolinc_SR_gID_014359	1
ath-miR8167d	Evolinc_SR_tID_00038334	2.5	-1	1	22	18	39	AGAUGUGGAGAUCGUGGGGAUG	: :: .::.:::::.:::::::	CUUCAUCAUGAUCUUCACAUCU	Cleavage	gene=Evolinc_SR_gID_036470	1
ath-miR8167d	Evolinc_SR_tID_00015147	2.5	-1	1	22	168	189	AGAUGUGGAGAUCGUGGGGAUG	::::::::::::::: ::	UUCCCCCACGAUCUCCACUUCA	Cleavage	gene=Evolinc_SR_gID_014359	1
ath-miR8167e	Evolinc_SR_tID_00038334	2.5	-1	1	22	18	39	AGAUGUGGAGAUCGUGGGGAUG	: :: .::.:::::.:::::::	CUUCAUCAUGAUCUUCACAUCU	Cleavage	gene=Evolinc_SR_gID_036470	1
ath-miR8167e	Evolinc_SR_tID_00015147	2.5	-1	1	22	168	189	AGAUGUGGAGAUCGUGGGGAUG	::::::::::::::: ::	UUCCCCCACGAUCUCCACUUCA	Cleavage	gene=Evolinc_SR_gID_014359	1
ath-miR8167f	Evolinc_SR_tID_00038334	2.5	-1	1	22	18	39	AGAUGUGGAGAUCGUGGGGAUG	: :: .::.:::::.:::::::	CUUCAUCAUGAUCUUCACAUCU	Cleavage	gene=Evolinc_SR_gID_036470	1
ath-miR8167f	Evolinc_SR_tID_00015147	2.5	-1	1	22	168	189	AGAUGUGGAGAUCGUGGGGAUG	::::::::::::::: ::	UUCCCCCACGAUCUCCACUUCA	Cleavage	gene=Evolinc_SR_gID_014359	1
ath-miR8168	Evolinc_SR_tID_00035597	2.5	-1	1	21	670	690	AGGUGCUGAGUGUGCUAGUGC	::.::::::::: ::.::::	ACAUUAGCACACUGAGUACCU	Cleavage	gene=Evolinc_SR_gID_033869	1
ath-miR8169	Evolinc_LR_tID_00001628	2.5	-1	1	21	320	340	AUAGACAGAGUCACUCACAGA	::::: ::..:.:::::::	AAUGUGAUUGGUUUUGUCUAU	Cleavage		1
ath-miR8170-5p	Evolinc_LR_tID_00002632	2.5	-1	1	21	1240	1260	AUAGCAAAUCGAUAAGCAAUG	.:::.::::.:::: :::::	GGUUGUUUAUUGAUUCGCUAU	Cleavage		1
ath-miR8170-5p	Evolinc_SR_tID_00029105	2.5	-1	1	21	1655	1675	AUAGCAAAUCGAUAAGCAAUG	::: :::::::::::::: :	GAUUUCUUAUCGAUUUGCUCU	Cleavage	gene=Evolinc_SR_gID_027818	1
ath-miR8170-5p	Evolinc_SR_tID_00038363	2.5	-1	1	21	4038	4058	AUAGCAAAUCGAUAAGCAAUG	::: :::::::::::::: :	GAUUUCUUAUCGAUUUGCUCU	Cleavage	gene=Evolinc_SR_gID_036498	1
ath-miR8170-5p	Evolinc_LR_tID_00000491	2.5	-1	1	21	707	727	AUAGCAAAUCGAUAAGCAAUG	: ::::::::.::::::.: :	CUUUGCUUAUUGAUUUGUUCU	Cleavage		1
ath-miR8173	Evolinc_LR_tID_00000342	2.5	-1	1	21	599	619	AUGUGCUGAUUCGAGGUGGGA	:::.::.::::::..:::.::	UCCUACUUCGAAUUGGCAUAU	Cleavage	gene=Evolinc_LR_gID_000274	1
ath-miR8174	Evolinc_LR_tID_00002637	2.5	-1	1	21	74	94	AUGUGUAUAGGGAAGCUAAUC	:::::::::...::::::::	GAUUAGCUUUUUUAUACACAC	Cleavage	gene=Evolinc_LR_gID_002181	1
ath-miR8184	Evolinc_SR_tID_00040200	2.5	-1	1	21	16	36	UUUGGUCUGAUUACGAAUGUA	: :: .::::::::::::::	CAAAUGUGUAAUCAGACCAAA	Cleavage	gene=Evolinc_SR_gID_038213	1
ath-miR8184	Evolinc_SR_tID_00011190	2.5	-1	1	21	59	79	UUUGGUCUGAUUACGAAUGUA	: .:::. :::::::::.:::	UUUAUUUUUAAUCAGACUAAA	Cleavage	gene=Evolinc_SR_gID_010583	1
ath-miR8184	Evolinc_SR_tID_00008126	2.5	-1	1	21	130	150	UUUGGUCUGAUUACGAAUGUA	.::: : :::::.:::::::	CGCAUACUUAAUCGGACCAAA	Cleavage	gene=Evolinc_SR_gID_007637	1
ath-miR822-3p	Evolinc_LR_tID_00003839	2.5	-1	1	21	548	568	UGUGCAAAUGCUUUCUACAGG	.::: .:..::::::::::::	UCUGCGGGGAGCAUUUGCACA	Cleavage	gene=Evolinc_LR_gID_003216	1
ath-miR822-5p	Evolinc_LR_tID_00003839	2.5	-1	1	21	760	780	UGCGGGAAGCAUUUGCACAUG	:::::::::::::::.:: .:	CAUGUGCAAAUGCUUUCCAUA	Cleavage	gene=Evolinc_LR_gID_003216	1
ath-miR824-5p	Evolinc_SR_tID_00022060	2.5	-1	1	21	181	201	UAGACCAUUUGUGAGAAGGGA	:.:.::::: ::::::::.::	UUCUUUCUCUCAAAUGGUUUA	Cleavage	gene=Evolinc_SR_gID_020973	1
ath-miR824-5p	Evolinc_SR_tID_00039642	2.5	-1	1	21	102	122	UAGACCAUUUGUGAGAAGGGA	:.::.:::::.:::::::	CACUUUUUCACAGAUGGUCUU	Cleavage	gene=Evolinc_SR_gID_037692	1
ath-miR828	Evolinc_SR_tID_00036834	2.5	-1	1	22	685	706	UCUUGCUUAAAUGAGUAUUCCA	:::.::::::::::.::.	GUUCAUAUUCAUUUAAGCGAGG	Cleavage	gene=Evolinc_SR_gID_035035	1
ath-miR829-5p	Evolinc_SR_tID_00000007	2.5	-1	1	21	6	26	ACUUUGAAGCUUUGAUUUGAA	::: ::::: :::::::::	ACCAAUUCAAAUCUUCAAAGU	Translation	gene=Evolinc_SR_gID_000007	1
ath-miR829-5p	Evolinc_SR_tID_00038297	2.5	-1	1	21	6	26	ACUUUGAAGCUUUGAUUUGAA	:::.: .:::::::::.::	GACAAGUGGAAGCUUCAAGGU	Cleavage	gene=Evolinc_SR_gID_036433	1
ath-miR830-5p	Evolinc_LR_tID_00004170	2.5	-1	1	22	210	231	UCUUCUCCAAAUAGUUUAGGUU	:.: ..::::::::::::::	UCCUUUGGCUAUUUGGAGAAGA	Cleavage	gene=Evolinc_LR_gID_003479	1
ath-miR831-3p	Evolinc_LR_tID_00001933	2.5	-1	1	22	135	156	UGAUCUCUUCGUACUCUUCUUG	:::::: :::.::.:::::.:	GAAGAAGCGUAUGAGGAGAUUA	Cleavage	gene=Evolinc_LR_gID_001592	1
ath-miR831-3p	Evolinc_LR_tID_00001173	2.5	-1	1	22	128	149	UGAUCUCUUCGUACUCUUCUUG	:::::: :::.::.:::::.:	GAAGAAGCGUAUGAGGAGAUUA	Cleavage	gene=Evolinc_LR_gID_000980	1
ath-miR831-3p	Evolinc_LR_tID_00001172	2.5	-1	1	22	108	129	UGAUCUCUUCGUACUCUUCUUG	:::::: :::.::.:::::.:	GAAGAAGCGUAUGAGGAGAUUA	Cleavage	gene=Evolinc_LR_gID_000979	1
ath-miR833b	Evolinc_SR_tID_00013946	2.5	-1	1	21	874	894	UGUUUGUUGACAUCGGUCUAG	::::. .:::.::::::::	ACAGACUUGUGUUAACAAACA	Cleavage	gene=Evolinc_SR_gID_013205	1
ath-miR834	Evolinc_SR_tID_00018854	2.5	-1	1	21	76	96	UGGUAGCAGUAGCGGUGGUAA	:.:.::.:::::::::.:.:	CUGCUACUGCUACUGCUGCUA	Cleavage	gene=Evolinc_SR_gID_017923	3
ath-miR834	Evolinc_SR_tID_00016938	2.5	-1	1	21	541	561	UGGUAGCAGUAGCGGUGGUAA	:::::::::::::: .::.	CCACCACCGCUACUGCCGCCG	Cleavage	gene=Evolinc_SR_gID_016083	1
ath-miR834	Evolinc_SR_tID_00035380	2.5	-1	1	21	225	245	UGGUAGCAGUAGCGGUGGUAA	::::: :.:.:::.:::::	CCACCACGGUUGCUGUUACCA	Cleavage	gene=Evolinc_SR_gID_033670	1
ath-miR835-3p	Evolinc_SR_tID_00040145	2.5	-1	1	21	540	560	UGGAGAAGAUACGCAAGAAAG	.::: :::.::::::::::..	UUUUGUUGUGUAUCUUCUCUG	Cleavage	gene=Evolinc_SR_gID_038165	1
ath-miR835-5p	Evolinc_SR_tID_00020144	2.5	-1	1	21	36	56	UUCUUGCAUAUGUUCUUUAUC	: :::::::.:::::::: :.	GCUAAAGAAUAUAUGCAAAAG	Cleavage	gene=Evolinc_SR_gID_019166	1
ath-miR835-5p	Evolinc_SR_tID_00018896	2.5	-1	1	21	1301	1321	UUCUUGCAUAUGUUCUUUAUC	: ::: ::.:::::::::::	UAAAAAAAAUAUAUGCAAGAA	Cleavage	gene=Evolinc_SR_gID_017965	1
ath-miR836	Evolinc_SR_tID_00036703	2.5	-1	1	24	111	134	UCCUGUGUUUCCUUUGAUGCGUGG	: ::. :: ::::::::::::::	ACUCGUCUCCAAGGAAACACAGGA	Cleavage	gene=Evolinc_SR_gID_034918	1
ath-miR837-3p	Evolinc_SR_tID_00006543	2.5	-1	1	21	53	73	AAACGAACAAAAAACUGAUGG	.::.:::::::::::. :::	GUAUUAGUUUUUUGUUUAUUU	Cleavage	gene=Evolinc_SR_gID_006129	1
ath-miR837-3p	Evolinc_SR_tID_00031774	2.5	-1	1	21	625	645	AAACGAACAAAAAACUGAUGG	::.: :::::::::::::	UAAUUACAUUUUUGUUCGUUU	Cleavage	gene=Evolinc_SR_gID_030295	1
ath-miR837-5p	Evolinc_SR_tID_00012869	2.5	-1	1	21	99	119	AUCAGUUUCUUGUUCGUUUCA	:.:::::::::::::::	AUGUAUGAACAAGAAACUGAU	Cleavage	gene=Evolinc_SR_gID_012191	1
ath-miR837-5p	Evolinc_SR_tID_00022387	2.5	-1	1	21	174	194	AUCAGUUUCUUGUUCGUUUCA	: .::::.::.:::.:.::::	UCGAACGGACGAGAGAUUGAU	Cleavage	gene=Evolinc_SR_gID_021279	1
ath-miR837-5p	Evolinc_SR_tID_00027067	2.5	-1	1	21	134	154	AUCAGUUUCUUGUUCGUUUCA	:::::.::::::: .::::	ACAAACGGACAAGAACUUGAU	Cleavage	gene=Evolinc_SR_gID_025812	1
ath-miR837-5p	Evolinc_SR_tID_00022599	2.5	-1	1	21	53	73	AUCAGUUUCUUGUUCGUUUCA	:.: :::..::::::::::	CAAGAAGAAUGAGAAACUGAU	Cleavage	gene=Evolinc_SR_gID_021478	1
ath-miR838	Evolinc_SR_tID_00018374	2.5	-1	1	21	89	109	UUUUCUUCUACUUCUUGCACA	: : ..:::::::::::::.:	UCUUUGAGAAGUAGAAGAAGA	Cleavage	gene=Evolinc_SR_gID_017468	2
ath-miR838	Evolinc_SR_tID_00009126	2.5	-1	1	21	43	63	UUUUCUUCUACUUCUUGCACA	: : :::::::::::::::.	UCUCCAAGAAGUAGAAGAAGC	Cleavage	gene=Evolinc_SR_gID_008590	1
ath-miR838	Evolinc_SR_tID_00032060	2.5	-1	1	21	830	850	UUUUCUUCUACUUCUUGCACA	:.:: :::::::::::::	AAAGUAAAAAGUAGAAGAAAA	Cleavage	gene=Evolinc_SR_gID_030559	1
ath-miR838	Evolinc_SR_tID_00026608	2.5	-1	1	21	80	100	UUUUCUUCUACUUCUUGCACA	: ::::: ::: :::::::::	UUUGCAAUAAGAAGAAGAAAA	Translation	gene=Evolinc_SR_gID_025385	1
ath-miR840-3p	Evolinc_SR_tID_00012109	2.5	-1	1	21	268	288	UUGUUUAGGUCCCUUAGUUUC	: ::. ::::::::::::::	GCAAUAAAGGGACCUAAACAC	Cleavage	gene=Evolinc_SR_gID_011452	1
ath-miR841a-5p	Evolinc_LR_tID_00003140	2.5	-1	1	21	401	421	UACGAGCCACUUGAAACUGAA	::::::::.::: .:::::	CACAGUUUCAGGUGCUUCGUA	Cleavage	gene=Evolinc_LR_gID_002619	1
ath-miR845b	Evolinc_SR_tID_00001769	2.5	-1	1	22	1465	1486	UCGCUCUGAUACCAAAUUGAUG	::::::::::::::::::	UUUCAAUUUGGUAUCAGAGCCC	Cleavage	gene=Evolinc_SR_gID_001647	1
ath-miR847	Evolinc_SR_tID_00008326	2.5	-1	1	21	72	92	UCACUCCUCUUCUUCUUGAUG	:::.:.:::::::: ::::::	CAUUAGGAAGAAGACGAGUGA	Cleavage	gene=Evolinc_SR_gID_007826	1
ath-miR847	Evolinc_SR_tID_00021370	2.5	-1	1	21	294	314	UCACUCCUCUUCUUCUUGAUG	.:: ::::.:.::.:::::::	UAUAAAGAGGGAGGGGAGUGA	Cleavage	gene=Evolinc_SR_gID_020322	1
ath-miR847	Evolinc_SR_tID_00037348	2.5	-1	1	21	234	254	UCACUCCUCUUCUUCUUGAUG	.:: :::: :::::::::::	GGUCUAGAACAAGAGGAGUGA	Cleavage	gene=Evolinc_SR_gID_035526	1
ath-miR849	Evolinc_LR_tID_00001837	2.5	-1	1	21	124	144	UAACUAAACAUUGGUGUAGUA	:::::.:.: :::::::::::	UACUAUAUCUAUGUUUAGUUA	Cleavage	gene=Evolinc_LR_gID_001507	1
ath-miR854a	Evolinc_SR_tID_00012036	2.5	-1	1	21	533	553	GAUGAGGAUAGGGAGGAGGAG	::::::.:::::: :.:::::	CUCCUCUUCCCUAGCUUCAUC	Cleavage		1
ath-miR854a	Evolinc_SR_tID_00017160	2.5	-1	1	21	68	88	GAUGAGGAUAGGGAGGAGGAG	::::.:::.:: ::::::::	AUCCUUCUCUCUCUCCUCAUC	Cleavage	gene=Evolinc_SR_gID_016292	1
ath-miR854a	Evolinc_SR_tID_00030995	2.5	-1	1	21	47	67	GAUGAGGAUAGGGAGGAGGAG	:.:::::.:: ::::::::	UCCUUCCUCUCUCUCCUCAUC	Cleavage	gene=Evolinc_SR_gID_029579	2
ath-miR854b	Evolinc_SR_tID_00012036	2.5	-1	1	21	533	553	GAUGAGGAUAGGGAGGAGGAG	::::::.:::::: :.:::::	CUCCUCUUCCCUAGCUUCAUC	Cleavage		1
ath-miR854b	Evolinc_SR_tID_00017160	2.5	-1	1	21	68	88	GAUGAGGAUAGGGAGGAGGAG	::::.:::.:: ::::::::	AUCCUUCUCUCUCUCCUCAUC	Cleavage	gene=Evolinc_SR_gID_016292	1
ath-miR854b	Evolinc_SR_tID_00030995	2.5	-1	1	21	47	67	GAUGAGGAUAGGGAGGAGGAG	:.:::::.:: ::::::::	UCCUUCCUCUCUCUCCUCAUC	Cleavage	gene=Evolinc_SR_gID_029579	2
ath-miR854c	Evolinc_SR_tID_00012036	2.5	-1	1	21	533	553	GAUGAGGAUAGGGAGGAGGAG	::::::.:::::: :.:::::	CUCCUCUUCCCUAGCUUCAUC	Cleavage		1
ath-miR854c	Evolinc_SR_tID_00017160	2.5	-1	1	21	68	88	GAUGAGGAUAGGGAGGAGGAG	::::.:::.:: ::::::::	AUCCUUCUCUCUCUCCUCAUC	Cleavage	gene=Evolinc_SR_gID_016292	1
ath-miR854c	Evolinc_SR_tID_00030995	2.5	-1	1	21	47	67	GAUGAGGAUAGGGAGGAGGAG	:.:::::.:: ::::::::	UCCUUCCUCUCUCUCCUCAUC	Cleavage	gene=Evolinc_SR_gID_029579	2
ath-miR854d	Evolinc_SR_tID_00012036	2.5	-1	1	21	533	553	GAUGAGGAUAGGGAGGAGGAG	::::::.:::::: :.:::::	CUCCUCUUCCCUAGCUUCAUC	Cleavage		1
ath-miR854d	Evolinc_SR_tID_00017160	2.5	-1	1	21	68	88	GAUGAGGAUAGGGAGGAGGAG	::::.:::.:: ::::::::	AUCCUUCUCUCUCUCCUCAUC	Cleavage	gene=Evolinc_SR_gID_016292	1
ath-miR854d	Evolinc_SR_tID_00030995	2.5	-1	1	21	47	67	GAUGAGGAUAGGGAGGAGGAG	:.:::::.:: ::::::::	UCCUUCCUCUCUCUCCUCAUC	Cleavage	gene=Evolinc_SR_gID_029579	2
ath-miR854e	Evolinc_SR_tID_00012036	2.5	-1	1	21	533	553	GAUGAGGAUAGGGAGGAGGAG	::::::.:::::: :.:::::	CUCCUCUUCCCUAGCUUCAUC	Cleavage		1
ath-miR854e	Evolinc_SR_tID_00017160	2.5	-1	1	21	68	88	GAUGAGGAUAGGGAGGAGGAG	::::.:::.:: ::::::::	AUCCUUCUCUCUCUCCUCAUC	Cleavage	gene=Evolinc_SR_gID_016292	1
ath-miR854e	Evolinc_SR_tID_00030995	2.5	-1	1	21	47	67	GAUGAGGAUAGGGAGGAGGAG	:.:::::.:: ::::::::	UCCUUCCUCUCUCUCCUCAUC	Cleavage	gene=Evolinc_SR_gID_029579	2
ath-miR857	Evolinc_SR_tID_00019965	2.5	-1	1	21	59	79	UUUUGUAUGUUGAAGGUGUAU	::::: :::::::: ::::	GAACACCGUCAACAUAGAAAA	Cleavage	gene=Evolinc_SR_gID_018999	1
ath-miR862-3p	Evolinc_SR_tID_00007878	2.5	-1	1	21	831	851	AUAUGCUGGAUCUACUUGAAG	:: :.:::::::..::::::	AUUGAGGUAGAUCUGGCAUAU	Cleavage	gene=Evolinc_SR_gID_007405	1
ath-miR865-3p	Evolinc_SR_tID_00008286	2.5	-1	1	21	68	88	UUUUUCCUCAAAUUUAUCCAA	::: :::::::::::.::::	UUGAUUAAAUUUGAGGGAAAA	Cleavage	gene=Evolinc_SR_gID_007789	1
ath-miR865-3p	Evolinc_SR_tID_00010194	2.5	-1	1	21	95	115	UUUUUCCUCAAAUUUAUCCAA	:: : ::::::::::::.::	AUGAAGAAAUUUGAGGAAGAA	Cleavage	gene=Evolinc_SR_gID_009623	1
ath-miR865-5p	Evolinc_SR_tID_00022373	2.5	-1	1	21	422	442	AUGAAUUUGGAUCUAAUUGAG	::::::.:::::: .:::::	AUCAAUUGGAUCCAUGUUCAU	Cleavage	gene=Evolinc_SR_gID_021265	1
ath-miR867	Evolinc_SR_tID_00007878	2.5	-1	1	21	645	665	UUGAACAUGGUUUAUUAGGAA	.:::. :::.:::::::::	CCUCUAGCAAAUCAUGUUCAA	Cleavage	gene=Evolinc_SR_gID_007405	1
ath-miR868-5p	Evolinc_SR_tID_00017390	2.5	-1	1	21	1233	1253	UCAUGUCGUAAUAGUAGUCAC	:::..::::.::::::::	ACCACUGUUAUUGCGACAUGA	Cleavage	gene=Evolinc_SR_gID_016515	1
ath-miR870-5p	Evolinc_SR_tID_00007910	2.5	-1	1	21	143	163	AAGAACAUCAAAUUAGAAUGU	.:::.:::::: :::::.::	UUAUUUUAAUUUCAUGUUUUU	Cleavage	gene=Evolinc_SR_gID_007436	1
ath-miR870-5p	Evolinc_SR_tID_00031073	2.5	-1	1	21	48	68	AAGAACAUCAAAUUAGAAUGU	:: ::::::::::: :::::	UCAAUCUAAUUUGAUUUUCUU	Cleavage	gene=Evolinc_SR_gID_029648	1
ath-miR870-5p	Evolinc_SR_tID_00003798	2.5	-1	1	21	534	554	AAGAACAUCAAAUUAGAAUGU	:::::.:::::. ::::::	CAAUUCUGAUUUGGCGUUCUU	Cleavage	gene=Evolinc_SR_gID_003555	1

## Sheet: Brassica
psRNA Predict output
miRNA_Acc.	Target_Acc.	Expectation	UPE$	miRNA_start	miRNA_end	Target_start	Target_end	miRNA_aligned_fragment	alignment	Target_aligned_fragment	Inhibition	Target_Desc.	Multiplicity
ath-miR156a-5p	Evolinc_SR_tID_00017005	0	-1	1	20	5229	5248	UGACAGAAGAGAGUGAGCAC	::::::::::::::::::::	GUGCUCACUCUCUUCUGUCA	Cleavage	gene=Evolinc_SR_gID_014925	1			Unique lincRNAs	2741
ath-miR156b-5p	Evolinc_SR_tID_00017005	0	-1	1	20	5229	5248	UGACAGAAGAGAGUGAGCAC	::::::::::::::::::::	GUGCUCACUCUCUUCUGUCA	Cleavage	gene=Evolinc_SR_gID_014925	1			Unique miRNAs	379
ath-miR156c-5p	Evolinc_SR_tID_00017005	0	-1	1	20	5229	5248	UGACAGAAGAGAGUGAGCAC	::::::::::::::::::::	GUGCUCACUCUCUUCUGUCA	Cleavage	gene=Evolinc_SR_gID_014925	1
ath-miR156d-5p	Evolinc_SR_tID_00017005	0	-1	1	20	5229	5248	UGACAGAAGAGAGUGAGCAC	::::::::::::::::::::	GUGCUCACUCUCUUCUGUCA	Cleavage	gene=Evolinc_SR_gID_014925	1
ath-miR156e	Evolinc_SR_tID_00017005	0	-1	1	20	5229	5248	UGACAGAAGAGAGUGAGCAC	::::::::::::::::::::	GUGCUCACUCUCUUCUGUCA	Cleavage	gene=Evolinc_SR_gID_014925	1
ath-miR156f-5p	Evolinc_SR_tID_00017005	0	-1	1	20	5229	5248	UGACAGAAGAGAGUGAGCAC	::::::::::::::::::::	GUGCUCACUCUCUUCUGUCA	Cleavage	gene=Evolinc_SR_gID_014925	1
ath-miR156h	Evolinc_SR_tID_00026624	0	-1	1	20	2371	2390	UGACAGAAGAAAGAGAGCAC	::::::::::::::::::::	GUGCUCUCUUUCUUCUGUCA	Cleavage	gene=Evolinc_SR_gID_023012	1
ath-miR167a-3p	Evolinc_SR_tID_00054150	0	-1	1	21	1555	1575	GAUCAUGUUCGCAGUUUCACC	:::::::::::::::::::::	GGUGAAACUGCGAACAUGAUC	Cleavage	gene=Evolinc_SR_gID_046580	1
ath-miR167a-5p	Evolinc_SR_tID_00054150	0	-1	1	21	1625	1645	UGAAGCUGCCAGCAUGAUCUA	:::::::::::::::::::::	UAGAUCAUGCUGGCAGCUUCA	Cleavage	gene=Evolinc_SR_gID_046580	1
ath-miR167a-5p	Evolinc_SR_tID_00079109	0	-1	1	21	147	167	UGAAGCUGCCAGCAUGAUCUA	::::::::::::::::::::	CAGAUCAUGCUGGCAGCUUCA	Cleavage	gene=Evolinc_SR_gID_067765	1
ath-miR167b	Evolinc_SR_tID_00054150	0	-1	1	21	1625	1645	UGAAGCUGCCAGCAUGAUCUA	:::::::::::::::::::::	UAGAUCAUGCUGGCAGCUUCA	Cleavage	gene=Evolinc_SR_gID_046580	1
ath-miR167b	Evolinc_SR_tID_00079109	0	-1	1	21	147	167	UGAAGCUGCCAGCAUGAUCUA	::::::::::::::::::::	CAGAUCAUGCUGGCAGCUUCA	Cleavage	gene=Evolinc_SR_gID_067765	1
ath-miR167c-5p	Evolinc_SR_tID_00005549	0	-1	1	21	800	820	UAAGCUGCCAGCAUGAUCUUG	:::::::::::::::::::::	CAAGAUCAUGCUGGCAGCUUA	Cleavage	gene=Evolinc_SR_gID_005028	1
ath-miR167d	Evolinc_SR_tID_00079109	0	-1	1	22	146	167	UGAAGCUGCCAGCAUGAUCUGG	::::::::::::::::::::::	CCAGAUCAUGCUGGCAGCUUCA	Cleavage	gene=Evolinc_SR_gID_067765	1
ath-miR167d	Evolinc_SR_tID_00054150	0	-1	1	22	1624	1645	UGAAGCUGCCAGCAUGAUCUGG	..::::::::::::::::::::	UUAGAUCAUGCUGGCAGCUUCA	Cleavage	gene=Evolinc_SR_gID_046580	1
ath-miR169a-5p	Evolinc_SR_tID_00003925	0	-1	1	21	608	628	CAGCCAAGGAUGACUUGCCGA	:::::::::::::::::::::	UCGGCAAGUCAUCCUUGGCUG	Cleavage	gene=Evolinc_SR_gID_003637	1
ath-miR169b-5p	Evolinc_SR_tID_00003925	0	-1	1	21	608	628	CAGCCAAGGAUGACUUGCCGG	.::::::::::::::::::::	UCGGCAAGUCAUCCUUGGCUG	Cleavage	gene=Evolinc_SR_gID_003637	1
ath-miR169c	Evolinc_SR_tID_00003925	0	-1	1	21	608	628	CAGCCAAGGAUGACUUGCCGG	.::::::::::::::::::::	UCGGCAAGUCAUCCUUGGCUG	Cleavage	gene=Evolinc_SR_gID_003637	1
ath-miR172a	Evolinc_SR_tID_00033003	0	-1	1	21	4305	4325	AGAAUCUUGAUGAUGCUGCAU	:::::::::::::::::::::	AUGCAGCAUCAUCAAGAUUCU	Cleavage	gene=Evolinc_SR_gID_028849	1
ath-miR172a	Evolinc_SR_tID_00033002	0	-1	1	21	4928	4948	AGAAUCUUGAUGAUGCUGCAU	:::::::::::::::::::::	AUGCAGCAUCAUCAAGAUUCU	Cleavage	gene=Evolinc_SR_gID_028849	1
ath-miR172a	Evolinc_SR_tID_00044865	0	-1	1	21	1804	1824	AGAAUCUUGAUGAUGCUGCAU	::::::::::::::::::::	CUGCAGCAUCAUCAAGAUUCU	Cleavage	gene=Evolinc_SR_gID_038454	1
ath-miR172b-3p	Evolinc_SR_tID_00033003	0	-1	1	21	4305	4325	AGAAUCUUGAUGAUGCUGCAU	:::::::::::::::::::::	AUGCAGCAUCAUCAAGAUUCU	Cleavage	gene=Evolinc_SR_gID_028849	1
ath-miR172b-3p	Evolinc_SR_tID_00033002	0	-1	1	21	4928	4948	AGAAUCUUGAUGAUGCUGCAU	:::::::::::::::::::::	AUGCAGCAUCAUCAAGAUUCU	Cleavage	gene=Evolinc_SR_gID_028849	1
ath-miR172b-3p	Evolinc_SR_tID_00044865	0	-1	1	21	1804	1824	AGAAUCUUGAUGAUGCUGCAU	::::::::::::::::::::	CUGCAGCAUCAUCAAGAUUCU	Cleavage	gene=Evolinc_SR_gID_038454	1
ath-miR172c	Evolinc_SR_tID_00044865	0	-1	1	21	1804	1824	AGAAUCUUGAUGAUGCUGCAG	:::::::::::::::::::::	CUGCAGCAUCAUCAAGAUUCU	Cleavage	gene=Evolinc_SR_gID_038454	1
ath-miR172c	Evolinc_SR_tID_00033002	0	-1	1	21	4928	4948	AGAAUCUUGAUGAUGCUGCAG	::::::::::::::::::::	AUGCAGCAUCAUCAAGAUUCU	Cleavage	gene=Evolinc_SR_gID_028849	1
ath-miR172c	Evolinc_SR_tID_00033003	0	-1	1	21	4305	4325	AGAAUCUUGAUGAUGCUGCAG	::::::::::::::::::::	AUGCAGCAUCAUCAAGAUUCU	Cleavage	gene=Evolinc_SR_gID_028849	1
ath-miR172d-3p	Evolinc_SR_tID_00044865	0	-1	1	21	1804	1824	AGAAUCUUGAUGAUGCUGCAG	:::::::::::::::::::::	CUGCAGCAUCAUCAAGAUUCU	Cleavage	gene=Evolinc_SR_gID_038454	1
ath-miR172d-3p	Evolinc_SR_tID_00033002	0	-1	1	21	4928	4948	AGAAUCUUGAUGAUGCUGCAG	::::::::::::::::::::	AUGCAGCAUCAUCAAGAUUCU	Cleavage	gene=Evolinc_SR_gID_028849	1
ath-miR172d-3p	Evolinc_SR_tID_00033003	0	-1	1	21	4305	4325	AGAAUCUUGAUGAUGCUGCAG	::::::::::::::::::::	AUGCAGCAUCAUCAAGAUUCU	Cleavage	gene=Evolinc_SR_gID_028849	1
ath-miR391-3p	Evolinc_SR_tID_00080124	0	-1	1	21	776	796	ACGGUAUCUCUCCUACGUAGC	:::::::::::::::::::::	GCUACGUAGGAGAGAUACCGU	Cleavage	gene=Evolinc_SR_gID_068426	1
ath-miR391-5p	Evolinc_SR_tID_00080124	0	-1	1	21	828	848	UUCGCAGGAGAGAUAGCGCCA	:::::::::::::::::::::	UGGCGCUAUCUCUCCUGCGAA	Cleavage	gene=Evolinc_SR_gID_068426	1
ath-miR394a	Evolinc_SR_tID_00027068	0	-1	1	20	1309	1328	UUGGCAUUCUGUCCACCUCC	::::::::::::::::::::	GGAGGUGGACAGAAUGCCAA	Cleavage	gene=Evolinc_SR_gID_023293	1
ath-miR394b-3p	Evolinc_SR_tID_00027068	0	-1	1	21	1251	1271	AGGUGGGCAUACUGCCAAUAG	:::::::::::::::::::::	CUAUUGGCAGUAUGCCCACCU	Cleavage	gene=Evolinc_SR_gID_023293	1
ath-miR394b-5p	Evolinc_SR_tID_00027068	0	-1	1	20	1309	1328	UUGGCAUUCUGUCCACCUCC	::::::::::::::::::::	GGAGGUGGACAGAAUGCCAA	Cleavage	gene=Evolinc_SR_gID_023293	1
ath-miR395a	Evolinc_SR_tID_00064274	0	-1	1	21	2571	2591	CUGAAGUGUUUGGGGGAACUC	:::::::::::::::::::::	GAGUUCCCCCAAACACUUCAG	Cleavage	gene=Evolinc_SR_gID_055308	1
ath-miR395a	Evolinc_SR_tID_00029718	0	-1	1	21	875	895	CUGAAGUGUUUGGGGGAACUC	:::::::::::::::::::::	GAGUUCCCCCAAACACUUCAG	Cleavage	gene=Evolinc_SR_gID_025582	1
ath-miR395a	Evolinc_LR_tID_00002234	0	-1	1	21	565	585	CUGAAGUGUUUGGGGGAACUC	:::::::::::::::::::::	GAGUUCCCCCAAACACUUCAG	Cleavage	gene=Evolinc_LR_gID_001798	1
ath-miR395d	Evolinc_SR_tID_00064274	0	-1	1	21	2571	2591	CUGAAGUGUUUGGGGGAACUC	:::::::::::::::::::::	GAGUUCCCCCAAACACUUCAG	Cleavage	gene=Evolinc_SR_gID_055308	1
ath-miR395d	Evolinc_SR_tID_00029718	0	-1	1	21	875	895	CUGAAGUGUUUGGGGGAACUC	:::::::::::::::::::::	GAGUUCCCCCAAACACUUCAG	Cleavage	gene=Evolinc_SR_gID_025582	1
ath-miR395d	Evolinc_LR_tID_00002234	0	-1	1	21	565	585	CUGAAGUGUUUGGGGGAACUC	:::::::::::::::::::::	GAGUUCCCCCAAACACUUCAG	Cleavage	gene=Evolinc_LR_gID_001798	1
ath-miR395e	Evolinc_SR_tID_00064274	0	-1	1	21	2571	2591	CUGAAGUGUUUGGGGGAACUC	:::::::::::::::::::::	GAGUUCCCCCAAACACUUCAG	Cleavage	gene=Evolinc_SR_gID_055308	1
ath-miR395e	Evolinc_SR_tID_00029718	0	-1	1	21	875	895	CUGAAGUGUUUGGGGGAACUC	:::::::::::::::::::::	GAGUUCCCCCAAACACUUCAG	Cleavage	gene=Evolinc_SR_gID_025582	1
ath-miR395e	Evolinc_LR_tID_00002234	0	-1	1	21	565	585	CUGAAGUGUUUGGGGGAACUC	:::::::::::::::::::::	GAGUUCCCCCAAACACUUCAG	Cleavage	gene=Evolinc_LR_gID_001798	1
ath-miR396a-3p	Evolinc_SR_tID_00077924	0	-1	1	21	2897	2917	GUUCAAUAAAGCUGUGGGAAG	:::::::::::::::::::::	CUUCCCACAGCUUUAUUGAAC	Cleavage	gene=Evolinc_SR_gID_067014	1
ath-miR396a-5p	Evolinc_SR_tID_00077924	0	-1	1	21	3010	3030	UUCCACAGCUUUCUUGAACUG	:::::::::::::::::::::	CAGUUCAAGAAAGCUGUGGAA	Cleavage	gene=Evolinc_SR_gID_067014	1
ath-miR396b-5p	Evolinc_SR_tID_00077924	0	-1	1	21	3010	3030	UUCCACAGCUUUCUUGAACUU	::::::::::::::::::::	CAGUUCAAGAAAGCUGUGGAA	Cleavage	gene=Evolinc_SR_gID_067014	1
ath-miR397a	Evolinc_SR_tID_00091287	0	-1	1	21	765	785	UCAUUGAGUGCAGCGUUGAUG	:::::::::::::::::::::	CAUCAACGCUGCACUCAAUGA	Cleavage	gene=Evolinc_SR_gID_078123	1
ath-miR399a	Evolinc_SR_tID_00081772	0	-1	1	21	2695	2715	UGCCAAAGGAGAUUUGCCCUG	:::::::::::::::::::::	CAGGGCAAAUCUCCUUUGGCA	Cleavage	gene=Evolinc_SR_gID_069508	1
ath-miR399a	Evolinc_SR_tID_00044047	0	-1	1	21	534	554	UGCCAAAGGAGAUUUGCCCUG	:::::::::::::::::::	UUGGGCAAAUCUCCUUUGGCA	Cleavage	gene=Evolinc_SR_gID_037723	5
ath-miR399b	Evolinc_SR_tID_00080391	0	-1	1	21	1791	1811	UGCCAAAGGAGAGUUGCCCUG	:::::::::::::::::::::	CAGGGCAACUCUCCUUUGGCA	Cleavage	gene=Evolinc_SR_gID_068599	1
ath-miR399b	Evolinc_LR_tID_00002882	0	-1	1	21	1689	1709	UGCCAAAGGAGAGUUGCCCUG	:::::::::::::::::::::	CAGGGCAACUCUCCUUUGGCA	Cleavage		1
ath-miR399c-3p	Evolinc_SR_tID_00080391	0	-1	1	21	1791	1811	UGCCAAAGGAGAGUUGCCCUG	:::::::::::::::::::::	CAGGGCAACUCUCCUUUGGCA	Cleavage	gene=Evolinc_SR_gID_068599	1
ath-miR399c-3p	Evolinc_LR_tID_00002882	0	-1	1	21	1689	1709	UGCCAAAGGAGAGUUGCCCUG	:::::::::::::::::::::	CAGGGCAACUCUCCUUUGGCA	Cleavage		1
ath-miR399c-5p	Evolinc_SR_tID_00080391	0	-1	1	21	1870	1890	GGGCAUCUUUCUAUUGGCAGG	: :::::::::::::::::::	CGUGCCAAUAGAAAGAUGCCC	Cleavage	gene=Evolinc_SR_gID_068599	1
ath-miR399d	Evolinc_SR_tID_00044047	0	-1	1	21	534	554	UGCCAAAGGAGAUUUGCCCCG	:::::::::::::::::::	UUGGGCAAAUCUCCUUUGGCA	Cleavage	gene=Evolinc_SR_gID_037723	5
ath-miR399d	Evolinc_SR_tID_00081772	0	-1	1	21	2695	2715	UGCCAAAGGAGAUUUGCCCCG	: :::::::::::::::::::	CAGGGCAAAUCUCCUUUGGCA	Cleavage	gene=Evolinc_SR_gID_069508	1
ath-miR399f	Evolinc_SR_tID_00044047	0	-1	1	21	534	554	UGCCAAAGGAGAUUUGCCCGG	..:::::::::::::::::::	UUGGGCAAAUCUCCUUUGGCA	Cleavage	gene=Evolinc_SR_gID_037723	5
ath-miR399f	Evolinc_SR_tID_00081772	0	-1	1	21	2695	2715	UGCCAAAGGAGAUUUGCCCGG	: :::::::::::::::::::	CAGGGCAAAUCUCCUUUGGCA	Cleavage	gene=Evolinc_SR_gID_069508	1
ath-miR5021	Evolinc_SR_tID_00094366	0	-1	1	20	846	865	UGAGAAGAAGAAGAAGAAAA	:::::::::::::::::::	CUUUCUUCUUCUUCUUCUCA	Cleavage	gene=Evolinc_SR_gID_081068	1
ath-miR5658	Evolinc_SR_tID_00018161	0	-1	1	21	300	320	AUGAUGAUGAUGAUGAUGAAA	:::::::::::::::::::::	UUUCAUCAUCAUCAUCAUCAU	Cleavage	gene=Evolinc_SR_gID_015674	1
ath-miR5658	Evolinc_SR_tID_00041209	0	-1	1	21	94	114	AUGAUGAUGAUGAUGAUGAAA	::::::::::::::::::::	CUUCAUCAUCAUCAUCAUCAU	Cleavage	gene=Evolinc_SR_gID_035706	1
ath-miR5658	Evolinc_SR_tID_00064064	0	-1	1	21	121	141	AUGAUGAUGAUGAUGAUGAAA	::::::::::::::::::::	CUUCAUCAUCAUCAUCAUCAU	Cleavage	gene=Evolinc_SR_gID_055177	2
ath-miR5658	Evolinc_SR_tID_00093935	0	-1	1	21	355	375	AUGAUGAUGAUGAUGAUGAAA	::::::::::::::::::::	GUUCAUCAUCAUCAUCAUCAU	Cleavage	gene=Evolinc_SR_gID_080637	1
ath-miR5658	Evolinc_SR_tID_00066203	0	-1	1	21	332	352	AUGAUGAUGAUGAUGAUGAAA	::::::::::::::::::::	AUUCAUCAUCAUCAUCAUCAU	Cleavage	gene=Evolinc_SR_gID_056555	1
ath-miR5658	Evolinc_SR_tID_00001167	0	-1	1	21	138	158	AUGAUGAUGAUGAUGAUGAAA	::::::::::::::::::::	CUUCAUCAUCAUCAUCAUCAU	Cleavage	gene=Evolinc_SR_gID_001060	1
ath-miR5658	Evolinc_SR_tID_00088511	0	-1	1	21	476	496	AUGAUGAUGAUGAUGAUGAAA	::::::::::::::::::::	CUUCAUCAUCAUCAUCAUCAU	Cleavage	gene=Evolinc_SR_gID_075970	5
ath-miR5658	Evolinc_SR_tID_00048177	0	-1	1	21	2	22	AUGAUGAUGAUGAUGAUGAAA	::::::::::::::::::::	CUUCAUCAUCAUCAUCAUCAU	Cleavage	gene=Evolinc_SR_gID_041664	2
ath-miR5658	Evolinc_SR_tID_00017539	0	-1	1	21	2716	2736	AUGAUGAUGAUGAUGAUGAAA	::::::::::::::::::::	CUUCAUCAUCAUCAUCAUCAU	Cleavage	gene=Evolinc_SR_gID_015276	1
ath-miR5658	Evolinc_SR_tID_00049484	0	-1	1	21	464	484	AUGAUGAUGAUGAUGAUGAAA	: :::::::::::::::::::	UCUCAUCAUCAUCAUCAUCAU	Cleavage	gene=Evolinc_SR_gID_042497	1
ath-miR5658	Evolinc_SR_tID_00035348	0	-1	1	21	259	279	AUGAUGAUGAUGAUGAUGAAA	: :::::::::::::::::::	UGUCAUCAUCAUCAUCAUCAU	Cleavage	gene=Evolinc_SR_gID_030443	2
ath-miR5658	Evolinc_SR_tID_00088565	0	-1	1	21	306	326	AUGAUGAUGAUGAUGAUGAAA	: :::::::::::::::::::	UGUCAUCAUCAUCAUCAUCAU	Cleavage	gene=Evolinc_SR_gID_076024	1
ath-miR5658	Evolinc_SR_tID_00035087	0	-1	1	21	1899	1919	AUGAUGAUGAUGAUGAUGAAA	: :::::::::::::::::::	UGUCAUCAUCAUCAUCAUCAU	Cleavage	gene=Evolinc_SR_gID_030249	1
ath-miR5658	Evolinc_SR_tID_00049783	0	-1	1	21	196	216	AUGAUGAUGAUGAUGAUGAAA	:::::::::::::::::::	AAUCAUCAUCAUCAUCAUCAU	Cleavage	gene=Evolinc_SR_gID_042692	1
ath-miR5658	Evolinc_SR_tID_00090069	0	-1	1	21	1502	1522	AUGAUGAUGAUGAUGAUGAAA	: :::::::::::::::::::	UCUCAUCAUCAUCAUCAUCAU	Cleavage	gene=Evolinc_SR_gID_077343	1
ath-miR5658	Evolinc_SR_tID_00031426	0	-1	1	21	1832	1852	AUGAUGAUGAUGAUGAUGAAA	: :::::::::::::::::::	UAUCAUCAUCAUCAUCAUCAU	Cleavage	gene=Evolinc_SR_gID_027288	2
ath-miR5658	Evolinc_SR_tID_00031148	0	-1	1	21	77	97	AUGAUGAUGAUGAUGAUGAAA	:::::::::::::::::::	CAUCAUCAUCAUCAUCAUCAU	Cleavage	gene=Evolinc_SR_gID_027010	3
ath-miR5658	Evolinc_SR_tID_00054390	0	-1	1	21	91	111	AUGAUGAUGAUGAUGAUGAAA	:::::::::::::::::::	AAUCAUCAUCAUCAUCAUCAU	Cleavage	gene=Evolinc_SR_gID_046820	2
ath-miR5658	Evolinc_SR_tID_00088120	0	-1	1	21	580	600	AUGAUGAUGAUGAUGAUGAAA	:::::::::::::::::::	CAUCAUCAUCAUCAUCAUCAU	Cleavage	gene=Evolinc_SR_gID_075579	1
ath-miR5658	Evolinc_SR_tID_00035086	0	-1	1	21	3253	3273	AUGAUGAUGAUGAUGAUGAAA	: :::::::::::::::::::	UGUCAUCAUCAUCAUCAUCAU	Cleavage	gene=Evolinc_SR_gID_030249	1
ath-miR5658	Evolinc_SR_tID_00091540	0	-1	1	21	560	580	AUGAUGAUGAUGAUGAUGAAA	:::::::::::::::::::	AAUCAUCAUCAUCAUCAUCAU	Cleavage	gene=Evolinc_SR_gID_078299	1
ath-miR5658	Evolinc_SR_tID_00075788	0	-1	1	21	782	802	AUGAUGAUGAUGAUGAUGAAA	:::::::::::::::::::	CAUCAUCAUCAUCAUCAUCAU	Cleavage	gene=Evolinc_SR_gID_064953	5
ath-miR5658	Evolinc_SR_tID_00075788	0	-1	1	21	803	823	AUGAUGAUGAUGAUGAUGAAA	:::::::::::::::::::	CAUCAUCAUCAUCAUCAUCAU	Cleavage	gene=Evolinc_SR_gID_064953	5
ath-miR5658	Evolinc_SR_tID_00075788	0	-1	1	21	824	844	AUGAUGAUGAUGAUGAUGAAA	:::::::::::::::::::	CAUCAUCAUCAUCAUCAUCAU	Cleavage	gene=Evolinc_SR_gID_064953	5
ath-miR5658	Evolinc_SR_tID_00075788	0	-1	1	21	845	865	AUGAUGAUGAUGAUGAUGAAA	:::::::::::::::::::	CAUCAUCAUCAUCAUCAUCAU	Cleavage	gene=Evolinc_SR_gID_064953	5
ath-miR5658	Evolinc_SR_tID_00075788	0	-1	1	21	866	886	AUGAUGAUGAUGAUGAUGAAA	:::::::::::::::::::	CAUCAUCAUCAUCAUCAUCAU	Cleavage	gene=Evolinc_SR_gID_064953	5
ath-miR5658	Evolinc_SR_tID_00032003	0	-1	1	21	511	531	AUGAUGAUGAUGAUGAUGAAA	:::::::::::::::::::	CAUCAUCAUCAUCAUCAUCAU	Cleavage	gene=Evolinc_SR_gID_027865	2
ath-miR5658	Evolinc_SR_tID_00008542	0	-1	1	21	233	253	AUGAUGAUGAUGAUGAUGAAA	:::::::::::::::::::	AAUCAUCAUCAUCAUCAUCAU	Cleavage	gene=Evolinc_SR_gID_007659	1
ath-miR5658	Evolinc_SR_tID_00072209	0	-1	1	21	1319	1339	AUGAUGAUGAUGAUGAUGAAA	:::::::::::::::::::	AAUCAUCAUCAUCAUCAUCAU	Cleavage	gene=Evolinc_SR_gID_061880	1
ath-miR5658	Evolinc_SR_tID_00050199	0	-1	1	21	153	173	AUGAUGAUGAUGAUGAUGAAA	:::::::::::::::::::	CAUCAUCAUCAUCAUCAUCAU	Cleavage	gene=Evolinc_SR_gID_042973	1
ath-miR5658	Evolinc_SR_tID_00014313	0	-1	1	21	1742	1762	AUGAUGAUGAUGAUGAUGAAA	:::::::::::::::::::	CCUCAUCAUCAUCAUCAUCAU	Cleavage	gene=Evolinc_SR_gID_013059	1
ath-miR5658	Evolinc_SR_tID_00004964	0	-1	1	21	203	223	AUGAUGAUGAUGAUGAUGAAA	:::::::::::::::::::	CAUCAUCAUCAUCAUCAUCAU	Cleavage	gene=Evolinc_SR_gID_004477	2
ath-miR5658	Evolinc_SR_tID_00090860	0	-1	1	21	4027	4047	AUGAUGAUGAUGAUGAUGAAA	:::::::::::::::::::	AGUCAUCAUCAUCAUCAUCAU	Cleavage	gene=Evolinc_SR_gID_077858	1
ath-miR5658	Evolinc_SR_tID_00090861	0	-1	1	21	4275	4295	AUGAUGAUGAUGAUGAUGAAA	:::::::::::::::::::	AGUCAUCAUCAUCAUCAUCAU	Cleavage	gene=Evolinc_SR_gID_077858	1
ath-miR5658	Evolinc_SR_tID_00071471	0	-1	1	21	5718	5738	AUGAUGAUGAUGAUGAUGAAA	:::::::::::::::::::	CGUCAUCAUCAUCAUCAUCAU	Cleavage	gene=Evolinc_SR_gID_061362	1
ath-miR5658	Evolinc_SR_tID_00027672	0	-1	1	21	274	294	AUGAUGAUGAUGAUGAUGAAA	:::::::::::::::::::	AAUCAUCAUCAUCAUCAUCAU	Cleavage	gene=Evolinc_SR_gID_023667	1
ath-miR5658	Evolinc_SR_tID_00050634	0	-1	1	21	5106	5126	AUGAUGAUGAUGAUGAUGAAA	:::::::::::::::::::	CGUCAUCAUCAUCAUCAUCAU	Cleavage	gene=Evolinc_SR_gID_043221	1
ath-miR8174	Evolinc_SR_tID_00084939	0	-1	1	21	1008	1028	AUGUGUAUAGGGAAGCUAAUC	:::::::::::::::::::::	GAUUAGCUUCCCUAUACACAU	Cleavage	gene=Evolinc_SR_gID_072400	1
ath-miR8174	Evolinc_SR_tID_00027894	0	-1	1	21	1025	1045	AUGUGUAUAGGGAAGCUAAUC	: :::::::::::::::::::	GCUUAGCUUCCCUAUACACAU	Cleavage	gene=Evolinc_SR_gID_023817	1
ath-miR827	Evolinc_SR_tID_00079681	0	-1	1	21	1863	1883	UUAGAUGACCAUCAACAAACU	:::::::::::::::::::	UAUUUGUUGAUGGUCAUCUAA	Cleavage	gene=Evolinc_SR_gID_068134	1
ath-miR156i	Evolinc_SR_tID_00026624	0.5	-1	1	20	2371	2390	UGACAGAAGAGAGAGAGCAG	::::::::.::::::::::	GUGCUCUCUUUCUUCUGUCA	Cleavage	gene=Evolinc_SR_gID_023012	1
ath-miR156j	Evolinc_SR_tID_00026624	0.5	-1	1	20	2371	2390	UGACAGAAGAGAGAGAGCAC	:::::::::.::::::::::	GUGCUCUCUUUCUUCUGUCA	Cleavage	gene=Evolinc_SR_gID_023012	1
ath-miR161.2	Evolinc_SR_tID_00050423	0.5	-1	1	21	428	448	UCAAUGCAUUGAAAGUGACUA	::::::::::::::::.::::	UAGUCACUUUCAAUGCGUUGA	Cleavage	gene=Evolinc_SR_gID_043078	1
ath-miR167c-3p	Evolinc_SR_tID_00005549	0.5	-1	1	23	677	699	UAGGUCAUGCUGGUAGUUUCACC	::::::.::::::::::::::::	GGUGAAGCUACCAGCAUGACCUA	Cleavage	gene=Evolinc_SR_gID_005028	1
ath-miR169a-3p	Evolinc_SR_tID_00003925	0.5	-1	1	20	461	480	GGCAAGUUGUCCUUGGCUAC	:::::::::.:::::::::	AUAGCCAAGGGCAACUUGCC	Cleavage	gene=Evolinc_SR_gID_003637	1
ath-miR169h	Evolinc_SR_tID_00003925	0.5	-1	1	21	608	628	UAGCCAAGGAUGACUUGCCUG	::::::::::::::::::.	UCGGCAAGUCAUCCUUGGCUG	Cleavage	gene=Evolinc_SR_gID_003637	1
ath-miR169i	Evolinc_SR_tID_00003925	0.5	-1	1	21	608	628	UAGCCAAGGAUGACUUGCCUG	::::::::::::::::::.	UCGGCAAGUCAUCCUUGGCUG	Cleavage	gene=Evolinc_SR_gID_003637	1
ath-miR169j	Evolinc_SR_tID_00003925	0.5	-1	1	21	608	628	UAGCCAAGGAUGACUUGCCUG	::::::::::::::::::.	UCGGCAAGUCAUCCUUGGCUG	Cleavage	gene=Evolinc_SR_gID_003637	1
ath-miR169k	Evolinc_SR_tID_00003925	0.5	-1	1	21	608	628	UAGCCAAGGAUGACUUGCCUG	::::::::::::::::::.	UCGGCAAGUCAUCCUUGGCUG	Cleavage	gene=Evolinc_SR_gID_003637	1
ath-miR169l	Evolinc_SR_tID_00003925	0.5	-1	1	21	608	628	UAGCCAAGGAUGACUUGCCUG	::::::::::::::::::.	UCGGCAAGUCAUCCUUGGCUG	Cleavage	gene=Evolinc_SR_gID_003637	1
ath-miR169m	Evolinc_SR_tID_00003925	0.5	-1	1	21	608	628	UAGCCAAGGAUGACUUGCCUG	::::::::::::::::::.	UCGGCAAGUCAUCCUUGGCUG	Cleavage	gene=Evolinc_SR_gID_003637	1
ath-miR169n	Evolinc_SR_tID_00003925	0.5	-1	1	21	608	628	UAGCCAAGGAUGACUUGCCUG	::::::::::::::::::.	UCGGCAAGUCAUCCUUGGCUG	Cleavage	gene=Evolinc_SR_gID_003637	1
ath-miR172b-5p	Evolinc_SR_tID_00033003	0.5	-1	1	20	4381	4400	GCAGCACCAUUAAGAUUCAC	:::::::::.::::::::::	GUGAAUCUUGAUGGUGCUGC	Cleavage	gene=Evolinc_SR_gID_028849	1
ath-miR172b-5p	Evolinc_SR_tID_00033002	0.5	-1	1	20	5004	5023	GCAGCACCAUUAAGAUUCAC	:::::::::.::::::::::	GUGAAUCUUGAUGGUGCUGC	Cleavage	gene=Evolinc_SR_gID_028849	1
ath-miR172e-3p	Evolinc_SR_tID_00033002	0.5	-1	1	21	4928	4948	GGAAUCUUGAUGAUGCUGCAU	::::::::::::::::::::.	AUGCAGCAUCAUCAAGAUUCU	Cleavage	gene=Evolinc_SR_gID_028849	1
ath-miR172e-3p	Evolinc_SR_tID_00033003	0.5	-1	1	21	4305	4325	GGAAUCUUGAUGAUGCUGCAU	::::::::::::::::::::.	AUGCAGCAUCAUCAAGAUUCU	Cleavage	gene=Evolinc_SR_gID_028849	1
ath-miR172e-3p	Evolinc_SR_tID_00044865	0.5	-1	1	21	1804	1824	GGAAUCUUGAUGAUGCUGCAU	:::::::::::::::::::.	CUGCAGCAUCAUCAAGAUUCU	Cleavage	gene=Evolinc_SR_gID_038454	1
ath-miR172e-5p	Evolinc_SR_tID_00033003	0.5	-1	1	20	4381	4400	GCAGCACCAUUAAGAUUCAC	:::::::::.::::::::::	GUGAAUCUUGAUGGUGCUGC	Cleavage	gene=Evolinc_SR_gID_028849	1
ath-miR172e-5p	Evolinc_SR_tID_00033002	0.5	-1	1	20	5004	5023	GCAGCACCAUUAAGAUUCAC	:::::::::.::::::::::	GUGAAUCUUGAUGGUGCUGC	Cleavage	gene=Evolinc_SR_gID_028849	1
ath-miR393b-3p	Evolinc_SR_tID_00032460	0.5	-1	1	21	678	698	AUCAUGCGAUCUCUUUGGAUU	:::::.:::::::::::::::	AAUCCGAAGAGAUCGCAUGAU	Cleavage	gene=Evolinc_SR_gID_028321	1
ath-miR395b	Evolinc_SR_tID_00064274	0.5	-1	1	21	2571	2591	CUGAAGUGUUUGGGGGGACUC	::::.::::::::::::::::	GAGUUCCCCCAAACACUUCAG	Cleavage	gene=Evolinc_SR_gID_055308	2
ath-miR395b	Evolinc_SR_tID_00029718	0.5	-1	1	21	875	895	CUGAAGUGUUUGGGGGGACUC	::::.::::::::::::::::	GAGUUCCCCCAAACACUUCAG	Cleavage	gene=Evolinc_SR_gID_025582	1
ath-miR395b	Evolinc_LR_tID_00002234	0.5	-1	1	21	565	585	CUGAAGUGUUUGGGGGGACUC	::::.::::::::::::::::	GAGUUCCCCCAAACACUUCAG	Cleavage	gene=Evolinc_LR_gID_001798	1
ath-miR395c	Evolinc_SR_tID_00064274	0.5	-1	1	21	2571	2591	CUGAAGUGUUUGGGGGGACUC	::::.::::::::::::::::	GAGUUCCCCCAAACACUUCAG	Cleavage	gene=Evolinc_SR_gID_055308	2
ath-miR395c	Evolinc_SR_tID_00029718	0.5	-1	1	21	875	895	CUGAAGUGUUUGGGGGGACUC	::::.::::::::::::::::	GAGUUCCCCCAAACACUUCAG	Cleavage	gene=Evolinc_SR_gID_025582	1
ath-miR395c	Evolinc_LR_tID_00002234	0.5	-1	1	21	565	585	CUGAAGUGUUUGGGGGGACUC	::::.::::::::::::::::	GAGUUCCCCCAAACACUUCAG	Cleavage	gene=Evolinc_LR_gID_001798	1
ath-miR395f	Evolinc_SR_tID_00064274	0.5	-1	1	21	2571	2591	CUGAAGUGUUUGGGGGGACUC	::::.::::::::::::::::	GAGUUCCCCCAAACACUUCAG	Cleavage	gene=Evolinc_SR_gID_055308	2
ath-miR395f	Evolinc_SR_tID_00029718	0.5	-1	1	21	875	895	CUGAAGUGUUUGGGGGGACUC	::::.::::::::::::::::	GAGUUCCCCCAAACACUUCAG	Cleavage	gene=Evolinc_SR_gID_025582	1
ath-miR395f	Evolinc_LR_tID_00002234	0.5	-1	1	21	565	585	CUGAAGUGUUUGGGGGGACUC	::::.::::::::::::::::	GAGUUCCCCCAAACACUUCAG	Cleavage	gene=Evolinc_LR_gID_001798	1
ath-miR399e	Evolinc_SR_tID_00081772	0.5	-1	1	21	2695	2715	UGCCAAAGGAGAUUUGCCUCG	: .::::::::::::::::::	CAGGGCAAAUCUCCUUUGGCA	Cleavage	gene=Evolinc_SR_gID_069508	1
ath-miR399e	Evolinc_SR_tID_00044047	0.5	-1	1	21	534	554	UGCCAAAGGAGAUUUGCCUCG	.::::::::::::::::::	UUGGGCAAAUCUCCUUUGGCA	Cleavage	gene=Evolinc_SR_gID_037723	5
ath-miR414	Evolinc_SR_tID_00006169	0.5	-1	1	21	1752	1772	UCAUCUUCAUCAUCAUCGUCA	:::.:::::::::::::::::	UGAUGAUGAUGAUGAAGAUGA	Cleavage	gene=Evolinc_SR_gID_005569	5
ath-miR414	Evolinc_SR_tID_00064987	0.5	-1	1	21	405	425	UCAUCUUCAUCAUCAUCGUCA	:::::::::::::::.:::::	UGACGAUGAUGAUGAGGAUGA	Cleavage	gene=Evolinc_SR_gID_055765	2
ath-miR414	Evolinc_SR_tID_00017175	0.5	-1	1	21	429	449	UCAUCUUCAUCAUCAUCGUCA	::::::::::::::.:::::	GGACGAUGAUGAUGAGGAUGA	Cleavage	gene=Evolinc_SR_gID_015024	1
ath-miR5017-5p	Evolinc_SR_tID_00023309	0.5	-1	1	21	2126	2146	AUUUGUUACUAAUUUGGAAUG	::.::::::::::::::::	GUUUUCAAAUUAGUAACAAAU	Cleavage	gene=Evolinc_SR_gID_020551	1
ath-miR5021	Evolinc_SR_tID_00026531	0.5	-1	1	20	316	335	UGAGAAGAAGAAGAAGAAAA	::::::::::::::::::.:	UUUUCUUCUUCUUCUUCUUA	Cleavage	gene=Evolinc_SR_gID_022946	1
ath-miR5021	Evolinc_SR_tID_00015324	0.5	-1	1	20	1355	1374	UGAGAAGAAGAAGAAGAAAA	::::::::::::::::::.:	UUUUCUUCUUCUUCUUCUUA	Cleavage	gene=Evolinc_SR_gID_013893	1
ath-miR5653	Evolinc_SR_tID_00052213	0.5	-1	1	24	149	172	UGGGUUGAGUUGAGUUGAGUUGGC	.:::::::::::::::::::.::	CUCAACUCAACUCAACUCAACUCA	Cleavage	gene=Evolinc_SR_gID_044647	1
ath-miR5653	Evolinc_SR_tID_00031240	0.5	-1	1	24	603	626	UGGGUUGAGUUGAGUUGAGUUGGC	.:::::::::::::::::::.::	CUCAACUCAACUCAACUCAACUCA	Cleavage	gene=Evolinc_SR_gID_027102	1
ath-miR5653	Evolinc_SR_tID_00068074	0.5	-1	1	24	1	24	UGGGUUGAGUUGAGUUGAGUUGGC	.:::::::::::::::::::.::	CUCAACUCAACUCAACUCAACUCA	Cleavage	gene=Evolinc_SR_gID_058323	1
ath-miR5653	Evolinc_SR_tID_00017861	0.5	-1	1	24	1255	1278	UGGGUUGAGUUGAGUUGAGUUGGC	.:::::::::::::::::::.::	CUCAACUCAACUCAACUCAACUCA	Cleavage	gene=Evolinc_SR_gID_015484	1
ath-miR5658	Evolinc_SR_tID_00016064	0.5	-1	1	21	239	259	AUGAUGAUGAUGAUGAUGAAA	::::::.::::::::::::::	UUUCAUUAUCAUCAUCAUCAU	Cleavage	gene=Evolinc_SR_gID_014342	1
ath-miR5658	Evolinc_SR_tID_00019072	0.5	-1	1	21	124	144	AUGAUGAUGAUGAUGAUGAAA	:::.::::::::::::::::	AUUCGUCAUCAUCAUCAUCAU	Cleavage	gene=Evolinc_SR_gID_016317	1
ath-miR5658	Evolinc_SR_tID_00062376	0.5	-1	1	21	206	226	AUGAUGAUGAUGAUGAUGAAA	::::::::::::::::::.:	AUUCAUCAUCAUCAUCAUCGU	Cleavage	gene=Evolinc_SR_gID_053629	1
ath-miR5658	Evolinc_SR_tID_00007377	0.5	-1	1	21	433	453	AUGAUGAUGAUGAUGAUGAAA	::::::::::::::::::.:	CUUCAUCAUCAUCAUCAUCGU	Cleavage	gene=Evolinc_SR_gID_006640	1
ath-miR5658	Evolinc_SR_tID_00066308	0.5	-1	1	21	480	500	AUGAUGAUGAUGAUGAUGAAA	: ::.::::::::::::::::	UAUCGUCAUCAUCAUCAUCAU	Cleavage	gene=Evolinc_SR_gID_056639	1
ath-miR5658	Evolinc_SR_tID_00063096	0.5	-1	1	20	1	20	AUGAUGAUGAUGAUGAUGAA	:::::::::::.:::::::	AUCAUCAUCAUCGUCAUCAU	Cleavage	gene=Evolinc_SR_gID_054349	1
ath-miR5658	Evolinc_SR_tID_00053161	0.5	-1	1	21	517	537	AUGAUGAUGAUGAUGAUGAAA	:::::.:::::::::::::	AGUCAUCGUCAUCAUCAUCAU	Cleavage	gene=Evolinc_SR_gID_045592	1
ath-miR5658	Evolinc_LR_tID_00000812	0.5	-1	1	21	176	196	AUGAUGAUGAUGAUGAUGAAA	:::::::.:::::::::::	GAUCAUCAUUAUCAUCAUCAU	Cleavage		2
ath-miR5658	Evolinc_SR_tID_00055973	0.5	-1	1	21	1339	1359	AUGAUGAUGAUGAUGAUGAAA	:::::::::::::.:::::	CAUCAUCAUCAUCAUUAUCAU	Cleavage	gene=Evolinc_SR_gID_048278	1
ath-miR5658	Evolinc_SR_tID_00087585	0.5	-1	1	21	1305	1325	AUGAUGAUGAUGAUGAUGAAA	:.:::::::::::::::::	ACUUAUCAUCAUCAUCAUCAU	Cleavage	gene=Evolinc_SR_gID_075044	1
ath-miR5658	Evolinc_SR_tID_00080334	0.5	-1	1	21	1743	1763	AUGAUGAUGAUGAUGAUGAAA	::.::::::::::::::::	CGUCGUCAUCAUCAUCAUCAU	Cleavage	gene=Evolinc_SR_gID_068562	1
ath-miR5658	Evolinc_SR_tID_00077142	0.5	-1	1	21	5201	5221	AUGAUGAUGAUGAUGAUGAAA	:::::::::::::.:::::	CAUCAUCAUCAUCAUUAUCAU	Cleavage	gene=Evolinc_SR_gID_066306	1
ath-miR5996	Evolinc_SR_tID_00079665	0.5	-1	1	22	720	741	UGACAUCCAGAUAGAAGCUUUG	: ::::::::.:::::::::::	CUAAGCUUCUGUCUGGAUGUCA	Cleavage	gene=Evolinc_SR_gID_068126	1
ath-miR8172	Evolinc_SR_tID_00031851	0.5	-1	1	21	506	526	AUGGAUCAUCUAGAUGGAGAU	:::::::::::::::::.:::	AUCUCCAUCUAGAUGAUUCAU	Cleavage	gene=Evolinc_SR_gID_027713	2
ath-miR830-3p	Evolinc_SR_tID_00066195	0.5	-1	1	21	677	697	UAACUAUUUUGAGAAGAAGUG	:::.:::::::::::::::	UCCUUUUUCUCAAAAUAGUUA	Cleavage	gene=Evolinc_SR_gID_056548	1
ath-miR845b	Evolinc_SR_tID_00001118	0.5	-1	1	22	126	147	UCGCUCUGAUACCAAAUUGAUG	::::::::::::::::::.	UUACAAUUUGGUAUCAGAGCGG	Cleavage	gene=Evolinc_SR_gID_001011	1
ath-miR845b	Evolinc_SR_tID_00091207	0.5	-1	1	22	255	276	UCGCUCUGAUACCAAAUUGAUG	::::::::::::::::::.	UUACAAUUUGGUAUCAGAGCGG	Cleavage	gene=Evolinc_SR_gID_078078	1
ath-miR845b	Evolinc_SR_tID_00042194	0.5	-1	1	22	147	168	UCGCUCUGAUACCAAAUUGAUG	::::::::::::::::::.	UUACAAUUUGGUAUCAGAGCGG	Cleavage	gene=Evolinc_SR_gID_036508	1
ath-miR845b	Evolinc_SR_tID_00016548	0.5	-1	1	22	429	450	UCGCUCUGAUACCAAAUUGAUG	::::::::::::::::::.	UCACAAUUUGGUAUCAGAGCGG	Cleavage	gene=Evolinc_SR_gID_014621	1
ath-miR845b	Evolinc_SR_tID_00016673	0.5	-1	1	22	211	232	UCGCUCUGAUACCAAAUUGAUG	::::::::::::::::::.	UUACAAUUUGGUAUCAGAGCGG	Cleavage	gene=Evolinc_SR_gID_014698	1
ath-miR845b	Evolinc_SR_tID_00000020	0.5	-1	1	22	410	431	UCGCUCUGAUACCAAAUUGAUG	::::::::::::::::::.	UUACAAUUUGGUAUCAGAGCGG	Cleavage	gene=Evolinc_SR_gID_000016	1
ath-miR156b-3p	Evolinc_SR_tID_00093096	1	-1	1	23	142	164	UGCUCACCUCUCUUUCUGUCAGU	: :::::::::::::::::	UUGUAAAGAAAGAGAGGUGAGCA	Cleavage	gene=Evolinc_SR_gID_079800	1
ath-miR156g	Evolinc_SR_tID_00017005	1	-1	1	20	5229	5248	CGACAGAAGAGAGUGAGCAC	:::::::::::::::::::	GUGCUCACUCUCUUCUGUCA	Cleavage	gene=Evolinc_SR_gID_014925	1
ath-miR156i	Evolinc_SR_tID_00017005	1	-1	1	20	5229	5248	UGACAGAAGAGAGAGAGCAG	::::: :::::::::::::	GUGCUCACUCUCUUCUGUCA	Cleavage	gene=Evolinc_SR_gID_014925	1
ath-miR156j	Evolinc_SR_tID_00017005	1	-1	1	20	5229	5248	UGACAGAAGAGAGAGAGCAC	:::::: :::::::::::::	GUGCUCACUCUCUUCUGUCA	Cleavage	gene=Evolinc_SR_gID_014925	1
ath-miR161.1	Evolinc_SR_tID_00050423	1	-1	1	21	419	439	UGAAAGUGACUACAUCGGGGU	:.:.::::::::::::::::	CCUCUGAUGUAGUCACUUUCA	Cleavage	gene=Evolinc_SR_gID_043078	1
ath-miR164a	Evolinc_SR_tID_00084865	1	-1	1	21	114	134	UGGAGAAGCAGGGCACGUGCA	::::::.:.::::::::::	GACACGUGUCUUGCUUCUCCA	Cleavage	gene=Evolinc_SR_gID_072326	1
ath-miR164b-5p	Evolinc_SR_tID_00084865	1	-1	1	21	114	134	UGGAGAAGCAGGGCACGUGCA	::::::.:.::::::::::	GACACGUGUCUUGCUUCUCCA	Cleavage	gene=Evolinc_SR_gID_072326	1
ath-miR164c-5p	Evolinc_SR_tID_00084865	1	-1	1	21	114	134	UGGAGAAGCAGGGCACGUGCG	::::::.:.::::::::::	GACACGUGUCUUGCUUCUCCA	Cleavage	gene=Evolinc_SR_gID_072326	1
ath-miR167c-5p	Evolinc_SR_tID_00079109	1	-1	1	21	146	166	UAAGCUGCCAGCAUGAUCUUG	: ::::::::::::::::::	CCAGAUCAUGCUGGCAGCUUC	Cleavage	gene=Evolinc_SR_gID_067765	1
ath-miR167c-5p	Evolinc_SR_tID_00054150	1	-1	1	21	1624	1644	UAAGCUGCCAGCAUGAUCUUG	::::::::::::::::::	UUAGAUCAUGCUGGCAGCUUC	Cleavage	gene=Evolinc_SR_gID_046580	1
ath-miR168a-3p	Evolinc_SR_tID_00075041	1	-1	1	21	1349	1369	CCCGCCUUGCAUCAACUGAAU	::::: :::::::::::::::	AUUCAAUUGAUGCAAGGCGGG	Cleavage	gene=Evolinc_SR_gID_064209	1
ath-miR169a-3p	Evolinc_SR_tID_00023991	1	-1	1	20	2232	2251	GGCAAGUUGUCCUUGGCUAC	:::::::::::..:::::::	GUAGCCAAGGAUGACUUGCC	Cleavage	gene=Evolinc_SR_gID_021233	2
ath-miR172a	Evolinc_SR_tID_00026546	1	-1	1	21	2111	2131	AGAAUCUUGAUGAUGCUGCAU	::::::::::::::::::::	AUGCAGCAUCAUCAAGAUUCA	Cleavage	gene=Evolinc_SR_gID_022956	1
ath-miR172a	Evolinc_SR_tID_00026547	1	-1	1	21	2111	2131	AGAAUCUUGAUGAUGCUGCAU	::::::::::::::::::::	AUGCAGCAUCAUCAAGAUUCA	Cleavage	gene=Evolinc_SR_gID_022956	1
ath-miR172b-3p	Evolinc_SR_tID_00026546	1	-1	1	21	2111	2131	AGAAUCUUGAUGAUGCUGCAU	::::::::::::::::::::	AUGCAGCAUCAUCAAGAUUCA	Cleavage	gene=Evolinc_SR_gID_022956	1
ath-miR172b-3p	Evolinc_SR_tID_00026547	1	-1	1	21	2111	2131	AGAAUCUUGAUGAUGCUGCAU	::::::::::::::::::::	AUGCAGCAUCAUCAAGAUUCA	Cleavage	gene=Evolinc_SR_gID_022956	1
ath-miR172c	Evolinc_SR_tID_00026547	1	-1	1	21	2111	2131	AGAAUCUUGAUGAUGCUGCAG	:::::::::::::::::::	AUGCAGCAUCAUCAAGAUUCA	Cleavage	gene=Evolinc_SR_gID_022956	1
ath-miR172c	Evolinc_SR_tID_00026546	1	-1	1	21	2111	2131	AGAAUCUUGAUGAUGCUGCAG	:::::::::::::::::::	AUGCAGCAUCAUCAAGAUUCA	Cleavage	gene=Evolinc_SR_gID_022956	1
ath-miR172d-3p	Evolinc_SR_tID_00026547	1	-1	1	21	2111	2131	AGAAUCUUGAUGAUGCUGCAG	:::::::::::::::::::	AUGCAGCAUCAUCAAGAUUCA	Cleavage	gene=Evolinc_SR_gID_022956	1
ath-miR172d-3p	Evolinc_SR_tID_00026546	1	-1	1	21	2111	2131	AGAAUCUUGAUGAUGCUGCAG	:::::::::::::::::::	AUGCAGCAUCAUCAAGAUUCA	Cleavage	gene=Evolinc_SR_gID_022956	1
ath-miR172e-3p	Evolinc_SR_tID_00026547	1	-1	1	21	2111	2131	GGAAUCUUGAUGAUGCUGCAU	::::::::::::::::::::	AUGCAGCAUCAUCAAGAUUCA	Cleavage	gene=Evolinc_SR_gID_022956	1
ath-miR172e-3p	Evolinc_SR_tID_00026546	1	-1	1	21	2111	2131	GGAAUCUUGAUGAUGCUGCAU	::::::::::::::::::::	AUGCAGCAUCAUCAAGAUUCA	Cleavage	gene=Evolinc_SR_gID_022956	1
ath-miR1888b	Evolinc_SR_tID_00039093	1	-1	1	21	2737	2757	UUAGGCUAAGAUUUGUGAAGA	:::::::::.::.::::::	GAUUCACAAAUUUUGGCCUAA	Cleavage	gene=Evolinc_SR_gID_033590	1
ath-miR2111a-5p	Evolinc_SR_tID_00018756	1	-1	1	21	378	398	UAAUCUGCAUCCUGAGGUUUA	::.::::::::::::.:::::	UAGACCUCAGGAUGCGGAUUA	Cleavage	gene=Evolinc_SR_gID_016017	1
ath-miR2111b-5p	Evolinc_SR_tID_00018756	1	-1	1	21	378	398	UAAUCUGCAUCCUGAGGUUUA	::.::::::::::::.:::::	UAGACCUCAGGAUGCGGAUUA	Cleavage	gene=Evolinc_SR_gID_016017	1
ath-miR2936	Evolinc_SR_tID_00088220	1	-1	1	22	153	174	CUUGAGAGAGAGAACACAGACG	::::::::.:.:::::::::	AAUCUGUGUUUUUUCUCUCAAG	Cleavage	gene=Evolinc_SR_gID_075679	1
ath-miR396a-5p	Evolinc_SR_tID_00024293	1	-1	1	21	2295	2315	UUCCACAGCUUUCUUGAACUG	::::::::::::::::::	GUUUUCAAGAAAGCUGUGGAA	Cleavage	gene=Evolinc_SR_gID_021522	1
ath-miR396b-5p	Evolinc_SR_tID_00024293	1	-1	1	21	2295	2315	UUCCACAGCUUUCUUGAACUU	::::::::::::::::::	GUUUUCAAGAAAGCUGUGGAA	Cleavage	gene=Evolinc_SR_gID_021522	1
ath-miR399a	Evolinc_SR_tID_00044047	1	-1	1	21	829	849	UGCCAAAGGAGAUUUGCCCUG	::: :::::::::::::::::	CAGAGCAAAUCUCCUUUGGCA	Cleavage	gene=Evolinc_SR_gID_037723	5
ath-miR399a	Evolinc_SR_tID_00044047	1	-1	1	21	772	792	UGCCAAAGGAGAUUUGCCCUG	:.: :::::::::::::::::	CGGAGCAAAUCUCCUUUGGCA	Cleavage	gene=Evolinc_SR_gID_037723	5
ath-miR399a	Evolinc_SR_tID_00044047	1	-1	1	21	629	649	UGCCAAAGGAGAUUUGCCCUG	..::::: :::::::::::::	UGGGGCAUAUCUCCUUUGGCA	Cleavage	gene=Evolinc_SR_gID_037723	5
ath-miR399a	Evolinc_SR_tID_00044047	1	-1	1	21	710	730	UGCCAAAGGAGAUUUGCCCUG	::::::::::::::::::	UUCGGCAAAUCUCCUUUGGCA	Cleavage	gene=Evolinc_SR_gID_037723	5
ath-miR399d	Evolinc_SR_tID_00044047	1	-1	1	21	772	792	UGCCAAAGGAGAUUUGCCCCG	::: :::::::::::::::::	CGGAGCAAAUCUCCUUUGGCA	Cleavage	gene=Evolinc_SR_gID_037723	5
ath-miR399d	Evolinc_SR_tID_00044047	1	-1	1	21	629	649	UGCCAAAGGAGAUUUGCCCCG	.:::::: :::::::::::::	UGGGGCAUAUCUCCUUUGGCA	Cleavage	gene=Evolinc_SR_gID_037723	5
ath-miR399d	Evolinc_SR_tID_00044047	1	-1	1	21	710	730	UGCCAAAGGAGAUUUGCCCCG	::::::::::::::::::	UUCGGCAAAUCUCCUUUGGCA	Cleavage	gene=Evolinc_SR_gID_037723	5
ath-miR399d	Evolinc_SR_tID_00044047	1	-1	1	21	829	849	UGCCAAAGGAGAUUUGCCCCG	: : :::::::::::::::::	CAGAGCAAAUCUCCUUUGGCA	Cleavage	gene=Evolinc_SR_gID_037723	5
ath-miR399e	Evolinc_SR_tID_00044047	1	-1	1	21	710	730	UGCCAAAGGAGAUUUGCCUCG	::::::::::::::::::	UUCGGCAAAUCUCCUUUGGCA	Cleavage	gene=Evolinc_SR_gID_037723	5
ath-miR399f	Evolinc_SR_tID_00044047	1	-1	1	21	710	730	UGCCAAAGGAGAUUUGCCCGG	::::::::::::::::::	UUCGGCAAAUCUCCUUUGGCA	Cleavage	gene=Evolinc_SR_gID_037723	5
ath-miR399f	Evolinc_SR_tID_00044047	1	-1	1	21	829	849	UGCCAAAGGAGAUUUGCCCGG	: : :::::::::::::::::	CAGAGCAAAUCUCCUUUGGCA	Cleavage	gene=Evolinc_SR_gID_037723	5
ath-miR399f	Evolinc_SR_tID_00044047	1	-1	1	21	629	649	UGCCAAAGGAGAUUUGCCCGG	::::: :::::::::::::	UGGGGCAUAUCUCCUUUGGCA	Cleavage	gene=Evolinc_SR_gID_037723	5
ath-miR407	Evolinc_SR_tID_00073753	1	-1	1	21	1166	1186	UUUAAAUCAUAUACUUUUGGU	.::::: :::::::::::::	UUCAAAAUUAUAUGAUUUAAA	Cleavage	gene=Evolinc_SR_gID_062922	1
ath-miR414	Evolinc_SR_tID_00055615	1	-1	1	21	541	561	UCAUCUUCAUCAUCAUCGUCA	::..:::::::::::::::::	UGGUGAUGAUGAUGAAGAUGA	Cleavage	gene=Evolinc_SR_gID_048035	1
ath-miR414	Evolinc_SR_tID_00079238	1	-1	1	21	87	107	UCAUCUUCAUCAUCAUCGUCA	::.:::::::::::.:::::	GGAUGAUGAUGAUGAGGAUGA	Cleavage	gene=Evolinc_SR_gID_067842	1
ath-miR414	Evolinc_SR_tID_00082119	1	-1	1	21	154	174	UCAUCUUCAUCAUCAUCGUCA	::.:::::::::::.:::::	GGAUGAUGAUGAUGAGGAUGA	Cleavage	gene=Evolinc_SR_gID_069741	1
ath-miR414	Evolinc_SR_tID_00079745	1	-1	1	21	71	91	UCAUCUUCAUCAUCAUCGUCA	::.:::::::::::.:::::	GGAUGAUGAUGAUGAGGAUGA	Cleavage	gene=Evolinc_SR_gID_068182	1
ath-miR414	Evolinc_SR_tID_00076493	1	-1	1	21	3253	3273	UCAUCUUCAUCAUCAUCGUCA	::::::::::::::::::	AUACGAUGAUGAUGAAGAUGU	Cleavage	gene=Evolinc_SR_gID_065657	1
ath-miR447a.2-3p	Evolinc_SR_tID_00039637	1	-1	1	21	2297	2317	UAUGGAAGAAAUUGUAGUAUU	::::::::::::::.:::.	CCUACUACAAUUUCUUUCAUG	Cleavage	gene=Evolinc_SR_gID_034134	1
ath-miR472-3p	Evolinc_SR_tID_00083517	1	-1	1	22	273	294	UUUUUCCUACUCCGCCCAUACC	::::::::.:::::.:::::::	GGUAUGGGUGGAGUGGGAAAAA	Cleavage	gene=Evolinc_SR_gID_070979	1
ath-miR5014a-3p	Evolinc_SR_tID_00041398	1	-1	1	21	1154	1174	UUGUACAAAUUUAAGUGUACG	::.:.::::::::::::::	UUUAUAUUUAAAUUUGUACAA	Cleavage	gene=Evolinc_SR_gID_035894	1
ath-miR5014a-3p	Evolinc_SR_tID_00031728	1	-1	1	21	6444	6464	UUGUACAAAUUUAAGUGUACG	:::: ::::::::::::::	AAUACAAUUAAAUUUGUACAA	Cleavage	gene=Evolinc_SR_gID_027590	1
ath-miR5021	Evolinc_SR_tID_00002248	1	-1	1	20	164	183	UGAGAAGAAGAAGAAGAAAA	:::::::::::::::::::	UUUUCUUCUUCUUCUUCUCC	Cleavage	gene=Evolinc_SR_gID_002095	2
ath-miR5021	Evolinc_SR_tID_00079034	1	-1	1	20	163	182	UGAGAAGAAGAAGAAGAAAA	:::::::::::::::::::	UUUUCUUCUUCUUCUUCUCC	Cleavage	gene=Evolinc_SR_gID_067722	1
ath-miR5021	Evolinc_SR_tID_00026416	1	-1	1	20	1195	1214	UGAGAAGAAGAAGAAGAAAA	:::::::::::::::::::	UUUUCUUCUUCUUCUUCUCU	Cleavage	gene=Evolinc_SR_gID_022870	1
ath-miR5021	Evolinc_SR_tID_00034866	1	-1	1	20	94	113	UGAGAAGAAGAAGAAGAAAA	::::::::::::::::::..	UUUUCUUCUUCUUCUUCUUG	Cleavage	gene=Evolinc_SR_gID_030101	1
ath-miR5021	Evolinc_SR_tID_00015138	1	-1	1	20	2907	2926	UGAGAAGAAGAAGAAGAAAA	:::::::::::::::::::	UUUUCUUCUUCUUCUUCUCC	Cleavage	gene=Evolinc_SR_gID_013756	1
ath-miR5021	Evolinc_SR_tID_00024591	1	-1	1	20	1676	1695	UGAGAAGAAGAAGAAGAAAA	:::::::::::::::::::	UUUUCUUCUUCUUCUUCUCU	Cleavage	gene=Evolinc_SR_gID_021730	1
ath-miR5021	Evolinc_SR_tID_00063466	1	-1	1	20	818	837	UGAGAAGAAGAAGAAGAAAA	::::.:::::::::::.:::	UUUUUUUCUUCUUCUUUUCA	Cleavage	gene=Evolinc_SR_gID_054719	2
ath-miR5021	Evolinc_SR_tID_00041128	1	-1	1	20	107	126	UGAGAAGAAGAAGAAGAAAA	:::::::.:::::.::::::	UUUUCUUUUUCUUUUUCUCA	Cleavage	gene=Evolinc_SR_gID_035625	1
ath-miR5021	Evolinc_SR_tID_00085142	1	-1	1	20	895	914	UGAGAAGAAGAAGAAGAAAA	:::::::::::::.::.:::	UUUUCUUCUUCUUUUUUUCA	Cleavage	gene=Evolinc_SR_gID_072603	1
ath-miR5021	Evolinc_SR_tID_00040172	1	-1	1	20	1457	1476	UGAGAAGAAGAAGAAGAAAA	::::.::::::::::::::.	UUUUUUUCUUCUUCUUCUCG	Cleavage	gene=Evolinc_SR_gID_034669	1
ath-miR5021	Evolinc_SR_tID_00033015	1	-1	1	20	7	26	UGAGAAGAAGAAGAAGAAAA	: ::::::::::::::::::	UCUUCUUCUUCUUCUUCUCA	Cleavage	gene=Evolinc_SR_gID_028859	1
ath-miR5021	Evolinc_SR_tID_00085068	1	-1	1	20	363	382	UGAGAAGAAGAAGAAGAAAA	: ::::::::::::::::::	UCUUCUUCUUCUUCUUCUCA	Cleavage	gene=Evolinc_SR_gID_072529	1
ath-miR5021	Evolinc_SR_tID_00017368	1	-1	1	20	680	699	UGAGAAGAAGAAGAAGAAAA	: ::::::::::::::::::	UCUUCUUCUUCUUCUUCUCA	Cleavage	gene=Evolinc_SR_gID_015167	1
ath-miR5021	Evolinc_SR_tID_00035833	1	-1	1	20	2924	2943	UGAGAAGAAGAAGAAGAAAA	: ::::::::::::::::::	UCUUCUUCUUCUUCUUCUCA	Cleavage	gene=Evolinc_SR_gID_030758	1
ath-miR5021	Evolinc_SR_tID_00085322	1	-1	1	20	561	580	UGAGAAGAAGAAGAAGAAAA	::::::::::::::::::	CUUUCUUCUUCUUCUUCUCU	Cleavage	gene=Evolinc_SR_gID_072783	1
ath-miR5021	Evolinc_SR_tID_00056875	1	-1	1	20	2409	2428	UGAGAAGAAGAAGAAGAAAA	::::::::::::::::::	CUUUCUUCUUCUUCUUCUCU	Cleavage	gene=Evolinc_SR_gID_048864	1
ath-miR5021	Evolinc_SR_tID_00064270	1	-1	1	20	648	667	UGAGAAGAAGAAGAAGAAAA	::::::::::::::::::	AUUUCUUCUUCUUCUUCUCU	Cleavage	gene=Evolinc_SR_gID_055305	1
ath-miR5021	Evolinc_SR_tID_00050508	1	-1	1	20	4726	4745	UGAGAAGAAGAAGAAGAAAA	::::::::::::::::::	CUUUCUUCUUCUUCUUCUCC	Cleavage	gene=Evolinc_SR_gID_043131	1
ath-miR5021	Evolinc_SR_tID_00017636	1	-1	1	20	791	810	UGAGAAGAAGAAGAAGAAAA	:::::::::::::::::..	CUUUCUUCUUCUUCUUCUUG	Cleavage	gene=Evolinc_SR_gID_015332	1
ath-miR5021	Evolinc_SR_tID_00027273	1	-1	1	20	124	143	UGAGAAGAAGAAGAAGAAAA	:::.:::::::::::::.:	GUUUUUUCUUCUUCUUCUUA	Cleavage	gene=Evolinc_SR_gID_023403	1
ath-miR5021	Evolinc_SR_tID_00041063	1	-1	1	20	429	448	UGAGAAGAAGAAGAAGAAAA	:::::::::::::::.:.:	AUUUCUUCUUCUUCUUUUUA	Cleavage	gene=Evolinc_SR_gID_035560	1
ath-miR5021	Evolinc_LR_tID_00002008	1	-1	1	20	608	627	UGAGAAGAAGAAGAAGAAAA	:::::::::::::::::..	CUUUCUUCUUCUUCUUCUUG	Cleavage		1
ath-miR5021	Evolinc_SR_tID_00034207	1	-1	1	20	2819	2838	UGAGAAGAAGAAGAAGAAAA	:::::::::::::::::..	AUUUCUUCUUCUUCUUCUUG	Cleavage	gene=Evolinc_SR_gID_029659	1
ath-miR5021	Evolinc_SR_tID_00090694	1	-1	1	20	2340	2359	UGAGAAGAAGAAGAAGAAAA	:::::::::.:::::::.:	CUUUCUUCUUUUUCUUCUUA	Cleavage	gene=Evolinc_SR_gID_077749	1
ath-miR5021	Evolinc_SR_tID_00085927	1	-1	1	20	1508	1527	UGAGAAGAAGAAGAAGAAAA	::::::::::::.::.:::	GUUUCUUCUUCUUUUUUUCA	Cleavage	gene=Evolinc_SR_gID_073387	1
ath-miR5021	Evolinc_SR_tID_00079141	1	-1	1	20	3807	3826	UGAGAAGAAGAAGAAGAAAA	:::::::::::::::.:.:	AUUUCUUCUUCUUCUUUUUA	Cleavage	gene=Evolinc_SR_gID_067781	1
ath-miR5021	Evolinc_SR_tID_00046728	1	-1	1	20	699	718	UGAGAAGAAGAAGAAGAAAA	: :::::::::::::::::	AUCUCUUCUUCUUCUUCUCA	Cleavage	gene=Evolinc_SR_gID_040315	1
ath-miR5024-5p	Evolinc_LR_tID_00003224	1	-1	1	22	1098	1119	AUGACAAGGCCAAGAUAUAACA	: :::.:::::::.:::::::	AGGUAUGUCUUGGCUUUGUCAU	Cleavage		1
ath-miR5025	Evolinc_SR_tID_00085168	1	-1	1	21	2681	2701	ACUGUAUAUAUGUAAGUGACA	: :::.:::::::::::.:::	UUUCAUUUACAUAUAUAUAGU	Cleavage	gene=Evolinc_SR_gID_072629	1
ath-miR5632-3p	Evolinc_SR_tID_00058806	1	-1	1	21	3252	3272	UUGGAUUUAUAGUUGGAUAAG	.:::: :::::::::::::::	UUUAUACAACUAUAAAUCCAA	Cleavage	gene=Evolinc_SR_gID_050144	1
ath-miR5632-3p	Evolinc_SR_tID_00044420	1	-1	1	21	112	132	UUGGAUUUAUAGUUGGAUAAG	:::::::::::::::..::	AAUAUCCAACUAUAAAUUUAA	Cleavage	gene=Evolinc_SR_gID_038009	1
ath-miR5641	Evolinc_SR_tID_00045782	1	-1	1	21	261	281	UGGAAGAAGAUGAUAGAAUUA	.::::::::::.::.:::::	GGAUUCUAUCAUUUUUUUCCA	Cleavage	gene=Evolinc_SR_gID_039369	1
ath-miR5648-3p	Evolinc_SR_tID_00079788	1	-1	1	21	510	530	AUCUGAAGAAAAUAGCGGCAU	:::.:::.::::::::::::	UUGCUGCUGUUUUCUUCAGAU	Cleavage	gene=Evolinc_SR_gID_068216	1
ath-miR5653	Evolinc_SR_tID_00055522	1	-1	1	24	1049	1072	UGGGUUGAGUUGAGUUGAGUUGGC	:. .::::::::::::.:::.::	ACUCGCUCAACUCAACUUAACUCA	Cleavage	gene=Evolinc_SR_gID_047951	1
ath-miR5658	Evolinc_SR_tID_00088511	1	-1	1	21	347	367	AUGAUGAUGAUGAUGAUGAAA	:::::::::::::::::::	CUUCAUCAUCAUCAUCAUCAG	Cleavage	gene=Evolinc_SR_gID_075970	5
ath-miR5658	Evolinc_SR_tID_00021477	1	-1	1	21	1950	1970	AUGAUGAUGAUGAUGAUGAAA	::::::::::::::::::::	UUUCAUCAUCAUCAUCAUCAC	Cleavage	gene=Evolinc_SR_gID_018720	1
ath-miR5658	Evolinc_SR_tID_00091117	1	-1	1	21	241	261	AUGAUGAUGAUGAUGAUGAAA	::::::::::::::::.::.:	UUUCAUCAUCAUCAUCGUCGU	Cleavage	gene=Evolinc_SR_gID_078023	1
ath-miR5658	Evolinc_SR_tID_00017263	1	-1	1	21	389	409	AUGAUGAUGAUGAUGAUGAAA	::::.:::::::::::.::::	UUUCGUCAUCAUCAUCGUCAU	Cleavage	gene=Evolinc_SR_gID_015094	1
ath-miR5658	Evolinc_SR_tID_00032211	1	-1	1	21	2622	2642	AUGAUGAUGAUGAUGAUGAAA	:: ::::::::::::::::::	UUACAUCAUCAUCAUCAUCAU	Cleavage	gene=Evolinc_SR_gID_028072	1
ath-miR5658	Evolinc_SR_tID_00055664	1	-1	1	21	982	1002	AUGAUGAUGAUGAUGAUGAAA	::: :::::::::::::::::	UUUAAUCAUCAUCAUCAUCAU	Cleavage	gene=Evolinc_SR_gID_048067	1
ath-miR5658	Evolinc_SR_tID_00017094	1	-1	1	21	61	81	AUGAUGAUGAUGAUGAUGAAA	::::::.::.::::::::::	CUUCAUCGUCGUCAUCAUCAU	Cleavage	gene=Evolinc_SR_gID_014981	1
ath-miR5658	Evolinc_SR_tID_00070649	1	-1	1	21	110	130	AUGAUGAUGAUGAUGAUGAAA	: ::::::::::::::::::	AUGCAUCAUCAUCAUCAUCAU	Cleavage	gene=Evolinc_SR_gID_060874	1
ath-miR5658	Evolinc_SR_tID_00033909	1	-1	1	21	4534	4554	AUGAUGAUGAUGAUGAUGAAA	::: ::::::::::::::::	CUUCUUCAUCAUCAUCAUCAU	Cleavage	gene=Evolinc_SR_gID_029460	1
ath-miR5658	Evolinc_SR_tID_00015916	1	-1	1	21	846	866	AUGAUGAUGAUGAUGAUGAAA	::::::::::::::::::	AAUCAUCAUCAUCAUCAUCAA	Cleavage	gene=Evolinc_SR_gID_014246	1
ath-miR5658	Evolinc_SR_tID_00022957	1	-1	1	21	958	978	AUGAUGAUGAUGAUGAUGAAA	::::::::::::::::::	CAGCAUCAUCAUCAUCAUCAU	Cleavage	gene=Evolinc_SR_gID_020200	1
ath-miR5658	Evolinc_SR_tID_00055728	1	-1	1	21	1430	1450	AUGAUGAUGAUGAUGAUGAAA	::::::::::::::::::	AAUCAUCAUCAUCAUCAUCAG	Cleavage	gene=Evolinc_SR_gID_048113	1
ath-miR5658	Evolinc_SR_tID_00036074	1	-1	1	21	591	611	AUGAUGAUGAUGAUGAUGAAA	::::::::::::::::::	GACCAUCAUCAUCAUCAUCAU	Cleavage	gene=Evolinc_SR_gID_030936	1
ath-miR5658	Evolinc_SR_tID_00016135	1	-1	1	21	1028	1048	AUGAUGAUGAUGAUGAUGAAA	: :.:::.:::::::::::::	UGUUAUCGUCAUCAUCAUCAU	Cleavage	gene=Evolinc_SR_gID_014385	1
ath-miR5658	Evolinc_SR_tID_00058837	1	-1	1	21	2274	2294	AUGAUGAUGAUGAUGAUGAAA	: :.:::::::::::::::.:	UGUUAUCAUCAUCAUCAUCGU	Cleavage	gene=Evolinc_SR_gID_050166	1
ath-miR5658	Evolinc_SR_tID_00035729	1	-1	1	21	447	467	AUGAUGAUGAUGAUGAUGAAA	::::::::::::::::::	ACACAUCAUCAUCAUCAUCAU	Cleavage	gene=Evolinc_SR_gID_030704	1
ath-miR5658	Evolinc_SR_tID_00042132	1	-1	1	21	221	241	AUGAUGAUGAUGAUGAUGAAA	::::::::::::::::::	GGCCAUCAUCAUCAUCAUCAU	Cleavage	gene=Evolinc_SR_gID_036491	1
ath-miR5658	Evolinc_SR_tID_00017469	1	-1	1	21	3745	3765	AUGAUGAUGAUGAUGAUGAAA	::::::::::::::::::	GGUCAUCAUCAUCAUCAUCAA	Cleavage	gene=Evolinc_SR_gID_015237	1
ath-miR5658	Evolinc_SR_tID_00035495	1	-1	1	21	400	420	AUGAUGAUGAUGAUGAUGAAA	::::::::::::::::::	CACCAUCAUCAUCAUCAUCAU	Cleavage	gene=Evolinc_SR_gID_030548	1
ath-miR5658	Evolinc_SR_tID_00065662	1	-1	1	21	4110	4130	AUGAUGAUGAUGAUGAUGAAA	::.:.::::::::::::::	CCUCGUUAUCAUCAUCAUCAU	Cleavage	gene=Evolinc_SR_gID_056188	1
ath-miR5658	Evolinc_SR_tID_00026115	1	-1	1	21	547	567	AUGAUGAUGAUGAUGAUGAAA	: : :::::::::::::::::	UAUGAUCAUCAUCAUCAUCAU	Cleavage	gene=Evolinc_SR_gID_022659	1
ath-miR781a	Evolinc_SR_tID_00026451	1	-1	1	21	627	647	UUAGAGUUUUCUGGAUACUUA	.:::::.::::::.::::::	GGAGUAUUCAGAAAGCUCUAA	Cleavage	gene=Evolinc_SR_gID_022894	1
ath-miR781b	Evolinc_SR_tID_00026451	1	-1	1	21	627	647	UUAGAGUUUUCUGGAUACUUA	.:::::.::::::.::::::	GGAGUAUUCAGAAAGCUCUAA	Cleavage	gene=Evolinc_SR_gID_022894	1
ath-miR8166	Evolinc_SR_tID_00038544	1	-1	1	22	85	106	AGAGAGUGUAGAAAGUUUCUCA	::::::.:::.::::::::::	AGAGAAAUUUUUUACACUCUCU	Cleavage	gene=Evolinc_SR_gID_033041	1
ath-miR8172	Evolinc_SR_tID_00009889	1	-1	1	21	1450	1470	AUGGAUCAUCUAGAUGGAGAU	::::::::::::::::::::	AUCUCCAUCUAGAUGAUCCAA	Cleavage	gene=Evolinc_SR_gID_008901	2
ath-miR8172	Evolinc_SR_tID_00046521	1	-1	1	21	2017	2037	AUGGAUCAUCUAGAUGGAGAU	:::::.:::::::::::.:::	AUCUCUAUCUAGAUGAUUCAU	Cleavage	gene=Evolinc_SR_gID_040108	2
ath-miR8174	Evolinc_SR_tID_00021461	1	-1	1	21	337	357	AUGUGUAUAGGGAAGCUAAUC	:.::::.::::::::::::.:	GGUUAGUUUCCCUAUACACGU	Cleavage	gene=Evolinc_SR_gID_018704	1
ath-miR8174	Evolinc_SR_tID_00090639	1	-1	1	21	634	654	AUGUGUAUAGGGAAGCUAAUC	::::::: :::::::::::::	GAUUAGCCUCCCUAUACACAU	Cleavage	gene=Evolinc_SR_gID_077714	1
ath-miR8174	Evolinc_SR_tID_00085676	1	-1	1	21	418	438	AUGUGUAUAGGGAAGCUAAUC	::::::: :::::::::::::	GAUUAGCCUCCCUAUACACAU	Cleavage	gene=Evolinc_SR_gID_073136	1
ath-miR8174	Evolinc_SR_tID_00051995	1	-1	1	21	293	313	AUGUGUAUAGGGAAGCUAAUC	:.:: ::::::::::::::::	GGUUUGCUUCCCUAUACACAU	Cleavage	gene=Evolinc_SR_gID_044429	1
ath-miR8174	Evolinc_SR_tID_00069125	1	-1	1	21	192	212	AUGUGUAUAGGGAAGCUAAUC	:.:: ::::::::::::::::	GGUUUGCUUCCCUAUACACAU	Cleavage	gene=Evolinc_SR_gID_059374	1
ath-miR8174	Evolinc_SR_tID_00031063	1	-1	1	21	1005	1025	AUGUGUAUAGGGAAGCUAAUC	:.:: ::::::::::::::::	GGUUUGCUUCCCUAUACACAU	Cleavage	gene=Evolinc_SR_gID_026927	1
ath-miR828	Evolinc_LR_tID_00002762	1	-1	1	22	134	155	UCUUGCUUAAAUGAGUAUUCCA	:::::::.::::::.:::::::	UGGAAUAUUCAUUUGAGCAAGA	Cleavage		1
ath-miR829-3p.1	Evolinc_SR_tID_00029868	1	-1	1	24	1815	1838	AGCUCUGAUACCAAAUGAUGGAAU	:::::::::::::::::::::	GAUCCAUCAUUUGGUAUCAGAGCA	Cleavage	gene=Evolinc_SR_gID_025732	1
ath-miR829-3p.1	Evolinc_SR_tID_00032024	1	-1	1	24	792	815	AGCUCUGAUACCAAAUGAUGGAAU	: .::::::::::::::::::	GCUGUAUCAUUUGGUAUCAGAGCC	Cleavage	gene=Evolinc_SR_gID_027886	1
ath-miR829-3p.1	Evolinc_SR_tID_00046819	1	-1	1	24	372	395	AGCUCUGAUACCAAAUGAUGGAAU	: ::::: ::::::::::::::	GCUACAUCAGUUGGUAUCAGAGCU	Cleavage	gene=Evolinc_SR_gID_040406	1
ath-miR829-3p.1	Evolinc_SR_tID_00066645	1	-1	1	24	2337	2360	AGCUCUGAUACCAAAUGAUGGAAU	: :: :::::::::::::::::	CCUGCAACAUUUGGUAUCAGAGCU	Cleavage	gene=Evolinc_SR_gID_056894	1
ath-miR829-5p	Evolinc_SR_tID_00053105	1	-1	1	21	427	447	ACUUUGAAGCUUUGAUUUGAA	: ..:::::::::::::::::	UCUGAAUCAAAGCUUCAAAGU	Cleavage	gene=Evolinc_SR_gID_045536	1
ath-miR835-5p	Evolinc_SR_tID_00061685	1	-1	1	21	286	306	UUCUUGCAUAUGUUCUUUAUC	::::::::.::::::.::::	AAUAAAGAAUAUAUGCGAGAA	Cleavage	gene=Evolinc_SR_gID_052938	1
ath-miR838	Evolinc_SR_tID_00038073	1	-1	1	21	1295	1315	UUUUCUUCUACUUCUUGCACA	:::::.::.::::::::::::	UGUGCGAGGAGUAGAAGAAAA	Cleavage	gene=Evolinc_SR_gID_032570	1
ath-miR843	Evolinc_SR_tID_00082778	1	-1	1	21	647	667	UUUAGGUCGAGCUUCAUUGGA	: ::::::::::::::.:.::	UGCAAUGAAGCUCGACUUGAA	Cleavage	gene=Evolinc_SR_gID_070240	1
ath-miR845a	Evolinc_SR_tID_00046819	1	-1	1	21	376	396	CGGCUCUGAUACCAAUUGAUG	:::::.:::::::::::::.:	CAUCAGUUGGUAUCAGAGCUG	Cleavage	gene=Evolinc_SR_gID_040406	1
ath-miR845a	Evolinc_SR_tID_00056846	1	-1	1	21	2570	2590	CGGCUCUGAUACCAAUUGAUG	::::::::::::::::::	UUUCAAUUGGUAUCAGAGCCA	Cleavage	gene=Evolinc_SR_gID_048841	1
ath-miR845a	Evolinc_SR_tID_00015260	1	-1	1	21	708	728	CGGCUCUGAUACCAAUUGAUG	::::::::::::::::::	UUUCAAUUGGUAUCAGAGCCA	Cleavage	gene=Evolinc_SR_gID_013853	1
ath-miR845a	Evolinc_SR_tID_00092806	1	-1	1	21	562	582	CGGCUCUGAUACCAAUUGAUG	::::::::::::::::::	UUUCAAUUGGUAUCAGAGCCA	Cleavage	gene=Evolinc_SR_gID_079510	1
ath-miR845a	Evolinc_SR_tID_00015239	1	-1	1	21	639	659	CGGCUCUGAUACCAAUUGAUG	::::::::::::::::::	UUUCAAUUGGUAUCAGAGCCA	Cleavage	gene=Evolinc_SR_gID_013837	1
ath-miR853	Evolinc_SR_tID_00080008	1	-1	1	20	1	20	UCCCCUCUUUAGCUUGGAGA	::.:::::::.::::::::	CCUUCAAGCUAGAGAGGGGA	Cleavage	gene=Evolinc_SR_gID_068355	1
ath-miR857	Evolinc_SR_tID_00064302	1	-1	1	21	2698	2718	UUUUGUAUGUUGAAGGUGUAU	: ::::::::::.:::.::::	AGACACCUUCAAUAUAUAAAA	Cleavage	gene=Evolinc_SR_gID_055326	2
ath-miR857	Evolinc_SR_tID_00064302	1	-1	1	21	2760	2780	UUUUGUAUGUUGAAGGUGUAU	: ::::::::::.:::.::::	ACACACCUUCAAUAUAUAAAA	Cleavage	gene=Evolinc_SR_gID_055326	2
ath-miR859	Evolinc_SR_tID_00054711	1	-1	1	21	1129	1149	UCUCUCUGUUGUGAAGUCAAA	::::::: :::::::::::::	UUUGACUACACAACAGAGAGA	Cleavage	gene=Evolinc_SR_gID_047140	2
ath-miR859	Evolinc_SR_tID_00060233	1	-1	1	21	73	93	UCUCUCUGUUGUGAAGUCAAA	::::::::::.::::.::::	CUUGACUUCACGACAGGGAGA	Cleavage	gene=Evolinc_SR_gID_051486	1
ath-miR870-5p	Evolinc_SR_tID_00073961	1	-1	1	21	347	367	AAGAACAUCAAAUUAGAAUGU	..:::.:::::::.:::::::	GUAUUUUAAUUUGGUGUUCUU	Cleavage	gene=Evolinc_SR_gID_063130	1
ath-miR156a-5p	Evolinc_SR_tID_00026624	1.5	-1	1	20	2371	2390	UGACAGAAGAGAGUGAGCAC	:::::: ::.::::::::::	GUGCUCUCUUUCUUCUGUCA	Cleavage	gene=Evolinc_SR_gID_023012	1
ath-miR156b-3p	Evolinc_SR_tID_00031738	1.5	-1	1	23	445	467	UGCUCACCUCUCUUUCUGUCAGU	:: .:::::.:::.::::::::	ACCUGCAGAAGGAGGGGUGAGCA	Cleavage	gene=Evolinc_SR_gID_027600	1
ath-miR156b-5p	Evolinc_SR_tID_00026624	1.5	-1	1	20	2371	2390	UGACAGAAGAGAGUGAGCAC	:::::: ::.::::::::::	GUGCUCUCUUUCUUCUGUCA	Cleavage	gene=Evolinc_SR_gID_023012	1
ath-miR156c-5p	Evolinc_SR_tID_00026624	1.5	-1	1	20	2371	2390	UGACAGAAGAGAGUGAGCAC	:::::: ::.::::::::::	GUGCUCUCUUUCUUCUGUCA	Cleavage	gene=Evolinc_SR_gID_023012	1
ath-miR156d-5p	Evolinc_SR_tID_00026624	1.5	-1	1	20	2371	2390	UGACAGAAGAGAGUGAGCAC	:::::: ::.::::::::::	GUGCUCUCUUUCUUCUGUCA	Cleavage	gene=Evolinc_SR_gID_023012	1
ath-miR156e	Evolinc_SR_tID_00026624	1.5	-1	1	20	2371	2390	UGACAGAAGAGAGUGAGCAC	:::::: ::.::::::::::	GUGCUCUCUUUCUUCUGUCA	Cleavage	gene=Evolinc_SR_gID_023012	1
ath-miR156f-5p	Evolinc_SR_tID_00026624	1.5	-1	1	20	2371	2390	UGACAGAAGAGAGUGAGCAC	:::::: ::.::::::::::	GUGCUCUCUUUCUUCUGUCA	Cleavage	gene=Evolinc_SR_gID_023012	1
ath-miR156h	Evolinc_SR_tID_00080435	1.5	-1	1	20	1776	1795	UGACAGAAGAAAGAGAGCAC	::.:::::::.::.:::::	AUGUUCUCUUUUUUUUGUCA	Cleavage	gene=Evolinc_SR_gID_068629	1
ath-miR156i	Evolinc_SR_tID_00060131	1.5	-1	1	20	3297	3316	UGACAGAAGAGAGAGAGCAG	::::::::::.:::::::	AUGCUCUCUCUUUUCUGUCU	Cleavage	gene=Evolinc_SR_gID_051384	1
ath-miR156i	Evolinc_SR_tID_00022699	1.5	-1	1	20	2516	2535	UGACAGAAGAGAGAGAGCAG	::.:::::::.::.:::::	AUGUUCUCUCUUUUUUGUCA	Cleavage	gene=Evolinc_SR_gID_019942	1
ath-miR156j	Evolinc_SR_tID_00060131	1.5	-1	1	20	3297	3316	UGACAGAAGAGAGAGAGCAC	::::::::::.:::::::	AUGCUCUCUCUUUUCUGUCU	Cleavage	gene=Evolinc_SR_gID_051384	1
ath-miR156j	Evolinc_SR_tID_00022699	1.5	-1	1	20	2516	2535	UGACAGAAGAGAGAGAGCAC	::.:::::::.::.:::::	AUGUUCUCUCUUUUUUGUCA	Cleavage	gene=Evolinc_SR_gID_019942	2
ath-miR157a-5p	Evolinc_SR_tID_00026624	1.5	-1	1	21	2371	2391	UUGACAGAAGAUAGAGAGCAC	::::::::: :::::::::::	GUGCUCUCUUUCUUCUGUCAA	Cleavage	gene=Evolinc_SR_gID_023012	1
ath-miR157b-5p	Evolinc_SR_tID_00026624	1.5	-1	1	21	2371	2391	UUGACAGAAGAUAGAGAGCAC	::::::::: :::::::::::	GUGCUCUCUUUCUUCUGUCAA	Cleavage	gene=Evolinc_SR_gID_023012	1
ath-miR157c-5p	Evolinc_SR_tID_00026624	1.5	-1	1	21	2371	2391	UUGACAGAAGAUAGAGAGCAC	::::::::: :::::::::::	GUGCUCUCUUUCUUCUGUCAA	Cleavage	gene=Evolinc_SR_gID_023012	1
ath-miR157d	Evolinc_SR_tID_00026624	1.5	-1	1	20	2371	2390	UGACAGAAGAUAGAGAGCAC	::::::::: ::::::::::	GUGCUCUCUUUCUUCUGUCA	Translation	gene=Evolinc_SR_gID_023012	1
ath-miR165a-5p	Evolinc_SR_tID_00000285	1.5	-1	1	21	574	594	GGAAUGUUGUCUGGAUCGAGG	..:: ::::::::::::::.:	UUUCUAUCCAGACAACAUUUC	Cleavage	gene=Evolinc_SR_gID_000261	1
ath-miR167a-5p	Evolinc_SR_tID_00005549	1.5	-1	1	21	801	821	UGAAGCUGCCAGCAUGAUCUA	:::::::::::::::::: :	AAGAUCAUGCUGGCAGCUUAA	Cleavage	gene=Evolinc_SR_gID_005028	1
ath-miR167b	Evolinc_SR_tID_00005549	1.5	-1	1	21	801	821	UGAAGCUGCCAGCAUGAUCUA	:::::::::::::::::: :	AAGAUCAUGCUGGCAGCUUAA	Cleavage	gene=Evolinc_SR_gID_005028	1
ath-miR167d	Evolinc_SR_tID_00005549	1.5	-1	1	22	800	821	UGAAGCUGCCAGCAUGAUCUGG	: :::::::::::::::::: :	CAAGAUCAUGCUGGCAGCUUAA	Cleavage	gene=Evolinc_SR_gID_005028	1
ath-miR169h	Evolinc_SR_tID_00041672	1.5	-1	1	21	2893	2913	UAGCCAAGGAUGACUUGCCUG	.:::.:::..::::::::::	AGGGCGAGUUGUCCUUGGCUA	Cleavage	gene=Evolinc_SR_gID_036168	2
ath-miR169i	Evolinc_SR_tID_00041672	1.5	-1	1	21	2893	2913	UAGCCAAGGAUGACUUGCCUG	.:::.:::..::::::::::	AGGGCGAGUUGUCCUUGGCUA	Cleavage	gene=Evolinc_SR_gID_036168	2
ath-miR169j	Evolinc_SR_tID_00041672	1.5	-1	1	21	2893	2913	UAGCCAAGGAUGACUUGCCUG	.:::.:::..::::::::::	AGGGCGAGUUGUCCUUGGCUA	Cleavage	gene=Evolinc_SR_gID_036168	2
ath-miR169k	Evolinc_SR_tID_00041672	1.5	-1	1	21	2893	2913	UAGCCAAGGAUGACUUGCCUG	.:::.:::..::::::::::	AGGGCGAGUUGUCCUUGGCUA	Cleavage	gene=Evolinc_SR_gID_036168	2
ath-miR169l	Evolinc_SR_tID_00041672	1.5	-1	1	21	2893	2913	UAGCCAAGGAUGACUUGCCUG	.:::.:::..::::::::::	AGGGCGAGUUGUCCUUGGCUA	Cleavage	gene=Evolinc_SR_gID_036168	2
ath-miR169m	Evolinc_SR_tID_00041672	1.5	-1	1	21	2893	2913	UAGCCAAGGAUGACUUGCCUG	.:::.:::..::::::::::	AGGGCGAGUUGUCCUUGGCUA	Cleavage	gene=Evolinc_SR_gID_036168	2
ath-miR169n	Evolinc_SR_tID_00041672	1.5	-1	1	21	2893	2913	UAGCCAAGGAUGACUUGCCUG	.:::.:::..::::::::::	AGGGCGAGUUGUCCUUGGCUA	Cleavage	gene=Evolinc_SR_gID_036168	2
ath-miR172a	Evolinc_SR_tID_00035408	1.5	-1	1	21	185	205	AGAAUCUUGAUGAUGCUGCAU	::::::::::::.:::::::	AUGCAGCAUCAUUAAGAUUCA	Cleavage	gene=Evolinc_SR_gID_030489	1
ath-miR172a	Evolinc_SR_tID_00090015	1.5	-1	1	21	39	59	AGAAUCUUGAUGAUGCUGCAU	::::::::::::.:::::::	AUGCAGCAUCAUUAAGAUUCA	Cleavage	gene=Evolinc_SR_gID_077305	1
ath-miR172b-3p	Evolinc_SR_tID_00035408	1.5	-1	1	21	185	205	AGAAUCUUGAUGAUGCUGCAU	::::::::::::.:::::::	AUGCAGCAUCAUUAAGAUUCA	Cleavage	gene=Evolinc_SR_gID_030489	1
ath-miR172b-3p	Evolinc_SR_tID_00090015	1.5	-1	1	21	39	59	AGAAUCUUGAUGAUGCUGCAU	::::::::::::.:::::::	AUGCAGCAUCAUUAAGAUUCA	Cleavage	gene=Evolinc_SR_gID_077305	1
ath-miR172c	Evolinc_SR_tID_00090015	1.5	-1	1	21	39	59	AGAAUCUUGAUGAUGCUGCAG	:::::::::::.:::::::	AUGCAGCAUCAUUAAGAUUCA	Cleavage	gene=Evolinc_SR_gID_077305	1
ath-miR172c	Evolinc_SR_tID_00035408	1.5	-1	1	21	185	205	AGAAUCUUGAUGAUGCUGCAG	:::::::::::.:::::::	AUGCAGCAUCAUUAAGAUUCA	Cleavage	gene=Evolinc_SR_gID_030489	1
ath-miR172d-3p	Evolinc_SR_tID_00090015	1.5	-1	1	21	39	59	AGAAUCUUGAUGAUGCUGCAG	:::::::::::.:::::::	AUGCAGCAUCAUUAAGAUUCA	Cleavage	gene=Evolinc_SR_gID_077305	1
ath-miR172d-3p	Evolinc_SR_tID_00035408	1.5	-1	1	21	185	205	AGAAUCUUGAUGAUGCUGCAG	:::::::::::.:::::::	AUGCAGCAUCAUUAAGAUUCA	Cleavage	gene=Evolinc_SR_gID_030489	1
ath-miR172d-5p	Evolinc_SR_tID_00044865	1.5	-1	1	21	1874	1894	GCAACAUCUUCAAGAUUCAGA	::::::::::::::::: :::	UCUGAAUCUUGAAGAUGAUGC	Cleavage	gene=Evolinc_SR_gID_038454	1
ath-miR172d-5p	Evolinc_SR_tID_00028430	1.5	-1	1	21	400	420	GCAACAUCUUCAAGAUUCAGA	.:::::::::::::: ::::	AUUGAAUCUUGAAGAUAUUGC	Cleavage	gene=Evolinc_SR_gID_024294	1
ath-miR172d-5p	Evolinc_SR_tID_00061210	1.5	-1	1	21	1348	1368	GCAACAUCUUCAAGAUUCAGA	:::.:.::::::::::::.	GAUGAGUUUUGAAGAUGUUGU	Cleavage	gene=Evolinc_SR_gID_052463	1
ath-miR172d-5p	Evolinc_SR_tID_00071180	1.5	-1	1	21	1610	1630	GCAACAUCUUCAAGAUUCAGA	:::: :::::::::::::.	CGUGAAGCUUGAAGAUGUUGU	Cleavage	gene=Evolinc_SR_gID_061188	1
ath-miR172e-3p	Evolinc_SR_tID_00090015	1.5	-1	1	21	39	59	GGAAUCUUGAUGAUGCUGCAU	::::::::::::.:::::::	AUGCAGCAUCAUUAAGAUUCA	Cleavage	gene=Evolinc_SR_gID_077305	1
ath-miR172e-3p	Evolinc_SR_tID_00035408	1.5	-1	1	21	185	205	GGAAUCUUGAUGAUGCUGCAU	::::::::::::.:::::::	AUGCAGCAUCAUUAAGAUUCA	Cleavage	gene=Evolinc_SR_gID_030489	1
ath-miR173-3p	Evolinc_SR_tID_00062341	1.5	-1	1	21	221	241	UGAUUCUCUGUGUAAGCGAAA	::.::::.::.:::::::::	AUUUGCUUGCAUAGAGAAUCA	Cleavage	gene=Evolinc_SR_gID_053594	1
ath-miR1886.1	Evolinc_SR_tID_00066495	1.5	-1	1	21	177	197	UGAGAGAAGUGAGAUGAAAUC	:::::.::::::::::::	UUGUUCAUUUCACUUCUCUCA	Cleavage	gene=Evolinc_SR_gID_056776	1
ath-miR1886.1	Evolinc_SR_tID_00072755	1.5	-1	1	21	5888	5908	UGAGAGAAGUGAGAUGAAAUC	:::: ::::::::.:::::	CUUUUCCUCUCACUUUUCUCA	Cleavage	gene=Evolinc_SR_gID_062216	1
ath-miR1886.2	Evolinc_SR_tID_00046404	1.5	-1	1	21	728	748	UGAGAUGAAAUCUUUGAUUGG	: :.:: ::::::::::::::	CAAGUCCAAGAUUUCAUCUCA	Cleavage	gene=Evolinc_SR_gID_039991	1
ath-miR1888a	Evolinc_SR_tID_00081201	1.5	-1	1	21	496	516	UAAGUUAAGAUUUGUGAAGAA	::::::::::::.:::::	AAAUUCACAAAUCUUGACUUA	Cleavage	gene=Evolinc_SR_gID_069133	1
ath-miR1888a	Evolinc_SR_tID_00093252	1.5	-1	1	21	618	638	UAAGUUAAGAUUUGUGAAGAA	::: :::::::::::.:::	AACUUAACAAAUCUUAAUUUA	Cleavage	gene=Evolinc_SR_gID_079955	1
ath-miR1888a	Evolinc_SR_tID_00079588	1.5	-1	1	21	1408	1428	UAAGUUAAGAUUUGUGAAGAA	:: .:::::::::::::::	AACUCUACAAAUCUUAACUUA	Cleavage	gene=Evolinc_SR_gID_068070	1
ath-miR2933a	Evolinc_SR_tID_00091527	1.5	-1	1	22	12	33	GAAAUCGGAGAGGAAAUUCGCC	::::::::..:::.:::::::	UGCGAAUUUUUUCUUCGAUUUC	Cleavage	gene=Evolinc_SR_gID_078288	1
ath-miR2933b	Evolinc_SR_tID_00091527	1.5	-1	1	22	12	33	GAAAUCGGAGAGGAAAUUCGCC	::::::::..:::.:::::::	UGCGAAUUUUUUCUUCGAUUUC	Cleavage	gene=Evolinc_SR_gID_078288	1
ath-miR2936	Evolinc_SR_tID_00049338	1.5	-1	1	22	423	444	CUUGAGAGAGAGAACACAGACG	:::::::: :::::::::::	UCUCUGUGUUAUCUCUCUCAAG	Cleavage	gene=Evolinc_SR_gID_042407	1
ath-miR2937	Evolinc_SR_tID_00094647	1.5	-1	1	21	641	661	AUAAGAGCUGUUGAAGGAGUC	::.::::::.::.::::::	UUCUUCUUCAAUAGUUCUUAU	Cleavage	gene=Evolinc_SR_gID_081349	1
ath-miR396a-5p	Evolinc_LR_tID_00002567	1.5	-1	1	21	121	141	UUCCACAGCUUUCUUGAACUG	:: :::::::::::::::.:	AAGCUCAAGAAAGCUGUGGGA	Cleavage		1
ath-miR396a-5p	Evolinc_LR_tID_00002568	1.5	-1	1	21	88	108	UUCCACAGCUUUCUUGAACUG	:: :::::::::::::::.:	AAGCUCAAGAAAGCUGUGGGA	Cleavage		1
ath-miR396b-5p	Evolinc_LR_tID_00002567	1.5	-1	1	21	121	141	UUCCACAGCUUUCUUGAACUU	::: :::::::::::::::.:	AAGCUCAAGAAAGCUGUGGGA	Cleavage		1
ath-miR396b-5p	Evolinc_LR_tID_00002568	1.5	-1	1	21	88	108	UUCCACAGCUUUCUUGAACUU	::: :::::::::::::::.:	AAGCUCAAGAAAGCUGUGGGA	Cleavage		1
ath-miR397b	Evolinc_SR_tID_00091287	1.5	-1	1	21	765	785	UCAUUGAGUGCAUCGUUGAUG	:::::::: ::::::::::::	CAUCAACGCUGCACUCAAUGA	Cleavage	gene=Evolinc_SR_gID_078123	1
ath-miR399a	Evolinc_SR_tID_00080391	1.5	-1	1	21	1791	1811	UGCCAAAGGAGAUUUGCCCUG	:::::::: ::::::::::::	CAGGGCAACUCUCCUUUGGCA	Cleavage	gene=Evolinc_SR_gID_068599	1
ath-miR399a	Evolinc_LR_tID_00002882	1.5	-1	1	21	1689	1709	UGCCAAAGGAGAUUUGCCCUG	:::::::: ::::::::::::	CAGGGCAACUCUCCUUUGGCA	Cleavage		1
ath-miR399b	Evolinc_SR_tID_00081772	1.5	-1	1	21	2695	2715	UGCCAAAGGAGAGUUGCCCUG	:::::::: ::::::::::::	CAGGGCAAAUCUCCUUUGGCA	Cleavage	gene=Evolinc_SR_gID_069508	1
ath-miR399b	Evolinc_SR_tID_00044047	1.5	-1	1	21	534	554	UGCCAAAGGAGAGUUGCCCUG	:::::: ::::::::::::	UUGGGCAAAUCUCCUUUGGCA	Cleavage	gene=Evolinc_SR_gID_037723	5
ath-miR399c-3p	Evolinc_SR_tID_00081772	1.5	-1	1	21	2695	2715	UGCCAAAGGAGAGUUGCCCUG	:::::::: ::::::::::::	CAGGGCAAAUCUCCUUUGGCA	Cleavage	gene=Evolinc_SR_gID_069508	1
ath-miR399c-3p	Evolinc_SR_tID_00044047	1.5	-1	1	21	534	554	UGCCAAAGGAGAGUUGCCCUG	:::::: ::::::::::::	UUGGGCAAAUCUCCUUUGGCA	Cleavage	gene=Evolinc_SR_gID_037723	5
ath-miR399d	Evolinc_LR_tID_00002882	1.5	-1	1	21	1689	1709	UGCCAAAGGAGAUUUGCCCCG	: :::::: ::::::::::::	CAGGGCAACUCUCCUUUGGCA	Cleavage		1
ath-miR399d	Evolinc_SR_tID_00080391	1.5	-1	1	21	1791	1811	UGCCAAAGGAGAUUUGCCCCG	: :::::: ::::::::::::	CAGGGCAACUCUCCUUUGGCA	Cleavage	gene=Evolinc_SR_gID_068599	1
ath-miR399e	Evolinc_SR_tID_00044047	1.5	-1	1	21	772	792	UGCCAAAGGAGAUUUGCCUCG	::. :::::::::::::::::	CGGAGCAAAUCUCCUUUGGCA	Cleavage	gene=Evolinc_SR_gID_037723	5
ath-miR399e	Evolinc_SR_tID_00044047	1.5	-1	1	21	629	649	UGCCAAAGGAGAUUUGCCUCG	.:.:::: :::::::::::::	UGGGGCAUAUCUCCUUUGGCA	Cleavage	gene=Evolinc_SR_gID_037723	5
ath-miR399f	Evolinc_LR_tID_00002882	1.5	-1	1	21	1689	1709	UGCCAAAGGAGAUUUGCCCGG	: :::::: ::::::::::::	CAGGGCAACUCUCCUUUGGCA	Cleavage		1
ath-miR399f	Evolinc_SR_tID_00080391	1.5	-1	1	21	1791	1811	UGCCAAAGGAGAUUUGCCCGG	: :::::: ::::::::::::	CAGGGCAACUCUCCUUUGGCA	Cleavage	gene=Evolinc_SR_gID_068599	1
ath-miR400	Evolinc_SR_tID_00052011	1.5	-1	1	21	428	448	UAUGAGAGUAUUAUAAGUCAC	::::::::::::.:.:.:::	UUGACUUAUAAUAUUUUUAUA	Cleavage	gene=Evolinc_SR_gID_044445	1
ath-miR405a	Evolinc_SR_tID_00066402	1.5	-1	1	24	582	605	AUGAGUUGGGUCUAACCCAUAACU	: ::: :::::.:::::::::	CUAUUUGGUUUAGAUCCAACUCAU	Cleavage	gene=Evolinc_SR_gID_056706	1
ath-miR405b	Evolinc_SR_tID_00066402	1.5	-1	1	24	582	605	AUGAGUUGGGUCUAACCCAUAACU	: ::: :::::.:::::::::	CUAUUUGGUUUAGAUCCAACUCAU	Cleavage	gene=Evolinc_SR_gID_056706	1
ath-miR405d	Evolinc_SR_tID_00066402	1.5	-1	1	24	582	605	AUGAGUUGGGUCUAACCCAUAACU	: ::: :::::.:::::::::	CUAUUUGGUUUAGAUCCAACUCAU	Cleavage	gene=Evolinc_SR_gID_056706	1
ath-miR407	Evolinc_SR_tID_00044340	1.5	-1	1	21	50	70	UUUAAAUCAUAUACUUUUGGU	::.:::: :::::::::::::	ACUAAAAUUAUAUGAUUUAAA	Cleavage	gene=Evolinc_SR_gID_037929	1
ath-miR407	Evolinc_SR_tID_00087644	1.5	-1	1	21	1199	1219	UUUAAAUCAUAUACUUUUGGU	:..:::: :::::::::::::	AUUAAAAUUAUAUGAUUUAAA	Cleavage	gene=Evolinc_SR_gID_075103	1
ath-miR407	Evolinc_SR_tID_00076615	1.5	-1	1	21	721	741	UUUAAAUCAUAUACUUUUGGU	:.:::: :::::::::::::	UCUAAAAUUAUAUGAUUUAAA	Cleavage	gene=Evolinc_SR_gID_065779	1
ath-miR414	Evolinc_SR_tID_00082025	1.5	-1	1	21	636	656	UCAUCUUCAUCAUCAUCGUCA	:::::::::::: ::::::::	UGACGAUGAUGAAGAAGAUGA	Cleavage	gene=Evolinc_SR_gID_069668	1
ath-miR414	Evolinc_SR_tID_00022894	1.5	-1	1	21	356	376	UCAUCUUCAUCAUCAUCGUCA	::::::::::::::: :::::	UGACGAUGAUGAUGAUGAUGA	Cleavage	gene=Evolinc_SR_gID_020137	1
ath-miR414	Evolinc_SR_tID_00056512	1.5	-1	1	21	966	986	UCAUCUUCAUCAUCAUCGUCA	:::.: :::::::::::::::	UGAUGUUGAUGAUGAAGAUGA	Cleavage	gene=Evolinc_SR_gID_048623	1
ath-miR414	Evolinc_SR_tID_00078011	1.5	-1	1	21	944	964	UCAUCUUCAUCAUCAUCGUCA	::.:: ::::::::::::::	GGAUGAGGAUGAUGAAGAUGA	Cleavage	gene=Evolinc_SR_gID_067078	1
ath-miR414	Evolinc_SR_tID_00012745	1.5	-1	1	21	694	714	UCAUCUUCAUCAUCAUCGUCA	::. ::::::::::::::::	AGAUCAUGAUGAUGAAGAUGA	Cleavage	gene=Evolinc_SR_gID_011564	1
ath-miR414	Evolinc_SR_tID_00049327	1.5	-1	1	21	354	374	UCAUCUUCAUCAUCAUCGUCA	::::::::::::: :::::	AAACGAUGAUGAUGAUGAUGA	Cleavage	gene=Evolinc_SR_gID_042398	1
ath-miR415	Evolinc_SR_tID_00054453	1.5	-1	1	21	125	145	AACAGAGCAGAAACAGAACAU	: : ::::::::::.::::::	AGGCUCUGUUUCUGUUCUGUU	Cleavage	gene=Evolinc_SR_gID_046883	1
ath-miR417	Evolinc_SR_tID_00074435	1.5	-1	1	21	913	933	GAAGGUAGUGAAUUUGUUCGA	: ::: ::::::::::.::::	UAGAAAAAAUUCACUAUCUUC	Cleavage	gene=Evolinc_SR_gID_063603	1
ath-miR4239	Evolinc_SR_tID_00089610	1.5	-1	1	21	122	142	UUUGUUAUUUUCGCAUGCUCC	::::::::::::::: :::	AAAGCAUGCGAAAAUAAGAAA	Cleavage	gene=Evolinc_SR_gID_077024	1
ath-miR4243	Evolinc_SR_tID_00051385	1.5	-1	1	21	387	407	UUGAAAUUGUAGAUUUCGUAC	:.::::::::.:.::::::	AAAUGAAAUCUAUAGUUUCAA	Cleavage	gene=Evolinc_SR_gID_043819	1
ath-miR4245	Evolinc_SR_tID_00072465	1.5	-1	1	21	2229	2249	ACAAAGUUUUAUACUGACAAU	:::::..::.:::::::::::	AUUGUUGGUGUAAAACUUUGU	Cleavage	gene=Evolinc_SR_gID_062047	1
ath-miR4245	Evolinc_SR_tID_00072464	1.5	-1	1	21	2298	2318	ACAAAGUUUUAUACUGACAAU	:::::..::.:::::::::::	AUUGUUGGUGUAAAACUUUGU	Cleavage	gene=Evolinc_SR_gID_062047	1
ath-miR426	Evolinc_SR_tID_00048302	1.5	-1	1	21	300	320	UUUUGGAAAUUUGUCCUUACG	:::::::::::::.::::	AAAAAGGACAAAUUUCUAAAA	Cleavage	gene=Evolinc_SR_gID_041741	1
ath-miR426	Evolinc_SR_tID_00047026	1.5	-1	1	21	355	375	UUUUGGAAAUUUGUCCUUACG	:::::..:::::::.::::	UUUAAGGGUAAAUUUCUAAAA	Cleavage	gene=Evolinc_SR_gID_040613	1
ath-miR426	Evolinc_SR_tID_00033370	1.5	-1	1	21	2215	2235	UUUUGGAAAUUUGUCCUUACG	::::::.::::::..::::	UUUAAGGAUAAAUUUUUAAAA	Cleavage	gene=Evolinc_SR_gID_029114	1
ath-miR426	Evolinc_SR_tID_00026878	1.5	-1	1	21	484	504	UUUUGGAAAUUUGUCCUUACG	:::: :.::::::::::::	AUUAAGCAUAAAUUUCCAAAA	Cleavage	gene=Evolinc_SR_gID_023174	1
ath-miR426	Evolinc_SR_tID_00061917	1.5	-1	1	21	2475	2495	UUUUGGAAAUUUGUCCUUACG	:::: ::::::::.:::::	GUUAAGUACAAAUUUUCAAAA	Cleavage	gene=Evolinc_SR_gID_053170	1
ath-miR447a.2-3p	Evolinc_SR_tID_00061180	1.5	-1	1	21	238	258	UAUGGAAGAAAUUGUAGUAUU	:::::::::::.::.:::.	CCUACUACAAUUUUUUUCAUG	Cleavage	gene=Evolinc_SR_gID_052433	1
ath-miR5012	Evolinc_SR_tID_00065527	1.5	-1	1	21	1086	1106	UUUUACUGCUACUUGUGUUCC	::: .::::::::::::::	AUAACUUAAGUAGCAGUAAAA	Cleavage	gene=Evolinc_SR_gID_056102	1
ath-miR5014a-3p	Evolinc_SR_tID_00050137	1.5	-1	1	21	1098	1118	UUGUACAAAUUUAAGUGUACG	::.: ::::::::::::::	UAUAUAAUUAAAUUUGUACAA	Cleavage	gene=Evolinc_SR_gID_042936	1
ath-miR5014a-3p	Evolinc_SR_tID_00093661	1.5	-1	1	21	3717	3737	UUGUACAAAUUUAAGUGUACG	::::: ::::::::::.::	GCUACACAUAAAUUUGUAUAA	Cleavage	gene=Evolinc_SR_gID_080364	1
ath-miR5014a-3p	Evolinc_SR_tID_00073862	1.5	-1	1	21	4614	4634	UUGUACAAAUUUAAGUGUACG	: :::::.:::::::::::	AUUUCACUUGAAUUUGUACAA	Cleavage	gene=Evolinc_SR_gID_063031	1
ath-miR5017-5p	Evolinc_SR_tID_00061918	1.5	-1	1	21	3841	3861	AUUUGUUACUAAUUUGGAAUG	:::::::::: ::::::::	UUUUCCAAAUUAAUAACAAAU	Cleavage	gene=Evolinc_SR_gID_053171	1
ath-miR5017-5p	Evolinc_SR_tID_00083829	1.5	-1	1	21	246	266	AUUUGUUACUAAUUUGGAAUG	: ::.: ::::::::::::::	CUUUUCUAAUUAGUAACAAAU	Cleavage	gene=Evolinc_SR_gID_071291	1
ath-miR5017-5p	Evolinc_SR_tID_00038527	1.5	-1	1	21	2366	2386	AUUUGUUACUAAUUUGGAAUG	::.: ::::::::::::::	UCUUUCCAAUUAGUAACAAAU	Cleavage	gene=Evolinc_SR_gID_033024	1
ath-miR5019	Evolinc_SR_tID_00061797	1.5	-1	1	21	337	357	UGUUGGGAAAGAAAAACUCUU	: ::::::.::::::::::	GCGUGUUUUUUUUUCCCAACA	Cleavage	gene=Evolinc_SR_gID_053050	1
ath-miR5019	Evolinc_SR_tID_00088200	1.5	-1	1	21	2121	2141	UGUUGGGAAAGAAAAACUCUU	::::: ::::::::::::.	GUGAGUUGUUCUUUCCCAACG	Cleavage	gene=Evolinc_SR_gID_075659	2
ath-miR5020a	Evolinc_SR_tID_00087428	1.5	-1	1	21	189	209	UGGAAGAAGGUGAGACUUGCA	: .::::.:::.:::::::::	UCUAAGUUUCAUCUUCUUCCA	Cleavage	gene=Evolinc_SR_gID_074887	1
ath-miR5020a	Evolinc_SR_tID_00077303	1.5	-1	1	21	2479	2499	UGGAAGAAGGUGAGACUUGCA	.::::.:::.:::::::::	GUUAAGUUUCAUCUUCUUCCA	Cleavage	gene=Evolinc_SR_gID_066467	1
ath-miR5020b	Evolinc_SR_tID_00077754	1.5	-1	1	21	341	361	AUGGCAUGAAAGAAGGUGAGA	:::.:::::::::::..::	CAUCAUCUUCUUUCAUGUUAU	Cleavage	gene=Evolinc_SR_gID_066883	2
ath-miR5021	Evolinc_SR_tID_00065585	1.5	-1	1	20	76	95	UGAGAAGAAGAAGAAGAAAA	::::::::::::::::::.	UUUUCUUCUUCUUCUUCUUC	Cleavage	gene=Evolinc_SR_gID_056140	1
ath-miR5021	Evolinc_SR_tID_00091043	1.5	-1	1	20	77	96	UGAGAAGAAGAAGAAGAAAA	::::::::::::::::::.	UUUUCUUCUUCUUCUUCUUC	Cleavage	gene=Evolinc_SR_gID_077976	1
ath-miR5021	Evolinc_SR_tID_00044074	1.5	-1	1	20	88	107	UGAGAAGAAGAAGAAGAAAA	::::::::::::::::::.	UUUUCUUCUUCUUCUUCUUC	Cleavage	gene=Evolinc_SR_gID_037744	1
ath-miR5021	Evolinc_SR_tID_00092117	1.5	-1	1	20	597	616	UGAGAAGAAGAAGAAGAAAA	::::::::::::::::::.	UUUUCUUCUUCUUCUUCUUC	Cleavage	gene=Evolinc_SR_gID_078823	1
ath-miR5021	Evolinc_SR_tID_00091044	1.5	-1	1	20	132	151	UGAGAAGAAGAAGAAGAAAA	::::::::::::::::::.	UUUUCUUCUUCUUCUUCUUC	Cleavage	gene=Evolinc_SR_gID_077976	2
ath-miR5021	Evolinc_SR_tID_00091474	1.5	-1	1	20	189	208	UGAGAAGAAGAAGAAGAAAA	::::::::::::::::::.	UUUUCUUCUUCUUCUUCUUC	Cleavage	gene=Evolinc_SR_gID_078248	1
ath-miR5021	Evolinc_SR_tID_00047677	1.5	-1	1	20	463	482	UGAGAAGAAGAAGAAGAAAA	::::::::::::::::::.	UUUUCUUCUUCUUCUUCUUC	Cleavage	gene=Evolinc_SR_gID_041264	1
ath-miR5021	Evolinc_SR_tID_00052924	1.5	-1	1	20	65	84	UGAGAAGAAGAAGAAGAAAA	::::::::::::::::::.	UUUUCUUCUUCUUCUUCUUC	Cleavage	gene=Evolinc_SR_gID_045358	1
ath-miR5021	Evolinc_SR_tID_00081911	1.5	-1	1	20	1278	1297	UGAGAAGAAGAAGAAGAAAA	::::::::::::::::::.	UUUUCUUCUUCUUCUUCUUC	Cleavage	gene=Evolinc_SR_gID_069595	1
ath-miR5021	Evolinc_SR_tID_00094396	1.5	-1	1	20	150	169	UGAGAAGAAGAAGAAGAAAA	::::.::::::::::::::	UUUUUUUCUUCUUCUUCUCU	Cleavage	gene=Evolinc_SR_gID_081098	1
ath-miR5021	Evolinc_SR_tID_00065947	1.5	-1	1	20	1941	1960	UGAGAAGAAGAAGAAGAAAA	::::::::::::::::::.	UUUUCUUCUUCUUCUUCUUC	Cleavage	gene=Evolinc_SR_gID_056369	1
ath-miR5021	Evolinc_SR_tID_00041159	1.5	-1	1	20	579	598	UGAGAAGAAGAAGAAGAAAA	:::::::.:::::.::::.:	UUUUCUUUUUCUUUUUCUUA	Cleavage	gene=Evolinc_SR_gID_035656	1
ath-miR5021	Evolinc_SR_tID_00071951	1.5	-1	1	20	4353	4372	UGAGAAGAAGAAGAAGAAAA	::::::::::::::::::.	UUUUCUUCUUCUUCUUCUUC	Cleavage	gene=Evolinc_SR_gID_061682	1
ath-miR5021	Evolinc_SR_tID_00076514	1.5	-1	1	20	384	403	UGAGAAGAAGAAGAAGAAAA	::::.:::::::::::.:.:	UUUUUUUCUUCUUCUUUUUA	Cleavage	gene=Evolinc_SR_gID_065678	1
ath-miR5021	Evolinc_SR_tID_00019667	1.5	-1	1	20	2304	2323	UGAGAAGAAGAAGAAGAAAA	::::::::::::::::::.	UUUUCUUCUUCUUCUUCUUC	Cleavage	gene=Evolinc_SR_gID_016912	1
ath-miR5021	Evolinc_SR_tID_00015434	1.5	-1	1	20	203	222	UGAGAAGAAGAAGAAGAAAA	::::::::::: ::::::::	UUUUCUUCUUCCUCUUCUCA	Cleavage	gene=Evolinc_SR_gID_013973	1
ath-miR5021	Evolinc_SR_tID_00028909	1.5	-1	1	20	778	797	UGAGAAGAAGAAGAAGAAAA	:::::::.:::::.::::.:	UUUUCUUUUUCUUUUUCUUA	Cleavage	gene=Evolinc_SR_gID_024773	1
ath-miR5021	Evolinc_SR_tID_00023570	1.5	-1	1	20	541	560	UGAGAAGAAGAAGAAGAAAA	:::::::.::.:::::.:::	UUUUCUUUUUUUUCUUUUCA	Cleavage	gene=Evolinc_SR_gID_020812	1
ath-miR5021	Evolinc_SR_tID_00084198	1.5	-1	1	20	200	219	UGAGAAGAAGAAGAAGAAAA	:::::::.:::::.::.:::	UUUUCUUUUUCUUUUUUUCA	Cleavage	gene=Evolinc_SR_gID_071659	1
ath-miR5021	Evolinc_SR_tID_00088653	1.5	-1	1	20	365	384	UGAGAAGAAGAAGAAGAAAA	::::.::.:::::.::::::	UUUUUUUUUUCUUUUUCUCA	Cleavage	gene=Evolinc_SR_gID_076112	1
ath-miR5021	Evolinc_SR_tID_00079681	1.5	-1	1	20	126	145	UGAGAAGAAGAAGAAGAAAA	:::::::.::::::::::..	UUUUCUUUUUCUUCUUCUUG	Cleavage	gene=Evolinc_SR_gID_068134	1
ath-miR5021	Evolinc_SR_tID_00089393	1.5	-1	1	20	1787	1806	UGAGAAGAAGAAGAAGAAAA	::::.:::::::::::::..	UUUUUUUCUUCUUCUUCUUG	Cleavage	gene=Evolinc_SR_gID_076852	1
ath-miR5021	Evolinc_SR_tID_00063036	1.5	-1	1	20	3174	3193	UGAGAAGAAGAAGAAGAAAA	:::::::.:::::.::.:::	UUUUCUUUUUCUUUUUUUCA	Cleavage	gene=Evolinc_SR_gID_054289	1
ath-miR5021	Evolinc_SR_tID_00034077	1.5	-1	1	20	658	677	UGAGAAGAAGAAGAAGAAAA	:::::::::::::.::.:.:	UUUUCUUCUUCUUUUUUUUA	Cleavage	gene=Evolinc_SR_gID_029577	1
ath-miR5021	Evolinc_SR_tID_00039269	1.5	-1	1	20	3920	3939	UGAGAAGAAGAAGAAGAAAA	::::.::.::::::::::.:	UUUUUUUUUUCUUCUUCUUA	Cleavage	gene=Evolinc_SR_gID_033766	1
ath-miR5021	Evolinc_SR_tID_00051561	1.5	-1	1	20	5233	5252	UGAGAAGAAGAAGAAGAAAA	:::::::::::::.::.::.	UUUUCUUCUUCUUUUUUUCG	Cleavage	gene=Evolinc_SR_gID_043995	1
ath-miR5021	Evolinc_SR_tID_00066264	1.5	-1	1	20	208	227	UGAGAAGAAGAAGAAGAAAA	::: :::::::::.::::::	UUUACUUCUUCUUUUUCUCA	Cleavage	gene=Evolinc_SR_gID_056606	1
ath-miR5021	Evolinc_SR_tID_00064986	1.5	-1	1	20	343	362	UGAGAAGAAGAAGAAGAAAA	: ::::::::::::::::.:	UCUUCUUCUUCUUCUUCUUA	Cleavage	gene=Evolinc_SR_gID_055764	2
ath-miR5021	Evolinc_SR_tID_00034392	1.5	-1	1	20	47	66	UGAGAAGAAGAAGAAGAAAA	: ::::::::::::::::.:	UCUUCUUCUUCUUCUUCUUA	Cleavage	gene=Evolinc_SR_gID_029787	1
ath-miR5021	Evolinc_SR_tID_00035151	1.5	-1	1	20	40	59	UGAGAAGAAGAAGAAGAAAA	: ::::::::::::::::.:	UCUUCUUCUUCUUCUUCUUA	Cleavage	gene=Evolinc_SR_gID_030297	1
ath-miR5021	Evolinc_SR_tID_00032591	1.5	-1	1	20	141	160	UGAGAAGAAGAAGAAGAAAA	:::::: ::::::.::::::	UUUUCUGCUUCUUUUUCUCA	Cleavage	gene=Evolinc_SR_gID_028452	1
ath-miR5021	Evolinc_SR_tID_00059607	1.5	-1	1	20	77	96	UGAGAAGAAGAAGAAGAAAA	:::::::::::::::::.	CUUUCUUCUUCUUCUUCUUC	Cleavage	gene=Evolinc_SR_gID_050860	1
ath-miR5021	Evolinc_SR_tID_00047880	1.5	-1	1	20	557	576	UGAGAAGAAGAAGAAGAAAA	: ::::::::::::::.:::	UCUUCUUCUUCUUCUUUUCA	Cleavage	gene=Evolinc_SR_gID_041467	1
ath-miR5021	Evolinc_SR_tID_00034281	1.5	-1	1	20	41	60	UGAGAAGAAGAAGAAGAAAA	::::::::::::::::.:	AAUUCUUCUUCUUCUUCUUA	Cleavage	gene=Evolinc_SR_gID_029705	1
ath-miR5021	Evolinc_SR_tID_00049555	1.5	-1	1	20	146	165	UGAGAAGAAGAAGAAGAAAA	:::::::::::::::::.	CUUUCUUCUUCUUCUUCUUC	Cleavage	gene=Evolinc_SR_gID_042546	1
ath-miR5021	Evolinc_SR_tID_00056843	1.5	-1	1	20	1936	1955	UGAGAAGAAGAAGAAGAAAA	: ::::::::::::::::.:	UCUUCUUCUUCUUCUUCUUA	Cleavage	gene=Evolinc_SR_gID_048838	1
ath-miR5021	Evolinc_SR_tID_00020565	1.5	-1	1	20	106	125	UGAGAAGAAGAAGAAGAAAA	:::::::::::::::::.	CUUUCUUCUUCUUCUUCUUC	Cleavage	gene=Evolinc_SR_gID_017809	1
ath-miR5021	Evolinc_SR_tID_00000539	1.5	-1	1	20	1000	1019	UGAGAAGAAGAAGAAGAAAA	:::: ::.::::::::::::	UUUUGUUUUUCUUCUUCUCA	Cleavage	gene=Evolinc_SR_gID_000483	1
ath-miR5021	Evolinc_SR_tID_00036570	1.5	-1	1	20	2377	2396	UGAGAAGAAGAAGAAGAAAA	: :::::::::::::::::.	UCUUCUUCUUCUUCUUCUCG	Cleavage	gene=Evolinc_SR_gID_031264	1
ath-miR5021	Evolinc_SR_tID_00027527	1.5	-1	1	20	59	78	UGAGAAGAAGAAGAAGAAAA	:::::::::::::::::.	GUUUCUUCUUCUUCUUCUUC	Cleavage	gene=Evolinc_SR_gID_023571	1
ath-miR5021	Evolinc_SR_tID_00035542	1.5	-1	1	20	930	949	UGAGAAGAAGAAGAAGAAAA	: ::::::::::::::::.:	UCUUCUUCUUCUUCUUCUUA	Cleavage	gene=Evolinc_SR_gID_030583	1
ath-miR5021	Evolinc_SR_tID_00017263	1.5	-1	1	20	159	178	UGAGAAGAAGAAGAAGAAAA	:::::::::::::::::.	GAUUCUUCUUCUUCUUCUCG	Cleavage	gene=Evolinc_SR_gID_015094	1
ath-miR5021	Evolinc_SR_tID_00081770	1.5	-1	1	20	354	373	UGAGAAGAAGAAGAAGAAAA	:::::::::::::::::.	GUUUCUUCUUCUUCUUCUUC	Cleavage	gene=Evolinc_SR_gID_069506	1
ath-miR5021	Evolinc_SR_tID_00068009	1.5	-1	1	20	3398	3417	UGAGAAGAAGAAGAAGAAAA	: ::::::::::::::::.:	UCUUCUUCUUCUUCUUCUUA	Cleavage	gene=Evolinc_SR_gID_058258	2
ath-miR5021	Evolinc_SR_tID_00056842	1.5	-1	1	20	3885	3904	UGAGAAGAAGAAGAAGAAAA	: ::::::::::::::::.:	UCUUCUUCUUCUUCUUCUUA	Cleavage	gene=Evolinc_SR_gID_048838	1
ath-miR5021	Evolinc_SR_tID_00036101	1.5	-1	1	20	3643	3662	UGAGAAGAAGAAGAAGAAAA	: ::::::::::::::::.:	UCUUCUUCUUCUUCUUCUUA	Cleavage	gene=Evolinc_SR_gID_030945	1
ath-miR5021	Evolinc_SR_tID_00033579	1.5	-1	1	20	420	439	UGAGAAGAAGAAGAAGAAAA	:::::::::::::::::.	GUUUCUUCUUCUUCUUCUUC	Cleavage	gene=Evolinc_SR_gID_029257	1
ath-miR5021	Evolinc_SR_tID_00065175	1.5	-1	1	20	234	253	UGAGAAGAAGAAGAAGAAAA	:::::::::::::::::.	AUUUCUUCUUCUUCUUCUUC	Cleavage	gene=Evolinc_SR_gID_055906	2
ath-miR5021	Evolinc_SR_tID_00045071	1.5	-1	1	20	1	20	UGAGAAGAAGAAGAAGAAAA	: :::::::::::::::::.	UCUUCUUCUUCUUCUUCUCG	Cleavage	gene=Evolinc_SR_gID_038660	2
ath-miR5021	Evolinc_SR_tID_00031491	1.5	-1	1	20	841	860	UGAGAAGAAGAAGAAGAAAA	:::::::::::::::::.	AUUUCUUCUUCUUCUUCUUC	Cleavage	gene=Evolinc_SR_gID_027353	3
ath-miR5021	Evolinc_SR_tID_00034280	1.5	-1	1	20	694	713	UGAGAAGAAGAAGAAGAAAA	::::::::::::::::.:	AAUUCUUCUUCUUCUUCUUA	Cleavage	gene=Evolinc_SR_gID_029704	1
ath-miR5021	Evolinc_SR_tID_00072567	1.5	-1	1	20	576	595	UGAGAAGAAGAAGAAGAAAA	:::::::::::::::::.	AUUUCUUCUUCUUCUUCUUC	Cleavage	gene=Evolinc_SR_gID_062116	2
ath-miR5021	Evolinc_SR_tID_00085517	1.5	-1	1	20	951	970	UGAGAAGAAGAAGAAGAAAA	:::::::::::::::::.	GGUUCUUCUUCUUCUUCUCG	Cleavage	gene=Evolinc_SR_gID_072977	1
ath-miR5021	Evolinc_SR_tID_00066720	1.5	-1	1	20	1035	1054	UGAGAAGAAGAAGAAGAAAA	::::::::::::::::.:	GCUUCUUCUUCUUCUUCUUA	Cleavage	gene=Evolinc_SR_gID_056969	1
ath-miR5021	Evolinc_SR_tID_00048933	1.5	-1	1	20	1033	1052	UGAGAAGAAGAAGAAGAAAA	::::::::::::::::.:	AAUUCUUCUUCUUCUUCUUA	Cleavage	gene=Evolinc_SR_gID_042147	1
ath-miR5021	Evolinc_SR_tID_00064590	1.5	-1	1	20	750	769	UGAGAAGAAGAAGAAGAAAA	:::::::::::::::::.	GUUUCUUCUUCUUCUUCUUC	Cleavage	gene=Evolinc_SR_gID_055502	1
ath-miR5021	Evolinc_SR_tID_00021984	1.5	-1	1	20	535	554	UGAGAAGAAGAAGAAGAAAA	::::::::::::::::.:	CCUUCUUCUUCUUCUUCUUA	Cleavage	gene=Evolinc_SR_gID_019227	1
ath-miR5021	Evolinc_SR_tID_00068092	1.5	-1	1	20	609	628	UGAGAAGAAGAAGAAGAAAA	:::::::::::::::::.	AUUUCUUCUUCUUCUUCUUC	Cleavage	gene=Evolinc_SR_gID_058341	1
ath-miR5021	Evolinc_SR_tID_00072707	1.5	-1	1	20	1380	1399	UGAGAAGAAGAAGAAGAAAA	:::::::::::::::::.	CUUUCUUCUUCUUCUUCUUC	Cleavage	gene=Evolinc_SR_gID_062187	1
ath-miR5021	Evolinc_SR_tID_00046674	1.5	-1	1	20	957	976	UGAGAAGAAGAAGAAGAAAA	:::::::::::::::::.	CUUUCUUCUUCUUCUUCUUU	Cleavage	gene=Evolinc_SR_gID_040261	1
ath-miR5021	Evolinc_SR_tID_00051406	1.5	-1	1	20	1953	1972	UGAGAAGAAGAAGAAGAAAA	:::::::::::::::::.	GUUUCUUCUUCUUCUUCUUU	Cleavage	gene=Evolinc_SR_gID_043840	1
ath-miR5021	Evolinc_SR_tID_00033452	1.5	-1	1	20	498	517	UGAGAAGAAGAAGAAGAAAA	:::::::::::::::::.	CUUUCUUCUUCUUCUUCUUC	Cleavage	gene=Evolinc_SR_gID_029169	1
ath-miR5021	Evolinc_SR_tID_00094466	1.5	-1	1	20	99	118	UGAGAAGAAGAAGAAGAAAA	:::::::::::::::::.	GUUUCUUCUUCUUCUUCUUC	Cleavage	gene=Evolinc_SR_gID_081168	1
ath-miR5021	Evolinc_SR_tID_00028370	1.5	-1	1	20	3422	3441	UGAGAAGAAGAAGAAGAAAA	:::::::::::::::::.	GUUUCUUCUUCUUCUUCUUU	Cleavage	gene=Evolinc_SR_gID_024234	1
ath-miR5021	Evolinc_SR_tID_00041472	1.5	-1	1	20	1571	1590	UGAGAAGAAGAAGAAGAAAA	:::::::::::::::.::	GUUUCUUCUUCUUCUUUUCU	Cleavage	gene=Evolinc_SR_gID_035968	2
ath-miR5021	Evolinc_SR_tID_00041472	1.5	-1	1	20	1637	1656	UGAGAAGAAGAAGAAGAAAA	:::::::::::::::.::	AUUUCUUCUUCUUCUUUUCU	Cleavage	gene=Evolinc_SR_gID_035968	2
ath-miR5021	Evolinc_SR_tID_00078433	1.5	-1	1	20	1769	1788	UGAGAAGAAGAAGAAGAAAA	::::::.:::::::::::	GUUUCUUUUUCUUCUUCUCU	Cleavage	gene=Evolinc_SR_gID_067352	1
ath-miR5021	Evolinc_SR_tID_00053962	1.5	-1	1	20	2186	2205	UGAGAAGAAGAAGAAGAAAA	:::::::::::::::::.	GUUUCUUCUUCUUCUUCUUU	Cleavage	gene=Evolinc_SR_gID_046392	1
ath-miR5021	Evolinc_SR_tID_00036816	1.5	-1	1	20	951	970	UGAGAAGAAGAAGAAGAAAA	:::::::::::::::.::	CUUUCUUCUUCUUCUUUUCC	Cleavage	gene=Evolinc_SR_gID_031433	1
ath-miR5021	Evolinc_SR_tID_00083609	1.5	-1	1	20	866	885	UGAGAAGAAGAAGAAGAAAA	:::.::::::::.::.:::	CUUUUUUCUUCUUUUUUUCA	Cleavage	gene=Evolinc_SR_gID_071071	1
ath-miR5021	Evolinc_SR_tID_00051620	1.5	-1	1	20	1564	1583	UGAGAAGAAGAAGAAGAAAA	::::::: :::::::::::	CUUUCUUCCUCUUCUUCUCA	Cleavage	gene=Evolinc_SR_gID_044054	1
ath-miR5021	Evolinc_SR_tID_00088259	1.5	-1	1	20	2135	2154	UGAGAAGAAGAAGAAGAAAA	:::::::::::::: ::::	CUUUCUUCUUCUUCUCCUCA	Cleavage	gene=Evolinc_SR_gID_075718	1
ath-miR5028	Evolinc_SR_tID_00020391	1.5	-1	1	21	1397	1417	AAUUGGGUUUAUGCUAGAGUU	:.::. :::::::::::::::	AGCUUAAGCAUAAACCCAAUU	Cleavage	gene=Evolinc_SR_gID_017635	1
ath-miR5628	Evolinc_SR_tID_00081661	1.5	-1	1	21	242	262	GAAAUAGCGAAGAUAUGAUUA	: .:::: :::::::::::::	UUGUCAUUUCUUCGCUAUUUC	Cleavage	gene=Evolinc_SR_gID_069438	1
ath-miR5632-3p	Evolinc_SR_tID_00045085	1.5	-1	1	21	507	527	UUGGAUUUAUAGUUGGAUAAG	::::: :.:::::::::::::	CUUAUACGACUAUAAAUCCAA	Cleavage	gene=Evolinc_SR_gID_038674	1
ath-miR5632-3p	Evolinc_SR_tID_00069674	1.5	-1	1	21	1298	1318	UUGGAUUUAUAGUUGGAUAAG	.::::.:::::.:::::::.:	UUUAUUCAACUGUAAAUCCGA	Cleavage	gene=Evolinc_SR_gID_059923	1
ath-miR5633	Evolinc_SR_tID_00011988	1.5	-1	1	21	167	187	UAUGAUCAUCAGAAAACAGUG	::: ::::::::.::::::::	CACCGUUUUCUGGUGAUCAUA	Cleavage	gene=Evolinc_SR_gID_010871	1
ath-miR5634	Evolinc_SR_tID_00066387	1.5	-1	1	21	739	759	AGGGACUUUGUGAAUUUAGGG	...::::::::::::::..::	UUUUAAAUUCACAAAGUUUCU	Cleavage	gene=Evolinc_SR_gID_056696	1
ath-miR5635a	Evolinc_SR_tID_00088293	1.5	-1	1	21	1993	2013	UGUUAAGGAGUGUUAACGGUG	.::::::::.::::.::::.:	UACCGUUAAUACUCUUUAAUA	Cleavage	gene=Evolinc_SR_gID_075752	1
ath-miR5635b	Evolinc_SR_tID_00088293	1.5	-1	1	21	1993	2013	UGUUAAGGAGUGUUAACGGUG	.::::::::.::::.::::.:	UACCGUUAAUACUCUUUAAUA	Cleavage	gene=Evolinc_SR_gID_075752	1
ath-miR5635c	Evolinc_SR_tID_00088293	1.5	-1	1	21	1993	2013	UGUUAAGGAGUGUUAACGGUG	.::::::::.::::.::::.:	UACCGUUAAUACUCUUUAAUA	Cleavage	gene=Evolinc_SR_gID_075752	1
ath-miR5635d	Evolinc_SR_tID_00088293	1.5	-1	1	21	1993	2013	UGUUAAGGAGUGUUAACGGUG	.::::::::.::::.::::.:	UACCGUUAAUACUCUUUAAUA	Cleavage	gene=Evolinc_SR_gID_075752	1
ath-miR5641	Evolinc_SR_tID_00031643	1.5	-1	1	21	2838	2858	UGGAAGAAGAUGAUAGAAUUA	:::.:::.::::::::.::	AUAUUUUAUUAUCUUCUUUCA	Cleavage	gene=Evolinc_SR_gID_027505	1
ath-miR5643a	Evolinc_SR_tID_00002233	1.5	-1	1	21	542	562	AGGCUUUUAAGAUCUGGUUGC	::::::::.::.:.:::::	AAAACCAGAUUUUGAGAGCCU	Cleavage	gene=Evolinc_SR_gID_002080	1
ath-miR5643b	Evolinc_SR_tID_00002233	1.5	-1	1	21	542	562	AGGCUUUUAAGAUCUGGUUGC	::::::::.::.:.:::::	AAAACCAGAUUUUGAGAGCCU	Cleavage	gene=Evolinc_SR_gID_002080	1
ath-miR5645a	Evolinc_SR_tID_00073208	1.5	-1	1	20	80	99	AUUUGAGUCAUGUCGUUAAG	:::::::::.:::.::::.:	CUUAACGACGUGAUUCAAGU	Cleavage	gene=Evolinc_SR_gID_062466	1
ath-miR5645a	Evolinc_SR_tID_00001672	1.5	-1	1	20	861	880	AUUUGAGUCAUGUCGUUAAG	:::: ::.:::::::::::	AUUAAGGAUAUGACUCAAAU	Cleavage	gene=Evolinc_SR_gID_001541	1
ath-miR5645b	Evolinc_SR_tID_00073208	1.5	-1	1	20	80	99	AUUUGAGUCAUGUCGUUAAG	:::::::::.:::.::::.:	CUUAACGACGUGAUUCAAGU	Cleavage	gene=Evolinc_SR_gID_062466	1
ath-miR5645b	Evolinc_SR_tID_00001672	1.5	-1	1	20	861	880	AUUUGAGUCAUGUCGUUAAG	:::: ::.:::::::::::	AUUAAGGAUAUGACUCAAAU	Cleavage	gene=Evolinc_SR_gID_001541	1
ath-miR5645d	Evolinc_SR_tID_00073208	1.5	-1	1	20	80	99	AUUUGAGUCAUGUCGUUAAG	:::::::::.:::.::::.:	CUUAACGACGUGAUUCAAGU	Cleavage	gene=Evolinc_SR_gID_062466	1
ath-miR5645d	Evolinc_SR_tID_00001672	1.5	-1	1	20	861	880	AUUUGAGUCAUGUCGUUAAG	:::: ::.:::::::::::	AUUAAGGAUAUGACUCAAAU	Cleavage	gene=Evolinc_SR_gID_001541	1
ath-miR5645e	Evolinc_SR_tID_00073208	1.5	-1	1	20	80	99	AUUUGAGUCAUGUCGUUAAG	:::::::::.:::.::::.:	CUUAACGACGUGAUUCAAGU	Cleavage	gene=Evolinc_SR_gID_062466	1
ath-miR5645e	Evolinc_SR_tID_00001672	1.5	-1	1	20	861	880	AUUUGAGUCAUGUCGUUAAG	:::: ::.:::::::::::	AUUAAGGAUAUGACUCAAAU	Cleavage	gene=Evolinc_SR_gID_001541	1
ath-miR5645f	Evolinc_SR_tID_00073208	1.5	-1	1	20	80	99	AUUUGAGUCAUGUCGUUAAG	:::::::::.:::.::::.:	CUUAACGACGUGAUUCAAGU	Cleavage	gene=Evolinc_SR_gID_062466	1
ath-miR5645f	Evolinc_SR_tID_00001672	1.5	-1	1	20	861	880	AUUUGAGUCAUGUCGUUAAG	:::: ::.:::::::::::	AUUAAGGAUAUGACUCAAAU	Cleavage	gene=Evolinc_SR_gID_001541	1
ath-miR5649a	Evolinc_SR_tID_00019576	1.5	-1	1	21	1098	1118	AUUGAAUAUGUUGGUUACUAU	:::::..:::::.::::::	GGAGUAAUUAACAUGUUCAAU	Cleavage	gene=Evolinc_SR_gID_016821	1
ath-miR5649b	Evolinc_SR_tID_00019576	1.5	-1	1	21	1098	1118	AUUGAAUAUGUUGGUUACUAU	:::::..:::::.::::::	GGAGUAAUUAACAUGUUCAAU	Cleavage	gene=Evolinc_SR_gID_016821	1
ath-miR5650	Evolinc_SR_tID_00031049	1.5	-1	1	21	731	751	UUGUUUUGGAUCUUAGAUACA	:::::::::::.::.::.:	CAUAUCUAAGAUCUAAGACGA	Cleavage	gene=Evolinc_SR_gID_026913	1
ath-miR5653	Evolinc_SR_tID_00083098	1.5	-1	1	24	2934	2957	UGGGUUGAGUUGAGUUGAGUUGGC	:. .:::::.:::.::::::.::	UCUCGCUCAAUUCAGCUCAACUCA	Cleavage	gene=Evolinc_SR_gID_070560	3
ath-miR5653	Evolinc_SR_tID_00084104	1.5	-1	1	24	2255	2278	UGGGUUGAGUUGAGUUGAGUUGGC	:. .:::::::::.::::.:.::	CCUCGCUCAACUCAGCUCAGCUCA	Cleavage	gene=Evolinc_SR_gID_071566	1
ath-miR5653	Evolinc_SR_tID_00020048	1.5	-1	1	24	372	395	UGGGUUGAGUUGAGUUGAGUUGGC	::. .::::::::.::::::.::	GCUCUUUCAACUCAGCUCAACUCA	Cleavage	gene=Evolinc_SR_gID_017293	1
ath-miR5653	Evolinc_SR_tID_00060174	1.5	-1	1	24	869	892	UGGGUUGAGUUGAGUUGAGUUGGC	:::::::::: ::::::::	ACUCUCUCAACUCAAGUCAACCCA	Cleavage	gene=Evolinc_SR_gID_051427	1
ath-miR5658	Evolinc_SR_tID_00058496	1.5	-1	1	21	468	488	AUGAUGAUGAUGAUGAUGAAA	:::..:::::::.::::::::	UUUUGUCAUCAUUAUCAUCAU	Cleavage	gene=Evolinc_SR_gID_049924	1
ath-miR5658	Evolinc_SR_tID_00041050	1.5	-1	1	21	240	260	AUGAUGAUGAUGAUGAUGAAA	:::.::.:::::.::::::::	UUUUAUUAUCAUUAUCAUCAU	Cleavage	gene=Evolinc_SR_gID_035547	1
ath-miR5658	Evolinc_SR_tID_00054390	1.5	-1	1	21	112	132	AUGAUGAUGAUGAUGAUGAAA	:::::.:::::.:::::.:	CGUCAUCGUCAUCGUCAUCGU	Cleavage	gene=Evolinc_SR_gID_046820	2
ath-miR5658	Evolinc_SR_tID_00079296	1.5	-1	1	21	469	489	AUGAUGAUGAUGAUGAUGAAA	:::.::.:::::.::::::::	UUUUAUUAUCAUUAUCAUCAU	Cleavage	gene=Evolinc_SR_gID_067879	1
ath-miR5658	Evolinc_SR_tID_00079840	1.5	-1	1	21	35	55	AUGAUGAUGAUGAUGAUGAAA	::::::.::::::::::::	GUUCAUCGUCAUCAUCAUCAC	Cleavage	gene=Evolinc_SR_gID_068241	3
ath-miR5658	Evolinc_SR_tID_00079840	1.5	-1	1	19	1	19	AUGAUGAUGAUGAUGAUGA	:::::::::::.::::..:	UCAUCAUCAUCGUCAUUGU	Cleavage	gene=Evolinc_SR_gID_068241	3
ath-miR5658	Evolinc_SR_tID_00077326	1.5	-1	1	21	867	887	AUGAUGAUGAUGAUGAUGAAA	:::::.:::::::::::::	CUUCAUUAUCAUCAUCAUCAC	Cleavage	gene=Evolinc_SR_gID_066490	1
ath-miR5658	Evolinc_SR_tID_00067699	1.5	-1	1	21	344	364	AUGAUGAUGAUGAUGAUGAAA	:::::::::::: :::::::	CUUCAUCAUCAUCCUCAUCAU	Cleavage	gene=Evolinc_SR_gID_057948	1
ath-miR5658	Evolinc_SR_tID_00018799	1.5	-1	1	21	1162	1182	AUGAUGAUGAUGAUGAUGAAA	:::::::::::: :::::::	AUUCAUCAUCAUCCUCAUCAU	Cleavage	gene=Evolinc_SR_gID_016047	1
ath-miR5658	Evolinc_SR_tID_00087734	1.5	-1	1	21	1053	1073	AUGAUGAUGAUGAUGAUGAAA	::.::..:::::::::::::	CUUUAUUGUCAUCAUCAUCAU	Cleavage	gene=Evolinc_SR_gID_075193	1
ath-miR5658	Evolinc_SR_tID_00035461	1.5	-1	1	21	3899	3919	AUGAUGAUGAUGAUGAUGAAA	:::::::::::::::::: :	CUUCAUCAUCAUCAUCAUCUU	Cleavage	gene=Evolinc_SR_gID_030528	1
ath-miR5658	Evolinc_SR_tID_00074727	1.5	-1	1	21	229	249	AUGAUGAUGAUGAUGAUGAAA	:::: ::::::.::::::::	CUUCAACAUCAUUAUCAUCAU	Cleavage	gene=Evolinc_SR_gID_063895	1
ath-miR5658	Evolinc_SR_tID_00040614	1.5	-1	1	21	433	453	AUGAUGAUGAUGAUGAUGAAA	: ::::.:::::.:::::.::	UAUCAUUAUCAUUAUCAUUAU	Cleavage	gene=Evolinc_SR_gID_035111	2
ath-miR5658	Evolinc_SR_tID_00083229	1.5	-1	1	21	1079	1099	AUGAUGAUGAUGAUGAUGAAA	::: :::::.::::::::::	GUUCCUCAUCGUCAUCAUCAU	Cleavage	gene=Evolinc_SR_gID_070691	1
ath-miR5658	Evolinc_SR_tID_00033420	1.5	-1	1	21	397	417	AUGAUGAUGAUGAUGAUGAAA	: :.:::::.::::::::.::	UCUUAUCAUUAUCAUCAUUAU	Cleavage	gene=Evolinc_SR_gID_029147	1
ath-miR5658	Evolinc_SR_tID_00070445	1.5	-1	1	21	111	131	AUGAUGAUGAUGAUGAUGAAA	:::::::::::::: ::::	AAUCAUCAUCAUCAUCCUCAU	Cleavage	gene=Evolinc_SR_gID_060694	1
ath-miR5658	Evolinc_SR_tID_00039311	1.5	-1	1	21	200	220	AUGAUGAUGAUGAUGAUGAAA	: :.::.:::::.::::::::	UAUUAUUAUCAUUAUCAUCAU	Cleavage	gene=Evolinc_SR_gID_033808	1
ath-miR5658	Evolinc_SR_tID_00008563	1.5	-1	1	21	1711	1731	AUGAUGAUGAUGAUGAUGAAA	:::::::::::::::.::	AACCAUCAUCAUCAUCAUUAU	Cleavage	gene=Evolinc_SR_gID_007679	1
ath-miR5658	Evolinc_SR_tID_00070248	1.5	-1	1	21	620	640	AUGAUGAUGAUGAUGAUGAAA	::::::::.:::::.:.::	AAUCAUCAUCGUCAUCGUUAU	Cleavage	gene=Evolinc_SR_gID_060497	1
ath-miR5658	Evolinc_SR_tID_00038489	1.5	-1	1	21	939	959	AUGAUGAUGAUGAUGAUGAAA	: :.:::::.:::::.:::::	UAUUAUCAUUAUCAUUAUCAU	Cleavage	gene=Evolinc_SR_gID_032986	2
ath-miR5658	Evolinc_SR_tID_00016110	1.5	-1	1	21	433	453	AUGAUGAUGAUGAUGAUGAAA	:::.::::::::::::::	UAGCAUUAUCAUCAUCAUCAU	Cleavage	gene=Evolinc_SR_gID_014374	1
ath-miR5658	Evolinc_SR_tID_00051524	1.5	-1	1	21	669	689	AUGAUGAUGAUGAUGAUGAAA	:::::::::: ::::::::	CAUCAUCAUCAUAAUCAUCAU	Cleavage	gene=Evolinc_SR_gID_043958	1
ath-miR5658	Evolinc_SR_tID_00091491	1.5	-1	1	21	872	892	AUGAUGAUGAUGAUGAUGAAA	:::::::::::::: ::::	GAUCAUCAUCAUCAUCCUCAU	Cleavage	gene=Evolinc_SR_gID_078260	1
ath-miR5658	Evolinc_SR_tID_00088577	1.5	-1	1	21	755	775	AUGAUGAUGAUGAUGAUGAAA	:::::: ::::::::::::	AAUCAUCACCAUCAUCAUCAU	Cleavage	gene=Evolinc_SR_gID_076036	1
ath-miR5658	Evolinc_SR_tID_00076096	1.5	-1	1	21	1254	1274	AUGAUGAUGAUGAUGAUGAAA	:::::::::: ::::::::	CAUCAUCAUCAUAAUCAUCAU	Cleavage	gene=Evolinc_SR_gID_065260	1
ath-miR5658	Evolinc_SR_tID_00080064	1.5	-1	1	21	6106	6126	AUGAUGAUGAUGAUGAUGAAA	::::::: :::::::::::	AAUCAUCAUAAUCAUCAUCAU	Cleavage	gene=Evolinc_SR_gID_068381	1
ath-miR5658	Evolinc_SR_tID_00016608	1.5	-1	1	21	183	203	AUGAUGAUGAUGAUGAUGAAA	::::: :::::::::::.:	GCUCAUCUUCAUCAUCAUCGU	Cleavage	gene=Evolinc_SR_gID_014664	1
ath-miR5658	Evolinc_SR_tID_00091133	1.5	-1	1	21	1085	1105	AUGAUGAUGAUGAUGAUGAAA	: ::::::::::::::.::	AGUAAUCAUCAUCAUCAUUAU	Cleavage	gene=Evolinc_SR_gID_078037	2
ath-miR5666	Evolinc_SR_tID_00089386	1.5	-1	1	21	905	925	AUGGGACAUCGAGCAUUUAAU	::..:::::::::::::.:	GAUAGGUGCUCGAUGUCCCGU	Cleavage	gene=Evolinc_SR_gID_076845	1
ath-miR5997	Evolinc_SR_tID_00064441	1.5	-1	1	21	1968	1988	UGAAACCAAGUAGCUAAAUAG	::::: :::.:::::::::	UAAUUUACCUAUUUGGUUUCA	Cleavage	gene=Evolinc_SR_gID_055408	1
ath-miR779.1	Evolinc_SR_tID_00064799	1.5	-1	1	21	1971	1991	UUCUGCUAUGUUGCUGCUCAU	::::: :::::.:::::::::	AUGAGAAGCAAUAUAGCAGAA	Cleavage	gene=Evolinc_SR_gID_055653	1
ath-miR8121	Evolinc_SR_tID_00040169	1.5	-1	1	24	178	201	AAAGUAUAAUGGUUUAGUGGUUUG	: ..:::::::.::::::.:::	ACACUUACUAAACUAUUAUAUUUU	Cleavage	gene=Evolinc_SR_gID_034666	1
ath-miR8166	Evolinc_SR_tID_00051555	1.5	-1	1	22	1121	1142	AGAGAGUGUAGAAAGUUUCUCA	::::::::.::::::.:.:	UAUGAAACUUUUUACACUUUUU	Cleavage	gene=Evolinc_SR_gID_043989	1
ath-miR8167a	Evolinc_LR_tID_00001929	1.5	-1	1	22	459	480	AGAUGUGGAGAUCGUGGGGAUG	::::::::::::::::.:	GAAACCCACGAUCUCCACAUUU	Cleavage	gene=Evolinc_LR_gID_001543	1
ath-miR8167a	Evolinc_SR_tID_00081264	1.5	-1	1	22	2710	2731	AGAUGUGGAGAUCGUGGGGAUG	: :::: :::::::::.::::	GAGCCCCUCGAUCUCCAUAUCU	Cleavage	gene=Evolinc_SR_gID_069173	1
ath-miR8167b	Evolinc_LR_tID_00001929	1.5	-1	1	22	459	480	AGAUGUGGAGAUCGUGGGGAUG	::::::::::::::::.:	GAAACCCACGAUCUCCACAUUU	Cleavage	gene=Evolinc_LR_gID_001543	1
ath-miR8167b	Evolinc_SR_tID_00081264	1.5	-1	1	22	2710	2731	AGAUGUGGAGAUCGUGGGGAUG	: :::: :::::::::.::::	GAGCCCCUCGAUCUCCAUAUCU	Cleavage	gene=Evolinc_SR_gID_069173	1
ath-miR8167c	Evolinc_LR_tID_00001929	1.5	-1	1	22	459	480	AGAUGUGGAGAUCGUGGGGAUG	::::::::::::::::.:	GAAACCCACGAUCUCCACAUUU	Cleavage	gene=Evolinc_LR_gID_001543	1
ath-miR8167c	Evolinc_SR_tID_00081264	1.5	-1	1	22	2710	2731	AGAUGUGGAGAUCGUGGGGAUG	: :::: :::::::::.::::	GAGCCCCUCGAUCUCCAUAUCU	Cleavage	gene=Evolinc_SR_gID_069173	1
ath-miR8167d	Evolinc_LR_tID_00001929	1.5	-1	1	22	459	480	AGAUGUGGAGAUCGUGGGGAUG	::::::::::::::::.:	GAAACCCACGAUCUCCACAUUU	Cleavage	gene=Evolinc_LR_gID_001543	1
ath-miR8167d	Evolinc_SR_tID_00081264	1.5	-1	1	22	2710	2731	AGAUGUGGAGAUCGUGGGGAUG	: :::: :::::::::.::::	GAGCCCCUCGAUCUCCAUAUCU	Cleavage	gene=Evolinc_SR_gID_069173	1
ath-miR8167e	Evolinc_LR_tID_00001929	1.5	-1	1	22	459	480	AGAUGUGGAGAUCGUGGGGAUG	::::::::::::::::.:	GAAACCCACGAUCUCCACAUUU	Cleavage	gene=Evolinc_LR_gID_001543	1
ath-miR8167e	Evolinc_SR_tID_00081264	1.5	-1	1	22	2710	2731	AGAUGUGGAGAUCGUGGGGAUG	: :::: :::::::::.::::	GAGCCCCUCGAUCUCCAUAUCU	Cleavage	gene=Evolinc_SR_gID_069173	1
ath-miR8167f	Evolinc_LR_tID_00001929	1.5	-1	1	22	459	480	AGAUGUGGAGAUCGUGGGGAUG	::::::::::::::::.:	GAAACCCACGAUCUCCACAUUU	Cleavage	gene=Evolinc_LR_gID_001543	1
ath-miR8167f	Evolinc_SR_tID_00081264	1.5	-1	1	22	2710	2731	AGAUGUGGAGAUCGUGGGGAUG	: :::: :::::::::.::::	GAGCCCCUCGAUCUCCAUAUCU	Cleavage	gene=Evolinc_SR_gID_069173	1
ath-miR8174	Evolinc_SR_tID_00090003	1.5	-1	1	21	315	335	AUGUGUAUAGGGAAGCUAAUC	::::::: :::::::::::.:	GAUUAGCCUCCCUAUACACGU	Cleavage	gene=Evolinc_SR_gID_077296	1
ath-miR8174	Evolinc_SR_tID_00028640	1.5	-1	1	21	1666	1686	AUGUGUAUAGGGAAGCUAAUC	::::::. :::::::::::::	GAUUAGUCUCCCUAUACACAU	Cleavage	gene=Evolinc_SR_gID_024504	1
ath-miR8174	Evolinc_SR_tID_00046290	1.5	-1	1	21	169	189	AUGUGUAUAGGGAAGCUAAUC	:.::::: :::::::::::.:	GGUUAGCCUCCCUAUACACGU	Cleavage	gene=Evolinc_SR_gID_039877	1
ath-miR8174	Evolinc_SR_tID_00020281	1.5	-1	1	21	187	207	AUGUGUAUAGGGAAGCUAAUC	:.:: :::::::::::.::::	GGUUUGCUUCCCUAUAUACAU	Cleavage	gene=Evolinc_SR_gID_017525	1
ath-miR8174	Evolinc_SR_tID_00077420	1.5	-1	1	21	255	275	AUGUGUAUAGGGAAGCUAAUC	:.:: :::::::::::.::::	GGUUUGCUUCCCUAUAUACAU	Cleavage	gene=Evolinc_SR_gID_066584	1
ath-miR8174	Evolinc_SR_tID_00007627	1.5	-1	1	21	419	439	AUGUGUAUAGGGAAGCUAAUC	:.:: :::::::::::.::::	GGUUUGCUUCCCUAUAUACAU	Cleavage	gene=Evolinc_SR_gID_006858	1
ath-miR8174	Evolinc_SR_tID_00020009	1.5	-1	1	21	10	30	AUGUGUAUAGGGAAGCUAAUC	:.:: ::::::::.:::::::	GGUUUGCUUCCCUGUACACAU	Cleavage	gene=Evolinc_SR_gID_017254	1
ath-miR8174	Evolinc_SR_tID_00016711	1.5	-1	1	21	1669	1689	AUGUGUAUAGGGAAGCUAAUC	:::::: :::::::::::.:	AAUUAGCCUCCCUAUACACGU	Cleavage	gene=Evolinc_SR_gID_014724	1
ath-miR8175	Evolinc_SR_tID_00062796	1.5	-1	1	20	1577	1596	GAUCCCCGGCAACGGCGCCA	:::::::::: :::::::::	UGGCGCCGUUUCCGGGGAUC	Translation	gene=Evolinc_SR_gID_054049	1
ath-miR8175	Evolinc_SR_tID_00050066	1.5	-1	1	20	1894	1913	GAUCCCCGGCAACGGCGCCA	:::::::::::::::::: :	UGGCGCCGUUGCCGGGGACC	Cleavage	gene=Evolinc_SR_gID_042884	1
ath-miR8175	Evolinc_SR_tID_00057577	1.5	-1	1	20	1191	1210	GAUCCCCGGCAACGGCGCCA	:::::::::::::::::: :	UGGCGCCGUUGCCGGGGACC	Cleavage	gene=Evolinc_SR_gID_049351	1
ath-miR8175	Evolinc_SR_tID_00074850	1.5	-1	1	20	1418	1437	GAUCCCCGGCAACGGCGCCA	:::::::::::::::::: :	UGGCGCCGUUGCCGGGGAGC	Cleavage	gene=Evolinc_SR_gID_064018	1
ath-miR8175	Evolinc_SR_tID_00003060	1.5	-1	1	20	412	431	GAUCCCCGGCAACGGCGCCA	:::::::::::::::::: :	UGGCGCCGUUGCCGGGGAGC	Cleavage	gene=Evolinc_SR_gID_002855	1
ath-miR8175	Evolinc_SR_tID_00005707	1.5	-1	1	20	1081	1100	GAUCCCCGGCAACGGCGCCA	:::::::::::::::::: :	UGGCGCCGUUGCCGGGGACC	Cleavage	gene=Evolinc_SR_gID_005170	1
ath-miR8175	Evolinc_SR_tID_00070886	1.5	-1	1	20	1044	1063	GAUCCCCGGCAACGGCGCCA	:::::::::::::::::: :	UGGCGCCGUUGCCGGGGAAC	Cleavage	gene=Evolinc_SR_gID_061017	1
ath-miR8175	Evolinc_SR_tID_00028804	1.5	-1	1	20	873	892	GAUCCCCGGCAACGGCGCCA	:::::::::::::::::: :	UGGCGCCGUUGCCGGGGACC	Cleavage	gene=Evolinc_SR_gID_024668	1
ath-miR8175	Evolinc_SR_tID_00081874	1.5	-1	1	20	1020	1039	GAUCCCCGGCAACGGCGCCA	:::::::::::::::::: :	UGGCGCCGUUGCCGGGGAAC	Cleavage	gene=Evolinc_SR_gID_069574	1
ath-miR8175	Evolinc_SR_tID_00020339	1.5	-1	1	20	344	363	GAUCCCCGGCAACGGCGCCA	:::::::::::::::::: :	UGGCGCCGUUGCCGGGGACC	Cleavage	gene=Evolinc_SR_gID_017583	1
ath-miR8175	Evolinc_SR_tID_00056907	1.5	-1	1	20	538	557	GAUCCCCGGCAACGGCGCCA	:::::::::::::::::: :	UGGCGCCGUUGCCGGGGAGC	Cleavage	gene=Evolinc_SR_gID_048884	1
ath-miR8175	Evolinc_SR_tID_00057576	1.5	-1	1	20	240	259	GAUCCCCGGCAACGGCGCCA	:::::::::::::::::: :	UGGCGCCGUUGCCGGGGACC	Cleavage	gene=Evolinc_SR_gID_049351	1
ath-miR8175	Evolinc_SR_tID_00020762	1.5	-1	1	20	132	151	GAUCCCCGGCAACGGCGCCA	:::::::::::::::::: :	UGGCGCCGUUGCCGGGGAGC	Cleavage	gene=Evolinc_SR_gID_018005	1
ath-miR8175	Evolinc_SR_tID_00006559	1.5	-1	1	20	117	136	GAUCCCCGGCAACGGCGCCA	:::::::::::::::::: :	UGGCGCCGUUGCCGGGGAGC	Cleavage	gene=Evolinc_SR_gID_005901	1
ath-miR8175	Evolinc_SR_tID_00005348	1.5	-1	1	20	325	344	GAUCCCCGGCAACGGCGCCA	:::::::::::::::::: :	UGGCGCCGUUGCCGGGGAGC	Cleavage	gene=Evolinc_SR_gID_004839	1
ath-miR8175	Evolinc_SR_tID_00041685	1.5	-1	1	20	42	61	GAUCCCCGGCAACGGCGCCA	:::::::::::::::::: :	UGGCGCCGUUGCCGGGGAGC	Cleavage	gene=Evolinc_SR_gID_036181	1
ath-miR8175	Evolinc_SR_tID_00003476	1.5	-1	1	20	14	33	GAUCCCCGGCAACGGCGCCA	:::::::::::::::::: :	UGGCGCCGUUGCCGGGGAGC	Cleavage	gene=Evolinc_SR_gID_003243	1
ath-miR8175	Evolinc_SR_tID_00020018	1.5	-1	1	20	210	229	GAUCCCCGGCAACGGCGCCA	:::::::::::::::::: :	UGGCGCCGUUGCCGGGGAGC	Cleavage	gene=Evolinc_SR_gID_017263	1
ath-miR8175	Evolinc_SR_tID_00000573	1.5	-1	1	20	227	246	GAUCCCCGGCAACGGCGCCA	:::::::::::::::::: :	UGGCGCCGUUGCCGGGGAGC	Cleavage	gene=Evolinc_SR_gID_000507	1
ath-miR8177	Evolinc_SR_tID_00070853	1.5	-1	1	22	1381	1402	GUGUGAUGAUGUGUCAUUUAUA	:::::::::::::::::.:	AUUAAAUGACACAUCAUCAUAA	Cleavage	gene=Evolinc_SR_gID_060995	1
ath-miR8177	Evolinc_LR_tID_00001937	1.5	-1	1	22	366	387	GUGUGAUGAUGUGUCAUUUAUA	:. ::: ::::::::::::.::	UGAAAAAGACACAUCAUCAUAC	Cleavage	gene=Evolinc_LR_gID_001551	1
ath-miR8180	Evolinc_SR_tID_00071642	1.5	-1	1	19	2410	2428	UGCGGUGCGGGAGAAGUGC	::: :::::::::::.:::	GCAGUUCUCCCGCACUGCA	Cleavage	gene=Evolinc_SR_gID_061477	1
ath-miR8180	Evolinc_SR_tID_00044450	1.5	-1	1	19	1520	1538	UGCGGUGCGGGAGAAGUGC	::: :::::::::::.:::	GCAGUUCUCCCGCACUGCA	Cleavage	gene=Evolinc_SR_gID_038039	1
ath-miR8180	Evolinc_SR_tID_00038711	1.5	-1	1	19	1853	1871	UGCGGUGCGGGAGAAGUGC	::: :::::::::::.:::	GCAGUUCUCCCGCACUGCA	Cleavage	gene=Evolinc_SR_gID_033208	1
ath-miR829-3p.1	Evolinc_SR_tID_00005082	1.5	-1	1	24	3062	3085	AGCUCUGAUACCAAAUGAUGGAAU	: :.:::.:: :::::::::::::	ACUUCAUUAUAUGGUAUCAGAGCU	Cleavage	gene=Evolinc_SR_gID_004582	1
ath-miR829-3p.1	Evolinc_SR_tID_00027441	1.5	-1	1	24	5057	5080	AGCUCUGAUACCAAAUGAUGGAAU	: :.:: .::::::::::::::::	AAUUCAAUAUUUGGUAUCAGAGCU	Cleavage	gene=Evolinc_SR_gID_023513	1
ath-miR829-3p.1	Evolinc_SR_tID_00030344	1.5	-1	1	24	198	221	AGCUCUGAUACCAAAUGAUGGAAU	:: .::::::::::::::::	UAAACAAUAUUUGGUAUCAGAGCU	Cleavage	gene=Evolinc_SR_gID_026208	1
ath-miR829-3p.1	Evolinc_SR_tID_00023802	1.5	-1	1	24	1147	1170	AGCUCUGAUACCAAAUGAUGGAAU	: :.::::::::::::::::	UCGACUUUAUUUGGUAUCAGAGCU	Cleavage	gene=Evolinc_SR_gID_021044	1
ath-miR829-3p.1	Evolinc_SR_tID_00087216	1.5	-1	1	24	3148	3171	AGCUCUGAUACCAAAUGAUGGAAU	: :.::::::::::::::::	GUCACUUUAUUUGGUAUCAGAGCU	Cleavage	gene=Evolinc_SR_gID_074676	1
ath-miR829-3p.1	Evolinc_SR_tID_00072789	1.5	-1	1	24	3951	3974	AGCUCUGAUACCAAAUGAUGGAAU	:.::::::::::::::::	UACAUUUUAUUUGGUAUCAGAGCU	Cleavage	gene=Evolinc_SR_gID_062222	1
ath-miR829-5p	Evolinc_SR_tID_00029591	1.5	-1	1	21	1363	1383	ACUUUGAAGCUUUGAUUUGAA	:::::::::: ::::::::	AGCAAAUCAAAGAUUCAAAGU	Cleavage	gene=Evolinc_SR_gID_025455	1
ath-miR830-3p	Evolinc_SR_tID_00056386	1.5	-1	1	21	426	446	UAACUAUUUUGAGAAGAAGUG	: .:::::.:.::::::::::	CUUUUCUUUUUAAAAUAGUUA	Cleavage	gene=Evolinc_SR_gID_048543	1
ath-miR830-5p	Evolinc_SR_tID_00061529	1.5	-1	1	22	1914	1935	UCUUCUCCAAAUAGUUUAGGUU	::::::::: :::::::::	AUGCUAAACUAUGUGGAGAAGA	Translation	gene=Evolinc_SR_gID_052782	1
ath-miR831-3p	Evolinc_SR_tID_00035068	1.5	-1	1	22	913	934	UGAUCUCUUCGUACUCUUCUUG	::::: ::::::::::::.	CCUGAAGAAUACGAAGAGAUCG	Cleavage	gene=Evolinc_SR_gID_030238	1
ath-miR832-3p	Evolinc_SR_tID_00074091	1.5	-1	1	21	3182	3202	UUGAUUCCCAAUCCAAGCAAG	: .::::::::::::::::	AAUAUUUGGAUUGGGAAUCAA	Cleavage	gene=Evolinc_SR_gID_063259	1
ath-miR833a-3p	Evolinc_SR_tID_00043905	1.5	-1	1	22	3972	3993	UAGACCGAUGUCAACAAACAAG	:: :::::.::::::::::	UCGGUAUGUUGGCAUCGGUCUA	Cleavage	gene=Evolinc_SR_gID_037619	1
ath-miR833a-5p	Evolinc_SR_tID_00056358	1.5	-1	1	22	1329	1350	UGUUUGUUGUACUCGGUCUAGU	:::::::::::::: ::::	UGGAGACCGAGUACAACUAACA	Cleavage	gene=Evolinc_SR_gID_048519	1
ath-miR837-3p	Evolinc_SR_tID_00089883	1.5	-1	1	21	257	277	AAACGAACAAAAAACUGAUGG	::::::::: :::::::::	UGAUCAGUUUUAUGUUCGUUU	Translation	gene=Evolinc_SR_gID_077204	1
ath-miR837-3p	Evolinc_SR_tID_00083088	1.5	-1	1	21	1216	1236	AAACGAACAAAAAACUGAUGG	.::: ::::::::::::::	AAGUCAAUUUUUUGUUCGUUU	Cleavage	gene=Evolinc_SR_gID_070550	1
ath-miR841b-5p	Evolinc_SR_tID_00026613	1.5	-1	1	21	3580	3600	UACGAGCCACUGGAAACUGAA	::::::::::::: :::::	ACCAGUUUCCAGUGGGUCGUA	Cleavage	gene=Evolinc_SR_gID_023003	1
ath-miR844-5p	Evolinc_SR_tID_00087047	1.5	-1	1	21	218	238	UGGUAAGAUUGCUUAUAAGCU	::::::::::::.:::..:	UCCUUAUAAGCAAUUUUAUUA	Cleavage	gene=Evolinc_SR_gID_074507	1
ath-miR844-5p	Evolinc_SR_tID_00029494	1.5	-1	1	21	2670	2690	UGGUAAGAUUGCUUAUAAGCU	.::.::::::::.::::::	UUUUUGUAAGCAAUUUUACCA	Cleavage	gene=Evolinc_SR_gID_025358	1
ath-miR845a	Evolinc_SR_tID_00025460	1.5	-1	1	21	1652	1672	CGGCUCUGAUACCAAUUGAUG	: :.::::::::::::::::	CUUUAAUUGGUAUCAGAGCCA	Cleavage	gene=Evolinc_SR_gID_022273	1
ath-miR845a	Evolinc_SR_tID_00002925	1.5	-1	1	21	315	335	CGGCUCUGAUACCAAUUGAUG	: :::.::::::::::::::	CUUCAGUUGGUAUCAGAGCCA	Cleavage	gene=Evolinc_SR_gID_002724	1
ath-miR845a	Evolinc_SR_tID_00004443	1.5	-1	1	21	712	732	CGGCUCUGAUACCAAUUGAUG	: :::.::::::::::::::	CUUCAGUUGGUAUCAGAGCCA	Cleavage	gene=Evolinc_SR_gID_004011	1
ath-miR845a	Evolinc_SR_tID_00004460	1.5	-1	1	21	293	313	CGGCUCUGAUACCAAUUGAUG	:::.::::::::::::::	UUUCAGUUGGUAUCAGAGCCA	Cleavage	gene=Evolinc_SR_gID_004018	1
ath-miR845a	Evolinc_SR_tID_00062904	1.5	-1	1	21	730	750	CGGCUCUGAUACCAAUUGAUG	::::::::::::::::: :	UUUCAAUUGGUAUCAGAGCGG	Cleavage	gene=Evolinc_SR_gID_054157	1
ath-miR845a	Evolinc_SR_tID_00023022	1.5	-1	1	21	1234	1254	CGGCUCUGAUACCAAUUGAUG	::::::::::::::::: :	AUUCAAUUGGUAUCAGAGCGG	Cleavage	gene=Evolinc_SR_gID_020264	1
ath-miR845a	Evolinc_SR_tID_00006441	1.5	-1	1	21	85	105	CGGCUCUGAUACCAAUUGAUG	: :::. ::::::::::::::	CUUCAGGUGGUAUCAGAGCCG	Cleavage	gene=Evolinc_SR_gID_005799	1
ath-miR845b	Evolinc_SR_tID_00056940	1.5	-1	1	22	7783	7804	UCGCUCUGAUACCAAAUUGAUG	:.::: ::::::::::::::	UUUUAAUAUGGUAUCAGAGCGA	Cleavage	gene=Evolinc_SR_gID_048908	1
ath-miR845b	Evolinc_SR_tID_00045305	1.5	-1	1	22	335	356	UCGCUCUGAUACCAAAUUGAUG	.: ::: ::::::::::::::.	UAACAAAUUGGUAUCAGAGCGG	Cleavage	gene=Evolinc_SR_gID_038894	1
ath-miR845b	Evolinc_SR_tID_00087510	1.5	-1	1	22	178	199	UCGCUCUGAUACCAAAUUGAUG	.::: ::::::::::::::	CUCUAAUAUGGUAUCAGAGCGA	Cleavage	gene=Evolinc_SR_gID_074969	1
ath-miR845b	Evolinc_SR_tID_00041600	1.5	-1	1	22	2590	2611	UCGCUCUGAUACCAAAUUGAUG	.::: ::::::::::::::	CUCUAAUAUGGUAUCAGAGCGA	Cleavage	gene=Evolinc_SR_gID_036096	1
ath-miR847	Evolinc_SR_tID_00022128	1.5	-1	1	21	115	135	UCACUCCUCUUCUUCUUGAUG	: :.:::::::::::::::	UCUAAGGAAGAAGAGGAGUGA	Cleavage	gene=Evolinc_SR_gID_019371	1
ath-miR851-3p	Evolinc_SR_tID_00038325	1.5	-1	1	21	3285	3305	UGGGUGGCAAACAAAGACGAC	:::.::::::::.::.:::	UACGUUUUUGUUUGUCAUCCA	Cleavage	gene=Evolinc_SR_gID_032822	1
ath-miR859	Evolinc_SR_tID_00053614	1.5	-1	1	21	3372	3392	UCUCUCUGUUGUGAAGUCAAA	::::::::::::::::: :	AAUGACUUCACAACAGAGAAA	Cleavage	gene=Evolinc_SR_gID_046044	1
ath-miR859	Evolinc_SR_tID_00009477	1.5	-1	1	21	107	127	UCUCUCUGUUGUGAAGUCAAA	: ::: ::::.::::::::::	UAUGAAUUCAUAACAGAGAGA	Cleavage	gene=Evolinc_SR_gID_008529	1
ath-miR860	Evolinc_SR_tID_00084586	1.5	-1	1	21	823	843	UCAAUAGAUUGGACUAUGUAU	::: ::::::::::::::::.	AUAGAUAGUCCAAUCUAUUGG	Cleavage	gene=Evolinc_SR_gID_072047	1
ath-miR863-3p	Evolinc_SR_tID_00085665	1.5	-1	1	21	157	177	UUGAGAGCAACAAGACAUAAU	:.:: ::::::::::::::	UCUGUGGCUUGUUGCUCUCAA	Cleavage	gene=Evolinc_SR_gID_073125	1
ath-miR863-5p	Evolinc_SR_tID_00064834	1.5	-1	1	21	995	1015	UUAUGUCUUGUUGAUCUCAAU	::::::::: :::::::::	GGUGAGAUCAAAAAGACAUAA	Translation	gene=Evolinc_SR_gID_055672	1
ath-miR864-3p	Evolinc_SR_tID_00022011	1.5	-1	1	22	765	786	UAAAGUCAAUAAUACCUUGAAG	:::::::::::::::.:::	UAUCAAGGUAUUAUUGAUUUUU	Cleavage	gene=Evolinc_SR_gID_019254	1
ath-miR865-3p	Evolinc_SR_tID_00062055	1.5	-1	1	21	82	102	UUUUUCCUCAAAUUUAUCCAA	::::::::::::: :::::	AAGGAUAAAUUUGAGAAAAAA	Cleavage	gene=Evolinc_SR_gID_053308	1
ath-miR870-3p	Evolinc_SR_tID_00029661	1.5	-1	1	21	1132	1152	UAAUUUGGUGUUUCUUCGAUC	::::::::::.:..::::::	AAUCGAAGAAAUAUUAAAUUA	Cleavage	gene=Evolinc_SR_gID_025525	1
ath-miR870-3p	Evolinc_SR_tID_00081775	1.5	-1	1	21	944	964	UAAUUUGGUGUUUCUUCGAUC	::::: :::.:::::::::	UUUCGAAAAAAUACCAAAUUA	Cleavage	gene=Evolinc_SR_gID_069511	1
ath-miR870-5p	Evolinc_SR_tID_00081083	1.5	-1	1	21	740	760	AAGAACAUCAAAUUAGAAUGU	.::::::::::::: :::::	UUAUUCUAAUUUGAUAUUCUU	Cleavage	gene=Evolinc_SR_gID_069063	1
ath-miR156a-3p	Evolinc_SR_tID_00074698	2	-1	1	22	166	187	GCUCACUGCUCUUUCUGUCAGA	:. ::. :::::::.:::::::	UUAGAUUGAAAGAGUAGUGAGC	Cleavage	gene=Evolinc_SR_gID_063866	1
ath-miR156b-3p	Evolinc_SR_tID_00082031	2	-1	1	23	88	110	UGCUCACCUCUCUUUCUGUCAGU	::::.:::::::::::: :	AUAAACAGGAAGAGAGGUGAGAA	Cleavage	gene=Evolinc_SR_gID_069672	1
ath-miR156b-3p	Evolinc_SR_tID_00026489	2	-1	1	23	123	145	UGCUCACCUCUCUUUCUGUCAGU	: ::::.:::.::::::::	GGGAAAAGAAGGAGGGGUGAGCA	Cleavage	gene=Evolinc_SR_gID_022919	1
ath-miR156d-3p	Evolinc_SR_tID_00047472	2	-1	1	23	198	220	GCUCACUCUCUUUUUGUCAUAAC	: :: :..::::::::::::::	UUAAUCAUGAAAAGAGAGUGAGC	Cleavage	gene=Evolinc_SR_gID_041059	1
ath-miR156d-3p	Evolinc_SR_tID_00020423	2	-1	1	23	814	836	GCUCACUCUCUUUUUGUCAUAAC	::: ::::::::::::::	UACUUGAAAAAAAGAGAGUGAGA	Cleavage	gene=Evolinc_SR_gID_017667	1
ath-miR156g	Evolinc_SR_tID_00044118	2	-1	1	20	1907	1926	CGACAGAAGAGAGUGAGCAC	::::::.::::: ::::::	CUGCUCAUUCUCUGCUGUCG	Cleavage	gene=Evolinc_SR_gID_037779	1
ath-miR156h	Evolinc_SR_tID_00057144	2	-1	1	20	201	220	UGACAGAAGAAAGAGAGCAC	:::.:::.:::.::.:::::	GUGUUCUUUUUUUUUUGUCA	Cleavage	gene=Evolinc_SR_gID_049058	1
ath-miR156h	Evolinc_SR_tID_00085007	2	-1	1	20	544	563	UGACAGAAGAAAGAGAGCAC	:::.:::.:::.::.:::::	GUGUUCUUUUUUUUUUGUCA	Cleavage	gene=Evolinc_SR_gID_072468	1
ath-miR156h	Evolinc_SR_tID_00026785	2	-1	1	20	427	446	UGACAGAAGAAAGAGAGCAC	:: .::::::::::.:::::	GUCUUCUCUUUCUUUUGUCA	Cleavage	gene=Evolinc_SR_gID_023114	2
ath-miR156h	Evolinc_SR_tID_00021179	2	-1	1	20	85	104	UGACAGAAGAAAGAGAGCAC	::.:.:.:::.::::::::	UUGUUUUUUUUUUUCUGUCA	Cleavage	gene=Evolinc_SR_gID_018422	1
ath-miR156h	Evolinc_SR_tID_00061543	2	-1	1	20	1090	1109	UGACAGAAGAAAGAGAGCAC	:::.:::::::::::::.	AAGCUUUCUUUCUUCUGUCG	Cleavage	gene=Evolinc_SR_gID_052796	1
ath-miR156h	Evolinc_SR_tID_00071478	2	-1	1	20	649	668	UGACAGAAGAAAGAGAGCAC	::.:.::::::::.::::.	UUGUUUUCUUUCUUUUGUCG	Cleavage	gene=Evolinc_SR_gID_061366	1
ath-miR156h	Evolinc_SR_tID_00083804	2	-1	1	20	995	1014	UGACAGAAGAAAGAGAGCAC	::.:::.:::.::.:::::	AUGUUCUUUUUUUUUUGUCA	Cleavage	gene=Evolinc_SR_gID_071266	1
ath-miR156h	Evolinc_SR_tID_00031087	2	-1	1	20	275	294	UGACAGAAGAAAGAGAGCAC	: ::::::::.::.:::::	CUUCUCUCUUUUUUUUGUCA	Cleavage	gene=Evolinc_SR_gID_026951	1
ath-miR156h	Evolinc_SR_tID_00055104	2	-1	1	20	487	506	UGACAGAAGAAAGAGAGCAC	: ::::::::.::.:::::	UUACUCUCUUUUUUUUGUCA	Cleavage	gene=Evolinc_SR_gID_047533	1
ath-miR156h	Evolinc_SR_tID_00022578	2	-1	1	20	369	388	UGACAGAAGAAAGAGAGCAC	: ::.::::::::.:::::	UUUCUUUCUUUCUUUUGUCA	Cleavage	gene=Evolinc_SR_gID_019821	1
ath-miR156h	Evolinc_SR_tID_00055117	2	-1	1	20	269	288	UGACAGAAGAAAGAGAGCAC	:: :::::::.::.:::::	UUGGUCUCUUUUUUUUGUCA	Cleavage	gene=Evolinc_SR_gID_047546	1
ath-miR156h	Evolinc_SR_tID_00047992	2	-1	1	20	2473	2492	UGACAGAAGAAAGAGAGCAC	: :::::::::::.:::.:	CUACUCUCUUUCUUUUGUUA	Cleavage	gene=Evolinc_SR_gID_041541	1
ath-miR156i	Evolinc_SR_tID_00083731	2	-1	1	20	2447	2466	UGACAGAAGAGAGAGAGCAG	:::.::: ::::::::::::	CUGUUCUGUCUCUUCUGUCA	Cleavage	gene=Evolinc_SR_gID_071193	2
ath-miR156i	Evolinc_SR_tID_00043622	2	-1	1	20	133	152	UGACAGAAGAGAGAGAGCAG	:::::::::::::::::	UCUCUCUCUCUCUUCUGUCA	Cleavage	gene=Evolinc_SR_gID_037438	1
ath-miR156i	Evolinc_SR_tID_00077794	2	-1	1	20	7682	7701	UGACAGAAGAGAGAGAGCAG	::.:::.:::.::.:::::	AUGUUCUUUCUUUUUUGUCA	Cleavage	gene=Evolinc_SR_gID_066916	1
ath-miR156i	Evolinc_SR_tID_00080435	2	-1	1	20	1776	1795	UGACAGAAGAGAGAGAGCAG	::.:::::.:.::.:::::	AUGUUCUCUUUUUUUUGUCA	Cleavage	gene=Evolinc_SR_gID_068629	1
ath-miR156j	Evolinc_SR_tID_00043622	2	-1	1	20	133	152	UGACAGAAGAGAGAGAGCAC	:::::::::::::::::	UCUCUCUCUCUCUUCUGUCA	Cleavage	gene=Evolinc_SR_gID_037438	1
ath-miR156j	Evolinc_SR_tID_00080435	2	-1	1	20	1776	1795	UGACAGAAGAGAGAGAGCAC	::.:::::.:.::.:::::	AUGUUCUCUUUUUUUUGUCA	Cleavage	gene=Evolinc_SR_gID_068629	1
ath-miR156j	Evolinc_SR_tID_00083731	2	-1	1	20	2447	2466	UGACAGAAGAGAGAGAGCAC	::.::: ::::::::::::	CUGUUCUGUCUCUUCUGUCA	Cleavage	gene=Evolinc_SR_gID_071193	2
ath-miR156j	Evolinc_SR_tID_00077794	2	-1	1	20	7682	7701	UGACAGAAGAGAGAGAGCAC	::.:::.:::.::.:::::	AUGUUCUUUCUUUUUUGUCA	Cleavage	gene=Evolinc_SR_gID_066916	1
ath-miR157a-5p	Evolinc_SR_tID_00086470	2	-1	1	21	696	716	UUGACAGAAGAUAGAGAGCAC	.::::::::::.::::::	AGCUUCUCUAUCUUUUGUCAA	Cleavage	gene=Evolinc_SR_gID_073930	1
ath-miR157a-5p	Evolinc_SR_tID_00008568	2	-1	1	21	407	427	UUGACAGAAGAUAGAGAGCAC	: :::: :::::::::::::	UUUCUCUGUAUCUUCUGUCAA	Cleavage	gene=Evolinc_SR_gID_007684	1
ath-miR157a-5p	Evolinc_SR_tID_00058319	2	-1	1	21	1541	1561	UUGACAGAAGAUAGAGAGCAC	: :::: :::::::::::::	UUUCUCUGUAUCUUCUGUCAA	Cleavage	gene=Evolinc_SR_gID_049801	1
ath-miR157b-5p	Evolinc_SR_tID_00086470	2	-1	1	21	696	716	UUGACAGAAGAUAGAGAGCAC	.::::::::::.::::::	AGCUUCUCUAUCUUUUGUCAA	Cleavage	gene=Evolinc_SR_gID_073930	1
ath-miR157b-5p	Evolinc_SR_tID_00008568	2	-1	1	21	407	427	UUGACAGAAGAUAGAGAGCAC	: :::: :::::::::::::	UUUCUCUGUAUCUUCUGUCAA	Cleavage	gene=Evolinc_SR_gID_007684	1
ath-miR157b-5p	Evolinc_SR_tID_00058319	2	-1	1	21	1541	1561	UUGACAGAAGAUAGAGAGCAC	: :::: :::::::::::::	UUUCUCUGUAUCUUCUGUCAA	Cleavage	gene=Evolinc_SR_gID_049801	1
ath-miR157c-3p	Evolinc_SR_tID_00026624	2	-1	1	21	2305	2325	GCUCUCUAUACUUCUGUCACC	::::.:::::::: :::::::	GGUGGCAGAAGUAAAGAGAGC	Cleavage	gene=Evolinc_SR_gID_023012	1
ath-miR157c-5p	Evolinc_SR_tID_00086470	2	-1	1	21	696	716	UUGACAGAAGAUAGAGAGCAC	.::::::::::.::::::	AGCUUCUCUAUCUUUUGUCAA	Cleavage	gene=Evolinc_SR_gID_073930	1
ath-miR157c-5p	Evolinc_SR_tID_00008568	2	-1	1	21	407	427	UUGACAGAAGAUAGAGAGCAC	: :::: :::::::::::::	UUUCUCUGUAUCUUCUGUCAA	Cleavage	gene=Evolinc_SR_gID_007684	1
ath-miR157c-5p	Evolinc_SR_tID_00058319	2	-1	1	21	1541	1561	UUGACAGAAGAUAGAGAGCAC	: :::: :::::::::::::	UUUCUCUGUAUCUUCUGUCAA	Cleavage	gene=Evolinc_SR_gID_049801	1
ath-miR157d	Evolinc_SR_tID_00074921	2	-1	1	20	895	914	UGACAGAAGAUAGAGAGCAC	::::.:::::.::.:::.:	AUGCUUUCUAUUUUUUGUUA	Cleavage	gene=Evolinc_SR_gID_064089	1
ath-miR158a-5p	Evolinc_SR_tID_00038646	2	-1	1	21	3913	3933	CUUUGUCUACAAUUUUGGAAA	:::.::::.:::::::::::	UUUUCAAAGUUGUAGACAAAA	Cleavage	gene=Evolinc_SR_gID_033143	1
ath-miR159a	Evolinc_SR_tID_00023629	2	-1	1	21	231	251	UUUGGAUUGAAGGGAGCUCUA	: :::::.:.::::.::.:::	UUGAGCUUCUUUCAGUCUAAA	Cleavage	gene=Evolinc_SR_gID_020871	1
ath-miR159b-3p	Evolinc_SR_tID_00023629	2	-1	1	21	231	251	UUUGGAUUGAAGGGAGCUCUU	:::::.:.::::.::.:::	UUGAGCUUCUUUCAGUCUAAA	Cleavage	gene=Evolinc_SR_gID_020871	1
ath-miR159b-5p	Evolinc_SR_tID_00016716	2	-1	1	21	19	39	GAGCUCCUUGAAGUUCAAUGG	:::::::::.::::::.:	AGAUUGAACUUUAAGGAGUUA	Cleavage	gene=Evolinc_SR_gID_014726	1
ath-miR159c	Evolinc_SR_tID_00023629	2	-1	1	21	231	251	UUUGGAUUGAAGGGAGCUCCU	:::::.:.::::.::.:::	UUGAGCUUCUUUCAGUCUAAA	Cleavage	gene=Evolinc_SR_gID_020871	1
ath-miR160c-3p	Evolinc_SR_tID_00086644	2	-1	1	21	379	399	CGUACAAGGAGUCAAGCAUGA	::::::::.: ::::::::	CGAUGCUUGAUUGCUUGUACG	Cleavage	gene=Evolinc_SR_gID_074104	1
ath-miR161.1	Evolinc_SR_tID_00026367	2	-1	1	21	3414	3434	UGAAAGUGACUACAUCGGGGU	....::.::::::::.:::::	GUUUCGGUGUAGUCAUUUUCA	Cleavage	gene=Evolinc_SR_gID_022832	1
ath-miR163	Evolinc_SR_tID_00078985	2	-1	1	24	203	226	UUGAAGAGGACUUGGAACUUCGAU	::::.:::::.:::::::	GUAUCAGUUUCAAGUUCUCUUCAU	Cleavage	gene=Evolinc_SR_gID_067698	1
ath-miR164c-3p	Evolinc_SR_tID_00094144	2	-1	1	21	1059	1079	CACGUGUUCUACUACUCCAAC	:: ::::::::::.:.:::	ACUGAAGUAGUAGAAUAUGUG	Cleavage	gene=Evolinc_SR_gID_080846	1
ath-miR167a-5p	Evolinc_SR_tID_00052919	2	-1	1	21	2744	2764	UGAAGCUGCCAGCAUGAUCUA	::::.:::.:::.::.::::	CAGAUUAUGUUGGUAGUUUCA	Cleavage	gene=Evolinc_SR_gID_045353	1
ath-miR167b	Evolinc_SR_tID_00052919	2	-1	1	21	2744	2764	UGAAGCUGCCAGCAUGAUCUA	::::.:::.:::.::.::::	CAGAUUAUGUUGGUAGUUUCA	Cleavage	gene=Evolinc_SR_gID_045353	1
ath-miR167c-3p	Evolinc_SR_tID_00081674	2	-1	1	23	246	268	UAGGUCAUGCUGGUAGUUUCACC	: ::::.::.:::::::::.::.	GCUGAAGCUGCCAGCAUGAUCUG	Cleavage	gene=Evolinc_SR_gID_069448	1
ath-miR167c-5p	Evolinc_SR_tID_00079179	2	-1	1	21	1820	1840	UAAGCUGCCAGCAUGAUCUUG	..:::::: :::::::::::.	UGAGAUCAGGCUGGCAGCUUG	Cleavage	gene=Evolinc_SR_gID_067804	1
ath-miR167d	Evolinc_SR_tID_00052919	2	-1	1	22	2743	2764	UGAAGCUGCCAGCAUGAUCUGG	:::::.:::.:::.::.::::	GCAGAUUAUGUUGGUAGUUUCA	Cleavage	gene=Evolinc_SR_gID_045353	1
ath-miR168a-5p	Evolinc_SR_tID_00075041	2	-1	1	21	1428	1448	UCGCUUGGUGCAGGUCGGGAA	::::::.: ::::::::::::	UUCCCGGCAUGCACCAAGCGA	Cleavage	gene=Evolinc_SR_gID_064209	1
ath-miR168b-3p	Evolinc_SR_tID_00075041	2	-1	1	21	1349	1369	CCCGUCUUGUAUCAACUGAAU	::::: :::::.::::.::::	AUUCAAUUGAUGCAAGGCGGG	Cleavage	gene=Evolinc_SR_gID_064209	1
ath-miR168b-5p	Evolinc_SR_tID_00075041	2	-1	1	21	1428	1448	UCGCUUGGUGCAGGUCGGGAA	::::::.: ::::::::::::	UUCCCGGCAUGCACCAAGCGA	Cleavage	gene=Evolinc_SR_gID_064209	1
ath-miR169a-3p	Evolinc_SR_tID_00003947	2	-1	1	20	272	291	GGCAAGUUGUCCUUGGCUAC	: :::::::::..:::::::	GCAGCCAAGGAUGACUUGCC	Cleavage	gene=Evolinc_SR_gID_003651	1
ath-miR170-3p	Evolinc_SR_tID_00062533	2	-1	1	21	6217	6237	UGAUUGAGCCGUGUCAAUAUC	:::::: :.::::::::::.:	GAUAUUAAUACGGCUCAAUUA	Cleavage	gene=Evolinc_SR_gID_053786	1
ath-miR172a	Evolinc_SR_tID_00088268	2	-1	1	21	1110	1130	AGAAUCUUGAUGAUGCUGCAU	:::: ::::::::::::::	UUGCAUCAUCAUCAAGAUUCA	Cleavage	gene=Evolinc_SR_gID_075727	1
ath-miR172a	Evolinc_SR_tID_00090209	2	-1	1	21	1295	1315	AGAAUCUUGAUGAUGCUGCAU	:: ::::::::::::::::	UUGGAGCAUCAUCAAGAUUCA	Cleavage	gene=Evolinc_SR_gID_077430	2
ath-miR172a	Evolinc_SR_tID_00058147	2	-1	1	21	9086	9106	AGAAUCUUGAUGAUGCUGCAU	: ::::: :.::.::::::::	AAGCAGCCUUAUUAAGAUUCU	Cleavage	gene=Evolinc_SR_gID_049706	1
ath-miR172b-3p	Evolinc_SR_tID_00088268	2	-1	1	21	1110	1130	AGAAUCUUGAUGAUGCUGCAU	:::: ::::::::::::::	UUGCAUCAUCAUCAAGAUUCA	Cleavage	gene=Evolinc_SR_gID_075727	1
ath-miR172b-3p	Evolinc_SR_tID_00090209	2	-1	1	21	1295	1315	AGAAUCUUGAUGAUGCUGCAU	:: ::::::::::::::::	UUGGAGCAUCAUCAAGAUUCA	Cleavage	gene=Evolinc_SR_gID_077430	2
ath-miR172b-3p	Evolinc_SR_tID_00058147	2	-1	1	21	9086	9106	AGAAUCUUGAUGAUGCUGCAU	: ::::: :.::.::::::::	AAGCAGCCUUAUUAAGAUUCU	Cleavage	gene=Evolinc_SR_gID_049706	1
ath-miR172c	Evolinc_SR_tID_00090209	2	-1	1	21	1295	1315	AGAAUCUUGAUGAUGCUGCAG	.:: ::::::::::::::::	UUGGAGCAUCAUCAAGAUUCA	Cleavage	gene=Evolinc_SR_gID_077430	2
ath-miR172c	Evolinc_SR_tID_00088268	2	-1	1	21	1110	1130	AGAAUCUUGAUGAUGCUGCAG	.:::: ::::::::::::::	UUGCAUCAUCAUCAAGAUUCA	Cleavage	gene=Evolinc_SR_gID_075727	1
ath-miR172c	Evolinc_SR_tID_00058147	2	-1	1	21	9086	9106	AGAAUCUUGAUGAUGCUGCAG	::::: :.::.::::::::	AAGCAGCCUUAUUAAGAUUCU	Cleavage	gene=Evolinc_SR_gID_049706	1
ath-miR172d-3p	Evolinc_SR_tID_00090209	2	-1	1	21	1295	1315	AGAAUCUUGAUGAUGCUGCAG	.:: ::::::::::::::::	UUGGAGCAUCAUCAAGAUUCA	Cleavage	gene=Evolinc_SR_gID_077430	2
ath-miR172d-3p	Evolinc_SR_tID_00088268	2	-1	1	21	1110	1130	AGAAUCUUGAUGAUGCUGCAG	.:::: ::::::::::::::	UUGCAUCAUCAUCAAGAUUCA	Cleavage	gene=Evolinc_SR_gID_075727	1
ath-miR172d-3p	Evolinc_SR_tID_00058147	2	-1	1	21	9086	9106	AGAAUCUUGAUGAUGCUGCAG	::::: :.::.::::::::	AAGCAGCCUUAUUAAGAUUCU	Cleavage	gene=Evolinc_SR_gID_049706	1
ath-miR172d-5p	Evolinc_SR_tID_00049266	2	-1	1	21	152	172	GCAACAUCUUCAAGAUUCAGA	.:::.:.::::::::::::	GUUGAGUUUUGAAGAUGUUGA	Cleavage	gene=Evolinc_SR_gID_042354	1
ath-miR172e-3p	Evolinc_SR_tID_00090209	2	-1	1	21	1295	1315	GGAAUCUUGAUGAUGCUGCAU	:: ::::::::::::::::	UUGGAGCAUCAUCAAGAUUCA	Cleavage	gene=Evolinc_SR_gID_077430	2
ath-miR172e-3p	Evolinc_SR_tID_00088268	2	-1	1	21	1110	1130	GGAAUCUUGAUGAUGCUGCAU	:::: ::::::::::::::	UUGCAUCAUCAUCAAGAUUCA	Cleavage	gene=Evolinc_SR_gID_075727	1
ath-miR173-5p	Evolinc_SR_tID_00068138	2	-1	1	22	327	348	UUCGCUUGCAGAGAGAAAUCAC	::::::.:.::.:::::.:	UCUAUUUCUUUUUGUAAGCGGA	Cleavage	gene=Evolinc_SR_gID_058387	1
ath-miR1886.1	Evolinc_SR_tID_00045740	2	-1	1	21	3592	3612	UGAGAGAAGUGAGAUGAAAUC	::::: ::.::::::::.:::	GAUUUAAUUUCACUUCUUUCA	Cleavage	gene=Evolinc_SR_gID_039327	1
ath-miR1886.1	Evolinc_SR_tID_00044355	2	-1	1	21	874	894	UGAGAGAAGUGAGAUGAAAUC	:::::.::::.:::::.:.:	CAUUUCGUCUCGCUUCUUUUA	Cleavage	gene=Evolinc_SR_gID_037944	1
ath-miR1886.1	Evolinc_SR_tID_00021740	2	-1	1	21	3738	3758	UGAGAGAAGUGAGAUGAAAUC	: ::::.:::::.:::::::	GUUUUCGUCUCAUUUCUCUCU	Cleavage	gene=Evolinc_SR_gID_018983	1
ath-miR1886.1	Evolinc_SR_tID_00023193	2	-1	1	21	99	119	UGAGAGAAGUGAGAUGAAAUC	::::::.:::.::.:.:::	UCUUUCAUUUCAUUUUUUUCA	Cleavage	gene=Evolinc_SR_gID_020435	1
ath-miR1886.1	Evolinc_SR_tID_00091750	2	-1	1	21	23	43	UGAGAGAAGUGAGAUGAAAUC	::::::::::.::::::.	UUUUUCAUCUCAUUUCUCUUU	Cleavage	gene=Evolinc_SR_gID_078456	1
ath-miR1886.1	Evolinc_SR_tID_00074500	2	-1	1	21	1479	1499	UGAGAGAAGUGAGAUGAAAUC	::::::.:::.::.:.:::	ACUUUCAUUUCAUUUUUUUCA	Cleavage	gene=Evolinc_SR_gID_063668	1
ath-miR1886.1	Evolinc_SR_tID_00072369	2	-1	1	21	7935	7955	UGAGAGAAGUGAGAUGAAAUC	::::::::: :::::.:::	UCUUUCAUCUCUCUUCUUUCA	Translation	gene=Evolinc_SR_gID_061982	1
ath-miR1886.1	Evolinc_SR_tID_00030490	2	-1	1	21	1408	1428	UGAGAGAAGUGAGAUGAAAUC	:: :: ::::::::::::::	UAUCUCUUCUCACUUCUCUCA	Cleavage	gene=Evolinc_SR_gID_026354	1
ath-miR1886.1	Evolinc_SR_tID_00060939	2	-1	1	21	1132	1152	UGAGAGAAGUGAGAUGAAAUC	::: ::.::::::::.:::	CUUUUGAUUUCACUUCUUUCA	Cleavage	gene=Evolinc_SR_gID_052192	1
ath-miR1886.1	Evolinc_SR_tID_00067200	2	-1	1	21	72	92	UGAGAGAAGUGAGAUGAAAUC	:::. ::::::::::.:::	ACUUUUCUCUCACUUCUUUCA	Cleavage	gene=Evolinc_SR_gID_057449	1
ath-miR1886.1	Evolinc_SR_tID_00045638	2	-1	1	21	430	450	UGAGAGAAGUGAGAUGAAAUC	: :: ::::::::::::::	UCUCUCUUCUCACUUCUCUCA	Cleavage	gene=Evolinc_SR_gID_039225	1
ath-miR1886.2	Evolinc_SR_tID_00088934	2	-1	1	21	908	928	UGAGAUGAAAUCUUUGAUUGG	.:::::.::::::.::.:.:	AUAAUCAGAGAUUUUAUUUUA	Cleavage	gene=Evolinc_SR_gID_076393	1
ath-miR1886.2	Evolinc_SR_tID_00054330	2	-1	1	21	406	426	UGAGAUGAAAUCUUUGAUUGG	:::.:::::::::::.::	UGAAUUAAAGAUUUCAUUUCU	Cleavage	gene=Evolinc_SR_gID_046760	1
ath-miR1886.2	Evolinc_SR_tID_00022087	2	-1	1	21	392	412	UGAGAUGAAAUCUUUGAUUGG	:::..:::::::.::.:::	AAAAUUGAAGAUUUUAUUUCA	Cleavage	gene=Evolinc_SR_gID_019330	1
ath-miR1886.2	Evolinc_SR_tID_00074011	2	-1	1	21	1507	1527	UGAGAUGAAAUCUUUGAUUGG	::: ::::::::::::::	AACAUCCAAGAUUUCAUCUCA	Cleavage	gene=Evolinc_SR_gID_063179	1
ath-miR1886.3	Evolinc_SR_tID_00083037	2	-1	1	21	149	169	AAUUAAAGAUUUCAUCUUACU	::: :::::::.:.:::::::	AGUUAGAUGAAGUUUUUAAUU	Cleavage	gene=Evolinc_SR_gID_070499	1
ath-miR1886.3	Evolinc_SR_tID_00038008	2	-1	1	21	793	813	AAUUAAAGAUUUCAUCUUACU	::.::::::.:.::::.::	UUUAGGAUGAAGUUUUUAGUU	Cleavage	gene=Evolinc_SR_gID_032505	1
ath-miR1886.3	Evolinc_SR_tID_00030079	2	-1	1	21	939	959	AAUUAAAGAUUUCAUCUUACU	:.: :::.:::::::::::	GAUGAUAUGGAAUCUUUAAUU	Cleavage	gene=Evolinc_SR_gID_025943	1
ath-miR1886.3	Evolinc_SR_tID_00025970	2	-1	1	21	517	537	AAUUAAAGAUUUCAUCUUACU	::. :::::::::::.:::	UUUAGUAUGAAAUCUUUGAUU	Cleavage	gene=Evolinc_SR_gID_022563	2
ath-miR1887	Evolinc_SR_tID_00054037	2	-1	1	21	334	354	UACUAAGUAGAGUCUAAGAGA	:.:::::::.::::::: :::	UUUCUUAGAUUCUACUUUGUA	Cleavage	gene=Evolinc_SR_gID_046467	1
ath-miR1888a	Evolinc_SR_tID_00074664	2	-1	1	21	197	217	UAAGUUAAGAUUUGUGAAGAA	:.::.::::::.::::.:::	AUUUUUACAAAUUUUAAUUUA	Cleavage	gene=Evolinc_SR_gID_063832	2
ath-miR1888a	Evolinc_SR_tID_00034210	2	-1	1	21	54	74	UAAGUUAAGAUUUGUGAAGAA	: .:::.:::.:.::::::::	UGUUUCGCAAGUUUUAACUUA	Cleavage	gene=Evolinc_SR_gID_029661	1
ath-miR1888a	Evolinc_SR_tID_00040967	2	-1	1	21	9	29	UAAGUUAAGAUUUGUGAAGAA	:::::.::::::::::: :	AACUUCAUAAAUCUUAACUAA	Cleavage	gene=Evolinc_SR_gID_035464	1
ath-miR1888a	Evolinc_SR_tID_00032928	2	-1	1	21	1080	1100	UAAGUUAAGAUUUGUGAAGAA	: :: ::.:::::::.:::::	UGCUACAUAAAUCUUGACUUA	Cleavage	gene=Evolinc_SR_gID_028789	1
ath-miR1888b	Evolinc_SR_tID_00017710	2	-1	1	21	73	93	UUAGGCUAAGAUUUGUGAAGA	:.::.:.::::.::::.::::	UUUUUAUAAAUUUUAGUCUAA	Cleavage	gene=Evolinc_SR_gID_015388	1
ath-miR1888b	Evolinc_SR_tID_00021727	2	-1	1	21	4837	4857	UUAGGCUAAGAUUUGUGAAGA	: ::: ::::::::::..:::	UAUUCUCAAAUCUUAGUUUAA	Cleavage	gene=Evolinc_SR_gID_018970	1
ath-miR2111b-3p	Evolinc_SR_tID_00043169	2	-1	1	21	1498	1518	AUCCUCGGGAUACAGUUUACC	: :: ::::::::::::::	AUUUAAGUGUAUCCCGAGGAU	Cleavage	gene=Evolinc_SR_gID_037139	1
ath-miR2112-3p	Evolinc_SR_tID_00036604	2	-1	1	21	1508	1528	CUUUAUAUCCGCAUUUGCGCA	: :::: :::::::::::::	UCCGCACAUGCGGAUAUAAAU	Cleavage	gene=Evolinc_SR_gID_031289	2
ath-miR2112-3p	Evolinc_SR_tID_00036158	2	-1	1	21	2817	2837	CUUUAUAUCCGCAUUUGCGCA	::: ::::.::::::::.:	GACGCCAAUGUGGAUAUAAGG	Cleavage	gene=Evolinc_SR_gID_030988	1
ath-miR2933a	Evolinc_SR_tID_00072970	2	-1	1	22	1603	1624	GAAAUCGGAGAGGAAAUUCGCC	: :::::: :.::::.::::::	GACGAAUUCCUUCUCUGAUUUC	Cleavage	gene=Evolinc_SR_gID_062317	1
ath-miR2933a	Evolinc_SR_tID_00023938	2	-1	1	22	1144	1165	GAAAUCGGAGAGGAAAUUCGCC	::::::.::::.::::::	UUUUAAUUUCUUCUCUGAUUUC	Cleavage	gene=Evolinc_SR_gID_021180	1
ath-miR2933b	Evolinc_SR_tID_00072970	2	-1	1	22	1603	1624	GAAAUCGGAGAGGAAAUUCGCC	: :::::: :.::::.::::::	GACGAAUUCCUUCUCUGAUUUC	Cleavage	gene=Evolinc_SR_gID_062317	1
ath-miR2933b	Evolinc_SR_tID_00023938	2	-1	1	22	1144	1165	GAAAUCGGAGAGGAAAUUCGCC	::::::.::::.::::::	UUUUAAUUUCUUCUCUGAUUUC	Cleavage	gene=Evolinc_SR_gID_021180	1
ath-miR2936	Evolinc_SR_tID_00058465	2	-1	1	22	534	555	CUUGAGAGAGAGAACACAGACG	: ::: ::::.:::::::::.:	CUUCUUUGUUUUCUCUCUCAGG	Cleavage	gene=Evolinc_SR_gID_049904	1
ath-miR2936	Evolinc_SR_tID_00050490	2	-1	1	22	2630	2651	CUUGAGAGAGAGAACACAGACG	:: ::::::.:::::.:::	GACCUUUGUUCUUUCUCUUAAG	Cleavage	gene=Evolinc_SR_gID_043122	1
ath-miR2938	Evolinc_SR_tID_00082821	2	-1	1	21	468	488	GAUCUUUUGAGAGGGUUCCAG	:: ::.:::::.:::::::	ACGGCACUCUCUCGAAAGAUC	Cleavage	gene=Evolinc_SR_gID_070283	1
ath-miR3434-5p	Evolinc_SR_tID_00028196	2	-1	1	20	1189	1208	ACUUGGCUGAUUCUAUUAUU	:::::::::::.:: :::::	AAUAAUAGAAUUAGGCAAGU	Cleavage	gene=Evolinc_SR_gID_024060	1
ath-miR3440b-3p	Evolinc_SR_tID_00067348	2	-1	1	21	792	812	UGGAUUGGUCAAGGGAAGCGU	:.: ::.:::::::::.::::	AUGGUUUCCUUGACCAGUCCA	Cleavage	gene=Evolinc_SR_gID_057597	2
ath-miR3440b-3p	Evolinc_SR_tID_00078397	2	-1	1	21	2803	2823	UGGAUUGGUCAAGGGAAGCGU	:::..:::::::::::::	AGACUUUUCUUGACCAAUCCA	Cleavage	gene=Evolinc_SR_gID_067328	1
ath-miR3440b-5p	Evolinc_SR_tID_00066744	2	-1	1	21	1571	1591	UUUUCUUGGCCCAUCCACUUC	.:::::::: :::::::.::	UGAGUGGAUGAGCCAAGAGAA	Translation	gene=Evolinc_SR_gID_056993	1
ath-miR390a-3p	Evolinc_SR_tID_00033496	2	-1	1	21	1908	1928	CGCUAUCCAUCCUGAGUUUCA	: ::.::::::: ::::::::	UAAAGCUCAGGAGGGAUAGCG	Cleavage	gene=Evolinc_SR_gID_029204	1
ath-miR390a-3p	Evolinc_SR_tID_00049727	2	-1	1	21	1608	1628	CGCUAUCCAUCCUGAGUUUCA	: ::.::::::: ::::::::	UAAAGCUCAGGAGGGAUAGCG	Cleavage	gene=Evolinc_SR_gID_042646	1
ath-miR390a-3p	Evolinc_SR_tID_00035417	2	-1	1	21	27	47	CGCUAUCCAUCCUGAGUUUCA	: ::.::::::: ::::::::	UAAAGCUCAGGAGGGAUAGCG	Cleavage	gene=Evolinc_SR_gID_030496	1
ath-miR390a-3p	Evolinc_SR_tID_00026565	2	-1	1	21	91	111	CGCUAUCCAUCCUGAGUUUCA	: ::.::::::: ::::::::	UAAAGCUCAGGAGGGAUAGCG	Cleavage	gene=Evolinc_SR_gID_022968	1
ath-miR390a-3p	Evolinc_SR_tID_00089995	2	-1	1	21	86	106	CGCUAUCCAUCCUGAGUUUCA	: ::.::::::: ::::::::	UAAAGCUCAGGAGGGAUAGCG	Cleavage	gene=Evolinc_SR_gID_077288	1
ath-miR390a-3p	Evolinc_SR_tID_00047563	2	-1	1	21	114	134	CGCUAUCCAUCCUGAGUUUCA	: ::.::::::: ::::::::	UAAAGCUCAGGAGGGAUAGCG	Cleavage	gene=Evolinc_SR_gID_041150	1
ath-miR391-5p	Evolinc_SR_tID_00036914	2	-1	1	21	271	291	UUCGCAGGAGAGAUAGCGCCA	:::.:.::::::::::::::	UGGUGUUAUCUCUCCUGCGAC	Cleavage	gene=Evolinc_SR_gID_031509	1
ath-miR3932a	Evolinc_SR_tID_00057792	2	-1	1	21	488	508	AACUUUGUGAUGACAACGAAG	: ::::::::.:.::::::	GGUAGUUGUCAUUAUAAAGUU	Cleavage	gene=Evolinc_SR_gID_049484	1
ath-miR3932b-3p	Evolinc_SR_tID_00057792	2	-1	1	21	488	508	AACUUUGUGAUGACAACGAAG	: ::::::::.:.::::::	GGUAGUUGUCAUUAUAAAGUU	Cleavage	gene=Evolinc_SR_gID_049484	1
ath-miR393a-3p	Evolinc_SR_tID_00032460	2	-1	1	21	678	698	AUCAUGCUAUCUCUUUGGAUU	:::::.::::::: :::::::	AAUCCGAAGAGAUCGCAUGAU	Cleavage	gene=Evolinc_SR_gID_028321	1
ath-miR393b-3p	Evolinc_SR_tID_00055450	2	-1	1	21	46	66	AUCAUGCGAUCUCUUUGGAUU	: :::::::::.:.:::::	UUUACAAAGAGAUUGUAUGAU	Cleavage	gene=Evolinc_SR_gID_047879	1
ath-miR395a	Evolinc_SR_tID_00068621	2	-1	1	21	3256	3276	CUGAAGUGUUUGGGGGAACUC	:: :::::::::::.:::.:	AAGCUCCCCCAAACAUUUCGG	Cleavage	gene=Evolinc_SR_gID_058870	1
ath-miR395d	Evolinc_SR_tID_00068621	2	-1	1	21	3256	3276	CUGAAGUGUUUGGGGGAACUC	:: :::::::::::.:::.:	AAGCUCCCCCAAACAUUUCGG	Cleavage	gene=Evolinc_SR_gID_058870	1
ath-miR395e	Evolinc_SR_tID_00068621	2	-1	1	21	3256	3276	CUGAAGUGUUUGGGGGAACUC	:: :::::::::::.:::.:	AAGCUCCCCCAAACAUUUCGG	Cleavage	gene=Evolinc_SR_gID_058870	1
ath-miR396a-3p	Evolinc_SR_tID_00091799	2	-1	1	21	1318	1338	GUUCAAUAAAGCUGUGGGAAG	:::::::..:.::::::::.:	CUUCCCAUGGUUUUAUUGAGC	Cleavage	gene=Evolinc_SR_gID_078505	1
ath-miR396a-3p	Evolinc_LR_tID_00002567	2	-1	1	21	26	46	GUUCAAUAAAGCUGUGGGAAG	.::.:::::::::: ::::::	UUUUCCACAGCUUUCUUGAAC	Cleavage		1
ath-miR396a-3p	Evolinc_SR_tID_00086867	2	-1	1	21	225	245	GUUCAAUAAAGCUGUGGGAAG	::::::: .::::::::::	AAUCCCACAUUUUUAUUGAAC	Cleavage	gene=Evolinc_SR_gID_074327	1
ath-miR396a-5p	Evolinc_SR_tID_00033002	2	-1	1	21	4430	4450	UUCCACAGCUUUCUUGAACUG	.::: :::::.::.:::::::	UAGUACAAGAGAGUUGUGGAA	Cleavage	gene=Evolinc_SR_gID_028849	1
ath-miR396a-5p	Evolinc_SR_tID_00033003	2	-1	1	21	3807	3827	UUCCACAGCUUUCUUGAACUG	.::: :::::.::.:::::::	UAGUACAAGAGAGUUGUGGAA	Cleavage	gene=Evolinc_SR_gID_028849	1
ath-miR396b-3p	Evolinc_LR_tID_00002567	2	-1	1	21	26	46	GCUCAAGAAAGCUGUGGGAAA	:::.::::::::::::::: :	UUUUCCACAGCUUUCUUGAAC	Cleavage		1
ath-miR396b-5p	Evolinc_SR_tID_00033002	2	-1	1	21	4430	4450	UUCCACAGCUUUCUUGAACUU	::: :::::.::.:::::::	UAGUACAAGAGAGUUGUGGAA	Cleavage	gene=Evolinc_SR_gID_028849	1
ath-miR396b-5p	Evolinc_SR_tID_00033003	2	-1	1	21	3807	3827	UUCCACAGCUUUCUUGAACUU	::: :::::.::.:::::::	UAGUACAAGAGAGUUGUGGAA	Cleavage	gene=Evolinc_SR_gID_028849	1
ath-miR398a-5p	Evolinc_SR_tID_00091549	2	-1	1	21	2837	2857	AAGGAGUGGCAUGUGAACACA	::::::::.::::..:::.::	UGUGUUCAUAUGCUGCUCUUU	Cleavage	gene=Evolinc_SR_gID_078308	1
ath-miR398a-5p	Evolinc_SR_tID_00086679	2	-1	1	21	107	127	AAGGAGUGGCAUGUGAACACA	:::::::::::::::::	UACGUUCACAUGCCACUCCUA	Cleavage	gene=Evolinc_SR_gID_074139	1
ath-miR399a	Evolinc_SR_tID_00048405	2	-1	1	21	5071	5091	UGCCAAAGGAGAUUUGCCCUG	.::::::::.::::::::.	AGGGGCAAAUUUCCUUUGGUU	Cleavage	gene=Evolinc_SR_gID_041807	1
ath-miR399c-5p	Evolinc_LR_tID_00002882	2	-1	1	21	1854	1874	GGGCAUCUUUCUAUUGGCAGG	::::::::::::.::: ::::	CCUGCCAAUAGAGAGAAGCCC	Cleavage		1
ath-miR399c-5p	Evolinc_SR_tID_00004722	2	-1	1	21	244	264	GGGCAUCUUUCUAUUGGCAGG	: ::::::::::::::::	AGGGACAAUAGAAAGAUGCCC	Cleavage	gene=Evolinc_SR_gID_004262	1
ath-miR399d	Evolinc_SR_tID_00048405	2	-1	1	21	5071	5091	UGCCAAAGGAGAUUUGCCCCG	:::::::::.::::::::.	AGGGGCAAAUUUCCUUUGGUU	Cleavage	gene=Evolinc_SR_gID_041807	1
ath-miR399e	Evolinc_SR_tID_00044047	2	-1	1	21	829	849	UGCCAAAGGAGAUUUGCCUCG	:::::::::::::::::	CAGAGCAAAUCUCCUUUGGCA	Cleavage	gene=Evolinc_SR_gID_037723	5
ath-miR399e	Evolinc_SR_tID_00080391	2	-1	1	21	1791	1811	UGCCAAAGGAGAUUUGCCUCG	: .::::: ::::::::::::	CAGGGCAACUCUCCUUUGGCA	Cleavage	gene=Evolinc_SR_gID_068599	1
ath-miR399e	Evolinc_LR_tID_00002882	2	-1	1	21	1689	1709	UGCCAAAGGAGAUUUGCCUCG	: .::::: ::::::::::::	CAGGGCAACUCUCCUUUGGCA	Cleavage		1
ath-miR399e	Evolinc_SR_tID_00000830	2	-1	1	21	813	833	UGCCAAAGGAGAUUUGCCUCG	: ::::::::.::::::.:	GCAAGCAAAUCUUCUUUGGUA	Cleavage	gene=Evolinc_SR_gID_000762	1
ath-miR399f	Evolinc_SR_tID_00044047	2	-1	1	21	771	792	UGCCAAAGGAGAUUUGC-CCGG	.::: :::::::::::::::::	UCGGAGCAAAUCUCCUUUGGCA	Cleavage	gene=Evolinc_SR_gID_037723	5
ath-miR399f	Evolinc_SR_tID_00048405	2	-1	1	21	5071	5091	UGCCAAAGGAGAUUUGCCCGG	::::::::.::::::::.	AGGGGCAAAUUUCCUUUGGUU	Cleavage	gene=Evolinc_SR_gID_041807	1
ath-miR400	Evolinc_LR_tID_00001935	2	-1	1	21	267	287	UAUGAGAGUAUUAUAAGUCAC	::::::::::::: ::::::.	GUGACUUAUAAUAAUCUCAUG	Cleavage	gene=Evolinc_LR_gID_001549	1
ath-miR400	Evolinc_SR_tID_00073884	2	-1	1	21	20	40	UAUGAGAGUAUUAUAAGUCAC	:::.::::::::.:.:.:::	CUGAUUUAUAAUAUUUUUAUA	Cleavage	gene=Evolinc_SR_gID_063053	1
ath-miR401	Evolinc_SR_tID_00062865	2	-1	1	21	961	981	CGAAACUGGUGUCGACCGACA	::: ::::.:::.::::::	CAUCGAUCGAUACCGGUUUCG	Cleavage	gene=Evolinc_SR_gID_054118	1
ath-miR403-3p	Evolinc_LR_tID_00001693	2	-1	1	21	128	148	UUAGAUUCACGCACAAACUCG	:::::::::::::::::	AUGUUUUGUGCGUGAAUCUAA	Cleavage		1
ath-miR403-5p	Evolinc_SR_tID_00039674	2	-1	1	22	142	163	UGUUUUGUGCUUGAAUCUAAUU	::: ::::::::::.::.::	UCUUACAUUCAAGCACGAAGCA	Cleavage	gene=Evolinc_SR_gID_034171	1
ath-miR403-5p	Evolinc_SR_tID_00058103	2	-1	1	22	527	548	UGUUUUGUGCUUGAAUCUAAUU	:: :::::::::..:::::	AUGUAUAUUCAAGCAUGAAACA	Cleavage	gene=Evolinc_SR_gID_049672	1
ath-miR405a	Evolinc_SR_tID_00089182	2	-1	1	24	362	385	AUGAGUUGGGUCUAACCCAUAACU	::::::::::::::::. :::	AUGUAUGGGUUAGACCCAAUCCAU	Cleavage	gene=Evolinc_SR_gID_076641	1
ath-miR405a	Evolinc_SR_tID_00046506	2	-1	1	24	293	316	AUGAGUUGGGUCUAACCCAUAACU	:::::: :::..::::::::	UACCAUGGGUAAGAUUCAACUCAU	Cleavage	gene=Evolinc_SR_gID_040093	1
ath-miR405b	Evolinc_SR_tID_00089182	2	-1	1	24	362	385	AUGAGUUGGGUCUAACCCAUAACU	::::::::::::::::. :::	AUGUAUGGGUUAGACCCAAUCCAU	Cleavage	gene=Evolinc_SR_gID_076641	1
ath-miR405b	Evolinc_SR_tID_00046506	2	-1	1	24	293	316	AUGAGUUGGGUCUAACCCAUAACU	:::::: :::..::::::::	UACCAUGGGUAAGAUUCAACUCAU	Cleavage	gene=Evolinc_SR_gID_040093	1
ath-miR405d	Evolinc_SR_tID_00089182	2	-1	1	24	362	385	AUGAGUUGGGUCUAACCCAUAACU	::::::::::::::::. :::	AUGUAUGGGUUAGACCCAAUCCAU	Cleavage	gene=Evolinc_SR_gID_076641	1
ath-miR405d	Evolinc_SR_tID_00046506	2	-1	1	24	293	316	AUGAGUUGGGUCUAACCCAUAACU	:::::: :::..::::::::	UACCAUGGGUAAGAUUCAACUCAU	Cleavage	gene=Evolinc_SR_gID_040093	1
ath-miR407	Evolinc_SR_tID_00073644	2	-1	1	21	403	423	UUUAAAUCAUAUACUUUUGGU	::.:::::::::::::: :::	ACUAAAAGUAUAUGAUUCAAA	Cleavage	gene=Evolinc_SR_gID_062813	1
ath-miR407	Evolinc_SR_tID_00022311	2	-1	1	21	490	510	UUUAAAUCAUAUACUUUUGGU	.::::.::: ::::::::::	UUCAAAGGUAAAUGAUUUAAA	Translation	gene=Evolinc_SR_gID_019554	1
ath-miR407	Evolinc_LR_tID_00000678	2	-1	1	21	160	180	UUUAAAUCAUAUACUUUUGGU	:::: :::::::::::::	CUAAAAAUUAUAUGAUUUAAA	Cleavage	gene=Evolinc_LR_gID_000541	1
ath-miR407	Evolinc_SR_tID_00074114	2	-1	1	21	176	196	UUUAAAUCAUAUACUUUUGGU	:::: :::::::::::::	CUAAAAAUUAUAUGAUUUAAA	Cleavage	gene=Evolinc_SR_gID_063282	1
ath-miR407	Evolinc_SR_tID_00053972	2	-1	1	21	747	767	UUUAAAUCAUAUACUUUUGGU	..:::: :::::::::::.:	UUUAAAAUUAUAUGAUUUAGA	Cleavage	gene=Evolinc_SR_gID_046402	1
ath-miR407	Evolinc_SR_tID_00060057	2	-1	1	21	327	347	UUUAAAUCAUAUACUUUUGGU	:::: :::::::::::::	CUAAAAAUUAUAUGAUUUAAA	Cleavage	gene=Evolinc_SR_gID_051310	1
ath-miR407	Evolinc_SR_tID_00048565	2	-1	1	21	11	31	UUUAAAUCAUAUACUUUUGGU	:::: :::::::::::::	CUAAAAAUUAUAUGAUUUAAA	Cleavage	gene=Evolinc_SR_gID_041914	1
ath-miR407	Evolinc_SR_tID_00031154	2	-1	1	21	2005	2025	UUUAAAUCAUAUACUUUUGGU	..::.: :::::::::::::	CUUAAGAUUAUAUGAUUUAAA	Cleavage	gene=Evolinc_SR_gID_027016	1
ath-miR407	Evolinc_SR_tID_00068330	2	-1	1	21	1574	1594	UUUAAAUCAUAUACUUUUGGU	:::: :::::::::::::	CUAAAAAUUAUAUGAUUUAAA	Cleavage	gene=Evolinc_SR_gID_058579	1
ath-miR407	Evolinc_SR_tID_00072043	2	-1	1	21	1334	1354	UUUAAAUCAUAUACUUUUGGU	:: :::::::::::::::	AAAAACAGUAUAUGAUUUAAA	Cleavage	gene=Evolinc_SR_gID_061755	1
ath-miR407	Evolinc_SR_tID_00064597	2	-1	1	21	1809	1829	UUUAAAUCAUAUACUUUUGGU	:::: :::::::::::::	CUAAAAAUUAUAUGAUUUAAA	Cleavage	gene=Evolinc_SR_gID_055508	1
ath-miR407	Evolinc_SR_tID_00079967	2	-1	1	21	2314	2334	UUUAAAUCAUAUACUUUUGGU	:::: :::::::::::::	CUAAAAAUUAUAUGAUUUAAA	Cleavage	gene=Evolinc_SR_gID_068325	1
ath-miR407	Evolinc_SR_tID_00015031	2	-1	1	21	2667	2687	UUUAAAUCAUAUACUUUUGGU	:::: :::::::::::::	CUAAAAAUUAUAUGAUUUAAA	Cleavage	gene=Evolinc_SR_gID_013683	1
ath-miR407	Evolinc_SR_tID_00057856	2	-1	1	21	367	387	UUUAAAUCAUAUACUUUUGGU	:::: :::::::::::::	CUAAAAAUUAUAUGAUUUAAA	Cleavage	gene=Evolinc_SR_gID_049519	1
ath-miR407	Evolinc_SR_tID_00024424	2	-1	1	21	1574	1594	UUUAAAUCAUAUACUUUUGGU	:::: :::::::::::::	CUAAAAAUUAUAUGAUUUAAA	Cleavage	gene=Evolinc_SR_gID_021616	1
ath-miR407	Evolinc_SR_tID_00046972	2	-1	1	21	147	167	UUUAAAUCAUAUACUUUUGGU	:::: :::::::::::::	CUAAAAAUUAUAUGAUUUAAA	Cleavage	gene=Evolinc_SR_gID_040559	2
ath-miR407	Evolinc_SR_tID_00028745	2	-1	1	21	185	205	UUUAAAUCAUAUACUUUUGGU	:::: :::::::::::::	CUAAAAAUUAUAUGAUUUAAA	Cleavage	gene=Evolinc_SR_gID_024609	1
ath-miR407	Evolinc_SR_tID_00079241	2	-1	1	21	1164	1184	UUUAAAUCAUAUACUUUUGGU	:::: :::::::::::::	CUAAAAAUUAUAUGAUUUAAA	Cleavage	gene=Evolinc_SR_gID_067845	1
ath-miR407	Evolinc_SR_tID_00030165	2	-1	1	21	4130	4150	UUUAAAUCAUAUACUUUUGGU	:::: :::::::::::::	CUAAAAAUUAUAUGAUUUAAA	Cleavage	gene=Evolinc_SR_gID_026029	1
ath-miR407	Evolinc_SR_tID_00056185	2	-1	1	21	363	383	UUUAAAUCAUAUACUUUUGGU	: :: :::::::::::::..:	AACAUAAGUAUAUGAUUUGGA	Cleavage	gene=Evolinc_SR_gID_048416	1
ath-miR408-5p	Evolinc_SR_tID_00033645	2	-1	1	21	123	143	ACAGGGAACAAGCAGAGCAUG	..: :::::::::::..::::	UGUUCUCUGCUUGUUUUCUGU	Cleavage	gene=Evolinc_SR_gID_029300	1
ath-miR414	Evolinc_SR_tID_00037551	2	-1	1	21	45	65	UCAUCUUCAUCAUCAUCGUCA	:::.::::::::::: :::::	UGAUGAUGAUGAUGAUGAUGA	Cleavage	gene=Evolinc_SR_gID_032049	1
ath-miR414	Evolinc_SR_tID_00021207	2	-1	1	21	3232	3252	UCAUCUUCAUCAUCAUCGUCA	:::.::::::::::: :::::	UGAUGAUGAUGAUGAUGAUGA	Cleavage	gene=Evolinc_SR_gID_018450	1
ath-miR414	Evolinc_SR_tID_00026932	2	-1	1	21	2296	2316	UCAUCUUCAUCAUCAUCGUCA	::.:::::::::::: :::::	UGGCGAUGAUGAUGAUGAUGA	Cleavage	gene=Evolinc_SR_gID_023207	4
ath-miR414	Evolinc_SR_tID_00066060	2	-1	1	21	5040	5060	UCAUCUUCAUCAUCAUCGUCA	:::.::::::::::: :::::	UGAUGAUGAUGAUGAUGAUGA	Cleavage	gene=Evolinc_SR_gID_056455	1
ath-miR414	Evolinc_SR_tID_00058596	2	-1	1	21	431	451	UCAUCUUCAUCAUCAUCGUCA	:::.::::::::::: :::::	UGAUGAUGAUGAUGAUGAUGA	Cleavage	gene=Evolinc_SR_gID_049999	1
ath-miR414	Evolinc_SR_tID_00033061	2	-1	1	21	1796	1816	UCAUCUUCAUCAUCAUCGUCA	:::.::::::::::: :::::	UGAUGAUGAUGAUGAUGAUGA	Cleavage	gene=Evolinc_SR_gID_028895	1
ath-miR414	Evolinc_SR_tID_00069635	2	-1	1	21	2703	2723	UCAUCUUCAUCAUCAUCGUCA	:::.::::::::::: :::::	UGAUGAUGAUGAUGAUGAUGA	Cleavage	gene=Evolinc_SR_gID_059884	1
ath-miR414	Evolinc_SR_tID_00033064	2	-1	1	21	1154	1174	UCAUCUUCAUCAUCAUCGUCA	:::.::::::::::: :::::	UGAUGAUGAUGAUGAUGAUGA	Cleavage	gene=Evolinc_SR_gID_028895	1
ath-miR414	Evolinc_SR_tID_00030682	2	-1	1	21	620	640	UCAUCUUCAUCAUCAUCGUCA	:::.::::::::::: :::::	UGAUGAUGAUGAUGAUGAUGA	Cleavage	gene=Evolinc_SR_gID_026546	1
ath-miR414	Evolinc_SR_tID_00076108	2	-1	1	21	473	493	UCAUCUUCAUCAUCAUCGUCA	:::.::::::::::: :::::	UGAUGAUGAUGAUGAUGAUGA	Cleavage	gene=Evolinc_SR_gID_065272	1
ath-miR414	Evolinc_SR_tID_00035213	2	-1	1	21	1352	1372	UCAUCUUCAUCAUCAUCGUCA	:::.::::::::::: :::::	UGAUGAUGAUGAUGAUGAUGA	Cleavage	gene=Evolinc_SR_gID_030340	1
ath-miR414	Evolinc_SR_tID_00024602	2	-1	1	21	519	539	UCAUCUUCAUCAUCAUCGUCA	:::.::::::::::: :::::	UGAUGAUGAUGAUGAUGAUGA	Cleavage	gene=Evolinc_SR_gID_021737	3
ath-miR414	Evolinc_SR_tID_00045894	2	-1	1	21	510	530	UCAUCUUCAUCAUCAUCGUCA	:::.:::::::::::::: ::	UGAUGAUGAUGAUGAAGAAGA	Cleavage	gene=Evolinc_SR_gID_039481	1
ath-miR414	Evolinc_SR_tID_00017282	2	-1	1	21	224	244	UCAUCUUCAUCAUCAUCGUCA	:::.::::.::.:::.:::::	UGAUGAUGGUGGUGAGGAUGA	Cleavage	gene=Evolinc_SR_gID_015110	1
ath-miR414	Evolinc_SR_tID_00038943	2	-1	1	21	107	127	UCAUCUUCAUCAUCAUCGUCA	:::.::::::::::: :::::	UGAUGAUGAUGAUGAUGAUGA	Cleavage	gene=Evolinc_SR_gID_033440	1
ath-miR414	Evolinc_SR_tID_00057269	2	-1	1	21	601	621	UCAUCUUCAUCAUCAUCGUCA	:::.::::::::::: :::::	UGAUGAUGAUGAUGAUGAUGA	Cleavage	gene=Evolinc_SR_gID_049156	1
ath-miR414	Evolinc_SR_tID_00037368	2	-1	1	21	383	403	UCAUCUUCAUCAUCAUCGUCA	:::.::::::::::: :::::	UGAUGAUGAUGAUGAUGAUGA	Cleavage	gene=Evolinc_SR_gID_031866	1
ath-miR414	Evolinc_SR_tID_00021275	2	-1	1	21	443	463	UCAUCUUCAUCAUCAUCGUCA	:::.::::::::::: :::::	UGAUGAUGAUGAUGAUGAUGA	Cleavage	gene=Evolinc_SR_gID_018518	2
ath-miR414	Evolinc_SR_tID_00035315	2	-1	1	21	374	394	UCAUCUUCAUCAUCAUCGUCA	:::.::::::::::: :::::	UGAUGAUGAUGAUGAUGAUGA	Cleavage	gene=Evolinc_SR_gID_030417	1
ath-miR414	Evolinc_SR_tID_00030812	2	-1	1	21	335	355	UCAUCUUCAUCAUCAUCGUCA	:::.::::::::::: :::::	UGAUGAUGAUGAUGAUGAUGA	Cleavage	gene=Evolinc_SR_gID_026676	1
ath-miR414	Evolinc_SR_tID_00000797	2	-1	1	21	2	22	UCAUCUUCAUCAUCAUCGUCA	:::.::::::::::: :::::	UGAUGAUGAUGAUGAUGAUGA	Cleavage	gene=Evolinc_SR_gID_000729	1
ath-miR414	Evolinc_SR_tID_00088031	2	-1	1	21	241	261	UCAUCUUCAUCAUCAUCGUCA	:::.:::::::::::::: ::	UGAUGAUGAUGAUGAAGAAGA	Cleavage	gene=Evolinc_SR_gID_075490	1
ath-miR414	Evolinc_SR_tID_00065520	2	-1	1	21	245	265	UCAUCUUCAUCAUCAUCGUCA	:::.::::::::::: :::::	UGAUGAUGAUGAUGAUGAUGA	Cleavage	gene=Evolinc_SR_gID_056097	1
ath-miR414	Evolinc_SR_tID_00033015	2	-1	1	21	208	228	UCAUCUUCAUCAUCAUCGUCA	:::.::::::::::: :::::	UGAUGAUGAUGAUGAUGAUGA	Cleavage	gene=Evolinc_SR_gID_028859	1
ath-miR414	Evolinc_SR_tID_00026646	2	-1	1	21	830	850	UCAUCUUCAUCAUCAUCGUCA	:::. ::::::::::::.:::	UGAUCAUGAUGAUGAAGGUGA	Cleavage	gene=Evolinc_SR_gID_023023	1
ath-miR414	Evolinc_SR_tID_00081389	2	-1	1	21	4361	4381	UCAUCUUCAUCAUCAUCGUCA	::.::::::::::::: :::	AGAUGAUGAUGAUGAAGCUGA	Cleavage	gene=Evolinc_SR_gID_069258	1
ath-miR414	Evolinc_SR_tID_00018646	2	-1	1	21	192	212	UCAUCUUCAUCAUCAUCGUCA	:::::::: :::::.:::::	AGACGAUGAAGAUGAGGAUGA	Cleavage	gene=Evolinc_SR_gID_015949	1
ath-miR414	Evolinc_SR_tID_00016711	2	-1	1	21	1374	1394	UCAUCUUCAUCAUCAUCGUCA	::.::::::::::: :::::	GGAUGAUGAUGAUGAUGAUGA	Cleavage	gene=Evolinc_SR_gID_014724	1
ath-miR414	Evolinc_SR_tID_00080566	2	-1	1	21	354	374	UCAUCUUCAUCAUCAUCGUCA	::.:::::::::::::: ::	AGAUGAUGAUGAUGAAGACGA	Cleavage	gene=Evolinc_SR_gID_068721	1
ath-miR414	Evolinc_SR_tID_00057252	2	-1	1	21	222	242	UCAUCUUCAUCAUCAUCGUCA	:::::::: :.:::::::::	AGACGAUGACGGUGAAGAUGA	Cleavage	gene=Evolinc_SR_gID_049144	1
ath-miR414	Evolinc_SR_tID_00018868	2	-1	1	21	178	198	UCAUCUUCAUCAUCAUCGUCA	:.::::::::::::.::::	CGGCGAUGAUGAUGAGGAUGU	Cleavage	gene=Evolinc_SR_gID_016113	1
ath-miR414	Evolinc_SR_tID_00077770	2	-1	1	21	254	274	UCAUCUUCAUCAUCAUCGUCA	::.::::::::::: :::::	CGAUGAUGAUGAUGAUGAUGA	Cleavage	gene=Evolinc_SR_gID_066897	1
ath-miR414	Evolinc_SR_tID_00026555	2	-1	1	21	300	320	UCAUCUUCAUCAUCAUCGUCA	:::::::::::::::::	AGUGGAUGAUGAUGAAGAUGA	Cleavage	gene=Evolinc_SR_gID_022964	1
ath-miR414	Evolinc_SR_tID_00026556	2	-1	1	21	15	35	UCAUCUUCAUCAUCAUCGUCA	:::::::::::::::::	AGUGGAUGAUGAUGAAGAUGA	Cleavage	gene=Evolinc_SR_gID_022964	1
ath-miR414	Evolinc_SR_tID_00040906	2	-1	1	21	470	490	UCAUCUUCAUCAUCAUCGUCA	: :.:::::::::::::: ::	UAAUGAUGAUGAUGAAGAAGA	Cleavage	gene=Evolinc_SR_gID_035403	1
ath-miR414	Evolinc_SR_tID_00070980	2	-1	1	21	85	105	UCAUCUUCAUCAUCAUCGUCA	:.:::::::::::.:.::.	GAAUGAUGAUGAUGAGGGUGG	Cleavage	gene=Evolinc_SR_gID_061068	1
ath-miR415	Evolinc_SR_tID_00056865	2	-1	1	21	1966	1986	AACAGAGCAGAAACAGAACAU	:::::::::::.:.::::	UGUUUCUGUUUCUGUUUUGUU	Cleavage	gene=Evolinc_SR_gID_048856	1
ath-miR415	Evolinc_SR_tID_00093904	2	-1	1	21	1678	1698	AACAGAGCAGAAACAGAACAU	:::.::::: :::::::::	UAGUUUUGUUUAUGCUCUGUU	Translation	gene=Evolinc_SR_gID_080606	1
ath-miR415	Evolinc_SR_tID_00086647	2	-1	1	21	1611	1632	AACAGAGCAGAAAC-AGAACAU	::::: ::::::::::::::	UGGUUCUUGUUUCUGCUCUGUU	Cleavage	gene=Evolinc_SR_gID_074107	1
ath-miR415	Evolinc_SR_tID_00081093	2	-1	1	21	2847	2868	AACAGAGCAGAAAC-AGAACAU	::::: ::::::::::::::	UGGUUCUUGUUUCUGCUCUGUU	Cleavage	gene=Evolinc_SR_gID_069072	1
ath-miR415	Evolinc_SR_tID_00063311	2	-1	1	21	384	404	AACAGAGCAGAAACAGAACAU	::::: ::::::.:.::::	GAGUUCUCUUUCUGUUUUGUU	Cleavage	gene=Evolinc_SR_gID_054564	1
ath-miR417	Evolinc_SR_tID_00092361	2	-1	1	21	615	635	GAAGGUAGUGAAUUUGUUCGA	.::::.::::.:.::.::::	AUGAACGAAUUUAUUAUCUUC	Cleavage	gene=Evolinc_SR_gID_079065	1
ath-miR417	Evolinc_SR_tID_00083634	2	-1	1	21	35	55	GAAGGUAGUGAAUUUGUUCGA	: ::.:::.::.:.:::::::	UGGAGCAAGUUUAUUACCUUC	Cleavage	gene=Evolinc_SR_gID_071096	1
ath-miR417	Evolinc_SR_tID_00024345	2	-1	1	21	2184	2204	GAAGGUAGUGAAUUUGUUCGA	:::::::::::::..:::	CAAAACAAAUUCACUAUUUUC	Cleavage	gene=Evolinc_SR_gID_021563	1
ath-miR418	Evolinc_SR_tID_00058595	2	-1	1	21	1084	1104	UAAUGUGAUGAUGAACUGACC	::::::: ::::::.::::	UUUCAGUUCUUCAUCAUAUUA	Cleavage	gene=Evolinc_SR_gID_049998	1
ath-miR418	Evolinc_SR_tID_00053947	2	-1	1	21	822	842	UAAUGUGAUGAUGAACUGACC	:.: ::::::::.::::::	UAUUAAUUCAUCAUUACAUUA	Cleavage	gene=Evolinc_SR_gID_046377	1
ath-miR419	Evolinc_SR_tID_00084919	2	-1	1	21	437	457	UUAUGAAUGCUGAGGAUGUUG	:.:::: :.:::::::::::	GAGCAUCAUUAGCAUUCAUAA	Cleavage	gene=Evolinc_SR_gID_072380	1
ath-miR419	Evolinc_SR_tID_00009870	2	-1	1	21	280	300	UUAUGAAUGCUGAGGAUGUUG	.: :::::::::::::::..	GGAAAUCCUCAGCAUUCAUGG	Cleavage	gene=Evolinc_SR_gID_008882	1
ath-miR420	Evolinc_SR_tID_00074729	2	-1	1	21	431	451	UAAACUAAUCACGGAAAUGCA	: .:::::::::::::::: :	UAUAUUUCCGUGAUUAGUUGA	Cleavage	gene=Evolinc_SR_gID_063897	1
ath-miR4221	Evolinc_SR_tID_00035266	2	-1	1	22	769	790	UUUUCCUCUGUUGAAUUCUUGC	: :::::::::::::: :.::	CCUAGAAUUCAACAGAGAAGAA	Cleavage	gene=Evolinc_SR_gID_030377	2
ath-miR4221	Evolinc_SR_tID_00032278	2	-1	1	22	1974	1995	UUUUCCUCUGUUGAAUUCUUGC	:::::: ::.:::::::::	UUUAGAAUUAAAUAGAGGAAAA	Cleavage	gene=Evolinc_SR_gID_028139	1
ath-miR4221	Evolinc_SR_tID_00041227	2	-1	1	22	1352	1373	UUUUCCUCUGUUGAAUUCUUGC	::::::.:::: :::::::	AAUAGAAUUUAACAUAGGAAAA	Cleavage	gene=Evolinc_SR_gID_035724	1
ath-miR4239	Evolinc_SR_tID_00079028	2	-1	1	21	3886	3906	UUUGUUAUUUUCGCAUGCUCC	:::::::.::::: ::::::	AGAGCAUGUGAAAAAAACAAA	Cleavage	gene=Evolinc_SR_gID_067717	1
ath-miR4239	Evolinc_SR_tID_00065982	2	-1	1	21	673	693	UUUGUUAUUUUCGCAUGCUCC	:::.::.::.:::::.:::	UUAGCGUGUGAGAAUAAUAAA	Cleavage	gene=Evolinc_SR_gID_056393	2
ath-miR4243	Evolinc_SR_tID_00067662	2	-1	1	21	195	215	UUGAAAUUGUAGAUUUCGUAC	::.:::::.::.:::::.::	AUAUGAAAUUUAUAAUUUUAA	Cleavage	gene=Evolinc_SR_gID_057911	1
ath-miR4243	Evolinc_SR_tID_00088727	2	-1	1	21	360	380	UUGAAAUUGUAGAUUUCGUAC	::.:::::.::.:::::.::	AUAUGAAAUUUAUAAUUUUAA	Cleavage	gene=Evolinc_SR_gID_076186	1
ath-miR4243	Evolinc_SR_tID_00061608	2	-1	1	21	228	248	UUGAAAUUGUAGAUUUCGUAC	::.:::::.::.:::::.::	AUAUGAAAUUUAUAAUUUUAA	Cleavage	gene=Evolinc_SR_gID_052861	1
ath-miR4243	Evolinc_SR_tID_00088281	2	-1	1	21	217	237	UUGAAAUUGUAGAUUUCGUAC	::.:::::.::.:::::.::	AUAUGAAAUUUAUAAUUUUAA	Cleavage	gene=Evolinc_SR_gID_075740	1
ath-miR4243	Evolinc_SR_tID_00092189	2	-1	1	21	195	215	UUGAAAUUGUAGAUUUCGUAC	::.:::::.::.:::::.::	AUAUGAAAUUUAUAAUUUUAA	Cleavage	gene=Evolinc_SR_gID_078895	1
ath-miR4243	Evolinc_SR_tID_00023184	2	-1	1	21	504	524	UUGAAAUUGUAGAUUUCGUAC	::.:::::.::.:::::.::	AUAUGAAAUUUAUAAUUUUAA	Cleavage	gene=Evolinc_SR_gID_020426	1
ath-miR4243	Evolinc_SR_tID_00066924	2	-1	1	21	849	869	UUGAAAUUGUAGAUUUCGUAC	::.:::::.::.:::::.::	AUAUGAAAUUUAUAAUUUUAA	Cleavage	gene=Evolinc_SR_gID_057173	1
ath-miR4243	Evolinc_SR_tID_00070207	2	-1	1	21	1099	1119	UUGAAAUUGUAGAUUUCGUAC	::.:::::.::.:::::.::	AUAUGAAAUUUAUAAUUUUAA	Cleavage	gene=Evolinc_SR_gID_060456	1
ath-miR4243	Evolinc_SR_tID_00051751	2	-1	1	21	1662	1682	UUGAAAUUGUAGAUUUCGUAC	::.:::::.::.:::::.::	AUAUGAAAUUUAUAAUUUUAA	Cleavage	gene=Evolinc_SR_gID_044185	1
ath-miR4243	Evolinc_SR_tID_00078879	2	-1	1	21	68	88	UUGAAAUUGUAGAUUUCGUAC	::.:::::.::.:::::.::	AUAUGAAAUUUAUAAUUUUAA	Cleavage	gene=Evolinc_SR_gID_067634	1
ath-miR4243	Evolinc_SR_tID_00057325	2	-1	1	21	107	127	UUGAAAUUGUAGAUUUCGUAC	::.:::::.::.:::::.::	AUAUGAAAUUUAUAAUUUUAA	Cleavage	gene=Evolinc_SR_gID_049196	1
ath-miR4243	Evolinc_SR_tID_00052481	2	-1	1	21	1307	1327	UUGAAAUUGUAGAUUUCGUAC	::.:::::::...:::::::	UUAUGAAAUCUGUGAUUUCAA	Cleavage	gene=Evolinc_SR_gID_044915	1
ath-miR4243	Evolinc_SR_tID_00076929	2	-1	1	21	373	393	UUGAAAUUGUAGAUUUCGUAC	::.:::::.::.:::::.::	AUAUGAAAUUUAUAAUUUUAA	Cleavage	gene=Evolinc_SR_gID_066093	1
ath-miR4243	Evolinc_SR_tID_00059671	2	-1	1	21	190	210	UUGAAAUUGUAGAUUUCGUAC	::.:::::.::.:::::.::	AUAUGAAAUUUAUAAUUUUAA	Cleavage	gene=Evolinc_SR_gID_050924	1
ath-miR4243	Evolinc_SR_tID_00065366	2	-1	1	21	230	250	UUGAAAUUGUAGAUUUCGUAC	::.:::::.::.:::::.::	AUAUGAAAUUUAUAAUUUUAA	Cleavage	gene=Evolinc_SR_gID_056025	1
ath-miR4243	Evolinc_SR_tID_00065028	2	-1	1	21	3705	3725	UUGAAAUUGUAGAUUUCGUAC	::.:::::.::.:::::.::	AUAUGAAAUUUAUAAUUUUAA	Cleavage	gene=Evolinc_SR_gID_055795	1
ath-miR4243	Evolinc_SR_tID_00001026	2	-1	1	21	6434	6454	UUGAAAUUGUAGAUUUCGUAC	::.:::::.::.:::::.::	AUAUGAAAUUUAUAAUUUUAA	Cleavage	gene=Evolinc_SR_gID_000919	1
ath-miR4243	Evolinc_SR_tID_00023784	2	-1	1	21	266	286	UUGAAAUUGUAGAUUUCGUAC	::.:::::.::.:::::.::	AUAUGAAAUUUAUAAUUUUAA	Cleavage	gene=Evolinc_SR_gID_021026	1
ath-miR4243	Evolinc_SR_tID_00072174	2	-1	1	21	683	703	UUGAAAUUGUAGAUUUCGUAC	::.:::::.::.:::::.::	AUAUGAAAUUUAUAAUUUUAA	Cleavage	gene=Evolinc_SR_gID_061857	1
ath-miR4243	Evolinc_SR_tID_00073825	2	-1	1	21	145	165	UUGAAAUUGUAGAUUUCGUAC	:.:::::.::.:::::.::	ACAUGAAAUUUAUAAUUUUAA	Cleavage	gene=Evolinc_SR_gID_062994	1
ath-miR4243	Evolinc_SR_tID_00072567	2	-1	1	21	286	306	UUGAAAUUGUAGAUUUCGUAC	: : :::.::::::::::.::	GAAAGAAGUCUACAAUUUUAA	Cleavage	gene=Evolinc_SR_gID_062116	1
ath-miR4243	Evolinc_SR_tID_00056774	2	-1	1	21	4719	4739	UUGAAAUUGUAGAUUUCGUAC	:: :::::::::::::..:	ACACCAAAUCUACAAUUUUGA	Cleavage	gene=Evolinc_SR_gID_048798	1
ath-miR4245	Evolinc_SR_tID_00055018	2	-1	1	21	331	351	ACAAAGUUUUAUACUGACAAU	:::::..::.:::::.:::::	AUUGUUGGUGUAAAAUUUUGU	Cleavage	gene=Evolinc_SR_gID_047447	3
ath-miR4245	Evolinc_SR_tID_00022994	2	-1	1	21	2581	2601	ACAAAGUUUUAUACUGACAAU	:::::..::.:::::.:::::	AUUGUUGGUGUAAAAUUUUGU	Cleavage	gene=Evolinc_SR_gID_020237	1
ath-miR4245	Evolinc_SR_tID_00021624	2	-1	1	21	449	469	ACAAAGUUUUAUACUGACAAU	: ::::.::.:.::.::::::	AAUGUCGGUGUGAAGCUUUGU	Cleavage	gene=Evolinc_SR_gID_018867	1
ath-miR426	Evolinc_SR_tID_00015323	2	-1	1	21	1045	1065	UUUUGGAAAUUUGUCCUUACG	: ::.::::::::::::::.	CAUAGGGACAAAUUUCCAAGU	Cleavage	gene=Evolinc_SR_gID_013892	1
ath-miR426	Evolinc_SR_tID_00005020	2	-1	1	21	333	353	UUUUGGAAAUUUGUCCUUACG	:::: ::.:::::::::::.	GGUAAAGAUAAAUUUCCAAAG	Cleavage	gene=Evolinc_SR_gID_004525	1
ath-miR426	Evolinc_SR_tID_00088224	2	-1	1	21	968	988	UUUUGGAAAUUUGUCCUUACG	: :::::.::::: :::::::	CUUAAGGGCAAAUCUCCAAAA	Cleavage	gene=Evolinc_SR_gID_075683	1
ath-miR426	Evolinc_SR_tID_00086696	2	-1	1	21	1737	1757	UUUUGGAAAUUUGUCCUUACG	.:::::::::::.:::::	UAGGAGGACAAAUUUUCAAAA	Cleavage	gene=Evolinc_SR_gID_074156	1
ath-miR426	Evolinc_SR_tID_00020484	2	-1	1	21	332	352	UUUUGGAAAUUUGUCCUUACG	:.::::.::::::..::::	UUUGAGGAUAAAUUUUUAAAA	Cleavage	gene=Evolinc_SR_gID_017728	2
ath-miR426	Evolinc_SR_tID_00052164	2	-1	1	21	407	427	UUUUGGAAAUUUGUCCUUACG	:::::.::::: :::::::	AUUAAGGGCAAAUCUCCAAAA	Cleavage	gene=Evolinc_SR_gID_044598	1
ath-miR426	Evolinc_SR_tID_00085084	2	-1	1	21	23	43	UUUUGGAAAUUUGUCCUUACG	:::::.::::: :::::::	AUUAAGGGCAAAUCUCCAAAA	Cleavage	gene=Evolinc_SR_gID_072545	1
ath-miR426	Evolinc_SR_tID_00086039	2	-1	1	21	1336	1356	UUUUGGAAAUUUGUCCUUACG	:::::.::::: :::::::	AAUAAGGGCAAAUCUCCAAAA	Cleavage	gene=Evolinc_SR_gID_073499	2
ath-miR426	Evolinc_SR_tID_00020093	2	-1	1	21	1657	1677	UUUUGGAAAUUUGUCCUUACG	:::::.::::: :::::::	UUUAAGGGCAAAUCUCCAAAA	Cleavage	gene=Evolinc_SR_gID_017337	1
ath-miR426	Evolinc_SR_tID_00008626	2	-1	1	21	11	31	UUUUGGAAAUUUGUCCUUACG	:::::.::::: :::::::	UAUAAGGGCAAAUCUCCAAAA	Cleavage	gene=Evolinc_SR_gID_007736	1
ath-miR426	Evolinc_SR_tID_00061195	2	-1	1	21	4190	4210	UUUUGGAAAUUUGUCCUUACG	::::::::::: ::.::::	AAUAAGGACAAAUAUCUAAAA	Cleavage	gene=Evolinc_SR_gID_052448	1
ath-miR426	Evolinc_SR_tID_00082080	2	-1	1	21	2554	2574	UUUUGGAAAUUUGUCCUUACG	:::::::::::::::. ::	UCUAAGGACAAAUUUCCGCAA	Cleavage	gene=Evolinc_SR_gID_069712	1
ath-miR447a-3p	Evolinc_SR_tID_00046086	2	-1	1	22	737	758	UUGGGGACGAGAUGUUUUGUUG	:: :::::::.::.:::::	GUCCACAACAUCUUGUUCCCAA	Cleavage	gene=Evolinc_SR_gID_039673	2
ath-miR447a.2-3p	Evolinc_SR_tID_00011554	2	-1	1	21	837	857	UAUGGAAGAAAUUGUAGUAUU	::: :::::::::.::.::::	AAUUCUACAAUUUUUUUCAUA	Cleavage	gene=Evolinc_SR_gID_010472	1
ath-miR447a.2-3p	Evolinc_SR_tID_00032431	2	-1	1	21	152	172	UAUGGAAGAAAUUGUAGUAUU	::.:::::.::::::.:::.	CAUGCUACAGUUUCUUUCAUG	Cleavage	gene=Evolinc_SR_gID_028292	1
ath-miR447a.2-3p	Evolinc_SR_tID_00082404	2	-1	1	21	769	789	UAUGGAAGAAAUUGUAGUAUU	::::.::::::.::..:::	UUUACUGCAAUUUUUUUUAUA	Cleavage	gene=Evolinc_SR_gID_069933	1
ath-miR447a.2-3p	Evolinc_SR_tID_00001595	2	-1	1	21	1549	1569	UAUGGAAGAAAUUGUAGUAUU	:::::::.:::.::.:::.	CCUACUACAGUUUUUUUCAUG	Cleavage	gene=Evolinc_SR_gID_001464	1
ath-miR447a.2-3p	Evolinc_SR_tID_00065444	2	-1	1	21	2174	2194	UAUGGAAGAAAUUGUAGUAUU	:::::::.:::.::.:::.	CCUACUACAGUUUUUUUCAUG	Cleavage	gene=Evolinc_SR_gID_056051	1
ath-miR447a.2-3p	Evolinc_SR_tID_00027343	2	-1	1	21	3468	3488	UAUGGAAGAAAUUGUAGUAUU	::.::.:::::.::.::::	UUUAUUAUAAUUUUUUUCAUA	Cleavage	gene=Evolinc_SR_gID_023448	1
ath-miR447a.2-3p	Evolinc_SR_tID_00027116	2	-1	1	21	4524	4544	UAUGGAAGAAAUUGUAGUAUU	:.:::.::::::::..:::	GCUGCUAUAAUUUCUUUUAUA	Cleavage	gene=Evolinc_SR_gID_023325	1
ath-miR447b	Evolinc_SR_tID_00046086	2	-1	1	22	737	758	UUGGGGACGAGAUGUUUUGUUG	:: :::::::.::.:::::	GUCCACAACAUCUUGUUCCCAA	Cleavage	gene=Evolinc_SR_gID_039673	2
ath-miR447c-3p	Evolinc_SR_tID_00042933	2	-1	1	22	3598	3619	UUGGGGACGACAUCUUUUGUUG	: :.:::.:.:::::::.::::	CUAUAAAGGGUGUCGUCUCCAA	Cleavage	gene=Evolinc_SR_gID_036979	1
ath-miR447c-3p	Evolinc_SR_tID_00077934	2	-1	1	22	1071	1092	UUGGGGACGACAUCUUUUGUUG	:: :::.::::::.:::.:::.	CAUCAAGAGAUGUUGUCUCCAG	Cleavage	gene=Evolinc_SR_gID_067023	1
ath-miR472-5p	Evolinc_SR_tID_00089392	2	-1	1	21	244	264	AUGGUCGAAGUAGGCAAAAUC	:.::::::.::.::.:::.::	GGUUUUGCUUAUUUUGACUAU	Cleavage	gene=Evolinc_SR_gID_076851	1
ath-miR5012	Evolinc_SR_tID_00062204	2	-1	1	21	178	198	UUUUACUGCUACUUGUGUUCC	: ::::.:: :::::::::::	GAAACAUAAAUAGCAGUAAAA	Cleavage	gene=Evolinc_SR_gID_053457	1
ath-miR5012	Evolinc_SR_tID_00036537	2	-1	1	21	2094	2114	UUUUACUGCUACUUGUGUUCC	: ::::.::::::::::: ::	GAAACAUAAGUAGCAGUAUAA	Cleavage	gene=Evolinc_SR_gID_031240	1
ath-miR5012	Evolinc_SR_tID_00063653	2	-1	1	21	3065	3085	UUUUACUGCUACUUGUGUUCC	:.:::::::.::::::..:	UAAGCACAAGUGGCAGUAGGA	Cleavage	gene=Evolinc_SR_gID_054906	1
ath-miR5012	Evolinc_SR_tID_00052849	2	-1	1	21	208	228	UUUUACUGCUACUUGUGUUCC	: ::.. ::::::::::::::	GAAAUGAAAGUAGCAGUAAAA	Cleavage	gene=Evolinc_SR_gID_045283	1
ath-miR5013	Evolinc_SR_tID_00026685	2	-1	1	21	548	568	UUUGUGACAUCUAGGUGCUUU	:.::.:.::::::::::..::	AGAGUAUCUAGAUGUCAUGAA	Cleavage	gene=Evolinc_SR_gID_023049	1
ath-miR5013	Evolinc_SR_tID_00090625	2	-1	1	21	304	324	UUUGUGACAUCUAGGUGCUUU	:.::.:.::::::::::..::	AGAGUAUCUAGAUGUCAUGAA	Cleavage	gene=Evolinc_SR_gID_077706	1
ath-miR5013	Evolinc_SR_tID_00090626	2	-1	1	21	427	447	UUUGUGACAUCUAGGUGCUUU	:.::.:.::::::::::..::	AGAGUAUCUAGAUGUCAUGAA	Cleavage	gene=Evolinc_SR_gID_077706	1
ath-miR5014a-3p	Evolinc_SR_tID_00040775	2	-1	1	21	594	614	UUGUACAAAUUUAAGUGUACG	:.:::::::::::::.::	GUAAUACUUAAAUUUGUAUAA	Cleavage	gene=Evolinc_SR_gID_035272	1
ath-miR5014a-3p	Evolinc_SR_tID_00062058	2	-1	1	21	2621	2641	UUGUACAAAUUUAAGUGUACG	.::: :::::::::::::::	UGUAACCUUAAAUUUGUACAA	Cleavage	gene=Evolinc_SR_gID_053311	1
ath-miR5014a-3p	Evolinc_SR_tID_00078453	2	-1	1	21	1764	1784	UUGUACAAAUUUAAGUGUACG	::.:::::: :::::::::	UUUAUACUUAACUUUGUACAA	Translation	gene=Evolinc_SR_gID_067360	1
ath-miR5014a-3p	Evolinc_SR_tID_00052797	2	-1	1	21	468	488	UUGUACAAAUUUAAGUGUACG	::...:::::::::::.::	UAUAUGUUUAAAUUUGUAUAA	Cleavage	gene=Evolinc_SR_gID_045231	1
ath-miR5014a-3p	Evolinc_SR_tID_00028135	2	-1	1	21	7976	7996	UUGUACAAAUUUAAGUGUACG	::.::::::::::: ::::	GCUAUACUUAAAUUUGAACAA	Cleavage	gene=Evolinc_SR_gID_023999	1
ath-miR5014a-3p	Evolinc_SR_tID_00084249	2	-1	1	21	448	468	UUGUACAAAUUUAAGUGUACG	::::. ::::::::::.::	AUUACAUAUAAAUUUGUAUAA	Cleavage	gene=Evolinc_SR_gID_071710	1
ath-miR5014a-3p	Evolinc_SR_tID_00022873	2	-1	1	21	767	787	UUGUACAAAUUUAAGUGUACG	::::. ::::::::::.::	AUUACAUAUAAAUUUGUAUAA	Cleavage	gene=Evolinc_SR_gID_020116	1
ath-miR5014a-3p	Evolinc_SR_tID_00020292	2	-1	1	21	1310	1330	UUGUACAAAUUUAAGUGUACG	::::. ::::::::::.::	AUUACAUAUAAAUUUGUAUAA	Cleavage	gene=Evolinc_SR_gID_017536	1
ath-miR5014a-3p	Evolinc_SR_tID_00072142	2	-1	1	21	1852	1872	UUGUACAAAUUUAAGUGUACG	::::. ::::::::::.::	AUUACAUAUAAAUUUGUAUAA	Cleavage	gene=Evolinc_SR_gID_061836	1
ath-miR5014a-3p	Evolinc_SR_tID_00071682	2	-1	1	21	988	1008	UUGUACAAAUUUAAGUGUACG	::::. ::::::::::.::	AUUACAUAUAAAUUUGUAUAA	Cleavage	gene=Evolinc_SR_gID_061504	1
ath-miR5014a-3p	Evolinc_SR_tID_00071681	2	-1	1	21	1089	1109	UUGUACAAAUUUAAGUGUACG	::::. ::::::::::.::	AUUACAUAUAAAUUUGUAUAA	Cleavage	gene=Evolinc_SR_gID_061504	1
ath-miR5014a-3p	Evolinc_SR_tID_00068749	2	-1	1	21	2085	2105	UUGUACAAAUUUAAGUGUACG	::::. ::::::::::.::	AUUACAUAUAAAUUUGUAUAA	Cleavage	gene=Evolinc_SR_gID_058998	1
ath-miR5014a-3p	Evolinc_SR_tID_00071683	2	-1	1	21	1847	1867	UUGUACAAAUUUAAGUGUACG	::::. ::::::::::.::	AUUACAUAUAAAUUUGUAUAA	Cleavage	gene=Evolinc_SR_gID_061504	1
ath-miR5014a-3p	Evolinc_SR_tID_00071413	2	-1	1	21	992	1012	UUGUACAAAUUUAAGUGUACG	::.: :::::::::::.::	UCUAUAGUUAAAUUUGUAUAA	Cleavage	gene=Evolinc_SR_gID_061328	1
ath-miR5014a-3p	Evolinc_SR_tID_00048554	2	-1	1	21	85	105	UUGUACAAAUUUAAGUGUACG	::::. ::::::::::.::	AUUACAUAUAAAUUUGUAUAA	Cleavage	gene=Evolinc_SR_gID_041911	1
ath-miR5014a-3p	Evolinc_SR_tID_00064465	2	-1	1	21	6409	6429	UUGUACAAAUUUAAGUGUACG	::.: ::::::::::.:::	UAUAUAAUUAAAUUUGUGCAA	Cleavage	gene=Evolinc_SR_gID_055425	1
ath-miR5014a-3p	Evolinc_SR_tID_00069191	2	-1	1	21	870	890	UUGUACAAAUUUAAGUGUACG	:::: :::::::::::::	UAUACAAAUAAAUUUGUACAA	Cleavage	gene=Evolinc_SR_gID_059440	1
ath-miR5014b	Evolinc_SR_tID_00041296	2	-1	1	21	2520	2540	AUUUGUACACCUAGAUCUGUA	:::: :::::::::::::	CCCAGACCUAGGUGUACAAAC	Cleavage	gene=Evolinc_SR_gID_035793	1
ath-miR5014b	Evolinc_SR_tID_00093629	2	-1	1	21	2775	2795	AUUUGUACACCUAGAUCUGUA	:: ::::.::::::.::::	CCCAAAUCUGGGUGUAUAAAU	Cleavage	gene=Evolinc_SR_gID_080332	1
ath-miR5015	Evolinc_SR_tID_00002255	2	-1	1	21	1608	1628	UUGGUGUUAUGUGUAGUCUUC	.::::::::::::::: .::	AGAGACUACACAUAACAGUAA	Cleavage	gene=Evolinc_SR_gID_002102	1
ath-miR5016	Evolinc_SR_tID_00079141	2	-1	1	21	11210	11230	UUCUUGUGGAUUCCUUGGAAA	: ::::::::::: :.:::::	UCUCCAAGGAAUCAAUAAGAA	Cleavage	gene=Evolinc_SR_gID_067781	1
ath-miR5017-3p	Evolinc_SR_tID_00062519	2	-1	1	21	693	713	UUAUACCAAAUUAAUAGCAAA	:::::::::.:::::::.:..	UUUGCUAUUGAUUUGGUGUGG	Cleavage	gene=Evolinc_SR_gID_053772	1
ath-miR5017-5p	Evolinc_SR_tID_00066488	2	-1	1	21	1612	1632	AUUUGUUACUAAUUUGGAAUG	::::.:.::::.:::::.:::	CAUUUCGAAUUGGUAACGAAU	Cleavage	gene=Evolinc_SR_gID_056770	1
ath-miR5017-5p	Evolinc_SR_tID_00016418	2	-1	1	21	5943	5963	AUUUGUUACUAAUUUGGAAUG	.:::..::.::::::.:::::	UAUUUUAAGUUAGUAGCAAAU	Cleavage	gene=Evolinc_SR_gID_014541	2
ath-miR5017-5p	Evolinc_SR_tID_00090860	2	-1	1	21	436	456	AUUUGUUACUAAUUUGGAAUG	:::..:::::.::::.::::	AAUUUUAAAUUGGUAAUAAAU	Cleavage	gene=Evolinc_SR_gID_077858	1
ath-miR5017-5p	Evolinc_SR_tID_00090861	2	-1	1	21	684	704	AUUUGUUACUAAUUUGGAAUG	:::..:::::.::::.::::	AAUUUUAAAUUGGUAAUAAAU	Cleavage	gene=Evolinc_SR_gID_077858	1
ath-miR5017-5p	Evolinc_SR_tID_00089069	2	-1	1	21	17	37	AUUUGUUACUAAUUUGGAAUG	::::::: ::::::.::::	UUUUCCAAACUAGUAAUAAAU	Cleavage	gene=Evolinc_SR_gID_076528	1
ath-miR5017-5p	Evolinc_SR_tID_00060546	2	-1	1	21	7168	7188	AUUUGUUACUAAUUUGGAAUG	:::::.:::::.::::::	UUAUCCAAGUUAGUGACAAAU	Cleavage	gene=Evolinc_SR_gID_051799	1
ath-miR5017-5p	Evolinc_SR_tID_00067722	2	-1	1	21	2543	2563	AUUUGUUACUAAUUUGGAAUG	::::: .:::::.::::::	UUUUCCAUGUUAGUGACAAAU	Cleavage	gene=Evolinc_SR_gID_057971	2
ath-miR5019	Evolinc_SR_tID_00014407	2	-1	1	21	437	457	UGUUGGGAAAGAAAAACUCUU	::::::::::::::::.:: :	AAGAGUUUUUCUUUCCUAAGA	Cleavage	gene=Evolinc_SR_gID_013129	1
ath-miR5019	Evolinc_SR_tID_00084083	2	-1	1	21	503	523	UGUUGGGAAAGAAAAACUCUU	:::: :::::.::::.:::::	AAGAUUUUUUUUUUCUCAACA	Cleavage	gene=Evolinc_SR_gID_071545	1
ath-miR5019	Evolinc_SR_tID_00070935	2	-1	1	21	458	478	UGUUGGGAAAGAAAAACUCUU	:.:::::::::::::.::...	AGGAGUUUUUCUUUCUCAGUG	Cleavage	gene=Evolinc_SR_gID_061042	1
ath-miR5019	Evolinc_SR_tID_00023339	2	-1	1	21	2355	2375	UGUUGGGAAAGAAAAACUCUU	:::::::.:::.::::::	AUCAGUUUUUUUUUUCCAACA	Cleavage	gene=Evolinc_SR_gID_020581	1
ath-miR5019	Evolinc_SR_tID_00020492	2	-1	1	21	441	461	UGUUGGGAAAGAAAAACUCUU	:::::::.:::.::::::	UCUAGUUUUUUUUUUCCAACA	Cleavage	gene=Evolinc_SR_gID_017736	1
ath-miR5019	Evolinc_SR_tID_00064473	2	-1	1	21	17	37	UGUUGGGAAAGAAAAACUCUU	::::::::::: .::::::	GCGAGUUUUUCUUCUCCAACA	Cleavage	gene=Evolinc_SR_gID_055433	1
ath-miR5019	Evolinc_SR_tID_00052593	2	-1	1	21	186	206	UGUUGGGAAAGAAAAACUCUU	:::: :::::::::::::	GGAAGUUCUUCUUUCCCAACA	Cleavage	gene=Evolinc_SR_gID_045027	1
ath-miR5020a	Evolinc_SR_tID_00056046	2	-1	1	21	1606	1626	UGGAAGAAGGUGAGACUUGCA	: :::::.:.:.::::::.::	UCCAAGUUUUAUCUUCUUUCA	Cleavage	gene=Evolinc_SR_gID_048323	1
ath-miR5020b	Evolinc_SR_tID_00092757	2	-1	1	21	4232	4252	AUGGCAUGAAAGAAGGUGAGA	::: :.::::::.:::::::	CCUCUCUUUCUUUUAUGCCAU	Cleavage	gene=Evolinc_SR_gID_079461	1
ath-miR5020b	Evolinc_SR_tID_00050696	2	-1	1	21	110	130	AUGGCAUGAAAGAAGGUGAGA	.:. :.::::::::::::::	AUUUUCUUUCUUUCAUGCCAU	Cleavage	gene=Evolinc_SR_gID_043264	3
ath-miR5021	Evolinc_SR_tID_00018815	2	-1	1	20	147	166	UGAGAAGAAGAAGAAGAAAA	::::.::::::::.:::::	UUUUUUUCUUCUUUUUCUCU	Cleavage	gene=Evolinc_SR_gID_016060	1
ath-miR5021	Evolinc_SR_tID_00055785	2	-1	1	20	235	254	UGAGAAGAAGAAGAAGAAAA	::::.:::::::::::::.	UUUUUUUCUUCUUCUUCUUC	Cleavage	gene=Evolinc_SR_gID_048157	1
ath-miR5021	Evolinc_SR_tID_00056134	2	-1	1	20	143	162	UGAGAAGAAGAAGAAGAAAA	::::::::::.::.:::::	UUUUCUUCUUUUUUUUCUCU	Cleavage	gene=Evolinc_SR_gID_048376	2
ath-miR5021	Evolinc_SR_tID_00047535	2	-1	1	20	40	59	UGAGAAGAAGAAGAAGAAAA	::::.:::::::::::::.	UUUUUUUCUUCUUCUUCUUU	Cleavage	gene=Evolinc_SR_gID_041122	1
ath-miR5021	Evolinc_SR_tID_00037523	2	-1	1	20	308	327	UGAGAAGAAGAAGAAGAAAA	::::.:::::::::::::.	UUUUUUUCUUCUUCUUCUUU	Cleavage	gene=Evolinc_SR_gID_032021	1
ath-miR5021	Evolinc_SR_tID_00028236	2	-1	1	20	9	28	UGAGAAGAAGAAGAAGAAAA	::::::::::::::::.:.	UUUUCUUCUUCUUCUUUUUU	Cleavage	gene=Evolinc_SR_gID_024100	1
ath-miR5021	Evolinc_SR_tID_00085099	2	-1	1	20	869	888	UGAGAAGAAGAAGAAGAAAA	::::.::.:::::::::::	UUUUUUUUUUCUUCUUCUCU	Cleavage	gene=Evolinc_SR_gID_072560	1
ath-miR5021	Evolinc_SR_tID_00094398	2	-1	1	20	145	164	UGAGAAGAAGAAGAAGAAAA	::::::::::.::.:::::	UUUUCUUCUUUUUUUUCUCU	Cleavage	gene=Evolinc_SR_gID_081100	1
ath-miR5021	Evolinc_SR_tID_00051270	2	-1	1	20	11	30	UGAGAAGAAGAAGAAGAAAA	::::.::.::::::::.:.:	UUUUUUUUUUCUUCUUUUUA	Cleavage	gene=Evolinc_SR_gID_043704	1
ath-miR5021	Evolinc_SR_tID_00000746	2	-1	1	20	477	496	UGAGAAGAAGAAGAAGAAAA	:::::::.::::::::::.	UUUUCUUUUUCUUCUUCUUC	Cleavage	gene=Evolinc_SR_gID_000678	1
ath-miR5021	Evolinc_SR_tID_00077116	2	-1	1	20	1497	1516	UGAGAAGAAGAAGAAGAAAA	:::::::.:::::.:::::	UUUUCUUUUUCUUUUUCUCU	Cleavage	gene=Evolinc_SR_gID_066280	1
ath-miR5021	Evolinc_SR_tID_00071139	2	-1	1	20	2159	2178	UGAGAAGAAGAAGAAGAAAA	::::::::::.:::::::.	UUUUCUUCUUUUUCUUCUUU	Cleavage	gene=Evolinc_SR_gID_061158	1
ath-miR5021	Evolinc_SR_tID_00076407	2	-1	1	20	103	122	UGAGAAGAAGAAGAAGAAAA	::::.:::::.::.::.:::	UUUUUUUCUUUUUUUUUUCA	Cleavage	gene=Evolinc_SR_gID_065571	1
ath-miR5021	Evolinc_SR_tID_00051814	2	-1	1	20	3384	3403	UGAGAAGAAGAAGAAGAAAA	::::.:::::::::::::.	UUUUUUUCUUCUUCUUCUUU	Cleavage	gene=Evolinc_SR_gID_044248	1
ath-miR5021	Evolinc_SR_tID_00039283	2	-1	1	20	2025	2044	UGAGAAGAAGAAGAAGAAAA	:::::::::::::.::.::	UUUUCUUCUUCUUUUUUUCU	Cleavage	gene=Evolinc_SR_gID_033780	1
ath-miR5021	Evolinc_SR_tID_00043728	2	-1	1	20	338	357	UGAGAAGAAGAAGAAGAAAA	::::::::::: :.::::::	UUUUCUUCUUCAUUUUCUCA	Cleavage	gene=Evolinc_SR_gID_037495	1
ath-miR5021	Evolinc_SR_tID_00040408	2	-1	1	20	365	384	UGAGAAGAAGAAGAAGAAAA	::::::::::::::::: .:	UUUUCUUCUUCUUCUUCAUA	Cleavage	gene=Evolinc_SR_gID_034905	2
ath-miR5021	Evolinc_SR_tID_00027570	2	-1	1	20	4616	4635	UGAGAAGAAGAAGAAGAAAA	:::::::::::::.::::.	UUUUCUUCUUCUUUUUCUUU	Cleavage	gene=Evolinc_SR_gID_023602	1
ath-miR5021	Evolinc_SR_tID_00005177	2	-1	1	20	45	64	UGAGAAGAAGAAGAAGAAAA	:::::::.:: :::::::::	UUUUCUUUUUGUUCUUCUCA	Translation	gene=Evolinc_SR_gID_004672	1
ath-miR5021	Evolinc_SR_tID_00010629	2	-1	1	20	319	338	UGAGAAGAAGAAGAAGAAAA	::::::::: .:::::::::	UUUUCUUCUCUUUCUUCUCA	Translation	gene=Evolinc_SR_gID_009604	1
ath-miR5021	Evolinc_SR_tID_00069583	2	-1	1	20	58	77	UGAGAAGAAGAAGAAGAAAA	:::::::::::::.::.::	UUUUCUUCUUCUUUUUUUCU	Cleavage	gene=Evolinc_SR_gID_059832	1
ath-miR5021	Evolinc_SR_tID_00020234	2	-1	1	20	354	373	UGAGAAGAAGAAGAAGAAAA	:::::::.::::::::::.	UUUUCUUUUUCUUCUUCUUU	Cleavage	gene=Evolinc_SR_gID_017478	1
ath-miR5021	Evolinc_SR_tID_00036941	2	-1	1	20	2633	2652	UGAGAAGAAGAAGAAGAAAA	::::::::::::::::.:.	UUUUCUUCUUCUUCUUUUUU	Cleavage	gene=Evolinc_SR_gID_031527	1
ath-miR5021	Evolinc_SR_tID_00045601	2	-1	1	20	689	708	UGAGAAGAAGAAGAAGAAAA	::::.::::::::.::.:.:	UUUUUUUCUUCUUUUUUUUA	Cleavage	gene=Evolinc_SR_gID_039188	1
ath-miR5021	Evolinc_SR_tID_00055963	2	-1	1	20	243	262	UGAGAAGAAGAAGAAGAAAA	::::.:::::::::::.:..	UUUUUUUCUUCUUCUUUUUG	Cleavage	gene=Evolinc_SR_gID_048274	1
ath-miR5021	Evolinc_LR_tID_00000578	2	-1	1	20	542	561	UGAGAAGAAGAAGAAGAAAA	::::.::::::::::::: :	UUUUUUUCUUCUUCUUCUGA	Cleavage	gene=Evolinc_LR_gID_000445	1
ath-miR5021	Evolinc_SR_tID_00019542	2	-1	1	20	3132	3151	UGAGAAGAAGAAGAAGAAAA	::::.:::::::::::::.	UUUUUUUCUUCUUCUUCUUU	Cleavage	gene=Evolinc_SR_gID_016787	1
ath-miR5021	Evolinc_SR_tID_00047317	2	-1	1	20	965	984	UGAGAAGAAGAAGAAGAAAA	::::::::: ::::::::.:	UUUUCUUCUCCUUCUUCUUA	Translation	gene=Evolinc_SR_gID_040904	1
ath-miR5021	Evolinc_SR_tID_00001632	2	-1	1	20	1652	1671	UGAGAAGAAGAAGAAGAAAA	::::::::::::::::.:.	UUUUCUUCUUCUUCUUUUUC	Cleavage	gene=Evolinc_SR_gID_001501	1
ath-miR5021	Evolinc_SR_tID_00042056	2	-1	1	20	752	771	UGAGAAGAAGAAGAAGAAAA	::::.::.::.::.::::::	UUUUUUUUUUUUUUUUCUCA	Cleavage	gene=Evolinc_SR_gID_036447	1
ath-miR5021	Evolinc_SR_tID_00038115	2	-1	1	20	781	800	UGAGAAGAAGAAGAAGAAAA	:::::::.::.:::::.:.:	UUUUCUUUUUUUUCUUUUUA	Cleavage	gene=Evolinc_SR_gID_032612	1
ath-miR5021	Evolinc_SR_tID_00075190	2	-1	1	20	683	702	UGAGAAGAAGAAGAAGAAAA	::::.::.::.:::::::.:	UUUUUUUUUUUUUCUUCUUA	Cleavage	gene=Evolinc_SR_gID_064358	2
ath-miR5021	Evolinc_SR_tID_00031493	2	-1	1	20	570	589	UGAGAAGAAGAAGAAGAAAA	::::::::::: ::::::.:	UUUUCUUCUUCCUCUUCUUA	Cleavage	gene=Evolinc_SR_gID_027355	1
ath-miR5021	Evolinc_SR_tID_00009595	2	-1	1	20	1223	1242	UGAGAAGAAGAAGAAGAAAA	::::.::::::::::::: :	UUUUUUUCUUCUUCUUCUGA	Cleavage	gene=Evolinc_SR_gID_008622	1
ath-miR5021	Evolinc_SR_tID_00039841	2	-1	1	20	77	96	UGAGAAGAAGAAGAAGAAAA	::::.:::::.::.::.:::	UUUUUUUCUUUUUUUUUUCA	Cleavage	gene=Evolinc_SR_gID_034338	1
ath-miR5021	Evolinc_SR_tID_00075114	2	-1	1	20	102	121	UGAGAAGAAGAAGAAGAAAA	:::::::.:::::.::.:.:	UUUUCUUUUUCUUUUUUUUA	Cleavage	gene=Evolinc_SR_gID_064282	1
ath-miR5021	Evolinc_SR_tID_00076417	2	-1	1	20	1137	1156	UGAGAAGAAGAAGAAGAAAA	::::.::::::::.::.:.:	UUUUUUUCUUCUUUUUUUUA	Cleavage	gene=Evolinc_SR_gID_065581	2
ath-miR5021	Evolinc_SR_tID_00012191	2	-1	1	20	718	737	UGAGAAGAAGAAGAAGAAAA	::::.:::::::::::.:..	UUUUUUUCUUCUUCUUUUUG	Cleavage	gene=Evolinc_SR_gID_011058	1
ath-miR5021	Evolinc_SR_tID_00038328	2	-1	1	20	3391	3410	UGAGAAGAAGAAGAAGAAAA	:::::::::::::.:: :::	UUUUCUUCUUCUUUUUAUCA	Cleavage	gene=Evolinc_SR_gID_032825	1
ath-miR5021	Evolinc_SR_tID_00003665	2	-1	1	20	2935	2954	UGAGAAGAAGAAGAAGAAAA	::::::::::: :.::::::	UUUUCUUCUUCAUUUUCUCA	Cleavage	gene=Evolinc_SR_gID_003409	1
[truncated: 2,657 more rows]

## Sheet: Eutrema
psRNA Predict output
[truncated: 1,626 more rows]

## Sheet: Arabidopsis F+L Enh
Enhancers found in flower and leaf
[truncated: 3,980 more rows]

[truncated: 2 more sheets: Arabidopsis F Enh, Arabidopsis L Enh]
