# Supplementary material for: Identification and functional annotation of long intergenic non-coding RNAs in Brassicaceae
Source: Plant Cell. 2022 Jun 6;34(9):3233–60. doi: 10.1093/plcell/koac166 (PMC9421480; doi:10.1093/plcell/koac166)
Supplement: koac166_Supplementary_Data [file koac166_supplementary_data.zip › tpc.21.00973_SupplementalDS6.xlsx]

## Sheet: ToC
Supplemental Data. Palos et al. (2022). Identification and functional annotation of long intergenic non-coding RNAs in Brassicaceae. Plant Cell
Tab 1	Overlap between Arabidopsis lincRNAs and EDTA-predicted TEs
Tab 2	Overlap between Arabidopsis lincRNAs and rFAM RNAs
Tab 3	Overlap between Camelina lincRNAs and EDTA-predicted TEs
Tab 4	Overlap between Camelina lincRNAs and rFAM RNAs
Tab 5	Overlap between Brassica lincRNAs and EDTA-predicted TEs
Tab 6	Overlap between Brassica lincRNAs and rFAM RNAs
Tab 7	Overlap between Eutrema lincRNAs and EDTA-predicted TEs
Tab 8	Overlap between Eutrema lincRNAs and rFAM RNAs
Tab 9	Overlap between sRNA loci, Pol-V ChIP-seq data, and TE with Arabidopsis lincRNAs
Supplemental Data Set S6. Overlap of lncRNAs with TEs and rFam RNAs.

## Sheet: Arabidopsis_EDTA
# bedtools intersect -wo -f 0.5 -a lncRNA_annotation.gff3 -b EDTA_predicted_TEs.gff3 > results.txt
Arabidopsis gene ID	EDTA Chromosome	EDTA TE Type	EDTA Start	EDTA End	EDTA Strand	EDTA Description	Arabidopsis gene-EDTA overlap (bp)		Total in class	Class
Evolinc_SR_gID_000144	1	helitron	499374	506635	-	ID=TE_struc_0;Name=TE_00000000;Classification=DNA/Helitron;Sequence_ontology=SO:0000544;Identity=NA;Method=structural	236		68	CACTA_TIR_transposon
Evolinc_SR_gID_000145	1	helitron	499374	506635	-	ID=TE_struc_0;Name=TE_00000000;Classification=DNA/Helitron;Sequence_ontology=SO:0000544;Identity=NA;Method=structural	228		43	Copia_LTR_retrotransposon
Evolinc_SR_gID_000146	1	helitron	499374	506635	-	ID=TE_struc_0;Name=TE_00000000;Classification=DNA/Helitron;Sequence_ontology=SO:0000544;Identity=NA;Method=structural	427		83	Gypsy_LTR_retrotransposon
Evolinc_SR_gID_008785	1	helitron	696475	712249	-	ID=TE_struc_1;Name=TE_00000229;Classification=DNA/Helitron;Sequence_ontology=SO:0000544;Identity=NA;Method=structural	241		22	hAT_TIR_transposon
Evolinc_SR_gID_008786	1	helitron	696475	712249	-	ID=TE_struc_1;Name=TE_00000229;Classification=DNA/Helitron;Sequence_ontology=SO:0000544;Identity=NA;Method=structural	242		628	helitron
Evolinc_SR_gID_000183	1	helitron	696475	712249	-	ID=TE_struc_1;Name=TE_00000229;Classification=DNA/Helitron;Sequence_ontology=SO:0000544;Identity=NA;Method=structural	499		84	long_terminal_repeat
Evolinc_SR_gID_000184	1	helitron	696475	712249	-	ID=TE_struc_1;Name=TE_00000229;Classification=DNA/Helitron;Sequence_ontology=SO:0000544;Identity=NA;Method=structural	227		28	LTR_retrotransposon
Evolinc_SR_gID_000319	1	helitron	1362300	1371355	+	ID=TE_struc_2;Name=1:1362300..1371355;Classification=DNA/Helitron;Sequence_ontology=SO:0000544;Identity=NA;Method=structural	565		88	Mutator_TIR_transposon
Evolinc_SR_gID_000363	1	Mutator_TIR_transposon	1544609	1546600	.	ID=TE_struc_92;Name=1:1544609..1546600;Classification=DNA/DTM;Sequence_ontology=SO:0002280;Identity=0.9;Method=structural;TSD=CAGTAACT_CAGTAACT_100.0;TIR=GTAAAAGTCA_TGACTATTAC	312		21	PIF_Harbinger_TIR_transposon
Evolinc_SR_gID_000564	1	Mutator_TIR_transposon	2460037	2463771	.	ID=TE_struc_95;Name=1:2460037..2463771;Classification=DNA/DTM;Sequence_ontology=SO:0002280;Identity=1;Method=structural;TSD=TCTTAAGA_TCTTAAGA_100.0;TIR=GAGGGTACGT_ACGTACCCTC	214		154	repeat_region
Evolinc_SR_gID_009182	1	Mutator_TIR_transposon	2460037	2463771	.	ID=TE_struc_95;Name=1:2460037..2463771;Classification=DNA/DTM;Sequence_ontology=SO:0002280;Identity=1;Method=structural;TSD=TCTTAAGA_TCTTAAGA_100.0;TIR=GAGGGTACGT_ACGTACCCTC	297		8	Tc1_Mariner_TIR_transposon
Evolinc_SR_gID_000576	1	Mutator_TIR_transposon	2524191	2529029	.	ID=TE_struc_96;Name=1:2524191..2529029;Classification=DNA/DTM;Sequence_ontology=SO:0002280;Identity=0.9;Method=structural;TSD=CACCGGTA_TACCGGTA_87.5;TIR=GAGAACAAAG_CTCTGTTCTC	204
Evolinc_SR_gID_000777	1	helitron	3406816	3414839	+	ID=TE_struc_5;Name=TE_00000002;Classification=DNA/Helitron;Sequence_ontology=SO:0000544;Identity=NA;Method=structural	248
Evolinc_SR_gID_009543	1	Mutator_TIR_transposon	4055089	4058261	.	ID=TE_struc_99;Name=1:4055089..4058261;Classification=DNA/DTM;Sequence_ontology=SO:0002280;Identity=0.9;Method=structural;TSD=AAAAAGGA_AAAAAGGA_100.0;TIR=CCAAAATCAT_TTGATTTTGG	242
Evolinc_SR_gID_001026	1	repeat_region	4406001	4411125	?	ID=repeat_region_2;Name=TE_00000331;Classification=LTR/unknown;Sequence_ontology=SO:0000657;ltr_identity=0.9691;Method=structural;motif=TGCA;tsd=ATTAA	4138
Evolinc_SR_gID_001026	1	LTR_retrotransposon	4406006	4411120	?	ID=LTRRT_2;Parent=repeat_region_2;Name=TE_00000331;Classification=LTR/unknown;Sequence_ontology=SO:0000186;ltr_identity=0.9691;Method=structural;motif=TGCA;tsd=ATTAA	4138
Evolinc_SR_gID_001318	1	helitron	5436913	5454985	-	ID=TE_struc_8;Name=TE_00000229;Classification=DNA/Helitron;Sequence_ontology=SO:0000544;Identity=NA;Method=structural	846
Evolinc_SR_gID_009945	1	helitron	5436913	5454985	-	ID=TE_struc_8;Name=TE_00000229;Classification=DNA/Helitron;Sequence_ontology=SO:0000544;Identity=NA;Method=structural	440
Evolinc_SR_gID_010068	1	helitron	6063103	6075494	+	ID=TE_struc_9;Name=TE_00000091;Classification=DNA/Helitron;Sequence_ontology=SO:0000544;Identity=NA;Method=structural	1137
Evolinc_SR_gID_001456	1	helitron	6063103	6075494	+	ID=TE_struc_9;Name=TE_00000091;Classification=DNA/Helitron;Sequence_ontology=SO:0000544;Identity=NA;Method=structural	208
Evolinc_SR_gID_010330	1	Mutator_TIR_transposon	6989157	6993580	.	ID=TE_struc_112;Name=1:6989157..6993580;Classification=DNA/DTM;Sequence_ontology=SO:0002280;Identity=0.9;Method=structural;TSD=TCCTACA_TCCTACA_100.0;TIR=GAGCAAACAA_TCGTTTGCTC	304
Evolinc_SR_gID_001709	1	helitron	7018912	7037289	+	ID=TE_struc_10;Name=TE_00000112;Classification=DNA/Helitron;Sequence_ontology=SO:0000544;Identity=NA;Method=structural	208
Evolinc_SR_gID_010338	1	helitron	7018912	7037289	+	ID=TE_struc_10;Name=TE_00000112;Classification=DNA/Helitron;Sequence_ontology=SO:0000544;Identity=NA;Method=structural	242
Evolinc_SR_gID_001710	1	helitron	7018912	7037289	+	ID=TE_struc_10;Name=TE_00000112;Classification=DNA/Helitron;Sequence_ontology=SO:0000544;Identity=NA;Method=structural	273
Evolinc_SR_gID_001712	1	helitron	7018912	7037289	+	ID=TE_struc_10;Name=TE_00000112;Classification=DNA/Helitron;Sequence_ontology=SO:0000544;Identity=NA;Method=structural	251
Evolinc_SR_gID_001871	1	Mutator_TIR_transposon	7531616	7536132	.	ID=TE_struc_114;Name=1:7531616..7536132;Classification=DNA/DTM;Sequence_ontology=SO:0002280;Identity=0.9;Method=structural;TSD=TATCTTTT_TTTCTTTT_87.5;TIR=GTGATTACTT_AAGTAATGAC	293
Evolinc_SR_gID_001872	1	Mutator_TIR_transposon	7531616	7536132	.	ID=TE_struc_114;Name=1:7531616..7536132;Classification=DNA/DTM;Sequence_ontology=SO:0002280;Identity=0.9;Method=structural;TSD=TATCTTTT_TTTCTTTT_87.5;TIR=GTGATTACTT_AAGTAATGAC	298
Evolinc_SR_gID_010491	1	Mutator_TIR_transposon	7531616	7536132	.	ID=TE_struc_114;Name=1:7531616..7536132;Classification=DNA/DTM;Sequence_ontology=SO:0002280;Identity=0.9;Method=structural;TSD=TATCTTTT_TTTCTTTT_87.5;TIR=GTGATTACTT_AAGTAATGAC	211
Evolinc_SR_gID_010539	1	Mutator_TIR_transposon	7714847	7717489	.	ID=TE_struc_116;Name=1:7714847..7717489;Classification=DNA/DTM;Sequence_ontology=SO:0002280;Identity=0.9;Method=structural;TSD=AAATTTT_AAATTTT_100.0;TIR=CTAGAATCAT_AAGATTCTAG	355
Evolinc_SR_gID_001981	1	PIF_Harbinger_TIR_transposon	7907734	7908499	.	ID=TE_struc_117;Name=TE_00000403;Classification=DNA/DTH;Sequence_ontology=SO:0002284;Identity=0.9;Method=structural;TSD=TTA_TTA_100.0;TIR=GACCATCCTC_GAGGATGCTC	635
Evolinc_SR_gID_010725	1	helitron	8289505	8291570	-	ID=TE_struc_11;Name=TE_00000215;Classification=DNA/Helitron;Sequence_ontology=SO:0000544;Identity=NA;Method=structural	247
Evolinc_SR_gID_010726	1	helitron	8289505	8291570	-	ID=TE_struc_11;Name=TE_00000215;Classification=DNA/Helitron;Sequence_ontology=SO:0000544;Identity=NA;Method=structural	233
Evolinc_SR_gID_002234	1	Mutator_TIR_transposon	8708521	8711106	.	ID=TE_struc_119;Name=1:8708521..8711106;Classification=DNA/DTM;Sequence_ontology=SO:0002280;Identity=0.9;Method=structural;TSD=TTACATTA_TTACATAA_87.5;TIR=CAAAATGGTT_ACCCATTTTG	450
Evolinc_SR_gID_010888	1	helitron	8915970	8921522	-	ID=TE_struc_13;Name=1:8921522..8915970;Classification=DNA/Helitron;Sequence_ontology=SO:0000544;Identity=NA;Method=structural	460
Evolinc_SR_gID_002339	1	Mutator_TIR_transposon	9081644	9082919	.	ID=TE_struc_120;Name=1:9081644..9082919;Classification=DNA/DTM;Sequence_ontology=SO:0002280;Identity=1;Method=structural;TSD=GCTTTCTGCG_GCTTTCTGCG_100.0;TIR=GGAAAAACGG_CCGTTTTTCC	1012
Evolinc_SR_gID_011137	1	CACTA_TIR_transposon	9776400	9781367	.	ID=TE_struc_123;Name=1:9776400..9781367;Classification=DNA/DTC;Sequence_ontology=SO:0002285;Identity=0.9;Method=structural;TSD=TT_TT_100.0;TIR=CACTAAAAGA_TCTTTGAGTG	222
Evolinc_SR_gID_002522	1	CACTA_TIR_transposon	9776400	9781367	.	ID=TE_struc_123;Name=1:9776400..9781367;Classification=DNA/DTC;Sequence_ontology=SO:0002285;Identity=0.9;Method=structural;TSD=TT_TT_100.0;TIR=CACTAAAAGA_TCTTTGAGTG	218
Evolinc_SR_gID_002533	1	PIF_Harbinger_TIR_transposon	9811809	9812626	.	ID=TE_struc_124;Name=1:9811809..9812626;Classification=DNA/DTH;Sequence_ontology=SO:0002284;Identity=0.9;Method=structural;TSD=TTA_TTA_100.0;TIR=GAGCATGTCC_GGGCATGCTC	356
Evolinc_SR_gID_011155	1	PIF_Harbinger_TIR_transposon	9811809	9812626	.	ID=TE_struc_124;Name=1:9811809..9812626;Classification=DNA/DTH;Sequence_ontology=SO:0002284;Identity=0.9;Method=structural;TSD=TTA_TTA_100.0;TIR=GAGCATGTCC_GGGCATGCTC	271
Evolinc_SR_gID_002541	1	helitron	9828869	9837580	+	ID=TE_struc_16;Name=TE_00000472;Classification=DNA/Helitron;Sequence_ontology=SO:0000544;Identity=NA;Method=structural	2768
Evolinc_SR_gID_002542	1	helitron	9828869	9837580	+	ID=TE_struc_16;Name=TE_00000472;Classification=DNA/Helitron;Sequence_ontology=SO:0000544;Identity=NA;Method=structural	250
Evolinc_SR_gID_002543	1	helitron	9828869	9837580	+	ID=TE_struc_16;Name=TE_00000472;Classification=DNA/Helitron;Sequence_ontology=SO:0000544;Identity=NA;Method=structural	262
Evolinc_SR_gID_002551	1	helitron	9865345	9880240	-	ID=TE_struc_17;Name=TE_00000112;Classification=DNA/Helitron;Sequence_ontology=SO:0000544;Identity=NA;Method=structural	644
Evolinc_SR_gID_002552	1	helitron	9865345	9880240	-	ID=TE_struc_17;Name=TE_00000112;Classification=DNA/Helitron;Sequence_ontology=SO:0000544;Identity=NA;Method=structural	340
Evolinc_SR_gID_002553	1	helitron	9865345	9880240	-	ID=TE_struc_17;Name=TE_00000112;Classification=DNA/Helitron;Sequence_ontology=SO:0000544;Identity=NA;Method=structural	431
Evolinc_SR_gID_011177	1	helitron	9865345	9880240	-	ID=TE_struc_17;Name=TE_00000112;Classification=DNA/Helitron;Sequence_ontology=SO:0000544;Identity=NA;Method=structural	243
Evolinc_SR_gID_011235	1	PIF_Harbinger_TIR_transposon	10091430	10094634	.	ID=TE_struc_127;Name=1:10091430..10094634;Classification=DNA/DTH;Sequence_ontology=SO:0002284;Identity=1;Method=structural;TSD=TTA_TTA_100.0;TIR=GACCAAATGC_GCATTTGGTC	687
Evolinc_SR_gID_011236	1	PIF_Harbinger_TIR_transposon	10091430	10094634	.	ID=TE_struc_127;Name=1:10091430..10094634;Classification=DNA/DTH;Sequence_ontology=SO:0002284;Identity=1;Method=structural;TSD=TTA_TTA_100.0;TIR=GACCAAATGC_GCATTTGGTC	325
Evolinc_SR_gID_002667	1	helitron	10208955	10222371	+	ID=TE_struc_20;Name=TE_00000438;Classification=DNA/Helitron;Sequence_ontology=SO:0000544;Identity=NA;Method=structural	340
Evolinc_SR_gID_011285	1	helitron	10208955	10222371	+	ID=TE_struc_20;Name=TE_00000438;Classification=DNA/Helitron;Sequence_ontology=SO:0000544;Identity=NA;Method=structural	835
Evolinc_SR_gID_011287	1	helitron	10208955	10222371	+	ID=TE_struc_20;Name=TE_00000438;Classification=DNA/Helitron;Sequence_ontology=SO:0000544;Identity=NA;Method=structural	276
Evolinc_SR_gID_002669	1	helitron	10208955	10222371	+	ID=TE_struc_20;Name=TE_00000438;Classification=DNA/Helitron;Sequence_ontology=SO:0000544;Identity=NA;Method=structural	208
Evolinc_SR_gID_011371	1	Mutator_TIR_transposon	10485608	10487955	.	ID=TE_struc_128;Name=1:10485608..10487955;Classification=DNA/DTM;Sequence_ontology=SO:0002280;Identity=0.9;Method=structural;TSD=ATGCATA_ATGCATA_100.0;TIR=GACAAAACAG_CTATTTTGTC	242
Evolinc_SR_gID_002739	1	Mutator_TIR_transposon	10485608	10487955	.	ID=TE_struc_128;Name=1:10485608..10487955;Classification=DNA/DTM;Sequence_ontology=SO:0002280;Identity=0.9;Method=structural;TSD=ATGCATA_ATGCATA_100.0;TIR=GACAAAACAG_CTATTTTGTC	207
Evolinc_SR_gID_011415	1	helitron	10591429	10604566	-	ID=TE_struc_22;Name=TE_00000020;Classification=DNA/Helitron;Sequence_ontology=SO:0000544;Identity=NA;Method=structural	962
Evolinc_SR_gID_002779	1	helitron	10591429	10604566	-	ID=TE_struc_22;Name=TE_00000020;Classification=DNA/Helitron;Sequence_ontology=SO:0000544;Identity=NA;Method=structural	470
Evolinc_SR_gID_011416	1	helitron	10591429	10604566	-	ID=TE_struc_22;Name=TE_00000020;Classification=DNA/Helitron;Sequence_ontology=SO:0000544;Identity=NA;Method=structural	229
Evolinc_SR_gID_011417	1	helitron	10591429	10604566	-	ID=TE_struc_22;Name=TE_00000020;Classification=DNA/Helitron;Sequence_ontology=SO:0000544;Identity=NA;Method=structural	235
Evolinc_SR_gID_011418	1	helitron	10591429	10604566	-	ID=TE_struc_22;Name=TE_00000020;Classification=DNA/Helitron;Sequence_ontology=SO:0000544;Identity=NA;Method=structural	234
Evolinc_SR_gID_011419	1	helitron	10597661	10598314	+	ID=TE_struc_23;Name=TE_00000091;Classification=DNA/Helitron;Sequence_ontology=SO:0000544;Identity=NA;Method=structural	293
Evolinc_SR_gID_011419	1	helitron	10591429	10604566	-	ID=TE_struc_22;Name=TE_00000020;Classification=DNA/Helitron;Sequence_ontology=SO:0000544;Identity=NA;Method=structural	293
Evolinc_SR_gID_011420	1	helitron	10591429	10604566	-	ID=TE_struc_22;Name=TE_00000020;Classification=DNA/Helitron;Sequence_ontology=SO:0000544;Identity=NA;Method=structural	367
Evolinc_SR_gID_011421	1	helitron	10591429	10604566	-	ID=TE_struc_22;Name=TE_00000020;Classification=DNA/Helitron;Sequence_ontology=SO:0000544;Identity=NA;Method=structural	343
Evolinc_SR_gID_011424	1	repeat_region	10610324	10614188	+	ID=repeat_region_5;Name=TE_00000406;Classification=LTR/Copia;Sequence_ontology=SO:0000657;ltr_identity=1.0000;Method=structural;motif=TACA;tsd=GTTTT	299
Evolinc_SR_gID_011424	1	Copia_LTR_retrotransposon	10610329	10614183	+	ID=LTRRT_5;Parent=repeat_region_5;Name=TE_00000406;Classification=LTR/Copia;Sequence_ontology=SO:0002264;ltr_identity=1.0000;Method=structural;motif=TACA;tsd=GTTTT	294
Evolinc_SR_gID_011647	1	helitron	11351515	11369659	-	ID=TE_struc_24;Name=TE_00000210;Classification=DNA/Helitron;Sequence_ontology=SO:0000544;Identity=NA;Method=structural	2353
Evolinc_SR_gID_003002	1	helitron	11351515	11369659	-	ID=TE_struc_24;Name=TE_00000210;Classification=DNA/Helitron;Sequence_ontology=SO:0000544;Identity=NA;Method=structural	402
Evolinc_SR_gID_003016	1	helitron	11407760	11416865	-	ID=TE_struc_25;Name=TE_00000193;Classification=DNA/Helitron;Sequence_ontology=SO:0000544;Identity=NA;Method=structural	2714
Evolinc_SR_gID_003017	1	helitron	11407760	11416865	-	ID=TE_struc_25;Name=TE_00000193;Classification=DNA/Helitron;Sequence_ontology=SO:0000544;Identity=NA;Method=structural	374
Evolinc_LR_gID_000006	1	helitron	11452372	11456886	-	ID=TE_struc_26;Name=TE_00000291;Classification=DNA/Helitron;Sequence_ontology=SO:0000544;Identity=NA;Method=structural	2108
Evolinc_LR_gID_000006	1	helitron	11452372	11456886	-	ID=TE_struc_26;Name=TE_00000291;Classification=DNA/Helitron;Sequence_ontology=SO:0000544;Identity=NA;Method=structural	2108
Evolinc_LR_gID_000006	1	helitron	11452372	11456886	-	ID=TE_struc_26;Name=TE_00000291;Classification=DNA/Helitron;Sequence_ontology=SO:0000544;Identity=NA;Method=structural	2108
Evolinc_LR_gID_000006	1	helitron	11452372	11456886	-	ID=TE_struc_26;Name=TE_00000291;Classification=DNA/Helitron;Sequence_ontology=SO:0000544;Identity=NA;Method=structural	2074
Evolinc_SR_gID_011697	1	helitron	11525754	11528336	-	ID=TE_struc_27;Name=TE_00000009;Classification=DNA/Helitron;Sequence_ontology=SO:0000544;Identity=NA;Method=structural	220
Evolinc_SR_gID_003079	1	helitron	11617493	11636943	-	ID=TE_struc_28;Name=TE_00000010;Classification=DNA/Helitron;Sequence_ontology=SO:0000544;Identity=NA;Method=structural	347
Evolinc_SR_gID_011726	1	helitron	11617493	11636943	-	ID=TE_struc_28;Name=TE_00000010;Classification=DNA/Helitron;Sequence_ontology=SO:0000544;Identity=NA;Method=structural	274
Evolinc_SR_gID_003081	1	helitron	11617493	11636943	-	ID=TE_struc_28;Name=TE_00000010;Classification=DNA/Helitron;Sequence_ontology=SO:0000544;Identity=NA;Method=structural	238
Evolinc_SR_gID_003082	1	helitron	11617493	11636943	-	ID=TE_struc_28;Name=TE_00000010;Classification=DNA/Helitron;Sequence_ontology=SO:0000544;Identity=NA;Method=structural	252
Evolinc_SR_gID_011727	1	helitron	11617493	11636943	-	ID=TE_struc_28;Name=TE_00000010;Classification=DNA/Helitron;Sequence_ontology=SO:0000544;Identity=NA;Method=structural	503
Evolinc_SR_gID_003085	1	helitron	11617493	11636943	-	ID=TE_struc_28;Name=TE_00000010;Classification=DNA/Helitron;Sequence_ontology=SO:0000544;Identity=NA;Method=structural	330
Evolinc_SR_gID_003086	1	helitron	11617493	11636943	-	ID=TE_struc_28;Name=TE_00000010;Classification=DNA/Helitron;Sequence_ontology=SO:0000544;Identity=NA;Method=structural	489
Evolinc_SR_gID_003087	1	helitron	11617493	11636943	-	ID=TE_struc_28;Name=TE_00000010;Classification=DNA/Helitron;Sequence_ontology=SO:0000544;Identity=NA;Method=structural	213
Evolinc_SR_gID_011729	1	helitron	11617493	11636943	-	ID=TE_struc_28;Name=TE_00000010;Classification=DNA/Helitron;Sequence_ontology=SO:0000544;Identity=NA;Method=structural	345
Evolinc_SR_gID_003088	1	helitron	11617493	11636943	-	ID=TE_struc_28;Name=TE_00000010;Classification=DNA/Helitron;Sequence_ontology=SO:0000544;Identity=NA;Method=structural	226
Evolinc_SR_gID_003089	1	helitron	11617493	11636943	-	ID=TE_struc_28;Name=TE_00000010;Classification=DNA/Helitron;Sequence_ontology=SO:0000544;Identity=NA;Method=structural	700
Evolinc_SR_gID_003092	1	helitron	11617493	11636943	-	ID=TE_struc_28;Name=TE_00000010;Classification=DNA/Helitron;Sequence_ontology=SO:0000544;Identity=NA;Method=structural	472
Evolinc_SR_gID_011741	1	helitron	11669358	11689139	-	ID=TE_struc_29;Name=TE_00000229;Classification=DNA/Helitron;Sequence_ontology=SO:0000544;Identity=NA;Method=structural	574
Evolinc_SR_gID_003104	1	helitron	11669358	11689139	-	ID=TE_struc_29;Name=TE_00000229;Classification=DNA/Helitron;Sequence_ontology=SO:0000544;Identity=NA;Method=structural	214
Evolinc_SR_gID_011745	1	helitron	11669358	11689139	-	ID=TE_struc_29;Name=TE_00000229;Classification=DNA/Helitron;Sequence_ontology=SO:0000544;Identity=NA;Method=structural	440
Evolinc_SR_gID_011746	1	helitron	11669358	11689139	-	ID=TE_struc_29;Name=TE_00000229;Classification=DNA/Helitron;Sequence_ontology=SO:0000544;Identity=NA;Method=structural	434
Evolinc_SR_gID_011747	1	CACTA_TIR_transposon	11684944	11687596	.	ID=TE_struc_132;Name=1:11684944..11687596;Classification=DNA/DTC;Sequence_ontology=SO:0002285;Identity=0.9;Method=structural;TSD=TC_TC_100.0;TIR=CACTGACAAC_GTTGACAGTG	965
Evolinc_SR_gID_011747	1	helitron	11669358	11689139	-	ID=TE_struc_29;Name=TE_00000229;Classification=DNA/Helitron;Sequence_ontology=SO:0000544;Identity=NA;Method=structural	965
Evolinc_SR_gID_003107	1	CACTA_TIR_transposon	11684944	11687596	.	ID=TE_struc_132;Name=1:11684944..11687596;Classification=DNA/DTC;Sequence_ontology=SO:0002285;Identity=0.9;Method=structural;TSD=TC_TC_100.0;TIR=CACTGACAAC_GTTGACAGTG	232
Evolinc_SR_gID_003107	1	helitron	11669358	11689139	-	ID=TE_struc_29;Name=TE_00000229;Classification=DNA/Helitron;Sequence_ontology=SO:0000544;Identity=NA;Method=structural	232
Evolinc_SR_gID_011787	1	helitron	11782513	11797701	-	ID=TE_struc_31;Name=TE_00000013;Classification=DNA/Helitron;Sequence_ontology=SO:0000544;Identity=NA;Method=structural	1000
Evolinc_SR_gID_011789	1	helitron	11782513	11797701	-	ID=TE_struc_31;Name=TE_00000013;Classification=DNA/Helitron;Sequence_ontology=SO:0000544;Identity=NA;Method=structural	346
Evolinc_SR_gID_003142	1	helitron	11782513	11797701	-	ID=TE_struc_31;Name=TE_00000013;Classification=DNA/Helitron;Sequence_ontology=SO:0000544;Identity=NA;Method=structural	293
Evolinc_SR_gID_011843	1	CACTA_TIR_transposon	12003827	12007786	.	ID=TE_struc_133;Name=1:12003827..12007786;Classification=DNA/DTC;Sequence_ontology=SO:0002285;Identity=0.9;Method=structural;TSD=TA_TA_100.0;TIR=CACTAGAGAA_TTCTCTAGCG	855
Evolinc_SR_gID_011886	1	helitron	12136633	12155847	-	ID=TE_struc_32;Name=TE_00000462;Classification=DNA/Helitron;Sequence_ontology=SO:0000544;Identity=NA;Method=structural	432
Evolinc_SR_gID_003250	1	helitron	12136633	12155847	-	ID=TE_struc_32;Name=TE_00000462;Classification=DNA/Helitron;Sequence_ontology=SO:0000544;Identity=NA;Method=structural	279
Evolinc_SR_gID_003251	1	helitron	12136633	12155847	-	ID=TE_struc_32;Name=TE_00000462;Classification=DNA/Helitron;Sequence_ontology=SO:0000544;Identity=NA;Method=structural	297
Evolinc_SR_gID_011889	1	helitron	12136633	12155847	-	ID=TE_struc_32;Name=TE_00000462;Classification=DNA/Helitron;Sequence_ontology=SO:0000544;Identity=NA;Method=structural	212
Evolinc_SR_gID_011972	1	Mutator_TIR_transposon	12410048	12412672	.	ID=TE_struc_134;Name=1:12410048..12412672;Classification=DNA/DTM;Sequence_ontology=SO:0002280;Identity=0.9;Method=structural;TSD=AACCCAATTA_AACCCAATTA_100.0;TIR=GTTGTGTCTC_TAGACACAAC	1173
Evolinc_SR_gID_003408	1	CACTA_TIR_transposon	12626457	12630547	.	ID=TE_struc_135;Name=TE_00000414;Classification=DNA/DTC;Sequence_ontology=SO:0002285;Identity=1;Method=structural;TSD=ATT_ATT_100.0;TIR=CACTACAAGA_TCTTGTAGTG	869
Evolinc_SR_gID_012083	1	repeat_region	12813584	12816481	+	ID=repeat_region_9;Name=TE_00000176;Classification=LTR/Copia;Sequence_ontology=SO:0000657;ltr_identity=0.9711;Method=structural;motif=TGCA;tsd=CTAAT	228
Evolinc_SR_gID_012083	1	Copia_LTR_retrotransposon	12813589	12816476	+	ID=LTRRT_9;Parent=repeat_region_9;Name=TE_00000176;Classification=LTR/Copia;Sequence_ontology=SO:0002264;ltr_identity=0.9711;Method=structural;motif=TGCA;tsd=CTAAT	228
Evolinc_SR_gID_003504	1	CACTA_TIR_transposon	12942847	12947011	.	ID=TE_struc_137;Name=TE_00000348;Classification=DNA/DTC;Sequence_ontology=SO:0002285;Identity=0.9;Method=structural;TSD=CTA_CTA_100.0;TIR=CACTACAAAA_TGTTGTAGTG	259
Evolinc_SR_gID_012173	1	helitron	13064080	13077510	-	ID=TE_struc_36;Name=TE_00000013;Classification=DNA/Helitron;Sequence_ontology=SO:0000544;Identity=NA;Method=structural	531
Evolinc_SR_gID_012174	1	helitron	13064080	13077510	-	ID=TE_struc_36;Name=TE_00000013;Classification=DNA/Helitron;Sequence_ontology=SO:0000544;Identity=NA;Method=structural	309
Evolinc_SR_gID_012175	1	helitron	13064080	13077510	-	ID=TE_struc_36;Name=TE_00000013;Classification=DNA/Helitron;Sequence_ontology=SO:0000544;Identity=NA;Method=structural	714
Evolinc_SR_gID_012177	1	helitron	13064080	13077510	-	ID=TE_struc_36;Name=TE_00000013;Classification=DNA/Helitron;Sequence_ontology=SO:0000544;Identity=NA;Method=structural	827
Evolinc_SR_gID_012178	1	helitron	13064080	13077510	-	ID=TE_struc_36;Name=TE_00000013;Classification=DNA/Helitron;Sequence_ontology=SO:0000544;Identity=NA;Method=structural	219
Evolinc_SR_gID_012179	1	helitron	13064080	13077510	-	ID=TE_struc_36;Name=TE_00000013;Classification=DNA/Helitron;Sequence_ontology=SO:0000544;Identity=NA;Method=structural	236
Evolinc_SR_gID_012180	1	helitron	13064080	13077510	-	ID=TE_struc_36;Name=TE_00000013;Classification=DNA/Helitron;Sequence_ontology=SO:0000544;Identity=NA;Method=structural	207
Evolinc_SR_gID_003665	1	helitron	13375480	13386480	+	ID=TE_struc_38;Name=TE_00000511;Classification=DNA/Helitron;Sequence_ontology=SO:0000544;Identity=NA;Method=structural	199
Evolinc_SR_gID_012330	1	repeat_region	13507775	13515969	-	ID=repeat_region_13;Name=1:13507780..13515964;Classification=LTR/Gypsy;Sequence_ontology=SO:0000657;ltr_identity=0.9500;Method=structural;motif=TGCA;tsd=CTAGG	279
Evolinc_SR_gID_012330	1	long_terminal_repeat	13507780	13508922	-	ID=lLTR_13;Parent=repeat_region_13;Name=1:13507780..13515964;Classification=LTR/Gypsy;Sequence_ontology=SO:0000286;ltr_identity=0.9500;Method=structural;motif=TGCA;tsd=CTAGG	279
Evolinc_SR_gID_012330	1	Gypsy_LTR_retrotransposon	13507780	13515964	-	ID=LTRRT_13;Parent=repeat_region_13;Name=1:13507780..13515964;Classification=LTR/Gypsy;Sequence_ontology=SO:0002265;ltr_identity=0.9500;Method=structural;motif=TGCA;tsd=CTAGG	279
Evolinc_SR_gID_003711	1	repeat_region	13507775	13515969	-	ID=repeat_region_13;Name=1:13507780..13515964;Classification=LTR/Gypsy;Sequence_ontology=SO:0000657;ltr_identity=0.9500;Method=structural;motif=TGCA;tsd=CTAGG	1185
Evolinc_SR_gID_003711	1	Gypsy_LTR_retrotransposon	13507780	13515964	-	ID=LTRRT_13;Parent=repeat_region_13;Name=1:13507780..13515964;Classification=LTR/Gypsy;Sequence_ontology=SO:0002265;ltr_identity=0.9500;Method=structural;motif=TGCA;tsd=CTAGG	1185
Evolinc_SR_gID_003711	1	long_terminal_repeat	13514817	13515964	-	ID=rLTR_13;Parent=repeat_region_13;Name=1:13507780..13515964;Classification=LTR/Gypsy;Sequence_ontology=SO:0000286;ltr_identity=0.9500;Method=structural;motif=TGCA;tsd=CTAGG	998
Evolinc_SR_gID_003747	1	helitron	13623933	13636948	-	ID=TE_struc_40;Name=TE_00000014;Classification=DNA/Helitron;Sequence_ontology=SO:0000544;Identity=NA;Method=structural	1505
Evolinc_SR_gID_003748	1	helitron	13623933	13636948	-	ID=TE_struc_40;Name=TE_00000014;Classification=DNA/Helitron;Sequence_ontology=SO:0000544;Identity=NA;Method=structural	289
Evolinc_SR_gID_012392	1	long_terminal_repeat	13666401	13667557	+	ID=rLTR_14;Parent=repeat_region_14;Name=1:13659273..13667557;Classification=LTR/Gypsy;Sequence_ontology=SO:0000286;ltr_identity=0.9749;Method=structural;motif=TGCA;tsd=TAAAT	1103
Evolinc_SR_gID_012392	1	repeat_region	13659268	13667562	+	ID=repeat_region_14;Name=1:13659273..13667557;Classification=LTR/Gypsy;Sequence_ontology=SO:0000657;ltr_identity=0.9749;Method=structural;motif=TGCA;tsd=TAAAT	1108
Evolinc_SR_gID_012392	1	Gypsy_LTR_retrotransposon	13659273	13667557	+	ID=LTRRT_14;Parent=repeat_region_14;Name=1:13659273..13667557;Classification=LTR/Gypsy;Sequence_ontology=SO:0002265;ltr_identity=0.9749;Method=structural;motif=TGCA;tsd=TAAAT	1103
Evolinc_SR_gID_003813	1	helitron	13810904	13817226	-	ID=TE_struc_42;Name=TE_00000015;Classification=DNA/Helitron;Sequence_ontology=SO:0000544;Identity=NA;Method=structural	243
Evolinc_SR_gID_012445	1	helitron	13869874	13870443	+	ID=TE_struc_43;Name=TE_00000132;Classification=DNA/Helitron;Sequence_ontology=SO:0000544;Identity=NA;Method=structural	239
Evolinc_SR_gID_012452	1	repeat_region	13883068	13890967	+	ID=repeat_region_16;Name=1:13883073..13890962;Classification=LTR/Gypsy;Sequence_ontology=SO:0000657;ltr_identity=0.9715;Method=structural;motif=TGCA;tsd=TCTAC	1447
Evolinc_SR_gID_012452	1	Gypsy_LTR_retrotransposon	13883073	13890962	+	ID=LTRRT_16;Parent=repeat_region_16;Name=1:13883073..13890962;Classification=LTR/Gypsy;Sequence_ontology=SO:0002265;ltr_identity=0.9715;Method=structural;motif=TGCA;tsd=TCTAC	1447
Evolinc_SR_gID_012452	1	long_terminal_repeat	13889807	13890962	+	ID=rLTR_16;Parent=repeat_region_16;Name=1:13883073..13890962;Classification=LTR/Gypsy;Sequence_ontology=SO:0000286;ltr_identity=0.9715;Method=structural;motif=TGCA;tsd=TCTAC	1129
Evolinc_SR_gID_012498	1	repeat_region	14019273	14024523	+	ID=repeat_region_17;Name=TE_00000231;Classification=LTR/Gypsy;Sequence_ontology=SO:0000657;ltr_identity=0.9755;Method=structural;motif=TGCA;tsd=GAAGA	551
Evolinc_SR_gID_012498	1	Gypsy_LTR_retrotransposon	14019278	14024518	+	ID=LTRRT_17;Parent=repeat_region_17;Name=TE_00000231;Classification=LTR/Gypsy;Sequence_ontology=SO:0002265;ltr_identity=0.9755;Method=structural;motif=TGCA;tsd=GAAGA	546
Evolinc_SR_gID_003921	1	repeat_region	14129666	14134856	-	ID=repeat_region_18;Name=TE_00000312;Classification=LTR/Copia;Sequence_ontology=SO:0000657;ltr_identity=0.9691;Method=structural;motif=TGCA;tsd=ATCTC	565
Evolinc_SR_gID_003921	1	long_terminal_repeat	14129671	14130169	-	ID=lLTR_18;Parent=repeat_region_18;Name=TE_00000312;Classification=LTR/Copia;Sequence_ontology=SO:0000286;ltr_identity=0.9691;Method=structural;motif=TGCA;tsd=ATCTC	498
Evolinc_SR_gID_003921	1	Copia_LTR_retrotransposon	14129671	14134851	-	ID=LTRRT_18;Parent=repeat_region_18;Name=TE_00000312;Classification=LTR/Copia;Sequence_ontology=SO:0002264;ltr_identity=0.9691;Method=structural;motif=TGCA;tsd=ATCTC	560
Evolinc_SR_gID_012571	1	long_terminal_repeat	14214747	14216422	-	ID=lLTR_19;Parent=repeat_region_19;Name=TE_00000502;Classification=LTR/Gypsy;Sequence_ontology=SO:0000286;ltr_identity=0.9654;Method=structural;motif=TGCA;tsd=TCTTT	544
Evolinc_SR_gID_012571	1	repeat_region	14214742	14225661	-	ID=repeat_region_19;Name=TE_00000502;Classification=LTR/Gypsy;Sequence_ontology=SO:0000657;ltr_identity=0.9654;Method=structural;motif=TGCA;tsd=TCTTT	544
Evolinc_SR_gID_012571	1	Gypsy_LTR_retrotransposon	14214747	14225656	-	ID=LTRRT_19;Parent=repeat_region_19;Name=TE_00000502;Classification=LTR/Gypsy;Sequence_ontology=SO:0002265;ltr_identity=0.9654;Method=structural;motif=TGCA;tsd=TCTTT	544
Evolinc_SR_gID_003959	1	repeat_region	14214742	14225661	-	ID=repeat_region_19;Name=TE_00000502;Classification=LTR/Gypsy;Sequence_ontology=SO:0000657;ltr_identity=0.9654;Method=structural;motif=TGCA;tsd=TCTTT	2248
Evolinc_SR_gID_003959	1	Gypsy_LTR_retrotransposon	14214747	14225656	-	ID=LTRRT_19;Parent=repeat_region_19;Name=TE_00000502;Classification=LTR/Gypsy;Sequence_ontology=SO:0002265;ltr_identity=0.9654;Method=structural;motif=TGCA;tsd=TCTTT	2248
Evolinc_SR_gID_012820	1	repeat_region	15337657	15341835	+	ID=repeat_region_22;Name=TE_00000519;Classification=LTR/Gypsy;Sequence_ontology=SO:0000657;ltr_identity=0.9840;Method=structural;motif=TGCA;tsd=TTCTT	317
Evolinc_SR_gID_012820	1	Gypsy_LTR_retrotransposon	15337662	15341830	+	ID=LTRRT_22;Parent=repeat_region_22;Name=TE_00000519;Classification=LTR/Gypsy;Sequence_ontology=SO:0002265;ltr_identity=0.9840;Method=structural;motif=TGCA;tsd=TTCTT	317
Evolinc_SR_gID_012821	1	repeat_region	15337657	15341835	+	ID=repeat_region_22;Name=TE_00000519;Classification=LTR/Gypsy;Sequence_ontology=SO:0000657;ltr_identity=0.9840;Method=structural;motif=TGCA;tsd=TTCTT	238
Evolinc_SR_gID_012821	1	Gypsy_LTR_retrotransposon	15337662	15341830	+	ID=LTRRT_22;Parent=repeat_region_22;Name=TE_00000519;Classification=LTR/Gypsy;Sequence_ontology=SO:0002265;ltr_identity=0.9840;Method=structural;motif=TGCA;tsd=TTCTT	238
Evolinc_SR_gID_012936	1	hAT_TIR_transposon	15724636	15727767	.	ID=TE_struc_147;Name=TE_00000354;Classification=DNA/DTA;Sequence_ontology=SO:0002279;Identity=0.9;Method=structural;TSD=ACAGTGCC_ACAGTGCC_100.0;TIR=TAGGGATGTT_AACATCCGTA	451
Evolinc_SR_gID_012943	1	Mutator_TIR_transposon	15744506	15746953	.	ID=TE_struc_148;Name=TE_00000411;Classification=DNA/DTM;Sequence_ontology=SO:0002280;Identity=0.9;Method=structural;TSD=TATGTTA_TATGATA_85.71;TIR=CATGTTTAAA_TATAAACATG	235
Evolinc_SR_gID_013018	1	helitron	15927182	15941177	+	ID=TE_struc_46;Name=TE_00000016;Classification=DNA/Helitron;Sequence_ontology=SO:0000544;Identity=NA;Method=structural	599
Evolinc_SR_gID_013019	1	helitron	15927182	15941177	+	ID=TE_struc_46;Name=TE_00000016;Classification=DNA/Helitron;Sequence_ontology=SO:0000544;Identity=NA;Method=structural	477
Evolinc_SR_gID_013074	1	repeat_region	16117824	16124081	+	ID=repeat_region_23;Name=TE_00000428;Classification=LTR/Copia;Sequence_ontology=SO:0000657;ltr_identity=0.9855;Method=structural;motif=TGCA;tsd=AGTAG	2431
Evolinc_SR_gID_013074	1	Copia_LTR_retrotransposon	16117829	16124076	+	ID=LTRRT_23;Parent=repeat_region_23;Name=TE_00000428;Classification=LTR/Copia;Sequence_ontology=SO:0002264;ltr_identity=0.9855;Method=structural;motif=TGCA;tsd=AGTAG	2426
Evolinc_SR_gID_013275	1	repeat_region	16626029	16637238	-	ID=repeat_region_25;Name=TE_00000495;Classification=LTR/Gypsy;Sequence_ontology=SO:0000657;ltr_identity=0.9710;Method=structural;motif=TGCA;tsd=CATC	297
Evolinc_SR_gID_013275	1	Gypsy_LTR_retrotransposon	16626036	16637234	-	ID=LTRRT_25;Parent=repeat_region_25;Name=TE_00000495;Classification=LTR/Gypsy;Sequence_ontology=SO:0002265;ltr_identity=0.9710;Method=structural;motif=TGCA;tsd=CATC	297
Evolinc_SR_gID_013312	1	helitron	16746651	16758926	+	ID=TE_struc_48;Name=TE_00000109;Classification=DNA/Helitron;Sequence_ontology=SO:0000544;Identity=NA;Method=structural	787
Evolinc_SR_gID_004673	1	helitron	16746651	16758926	+	ID=TE_struc_48;Name=TE_00000109;Classification=DNA/Helitron;Sequence_ontology=SO:0000544;Identity=NA;Method=structural	372
Evolinc_SR_gID_013313	1	helitron	16746651	16758926	+	ID=TE_struc_48;Name=TE_00000109;Classification=DNA/Helitron;Sequence_ontology=SO:0000544;Identity=NA;Method=structural	291
Evolinc_SR_gID_004675	1	helitron	16746651	16758926	+	ID=TE_struc_48;Name=TE_00000109;Classification=DNA/Helitron;Sequence_ontology=SO:0000544;Identity=NA;Method=structural	238
Evolinc_SR_gID_004761	1	helitron	16965848	16968237	-	ID=TE_struc_53;Name=TE_00000193;Classification=DNA/Helitron;Sequence_ontology=SO:0000544;Identity=NA;Method=structural	329
Evolinc_SR_gID_013389	1	helitron	16965848	16968237	-	ID=TE_struc_53;Name=TE_00000193;Classification=DNA/Helitron;Sequence_ontology=SO:0000544;Identity=NA;Method=structural	264
Evolinc_SR_gID_004795	1	helitron	17102269	17111564	+	ID=TE_struc_54;Name=TE_00000210;Classification=DNA/Helitron;Sequence_ontology=SO:0000544;Identity=NA;Method=structural	234
Evolinc_SR_gID_004796	1	helitron	17102269	17111564	+	ID=TE_struc_54;Name=TE_00000210;Classification=DNA/Helitron;Sequence_ontology=SO:0000544;Identity=NA;Method=structural	368
Evolinc_SR_gID_004798	1	helitron	17102269	17111564	+	ID=TE_struc_54;Name=TE_00000210;Classification=DNA/Helitron;Sequence_ontology=SO:0000544;Identity=NA;Method=structural	224
Evolinc_SR_gID_004799	1	helitron	17102269	17111564	+	ID=TE_struc_54;Name=TE_00000210;Classification=DNA/Helitron;Sequence_ontology=SO:0000544;Identity=NA;Method=structural	213
Evolinc_SR_gID_013421	1	helitron	17102269	17111564	+	ID=TE_struc_54;Name=TE_00000210;Classification=DNA/Helitron;Sequence_ontology=SO:0000544;Identity=NA;Method=structural	388
Evolinc_SR_gID_013422	1	helitron	17102269	17111564	+	ID=TE_struc_54;Name=TE_00000210;Classification=DNA/Helitron;Sequence_ontology=SO:0000544;Identity=NA;Method=structural	479
Evolinc_SR_gID_004800	1	helitron	17102269	17111564	+	ID=TE_struc_54;Name=TE_00000210;Classification=DNA/Helitron;Sequence_ontology=SO:0000544;Identity=NA;Method=structural	256
Evolinc_SR_gID_013423	1	helitron	17102269	17111564	+	ID=TE_struc_54;Name=TE_00000210;Classification=DNA/Helitron;Sequence_ontology=SO:0000544;Identity=NA;Method=structural	305
Evolinc_SR_gID_013477	1	repeat_region	17255280	17265294	+	ID=repeat_region_29;Name=1:17255285..17265289;Classification=LTR/Gypsy;Sequence_ontology=SO:0000657;ltr_identity=0.9928;Method=structural;motif=TGCA;tsd=TTAAG	387
Evolinc_SR_gID_013477	1	long_terminal_repeat	17255285	17255698	+	ID=lLTR_29;Parent=repeat_region_29;Name=1:17255285..17265289;Classification=LTR/Gypsy;Sequence_ontology=SO:0000286;ltr_identity=0.9928;Method=structural;motif=TGCA;tsd=TTAAG	382
Evolinc_SR_gID_013477	1	Gypsy_LTR_retrotransposon	17255285	17265289	+	ID=LTRRT_29;Parent=repeat_region_29;Name=1:17255285..17265289;Classification=LTR/Gypsy;Sequence_ontology=SO:0002265;ltr_identity=0.9928;Method=structural;motif=TGCA;tsd=TTAAG	382
Evolinc_SR_gID_004858	1	repeat_region	17255280	17265294	+	ID=repeat_region_29;Name=1:17255285..17265289;Classification=LTR/Gypsy;Sequence_ontology=SO:0000657;ltr_identity=0.9928;Method=structural;motif=TGCA;tsd=TTAAG	829
Evolinc_SR_gID_004858	1	Gypsy_LTR_retrotransposon	17255285	17265289	+	ID=LTRRT_29;Parent=repeat_region_29;Name=1:17255285..17265289;Classification=LTR/Gypsy;Sequence_ontology=SO:0002265;ltr_identity=0.9928;Method=structural;motif=TGCA;tsd=TTAAG	829
Evolinc_SR_gID_013553	1	repeat_region	17473522	17476676	+	ID=repeat_region_31;Name=TE_00000287;Classification=LTR/Gypsy;Sequence_ontology=SO:0000657;ltr_identity=0.9832;Method=structural;motif=TGCA;tsd=ACAGC	326
Evolinc_SR_gID_013553	1	Gypsy_LTR_retrotransposon	17473527	17476671	+	ID=LTRRT_31;Parent=repeat_region_31;Name=TE_00000287;Classification=LTR/Gypsy;Sequence_ontology=SO:0002265;ltr_identity=0.9832;Method=structural;motif=TGCA;tsd=ACAGC	321
Evolinc_SR_gID_013553	1	long_terminal_repeat	17476314	17476671	+	ID=rLTR_31;Parent=repeat_region_31;Name=TE_00000287;Classification=LTR/Gypsy;Sequence_ontology=SO:0000286;ltr_identity=0.9832;Method=structural;motif=TGCA;tsd=ACAGC	321
Evolinc_SR_gID_004956	1	repeat_region	17528662	17536143	?	ID=repeat_region_33;Name=1:17528667..17536138;Classification=LTR/unknown;Sequence_ontology=SO:0000657;ltr_identity=0.9868;Method=structural;motif=TGCA;tsd=ATCTC	3845
Evolinc_SR_gID_004956	1	LTR_retrotransposon	17528667	17536138	?	ID=LTRRT_33;Parent=repeat_region_33;Name=1:17528667..17536138;Classification=LTR/unknown;Sequence_ontology=SO:0000186;ltr_identity=0.9868;Method=structural;motif=TGCA;tsd=ATCTC	3840
Evolinc_SR_gID_004957	1	repeat_region	17528662	17536143	?	ID=repeat_region_33;Name=1:17528667..17536138;Classification=LTR/unknown;Sequence_ontology=SO:0000657;ltr_identity=0.9868;Method=structural;motif=TGCA;tsd=ATCTC	1095
Evolinc_SR_gID_004957	1	LTR_retrotransposon	17528667	17536138	?	ID=LTRRT_33;Parent=repeat_region_33;Name=1:17528667..17536138;Classification=LTR/unknown;Sequence_ontology=SO:0000186;ltr_identity=0.9868;Method=structural;motif=TGCA;tsd=ATCTC	1095
Evolinc_SR_gID_013689	1	helitron	17893655	17901941	+	ID=TE_struc_58;Name=TE_00000017;Classification=DNA/Helitron;Sequence_ontology=SO:0000544;Identity=NA;Method=structural	272
Evolinc_SR_gID_013693	1	helitron	17893655	17901941	+	ID=TE_struc_58;Name=TE_00000017;Classification=DNA/Helitron;Sequence_ontology=SO:0000544;Identity=NA;Method=structural	356
Evolinc_SR_gID_005073	1	CACTA_TIR_transposon	17936621	17940728	.	ID=TE_struc_158;Name=1:17936621..17940728;Classification=DNA/DTC;Sequence_ontology=SO:0002285;Identity=0.9;Method=structural;TSD=GT_GT_100.0;TIR=CACTAAACTC_GAGTTTGGTG	505
Evolinc_SR_gID_013701	1	CACTA_TIR_transposon	17936621	17940728	.	ID=TE_struc_158;Name=1:17936621..17940728;Classification=DNA/DTC;Sequence_ontology=SO:0002285;Identity=0.9;Method=structural;TSD=GT_GT_100.0;TIR=CACTAAACTC_GAGTTTGGTG	466
Evolinc_SR_gID_013703	1	CACTA_TIR_transposon	17936621	17940728	.	ID=TE_struc_158;Name=1:17936621..17940728;Classification=DNA/DTC;Sequence_ontology=SO:0002285;Identity=0.9;Method=structural;TSD=GT_GT_100.0;TIR=CACTAAACTC_GAGTTTGGTG	213
Evolinc_SR_gID_005086	1	helitron	18007397	18008846	+	ID=TE_struc_59;Name=1:18007397..18008846;Classification=DNA/Helitron;Sequence_ontology=SO:0000544;Identity=NA;Method=structural	591
Evolinc_SR_gID_013775	1	helitron	18209981	18225534	-	ID=TE_struc_60;Name=1:18225534..18209981;Classification=DNA/Helitron;Sequence_ontology=SO:0000544;Identity=NA;Method=structural	1084
Evolinc_SR_gID_013777	1	helitron	18209981	18225534	-	ID=TE_struc_60;Name=1:18225534..18209981;Classification=DNA/Helitron;Sequence_ontology=SO:0000544;Identity=NA;Method=structural	348
Evolinc_SR_gID_005145	1	helitron	18209981	18225534	-	ID=TE_struc_60;Name=1:18225534..18209981;Classification=DNA/Helitron;Sequence_ontology=SO:0000544;Identity=NA;Method=structural	594
Evolinc_SR_gID_013779	1	helitron	18209981	18225534	-	ID=TE_struc_60;Name=1:18225534..18209981;Classification=DNA/Helitron;Sequence_ontology=SO:0000544;Identity=NA;Method=structural	212
Evolinc_SR_gID_013781	1	helitron	18209981	18225534	-	ID=TE_struc_60;Name=1:18225534..18209981;Classification=DNA/Helitron;Sequence_ontology=SO:0000544;Identity=NA;Method=structural	277
Evolinc_SR_gID_005147	1	helitron	18209981	18225534	-	ID=TE_struc_60;Name=1:18225534..18209981;Classification=DNA/Helitron;Sequence_ontology=SO:0000544;Identity=NA;Method=structural	554
Evolinc_SR_gID_013782	1	helitron	18209981	18225534	-	ID=TE_struc_60;Name=1:18225534..18209981;Classification=DNA/Helitron;Sequence_ontology=SO:0000544;Identity=NA;Method=structural	375
Evolinc_SR_gID_013783	1	helitron	18209981	18225534	-	ID=TE_struc_60;Name=1:18225534..18209981;Classification=DNA/Helitron;Sequence_ontology=SO:0000544;Identity=NA;Method=structural	838
Evolinc_SR_gID_005150	1	helitron	18209981	18225534	-	ID=TE_struc_60;Name=1:18225534..18209981;Classification=DNA/Helitron;Sequence_ontology=SO:0000544;Identity=NA;Method=structural	239
Evolinc_SR_gID_013784	1	helitron	18209981	18225534	-	ID=TE_struc_60;Name=1:18225534..18209981;Classification=DNA/Helitron;Sequence_ontology=SO:0000544;Identity=NA;Method=structural	543
Evolinc_SR_gID_013826	1	hAT_TIR_transposon	18338693	18340250	.	ID=TE_struc_162;Name=TE_00000469;Classification=DNA/DTA;Sequence_ontology=SO:0002279;Identity=0.9;Method=structural;TSD=GGTTTTAT_GGTTTTAT_100.0;TIR=TAGAGCTGTC_GACAGCTTTA	212
Evolinc_SR_gID_014022	1	helitron	19081652	19086842	+	ID=TE_struc_62;Name=TE_00000296;Classification=DNA/Helitron;Sequence_ontology=SO:0000544;Identity=NA;Method=structural	1529
Evolinc_SR_gID_014023	1	helitron	19081652	19086842	+	ID=TE_struc_62;Name=TE_00000296;Classification=DNA/Helitron;Sequence_ontology=SO:0000544;Identity=NA;Method=structural	664
Evolinc_SR_gID_005419	1	helitron	19281587	19292780	+	ID=TE_struc_63;Name=TE_00000020;Classification=DNA/Helitron;Sequence_ontology=SO:0000544;Identity=NA;Method=structural	208
Evolinc_SR_gID_014215	1	helitron	19780301	19789068	-	ID=TE_struc_64;Name=TE_00000460;Classification=DNA/Helitron;Sequence_ontology=SO:0000544;Identity=NA;Method=structural	351
Evolinc_SR_gID_014328	1	helitron	20205355	20214046	-	ID=TE_struc_66;Name=TE_00000132;Classification=DNA/Helitron;Sequence_ontology=SO:0000544;Identity=NA;Method=structural	585
Evolinc_SR_gID_014329	1	helitron	20205355	20214046	-	ID=TE_struc_66;Name=TE_00000132;Classification=DNA/Helitron;Sequence_ontology=SO:0000544;Identity=NA;Method=structural	238
Evolinc_SR_gID_014333	1	helitron	20205355	20214046	-	ID=TE_struc_66;Name=TE_00000132;Classification=DNA/Helitron;Sequence_ontology=SO:0000544;Identity=NA;Method=structural	504
Evolinc_SR_gID_005675	1	helitron	20205355	20214046	-	ID=TE_struc_66;Name=TE_00000132;Classification=DNA/Helitron;Sequence_ontology=SO:0000544;Identity=NA;Method=structural	308
Evolinc_SR_gID_014359	1	helitron	20311849	20322494	-	ID=TE_struc_67;Name=TE_00000022;Classification=DNA/Helitron;Sequence_ontology=SO:0000544;Identity=NA;Method=structural	909
Evolinc_SR_gID_014410	1	helitron	20508838	20509421	-	ID=TE_struc_68;Name=TE_00000345;Classification=DNA/Helitron;Sequence_ontology=SO:0000544;Identity=NA;Method=structural	269
Evolinc_SR_gID_014426	1	helitron	20559601	20572333	-	ID=TE_struc_69;Name=TE_00000494;Classification=DNA/Helitron;Sequence_ontology=SO:0000544;Identity=NA;Method=structural	304
Evolinc_SR_gID_005770	1	helitron	20559601	20572333	-	ID=TE_struc_69;Name=TE_00000494;Classification=DNA/Helitron;Sequence_ontology=SO:0000544;Identity=NA;Method=structural	264
Evolinc_SR_gID_005771	1	helitron	20559601	20572333	-	ID=TE_struc_69;Name=TE_00000494;Classification=DNA/Helitron;Sequence_ontology=SO:0000544;Identity=NA;Method=structural	397
Evolinc_SR_gID_014428	1	helitron	20559601	20572333	-	ID=TE_struc_69;Name=TE_00000494;Classification=DNA/Helitron;Sequence_ontology=SO:0000544;Identity=NA;Method=structural	472
Evolinc_SR_gID_014439	1	helitron	20615158	20626081	+	ID=TE_struc_70;Name=1:20615158..20626081;Classification=DNA/Helitron;Sequence_ontology=SO:0000544;Identity=NA;Method=structural	225
Evolinc_SR_gID_005785	1	helitron	20615158	20626081	+	ID=TE_struc_70;Name=1:20615158..20626081;Classification=DNA/Helitron;Sequence_ontology=SO:0000544;Identity=NA;Method=structural	265
Evolinc_SR_gID_005785	1	Mutator_TIR_transposon	20620947	20623032	.	ID=TE_struc_174;Name=1:20620947..20623032;Classification=DNA/DTM;Sequence_ontology=SO:0002280;Identity=0.9;Method=structural;TSD=ATATTTA_TTATTTA_85.71;TIR=GAATACATAC_GTATCTATTC	265
Evolinc_SR_gID_005786	1	helitron	20615158	20626081	+	ID=TE_struc_70;Name=1:20615158..20626081;Classification=DNA/Helitron;Sequence_ontology=SO:0000544;Identity=NA;Method=structural	847
Evolinc_SR_gID_005804	1	helitron	20694238	20704574	+	ID=TE_struc_71;Name=TE_00000023;Classification=DNA/Helitron;Sequence_ontology=SO:0000544;Identity=NA;Method=structural	277
Evolinc_SR_gID_005805	1	helitron	20694238	20704574	+	ID=TE_struc_71;Name=TE_00000023;Classification=DNA/Helitron;Sequence_ontology=SO:0000544;Identity=NA;Method=structural	374
Evolinc_SR_gID_014458	1	helitron	20694238	20704574	+	ID=TE_struc_71;Name=TE_00000023;Classification=DNA/Helitron;Sequence_ontology=SO:0000544;Identity=NA;Method=structural	222
Evolinc_SR_gID_005806	1	helitron	20694238	20704574	+	ID=TE_struc_71;Name=TE_00000023;Classification=DNA/Helitron;Sequence_ontology=SO:0000544;Identity=NA;Method=structural	229
Evolinc_SR_gID_005807	1	helitron	20694238	20704574	+	ID=TE_struc_71;Name=TE_00000023;Classification=DNA/Helitron;Sequence_ontology=SO:0000544;Identity=NA;Method=structural	751
Evolinc_SR_gID_005808	1	helitron	20694238	20704574	+	ID=TE_struc_71;Name=TE_00000023;Classification=DNA/Helitron;Sequence_ontology=SO:0000544;Identity=NA;Method=structural	439
Evolinc_SR_gID_005809	1	helitron	20694238	20704574	+	ID=TE_struc_71;Name=TE_00000023;Classification=DNA/Helitron;Sequence_ontology=SO:0000544;Identity=NA;Method=structural	261
Evolinc_SR_gID_005848	1	CACTA_TIR_transposon	20832071	20835186	.	ID=TE_struc_175;Name=1:20832071..20835186;Classification=DNA/DTC;Sequence_ontology=SO:0002285;Identity=0.9;Method=structural;TSD=GA_GA_100.0;TIR=CACTGATAAA_TTTATTAGTG	239
Evolinc_SR_gID_005878	1	helitron	20972074	20974300	+	ID=TE_struc_72;Name=TE_00000193;Classification=DNA/Helitron;Sequence_ontology=SO:0000544;Identity=NA;Method=structural	228
Evolinc_SR_gID_006008	1	helitron	21428160	21444190	-	ID=TE_struc_75;Name=TE_00000091;Classification=DNA/Helitron;Sequence_ontology=SO:0000544;Identity=NA;Method=structural	393
Evolinc_SR_gID_006009	1	helitron	21428160	21444190	-	ID=TE_struc_75;Name=TE_00000091;Classification=DNA/Helitron;Sequence_ontology=SO:0000544;Identity=NA;Method=structural	318
Evolinc_SR_gID_014646	1	helitron	21428160	21444190	-	ID=TE_struc_75;Name=TE_00000091;Classification=DNA/Helitron;Sequence_ontology=SO:0000544;Identity=NA;Method=structural	325
Evolinc_SR_gID_006028	1	long_terminal_repeat	21529415	21529850	-	ID=rLTR_38;Parent=repeat_region_38;Name=1:21524995..21529850;Classification=LTR/Copia;Sequence_ontology=SO:0000286;ltr_identity=0.9794;Method=structural;motif=TGCA;tsd=AAATA	263
Evolinc_SR_gID_006028	1	repeat_region	21524990	21529855	-	ID=repeat_region_38;Name=1:21524995..21529850;Classification=LTR/Copia;Sequence_ontology=SO:0000657;ltr_identity=0.9794;Method=structural;motif=TGCA;tsd=AAATA	268
Evolinc_SR_gID_006028	1	Copia_LTR_retrotransposon	21524995	21529850	-	ID=LTRRT_38;Parent=repeat_region_38;Name=1:21524995..21529850;Classification=LTR/Copia;Sequence_ontology=SO:0002264;ltr_identity=0.9794;Method=structural;motif=TGCA;tsd=AAATA	263
Evolinc_SR_gID_015157	1	helitron	23166044	23175204	+	ID=TE_struc_78;Name=TE_00000024;Classification=DNA/Helitron;Sequence_ontology=SO:0000544;Identity=NA;Method=structural	317
Evolinc_SR_gID_015158	1	helitron	23166044	23175204	+	ID=TE_struc_78;Name=TE_00000024;Classification=DNA/Helitron;Sequence_ontology=SO:0000544;Identity=NA;Method=structural	333
Evolinc_SR_gID_015159	1	helitron	23166044	23175204	+	ID=TE_struc_78;Name=TE_00000024;Classification=DNA/Helitron;Sequence_ontology=SO:0000544;Identity=NA;Method=structural	234
Evolinc_SR_gID_015160	1	helitron	23166044	23175204	+	ID=TE_struc_78;Name=TE_00000024;Classification=DNA/Helitron;Sequence_ontology=SO:0000544;Identity=NA;Method=structural	759
Evolinc_SR_gID_015584	1	helitron	24644294	24646063	+	ID=TE_struc_81;Name=TE_00000264;Classification=DNA/Helitron;Sequence_ontology=SO:0000544;Identity=NA;Method=structural	405
Evolinc_SR_gID_006961	1	helitron	24644294	24646063	+	ID=TE_struc_81;Name=TE_00000264;Classification=DNA/Helitron;Sequence_ontology=SO:0000544;Identity=NA;Method=structural	259
Evolinc_SR_gID_015612	1	helitron	24707510	24719037	+	ID=TE_struc_82;Name=TE_00000025;Classification=DNA/Helitron;Sequence_ontology=SO:0000544;Identity=NA;Method=structural	204
Evolinc_SR_gID_015613	1	helitron	24707510	24719037	+	ID=TE_struc_82;Name=TE_00000025;Classification=DNA/Helitron;Sequence_ontology=SO:0000544;Identity=NA;Method=structural	245
Evolinc_SR_gID_006987	1	helitron	24707510	24719037	+	ID=TE_struc_82;Name=TE_00000025;Classification=DNA/Helitron;Sequence_ontology=SO:0000544;Identity=NA;Method=structural	206
Evolinc_SR_gID_006988	1	helitron	24707510	24719037	+	ID=TE_struc_82;Name=TE_00000025;Classification=DNA/Helitron;Sequence_ontology=SO:0000544;Identity=NA;Method=structural	226
Evolinc_SR_gID_006990	1	helitron	24707510	24719037	+	ID=TE_struc_82;Name=TE_00000025;Classification=DNA/Helitron;Sequence_ontology=SO:0000544;Identity=NA;Method=structural	522
Evolinc_SR_gID_007334	1	helitron	25763259	25780236	+	ID=TE_struc_83;Name=TE_00000026;Classification=DNA/Helitron;Sequence_ontology=SO:0000544;Identity=NA;Method=structural	191
Evolinc_SR_gID_007335	1	helitron	25763259	25780236	+	ID=TE_struc_83;Name=TE_00000026;Classification=DNA/Helitron;Sequence_ontology=SO:0000544;Identity=NA;Method=structural	500
Evolinc_SR_gID_015954	1	helitron	25763259	25780236	+	ID=TE_struc_83;Name=TE_00000026;Classification=DNA/Helitron;Sequence_ontology=SO:0000544;Identity=NA;Method=structural	353
Evolinc_SR_gID_007336	1	helitron	25763259	25780236	+	ID=TE_struc_83;Name=TE_00000026;Classification=DNA/Helitron;Sequence_ontology=SO:0000544;Identity=NA;Method=structural	300
Evolinc_SR_gID_015956	1	helitron	25763259	25780236	+	ID=TE_struc_83;Name=TE_00000026;Classification=DNA/Helitron;Sequence_ontology=SO:0000544;Identity=NA;Method=structural	294
Evolinc_SR_gID_015957	1	helitron	25763259	25780236	+	ID=TE_struc_83;Name=TE_00000026;Classification=DNA/Helitron;Sequence_ontology=SO:0000544;Identity=NA;Method=structural	270
Evolinc_SR_gID_016015	1	helitron	25962466	25978296	-	ID=TE_struc_84;Name=TE_00000096;Classification=DNA/Helitron;Sequence_ontology=SO:0000544;Identity=NA;Method=structural	310
Evolinc_SR_gID_016016	1	helitron	25962466	25978296	-	ID=TE_struc_84;Name=TE_00000096;Classification=DNA/Helitron;Sequence_ontology=SO:0000544;Identity=NA;Method=structural	1232
Evolinc_SR_gID_016018	1	helitron	25962466	25978296	-	ID=TE_struc_84;Name=TE_00000096;Classification=DNA/Helitron;Sequence_ontology=SO:0000544;Identity=NA;Method=structural	2216
Evolinc_SR_gID_016019	1	helitron	25962466	25978296	-	ID=TE_struc_84;Name=TE_00000096;Classification=DNA/Helitron;Sequence_ontology=SO:0000544;Identity=NA;Method=structural	199
Evolinc_SR_gID_016076	1	helitron	26169396	26188731	-	ID=TE_struc_85;Name=TE_00000027;Classification=DNA/Helitron;Sequence_ontology=SO:0000544;Identity=NA;Method=structural	252
Evolinc_SR_gID_016078	1	helitron	26169396	26188731	-	ID=TE_struc_85;Name=TE_00000027;Classification=DNA/Helitron;Sequence_ontology=SO:0000544;Identity=NA;Method=structural	201
Evolinc_SR_gID_016079	1	helitron	26169396	26188731	-	ID=TE_struc_85;Name=TE_00000027;Classification=DNA/Helitron;Sequence_ontology=SO:0000544;Identity=NA;Method=structural	633
Evolinc_SR_gID_016080	1	helitron	26169396	26188731	-	ID=TE_struc_85;Name=TE_00000027;Classification=DNA/Helitron;Sequence_ontology=SO:0000544;Identity=NA;Method=structural	315
Evolinc_SR_gID_016081	1	helitron	26169396	26188731	-	ID=TE_struc_85;Name=TE_00000027;Classification=DNA/Helitron;Sequence_ontology=SO:0000544;Identity=NA;Method=structural	325
Evolinc_SR_gID_016083	1	helitron	26169396	26188731	-	ID=TE_struc_85;Name=TE_00000027;Classification=DNA/Helitron;Sequence_ontology=SO:0000544;Identity=NA;Method=structural	591
Evolinc_SR_gID_007477	1	helitron	26169396	26188731	-	ID=TE_struc_85;Name=TE_00000027;Classification=DNA/Helitron;Sequence_ontology=SO:0000544;Identity=NA;Method=structural	483
Evolinc_SR_gID_016084	1	helitron	26169396	26188731	-	ID=TE_struc_85;Name=TE_00000027;Classification=DNA/Helitron;Sequence_ontology=SO:0000544;Identity=NA;Method=structural	260
Evolinc_SR_gID_016085	1	helitron	26169396	26188731	-	ID=TE_struc_85;Name=TE_00000027;Classification=DNA/Helitron;Sequence_ontology=SO:0000544;Identity=NA;Method=structural	242
Evolinc_SR_gID_007536	1	repeat_region	26366602	26371673	+	ID=repeat_region_40;Name=TE_00000350;Classification=LTR/Copia;Sequence_ontology=SO:0000657;ltr_identity=0.9804;Method=structural;motif=TATA;tsd=GTATT	468
Evolinc_SR_gID_007536	1	Copia_LTR_retrotransposon	26366607	26371668	+	ID=LTRRT_40;Parent=repeat_region_40;Name=TE_00000350;Classification=LTR/Copia;Sequence_ontology=SO:0002264;ltr_identity=0.9804;Method=structural;motif=TATA;tsd=GTATT	468
Evolinc_SR_gID_016495	1	helitron	27592330	27599229	+	ID=TE_struc_87;Name=1:27592330..27599229;Classification=DNA/Helitron;Sequence_ontology=SO:0000544;Identity=NA;Method=structural	571
Evolinc_SR_gID_007874	1	helitron	27592330	27599229	+	ID=TE_struc_87;Name=1:27592330..27599229;Classification=DNA/Helitron;Sequence_ontology=SO:0000544;Identity=NA;Method=structural	261
Evolinc_SR_gID_007875	1	helitron	27592330	27599229	+	ID=TE_struc_87;Name=1:27592330..27599229;Classification=DNA/Helitron;Sequence_ontology=SO:0000544;Identity=NA;Method=structural	382
Evolinc_SR_gID_016596	1	CACTA_TIR_transposon	27987808	27990139	.	ID=TE_struc_182;Name=1:27987808..27990139;Classification=DNA/DTC;Sequence_ontology=SO:0002285;Identity=0.9;Method=structural;TSD=AA_AA_100.0;TIR=CACTAAAAGG_CCTTGTAGTG	334
Evolinc_SR_gID_008182	1	Mutator_TIR_transposon	28693550	28697359	.	ID=TE_struc_184;Name=1:28693550..28697359;Classification=DNA/DTM;Sequence_ontology=SO:0002280;Identity=0.9;Method=structural;TSD=TTTGTGT_TTTGTGT_100.0;TIR=GAAGGAATCT_AGTTTCCTTC	221
Evolinc_SR_gID_008183	1	Mutator_TIR_transposon	28693550	28697359	.	ID=TE_struc_184;Name=1:28693550..28697359;Classification=DNA/DTM;Sequence_ontology=SO:0002280;Identity=0.9;Method=structural;TSD=TTTGTGT_TTTGTGT_100.0;TIR=GAAGGAATCT_AGTTTCCTTC	322
Evolinc_SR_gID_016827	1	Mutator_TIR_transposon	28693550	28697359	.	ID=TE_struc_184;Name=1:28693550..28697359;Classification=DNA/DTM;Sequence_ontology=SO:0002280;Identity=0.9;Method=structural;TSD=TTTGTGT_TTTGTGT_100.0;TIR=GAAGGAATCT_AGTTTCCTTC	306
Evolinc_SR_gID_008253	1	hAT_TIR_transposon	28912664	28913671	.	ID=TE_struc_185;Name=1:28912664..28913671;Classification=DNA/DTA;Sequence_ontology=SO:0002279;Identity=1;Method=structural;TSD=AAGAGATC_AAGAGATC_100.0;TIR=TAGAGATGTT_AACATCTCTA	464
Evolinc_SR_gID_016904	1	hAT_TIR_transposon	28912664	28913671	.	ID=TE_struc_185;Name=1:28912664..28913671;Classification=DNA/DTA;Sequence_ontology=SO:0002279;Identity=1;Method=structural;TSD=AAGAGATC_AAGAGATC_100.0;TIR=TAGAGATGTT_AACATCTCTA	244
Evolinc_SR_gID_008335	1	helitron	29244139	29244684	+	ID=TE_struc_88;Name=TE_00000132;Classification=DNA/Helitron;Sequence_ontology=SO:0000544;Identity=NA;Method=structural	539
Evolinc_SR_gID_008418	1	PIF_Harbinger_TIR_transposon	29498540	29501647	.	ID=TE_struc_187;Name=1:29498540..29501647;Classification=DNA/DTH;Sequence_ontology=SO:0002284;Identity=0.9;Method=structural;TSD=TTA_TTA_100.0;TIR=GGTCATGTCA_TGACATCACC	401
Evolinc_SR_gID_008445	1	hAT_TIR_transposon	29611562	29612405	.	ID=TE_struc_188;Name=1:29611562..29612405;Classification=DNA/DTA;Sequence_ontology=SO:0002279;Identity=1;Method=structural;TSD=TACATAGC_TACATAGC_100.0;TIR=TAGAGCTGTC_GACAGCTCTA	402
Evolinc_SR_gID_008600	1	helitron	30382954	30397132	+	ID=TE_struc_89;Name=1:30382954..30397132;Classification=DNA/Helitron;Sequence_ontology=SO:0000544;Identity=NA;Method=structural	382
Evolinc_SR_gID_008601	1	helitron	30382954	30397132	+	ID=TE_struc_89;Name=1:30382954..30397132;Classification=DNA/Helitron;Sequence_ontology=SO:0000544;Identity=NA;Method=structural	410
Evolinc_SR_gID_017265	1	helitron	30382954	30397132	+	ID=TE_struc_89;Name=1:30382954..30397132;Classification=DNA/Helitron;Sequence_ontology=SO:0000544;Identity=NA;Method=structural	300
Evolinc_SR_gID_008604	1	helitron	30382954	30397132	+	ID=TE_struc_89;Name=1:30382954..30397132;Classification=DNA/Helitron;Sequence_ontology=SO:0000544;Identity=NA;Method=structural	794
Evolinc_SR_gID_017295	2	repeat_region	16325	24012	-	ID=repeat_region_41;Name=2:16330..24007;Classification=LTR/Gypsy;Sequence_ontology=SO:0000657;ltr_identity=0.9970;Method=structural;motif=TGCA;tsd=TGCGT	655
Evolinc_SR_gID_017295	2	long_terminal_repeat	16330	17647	-	ID=lLTR_41;Parent=repeat_region_41;Name=2:16330..24007;Classification=LTR/Gypsy;Sequence_ontology=SO:0000286;ltr_identity=0.9970;Method=structural;motif=TGCA;tsd=TGCGT	655
Evolinc_SR_gID_017295	2	Gypsy_LTR_retrotransposon	16330	24007	-	ID=LTRRT_41;Parent=repeat_region_41;Name=2:16330..24007;Classification=LTR/Gypsy;Sequence_ontology=SO:0002265;ltr_identity=0.9970;Method=structural;motif=TGCA;tsd=TGCGT	655
Evolinc_SR_gID_017296	2	long_terminal_repeat	22690	24007	-	ID=rLTR_41;Parent=repeat_region_41;Name=2:16330..24007;Classification=LTR/Gypsy;Sequence_ontology=SO:0000286;ltr_identity=0.9970;Method=structural;motif=TGCA;tsd=TGCGT	417
Evolinc_SR_gID_017296	2	repeat_region	16325	24012	-	ID=repeat_region_41;Name=2:16330..24007;Classification=LTR/Gypsy;Sequence_ontology=SO:0000657;ltr_identity=0.9970;Method=structural;motif=TGCA;tsd=TGCGT	565
Evolinc_SR_gID_017296	2	Gypsy_LTR_retrotransposon	16330	24007	-	ID=LTRRT_41;Parent=repeat_region_41;Name=2:16330..24007;Classification=LTR/Gypsy;Sequence_ontology=SO:0002265;ltr_identity=0.9970;Method=structural;motif=TGCA;tsd=TGCGT	565
Evolinc_SR_gID_017399	2	CACTA_TIR_transposon	312891	316882	.	ID=TE_struc_259;Name=2:312891..316882;Classification=DNA/DTC;Sequence_ontology=SO:0002285;Identity=0.9;Method=structural;TSD=TA_TA_100.0;TIR=CACTAATACA_TGTCTTAGTG	309
Evolinc_SR_gID_023338	2	helitron	485692	502059	+	ID=TE_struc_191;Name=TE_00000112;Classification=DNA/Helitron;Sequence_ontology=SO:0000544;Identity=NA;Method=structural	397
Evolinc_SR_gID_023339	2	helitron	485692	502059	+	ID=TE_struc_191;Name=TE_00000112;Classification=DNA/Helitron;Sequence_ontology=SO:0000544;Identity=NA;Method=structural	878
Evolinc_SR_gID_023341	2	helitron	485692	502059	+	ID=TE_struc_191;Name=TE_00000112;Classification=DNA/Helitron;Sequence_ontology=SO:0000544;Identity=NA;Method=structural	405
Evolinc_SR_gID_017455	2	helitron	485692	502059	+	ID=TE_struc_191;Name=TE_00000112;Classification=DNA/Helitron;Sequence_ontology=SO:0000544;Identity=NA;Method=structural	300
Evolinc_SR_gID_023342	2	helitron	485692	502059	+	ID=TE_struc_191;Name=TE_00000112;Classification=DNA/Helitron;Sequence_ontology=SO:0000544;Identity=NA;Method=structural	209
Evolinc_SR_gID_023356	2	helitron	542199	544164	+	ID=TE_struc_192;Name=TE_00000101;Classification=DNA/Helitron;Sequence_ontology=SO:0000544;Identity=NA;Method=structural	202
Evolinc_SR_gID_023357	2	helitron	542199	544164	+	ID=TE_struc_192;Name=TE_00000101;Classification=DNA/Helitron;Sequence_ontology=SO:0000544;Identity=NA;Method=structural	499
Evolinc_SR_gID_023419	2	PIF_Harbinger_TIR_transposon	754138	759145	.	ID=TE_struc_260;Name=2:754138..759145;Classification=DNA/DTH;Sequence_ontology=SO:0002284;Identity=0.9;Method=structural;TSD=TTA_TTA_100.0;TIR=GAGCCCATTT_AAATGAGCTC	791
Evolinc_SR_gID_017547	2	PIF_Harbinger_TIR_transposon	754138	759145	.	ID=TE_struc_260;Name=2:754138..759145;Classification=DNA/DTH;Sequence_ontology=SO:0002284;Identity=0.9;Method=structural;TSD=TTA_TTA_100.0;TIR=GAGCCCATTT_AAATGAGCTC	737
Evolinc_SR_gID_023471	2	repeat_region	909728	914343	?	ID=repeat_region_44;Name=TE_00000331;Classification=LTR/unknown;Sequence_ontology=SO:0000657;ltr_identity=0.9448;Method=structural;motif=TGCA;tsd=CAACT	846
Evolinc_SR_gID_023471	2	LTR_retrotransposon	909733	914338	?	ID=LTRRT_44;Parent=repeat_region_44;Name=TE_00000331;Classification=LTR/unknown;Sequence_ontology=SO:0000186;ltr_identity=0.9448;Method=structural;motif=TGCA;tsd=CAACT	846
Evolinc_SR_gID_023492	2	helitron	979828	981209	-	ID=TE_struc_193;Name=TE_00000327;Classification=DNA/Helitron;Sequence_ontology=SO:0000544;Identity=NA;Method=structural	235
Evolinc_SR_gID_023572	2	PIF_Harbinger_TIR_transposon	1235737	1238365	.	ID=TE_struc_262;Name=2:1235737..1238365;Classification=DNA/DTH;Sequence_ontology=SO:0002284;Identity=0.9;Method=structural;TSD=TTA_TTA_100.0;TIR=GGGCAAAGTA_TACTTTGGCC	217
Evolinc_SR_gID_017738	2	helitron	1321971	1322855	-	ID=TE_struc_195;Name=TE_00000429;Classification=DNA/Helitron;Sequence_ontology=SO:0000544;Identity=NA;Method=structural	285
Evolinc_SR_gID_017748	2	helitron	1347213	1354689	-	ID=TE_struc_196;Name=TE_00000032;Classification=DNA/Helitron;Sequence_ontology=SO:0000544;Identity=NA;Method=structural	354
Evolinc_SR_gID_023617	2	helitron	1347213	1354689	-	ID=TE_struc_196;Name=TE_00000032;Classification=DNA/Helitron;Sequence_ontology=SO:0000544;Identity=NA;Method=structural	209
Evolinc_SR_gID_017749	2	helitron	1347213	1354689	-	ID=TE_struc_196;Name=TE_00000032;Classification=DNA/Helitron;Sequence_ontology=SO:0000544;Identity=NA;Method=structural	251
Evolinc_SR_gID_017750	2	helitron	1347213	1354689	-	ID=TE_struc_196;Name=TE_00000032;Classification=DNA/Helitron;Sequence_ontology=SO:0000544;Identity=NA;Method=structural	988
Evolinc_SR_gID_017751	2	helitron	1347213	1354689	-	ID=TE_struc_196;Name=TE_00000032;Classification=DNA/Helitron;Sequence_ontology=SO:0000544;Identity=NA;Method=structural	1050
Evolinc_SR_gID_023626	2	helitron	1367476	1376048	-	ID=TE_struc_197;Name=TE_00000168;Classification=DNA/Helitron;Sequence_ontology=SO:0000544;Identity=NA;Method=structural	660
Evolinc_SR_gID_017758	2	helitron	1367476	1376048	-	ID=TE_struc_197;Name=TE_00000168;Classification=DNA/Helitron;Sequence_ontology=SO:0000544;Identity=NA;Method=structural	301
Evolinc_SR_gID_023628	2	helitron	1367476	1376048	-	ID=TE_struc_197;Name=TE_00000168;Classification=DNA/Helitron;Sequence_ontology=SO:0000544;Identity=NA;Method=structural	1050
Evolinc_SR_gID_017765	2	repeat_region	1388827	1393906	-	ID=repeat_region_46;Name=TE_00000367;Classification=LTR/Copia;Sequence_ontology=SO:0000657;ltr_identity=0.9780;Method=structural;motif=TGCA;tsd=ATAAC	258
Evolinc_SR_gID_017765	2	Copia_LTR_retrotransposon	1388832	1393901	-	ID=LTRRT_46;Parent=repeat_region_46;Name=TE_00000367;Classification=LTR/Copia;Sequence_ontology=SO:0002264;ltr_identity=0.9780;Method=structural;motif=TGCA;tsd=ATAAC	258
Evolinc_SR_gID_017766	2	repeat_region	1388827	1393906	-	ID=repeat_region_46;Name=TE_00000367;Classification=LTR/Copia;Sequence_ontology=SO:0000657;ltr_identity=0.9780;Method=structural;motif=TGCA;tsd=ATAAC	922
Evolinc_SR_gID_017766	2	Copia_LTR_retrotransposon	1388832	1393901	-	ID=LTRRT_46;Parent=repeat_region_46;Name=TE_00000367;Classification=LTR/Copia;Sequence_ontology=SO:0002264;ltr_identity=0.9780;Method=structural;motif=TGCA;tsd=ATAAC	917
Evolinc_SR_gID_023650	2	CACTA_TIR_transposon	1433770	1438003	.	ID=TE_struc_263;Name=2:1433770..1438003;Classification=DNA/DTC;Sequence_ontology=SO:0002285;Identity=1;Method=structural;TSD=TT_TT_100.0;TIR=CACTACAAGA_TCTTGTAGTG	323
Evolinc_SR_gID_023693	2	helitron	1573129	1579372	+	ID=TE_struc_199;Name=TE_00000270;Classification=DNA/Helitron;Sequence_ontology=SO:0000544;Identity=NA;Method=structural	232
Evolinc_SR_gID_023694	2	helitron	1573129	1579372	+	ID=TE_struc_199;Name=TE_00000270;Classification=DNA/Helitron;Sequence_ontology=SO:0000544;Identity=NA;Method=structural	264
Evolinc_SR_gID_023764	2	helitron	1788921	1804192	-	ID=TE_struc_200;Name=TE_00000034;Classification=DNA/Helitron;Sequence_ontology=SO:0000544;Identity=NA;Method=structural	595
Evolinc_SR_gID_023766	2	helitron	1788921	1804192	-	ID=TE_struc_200;Name=TE_00000034;Classification=DNA/Helitron;Sequence_ontology=SO:0000544;Identity=NA;Method=structural	566
Evolinc_SR_gID_023767	2	helitron	1788921	1804192	-	ID=TE_struc_200;Name=TE_00000034;Classification=DNA/Helitron;Sequence_ontology=SO:0000544;Identity=NA;Method=structural	532
Evolinc_LR_gID_000087	2	helitron	1788921	1804192	-	ID=TE_struc_200;Name=TE_00000034;Classification=DNA/Helitron;Sequence_ontology=SO:0000544;Identity=NA;Method=structural	1835
Evolinc_SR_gID_017988	2	repeat_region	2075303	2080612	-	ID=repeat_region_49;Name=TE_00000393;Classification=LTR/Gypsy;Sequence_ontology=SO:0000657;ltr_identity=0.9692;Method=structural;motif=TGCA;tsd=AGTAA	2022
Evolinc_SR_gID_017988	2	Gypsy_LTR_retrotransposon	2075308	2080607	-	ID=LTRRT_49;Parent=repeat_region_49;Name=TE_00000393;Classification=LTR/Gypsy;Sequence_ontology=SO:0002265;ltr_identity=0.9692;Method=structural;motif=TGCA;tsd=AGTAA	2017
Evolinc_SR_gID_017992	2	helitron	2089356	2093472	-	ID=TE_struc_201;Name=TE_00000035;Classification=DNA/Helitron;Sequence_ontology=SO:0000544;Identity=NA;Method=structural	563
Evolinc_SR_gID_023885	2	helitron	2138162	2155918	-	ID=TE_struc_203;Name=TE_00000036;Classification=DNA/Helitron;Sequence_ontology=SO:0000544;Identity=NA;Method=structural	236
Evolinc_SR_gID_023886	2	helitron	2138162	2155918	-	ID=TE_struc_203;Name=TE_00000036;Classification=DNA/Helitron;Sequence_ontology=SO:0000544;Identity=NA;Method=structural	211
Evolinc_SR_gID_018010	2	helitron	2138162	2155918	-	ID=TE_struc_203;Name=TE_00000036;Classification=DNA/Helitron;Sequence_ontology=SO:0000544;Identity=NA;Method=structural	512
Evolinc_SR_gID_023889	2	helitron	2138162	2155918	-	ID=TE_struc_203;Name=TE_00000036;Classification=DNA/Helitron;Sequence_ontology=SO:0000544;Identity=NA;Method=structural	281
Evolinc_SR_gID_023890	2	helitron	2138162	2155918	-	ID=TE_struc_203;Name=TE_00000036;Classification=DNA/Helitron;Sequence_ontology=SO:0000544;Identity=NA;Method=structural	1227
Evolinc_SR_gID_023906	2	helitron	2200659	2217100	-	ID=TE_struc_204;Name=TE_00000023;Classification=DNA/Helitron;Sequence_ontology=SO:0000544;Identity=NA;Method=structural	239
Evolinc_SR_gID_018034	2	helitron	2200659	2217100	-	ID=TE_struc_204;Name=TE_00000023;Classification=DNA/Helitron;Sequence_ontology=SO:0000544;Identity=NA;Method=structural	285
Evolinc_SR_gID_018040	2	helitron	2200659	2217100	-	ID=TE_struc_204;Name=TE_00000023;Classification=DNA/Helitron;Sequence_ontology=SO:0000544;Identity=NA;Method=structural	234
Evolinc_SR_gID_018041	2	helitron	2200659	2217100	-	ID=TE_struc_204;Name=TE_00000023;Classification=DNA/Helitron;Sequence_ontology=SO:0000544;Identity=NA;Method=structural	420
Evolinc_SR_gID_018042	2	helitron	2200659	2217100	-	ID=TE_struc_204;Name=TE_00000023;Classification=DNA/Helitron;Sequence_ontology=SO:0000544;Identity=NA;Method=structural	205
Evolinc_SR_gID_024047	2	helitron	2628561	2631366	+	ID=TE_struc_206;Name=TE_00000270;Classification=DNA/Helitron;Sequence_ontology=SO:0000544;Identity=NA;Method=structural	1469
Evolinc_SR_gID_024111	2	repeat_region	2793404	2799750	+	ID=repeat_region_50;Name=TE_00000269;Classification=LTR/Gypsy;Sequence_ontology=SO:0000657;ltr_identity=0.9802;Method=structural;motif=TGCA;tsd=TCA	1597
Evolinc_SR_gID_024111	2	Gypsy_LTR_retrotransposon	2793407	2799747	+	ID=LTRRT_50;Parent=repeat_region_50;Name=TE_00000269;Classification=LTR/Gypsy;Sequence_ontology=SO:0002265;ltr_identity=0.9802;Method=structural;motif=TGCA;tsd=TCA	1594
Evolinc_SR_gID_024112	2	Mutator_TIR_transposon	2805731	2808868	.	ID=TE_struc_272;Name=2:2805731..2808868;Classification=DNA/DTM;Sequence_ontology=SO:0002280;Identity=0.9;Method=structural;TSD=AAGCATGCTT_AAGCATGCTT_100.0;TIR=GCATTAGTTA_CAACTAATGC	718
Evolinc_SR_gID_018297	2	helitron	2962295	2966711	-	ID=TE_struc_209;Name=TE_00000046;Classification=DNA/Helitron;Sequence_ontology=SO:0000544;Identity=NA;Method=structural	628
Evolinc_SR_gID_024229	2	helitron	3191178	3198501	-	ID=TE_struc_210;Name=TE_00000193;Classification=DNA/Helitron;Sequence_ontology=SO:0000544;Identity=NA;Method=structural	617
Evolinc_SR_gID_024323	2	helitron	3583536	3598729	+	ID=TE_struc_212;Name=TE_00000387;Classification=DNA/Helitron;Sequence_ontology=SO:0000544;Identity=NA;Method=structural	791
Evolinc_SR_gID_024429	2	long_terminal_repeat	3873692	3874433	-	ID=lLTR_54;Parent=repeat_region_54;Name=TE_00000140;Classification=LTR/Gypsy;Sequence_ontology=SO:0000286;ltr_identity=0.9554;Method=structural;motif=TTCA;tsd=GTATT	510
Evolinc_SR_gID_024429	2	repeat_region	3873687	3888493	-	ID=repeat_region_54;Name=TE_00000140;Classification=LTR/Gypsy;Sequence_ontology=SO:0000657;ltr_identity=0.9554;Method=structural;motif=TTCA;tsd=GTATT	525
Evolinc_SR_gID_024429	2	Gypsy_LTR_retrotransposon	3873692	3888488	-	ID=LTRRT_54;Parent=repeat_region_54;Name=TE_00000140;Classification=LTR/Gypsy;Sequence_ontology=SO:0002265;ltr_identity=0.9554;Method=structural;motif=TTCA;tsd=GTATT	525
Evolinc_SR_gID_024431	2	repeat_region	3873687	3888493	-	ID=repeat_region_54;Name=TE_00000140;Classification=LTR/Gypsy;Sequence_ontology=SO:0000657;ltr_identity=0.9554;Method=structural;motif=TTCA;tsd=GTATT	290
Evolinc_SR_gID_024431	2	Gypsy_LTR_retrotransposon	3873692	3888488	-	ID=LTRRT_54;Parent=repeat_region_54;Name=TE_00000140;Classification=LTR/Gypsy;Sequence_ontology=SO:0002265;ltr_identity=0.9554;Method=structural;motif=TTCA;tsd=GTATT	290
Evolinc_SR_gID_024432	2	repeat_region	3873687	3888493	-	ID=repeat_region_54;Name=TE_00000140;Classification=LTR/Gypsy;Sequence_ontology=SO:0000657;ltr_identity=0.9554;Method=structural;motif=TTCA;tsd=GTATT	714
Evolinc_SR_gID_024432	2	Gypsy_LTR_retrotransposon	3873692	3888488	-	ID=LTRRT_54;Parent=repeat_region_54;Name=TE_00000140;Classification=LTR/Gypsy;Sequence_ontology=SO:0002265;ltr_identity=0.9554;Method=structural;motif=TTCA;tsd=GTATT	714
Evolinc_SR_gID_018607	2	helitron	4023944	4024989	+	ID=TE_struc_213;Name=TE_00000327;Classification=DNA/Helitron;Sequence_ontology=SO:0000544;Identity=NA;Method=structural	226
Evolinc_SR_gID_018638	2	helitron	4121098	4134550	-	ID=TE_struc_216;Name=2:4134550..4121098;Classification=DNA/Helitron;Sequence_ontology=SO:0000544;Identity=NA;Method=structural	845
Evolinc_SR_gID_024519	2	helitron	4121098	4134550	-	ID=TE_struc_216;Name=2:4134550..4121098;Classification=DNA/Helitron;Sequence_ontology=SO:0000544;Identity=NA;Method=structural	3435
Evolinc_SR_gID_024544	2	repeat_region	4186076	4194767	-	ID=repeat_region_56;Name=TE_00000333;Classification=LTR/Gypsy;Sequence_ontology=SO:0000657;ltr_identity=0.9767;Method=structural;motif=TGCA;tsd=ACACA	556
Evolinc_SR_gID_024544	2	Gypsy_LTR_retrotransposon	4186081	4194762	-	ID=LTRRT_56;Parent=repeat_region_56;Name=TE_00000333;Classification=LTR/Gypsy;Sequence_ontology=SO:0002265;ltr_identity=0.9767;Method=structural;motif=TGCA;tsd=ACACA	556
Evolinc_SR_gID_024544	2	long_terminal_repeat	4193133	4194762	-	ID=rLTR_56;Parent=repeat_region_56;Name=TE_00000333;Classification=LTR/Gypsy;Sequence_ontology=SO:0000286;ltr_identity=0.9767;Method=structural;motif=TGCA;tsd=ACACA	556
Evolinc_SR_gID_018668	2	repeat_region	4197155	4211227	-	ID=repeat_region_57;Name=TE_00000483;Classification=LTR/Gypsy;Sequence_ontology=SO:0000657;ltr_identity=0.9664;Method=structural;motif=TGCA;tsd=TGTAA	2420
Evolinc_SR_gID_018668	2	Gypsy_LTR_retrotransposon	4197160	4211222	-	ID=LTRRT_57;Parent=repeat_region_57;Name=TE_00000483;Classification=LTR/Gypsy;Sequence_ontology=SO:0002265;ltr_identity=0.9664;Method=structural;motif=TGCA;tsd=TGTAA	2420
Evolinc_SR_gID_024553	2	repeat_region	4197155	4211227	-	ID=repeat_region_57;Name=TE_00000483;Classification=LTR/Gypsy;Sequence_ontology=SO:0000657;ltr_identity=0.9664;Method=structural;motif=TGCA;tsd=TGTAA	524
Evolinc_SR_gID_024553	2	Gypsy_LTR_retrotransposon	4197160	4211222	-	ID=LTRRT_57;Parent=repeat_region_57;Name=TE_00000483;Classification=LTR/Gypsy;Sequence_ontology=SO:0002265;ltr_identity=0.9664;Method=structural;motif=TGCA;tsd=TGTAA	524
Evolinc_SR_gID_024553	2	long_terminal_repeat	4209556	4211222	-	ID=rLTR_57;Parent=repeat_region_57;Name=TE_00000483;Classification=LTR/Gypsy;Sequence_ontology=SO:0000286;ltr_identity=0.9664;Method=structural;motif=TGCA;tsd=TGTAA	524
Evolinc_SR_gID_024564	2	repeat_region	4221450	4227723	?	ID=repeat_region_58;Name=2:4221455..4227718;Classification=LTR/unknown;Sequence_ontology=SO:0000657;ltr_identity=0.9951;Method=structural;motif=TGCA;tsd=CAACT	896
Evolinc_SR_gID_024564	2	LTR_retrotransposon	4221455	4227718	?	ID=LTRRT_58;Parent=repeat_region_58;Name=2:4221455..4227718;Classification=LTR/unknown;Sequence_ontology=SO:0000186;ltr_identity=0.9951;Method=structural;motif=TGCA;tsd=CAACT	896
Evolinc_SR_gID_024566	2	repeat_region	4230738	4236517	+	ID=repeat_region_59;Name=2:4230743..4236512;Classification=LTR/Copia;Sequence_ontology=SO:0000657;ltr_identity=0.9739;Method=structural;motif=TGCA;tsd=GTTAC	830
Evolinc_SR_gID_024566	2	Copia_LTR_retrotransposon	4230743	4236512	+	ID=LTRRT_59;Parent=repeat_region_59;Name=2:4230743..4236512;Classification=LTR/Copia;Sequence_ontology=SO:0002264;ltr_identity=0.9739;Method=structural;motif=TGCA;tsd=GTTAC	830
Evolinc_SR_gID_024566	2	long_terminal_repeat	4235748	4236512	+	ID=rLTR_59;Parent=repeat_region_59;Name=2:4230743..4236512;Classification=LTR/Copia;Sequence_ontology=SO:0000286;ltr_identity=0.9739;Method=structural;motif=TGCA;tsd=GTTAC	764
Evolinc_SR_gID_024567	2	long_terminal_repeat	4236658	4238004	+	ID=lLTR_60;Parent=repeat_region_60;Name=2:4236658..4244396;Classification=LTR/Gypsy;Sequence_ontology=SO:0000286;ltr_identity=0.9941;Method=structural;motif=TGCA;tsd=GCTTT	224
Evolinc_SR_gID_024567	2	repeat_region	4236653	4244401	+	ID=repeat_region_60;Name=2:4236658..4244396;Classification=LTR/Gypsy;Sequence_ontology=SO:0000657;ltr_identity=0.9941;Method=structural;motif=TGCA;tsd=GCTTT	224
Evolinc_SR_gID_024567	2	Gypsy_LTR_retrotransposon	4236658	4244396	+	ID=LTRRT_60;Parent=repeat_region_60;Name=2:4236658..4244396;Classification=LTR/Gypsy;Sequence_ontology=SO:0002265;ltr_identity=0.9941;Method=structural;motif=TGCA;tsd=GCTTT	224
Evolinc_SR_gID_024592	2	helitron	4351535	4364459	-	ID=TE_struc_219;Name=TE_00000039;Classification=DNA/Helitron;Sequence_ontology=SO:0000544;Identity=NA;Method=structural	226
Evolinc_SR_gID_024597	2	helitron	4351535	4364459	-	ID=TE_struc_219;Name=TE_00000039;Classification=DNA/Helitron;Sequence_ontology=SO:0000544;Identity=NA;Method=structural	207
Evolinc_SR_gID_024598	2	helitron	4351535	4364459	-	ID=TE_struc_219;Name=TE_00000039;Classification=DNA/Helitron;Sequence_ontology=SO:0000544;Identity=NA;Method=structural	367
Evolinc_SR_gID_018727	2	helitron	4351535	4364459	-	ID=TE_struc_219;Name=TE_00000039;Classification=DNA/Helitron;Sequence_ontology=SO:0000544;Identity=NA;Method=structural	200
Evolinc_SR_gID_018808	2	helitron	4651024	4657029	-	ID=TE_struc_220;Name=TE_00000518;Classification=DNA/Helitron;Sequence_ontology=SO:0000544;Identity=NA;Method=structural	339
Evolinc_SR_gID_018826	2	repeat_region	4709685	4716016	+	ID=repeat_region_61;Name=2:4709690..4716011;Classification=LTR/Gypsy;Sequence_ontology=SO:0000657;ltr_identity=0.9492;Method=structural;motif=TGCA;tsd=CTTAA	728
Evolinc_SR_gID_018826	2	long_terminal_repeat	4709690	4710896	+	ID=lLTR_61;Parent=repeat_region_61;Name=2:4709690..4716011;Classification=LTR/Gypsy;Sequence_ontology=SO:0000286;ltr_identity=0.9492;Method=structural;motif=TGCA;tsd=CTTAA	606
Evolinc_SR_gID_018826	2	Gypsy_LTR_retrotransposon	4709690	4716011	+	ID=LTRRT_61;Parent=repeat_region_61;Name=2:4709690..4716011;Classification=LTR/Gypsy;Sequence_ontology=SO:0002265;ltr_identity=0.9492;Method=structural;motif=TGCA;tsd=CTTAA	728
Evolinc_SR_gID_024706	2	repeat_region	4709685	4716016	+	ID=repeat_region_61;Name=2:4709690..4716011;Classification=LTR/Gypsy;Sequence_ontology=SO:0000657;ltr_identity=0.9492;Method=structural;motif=TGCA;tsd=CTTAA	701
Evolinc_SR_gID_024706	2	Gypsy_LTR_retrotransposon	4709690	4716011	+	ID=LTRRT_61;Parent=repeat_region_61;Name=2:4709690..4716011;Classification=LTR/Gypsy;Sequence_ontology=SO:0002265;ltr_identity=0.9492;Method=structural;motif=TGCA;tsd=CTTAA	701
Evolinc_SR_gID_018829	2	repeat_region	4709685	4716016	+	ID=repeat_region_61;Name=2:4709690..4716011;Classification=LTR/Gypsy;Sequence_ontology=SO:0000657;ltr_identity=0.9492;Method=structural;motif=TGCA;tsd=CTTAA	553
Evolinc_SR_gID_018829	2	Gypsy_LTR_retrotransposon	4709690	4716011	+	ID=LTRRT_61;Parent=repeat_region_61;Name=2:4709690..4716011;Classification=LTR/Gypsy;Sequence_ontology=SO:0002265;ltr_identity=0.9492;Method=structural;motif=TGCA;tsd=CTTAA	553
Evolinc_SR_gID_018829	2	long_terminal_repeat	4714828	4716011	+	ID=rLTR_61;Parent=repeat_region_61;Name=2:4709690..4716011;Classification=LTR/Gypsy;Sequence_ontology=SO:0000286;ltr_identity=0.9492;Method=structural;motif=TGCA;tsd=CTTAA	553
Evolinc_SR_gID_024708	2	repeat_region	4709685	4716016	+	ID=repeat_region_61;Name=2:4709690..4716011;Classification=LTR/Gypsy;Sequence_ontology=SO:0000657;ltr_identity=0.9492;Method=structural;motif=TGCA;tsd=CTTAA	303
Evolinc_SR_gID_024708	2	Gypsy_LTR_retrotransposon	4709690	4716011	+	ID=LTRRT_61;Parent=repeat_region_61;Name=2:4709690..4716011;Classification=LTR/Gypsy;Sequence_ontology=SO:0002265;ltr_identity=0.9492;Method=structural;motif=TGCA;tsd=CTTAA	303
Evolinc_SR_gID_024708	2	long_terminal_repeat	4714828	4716011	+	ID=rLTR_61;Parent=repeat_region_61;Name=2:4709690..4716011;Classification=LTR/Gypsy;Sequence_ontology=SO:0000286;ltr_identity=0.9492;Method=structural;motif=TGCA;tsd=CTTAA	303
Evolinc_SR_gID_018850	2	helitron	4793015	4797338	+	ID=TE_struc_221;Name=TE_00000362;Classification=DNA/Helitron;Sequence_ontology=SO:0000544;Identity=NA;Method=structural	331
Evolinc_SR_gID_018851	2	helitron	4793015	4797338	+	ID=TE_struc_221;Name=TE_00000362;Classification=DNA/Helitron;Sequence_ontology=SO:0000544;Identity=NA;Method=structural	227
Evolinc_SR_gID_018853	2	long_terminal_repeat	4799641	4800022	?	ID=lLTR_62;Parent=repeat_region_62;Name=TE_00000482;Classification=LTR/unknown;Sequence_ontology=SO:0000286;ltr_identity=0.9640;Method=structural;motif=TGCA;tsd=TTTTC	381
Evolinc_SR_gID_018853	2	repeat_region	4799636	4802573	?	ID=repeat_region_62;Name=TE_00000482;Classification=LTR/unknown;Sequence_ontology=SO:0000657;ltr_identity=0.9640;Method=structural;motif=TGCA;tsd=TTTTC	504
Evolinc_SR_gID_018853	2	LTR_retrotransposon	4799641	4802568	?	ID=LTRRT_62;Parent=repeat_region_62;Name=TE_00000482;Classification=LTR/unknown;Sequence_ontology=SO:0000186;ltr_identity=0.9640;Method=structural;motif=TGCA;tsd=TTTTC	499
Evolinc_SR_gID_024739	2	long_terminal_repeat	4802208	4802568	?	ID=rLTR_62;Parent=repeat_region_62;Name=TE_00000482;Classification=LTR/unknown;Sequence_ontology=SO:0000286;ltr_identity=0.9640;Method=structural;motif=TGCA;tsd=TTTTC	359
Evolinc_SR_gID_024739	2	repeat_region	4799636	4802573	?	ID=repeat_region_62;Name=TE_00000482;Classification=LTR/unknown;Sequence_ontology=SO:0000657;ltr_identity=0.9640;Method=structural;motif=TGCA;tsd=TTTTC	603
Evolinc_SR_gID_024739	2	LTR_retrotransposon	4799641	4802568	?	ID=LTRRT_62;Parent=repeat_region_62;Name=TE_00000482;Classification=LTR/unknown;Sequence_ontology=SO:0000186;ltr_identity=0.9640;Method=structural;motif=TGCA;tsd=TTTTC	603
Evolinc_SR_gID_024744	2	CACTA_TIR_transposon	4829799	4832203	.	ID=TE_struc_278;Name=2:4829799..4832203;Classification=DNA/DTC;Sequence_ontology=SO:0002285;Identity=0.9;Method=structural;TSD=AAC_AAC_100.0;TIR=CACTACAAGA_ACTTGTAGTG	797
Evolinc_SR_gID_024745	2	CACTA_TIR_transposon	4829799	4832203	.	ID=TE_struc_278;Name=2:4829799..4832203;Classification=DNA/DTC;Sequence_ontology=SO:0002285;Identity=0.9;Method=structural;TSD=AAC_AAC_100.0;TIR=CACTACAAGA_ACTTGTAGTG	468
Evolinc_SR_gID_024823	2	repeat_region	5073842	5078423	+	ID=repeat_region_64;Name=TE_00000368;Classification=LTR/Copia;Sequence_ontology=SO:0000657;ltr_identity=0.9823;Method=structural;motif=TGCA;tsd=AATGA	322
Evolinc_SR_gID_024823	2	long_terminal_repeat	5073847	5074355	+	ID=lLTR_64;Parent=repeat_region_64;Name=TE_00000368;Classification=LTR/Copia;Sequence_ontology=SO:0000286;ltr_identity=0.9823;Method=structural;motif=TGCA;tsd=AATGA	295
Evolinc_SR_gID_024823	2	Copia_LTR_retrotransposon	5073847	5078418	+	ID=LTRRT_64;Parent=repeat_region_64;Name=TE_00000368;Classification=LTR/Copia;Sequence_ontology=SO:0002264;ltr_identity=0.9823;Method=structural;motif=TGCA;tsd=AATGA	322
Evolinc_SR_gID_024920	2	repeat_region	5394705	5399654	+	ID=repeat_region_65;Name=TE_00000254;Classification=LTR/Copia;Sequence_ontology=SO:0000657;ltr_identity=0.9659;Method=structural;motif=TGCA;tsd=AGTTG	746
Evolinc_SR_gID_024920	2	Copia_LTR_retrotransposon	5394710	5399649	+	ID=LTRRT_65;Parent=repeat_region_65;Name=TE_00000254;Classification=LTR/Copia;Sequence_ontology=SO:0002264;ltr_identity=0.9659;Method=structural;motif=TGCA;tsd=AGTTG	741
Evolinc_SR_gID_019040	2	CACTA_TIR_transposon	5440527	5444575	.	ID=TE_struc_280;Name=TE_00000395;Classification=DNA/DTC;Sequence_ontology=SO:0002285;Identity=1;Method=structural;TSD=TCT_TCT_100.0;TIR=CACTACAAGA_TCTTGTAGTG	267
Evolinc_SR_gID_024939	2	CACTA_TIR_transposon	5440527	5444575	.	ID=TE_struc_280;Name=TE_00000395;Classification=DNA/DTC;Sequence_ontology=SO:0002285;Identity=1;Method=structural;TSD=TCT_TCT_100.0;TIR=CACTACAAGA_TCTTGTAGTG	193
Evolinc_SR_gID_024948	2	PIF_Harbinger_TIR_transposon	5459205	5463171	.	ID=TE_struc_281;Name=2:5459205..5463171;Classification=DNA/DTH;Sequence_ontology=SO:0002284;Identity=0.9;Method=structural;TSD=TTA_TTA_100.0;TIR=GGTCTAGGGT_ACCCTAGGCC	389
Evolinc_SR_gID_024958	2	repeat_region	5491263	5496086	?	ID=repeat_region_66;Name=2:5491268..5496081;Classification=LTR/unknown;Sequence_ontology=SO:0000657;ltr_identity=0.9767;Method=structural;motif=TGCA;tsd=GCCGT	822
Evolinc_SR_gID_024958	2	long_terminal_repeat	5491268	5492425	?	ID=lLTR_66;Parent=repeat_region_66;Name=2:5491268..5496081;Classification=LTR/unknown;Sequence_ontology=SO:0000286;ltr_identity=0.9767;Method=structural;motif=TGCA;tsd=GCCGT	822
Evolinc_SR_gID_024958	2	LTR_retrotransposon	5491268	5496081	?	ID=LTRRT_66;Parent=repeat_region_66;Name=2:5491268..5496081;Classification=LTR/unknown;Sequence_ontology=SO:0000186;ltr_identity=0.9767;Method=structural;motif=TGCA;tsd=GCCGT	822
Evolinc_SR_gID_024959	2	repeat_region	5491263	5496086	?	ID=repeat_region_66;Name=2:5491268..5496081;Classification=LTR/unknown;Sequence_ontology=SO:0000657;ltr_identity=0.9767;Method=structural;motif=TGCA;tsd=GCCGT	729
Evolinc_SR_gID_024959	2	LTR_retrotransposon	5491268	5496081	?	ID=LTRRT_66;Parent=repeat_region_66;Name=2:5491268..5496081;Classification=LTR/unknown;Sequence_ontology=SO:0000186;ltr_identity=0.9767;Method=structural;motif=TGCA;tsd=GCCGT	729
Evolinc_SR_gID_024960	2	repeat_region	5491263	5496086	?	ID=repeat_region_66;Name=2:5491268..5496081;Classification=LTR/unknown;Sequence_ontology=SO:0000657;ltr_identity=0.9767;Method=structural;motif=TGCA;tsd=GCCGT	238
Evolinc_SR_gID_024960	2	LTR_retrotransposon	5491268	5496081	?	ID=LTRRT_66;Parent=repeat_region_66;Name=2:5491268..5496081;Classification=LTR/unknown;Sequence_ontology=SO:0000186;ltr_identity=0.9767;Method=structural;motif=TGCA;tsd=GCCGT	238
Evolinc_SR_gID_024960	2	long_terminal_repeat	5494900	5496081	?	ID=rLTR_66;Parent=repeat_region_66;Name=2:5491268..5496081;Classification=LTR/unknown;Sequence_ontology=SO:0000286;ltr_identity=0.9767;Method=structural;motif=TGCA;tsd=GCCGT	238
Evolinc_SR_gID_019144	2	helitron	5744680	5748493	+	ID=TE_struc_223;Name=TE_00000042;Classification=DNA/Helitron;Sequence_ontology=SO:0000544;Identity=NA;Method=structural	233
Evolinc_SR_gID_025041	2	helitron	5744680	5748493	+	ID=TE_struc_223;Name=TE_00000042;Classification=DNA/Helitron;Sequence_ontology=SO:0000544;Identity=NA;Method=structural	291
Evolinc_SR_gID_025067	2	Mutator_TIR_transposon	5822426	5823512	.	ID=TE_struc_284;Name=2:5822426..5823512;Classification=DNA/DTM;Sequence_ontology=SO:0002280;Identity=1;Method=structural;TSD=ATGGAATATA_ATGGAATATA_100.0;TIR=GGGAAAAATG_CATTTTTCCC	1086
Evolinc_SR_gID_025121	2	repeat_region	5984981	5996557	+	ID=repeat_region_68;Name=TE_00000481;Classification=LTR/Gypsy;Sequence_ontology=SO:0000657;ltr_identity=0.9545;Method=structural;motif=TGCA;tsd=CTAAA	275
Evolinc_SR_gID_025121	2	Gypsy_LTR_retrotransposon	5984986	5996552	+	ID=LTRRT_68;Parent=repeat_region_68;Name=TE_00000481;Classification=LTR/Gypsy;Sequence_ontology=SO:0002265;ltr_identity=0.9545;Method=structural;motif=TGCA;tsd=CTAAA	275
Evolinc_SR_gID_025122	2	repeat_region	5984981	5996557	+	ID=repeat_region_68;Name=TE_00000481;Classification=LTR/Gypsy;Sequence_ontology=SO:0000657;ltr_identity=0.9545;Method=structural;motif=TGCA;tsd=CTAAA	1915
Evolinc_SR_gID_025122	2	Gypsy_LTR_retrotransposon	5984986	5996552	+	ID=LTRRT_68;Parent=repeat_region_68;Name=TE_00000481;Classification=LTR/Gypsy;Sequence_ontology=SO:0002265;ltr_identity=0.9545;Method=structural;motif=TGCA;tsd=CTAAA	1915
Evolinc_SR_gID_019232	2	CACTA_TIR_transposon	6027027	6031165	.	ID=TE_struc_285;Name=TE_00000395;Classification=DNA/DTC;Sequence_ontology=SO:0002285;Identity=1;Method=structural;TSD=TAG_TAG_100.0;TIR=CACTACAAGA_TCTTGTAGTG	243
Evolinc_SR_gID_025136	2	CACTA_TIR_transposon	6027027	6031165	.	ID=TE_struc_285;Name=TE_00000395;Classification=DNA/DTC;Sequence_ontology=SO:0002285;Identity=1;Method=structural;TSD=TAG_TAG_100.0;TIR=CACTACAAGA_TCTTGTAGTG	319
Evolinc_SR_gID_019233	2	CACTA_TIR_transposon	6027027	6031165	.	ID=TE_struc_285;Name=TE_00000395;Classification=DNA/DTC;Sequence_ontology=SO:0002285;Identity=1;Method=structural;TSD=TAG_TAG_100.0;TIR=CACTACAAGA_TCTTGTAGTG	284
Evolinc_SR_gID_025274	2	long_terminal_repeat	6426913	6427295	-	ID=rLTR_70;Parent=repeat_region_70;Name=TE_00000206;Classification=LTR/Copia;Sequence_ontology=SO:0000286;ltr_identity=0.9922;Method=structural;motif=TACA;tsd=CGTAC	231
Evolinc_SR_gID_025274	2	repeat_region	6422225	6427300	-	ID=repeat_region_70;Name=TE_00000206;Classification=LTR/Copia;Sequence_ontology=SO:0000657;ltr_identity=0.9922;Method=structural;motif=TACA;tsd=CGTAC	236
Evolinc_SR_gID_025274	2	Copia_LTR_retrotransposon	6422230	6427295	-	ID=LTRRT_70;Parent=repeat_region_70;Name=TE_00000206;Classification=LTR/Copia;Sequence_ontology=SO:0002264;ltr_identity=0.9922;Method=structural;motif=TACA;tsd=CGTAC	231
Evolinc_SR_gID_019433	2	hAT_TIR_transposon	6579574	6583355	.	ID=TE_struc_286;Name=2:6579574..6583355;Classification=DNA/DTA;Sequence_ontology=SO:0002279;Identity=1;Method=structural;TSD=GTGGCATA_GTGGCATA_100.0;TIR=TAGGGGTGTC_GACACCCCTA	244
Evolinc_SR_gID_025357	2	helitron	6678452	6680828	-	ID=TE_struc_225;Name=TE_00000193;Classification=DNA/Helitron;Sequence_ontology=SO:0000544;Identity=NA;Method=structural	699
Evolinc_SR_gID_019566	2	helitron	6974938	6992942	+	ID=TE_struc_227;Name=TE_00000185;Classification=DNA/Helitron;Sequence_ontology=SO:0000544;Identity=NA;Method=structural	451
Evolinc_SR_gID_025455	2	helitron	6974938	6992942	+	ID=TE_struc_227;Name=TE_00000185;Classification=DNA/Helitron;Sequence_ontology=SO:0000544;Identity=NA;Method=structural	203
Evolinc_SR_gID_019567	2	helitron	6974938	6992942	+	ID=TE_struc_227;Name=TE_00000185;Classification=DNA/Helitron;Sequence_ontology=SO:0000544;Identity=NA;Method=structural	219
Evolinc_SR_gID_019569	2	helitron	6974938	6992942	+	ID=TE_struc_227;Name=TE_00000185;Classification=DNA/Helitron;Sequence_ontology=SO:0000544;Identity=NA;Method=structural	382
Evolinc_SR_gID_019603	2	helitron	7110586	7112927	+	ID=TE_struc_228;Name=TE_00000240;Classification=DNA/Helitron;Sequence_ontology=SO:0000544;Identity=NA;Method=structural	317
Evolinc_SR_gID_019610	2	Mutator_TIR_transposon	7131990	7133563	.	ID=TE_struc_287;Name=2:7131990..7133563;Classification=DNA/DTM;Sequence_ontology=SO:0002280;Identity=0.9;Method=structural;TSD=ATCACAG_ATCACAG_100.0;TIR=CTAATTTGCC_GGCAAAATAG	233
Evolinc_SR_gID_019621	2	helitron	7168231	7187550	-	ID=TE_struc_229;Name=TE_00000046;Classification=DNA/Helitron;Sequence_ontology=SO:0000544;Identity=NA;Method=structural	468
Evolinc_SR_gID_025518	2	helitron	7168231	7187550	-	ID=TE_struc_229;Name=TE_00000046;Classification=DNA/Helitron;Sequence_ontology=SO:0000544;Identity=NA;Method=structural	299
Evolinc_SR_gID_019624	2	helitron	7168231	7187550	-	ID=TE_struc_229;Name=TE_00000046;Classification=DNA/Helitron;Sequence_ontology=SO:0000544;Identity=NA;Method=structural	235
Evolinc_SR_gID_025519	2	helitron	7168231	7187550	-	ID=TE_struc_229;Name=TE_00000046;Classification=DNA/Helitron;Sequence_ontology=SO:0000544;Identity=NA;Method=structural	463
Evolinc_SR_gID_025520	2	helitron	7168231	7187550	-	ID=TE_struc_229;Name=TE_00000046;Classification=DNA/Helitron;Sequence_ontology=SO:0000544;Identity=NA;Method=structural	284
Evolinc_SR_gID_025627	2	helitron	7566550	7578336	-	ID=TE_struc_230;Name=TE_00000472;Classification=DNA/Helitron;Sequence_ontology=SO:0000544;Identity=NA;Method=structural	553
Evolinc_SR_gID_019747	2	helitron	7566550	7578336	-	ID=TE_struc_230;Name=TE_00000472;Classification=DNA/Helitron;Sequence_ontology=SO:0000544;Identity=NA;Method=structural	761
Evolinc_SR_gID_025630	2	helitron	7566550	7578336	-	ID=TE_struc_230;Name=TE_00000472;Classification=DNA/Helitron;Sequence_ontology=SO:0000544;Identity=NA;Method=structural	401
Evolinc_SR_gID_025645	2	helitron	7638747	7650980	+	ID=TE_struc_231;Name=TE_00000193;Classification=DNA/Helitron;Sequence_ontology=SO:0000544;Identity=NA;Method=structural	503
Evolinc_SR_gID_019761	2	helitron	7638747	7650980	+	ID=TE_struc_231;Name=TE_00000193;Classification=DNA/Helitron;Sequence_ontology=SO:0000544;Identity=NA;Method=structural	324
Evolinc_SR_gID_019762	2	helitron	7638747	7650980	+	ID=TE_struc_231;Name=TE_00000193;Classification=DNA/Helitron;Sequence_ontology=SO:0000544;Identity=NA;Method=structural	400
Evolinc_SR_gID_025649	2	helitron	7638747	7650980	+	ID=TE_struc_231;Name=TE_00000193;Classification=DNA/Helitron;Sequence_ontology=SO:0000544;Identity=NA;Method=structural	344
Evolinc_SR_gID_025737	2	helitron	7945774	7961561	+	ID=TE_struc_232;Name=TE_00000121;Classification=DNA/Helitron;Sequence_ontology=SO:0000544;Identity=NA;Method=structural	454
Evolinc_SR_gID_019850	2	helitron	7945774	7961561	+	ID=TE_struc_232;Name=TE_00000121;Classification=DNA/Helitron;Sequence_ontology=SO:0000544;Identity=NA;Method=structural	907
Evolinc_SR_gID_019851	2	helitron	7945774	7961561	+	ID=TE_struc_232;Name=TE_00000121;Classification=DNA/Helitron;Sequence_ontology=SO:0000544;Identity=NA;Method=structural	584
Evolinc_SR_gID_025740	2	helitron	7945774	7961561	+	ID=TE_struc_232;Name=TE_00000121;Classification=DNA/Helitron;Sequence_ontology=SO:0000544;Identity=NA;Method=structural	204
Evolinc_SR_gID_025741	2	helitron	7945774	7961561	+	ID=TE_struc_232;Name=TE_00000121;Classification=DNA/Helitron;Sequence_ontology=SO:0000544;Identity=NA;Method=structural	239
Evolinc_SR_gID_019852	2	helitron	7945774	7961561	+	ID=TE_struc_232;Name=TE_00000121;Classification=DNA/Helitron;Sequence_ontology=SO:0000544;Identity=NA;Method=structural	520
Evolinc_SR_gID_025743	2	helitron	7962350	7971115	-	ID=TE_struc_233;Name=2:7971115..7962350;Classification=DNA/Helitron;Sequence_ontology=SO:0000544;Identity=NA;Method=structural	1201
Evolinc_SR_gID_019855	2	helitron	7962350	7971115	-	ID=TE_struc_233;Name=2:7971115..7962350;Classification=DNA/Helitron;Sequence_ontology=SO:0000544;Identity=NA;Method=structural	881
Evolinc_SR_gID_025745	2	helitron	7962350	7971115	-	ID=TE_struc_233;Name=2:7971115..7962350;Classification=DNA/Helitron;Sequence_ontology=SO:0000544;Identity=NA;Method=structural	511
Evolinc_SR_gID_025768	2	hAT_TIR_transposon	8035417	8036838	.	ID=TE_struc_291;Name=TE_00000047;Classification=DNA/DTA;Sequence_ontology=SO:0002279;Identity=0.9;Method=structural;TSD=AACGTGAC_AACGTGAC_100.0;TIR=TAGAGTTGTC_GACACCTCTA	286
Evolinc_SR_gID_025769	2	hAT_TIR_transposon	8035417	8036838	.	ID=TE_struc_291;Name=TE_00000047;Classification=DNA/DTA;Sequence_ontology=SO:0002279;Identity=0.9;Method=structural;TSD=AACGTGAC_AACGTGAC_100.0;TIR=TAGAGTTGTC_GACACCTCTA	408
Evolinc_SR_gID_025877	2	helitron	8420557	8422939	+	ID=TE_struc_236;Name=TE_00000193;Classification=DNA/Helitron;Sequence_ontology=SO:0000544;Identity=NA;Method=structural	205
Evolinc_SR_gID_019985	2	helitron	8420557	8422939	+	ID=TE_struc_236;Name=TE_00000193;Classification=DNA/Helitron;Sequence_ontology=SO:0000544;Identity=NA;Method=structural	227
Evolinc_SR_gID_025888	2	Mutator_TIR_transposon	8458313	8461441	.	ID=TE_struc_294;Name=2:8458313..8461441;Classification=DNA/DTM;Sequence_ontology=SO:0002280;Identity=0.9;Method=structural;TSD=GTTGATT_GTTGATT_100.0;TIR=GGAATCCTCA_TGATGATTCC	234
Evolinc_SR_gID_020119	2	PIF_Harbinger_TIR_transposon	8899558	8901039	.	ID=TE_struc_298;Name=2:8899558..8901039;Classification=DNA/DTH;Sequence_ontology=SO:0002284;Identity=0.9;Method=structural;TSD=TTA_TTA_100.0;TIR=GAGCCCTTGA_TCAAGGTCTC	204
Evolinc_SR_gID_026039	2	helitron	9011834	9030674	+	ID=TE_struc_237;Name=TE_00000048;Classification=DNA/Helitron;Sequence_ontology=SO:0000544;Identity=NA;Method=structural	317
Evolinc_SR_gID_020159	2	helitron	9011834	9030674	+	ID=TE_struc_237;Name=TE_00000048;Classification=DNA/Helitron;Sequence_ontology=SO:0000544;Identity=NA;Method=structural	305
Evolinc_SR_gID_026042	2	helitron	9011834	9030674	+	ID=TE_struc_237;Name=TE_00000048;Classification=DNA/Helitron;Sequence_ontology=SO:0000544;Identity=NA;Method=structural	311
Evolinc_SR_gID_020179	2	helitron	9090613	9092121	+	ID=TE_struc_238;Name=TE_00000489;Classification=DNA/Helitron;Sequence_ontology=SO:0000544;Identity=NA;Method=structural	1327
Evolinc_SR_gID_026069	2	repeat_region	9121953	9125823	+	ID=repeat_region_74;Name=TE_00000173;Classification=LTR/Copia;Sequence_ontology=SO:0000657;ltr_identity=0.9981;Method=structural;motif=TGCA;tsd=TTTAC	266
Evolinc_SR_gID_026069	2	Copia_LTR_retrotransposon	9121958	9125818	+	ID=LTRRT_74;Parent=repeat_region_74;Name=TE_00000173;Classification=LTR/Copia;Sequence_ontology=SO:0002264;ltr_identity=0.9981;Method=structural;motif=TGCA;tsd=TTTAC	266
Evolinc_SR_gID_026069	2	long_terminal_repeat	9125297	9125818	+	ID=rLTR_74;Parent=repeat_region_74;Name=TE_00000173;Classification=LTR/Copia;Sequence_ontology=SO:0000286;ltr_identity=0.9981;Method=structural;motif=TGCA;tsd=TTTAC	235
Evolinc_SR_gID_020200	2	long_terminal_repeat	9194556	9195279	-	ID=rLTR_75;Parent=repeat_region_75;Name=2:9187492..9195279;Classification=LTR/Copia;Sequence_ontology=SO:0000286;ltr_identity=0.9931;Method=structural;motif=TGCA;tsd=GGTTT	474
Evolinc_SR_gID_020200	2	repeat_region	9187487	9195284	-	ID=repeat_region_75;Name=2:9187492..9195279;Classification=LTR/Copia;Sequence_ontology=SO:0000657;ltr_identity=0.9931;Method=structural;motif=TGCA;tsd=GGTTT	475
Evolinc_SR_gID_020200	2	Copia_LTR_retrotransposon	9187492	9195279	-	ID=LTRRT_75;Parent=repeat_region_75;Name=2:9187492..9195279;Classification=LTR/Copia;Sequence_ontology=SO:0002264;ltr_identity=0.9931;Method=structural;motif=TGCA;tsd=GGTTT	475
Evolinc_SR_gID_020315	2	helitron	9584608	9585354	+	ID=TE_struc_240;Name=TE_00000494;Classification=DNA/Helitron;Sequence_ontology=SO:0000544;Identity=NA;Method=structural	367
Evolinc_SR_gID_020326	2	hAT_TIR_transposon	9633548	9635121	.	ID=TE_struc_301;Name=2:9633548..9635121;Classification=DNA/DTA;Sequence_ontology=SO:0002279;Identity=1;Method=structural;TSD=GTAACAAC_GTAACAAC_100.0;TIR=TAGGGGTGTC_GACACCCCTA	224
Evolinc_SR_gID_026216	2	hAT_TIR_transposon	9633548	9635121	.	ID=TE_struc_301;Name=2:9633548..9635121;Classification=DNA/DTA;Sequence_ontology=SO:0002279;Identity=1;Method=structural;TSD=GTAACAAC_GTAACAAC_100.0;TIR=TAGGGGTGTC_GACACCCCTA	992
Evolinc_SR_gID_026289	2	helitron	9836492	9849685	-	ID=TE_struc_242;Name=TE_00000438;Classification=DNA/Helitron;Sequence_ontology=SO:0000544;Identity=NA;Method=structural	455
Evolinc_SR_gID_026290	2	helitron	9836492	9849685	-	ID=TE_struc_242;Name=TE_00000438;Classification=DNA/Helitron;Sequence_ontology=SO:0000544;Identity=NA;Method=structural	483
Evolinc_SR_gID_026314	2	helitron	9909546	9913930	-	ID=TE_struc_244;Name=TE_00000165;Classification=DNA/Helitron;Sequence_ontology=SO:0000544;Identity=NA;Method=structural	639
Evolinc_SR_gID_020423	2	helitron	9909546	9913930	-	ID=TE_struc_244;Name=TE_00000165;Classification=DNA/Helitron;Sequence_ontology=SO:0000544;Identity=NA;Method=structural	798
Evolinc_SR_gID_020424	2	helitron	9909546	9913930	-	ID=TE_struc_244;Name=TE_00000165;Classification=DNA/Helitron;Sequence_ontology=SO:0000544;Identity=NA;Method=structural	461
Evolinc_SR_gID_026423	2	helitron	10254987	10266695	-	ID=TE_struc_245;Name=TE_00000049;Classification=DNA/Helitron;Sequence_ontology=SO:0000544;Identity=NA;Method=structural	411
Evolinc_SR_gID_026424	2	helitron	10254987	10266695	-	ID=TE_struc_245;Name=TE_00000049;Classification=DNA/Helitron;Sequence_ontology=SO:0000544;Identity=NA;Method=structural	215
Evolinc_SR_gID_020520	2	helitron	10254987	10266695	-	ID=TE_struc_245;Name=TE_00000049;Classification=DNA/Helitron;Sequence_ontology=SO:0000544;Identity=NA;Method=structural	256
Evolinc_SR_gID_020521	2	helitron	10254987	10266695	-	ID=TE_struc_245;Name=TE_00000049;Classification=DNA/Helitron;Sequence_ontology=SO:0000544;Identity=NA;Method=structural	220
Evolinc_SR_gID_020595	2	helitron	10467278	10471216	-	ID=TE_struc_247;Name=TE_00000050;Classification=DNA/Helitron;Sequence_ontology=SO:0000544;Identity=NA;Method=structural	265
Evolinc_SR_gID_020596	2	helitron	10467278	10471216	-	ID=TE_struc_247;Name=TE_00000050;Classification=DNA/Helitron;Sequence_ontology=SO:0000544;Identity=NA;Method=structural	219
Evolinc_SR_gID_020685	2	Mutator_TIR_transposon	10773700	10778414	.	ID=TE_struc_303;Name=2:10773700..10778414;Classification=DNA/DTM;Sequence_ontology=SO:0002280;Identity=0.9;Method=structural;TSD=AAACCAA_AAACCAA_100.0;TIR=CTTACTTGCA_GGCAAGTAAG	501
Evolinc_SR_gID_020686	2	Mutator_TIR_transposon	10773700	10778414	.	ID=TE_struc_303;Name=2:10773700..10778414;Classification=DNA/DTM;Sequence_ontology=SO:0002280;Identity=0.9;Method=structural;TSD=AAACCAA_AAACCAA_100.0;TIR=CTTACTTGCA_GGCAAGTAAG	331
Evolinc_SR_gID_020780	2	Mutator_TIR_transposon	11168197	11169804	.	ID=TE_struc_305;Name=2:11168197..11169804;Classification=DNA/DTM;Sequence_ontology=SO:0002280;Identity=0.9;Method=structural;TSD=ATATCTC_ATATCTC_100.0;TIR=GTGAAGTCAA_TTGACTTCCC	324
Evolinc_SR_gID_026774	2	Tc1_Mariner_TIR_transposon	11385335	11389572	.	ID=TE_struc_306;Name=2:11385335..11389572;Classification=DNA/DTT;Sequence_ontology=SO:0002278;Identity=0.9;Method=structural;TSD=TA_TA_100.0;TIR=CTTTCTCTTT_AAAGAGGAAG	415
Evolinc_SR_gID_026775	2	Tc1_Mariner_TIR_transposon	11385335	11389572	.	ID=TE_struc_306;Name=2:11385335..11389572;Classification=DNA/DTT;Sequence_ontology=SO:0002278;Identity=0.9;Method=structural;TSD=TA_TA_100.0;TIR=CTTTCTCTTT_AAAGAGGAAG	221
Evolinc_SR_gID_020846	2	Tc1_Mariner_TIR_transposon	11385335	11389572	.	ID=TE_struc_306;Name=2:11385335..11389572;Classification=DNA/DTT;Sequence_ontology=SO:0002278;Identity=0.9;Method=structural;TSD=TA_TA_100.0;TIR=CTTTCTCTTT_AAAGAGGAAG	215
Evolinc_SR_gID_026820	2	helitron	11555403	11565582	-	ID=TE_struc_249;Name=TE_00000051;Classification=DNA/Helitron;Sequence_ontology=SO:0000544;Identity=NA;Method=structural	238
Evolinc_SR_gID_020891	2	helitron	11555403	11565582	-	ID=TE_struc_249;Name=TE_00000051;Classification=DNA/Helitron;Sequence_ontology=SO:0000544;Identity=NA;Method=structural	211
Evolinc_SR_gID_026822	2	helitron	11555403	11565582	-	ID=TE_struc_249;Name=TE_00000051;Classification=DNA/Helitron;Sequence_ontology=SO:0000544;Identity=NA;Method=structural	298
Evolinc_SR_gID_021004	2	CACTA_TIR_transposon	11957566	11960505	.	ID=TE_struc_307;Name=2:11957566..11960505;Classification=DNA/DTC;Sequence_ontology=SO:0002285;Identity=1;Method=structural;TSD=TGA_TGA_100.0;TIR=CACTAAAAAA_TTTTTTAGTG	200
Evolinc_SR_gID_021213	2	repeat_region	12539436	12541822	-	ID=repeat_region_76;Name=2:12539441..12541817;Classification=LTR/Copia;Sequence_ontology=SO:0000657;ltr_identity=1.0000;Method=structural;motif=TGCA;tsd=GTATT	299
Evolinc_SR_gID_021213	2	long_terminal_repeat	12539441	12539780	-	ID=lLTR_76;Parent=repeat_region_76;Name=2:12539441..12541817;Classification=LTR/Copia;Sequence_ontology=SO:0000286;ltr_identity=1.0000;Method=structural;motif=TGCA;tsd=GTATT	275
Evolinc_SR_gID_021213	2	Copia_LTR_retrotransposon	12539441	12541817	-	ID=LTRRT_76;Parent=repeat_region_76;Name=2:12539441..12541817;Classification=LTR/Copia;Sequence_ontology=SO:0002264;ltr_identity=1.0000;Method=structural;motif=TGCA;tsd=GTATT	299
Evolinc_SR_gID_021377	2	helitron	13113311	13128881	-	ID=TE_struc_251;Name=TE_00000122;Classification=DNA/Helitron;Sequence_ontology=SO:0000544;Identity=NA;Method=structural	475
Evolinc_SR_gID_021378	2	helitron	13113311	13128881	-	ID=TE_struc_251;Name=TE_00000122;Classification=DNA/Helitron;Sequence_ontology=SO:0000544;Identity=NA;Method=structural	707
Evolinc_SR_gID_027317	2	helitron	13113311	13128881	-	ID=TE_struc_251;Name=TE_00000122;Classification=DNA/Helitron;Sequence_ontology=SO:0000544;Identity=NA;Method=structural	429
Evolinc_SR_gID_027319	2	helitron	13113311	13128881	-	ID=TE_struc_251;Name=TE_00000122;Classification=DNA/Helitron;Sequence_ontology=SO:0000544;Identity=NA;Method=structural	435
Evolinc_SR_gID_027492	2	Tc1_Mariner_TIR_transposon	13840006	13841730	.	ID=TE_struc_312;Name=2:13840006..13841730;Classification=DNA/DTT;Sequence_ontology=SO:0002278;Identity=1;Method=structural;TSD=TA_TA_100.0;TIR=CTCCCTCTTT_AAAGAGGGAG	425
Evolinc_SR_gID_027639	2	Mutator_TIR_transposon	14430780	14435421	.	ID=TE_struc_313;Name=2:14430780..14435421;Classification=DNA/DTM;Sequence_ontology=SO:0002280;Identity=0.9;Method=structural;TSD=TTCAGGT_TTCAGGT_100.0;TIR=GGCAAACACA_GGTGTTTGCC	1572
Evolinc_SR_gID_027722	2	CACTA_TIR_transposon	14753235	14758082	.	ID=TE_struc_314;Name=2:14753235..14758082;Classification=DNA/DTC;Sequence_ontology=SO:0002285;Identity=0.9;Method=structural;TSD=TTT_TTT_100.0;TIR=CACTACTATA_TATTGTAGTG	258
Evolinc_SR_gID_022013	2	Mutator_TIR_transposon	15595121	15597183	.	ID=TE_struc_317;Name=2:15595121..15597183;Classification=DNA/DTM;Sequence_ontology=SO:0002280;Identity=1;Method=structural;TSD=AATTAACAAA_AATTAACAAA_100.0;TIR=GGGAAAAATG_CATTTTTCCC	1038
Evolinc_SR_gID_022013	2	Mutator_TIR_transposon	15595332	15596972	.	ID=TE_struc_318;Name=TE_00000417;Classification=DNA/DTM;Sequence_ontology=SO:0002280;Identity=1;Method=structural;TSD=TTTGCAAA_TTTGCAAA_100.0;TIR=CGACACAGTT_AACTGTGTCG	1038
Evolinc_SR_gID_027970	2	helitron	15650220	15669927	+	ID=TE_struc_253;Name=2:15650220..15669927;Classification=DNA/Helitron;Sequence_ontology=SO:0000544;Identity=NA;Method=structural	244
Evolinc_SR_gID_022032	2	helitron	15650220	15669927	+	ID=TE_struc_253;Name=2:15650220..15669927;Classification=DNA/Helitron;Sequence_ontology=SO:0000544;Identity=NA;Method=structural	252
Evolinc_SR_gID_022151	2	Mutator_TIR_transposon	15993060	15996150	.	ID=TE_struc_320;Name=2:15993060..15996150;Classification=DNA/DTM;Sequence_ontology=SO:0002280;Identity=0.9;Method=structural;TSD=CAAAGAA_CAAAGAA_100.0;TIR=GAAGAAGACA_TATCTTCTTC	299
Evolinc_SR_gID_028500	2	Mutator_TIR_transposon	17455492	17459607	.	ID=TE_struc_325;Name=2:17455492..17459607;Classification=DNA/DTM;Sequence_ontology=SO:0002280;Identity=0.9;Method=structural;TSD=TATCTTA_TATGTTA_85.71;TIR=GACATAAGAG_CTCTTTTGTC	416
Evolinc_SR_gID_022651	2	helitron	17748263	17752950	-	ID=TE_struc_254;Name=2:17752950..17748263;Classification=DNA/Helitron;Sequence_ontology=SO:0000544;Identity=NA;Method=structural	384
Evolinc_SR_gID_028971	2	helitron	19195411	19201227	-	ID=TE_struc_256;Name=TE_00000215;Classification=DNA/Helitron;Sequence_ontology=SO:0000544;Identity=NA;Method=structural	1072
Evolinc_SR_gID_028972	2	helitron	19195411	19201227	-	ID=TE_struc_256;Name=TE_00000215;Classification=DNA/Helitron;Sequence_ontology=SO:0000544;Identity=NA;Method=structural	765
Evolinc_SR_gID_028973	2	helitron	19195411	19201227	-	ID=TE_struc_256;Name=TE_00000215;Classification=DNA/Helitron;Sequence_ontology=SO:0000544;Identity=NA;Method=structural	223
Evolinc_SR_gID_023076	2	CACTA_TIR_transposon	19223920	19227590	.	ID=TE_struc_329;Name=TE_00000203;Classification=DNA/DTC;Sequence_ontology=SO:0002285;Identity=0.9;Method=structural;TSD=TA_TA_100.0;TIR=CACTACAAAA_TTTTGTACTG	411
Evolinc_SR_gID_035862	3	Tc1_Mariner_TIR_transposon	332990	336321	.	ID=TE_struc_408;Name=3:332990..336321;Classification=DNA/DTT;Sequence_ontology=SO:0002278;Identity=0.9;Method=structural;TSD=TA_TA_100.0;TIR=AGAGAGAAAG_CTTTCTCGCT	277
Evolinc_SR_gID_029172	3	Tc1_Mariner_TIR_transposon	332990	336321	.	ID=TE_struc_408;Name=3:332990..336321;Classification=DNA/DTT;Sequence_ontology=SO:0002278;Identity=0.9;Method=structural;TSD=TA_TA_100.0;TIR=AGAGAGAAAG_CTTTCTCGCT	596
Evolinc_SR_gID_029325	3	Mutator_TIR_transposon	990705	993073	.	ID=TE_struc_414;Name=3:990705..993073;Classification=DNA/DTM;Sequence_ontology=SO:0002280;Identity=0.9;Method=structural;TSD=TTATATGT_TTATATGT_100.0;TIR=GCATTTTCAT_ATGGAAATGC	405
Evolinc_SR_gID_036056	3	Mutator_TIR_transposon	1166486	1167445	.	ID=TE_struc_415;Name=3:1166486..1167445;Classification=DNA/DTM;Sequence_ontology=SO:0002280;Identity=0.9;Method=structural;TSD=ACTTTCA_ACTTTCA_100.0;TIR=GAACTGAAGA_TCTTCATTTC	200
Evolinc_SR_gID_029368	3	Mutator_TIR_transposon	1166486	1167445	.	ID=TE_struc_415;Name=3:1166486..1167445;Classification=DNA/DTM;Sequence_ontology=SO:0002280;Identity=0.9;Method=structural;TSD=ACTTTCA_ACTTTCA_100.0;TIR=GAACTGAAGA_TCTTCATTTC	261
Evolinc_SR_gID_029374	3	CACTA_TIR_transposon	1189732	1193350	.	ID=TE_struc_416;Name=3:1189732..1193350;Classification=DNA/DTC;Sequence_ontology=SO:0002285;Identity=0.9;Method=structural;TSD=AA_AA_100.0;TIR=CACTACCAAA_TTTGGTTGTG	273
Evolinc_SR_gID_029378	3	PIF_Harbinger_TIR_transposon	1211472	1215437	.	ID=TE_struc_417;Name=3:1211472..1215437;Classification=DNA/DTH;Sequence_ontology=SO:0002284;Identity=0.9;Method=structural;TSD=TTA_TTA_100.0;TIR=GGGCATAATT_AATTATGACC	319
Evolinc_SR_gID_029379	3	PIF_Harbinger_TIR_transposon	1211472	1215437	.	ID=TE_struc_417;Name=3:1211472..1215437;Classification=DNA/DTH;Sequence_ontology=SO:0002284;Identity=0.9;Method=structural;TSD=TTA_TTA_100.0;TIR=GGGCATAATT_AATTATGACC	237
Evolinc_SR_gID_036067	3	PIF_Harbinger_TIR_transposon	1211472	1215437	.	ID=TE_struc_417;Name=3:1211472..1215437;Classification=DNA/DTH;Sequence_ontology=SO:0002284;Identity=0.9;Method=structural;TSD=TTA_TTA_100.0;TIR=GGGCATAATT_AATTATGACC	471
Evolinc_SR_gID_029380	3	PIF_Harbinger_TIR_transposon	1211472	1215437	.	ID=TE_struc_417;Name=3:1211472..1215437;Classification=DNA/DTH;Sequence_ontology=SO:0002284;Identity=0.9;Method=structural;TSD=TTA_TTA_100.0;TIR=GGGCATAATT_AATTATGACC	207
Evolinc_SR_gID_029892	3	hAT_TIR_transposon	3478252	3479263	.	ID=TE_struc_418;Name=3:3478252..3479263;Classification=DNA/DTA;Sequence_ontology=SO:0002279;Identity=1;Method=structural;TSD=CATATAGT_CATATAGT_100.0;TIR=TAGTGATGTT_AACATCACTA	481
Evolinc_SR_gID_029906	3	Mutator_TIR_transposon	3538333	3538845	.	ID=TE_struc_420;Name=3:3538333..3538845;Classification=MITE/DTM;Sequence_ontology=SO:0002280;Identity=0.9;Method=structural;TSD=ATTTCGAAAT_ATTTCGAAAT_100.0;TIR=CCCTAATTCT_AAAATTAGGG	512
Evolinc_SR_gID_029906	3	Mutator_TIR_transposon	3538065	3539113	.	ID=TE_struc_419;Name=3:3538065..3539113;Classification=DNA/DTM;Sequence_ontology=SO:0002280;Identity=1;Method=structural;TSD=ATTTTTATTT_ATTTTTATTT_100.0;TIR=GGGAAAAATG_CATTTTTCCC	906
Evolinc_LR_gID_000154	3	helitron	5608181	5624123	+	ID=TE_struc_335;Name=TE_00000060;Classification=DNA/Helitron;Sequence_ontology=SO:0000544;Identity=NA;Method=structural	632
Evolinc_SR_gID_037139	3	helitron	5608181	5624123	+	ID=TE_struc_335;Name=TE_00000060;Classification=DNA/Helitron;Sequence_ontology=SO:0000544;Identity=NA;Method=structural	292
Evolinc_SR_gID_030457	3	helitron	5608181	5624123	+	ID=TE_struc_335;Name=TE_00000060;Classification=DNA/Helitron;Sequence_ontology=SO:0000544;Identity=NA;Method=structural	277
Evolinc_SR_gID_030458	3	helitron	5608181	5624123	+	ID=TE_struc_335;Name=TE_00000060;Classification=DNA/Helitron;Sequence_ontology=SO:0000544;Identity=NA;Method=structural	964
Evolinc_SR_gID_030459	3	helitron	5608181	5624123	+	ID=TE_struc_335;Name=TE_00000060;Classification=DNA/Helitron;Sequence_ontology=SO:0000544;Identity=NA;Method=structural	302
Evolinc_SR_gID_030460	3	helitron	5608181	5624123	+	ID=TE_struc_335;Name=TE_00000060;Classification=DNA/Helitron;Sequence_ontology=SO:0000544;Identity=NA;Method=structural	464
Evolinc_SR_gID_030461	3	helitron	5608181	5624123	+	ID=TE_struc_335;Name=TE_00000060;Classification=DNA/Helitron;Sequence_ontology=SO:0000544;Identity=NA;Method=structural	212
Evolinc_SR_gID_030462	3	helitron	5608181	5624123	+	ID=TE_struc_335;Name=TE_00000060;Classification=DNA/Helitron;Sequence_ontology=SO:0000544;Identity=NA;Method=structural	586
Evolinc_SR_gID_030463	3	helitron	5608181	5624123	+	ID=TE_struc_335;Name=TE_00000060;Classification=DNA/Helitron;Sequence_ontology=SO:0000544;Identity=NA;Method=structural	464
Evolinc_SR_gID_030549	3	helitron	5921320	5931910	-	ID=TE_struc_338;Name=3:5931910..5921320;Classification=DNA/Helitron;Sequence_ontology=SO:0000544;Identity=NA;Method=structural	223
Evolinc_SR_gID_030551	3	helitron	5921320	5931910	-	ID=TE_struc_338;Name=3:5931910..5921320;Classification=DNA/Helitron;Sequence_ontology=SO:0000544;Identity=NA;Method=structural	627
Evolinc_SR_gID_037236	3	CACTA_TIR_transposon	5993686	5997289	.	ID=TE_struc_424;Name=TE_00000268;Classification=DNA/DTC;Sequence_ontology=SO:0002285;Identity=0.9;Method=structural;TSD=CA_CA_100.0;TIR=CACTACAACA_TGTTGTATTG	205
Evolinc_SR_gID_030566	3	CACTA_TIR_transposon	5993686	5997289	.	ID=TE_struc_424;Name=TE_00000268;Classification=DNA/DTC;Sequence_ontology=SO:0002285;Identity=0.9;Method=structural;TSD=CA_CA_100.0;TIR=CACTACAACA_TGTTGTATTG	845
Evolinc_SR_gID_030567	3	CACTA_TIR_transposon	5993686	5997289	.	ID=TE_struc_424;Name=TE_00000268;Classification=DNA/DTC;Sequence_ontology=SO:0002285;Identity=0.9;Method=structural;TSD=CA_CA_100.0;TIR=CACTACAACA_TGTTGTATTG	908
Evolinc_SR_gID_030884	3	Mutator_TIR_transposon	7284089	7289096	.	ID=TE_struc_425;Name=3:7284089..7289096;Classification=DNA/DTM;Sequence_ontology=SO:0002280;Identity=0.9;Method=structural;TSD=AAACTTT_AAACTTT_100.0;TIR=GAGTTCTAAA_TTTAGTACTC	542
Evolinc_SR_gID_030886	3	Mutator_TIR_transposon	7284089	7289096	.	ID=TE_struc_425;Name=3:7284089..7289096;Classification=DNA/DTM;Sequence_ontology=SO:0002280;Identity=0.9;Method=structural;TSD=AAACTTT_AAACTTT_100.0;TIR=GAGTTCTAAA_TTTAGTACTC	260
Evolinc_SR_gID_037575	3	Mutator_TIR_transposon	7284089	7289096	.	ID=TE_struc_425;Name=3:7284089..7289096;Classification=DNA/DTM;Sequence_ontology=SO:0002280;Identity=0.9;Method=structural;TSD=AAACTTT_AAACTTT_100.0;TIR=GAGTTCTAAA_TTTAGTACTC	278
Evolinc_SR_gID_037585	3	helitron	7303703	7319269	+	ID=TE_struc_341;Name=TE_00000062;Classification=DNA/Helitron;Sequence_ontology=SO:0000544;Identity=NA;Method=structural	365
Evolinc_SR_gID_030894	3	helitron	7303703	7319269	+	ID=TE_struc_341;Name=TE_00000062;Classification=DNA/Helitron;Sequence_ontology=SO:0000544;Identity=NA;Method=structural	386
Evolinc_SR_gID_037588	3	helitron	7303703	7319269	+	ID=TE_struc_341;Name=TE_00000062;Classification=DNA/Helitron;Sequence_ontology=SO:0000544;Identity=NA;Method=structural	263
Evolinc_SR_gID_031086	3	helitron	7980084	7980632	-	ID=TE_struc_344;Name=TE_00000132;Classification=DNA/Helitron;Sequence_ontology=SO:0000544;Identity=NA;Method=structural	337
Evolinc_SR_gID_031169	3	helitron	8170164	8189247	+	ID=TE_struc_345;Name=TE_00000063;Classification=DNA/Helitron;Sequence_ontology=SO:0000544;Identity=NA;Method=structural	316
Evolinc_SR_gID_037849	3	helitron	8170164	8189247	+	ID=TE_struc_345;Name=TE_00000063;Classification=DNA/Helitron;Sequence_ontology=SO:0000544;Identity=NA;Method=structural	415
Evolinc_SR_gID_037850	3	helitron	8170164	8189247	+	ID=TE_struc_345;Name=TE_00000063;Classification=DNA/Helitron;Sequence_ontology=SO:0000544;Identity=NA;Method=structural	648
Evolinc_SR_gID_031171	3	helitron	8170164	8189247	+	ID=TE_struc_345;Name=TE_00000063;Classification=DNA/Helitron;Sequence_ontology=SO:0000544;Identity=NA;Method=structural	246
Evolinc_SR_gID_031172	3	helitron	8170164	8189247	+	ID=TE_struc_345;Name=TE_00000063;Classification=DNA/Helitron;Sequence_ontology=SO:0000544;Identity=NA;Method=structural	239
Evolinc_SR_gID_031173	3	helitron	8170164	8189247	+	ID=TE_struc_345;Name=TE_00000063;Classification=DNA/Helitron;Sequence_ontology=SO:0000544;Identity=NA;Method=structural	274
Evolinc_SR_gID_031174	3	helitron	8170164	8189247	+	ID=TE_struc_345;Name=TE_00000063;Classification=DNA/Helitron;Sequence_ontology=SO:0000544;Identity=NA;Method=structural	224
Evolinc_SR_gID_031176	3	helitron	8170164	8189247	+	ID=TE_struc_345;Name=TE_00000063;Classification=DNA/Helitron;Sequence_ontology=SO:0000544;Identity=NA;Method=structural	477
Evolinc_SR_gID_037853	3	helitron	8170164	8189247	+	ID=TE_struc_345;Name=TE_00000063;Classification=DNA/Helitron;Sequence_ontology=SO:0000544;Identity=NA;Method=structural	680
Evolinc_LR_gID_000162	3	CACTA_TIR_transposon	8407537	8409403	.	ID=TE_struc_428;Name=TE_00000253;Classification=DNA/DTC;Sequence_ontology=SO:0002285;Identity=1;Method=structural;TSD=GTA_GTA_100.0;TIR=CACTACAAGA_TCTTGTAGTG	276
Evolinc_SR_gID_031272	3	CACTA_TIR_transposon	8407537	8409403	.	ID=TE_struc_428;Name=TE_00000253;Classification=DNA/DTC;Sequence_ontology=SO:0002285;Identity=1;Method=structural;TSD=GTA_GTA_100.0;TIR=CACTACAAGA_TCTTGTAGTG	283
Evolinc_SR_gID_037979	3	repeat_region	8537346	8543564	+	ID=repeat_region_78;Name=TE_00000308;Classification=LTR/Gypsy;Sequence_ontology=SO:0000657;ltr_identity=0.9696;Method=structural;motif=TGCA;tsd=TATAT	603
Evolinc_SR_gID_037979	3	long_terminal_repeat	8537353	8538176	+	ID=lLTR_78;Parent=repeat_region_78;Name=TE_00000308;Classification=LTR/Gypsy;Sequence_ontology=SO:0000286;ltr_identity=0.9696;Method=structural;motif=TGCA;tsd=TATAT	352
Evolinc_SR_gID_037979	3	Gypsy_LTR_retrotransposon	8537353	8543559	+	ID=LTRRT_78;Parent=repeat_region_78;Name=TE_00000308;Classification=LTR/Gypsy;Sequence_ontology=SO:0002265;ltr_identity=0.9696;Method=structural;motif=TGCA;tsd=TATAT	603
Evolinc_SR_gID_037980	3	repeat_region	8537346	8543564	+	ID=repeat_region_78;Name=TE_00000308;Classification=LTR/Gypsy;Sequence_ontology=SO:0000657;ltr_identity=0.9696;Method=structural;motif=TGCA;tsd=TATAT	341
Evolinc_SR_gID_037980	3	Gypsy_LTR_retrotransposon	8537353	8543559	+	ID=LTRRT_78;Parent=repeat_region_78;Name=TE_00000308;Classification=LTR/Gypsy;Sequence_ontology=SO:0002265;ltr_identity=0.9696;Method=structural;motif=TGCA;tsd=TATAT	341
Evolinc_SR_gID_037980	3	long_terminal_repeat	8542736	8543559	+	ID=rLTR_78;Parent=repeat_region_78;Name=TE_00000308;Classification=LTR/Gypsy;Sequence_ontology=SO:0000286;ltr_identity=0.9696;Method=structural;motif=TGCA;tsd=TATAT	341
Evolinc_SR_gID_031327	3	helitron	8596105	8614036	-	ID=TE_struc_346;Name=TE_00000064;Classification=DNA/Helitron;Sequence_ontology=SO:0000544;Identity=NA;Method=structural	2390
Evolinc_SR_gID_031328	3	helitron	8596105	8614036	-	ID=TE_struc_346;Name=TE_00000064;Classification=DNA/Helitron;Sequence_ontology=SO:0000544;Identity=NA;Method=structural	381
Evolinc_SR_gID_031329	3	helitron	8596105	8614036	-	ID=TE_struc_346;Name=TE_00000064;Classification=DNA/Helitron;Sequence_ontology=SO:0000544;Identity=NA;Method=structural	204
Evolinc_SR_gID_031330	3	helitron	8596105	8614036	-	ID=TE_struc_346;Name=TE_00000064;Classification=DNA/Helitron;Sequence_ontology=SO:0000544;Identity=NA;Method=structural	281
Evolinc_SR_gID_031331	3	helitron	8596105	8614036	-	ID=TE_struc_346;Name=TE_00000064;Classification=DNA/Helitron;Sequence_ontology=SO:0000544;Identity=NA;Method=structural	321
Evolinc_SR_gID_038001	3	helitron	8596105	8614036	-	ID=TE_struc_346;Name=TE_00000064;Classification=DNA/Helitron;Sequence_ontology=SO:0000544;Identity=NA;Method=structural	227
Evolinc_SR_gID_038003	3	helitron	8596105	8614036	-	ID=TE_struc_346;Name=TE_00000064;Classification=DNA/Helitron;Sequence_ontology=SO:0000544;Identity=NA;Method=structural	246
Evolinc_SR_gID_031333	3	helitron	8596105	8614036	-	ID=TE_struc_346;Name=TE_00000064;Classification=DNA/Helitron;Sequence_ontology=SO:0000544;Identity=NA;Method=structural	266
Evolinc_SR_gID_038005	3	helitron	8596105	8614036	-	ID=TE_struc_346;Name=TE_00000064;Classification=DNA/Helitron;Sequence_ontology=SO:0000544;Identity=NA;Method=structural	263
Evolinc_SR_gID_031360	3	hAT_TIR_transposon	8752191	8752968	.	ID=TE_struc_430;Name=3:8752191..8752968;Classification=DNA/DTA;Sequence_ontology=SO:0002279;Identity=1;Method=structural;TSD=TATCTAAT_TATCTAAT_100.0;TIR=TAGAGCTGTC_GACAGCTCTA	777
Evolinc_SR_gID_031372	3	helitron	8771081	8772885	+	ID=TE_struc_347;Name=TE_00000462;Classification=DNA/Helitron;Sequence_ontology=SO:0000544;Identity=NA;Method=structural	286
Evolinc_SR_gID_031378	3	CACTA_TIR_transposon	8799945	8800629	.	ID=TE_struc_431;Name=TE_00000457;Classification=DNA/DTC;Sequence_ontology=SO:0002285;Identity=0.9;Method=structural;TSD=AA_AA_100.0;TIR=CACTAAAAGA_TCTTTTGGTG	405
Evolinc_SR_gID_031395	3	helitron	8865594	8875674	+	ID=TE_struc_348;Name=TE_00000065;Classification=DNA/Helitron;Sequence_ontology=SO:0000544;Identity=NA;Method=structural	297
Evolinc_SR_gID_031397	3	helitron	8865594	8875674	+	ID=TE_struc_348;Name=TE_00000065;Classification=DNA/Helitron;Sequence_ontology=SO:0000544;Identity=NA;Method=structural	579
Evolinc_SR_gID_038069	3	helitron	8865594	8875674	+	ID=TE_struc_348;Name=TE_00000065;Classification=DNA/Helitron;Sequence_ontology=SO:0000544;Identity=NA;Method=structural	230
Evolinc_SR_gID_038071	3	helitron	8878701	8884064	+	ID=TE_struc_349;Name=TE_00000066;Classification=DNA/Helitron;Sequence_ontology=SO:0000544;Identity=NA;Method=structural	564
Evolinc_LR_gID_000125	3	helitron	9662966	9672736	-	ID=TE_struc_351;Name=TE_00000036;Classification=DNA/Helitron;Sequence_ontology=SO:0000544;Identity=NA;Method=structural	1089
Evolinc_LR_gID_000125	3	helitron	9662966	9672736	-	ID=TE_struc_351;Name=TE_00000036;Classification=DNA/Helitron;Sequence_ontology=SO:0000544;Identity=NA;Method=structural	1051
Evolinc_SR_gID_031671	3	helitron	9766358	9783669	-	ID=TE_struc_352;Name=TE_00000067;Classification=DNA/Helitron;Sequence_ontology=SO:0000544;Identity=NA;Method=structural	2130
Evolinc_SR_gID_031673	3	Mutator_TIR_transposon	9771350	9776326	.	ID=TE_struc_432;Name=3:9771350..9776326;Classification=DNA/DTM;Sequence_ontology=SO:0002280;Identity=0.9;Method=structural;TSD=ATTGGTT_ATTGGTT_100.0;TIR=GAGAAACTCG_CAAGTTTCTC	236
Evolinc_SR_gID_031673	3	helitron	9766358	9783669	-	ID=TE_struc_352;Name=TE_00000067;Classification=DNA/Helitron;Sequence_ontology=SO:0000544;Identity=NA;Method=structural	236
Evolinc_SR_gID_038325	3	Mutator_TIR_transposon	9771350	9776326	.	ID=TE_struc_432;Name=3:9771350..9776326;Classification=DNA/DTM;Sequence_ontology=SO:0002280;Identity=0.9;Method=structural;TSD=ATTGGTT_ATTGGTT_100.0;TIR=GAGAAACTCG_CAAGTTTCTC	343
Evolinc_SR_gID_038325	3	helitron	9766358	9783669	-	ID=TE_struc_352;Name=TE_00000067;Classification=DNA/Helitron;Sequence_ontology=SO:0000544;Identity=NA;Method=structural	343
Evolinc_SR_gID_038326	3	Mutator_TIR_transposon	9771350	9776326	.	ID=TE_struc_432;Name=3:9771350..9776326;Classification=DNA/DTM;Sequence_ontology=SO:0002280;Identity=0.9;Method=structural;TSD=ATTGGTT_ATTGGTT_100.0;TIR=GAGAAACTCG_CAAGTTTCTC	363
Evolinc_SR_gID_038326	3	helitron	9766358	9783669	-	ID=TE_struc_352;Name=TE_00000067;Classification=DNA/Helitron;Sequence_ontology=SO:0000544;Identity=NA;Method=structural	363
Evolinc_SR_gID_031674	3	Mutator_TIR_transposon	9771350	9776326	.	ID=TE_struc_432;Name=3:9771350..9776326;Classification=DNA/DTM;Sequence_ontology=SO:0002280;Identity=0.9;Method=structural;TSD=ATTGGTT_ATTGGTT_100.0;TIR=GAGAAACTCG_CAAGTTTCTC	201
Evolinc_SR_gID_031674	3	helitron	9766358	9783669	-	ID=TE_struc_352;Name=TE_00000067;Classification=DNA/Helitron;Sequence_ontology=SO:0000544;Identity=NA;Method=structural	201
Evolinc_SR_gID_031675	3	helitron	9766358	9783669	-	ID=TE_struc_352;Name=TE_00000067;Classification=DNA/Helitron;Sequence_ontology=SO:0000544;Identity=NA;Method=structural	424
Evolinc_SR_gID_031676	3	helitron	9766358	9783669	-	ID=TE_struc_352;Name=TE_00000067;Classification=DNA/Helitron;Sequence_ontology=SO:0000544;Identity=NA;Method=structural	356
Evolinc_SR_gID_031711	3	helitron	9887073	9890974	+	ID=TE_struc_353;Name=TE_00000068;Classification=DNA/Helitron;Sequence_ontology=SO:0000544;Identity=NA;Method=structural	308
Evolinc_SR_gID_031757	3	CACTA_TIR_transposon	10038731	10042994	.	ID=TE_struc_435;Name=3:10038731..10042994;Classification=DNA/DTC;Sequence_ontology=SO:0002285;Identity=0.9;Method=structural;TSD=AC_AC_100.0;TIR=CACTGATCAA_GTGATCAGTG	330
Evolinc_SR_gID_031833	3	helitron	10311918	10321440	+	ID=TE_struc_355;Name=TE_00000121;Classification=DNA/Helitron;Sequence_ontology=SO:0000544;Identity=NA;Method=structural	672
Evolinc_SR_gID_038521	3	helitron	10509521	10511753	+	ID=TE_struc_358;Name=TE_00000193;Classification=DNA/Helitron;Sequence_ontology=SO:0000544;Identity=NA;Method=structural	310
Evolinc_SR_gID_038522	3	helitron	10509521	10511753	+	ID=TE_struc_358;Name=TE_00000193;Classification=DNA/Helitron;Sequence_ontology=SO:0000544;Identity=NA;Method=structural	1018
Evolinc_SR_gID_031943	3	helitron	10681393	10681951	-	ID=TE_struc_359;Name=TE_00000503;Classification=DNA/Helitron;Sequence_ontology=SO:0000544;Identity=NA;Method=structural	524
Evolinc_SR_gID_038579	3	helitron	10708626	10709178	+	ID=TE_struc_360;Name=TE_00000132;Classification=DNA/Helitron;Sequence_ontology=SO:0000544;Identity=NA;Method=structural	401
Evolinc_SR_gID_031980	3	helitron	10791114	10796081	-	ID=TE_struc_361;Name=TE_00000179;Classification=DNA/Helitron;Sequence_ontology=SO:0000544;Identity=NA;Method=structural	727
Evolinc_SR_gID_031997	3	helitron	10835866	10843357	+	ID=TE_struc_362;Name=TE_00000210;Classification=DNA/Helitron;Sequence_ontology=SO:0000544;Identity=NA;Method=structural	309
Evolinc_SR_gID_038626	3	helitron	10835866	10843357	+	ID=TE_struc_362;Name=TE_00000210;Classification=DNA/Helitron;Sequence_ontology=SO:0000544;Identity=NA;Method=structural	844
Evolinc_SR_gID_031999	3	helitron	10835866	10843357	+	ID=TE_struc_362;Name=TE_00000210;Classification=DNA/Helitron;Sequence_ontology=SO:0000544;Identity=NA;Method=structural	418
Evolinc_SR_gID_038627	3	helitron	10835866	10843357	+	ID=TE_struc_362;Name=TE_00000210;Classification=DNA/Helitron;Sequence_ontology=SO:0000544;Identity=NA;Method=structural	241
Evolinc_SR_gID_038740	3	helitron	11166802	11183475	-	ID=TE_struc_365;Name=TE_00000316;Classification=DNA/Helitron;Sequence_ontology=SO:0000544;Identity=NA;Method=structural	206
Evolinc_SR_gID_038910	3	repeat_region	11652692	11657748	+	ID=repeat_region_84;Name=TE_00000391;Classification=LTR/Copia;Sequence_ontology=SO:0000657;ltr_identity=1.0000;Method=structural;motif=TGCA;tsd=GAAAC	258
Evolinc_SR_gID_038910	3	long_terminal_repeat	11652697	11652950	+	ID=lLTR_84;Parent=repeat_region_84;Name=TE_00000391;Classification=LTR/Copia;Sequence_ontology=SO:0000286;ltr_identity=1.0000;Method=structural;motif=TGCA;tsd=GAAAC	253
Evolinc_SR_gID_038910	3	Copia_LTR_retrotransposon	11652697	11657743	+	ID=LTRRT_84;Parent=repeat_region_84;Name=TE_00000391;Classification=LTR/Copia;Sequence_ontology=SO:0002264;ltr_identity=1.0000;Method=structural;motif=TGCA;tsd=GAAAC	253
Evolinc_SR_gID_038916	3	Mutator_TIR_transposon	11674941	11675948	.	ID=TE_struc_438;Name=3:11674941..11675948;Classification=DNA/DTM;Sequence_ontology=SO:0002280;Identity=1;Method=structural;TSD=GAAAATAATT_GAAAATAATT_100.0;TIR=GGGAAAAATG_CATTTTTCCC	279
Evolinc_SR_gID_032396	3	helitron	11918131	11930197	+	ID=TE_struc_367;Name=3:11918131..11930197;Classification=DNA/Helitron;Sequence_ontology=SO:0000544;Identity=NA;Method=structural	255
Evolinc_LR_gID_000128	3	helitron	11918131	11930197	+	ID=TE_struc_367;Name=3:11918131..11930197;Classification=DNA/Helitron;Sequence_ontology=SO:0000544;Identity=NA;Method=structural	1190
Evolinc_SR_gID_039014	3	helitron	11918131	11930197	+	ID=TE_struc_367;Name=3:11918131..11930197;Classification=DNA/Helitron;Sequence_ontology=SO:0000544;Identity=NA;Method=structural	448
Evolinc_SR_gID_032408	3	helitron	11951116	11968616	+	ID=TE_struc_368;Name=TE_00000078;Classification=DNA/Helitron;Sequence_ontology=SO:0000544;Identity=NA;Method=structural	514
Evolinc_SR_gID_039024	3	helitron	11951116	11968616	+	ID=TE_struc_368;Name=TE_00000078;Classification=DNA/Helitron;Sequence_ontology=SO:0000544;Identity=NA;Method=structural	762
Evolinc_SR_gID_039025	3	helitron	11951116	11968616	+	ID=TE_struc_368;Name=TE_00000078;Classification=DNA/Helitron;Sequence_ontology=SO:0000544;Identity=NA;Method=structural	357
Evolinc_SR_gID_032412	3	helitron	11951116	11968616	+	ID=TE_struc_368;Name=TE_00000078;Classification=DNA/Helitron;Sequence_ontology=SO:0000544;Identity=NA;Method=structural	421
Evolinc_SR_gID_032414	3	helitron	11951116	11968616	+	ID=TE_struc_368;Name=TE_00000078;Classification=DNA/Helitron;Sequence_ontology=SO:0000544;Identity=NA;Method=structural	643
Evolinc_SR_gID_032506	3	repeat_region	12211814	12225834	-	ID=repeat_region_87;Name=TE_00000140;Classification=LTR/Gypsy;Sequence_ontology=SO:0000657;ltr_identity=0.9920;Method=structural;motif=TGCA;tsd=TGATG	1804
Evolinc_SR_gID_032506	3	Gypsy_LTR_retrotransposon	12211822	12225829	-	ID=LTRRT_87;Parent=repeat_region_87;Name=TE_00000140;Classification=LTR/Gypsy;Sequence_ontology=SO:0002265;ltr_identity=0.9920;Method=structural;motif=TGCA;tsd=TGATG	1804
Evolinc_LR_gID_000129	3	helitron	12358723	12371367	-	ID=TE_struc_369;Name=TE_00000070;Classification=DNA/Helitron;Sequence_ontology=SO:0000544;Identity=NA;Method=structural	653
Evolinc_SR_gID_032611	3	long_terminal_repeat	12478085	12479242	+	ID=lLTR_89;Parent=repeat_region_89;Name=3:12478085..12486325;Classification=LTR/Gypsy;Sequence_ontology=SO:0000286;ltr_identity=0.9792;Method=structural;motif=TGCA;tsd=ATTTC	1044
Evolinc_SR_gID_032611	3	repeat_region	12478080	12486330	+	ID=repeat_region_89;Name=3:12478085..12486325;Classification=LTR/Gypsy;Sequence_ontology=SO:0000657;ltr_identity=0.9792;Method=structural;motif=TGCA;tsd=ATTTC	1044
Evolinc_SR_gID_032611	3	Gypsy_LTR_retrotransposon	12478085	12486325	+	ID=LTRRT_89;Parent=repeat_region_89;Name=3:12478085..12486325;Classification=LTR/Gypsy;Sequence_ontology=SO:0002265;ltr_identity=0.9792;Method=structural;motif=TGCA;tsd=ATTTC	1044
Evolinc_SR_gID_039210	3	repeat_region	12478080	12486330	+	ID=repeat_region_89;Name=3:12478085..12486325;Classification=LTR/Gypsy;Sequence_ontology=SO:0000657;ltr_identity=0.9792;Method=structural;motif=TGCA;tsd=ATTTC	437
Evolinc_SR_gID_039210	3	Gypsy_LTR_retrotransposon	12478085	12486325	+	ID=LTRRT_89;Parent=repeat_region_89;Name=3:12478085..12486325;Classification=LTR/Gypsy;Sequence_ontology=SO:0002265;ltr_identity=0.9792;Method=structural;motif=TGCA;tsd=ATTTC	437
Evolinc_SR_gID_032630	3	repeat_region	12549504	12555923	-	ID=repeat_region_90;Name=TE_00000465;Classification=LTR/Gypsy;Sequence_ontology=SO:0000657;ltr_identity=0.9888;Method=structural;motif=TGCA;tsd=CTCCA	295
Evolinc_SR_gID_032630	3	long_terminal_repeat	12549509	12550407	-	ID=lLTR_90;Parent=repeat_region_90;Name=TE_00000465;Classification=LTR/Gypsy;Sequence_ontology=SO:0000286;ltr_identity=0.9888;Method=structural;motif=TGCA;tsd=CTCCA	295
Evolinc_SR_gID_032630	3	Gypsy_LTR_retrotransposon	12549509	12555918	-	ID=LTRRT_90;Parent=repeat_region_90;Name=TE_00000465;Classification=LTR/Gypsy;Sequence_ontology=SO:0002265;ltr_identity=0.9888;Method=structural;motif=TGCA;tsd=CTCCA	295
Evolinc_SR_gID_032631	3	long_terminal_repeat	12555024	12555918	-	ID=rLTR_90;Parent=repeat_region_90;Name=TE_00000465;Classification=LTR/Gypsy;Sequence_ontology=SO:0000286;ltr_identity=0.9888;Method=structural;motif=TGCA;tsd=CTCCA	894
Evolinc_SR_gID_032631	3	repeat_region	12549504	12555923	-	ID=repeat_region_90;Name=TE_00000465;Classification=LTR/Gypsy;Sequence_ontology=SO:0000657;ltr_identity=0.9888;Method=structural;motif=TGCA;tsd=CTCCA	1044
Evolinc_SR_gID_032631	3	Gypsy_LTR_retrotransposon	12549509	12555918	-	ID=LTRRT_90;Parent=repeat_region_90;Name=TE_00000465;Classification=LTR/Gypsy;Sequence_ontology=SO:0002265;ltr_identity=0.9888;Method=structural;motif=TGCA;tsd=CTCCA	1042
Evolinc_SR_gID_039265	3	hAT_TIR_transposon	12638407	12639443	.	ID=TE_struc_443;Name=3:12638407..12639443;Classification=DNA/DTA;Sequence_ontology=SO:0002279;Identity=1;Method=structural;TSD=ATCAGATA_ATCAGATA_100.0;TIR=TAGTGATGTT_AACATCACTA	456
Evolinc_SR_gID_032668	3	helitron	12659618	12661998	-	ID=TE_struc_370;Name=TE_00000193;Classification=DNA/Helitron;Sequence_ontology=SO:0000544;Identity=NA;Method=structural	503
Evolinc_SR_gID_039331	3	repeat_region	12853590	12861867	+	ID=repeat_region_93;Name=3:12853595..12861862;Classification=LTR/Gypsy;Sequence_ontology=SO:0000657;ltr_identity=0.9723;Method=structural;motif=TGCA;tsd=GGGAG	1732
Evolinc_SR_gID_039331	3	Gypsy_LTR_retrotransposon	12853595	12861862	+	ID=LTRRT_93;Parent=repeat_region_93;Name=3:12853595..12861862;Classification=LTR/Gypsy;Sequence_ontology=SO:0002265;ltr_identity=0.9723;Method=structural;motif=TGCA;tsd=GGGAG	1732
Evolinc_SR_gID_039331	3	long_terminal_repeat	12860709	12861862	+	ID=rLTR_93;Parent=repeat_region_93;Name=3:12853595..12861862;Classification=LTR/Gypsy;Sequence_ontology=SO:0000286;ltr_identity=0.9723;Method=structural;motif=TGCA;tsd=GGGAG	1087
Evolinc_SR_gID_039340	3	helitron	12899134	12911148	-	ID=TE_struc_371;Name=TE_00000072;Classification=DNA/Helitron;Sequence_ontology=SO:0000544;Identity=NA;Method=structural	426
Evolinc_SR_gID_032735	3	helitron	12899134	12911148	-	ID=TE_struc_371;Name=TE_00000072;Classification=DNA/Helitron;Sequence_ontology=SO:0000544;Identity=NA;Method=structural	847
Evolinc_SR_gID_032738	3	repeat_region	12913465	12917705	?	ID=repeat_region_94;Name=3:12913470..12917700;Classification=LTR/unknown;Sequence_ontology=SO:0000657;ltr_identity=0.9845;Method=structural;motif=TGCA;tsd=TGATT	4240
Evolinc_SR_gID_032738	3	LTR_retrotransposon	12913470	12917700	?	ID=LTRRT_94;Parent=repeat_region_94;Name=3:12913470..12917700;Classification=LTR/unknown;Sequence_ontology=SO:0000186;ltr_identity=0.9845;Method=structural;motif=TGCA;tsd=TGATT	4230
Evolinc_SR_gID_032824	3	repeat_region	13186245	13194569	?	ID=repeat_region_95;Name=TE_00000159;Classification=LTR/unknown;Sequence_ontology=SO:0000657;ltr_identity=0.9858;Method=structural;motif=TGCA;tsd=CAAGT	3052
Evolinc_SR_gID_032824	3	LTR_retrotransposon	13186250	13194564	?	ID=LTRRT_95;Parent=repeat_region_95;Name=TE_00000159;Classification=LTR/unknown;Sequence_ontology=SO:0000186;ltr_identity=0.9858;Method=structural;motif=TGCA;tsd=CAAGT	3052
Evolinc_SR_gID_032857	3	CACTA_TIR_transposon	13304677	13307890	.	ID=TE_struc_446;Name=3:13304677..13307890;Classification=DNA/DTC;Sequence_ontology=SO:0002285;Identity=0.9;Method=structural;TSD=TC_TC_100.0;TIR=CACTATCCAA_TTGTATAGTG	214
Evolinc_SR_gID_032858	3	CACTA_TIR_transposon	13304677	13307890	.	ID=TE_struc_446;Name=3:13304677..13307890;Classification=DNA/DTC;Sequence_ontology=SO:0002285;Identity=0.9;Method=structural;TSD=TC_TC_100.0;TIR=CACTATCCAA_TTGTATAGTG	442
Evolinc_SR_gID_032858	3	helitron	13306796	13309719	-	ID=TE_struc_372;Name=TE_00000499;Classification=DNA/Helitron;Sequence_ontology=SO:0000544;Identity=NA;Method=structural	442
Evolinc_SR_gID_039462	3	helitron	13306796	13309719	-	ID=TE_struc_372;Name=TE_00000499;Classification=DNA/Helitron;Sequence_ontology=SO:0000544;Identity=NA;Method=structural	547
Evolinc_SR_gID_032859	3	helitron	13306796	13309719	-	ID=TE_struc_372;Name=TE_00000499;Classification=DNA/Helitron;Sequence_ontology=SO:0000544;Identity=NA;Method=structural	517
Evolinc_SR_gID_039466	3	helitron	13314374	13328581	+	ID=TE_struc_373;Name=TE_00000240;Classification=DNA/Helitron;Sequence_ontology=SO:0000544;Identity=NA;Method=structural	377
Evolinc_SR_gID_039467	3	helitron	13314374	13328581	+	ID=TE_struc_373;Name=TE_00000240;Classification=DNA/Helitron;Sequence_ontology=SO:0000544;Identity=NA;Method=structural	269
Evolinc_SR_gID_032869	3	repeat_region	13369169	13374112	+	ID=repeat_region_97;Name=3:13369174..13374107;Classification=LTR/Copia;Sequence_ontology=SO:0000657;ltr_identity=0.9864;Method=structural;motif=TGCA;tsd=CACCC	287
Evolinc_SR_gID_032869	3	long_terminal_repeat	13369174	13369613	+	ID=lLTR_97;Parent=repeat_region_97;Name=3:13369174..13374107;Classification=LTR/Copia;Sequence_ontology=SO:0000286;ltr_identity=0.9864;Method=structural;motif=TGCA;tsd=CACCC	287
Evolinc_SR_gID_032869	3	Copia_LTR_retrotransposon	13369174	13374107	+	ID=LTRRT_97;Parent=repeat_region_97;Name=3:13369174..13374107;Classification=LTR/Copia;Sequence_ontology=SO:0002264;ltr_identity=0.9864;Method=structural;motif=TGCA;tsd=CACCC	287
Evolinc_SR_gID_032869	3	Mutator_TIR_transposon	13369315	13373800	.	ID=TE_struc_447;Name=3:13369315..13373800;Classification=DNA/DTM;Sequence_ontology=SO:0002280;Identity=0.9;Method=structural;TSD=AAATTTT_AAATTTT_100.0;TIR=CTAGAATCAT_AAGATTCTAG	254
Evolinc_SR_gID_032931	3	long_terminal_repeat	13567817	13568405	-	ID=rLTR_99;Parent=repeat_region_99;Name=TE_00000204;Classification=LTR/Copia;Sequence_ontology=SO:0000286;ltr_identity=0.9727;Method=structural;motif=TGCA;tsd=TCCAA	289
Evolinc_SR_gID_032931	3	repeat_region	13561764	13568410	-	ID=repeat_region_99;Name=TE_00000204;Classification=LTR/Copia;Sequence_ontology=SO:0000657;ltr_identity=0.9727;Method=structural;motif=TGCA;tsd=TCCAA	522
Evolinc_SR_gID_032931	3	Copia_LTR_retrotransposon	13561769	13568405	-	ID=LTRRT_99;Parent=repeat_region_99;Name=TE_00000204;Classification=LTR/Copia;Sequence_ontology=SO:0002264;ltr_identity=0.9727;Method=structural;motif=TGCA;tsd=TCCAA	522
Evolinc_SR_gID_033125	3	repeat_region	14067613	14072008	?	ID=repeat_region_101;Name=3:14067618..14072003;Classification=LTR/unknown;Sequence_ontology=SO:0000657;ltr_identity=0.9478;Method=structural;motif=TGCA;tsd=TGATG	493
Evolinc_SR_gID_033125	3	long_terminal_repeat	14067618	14068811	?	ID=lLTR_101;Parent=repeat_region_101;Name=3:14067618..14072003;Classification=LTR/unknown;Sequence_ontology=SO:0000286;ltr_identity=0.9478;Method=structural;motif=TGCA;tsd=TGATG	493
Evolinc_SR_gID_033125	3	LTR_retrotransposon	14067618	14072003	?	ID=LTRRT_101;Parent=repeat_region_101;Name=3:14067618..14072003;Classification=LTR/unknown;Sequence_ontology=SO:0000186;ltr_identity=0.9478;Method=structural;motif=TGCA;tsd=TGATG	493
Evolinc_SR_gID_039718	3	repeat_region	14067613	14072008	?	ID=repeat_region_101;Name=3:14067618..14072003;Classification=LTR/unknown;Sequence_ontology=SO:0000657;ltr_identity=0.9478;Method=structural;motif=TGCA;tsd=TGATG	2122
Evolinc_SR_gID_039718	3	LTR_retrotransposon	14067618	14072003	?	ID=LTRRT_101;Parent=repeat_region_101;Name=3:14067618..14072003;Classification=LTR/unknown;Sequence_ontology=SO:0000186;ltr_identity=0.9478;Method=structural;motif=TGCA;tsd=TGATG	2122
Evolinc_SR_gID_039718	3	long_terminal_repeat	14070815	14072003	?	ID=rLTR_101;Parent=repeat_region_101;Name=3:14067618..14072003;Classification=LTR/unknown;Sequence_ontology=SO:0000286;ltr_identity=0.9478;Method=structural;motif=TGCA;tsd=TGATG	1105
Evolinc_SR_gID_039720	3	repeat_region	14073141	14081968	-	ID=repeat_region_102;Name=TE_00000333;Classification=LTR/Gypsy;Sequence_ontology=SO:0000657;ltr_identity=0.9656;Method=structural;motif=TGCA;tsd=ACCAG	738
Evolinc_SR_gID_039720	3	long_terminal_repeat	14073146	14074776	-	ID=lLTR_102;Parent=repeat_region_102;Name=TE_00000333;Classification=LTR/Gypsy;Sequence_ontology=SO:0000286;ltr_identity=0.9656;Method=structural;motif=TGCA;tsd=ACCAG	460
Evolinc_SR_gID_039720	3	Gypsy_LTR_retrotransposon	14073146	14081963	-	ID=LTRRT_102;Parent=repeat_region_102;Name=TE_00000333;Classification=LTR/Gypsy;Sequence_ontology=SO:0002265;ltr_identity=0.9656;Method=structural;motif=TGCA;tsd=ACCAG	738
Evolinc_SR_gID_033133	3	repeat_region	14073141	14081968	-	ID=repeat_region_102;Name=TE_00000333;Classification=LTR/Gypsy;Sequence_ontology=SO:0000657;ltr_identity=0.9656;Method=structural;motif=TGCA;tsd=ACCAG	1103
Evolinc_SR_gID_033133	3	Gypsy_LTR_retrotransposon	14073146	14081963	-	ID=LTRRT_102;Parent=repeat_region_102;Name=TE_00000333;Classification=LTR/Gypsy;Sequence_ontology=SO:0002265;ltr_identity=0.9656;Method=structural;motif=TGCA;tsd=ACCAG	1103
Evolinc_SR_gID_033135	3	long_terminal_repeat	14080335	14081963	-	ID=rLTR_102;Parent=repeat_region_102;Name=TE_00000333;Classification=LTR/Gypsy;Sequence_ontology=SO:0000286;ltr_identity=0.9656;Method=structural;motif=TGCA;tsd=ACCAG	657
Evolinc_SR_gID_033135	3	repeat_region	14073141	14081968	-	ID=repeat_region_102;Name=TE_00000333;Classification=LTR/Gypsy;Sequence_ontology=SO:0000657;ltr_identity=0.9656;Method=structural;motif=TGCA;tsd=ACCAG	662
Evolinc_SR_gID_033135	3	Gypsy_LTR_retrotransposon	14073146	14081963	-	ID=LTRRT_102;Parent=repeat_region_102;Name=TE_00000333;Classification=LTR/Gypsy;Sequence_ontology=SO:0002265;ltr_identity=0.9656;Method=structural;motif=TGCA;tsd=ACCAG	657
Evolinc_SR_gID_033136	3	CACTA_TIR_transposon	14082296	14084561	.	ID=TE_struc_452;Name=3:14082296..14084561;Classification=DNA/DTC;Sequence_ontology=SO:0002285;Identity=1;Method=structural;TSD=ATA_ATA_100.0;TIR=CACTACAACA_TGTTGTAGTG	340
Evolinc_SR_gID_033144	3	hAT_TIR_transposon	14105671	14108076	.	ID=TE_struc_453;Name=TE_00000522;Classification=DNA/DTA;Sequence_ontology=SO:0002279;Identity=0.9;Method=structural;TSD=TAACATTA_TAACATTC_87.5;TIR=CAAAGTCACA_TGTGACTTAG	224
Evolinc_SR_gID_039740	3	helitron	14143892	14158050	+	ID=TE_struc_374;Name=3:14143892..14158050;Classification=DNA/Helitron;Sequence_ontology=SO:0000544;Identity=NA;Method=structural	2507
Evolinc_SR_gID_033161	3	helitron	14143892	14158050	+	ID=TE_struc_374;Name=3:14143892..14158050;Classification=DNA/Helitron;Sequence_ontology=SO:0000544;Identity=NA;Method=structural	238
Evolinc_SR_gID_039767	3	helitron	14234606	14235300	-	ID=TE_struc_375;Name=TE_00000064;Classification=DNA/Helitron;Sequence_ontology=SO:0000544;Identity=NA;Method=structural	694
Evolinc_SR_gID_039849	3	CACTA_TIR_transposon	14489690	14493126	.	ID=TE_struc_457;Name=3:14489690..14493126;Classification=DNA/DTC;Sequence_ontology=SO:0002285;Identity=0.9;Method=structural;TSD=CTT_CTT_100.0;TIR=CACTATACTA_TAGTTTAGTG	214
Evolinc_SR_gID_033267	3	helitron	14528837	14535245	+	ID=TE_struc_376;Name=TE_00000381;Classification=DNA/Helitron;Sequence_ontology=SO:0000544;Identity=NA;Method=structural	865
Evolinc_SR_gID_039865	3	helitron	14528837	14535245	+	ID=TE_struc_376;Name=TE_00000381;Classification=DNA/Helitron;Sequence_ontology=SO:0000544;Identity=NA;Method=structural	282
Evolinc_SR_gID_039894	3	repeat_region	14616103	14623214	+	ID=repeat_region_103;Name=TE_00000446;Classification=LTR/Copia;Sequence_ontology=SO:0000657;ltr_identity=0.9697;Method=structural;motif=TGTA;tsd=GTATC	703
Evolinc_SR_gID_039894	3	long_terminal_repeat	14616108	14616832	+	ID=lLTR_103;Parent=repeat_region_103;Name=TE_00000446;Classification=LTR/Copia;Sequence_ontology=SO:0000286;ltr_identity=0.9697;Method=structural;motif=TGTA;tsd=GTATC	698
Evolinc_SR_gID_039894	3	Copia_LTR_retrotransposon	14616108	14623209	+	ID=LTRRT_103;Parent=repeat_region_103;Name=TE_00000446;Classification=LTR/Copia;Sequence_ontology=SO:0002264;ltr_identity=0.9697;Method=structural;motif=TGTA;tsd=GTATC	698
Evolinc_SR_gID_039922	3	repeat_region	14729390	14734610	-	ID=repeat_region_105;Name=TE_00000449;Classification=LTR/Gypsy;Sequence_ontology=SO:0000657;ltr_identity=0.9499;Method=structural;motif=TGCA;tsd=TTGTG	271
Evolinc_SR_gID_039922	3	Gypsy_LTR_retrotransposon	14729395	14734605	-	ID=LTRRT_105;Parent=repeat_region_105;Name=TE_00000449;Classification=LTR/Gypsy;Sequence_ontology=SO:0002265;ltr_identity=0.9499;Method=structural;motif=TGCA;tsd=TTGTG	271
Evolinc_SR_gID_039922	3	long_terminal_repeat	14734226	14734605	-	ID=rLTR_105;Parent=repeat_region_105;Name=TE_00000449;Classification=LTR/Gypsy;Sequence_ontology=SO:0000286;ltr_identity=0.9499;Method=structural;motif=TGCA;tsd=TTGTG	271
Evolinc_SR_gID_039923	3	Mutator_TIR_transposon	14734550	14739261	.	ID=TE_struc_458;Name=TE_00000074;Classification=DNA/DTM;Sequence_ontology=SO:0002280;Identity=0.9;Method=structural;TSD=AAATAAAA_AAATAAAA_100.0;TIR=GAAAGCCAAA_TTTGGCATTC	611
Evolinc_SR_gID_039924	3	Mutator_TIR_transposon	14734550	14739261	.	ID=TE_struc_458;Name=TE_00000074;Classification=DNA/DTM;Sequence_ontology=SO:0002280;Identity=0.9;Method=structural;TSD=AAATAAAA_AAATAAAA_100.0;TIR=GAAAGCCAAA_TTTGGCATTC	642
Evolinc_SR_gID_033337	3	Mutator_TIR_transposon	14734550	14739261	.	ID=TE_struc_458;Name=TE_00000074;Classification=DNA/DTM;Sequence_ontology=SO:0002280;Identity=0.9;Method=structural;TSD=AAATAAAA_AAATAAAA_100.0;TIR=GAAAGCCAAA_TTTGGCATTC	927
Evolinc_SR_gID_033351	3	repeat_region	14776933	14780435	?	ID=repeat_region_106;Name=3:14776938..14780430;Classification=LTR/unknown;Sequence_ontology=SO:0000657;ltr_identity=0.9883;Method=structural;motif=TGCA;tsd=CATAT	722
Evolinc_SR_gID_033351	3	LTR_retrotransposon	14776938	14780430	?	ID=LTRRT_106;Parent=repeat_region_106;Name=3:14776938..14780430;Classification=LTR/unknown;Sequence_ontology=SO:0000186;ltr_identity=0.9883;Method=structural;motif=TGCA;tsd=CATAT	722
Evolinc_SR_gID_033354	3	repeat_region	14776933	14780435	?	ID=repeat_region_106;Name=3:14776938..14780430;Classification=LTR/unknown;Sequence_ontology=SO:0000657;ltr_identity=0.9883;Method=structural;motif=TGCA;tsd=CATAT	945
Evolinc_SR_gID_033354	3	LTR_retrotransposon	14776938	14780430	?	ID=LTRRT_106;Parent=repeat_region_106;Name=3:14776938..14780430;Classification=LTR/unknown;Sequence_ontology=SO:0000186;ltr_identity=0.9883;Method=structural;motif=TGCA;tsd=CATAT	945
Evolinc_SR_gID_039979	3	helitron	14903238	14905390	-	ID=TE_struc_378;Name=TE_00000518;Classification=DNA/Helitron;Sequence_ontology=SO:0000544;Identity=NA;Method=structural	1093
Evolinc_SR_gID_039980	3	helitron	14903238	14905390	-	ID=TE_struc_378;Name=TE_00000518;Classification=DNA/Helitron;Sequence_ontology=SO:0000544;Identity=NA;Method=structural	328
Evolinc_SR_gID_033422	3	helitron	15020718	15021885	+	ID=TE_struc_379;Name=TE_00000432;Classification=DNA/Helitron;Sequence_ontology=SO:0000544;Identity=NA;Method=structural	382
Evolinc_SR_gID_040093	3	helitron	15346639	15349725	+	ID=TE_struc_380;Name=TE_00000075;Classification=DNA/Helitron;Sequence_ontology=SO:0000544;Identity=NA;Method=structural	224
Evolinc_SR_gID_033560	3	helitron	15484530	15501538	-	ID=TE_struc_381;Name=TE_00000480;Classification=DNA/Helitron;Sequence_ontology=SO:0000544;Identity=NA;Method=structural	1220
Evolinc_SR_gID_040148	3	helitron	15484530	15501538	-	ID=TE_struc_381;Name=TE_00000480;Classification=DNA/Helitron;Sequence_ontology=SO:0000544;Identity=NA;Method=structural	2481
Evolinc_SR_gID_033562	3	helitron	15484530	15501538	-	ID=TE_struc_381;Name=TE_00000480;Classification=DNA/Helitron;Sequence_ontology=SO:0000544;Identity=NA;Method=structural	614
Evolinc_SR_gID_040164	3	long_terminal_repeat	15548681	15549243	+	ID=rLTR_108;Parent=repeat_region_108;Name=TE_00000342;Classification=LTR/Copia;Sequence_ontology=SO:0000286;ltr_identity=0.9805;Method=structural;motif=TGCA;tsd=AACAT	230
Evolinc_SR_gID_040164	3	repeat_region	15540527	15549248	+	ID=repeat_region_108;Name=TE_00000342;Classification=LTR/Copia;Sequence_ontology=SO:0000657;ltr_identity=0.9805;Method=structural;motif=TGCA;tsd=AACAT	349
Evolinc_SR_gID_040164	3	Copia_LTR_retrotransposon	15540532	15549243	+	ID=LTRRT_108;Parent=repeat_region_108;Name=TE_00000342;Classification=LTR/Copia;Sequence_ontology=SO:0002264;ltr_identity=0.9805;Method=structural;motif=TGCA;tsd=AACAT	349
Evolinc_SR_gID_040177	3	repeat_region	15591664	15600826	+	ID=repeat_region_109;Name=TE_00000261;Classification=LTR/Copia;Sequence_ontology=SO:0000657;ltr_identity=0.9685;Method=structural;motif=TGCA;tsd=TCTTC	229
Evolinc_SR_gID_040177	3	Copia_LTR_retrotransposon	15591669	15600821	+	ID=LTRRT_109;Parent=repeat_region_109;Name=TE_00000261;Classification=LTR/Copia;Sequence_ontology=SO:0002264;ltr_identity=0.9685;Method=structural;motif=TGCA;tsd=TCTTC	229
Evolinc_SR_gID_033621	3	repeat_region	15711471	15722698	-	ID=repeat_region_111;Name=TE_00000275;Classification=LTR/Gypsy;Sequence_ontology=SO:0000657;ltr_identity=0.9954;Method=structural;motif=TGCA;tsd=CACAT	274
Evolinc_SR_gID_033621	3	Gypsy_LTR_retrotransposon	15711476	15722693	-	ID=LTRRT_111;Parent=repeat_region_111;Name=TE_00000275;Classification=LTR/Gypsy;Sequence_ontology=SO:0002265;ltr_identity=0.9954;Method=structural;motif=TGCA;tsd=CACAT	274
Evolinc_SR_gID_033688	3	helitron	15924891	15939370	+	ID=TE_struc_383;Name=TE_00000076;Classification=DNA/Helitron;Sequence_ontology=SO:0000544;Identity=NA;Method=structural	554
Evolinc_SR_gID_033689	3	helitron	15924891	15939370	+	ID=TE_struc_383;Name=TE_00000076;Classification=DNA/Helitron;Sequence_ontology=SO:0000544;Identity=NA;Method=structural	352
Evolinc_SR_gID_040277	3	helitron	15924891	15939370	+	ID=TE_struc_383;Name=TE_00000076;Classification=DNA/Helitron;Sequence_ontology=SO:0000544;Identity=NA;Method=structural	312
Evolinc_SR_gID_040278	3	helitron	15924891	15939370	+	ID=TE_struc_383;Name=TE_00000076;Classification=DNA/Helitron;Sequence_ontology=SO:0000544;Identity=NA;Method=structural	201
Evolinc_SR_gID_040279	3	helitron	15924891	15939370	+	ID=TE_struc_383;Name=TE_00000076;Classification=DNA/Helitron;Sequence_ontology=SO:0000544;Identity=NA;Method=structural	257
Evolinc_SR_gID_040280	3	helitron	15924891	15939370	+	ID=TE_struc_383;Name=TE_00000076;Classification=DNA/Helitron;Sequence_ontology=SO:0000544;Identity=NA;Method=structural	470
Evolinc_SR_gID_033690	3	helitron	15924891	15939370	+	ID=TE_struc_383;Name=TE_00000076;Classification=DNA/Helitron;Sequence_ontology=SO:0000544;Identity=NA;Method=structural	1164
Evolinc_SR_gID_040292	3	helitron	15976779	15978133	-	ID=TE_struc_384;Name=TE_00000210;Classification=DNA/Helitron;Sequence_ontology=SO:0000544;Identity=NA;Method=structural	867
Evolinc_SR_gID_040426	3	helitron	16407265	16408192	+	ID=TE_struc_387;Name=TE_00000501;Classification=DNA/Helitron;Sequence_ontology=SO:0000544;Identity=NA;Method=structural	222
Evolinc_SR_gID_040448	3	helitron	16450157	16452579	+	ID=TE_struc_388;Name=TE_00000101;Classification=DNA/Helitron;Sequence_ontology=SO:0000544;Identity=NA;Method=structural	652
Evolinc_SR_gID_033893	3	helitron	16485309	16504342	-	ID=TE_struc_389;Name=TE_00000077;Classification=DNA/Helitron;Sequence_ontology=SO:0000544;Identity=NA;Method=structural	544
Evolinc_SR_gID_033894	3	helitron	16485309	16504342	-	ID=TE_struc_389;Name=TE_00000077;Classification=DNA/Helitron;Sequence_ontology=SO:0000544;Identity=NA;Method=structural	1910
Evolinc_SR_gID_033896	3	helitron	16485309	16504342	-	ID=TE_struc_389;Name=TE_00000077;Classification=DNA/Helitron;Sequence_ontology=SO:0000544;Identity=NA;Method=structural	374
Evolinc_SR_gID_033950	3	long_terminal_repeat	16691859	16692592	-	ID=lLTR_114;Parent=repeat_region_114;Name=3:16691859..16697596;Classification=LTR/Copia;Sequence_ontology=SO:0000286;ltr_identity=0.9877;Method=structural;motif=TGCA;tsd=CAAAC	733
Evolinc_SR_gID_033950	3	repeat_region	16691854	16697601	-	ID=repeat_region_114;Name=3:16691859..16697596;Classification=LTR/Copia;Sequence_ontology=SO:0000657;ltr_identity=0.9877;Method=structural;motif=TGCA;tsd=CAAAC	832
Evolinc_SR_gID_033950	3	Copia_LTR_retrotransposon	16691859	16697596	-	ID=LTRRT_114;Parent=repeat_region_114;Name=3:16691859..16697596;Classification=LTR/Copia;Sequence_ontology=SO:0002264;ltr_identity=0.9877;Method=structural;motif=TGCA;tsd=CAAAC	827
Evolinc_SR_gID_040606	3	repeat_region	16957460	16962736	-	ID=repeat_region_116;Name=TE_00000234;Classification=LTR/Copia;Sequence_ontology=SO:0000657;ltr_identity=0.9736;Method=structural;motif=TACA;tsd=CCCTT	254
Evolinc_SR_gID_040606	3	Copia_LTR_retrotransposon	16957465	16962731	-	ID=LTRRT_116;Parent=repeat_region_116;Name=TE_00000234;Classification=LTR/Copia;Sequence_ontology=SO:0002264;ltr_identity=0.9736;Method=structural;motif=TACA;tsd=CCCTT	249
Evolinc_SR_gID_040606	3	long_terminal_repeat	16962238	16962731	-	ID=rLTR_116;Parent=repeat_region_116;Name=TE_00000234;Classification=LTR/Copia;Sequence_ontology=SO:0000286;ltr_identity=0.9736;Method=structural;motif=TACA;tsd=CCCTT	249
Evolinc_SR_gID_040633	3	helitron	17024942	17034688	+	ID=TE_struc_393;Name=TE_00000210;Classification=DNA/Helitron;Sequence_ontology=SO:0000544;Identity=NA;Method=structural	389
Evolinc_SR_gID_040643	3	hAT_TIR_transposon	17071046	17075035	.	ID=TE_struc_467;Name=3:17071046..17075035;Classification=DNA/DTA;Sequence_ontology=SO:0002279;Identity=0.9;Method=structural;TSD=AATGAAAA_AATGAAAA_100.0;TIR=CACTAAACCA_TGGTTAAGTG	361
Evolinc_SR_gID_040644	3	CACTA_TIR_transposon	17078197	17080716	.	ID=TE_struc_468;Name=3:17078197..17080716;Classification=DNA/DTC;Sequence_ontology=SO:0002285;Identity=0.9;Method=structural;TSD=TT_TT_100.0;TIR=CACTACAAAC_GTTTGAAGTG	715
Evolinc_SR_gID_040658	3	Mutator_TIR_transposon	17140112	17140861	.	ID=TE_struc_469;Name=TE_00000377;Classification=DNA/DTM;Sequence_ontology=SO:0002280;Identity=0.9;Method=structural;TSD=GTGAGAAATG_GTGAGAAATG_100.0;TIR=GGGGGAACGG_CCGTTCTCCC	249
Evolinc_SR_gID_040695	3	helitron	17233354	17244488	-	ID=TE_struc_395;Name=3:17244488..17233354;Classification=DNA/Helitron;Sequence_ontology=SO:0000544;Identity=NA;Method=structural	218
Evolinc_SR_gID_034130	3	helitron	17233354	17244488	-	ID=TE_struc_395;Name=3:17244488..17233354;Classification=DNA/Helitron;Sequence_ontology=SO:0000544;Identity=NA;Method=structural	247
Evolinc_SR_gID_034131	3	helitron	17233354	17244488	-	ID=TE_struc_395;Name=3:17244488..17233354;Classification=DNA/Helitron;Sequence_ontology=SO:0000544;Identity=NA;Method=structural	512
Evolinc_SR_gID_034132	3	helitron	17233354	17244488	-	ID=TE_struc_395;Name=3:17244488..17233354;Classification=DNA/Helitron;Sequence_ontology=SO:0000544;Identity=NA;Method=structural	451
Evolinc_SR_gID_034133	3	helitron	17233354	17244488	-	ID=TE_struc_395;Name=3:17244488..17233354;Classification=DNA/Helitron;Sequence_ontology=SO:0000544;Identity=NA;Method=structural	268
Evolinc_SR_gID_040697	3	helitron	17233354	17244488	-	ID=TE_struc_395;Name=3:17244488..17233354;Classification=DNA/Helitron;Sequence_ontology=SO:0000544;Identity=NA;Method=structural	266
Evolinc_SR_gID_034141	3	helitron	17275744	17289126	-	ID=TE_struc_396;Name=TE_00000096;Classification=DNA/Helitron;Sequence_ontology=SO:0000544;Identity=NA;Method=structural	209
Evolinc_SR_gID_040714	3	helitron	17275744	17289126	-	ID=TE_struc_396;Name=TE_00000096;Classification=DNA/Helitron;Sequence_ontology=SO:0000544;Identity=NA;Method=structural	343
Evolinc_SR_gID_040715	3	helitron	17275744	17289126	-	ID=TE_struc_396;Name=TE_00000096;Classification=DNA/Helitron;Sequence_ontology=SO:0000544;Identity=NA;Method=structural	200
Evolinc_SR_gID_040754	3	helitron	17395980	17402551	-	ID=TE_struc_397;Name=TE_00000081;Classification=DNA/Helitron;Sequence_ontology=SO:0000544;Identity=NA;Method=structural	196
Evolinc_SR_gID_040756	3	helitron	17395980	17402551	-	ID=TE_struc_397;Name=TE_00000081;Classification=DNA/Helitron;Sequence_ontology=SO:0000544;Identity=NA;Method=structural	206
Evolinc_SR_gID_034175	3	helitron	17395980	17402551	-	ID=TE_struc_397;Name=TE_00000081;Classification=DNA/Helitron;Sequence_ontology=SO:0000544;Identity=NA;Method=structural	323
Evolinc_SR_gID_040758	3	helitron	17395980	17402551	-	ID=TE_struc_397;Name=TE_00000081;Classification=DNA/Helitron;Sequence_ontology=SO:0000544;Identity=NA;Method=structural	596
Evolinc_SR_gID_040860	3	helitron	17716610	17731231	+	ID=TE_struc_398;Name=TE_00000121;Classification=DNA/Helitron;Sequence_ontology=SO:0000544;Identity=NA;Method=structural	236
Evolinc_SR_gID_040875	3	helitron	17768851	17778064	+	ID=TE_struc_399;Name=TE_00000121;Classification=DNA/Helitron;Sequence_ontology=SO:0000544;Identity=NA;Method=structural	905
Evolinc_SR_gID_041030	3	CACTA_TIR_transposon	18356158	18357886	.	ID=TE_struc_474;Name=3:18356158..18357886;Classification=DNA/DTC;Sequence_ontology=SO:0002285;Identity=0.9;Method=structural;TSD=AAC_AAC_100.0;TIR=CACTACAACA_TGTTTTAGTG	591
Evolinc_SR_gID_041031	3	CACTA_TIR_transposon	18356158	18357886	.	ID=TE_struc_474;Name=3:18356158..18357886;Classification=DNA/DTC;Sequence_ontology=SO:0002285;Identity=0.9;Method=structural;TSD=AAC_AAC_100.0;TIR=CACTACAACA_TGTTTTAGTG	608
Evolinc_SR_gID_041172	3	repeat_region	18734243	18739397	?	ID=repeat_region_117;Name=TE_00000419;Classification=LTR/unknown;Sequence_ontology=SO:0000657;ltr_identity=1.0000;Method=structural;motif=TGCA;tsd=TTTCT	3711
Evolinc_SR_gID_041172	3	LTR_retrotransposon	18734248	18739392	?	ID=LTRRT_117;Parent=repeat_region_117;Name=TE_00000419;Classification=LTR/unknown;Sequence_ontology=SO:0000186;ltr_identity=1.0000;Method=structural;motif=TGCA;tsd=TTTCT	3711
Evolinc_SR_gID_034601	3	Mutator_TIR_transposon	18885868	18887258	.	ID=TE_struc_477;Name=TE_00000207;Classification=DNA/DTM;Sequence_ontology=SO:0002280;Identity=0.9;Method=structural;TSD=AATAAAATG_AATAAAATG_100.0;TIR=GGGTAAACGA_TCGTTCACCC	1145
Evolinc_SR_gID_034605	3	CACTA_TIR_transposon	18904781	18908917	.	ID=TE_struc_479;Name=TE_00000191;Classification=DNA/DTC;Sequence_ontology=SO:0002285;Identity=0.9;Method=structural;TSD=TG_TG_100.0;TIR=CACTAAAAGC_GCTTTTTGTG	450
Evolinc_SR_gID_041233	3	CACTA_TIR_transposon	18904781	18908917	.	ID=TE_struc_479;Name=TE_00000191;Classification=DNA/DTC;Sequence_ontology=SO:0002285;Identity=0.9;Method=structural;TSD=TG_TG_100.0;TIR=CACTAAAAGC_GCTTTTTGTG	542
Evolinc_SR_gID_034607	3	CACTA_TIR_transposon	18904781	18908917	.	ID=TE_struc_479;Name=TE_00000191;Classification=DNA/DTC;Sequence_ontology=SO:0002285;Identity=0.9;Method=structural;TSD=TG_TG_100.0;TIR=CACTAAAAGC_GCTTTTTGTG	255
Evolinc_SR_gID_034608	3	CACTA_TIR_transposon	18904781	18908917	.	ID=TE_struc_479;Name=TE_00000191;Classification=DNA/DTC;Sequence_ontology=SO:0002285;Identity=0.9;Method=structural;TSD=TG_TG_100.0;TIR=CACTAAAAGC_GCTTTTTGTG	231
Evolinc_SR_gID_034609	3	CACTA_TIR_transposon	18904781	18908917	.	ID=TE_struc_479;Name=TE_00000191;Classification=DNA/DTC;Sequence_ontology=SO:0002285;Identity=0.9;Method=structural;TSD=TG_TG_100.0;TIR=CACTAAAAGC_GCTTTTTGTG	227
Evolinc_SR_gID_041234	3	CACTA_TIR_transposon	18904781	18908917	.	ID=TE_struc_479;Name=TE_00000191;Classification=DNA/DTC;Sequence_ontology=SO:0002285;Identity=0.9;Method=structural;TSD=TG_TG_100.0;TIR=CACTAAAAGC_GCTTTTTGTG	343
Evolinc_SR_gID_041297	3	Mutator_TIR_transposon	19163470	19166181	.	ID=TE_struc_480;Name=3:19163470..19166181;Classification=DNA/DTM;Sequence_ontology=SO:0002280;Identity=0.9;Method=structural;TSD=ACGAGGA_ACGAGGA_100.0;TIR=GACTTCATTC_GGATGAAGTC	207
Evolinc_SR_gID_034672	3	Mutator_TIR_transposon	19163470	19166181	.	ID=TE_struc_480;Name=3:19163470..19166181;Classification=DNA/DTM;Sequence_ontology=SO:0002280;Identity=0.9;Method=structural;TSD=ACGAGGA_ACGAGGA_100.0;TIR=GACTTCATTC_GGATGAAGTC	605
Evolinc_SR_gID_041656	3	helitron	20483047	20496110	-	ID=TE_struc_404;Name=TE_00000083;Classification=DNA/Helitron;Sequence_ontology=SO:0000544;Identity=NA;Method=structural	152
Evolinc_SR_gID_041659	3	helitron	20483047	20496110	-	ID=TE_struc_404;Name=TE_00000083;Classification=DNA/Helitron;Sequence_ontology=SO:0000544;Identity=NA;Method=structural	212
Evolinc_SR_gID_041660	3	helitron	20483047	20496110	-	ID=TE_struc_404;Name=TE_00000083;Classification=DNA/Helitron;Sequence_ontology=SO:0000544;Identity=NA;Method=structural	293
Evolinc_SR_gID_035008	3	helitron	20483047	20496110	-	ID=TE_struc_404;Name=TE_00000083;Classification=DNA/Helitron;Sequence_ontology=SO:0000544;Identity=NA;Method=structural	589
Evolinc_SR_gID_041662	3	helitron	20483047	20496110	-	ID=TE_struc_404;Name=TE_00000083;Classification=DNA/Helitron;Sequence_ontology=SO:0000544;Identity=NA;Method=structural	205
Evolinc_SR_gID_035009	3	helitron	20483047	20496110	-	ID=TE_struc_404;Name=TE_00000083;Classification=DNA/Helitron;Sequence_ontology=SO:0000544;Identity=NA;Method=structural	205
Evolinc_SR_gID_041739	3	helitron	20775260	20788446	+	ID=TE_struc_406;Name=TE_00000092;Classification=DNA/Helitron;Sequence_ontology=SO:0000544;Identity=NA;Method=structural	220
Evolinc_SR_gID_035295	3	helitron	21552102	21558886	-	ID=TE_struc_407;Name=TE_00000380;Classification=DNA/Helitron;Sequence_ontology=SO:0000544;Identity=NA;Method=structural	260
Evolinc_SR_gID_035296	3	helitron	21552102	21558886	-	ID=TE_struc_407;Name=TE_00000380;Classification=DNA/Helitron;Sequence_ontology=SO:0000544;Identity=NA;Method=structural	322
Evolinc_SR_gID_035297	3	helitron	21552102	21558886	-	ID=TE_struc_407;Name=TE_00000380;Classification=DNA/Helitron;Sequence_ontology=SO:0000544;Identity=NA;Method=structural	310
Evolinc_SR_gID_035298	3	helitron	21552102	21558886	-	ID=TE_struc_407;Name=TE_00000380;Classification=DNA/Helitron;Sequence_ontology=SO:0000544;Identity=NA;Method=structural	921
Evolinc_SR_gID_041958	3	helitron	21552102	21558886	-	ID=TE_struc_407;Name=TE_00000380;Classification=DNA/Helitron;Sequence_ontology=SO:0000544;Identity=NA;Method=structural	386
Evolinc_SR_gID_035299	3	helitron	21552102	21558886	-	ID=TE_struc_407;Name=TE_00000380;Classification=DNA/Helitron;Sequence_ontology=SO:0000544;Identity=NA;Method=structural	213
Evolinc_SR_gID_042119	3	repeat_region	22237224	22242470	?	ID=repeat_region_121;Name=3:22237229..22242465;Classification=LTR/unknown;Sequence_ontology=SO:0000657;ltr_identity=0.9966;Method=structural;motif=TGCA;tsd=GAGTC	1169
Evolinc_SR_gID_042119	3	long_terminal_repeat	22237229	22238121	?	ID=lLTR_121;Parent=repeat_region_121;Name=3:22237229..22242465;Classification=LTR/unknown;Sequence_ontology=SO:0000286;ltr_identity=0.9966;Method=structural;motif=TGCA;tsd=GAGTC	892
Evolinc_SR_gID_042119	3	LTR_retrotransposon	22237229	22242465	?	ID=LTRRT_121;Parent=repeat_region_121;Name=3:22237229..22242465;Classification=LTR/unknown;Sequence_ontology=SO:0000186;ltr_identity=0.9966;Method=structural;motif=TGCA;tsd=GAGTC	1164
Evolinc_SR_gID_035457	3	repeat_region	22237224	22242470	?	ID=repeat_region_121;Name=3:22237229..22242465;Classification=LTR/unknown;Sequence_ontology=SO:0000657;ltr_identity=0.9966;Method=structural;motif=TGCA;tsd=GAGTC	1744
Evolinc_SR_gID_035457	3	LTR_retrotransposon	22237229	22242465	?	ID=LTRRT_121;Parent=repeat_region_121;Name=3:22237229..22242465;Classification=LTR/unknown;Sequence_ontology=SO:0000186;ltr_identity=0.9966;Method=structural;motif=TGCA;tsd=GAGTC	1744
Evolinc_SR_gID_035458	3	repeat_region	22237224	22242470	?	ID=repeat_region_121;Name=3:22237229..22242465;Classification=LTR/unknown;Sequence_ontology=SO:0000657;ltr_identity=0.9966;Method=structural;motif=TGCA;tsd=GAGTC	518
Evolinc_SR_gID_035458	3	LTR_retrotransposon	22237229	22242465	?	ID=LTRRT_121;Parent=repeat_region_121;Name=3:22237229..22242465;Classification=LTR/unknown;Sequence_ontology=SO:0000186;ltr_identity=0.9966;Method=structural;motif=TGCA;tsd=GAGTC	518
Evolinc_SR_gID_042121	3	repeat_region	22237224	22242470	?	ID=repeat_region_121;Name=3:22237229..22242465;Classification=LTR/unknown;Sequence_ontology=SO:0000657;ltr_identity=0.9966;Method=structural;motif=TGCA;tsd=GAGTC	387
Evolinc_SR_gID_042121	3	LTR_retrotransposon	22237229	22242465	?	ID=LTRRT_121;Parent=repeat_region_121;Name=3:22237229..22242465;Classification=LTR/unknown;Sequence_ontology=SO:0000186;ltr_identity=0.9966;Method=structural;motif=TGCA;tsd=GAGTC	387
Evolinc_SR_gID_042121	3	long_terminal_repeat	22241573	22242465	?	ID=rLTR_121;Parent=repeat_region_121;Name=3:22237229..22242465;Classification=LTR/unknown;Sequence_ontology=SO:0000286;ltr_identity=0.9966;Method=structural;motif=TGCA;tsd=GAGTC	387
Evolinc_SR_gID_035462	3	CACTA_TIR_transposon	22258243	22262367	.	ID=TE_struc_488;Name=3:22258243..22262367;Classification=DNA/DTC;Sequence_ontology=SO:0002285;Identity=0.9;Method=structural;TSD=TT_TT_100.0;TIR=CACTGTAAGA_TCTTACACTG	701
Evolinc_SR_gID_035575	3	repeat_region	22695561	22700526	-	ID=repeat_region_122;Name=3:22695566..22700521;Classification=LTR/Copia;Sequence_ontology=SO:0000657;ltr_identity=1.0000;Method=structural;motif=TGCA;tsd=TACGA	472
Evolinc_SR_gID_035575	3	Copia_LTR_retrotransposon	22695566	22700521	-	ID=LTRRT_122;Parent=repeat_region_122;Name=3:22695566..22700521;Classification=LTR/Copia;Sequence_ontology=SO:0002264;ltr_identity=1.0000;Method=structural;motif=TGCA;tsd=TACGA	467
Evolinc_SR_gID_035575	3	long_terminal_repeat	22700082	22700521	-	ID=rLTR_122;Parent=repeat_region_122;Name=3:22695566..22700521;Classification=LTR/Copia;Sequence_ontology=SO:0000286;ltr_identity=1.0000;Method=structural;motif=TGCA;tsd=TACGA	439
Evolinc_LR_gID_000179	3	Mutator_TIR_transposon	22919427	22922799	.	ID=TE_struc_489;Name=3:22919427..22922799;Classification=DNA/DTM;Sequence_ontology=SO:0002280;Identity=0.9;Method=structural;TSD=TATATTA_TATATTT_85.71;TIR=GTAGTAGTTT_AAACTACTGC	279
Evolinc_SR_gID_035644	3	Mutator_TIR_transposon	22919427	22922799	.	ID=TE_struc_489;Name=3:22919427..22922799;Classification=DNA/DTM;Sequence_ontology=SO:0002280;Identity=0.9;Method=structural;TSD=TATATTA_TATATTT_85.71;TIR=GTAGTAGTTT_AAACTACTGC	238
Evolinc_SR_gID_042292	3	Mutator_TIR_transposon	22919427	22922799	.	ID=TE_struc_489;Name=3:22919427..22922799;Classification=DNA/DTM;Sequence_ontology=SO:0002280;Identity=0.9;Method=structural;TSD=TATATTA_TATATTT_85.71;TIR=GTAGTAGTTT_AAACTACTGC	217
Evolinc_SR_gID_035645	3	Mutator_TIR_transposon	22919427	22922799	.	ID=TE_struc_489;Name=3:22919427..22922799;Classification=DNA/DTM;Sequence_ontology=SO:0002280;Identity=0.9;Method=structural;TSD=TATATTA_TATATTT_85.71;TIR=GTAGTAGTTT_AAACTACTGC	213
Evolinc_SR_gID_035646	3	Mutator_TIR_transposon	22919427	22922799	.	ID=TE_struc_489;Name=3:22919427..22922799;Classification=DNA/DTM;Sequence_ontology=SO:0002280;Identity=0.9;Method=structural;TSD=TATATTA_TATATTT_85.71;TIR=GTAGTAGTTT_AAACTACTGC	252
Evolinc_SR_gID_042294	3	Mutator_TIR_transposon	22919427	22922799	.	ID=TE_struc_489;Name=3:22919427..22922799;Classification=DNA/DTM;Sequence_ontology=SO:0002280;Identity=0.9;Method=structural;TSD=TATATTA_TATATTT_85.71;TIR=GTAGTAGTTT_AAACTACTGC	204
Evolinc_SR_gID_042603	4	helitron	512811	521712	+	ID=TE_struc_492;Name=4:512811..521712;Classification=DNA/Helitron;Sequence_ontology=SO:0000544;Identity=NA;Method=structural	218
Evolinc_SR_gID_042833	4	CACTA_TIR_transposon	1458685	1462468	.	ID=TE_struc_548;Name=TE_00000163;Classification=DNA/DTC;Sequence_ontology=SO:0002285;Identity=1;Method=structural;TSD=GGT_GGT_100.0;TIR=CACTACAAGA_TCTTGTAGTG	262
Evolinc_SR_gID_042870	4	repeat_region	1565680	1567408	+	ID=repeat_region_125;Name=4:1565685..1567403;Classification=LTR/Copia;Sequence_ontology=SO:0000657;ltr_identity=0.9951;Method=structural;motif=TATA;tsd=TCGTC	233
Evolinc_SR_gID_042870	4	long_terminal_repeat	1565685	1565888	+	ID=lLTR_125;Parent=repeat_region_125;Name=4:1565685..1567403;Classification=LTR/Copia;Sequence_ontology=SO:0000286;ltr_identity=0.9951;Method=structural;motif=TATA;tsd=TCGTC	148
Evolinc_SR_gID_042870	4	Copia_LTR_retrotransposon	1565685	1567403	+	ID=LTRRT_125;Parent=repeat_region_125;Name=4:1565685..1567403;Classification=LTR/Copia;Sequence_ontology=SO:0002264;ltr_identity=0.9951;Method=structural;motif=TATA;tsd=TCGTC	233
Evolinc_SR_gID_048401	4	repeat_region	1565680	1567408	+	ID=repeat_region_125;Name=4:1565685..1567403;Classification=LTR/Copia;Sequence_ontology=SO:0000657;ltr_identity=0.9951;Method=structural;motif=TATA;tsd=TCGTC	205
Evolinc_SR_gID_048401	4	Copia_LTR_retrotransposon	1565685	1567403	+	ID=LTRRT_125;Parent=repeat_region_125;Name=4:1565685..1567403;Classification=LTR/Copia;Sequence_ontology=SO:0002264;ltr_identity=0.9951;Method=structural;motif=TATA;tsd=TCGTC	205
Evolinc_SR_gID_048401	4	long_terminal_repeat	1567200	1567403	+	ID=rLTR_125;Parent=repeat_region_125;Name=4:1565685..1567403;Classification=LTR/Copia;Sequence_ontology=SO:0000286;ltr_identity=0.9951;Method=structural;motif=TATA;tsd=TCGTC	199
Evolinc_SR_gID_048471	4	repeat_region	1749265	1755812	+	ID=repeat_region_127;Name=TE_00000204;Classification=LTR/Copia;Sequence_ontology=SO:0000657;ltr_identity=0.9761;Method=structural;motif=TGCA;tsd=ACAGT	1699
Evolinc_SR_gID_048471	4	Copia_LTR_retrotransposon	1749270	1755807	+	ID=LTRRT_127;Parent=repeat_region_127;Name=TE_00000204;Classification=LTR/Copia;Sequence_ontology=SO:0002264;ltr_identity=0.9761;Method=structural;motif=TGCA;tsd=ACAGT	1699
Evolinc_SR_gID_048472	4	long_terminal_repeat	1755222	1755807	+	ID=rLTR_127;Parent=repeat_region_127;Name=TE_00000204;Classification=LTR/Copia;Sequence_ontology=SO:0000286;ltr_identity=0.9761;Method=structural;motif=TGCA;tsd=ACAGT	189
Evolinc_SR_gID_048472	4	repeat_region	1749265	1755812	+	ID=repeat_region_127;Name=TE_00000204;Classification=LTR/Copia;Sequence_ontology=SO:0000657;ltr_identity=0.9761;Method=structural;motif=TGCA;tsd=ACAGT	194
Evolinc_SR_gID_048472	4	Copia_LTR_retrotransposon	1749270	1755807	+	ID=LTRRT_127;Parent=repeat_region_127;Name=TE_00000204;Classification=LTR/Copia;Sequence_ontology=SO:0002264;ltr_identity=0.9761;Method=structural;motif=TGCA;tsd=ACAGT	189
Evolinc_SR_gID_048532	4	repeat_region	1943792	1955326	+	ID=repeat_region_128;Name=TE_00000495;Classification=LTR/Gypsy;Sequence_ontology=SO:0000657;ltr_identity=0.9783;Method=structural;motif=TGCA;tsd=AAGAC	396
Evolinc_SR_gID_048532	4	Gypsy_LTR_retrotransposon	1943797	1955321	+	ID=LTRRT_128;Parent=repeat_region_128;Name=TE_00000495;Classification=LTR/Gypsy;Sequence_ontology=SO:0002265;ltr_identity=0.9783;Method=structural;motif=TGCA;tsd=AAGAC	396
Evolinc_SR_gID_043005	4	helitron	1960417	1963217	+	ID=TE_struc_495;Name=4:1960417..1963217;Classification=DNA/Helitron;Sequence_ontology=SO:0000544;Identity=NA;Method=structural	243
Evolinc_SR_gID_048543	4	repeat_region	2001184	2010972	+	ID=repeat_region_129;Name=TE_00000370;Classification=LTR/Gypsy;Sequence_ontology=SO:0000657;ltr_identity=0.9602;Method=structural;motif=TGCA;tsd=ATGCG	1149
Evolinc_SR_gID_048543	4	Gypsy_LTR_retrotransposon	2001189	2010967	+	ID=LTRRT_129;Parent=repeat_region_129;Name=TE_00000370;Classification=LTR/Gypsy;Sequence_ontology=SO:0002265;ltr_identity=0.9602;Method=structural;motif=TGCA;tsd=ATGCG	1149
Evolinc_SR_gID_048595	4	CACTA_TIR_transposon	2208276	2212250	.	ID=TE_struc_550;Name=TE_00000395;Classification=DNA/DTC;Sequence_ontology=SO:0002285;Identity=1;Method=structural;TSD=GAA_GAA_100.0;TIR=CACTACAAGA_TCTTGTAGTG	904
Evolinc_SR_gID_048777	4	hAT_TIR_transposon	2789604	2793640	.	ID=TE_struc_554;Name=4:2789604..2793640;Classification=DNA/DTA;Sequence_ontology=SO:0002279;Identity=1;Method=structural;TSD=CTTCTTCC_CTTCTTCC_100.0;TIR=TAGGGGTGTC_GACACCCCTA	1176
Evolinc_SR_gID_048789	4	Mutator_TIR_transposon	2824418	2825503	.	ID=TE_struc_556;Name=TE_00000154;Classification=DNA/DTM;Sequence_ontology=SO:0002280;Identity=1;Method=structural;TSD=GTTTAAAC_GTTTAAAC_100.0;TIR=GGAAACATCT_AGATGTTTCC	280
Evolinc_LR_gID_000200	4	repeat_region	2989839	2994788	?	ID=repeat_region_134;Name=4:2989844..2994783;Classification=LTR/unknown;Sequence_ontology=SO:0000657;ltr_identity=0.9982;Method=structural;motif=TGCA;tsd=ATTAT	458
Evolinc_LR_gID_000200	4	LTR_retrotransposon	2989844	2994783	?	ID=LTRRT_134;Parent=repeat_region_134;Name=4:2989844..2994783;Classification=LTR/unknown;Sequence_ontology=SO:0000186;ltr_identity=0.9982;Method=structural;motif=TGCA;tsd=ATTAT	458
Evolinc_LR_gID_000200	4	long_terminal_repeat	2994227	2994783	?	ID=rLTR_134;Parent=repeat_region_134;Name=4:2989844..2994783;Classification=LTR/unknown;Sequence_ontology=SO:0000286;ltr_identity=0.9982;Method=structural;motif=TGCA;tsd=ATTAT	346
Evolinc_SR_gID_043467	4	repeat_region	3344828	3354749	-	ID=repeat_region_136;Name=TE_00000315;Classification=LTR/Gypsy;Sequence_ontology=SO:0000657;ltr_identity=0.9484;Method=structural;motif=TGCA;tsd=CTTTG	617
Evolinc_SR_gID_043467	4	Gypsy_LTR_retrotransposon	3344833	3354744	-	ID=LTRRT_136;Parent=repeat_region_136;Name=TE_00000315;Classification=LTR/Gypsy;Sequence_ontology=SO:0002265;ltr_identity=0.9484;Method=structural;motif=TGCA;tsd=CTTTG	617
Evolinc_SR_gID_043467	4	long_terminal_repeat	3352991	3354744	-	ID=rLTR_136;Parent=repeat_region_136;Name=TE_00000315;Classification=LTR/Gypsy;Sequence_ontology=SO:0000286;ltr_identity=0.9484;Method=structural;motif=TGCA;tsd=CTTTG	617
Evolinc_SR_gID_043643	4	long_terminal_repeat	3934640	3935831	-	ID=rLTR_138;Parent=repeat_region_138;Name=4:3929252..3935831;Classification=LTR/Gypsy;Sequence_ontology=SO:0000286;ltr_identity=0.9464;Method=structural;motif=TGCA;tsd=GAACT	258
Evolinc_SR_gID_043643	4	repeat_region	3929247	3935836	-	ID=repeat_region_138;Name=4:3929252..3935831;Classification=LTR/Gypsy;Sequence_ontology=SO:0000657;ltr_identity=0.9464;Method=structural;motif=TGCA;tsd=GAACT	258
Evolinc_SR_gID_043643	4	Gypsy_LTR_retrotransposon	3929252	3935831	-	ID=LTRRT_138;Parent=repeat_region_138;Name=4:3929252..3935831;Classification=LTR/Gypsy;Sequence_ontology=SO:0002265;ltr_identity=0.9464;Method=structural;motif=TGCA;tsd=GAACT	258
Evolinc_SR_gID_043659	4	repeat_region	3987761	3997966	-	ID=repeat_region_139;Name=TE_00000283;Classification=LTR/Gypsy;Sequence_ontology=SO:0000657;ltr_identity=0.9916;Method=structural;motif=TGCA;tsd=ATATG	1612
Evolinc_SR_gID_043659	4	Gypsy_LTR_retrotransposon	3987766	3997961	-	ID=LTRRT_139;Parent=repeat_region_139;Name=TE_00000283;Classification=LTR/Gypsy;Sequence_ontology=SO:0002265;ltr_identity=0.9916;Method=structural;motif=TGCA;tsd=ATATG	1612
Evolinc_SR_gID_043662	4	repeat_region	3987761	3997966	-	ID=repeat_region_139;Name=TE_00000283;Classification=LTR/Gypsy;Sequence_ontology=SO:0000657;ltr_identity=0.9916;Method=structural;motif=TGCA;tsd=ATATG	241
Evolinc_SR_gID_043662	4	Gypsy_LTR_retrotransposon	3987766	3997961	-	ID=LTRRT_139;Parent=repeat_region_139;Name=TE_00000283;Classification=LTR/Gypsy;Sequence_ontology=SO:0002265;ltr_identity=0.9916;Method=structural;motif=TGCA;tsd=ATATG	241
Evolinc_SR_gID_043662	4	long_terminal_repeat	3996409	3997961	-	ID=rLTR_139;Parent=repeat_region_139;Name=TE_00000283;Classification=LTR/Gypsy;Sequence_ontology=SO:0000286;ltr_identity=0.9916;Method=structural;motif=TGCA;tsd=ATATG	241
Evolinc_SR_gID_049197	4	helitron	4076590	4088670	+	ID=TE_struc_498;Name=TE_00000404;Classification=DNA/Helitron;Sequence_ontology=SO:0000544;Identity=NA;Method=structural	1311
Evolinc_SR_gID_049198	4	helitron	4076590	4088670	+	ID=TE_struc_498;Name=TE_00000404;Classification=DNA/Helitron;Sequence_ontology=SO:0000544;Identity=NA;Method=structural	865
Evolinc_SR_gID_043703	4	helitron	4076590	4088670	+	ID=TE_struc_498;Name=TE_00000404;Classification=DNA/Helitron;Sequence_ontology=SO:0000544;Identity=NA;Method=structural	297
Evolinc_SR_gID_049260	4	long_terminal_repeat	4239123	4240749	+	ID=lLTR_141;Parent=repeat_region_141;Name=TE_00000283;Classification=LTR/Gypsy;Sequence_ontology=SO:0000286;ltr_identity=0.9730;Method=structural;motif=TGCA;tsd=GTTTG	686
Evolinc_SR_gID_049260	4	repeat_region	4239118	4249778	+	ID=repeat_region_141;Name=TE_00000283;Classification=LTR/Gypsy;Sequence_ontology=SO:0000657;ltr_identity=0.9730;Method=structural;motif=TGCA;tsd=GTTTG	694
Evolinc_SR_gID_049260	4	Gypsy_LTR_retrotransposon	4239123	4249773	+	ID=LTRRT_141;Parent=repeat_region_141;Name=TE_00000283;Classification=LTR/Gypsy;Sequence_ontology=SO:0002265;ltr_identity=0.9730;Method=structural;motif=TGCA;tsd=GTTTG	694
Evolinc_SR_gID_049262	4	repeat_region	4239118	4249778	+	ID=repeat_region_141;Name=TE_00000283;Classification=LTR/Gypsy;Sequence_ontology=SO:0000657;ltr_identity=0.9730;Method=structural;motif=TGCA;tsd=GTTTG	3185
Evolinc_SR_gID_049262	4	Gypsy_LTR_retrotransposon	4239123	4249773	+	ID=LTRRT_141;Parent=repeat_region_141;Name=TE_00000283;Classification=LTR/Gypsy;Sequence_ontology=SO:0002265;ltr_identity=0.9730;Method=structural;motif=TGCA;tsd=GTTTG	3185
Evolinc_SR_gID_049305	4	hAT_TIR_transposon	4368985	4373061	.	ID=TE_struc_560;Name=4:4368985..4373061;Classification=DNA/DTA;Sequence_ontology=SO:0002279;Identity=0.9;Method=structural;TSD=CTGATGAG_CTGATGAG_100.0;TIR=TAGAGGTGTC_GACAACTCTA	464
Evolinc_SR_gID_049400	4	helitron	4661576	4668022	-	ID=TE_struc_501;Name=TE_00000193;Classification=DNA/Helitron;Sequence_ontology=SO:0000544;Identity=NA;Method=structural	170
Evolinc_SR_gID_043910	4	helitron	4661576	4668022	-	ID=TE_struc_501;Name=TE_00000193;Classification=DNA/Helitron;Sequence_ontology=SO:0000544;Identity=NA;Method=structural	332
Evolinc_SR_gID_043912	4	helitron	4661576	4668022	-	ID=TE_struc_501;Name=TE_00000193;Classification=DNA/Helitron;Sequence_ontology=SO:0000544;Identity=NA;Method=structural	458
Evolinc_SR_gID_043917	4	repeat_region	4677137	4684200	-	ID=repeat_region_143;Name=4:4677142..4684195;Classification=LTR/Gypsy;Sequence_ontology=SO:0000657;ltr_identity=0.9474;Method=structural;motif=TGCA;tsd=CATTC	208
Evolinc_SR_gID_043917	4	long_terminal_repeat	4677142	4678300	-	ID=lLTR_143;Parent=repeat_region_143;Name=4:4677142..4684195;Classification=LTR/Gypsy;Sequence_ontology=SO:0000286;ltr_identity=0.9474;Method=structural;motif=TGCA;tsd=CATTC	208
Evolinc_SR_gID_043917	4	Gypsy_LTR_retrotransposon	4677142	4684195	-	ID=LTRRT_143;Parent=repeat_region_143;Name=4:4677142..4684195;Classification=LTR/Gypsy;Sequence_ontology=SO:0002265;ltr_identity=0.9474;Method=structural;motif=TGCA;tsd=CATTC	208
Evolinc_SR_gID_049409	4	repeat_region	4677137	4684200	-	ID=repeat_region_143;Name=4:4677142..4684195;Classification=LTR/Gypsy;Sequence_ontology=SO:0000657;ltr_identity=0.9474;Method=structural;motif=TGCA;tsd=CATTC	313
Evolinc_SR_gID_049409	4	long_terminal_repeat	4677142	4678300	-	ID=lLTR_143;Parent=repeat_region_143;Name=4:4677142..4684195;Classification=LTR/Gypsy;Sequence_ontology=SO:0000286;ltr_identity=0.9474;Method=structural;motif=TGCA;tsd=CATTC	313
Evolinc_SR_gID_049409	4	Gypsy_LTR_retrotransposon	4677142	4684195	-	ID=LTRRT_143;Parent=repeat_region_143;Name=4:4677142..4684195;Classification=LTR/Gypsy;Sequence_ontology=SO:0002265;ltr_identity=0.9474;Method=structural;motif=TGCA;tsd=CATTC	313
Evolinc_SR_gID_043918	4	repeat_region	4677137	4684200	-	ID=repeat_region_143;Name=4:4677142..4684195;Classification=LTR/Gypsy;Sequence_ontology=SO:0000657;ltr_identity=0.9474;Method=structural;motif=TGCA;tsd=CATTC	867
Evolinc_SR_gID_043918	4	Gypsy_LTR_retrotransposon	4677142	4684195	-	ID=LTRRT_143;Parent=repeat_region_143;Name=4:4677142..4684195;Classification=LTR/Gypsy;Sequence_ontology=SO:0002265;ltr_identity=0.9474;Method=structural;motif=TGCA;tsd=CATTC	867
Evolinc_SR_gID_049410	4	repeat_region	4677137	4684200	-	ID=repeat_region_143;Name=4:4677142..4684195;Classification=LTR/Gypsy;Sequence_ontology=SO:0000657;ltr_identity=0.9474;Method=structural;motif=TGCA;tsd=CATTC	466
Evolinc_SR_gID_049410	4	Gypsy_LTR_retrotransposon	4677142	4684195	-	ID=LTRRT_143;Parent=repeat_region_143;Name=4:4677142..4684195;Classification=LTR/Gypsy;Sequence_ontology=SO:0002265;ltr_identity=0.9474;Method=structural;motif=TGCA;tsd=CATTC	466
Evolinc_SR_gID_049410	4	long_terminal_repeat	4683036	4684195	-	ID=rLTR_143;Parent=repeat_region_143;Name=4:4677142..4684195;Classification=LTR/Gypsy;Sequence_ontology=SO:0000286;ltr_identity=0.9474;Method=structural;motif=TGCA;tsd=CATTC	466
Evolinc_SR_gID_044095	4	repeat_region	5127096	5135157	-	ID=repeat_region_145;Name=4:5127101..5135152;Classification=LTR/Gypsy;Sequence_ontology=SO:0000657;ltr_identity=0.9749;Method=structural;motif=TGCA;tsd=CTCTT	858
Evolinc_SR_gID_044095	4	long_terminal_repeat	5127101	5128257	-	ID=lLTR_145;Parent=repeat_region_145;Name=4:5127101..5135152;Classification=LTR/Gypsy;Sequence_ontology=SO:0000286;ltr_identity=0.9749;Method=structural;motif=TGCA;tsd=CTCTT	858
Evolinc_SR_gID_044095	4	Gypsy_LTR_retrotransposon	5127101	5135152	-	ID=LTRRT_145;Parent=repeat_region_145;Name=4:5127101..5135152;Classification=LTR/Gypsy;Sequence_ontology=SO:0002265;ltr_identity=0.9749;Method=structural;motif=TGCA;tsd=CTCTT	858
Evolinc_SR_gID_044096	4	repeat_region	5127096	5135157	-	ID=repeat_region_145;Name=4:5127101..5135152;Classification=LTR/Gypsy;Sequence_ontology=SO:0000657;ltr_identity=0.9749;Method=structural;motif=TGCA;tsd=CTCTT	227
Evolinc_SR_gID_044096	4	Gypsy_LTR_retrotransposon	5127101	5135152	-	ID=LTRRT_145;Parent=repeat_region_145;Name=4:5127101..5135152;Classification=LTR/Gypsy;Sequence_ontology=SO:0002265;ltr_identity=0.9749;Method=structural;motif=TGCA;tsd=CTCTT	227
Evolinc_SR_gID_044098	4	long_terminal_repeat	5133997	5135152	-	ID=rLTR_145;Parent=repeat_region_145;Name=4:5127101..5135152;Classification=LTR/Gypsy;Sequence_ontology=SO:0000286;ltr_identity=0.9749;Method=structural;motif=TGCA;tsd=CTCTT	765
Evolinc_SR_gID_044098	4	repeat_region	5127096	5135157	-	ID=repeat_region_145;Name=4:5127101..5135152;Classification=LTR/Gypsy;Sequence_ontology=SO:0000657;ltr_identity=0.9749;Method=structural;motif=TGCA;tsd=CTCTT	765
Evolinc_SR_gID_044098	4	Gypsy_LTR_retrotransposon	5127101	5135152	-	ID=LTRRT_145;Parent=repeat_region_145;Name=4:5127101..5135152;Classification=LTR/Gypsy;Sequence_ontology=SO:0002265;ltr_identity=0.9749;Method=structural;motif=TGCA;tsd=CTCTT	765
Evolinc_SR_gID_044220	4	CACTA_TIR_transposon	5422246	5426195	.	ID=TE_struc_563;Name=4:5422246..5426195;Classification=DNA/DTC;Sequence_ontology=SO:0002285;Identity=0.9;Method=structural;TSD=TTG_TTG_100.0;TIR=CACTATCTCG_CGAGAAAGTG	210
Evolinc_SR_gID_044241	4	Mutator_TIR_transposon	5474981	5479492	.	ID=TE_struc_564;Name=TE_00000235;Classification=DNA/DTM;Sequence_ontology=SO:0002280;Identity=1;Method=structural;TSD=TTCTATTAT_TTCTATTAT_100.0;TIR=GAACAAAACT_AGTTTTGTTC	242
Evolinc_SR_gID_049691	4	Mutator_TIR_transposon	5474981	5479492	.	ID=TE_struc_564;Name=TE_00000235;Classification=DNA/DTM;Sequence_ontology=SO:0002280;Identity=1;Method=structural;TSD=TTCTATTAT_TTCTATTAT_100.0;TIR=GAACAAAACT_AGTTTTGTTC	427
Evolinc_SR_gID_044303	4	hAT_TIR_transposon	5679240	5680034	.	ID=TE_struc_569;Name=4:5679240..5680034;Classification=DNA/DTA;Sequence_ontology=SO:0002279;Identity=1;Method=structural;TSD=TCAATACC_TCAATACC_100.0;TIR=TAGGGGTGTC_GACACCCCTA	222
Evolinc_SR_gID_049797	4	helitron	5768363	5773241	+	ID=TE_struc_503;Name=TE_00000088;Classification=DNA/Helitron;Sequence_ontology=SO:0000544;Identity=NA;Method=structural	610
Evolinc_SR_gID_049838	4	repeat_region	5905477	5916992	-	ID=repeat_region_148;Name=TE_00000206;Classification=LTR/Copia;Sequence_ontology=SO:0000657;ltr_identity=0.9895;Method=structural;motif=TACA;tsd=GCTAA	296
Evolinc_SR_gID_049838	4	Copia_LTR_retrotransposon	5905482	5916987	-	ID=LTRRT_148;Parent=repeat_region_148;Name=TE_00000206;Classification=LTR/Copia;Sequence_ontology=SO:0002264;ltr_identity=0.9895;Method=structural;motif=TACA;tsd=GCTAA	296
Evolinc_SR_gID_049839	4	repeat_region	5905477	5916992	-	ID=repeat_region_148;Name=TE_00000206;Classification=LTR/Copia;Sequence_ontology=SO:0000657;ltr_identity=0.9895;Method=structural;motif=TACA;tsd=GCTAA	263
Evolinc_SR_gID_049839	4	Copia_LTR_retrotransposon	5905482	5916987	-	ID=LTRRT_148;Parent=repeat_region_148;Name=TE_00000206;Classification=LTR/Copia;Sequence_ontology=SO:0002264;ltr_identity=0.9895;Method=structural;motif=TACA;tsd=GCTAA	263
Evolinc_SR_gID_049840	4	repeat_region	5905477	5916992	-	ID=repeat_region_148;Name=TE_00000206;Classification=LTR/Copia;Sequence_ontology=SO:0000657;ltr_identity=0.9895;Method=structural;motif=TACA;tsd=GCTAA	199
Evolinc_SR_gID_049840	4	Copia_LTR_retrotransposon	5905482	5916987	-	ID=LTRRT_148;Parent=repeat_region_148;Name=TE_00000206;Classification=LTR/Copia;Sequence_ontology=SO:0002264;ltr_identity=0.9895;Method=structural;motif=TACA;tsd=GCTAA	199
Evolinc_SR_gID_049841	4	repeat_region	5905477	5916992	-	ID=repeat_region_148;Name=TE_00000206;Classification=LTR/Copia;Sequence_ontology=SO:0000657;ltr_identity=0.9895;Method=structural;motif=TACA;tsd=GCTAA	238
Evolinc_SR_gID_049841	4	Copia_LTR_retrotransposon	5905482	5916987	-	ID=LTRRT_148;Parent=repeat_region_148;Name=TE_00000206;Classification=LTR/Copia;Sequence_ontology=SO:0002264;ltr_identity=0.9895;Method=structural;motif=TACA;tsd=GCTAA	238
Evolinc_SR_gID_044377	4	repeat_region	5905477	5916992	-	ID=repeat_region_148;Name=TE_00000206;Classification=LTR/Copia;Sequence_ontology=SO:0000657;ltr_identity=0.9895;Method=structural;motif=TACA;tsd=GCTAA	1026
Evolinc_SR_gID_044377	4	Copia_LTR_retrotransposon	5905482	5916987	-	ID=LTRRT_148;Parent=repeat_region_148;Name=TE_00000206;Classification=LTR/Copia;Sequence_ontology=SO:0002264;ltr_identity=0.9895;Method=structural;motif=TACA;tsd=GCTAA	1026
Evolinc_SR_gID_044378	4	repeat_region	5905477	5916992	-	ID=repeat_region_148;Name=TE_00000206;Classification=LTR/Copia;Sequence_ontology=SO:0000657;ltr_identity=0.9895;Method=structural;motif=TACA;tsd=GCTAA	301
Evolinc_SR_gID_044378	4	Copia_LTR_retrotransposon	5905482	5916987	-	ID=LTRRT_148;Parent=repeat_region_148;Name=TE_00000206;Classification=LTR/Copia;Sequence_ontology=SO:0002264;ltr_identity=0.9895;Method=structural;motif=TACA;tsd=GCTAA	301
Evolinc_SR_gID_049844	4	long_terminal_repeat	5916607	5916987	-	ID=rLTR_148;Parent=repeat_region_148;Name=TE_00000206;Classification=LTR/Copia;Sequence_ontology=SO:0000286;ltr_identity=0.9895;Method=structural;motif=TACA;tsd=GCTAA	279
Evolinc_SR_gID_049844	4	repeat_region	5905477	5916992	-	ID=repeat_region_148;Name=TE_00000206;Classification=LTR/Copia;Sequence_ontology=SO:0000657;ltr_identity=0.9895;Method=structural;motif=TACA;tsd=GCTAA	284
Evolinc_SR_gID_049844	4	Copia_LTR_retrotransposon	5905482	5916987	-	ID=LTRRT_148;Parent=repeat_region_148;Name=TE_00000206;Classification=LTR/Copia;Sequence_ontology=SO:0002264;ltr_identity=0.9895;Method=structural;motif=TACA;tsd=GCTAA	279
Evolinc_SR_gID_049897	4	helitron	6064185	6065506	+	ID=TE_struc_504;Name=TE_00000210;Classification=DNA/Helitron;Sequence_ontology=SO:0000544;Identity=NA;Method=structural	357
Evolinc_SR_gID_044460	4	Mutator_TIR_transposon	6143029	6148021	.	ID=TE_struc_571;Name=4:6143029..6148021;Classification=DNA/DTM;Sequence_ontology=SO:0002280;Identity=0.9;Method=structural;TSD=TAATCAA_TAATCAA_100.0;TIR=CCTGAATATC_GATCTTCAGG	255
Evolinc_SR_gID_049926	4	helitron	6173117	6179574	+	ID=TE_struc_505;Name=TE_00000090;Classification=DNA/Helitron;Sequence_ontology=SO:0000544;Identity=NA;Method=structural	218
Evolinc_SR_gID_049927	4	helitron	6173117	6179574	+	ID=TE_struc_505;Name=TE_00000090;Classification=DNA/Helitron;Sequence_ontology=SO:0000544;Identity=NA;Method=structural	290
Evolinc_SR_gID_049977	4	helitron	6327895	6340308	+	ID=TE_struc_506;Name=TE_00000091;Classification=DNA/Helitron;Sequence_ontology=SO:0000544;Identity=NA;Method=structural	258
Evolinc_SR_gID_049978	4	helitron	6327895	6340308	+	ID=TE_struc_506;Name=TE_00000091;Classification=DNA/Helitron;Sequence_ontology=SO:0000544;Identity=NA;Method=structural	299
Evolinc_SR_gID_044519	4	helitron	6327895	6340308	+	ID=TE_struc_506;Name=TE_00000091;Classification=DNA/Helitron;Sequence_ontology=SO:0000544;Identity=NA;Method=structural	1054
Evolinc_SR_gID_044521	4	helitron	6327895	6340308	+	ID=TE_struc_506;Name=TE_00000091;Classification=DNA/Helitron;Sequence_ontology=SO:0000544;Identity=NA;Method=structural	264
Evolinc_SR_gID_050005	4	helitron	6426618	6427215	-	ID=TE_struc_507;Name=TE_00000345;Classification=DNA/Helitron;Sequence_ontology=SO:0000544;Identity=NA;Method=structural	304
Evolinc_SR_gID_050037	4	helitron	6505636	6506267	-	ID=TE_struc_508;Name=TE_00000174;Classification=DNA/Helitron;Sequence_ontology=SO:0000544;Identity=NA;Method=structural	611
Evolinc_SR_gID_050104	4	repeat_region	6723342	6728795	+	ID=repeat_region_151;Name=TE_00000144;Classification=LTR/Copia;Sequence_ontology=SO:0000657;ltr_identity=0.9756;Method=structural;motif=TATA;tsd=GTGGA	263
Evolinc_SR_gID_050104	4	Copia_LTR_retrotransposon	6723347	6728790	+	ID=LTRRT_151;Parent=repeat_region_151;Name=TE_00000144;Classification=LTR/Copia;Sequence_ontology=SO:0002264;ltr_identity=0.9756;Method=structural;motif=TATA;tsd=GTGGA	263
Evolinc_SR_gID_044688	4	helitron	6911518	6912713	-	ID=TE_struc_511;Name=TE_00000210;Classification=DNA/Helitron;Sequence_ontology=SO:0000544;Identity=NA;Method=structural	510
Evolinc_SR_gID_050289	4	repeat_region	7359457	7364596	?	ID=repeat_region_154;Name=TE_00000331;Classification=LTR/unknown;Sequence_ontology=SO:0000657;ltr_identity=0.9877;Method=structural;motif=TGCA;tsd=AAAAT	1957
Evolinc_SR_gID_050289	4	LTR_retrotransposon	7359462	7364591	?	ID=LTRRT_154;Parent=repeat_region_154;Name=TE_00000331;Classification=LTR/unknown;Sequence_ontology=SO:0000186;ltr_identity=0.9877;Method=structural;motif=TGCA;tsd=AAAAT	1957
Evolinc_SR_gID_044916	4	helitron	7657373	7677288	-	ID=TE_struc_514;Name=4:7677288..7657373;Classification=DNA/Helitron;Sequence_ontology=SO:0000544;Identity=NA;Method=structural	203
Evolinc_SR_gID_044917	4	helitron	7657373	7677288	-	ID=TE_struc_514;Name=4:7677288..7657373;Classification=DNA/Helitron;Sequence_ontology=SO:0000544;Identity=NA;Method=structural	1200
Evolinc_SR_gID_044918	4	helitron	7657373	7677288	-	ID=TE_struc_514;Name=4:7677288..7657373;Classification=DNA/Helitron;Sequence_ontology=SO:0000544;Identity=NA;Method=structural	1357
Evolinc_SR_gID_050395	4	helitron	7657373	7677288	-	ID=TE_struc_514;Name=4:7677288..7657373;Classification=DNA/Helitron;Sequence_ontology=SO:0000544;Identity=NA;Method=structural	598
Evolinc_SR_gID_044919	4	helitron	7657373	7677288	-	ID=TE_struc_514;Name=4:7677288..7657373;Classification=DNA/Helitron;Sequence_ontology=SO:0000544;Identity=NA;Method=structural	249
Evolinc_SR_gID_050396	4	helitron	7657373	7677288	-	ID=TE_struc_514;Name=4:7677288..7657373;Classification=DNA/Helitron;Sequence_ontology=SO:0000544;Identity=NA;Method=structural	216
Evolinc_SR_gID_050460	4	Mutator_TIR_transposon	7841554	7843010	.	ID=TE_struc_577;Name=4:7841554..7843010;Classification=DNA/DTM;Sequence_ontology=SO:0002280;Identity=0.9;Method=structural;TSD=GCCTAAA_GCCTAAA_100.0;TIR=GGCTAGAGTT_AACCCTAGCC	445
Evolinc_SR_gID_045041	4	helitron	8057811	8065703	+	ID=TE_struc_517;Name=TE_00000112;Classification=DNA/Helitron;Sequence_ontology=SO:0000544;Identity=NA;Method=structural	590
Evolinc_SR_gID_045223	4	helitron	8725080	8738206	-	ID=TE_struc_518;Name=TE_00000092;Classification=DNA/Helitron;Sequence_ontology=SO:0000544;Identity=NA;Method=structural	318
Evolinc_SR_gID_045225	4	helitron	8725080	8738206	-	ID=TE_struc_518;Name=TE_00000092;Classification=DNA/Helitron;Sequence_ontology=SO:0000544;Identity=NA;Method=structural	335
Evolinc_SR_gID_045227	4	helitron	8725080	8738206	-	ID=TE_struc_518;Name=TE_00000092;Classification=DNA/Helitron;Sequence_ontology=SO:0000544;Identity=NA;Method=structural	313
Evolinc_SR_gID_045228	4	helitron	8725080	8738206	-	ID=TE_struc_518;Name=TE_00000092;Classification=DNA/Helitron;Sequence_ontology=SO:0000544;Identity=NA;Method=structural	339
Evolinc_SR_gID_050720	4	helitron	8725080	8738206	-	ID=TE_struc_518;Name=TE_00000092;Classification=DNA/Helitron;Sequence_ontology=SO:0000544;Identity=NA;Method=structural	944
Evolinc_SR_gID_050721	4	helitron	8725080	8738206	-	ID=TE_struc_518;Name=TE_00000092;Classification=DNA/Helitron;Sequence_ontology=SO:0000544;Identity=NA;Method=structural	347
Evolinc_SR_gID_045230	4	helitron	8725080	8738206	-	ID=TE_struc_518;Name=TE_00000092;Classification=DNA/Helitron;Sequence_ontology=SO:0000544;Identity=NA;Method=structural	303
Evolinc_SR_gID_045340	4	helitron	9078969	9081926	-	ID=TE_struc_521;Name=TE_00000093;Classification=DNA/Helitron;Sequence_ontology=SO:0000544;Identity=NA;Method=structural	746
Evolinc_SR_gID_045370	4	helitron	9189203	9201563	-	ID=TE_struc_523;Name=TE_00000471;Classification=DNA/Helitron;Sequence_ontology=SO:0000544;Identity=NA;Method=structural	248
Evolinc_SR_gID_045371	4	helitron	9189203	9201563	-	ID=TE_struc_523;Name=TE_00000471;Classification=DNA/Helitron;Sequence_ontology=SO:0000544;Identity=NA;Method=structural	517
Evolinc_SR_gID_045372	4	helitron	9189203	9201563	-	ID=TE_struc_523;Name=TE_00000471;Classification=DNA/Helitron;Sequence_ontology=SO:0000544;Identity=NA;Method=structural	350
Evolinc_SR_gID_045373	4	helitron	9189203	9201563	-	ID=TE_struc_523;Name=TE_00000471;Classification=DNA/Helitron;Sequence_ontology=SO:0000544;Identity=NA;Method=structural	224
Evolinc_SR_gID_045436	4	Mutator_TIR_transposon	9429405	9433557	.	ID=TE_struc_579;Name=4:9429405..9433557;Classification=DNA/DTM;Sequence_ontology=SO:0002280;Identity=1;Method=structural;TSD=TAAAATA_TAAAATT_85.71;TIR=GTATTTTGTT_AACAAAATAC	600
Evolinc_SR_gID_045730	4	helitron	10395350	10401723	-	ID=TE_struc_526;Name=TE_00000095;Classification=DNA/Helitron;Sequence_ontology=SO:0000544;Identity=NA;Method=structural	277
Evolinc_SR_gID_045731	4	helitron	10395350	10401723	-	ID=TE_struc_526;Name=TE_00000095;Classification=DNA/Helitron;Sequence_ontology=SO:0000544;Identity=NA;Method=structural	249
Evolinc_SR_gID_051184	4	helitron	10395350	10401723	-	ID=TE_struc_526;Name=TE_00000095;Classification=DNA/Helitron;Sequence_ontology=SO:0000544;Identity=NA;Method=structural	199
Evolinc_SR_gID_051185	4	helitron	10395350	10401723	-	ID=TE_struc_526;Name=TE_00000095;Classification=DNA/Helitron;Sequence_ontology=SO:0000544;Identity=NA;Method=structural	381
Evolinc_SR_gID_045732	4	helitron	10395350	10401723	-	ID=TE_struc_526;Name=TE_00000095;Classification=DNA/Helitron;Sequence_ontology=SO:0000544;Identity=NA;Method=structural	319
Evolinc_SR_gID_051312	4	repeat_region	10899522	10904697	?	ID=repeat_region_158;Name=TE_00000331;Classification=LTR/unknown;Sequence_ontology=SO:0000657;ltr_identity=0.9630;Method=structural;motif=TGCA;tsd=GTAAT	1242
Evolinc_SR_gID_051312	4	LTR_retrotransposon	10899527	10904692	?	ID=LTRRT_158;Parent=repeat_region_158;Name=TE_00000331;Classification=LTR/unknown;Sequence_ontology=SO:0000186;ltr_identity=0.9630;Method=structural;motif=TGCA;tsd=GTAAT	1237
Evolinc_SR_gID_051398	4	helitron	11354058	11362944	+	ID=TE_struc_529;Name=TE_00000096;Classification=DNA/Helitron;Sequence_ontology=SO:0000544;Identity=NA;Method=structural	233
Evolinc_SR_gID_045967	4	helitron	11354058	11362944	+	ID=TE_struc_529;Name=TE_00000096;Classification=DNA/Helitron;Sequence_ontology=SO:0000544;Identity=NA;Method=structural	221
Evolinc_SR_gID_051399	4	helitron	11354058	11362944	+	ID=TE_struc_529;Name=TE_00000096;Classification=DNA/Helitron;Sequence_ontology=SO:0000544;Identity=NA;Method=structural	502
Evolinc_LR_gID_000188	4	helitron	11354058	11362944	+	ID=TE_struc_529;Name=TE_00000096;Classification=DNA/Helitron;Sequence_ontology=SO:0000544;Identity=NA;Method=structural	2956
Evolinc_SR_gID_045970	4	helitron	11354058	11362944	+	ID=TE_struc_529;Name=TE_00000096;Classification=DNA/Helitron;Sequence_ontology=SO:0000544;Identity=NA;Method=structural	203
Evolinc_SR_gID_045972	4	repeat_region	11363551	11368658	-	ID=repeat_region_160;Name=TE_00000198;Classification=LTR/Copia;Sequence_ontology=SO:0000657;ltr_identity=0.9979;Method=structural;motif=TGCA;tsd=ACACA	539
Evolinc_SR_gID_045972	4	long_terminal_repeat	11363556	11364025	-	ID=lLTR_160;Parent=repeat_region_160;Name=TE_00000198;Classification=LTR/Copia;Sequence_ontology=SO:0000286;ltr_identity=0.9979;Method=structural;motif=TGCA;tsd=ACACA	469
Evolinc_SR_gID_045972	4	Copia_LTR_retrotransposon	11363556	11368653	-	ID=LTRRT_160;Parent=repeat_region_160;Name=TE_00000198;Classification=LTR/Copia;Sequence_ontology=SO:0002264;ltr_identity=0.9979;Method=structural;motif=TGCA;tsd=ACACA	534
Evolinc_SR_gID_045973	4	repeat_region	11363551	11368658	-	ID=repeat_region_160;Name=TE_00000198;Classification=LTR/Copia;Sequence_ontology=SO:0000657;ltr_identity=0.9979;Method=structural;motif=TGCA;tsd=ACACA	449
Evolinc_SR_gID_045973	4	Copia_LTR_retrotransposon	11363556	11368653	-	ID=LTRRT_160;Parent=repeat_region_160;Name=TE_00000198;Classification=LTR/Copia;Sequence_ontology=SO:0002264;ltr_identity=0.9979;Method=structural;motif=TGCA;tsd=ACACA	449
Evolinc_SR_gID_045973	4	long_terminal_repeat	11368181	11368653	-	ID=rLTR_160;Parent=repeat_region_160;Name=TE_00000198;Classification=LTR/Copia;Sequence_ontology=SO:0000286;ltr_identity=0.9979;Method=structural;motif=TGCA;tsd=ACACA	449
Evolinc_SR_gID_051661	4	helitron	12365065	12380340	-	ID=TE_struc_531;Name=TE_00000099;Classification=DNA/Helitron;Sequence_ontology=SO:0000544;Identity=NA;Method=structural	743
Evolinc_SR_gID_051662	4	helitron	12365065	12380340	-	ID=TE_struc_531;Name=TE_00000099;Classification=DNA/Helitron;Sequence_ontology=SO:0000544;Identity=NA;Method=structural	234
Evolinc_SR_gID_051663	4	helitron	12365065	12380340	-	ID=TE_struc_531;Name=TE_00000099;Classification=DNA/Helitron;Sequence_ontology=SO:0000544;Identity=NA;Method=structural	625
Evolinc_SR_gID_046266	4	helitron	12365065	12380340	-	ID=TE_struc_531;Name=TE_00000099;Classification=DNA/Helitron;Sequence_ontology=SO:0000544;Identity=NA;Method=structural	320
Evolinc_SR_gID_051665	4	helitron	12365065	12380340	-	ID=TE_struc_531;Name=TE_00000099;Classification=DNA/Helitron;Sequence_ontology=SO:0000544;Identity=NA;Method=structural	410
Evolinc_SR_gID_046267	4	helitron	12365065	12380340	-	ID=TE_struc_531;Name=TE_00000099;Classification=DNA/Helitron;Sequence_ontology=SO:0000544;Identity=NA;Method=structural	430
Evolinc_SR_gID_051667	4	helitron	12365065	12380340	-	ID=TE_struc_531;Name=TE_00000099;Classification=DNA/Helitron;Sequence_ontology=SO:0000544;Identity=NA;Method=structural	364
Evolinc_SR_gID_051738	4	helitron	12685173	12699361	+	ID=TE_struc_532;Name=TE_00000100;Classification=DNA/Helitron;Sequence_ontology=SO:0000544;Identity=NA;Method=structural	292
Evolinc_SR_gID_046357	4	helitron	12685173	12699361	+	ID=TE_struc_532;Name=TE_00000100;Classification=DNA/Helitron;Sequence_ontology=SO:0000544;Identity=NA;Method=structural	270
Evolinc_SR_gID_051741	4	helitron	12685173	12699361	+	ID=TE_struc_532;Name=TE_00000100;Classification=DNA/Helitron;Sequence_ontology=SO:0000544;Identity=NA;Method=structural	272
Evolinc_SR_gID_051790	4	PIF_Harbinger_TIR_transposon	12857505	12859904	.	ID=TE_struc_588;Name=TE_00000292;Classification=DNA/DTH;Sequence_ontology=SO:0002284;Identity=0.9;Method=structural;TSD=TTA_TTA_100.0;TIR=GGTCCGTAAC_GTTATGGACC	272
Evolinc_SR_gID_046397	4	PIF_Harbinger_TIR_transposon	12857505	12859904	.	ID=TE_struc_588;Name=TE_00000292;Classification=DNA/DTH;Sequence_ontology=SO:0002284;Identity=0.9;Method=structural;TSD=TTA_TTA_100.0;TIR=GGTCCGTAAC_GTTATGGACC	238
Evolinc_SR_gID_046520	4	PIF_Harbinger_TIR_transposon	13312889	13316301	.	ID=TE_struc_597;Name=4:13312889..13316301;Classification=DNA/DTH;Sequence_ontology=SO:0002284;Identity=1;Method=structural;TSD=TTA_TTA_100.0;TIR=GGCCCATTAT_ATAATGGGCC	515
Evolinc_SR_gID_052156	4	helitron	14327870	14338194	-	ID=TE_struc_536;Name=4:14338194..14327870;Classification=DNA/Helitron;Sequence_ontology=SO:0000544;Identity=NA;Method=structural	350
Evolinc_SR_gID_046764	4	helitron	14327870	14338194	-	ID=TE_struc_536;Name=4:14338194..14327870;Classification=DNA/Helitron;Sequence_ontology=SO:0000544;Identity=NA;Method=structural	440
Evolinc_SR_gID_046765	4	helitron	14327870	14338194	-	ID=TE_struc_536;Name=4:14338194..14327870;Classification=DNA/Helitron;Sequence_ontology=SO:0000544;Identity=NA;Method=structural	256
Evolinc_SR_gID_046766	4	helitron	14327870	14338194	-	ID=TE_struc_536;Name=4:14338194..14327870;Classification=DNA/Helitron;Sequence_ontology=SO:0000544;Identity=NA;Method=structural	299
Evolinc_SR_gID_052157	4	helitron	14327870	14338194	-	ID=TE_struc_536;Name=4:14338194..14327870;Classification=DNA/Helitron;Sequence_ontology=SO:0000544;Identity=NA;Method=structural	210
Evolinc_SR_gID_046767	4	helitron	14327870	14338194	-	ID=TE_struc_536;Name=4:14338194..14327870;Classification=DNA/Helitron;Sequence_ontology=SO:0000544;Identity=NA;Method=structural	368
Evolinc_SR_gID_046785	4	helitron	14390263	14409204	-	ID=TE_struc_537;Name=TE_00000019;Classification=DNA/Helitron;Sequence_ontology=SO:0000544;Identity=NA;Method=structural	515
Evolinc_SR_gID_052178	4	helitron	14390263	14409204	-	ID=TE_struc_537;Name=TE_00000019;Classification=DNA/Helitron;Sequence_ontology=SO:0000544;Identity=NA;Method=structural	225
Evolinc_SR_gID_052179	4	helitron	14390263	14409204	-	ID=TE_struc_537;Name=TE_00000019;Classification=DNA/Helitron;Sequence_ontology=SO:0000544;Identity=NA;Method=structural	401
Evolinc_SR_gID_052180	4	helitron	14390263	14409204	-	ID=TE_struc_537;Name=TE_00000019;Classification=DNA/Helitron;Sequence_ontology=SO:0000544;Identity=NA;Method=structural	379
Evolinc_SR_gID_052181	4	helitron	14390263	14409204	-	ID=TE_struc_537;Name=TE_00000019;Classification=DNA/Helitron;Sequence_ontology=SO:0000544;Identity=NA;Method=structural	205
Evolinc_SR_gID_046786	4	helitron	14390263	14409204	-	ID=TE_struc_537;Name=TE_00000019;Classification=DNA/Helitron;Sequence_ontology=SO:0000544;Identity=NA;Method=structural	230
Evolinc_SR_gID_052185	4	helitron	14390263	14409204	-	ID=TE_struc_537;Name=TE_00000019;Classification=DNA/Helitron;Sequence_ontology=SO:0000544;Identity=NA;Method=structural	1017
Evolinc_SR_gID_052186	4	helitron	14390263	14409204	-	ID=TE_struc_537;Name=TE_00000019;Classification=DNA/Helitron;Sequence_ontology=SO:0000544;Identity=NA;Method=structural	279
Evolinc_SR_gID_047124	4	repeat_region	15559241	15562586	-	ID=repeat_region_166;Name=4:15559246..15562581;Classification=LTR/Gypsy;Sequence_ontology=SO:0000657;ltr_identity=0.9874;Method=structural;motif=TGCA;tsd=ATAAT	250
Evolinc_SR_gID_047124	4	Gypsy_LTR_retrotransposon	15559246	15562581	-	ID=LTRRT_166;Parent=repeat_region_166;Name=4:15559246..15562581;Classification=LTR/Gypsy;Sequence_ontology=SO:0002265;ltr_identity=0.9874;Method=structural;motif=TGCA;tsd=ATAAT	250
Evolinc_SR_gID_047125	4	repeat_region	15559241	15562586	-	ID=repeat_region_166;Name=4:15559246..15562581;Classification=LTR/Gypsy;Sequence_ontology=SO:0000657;ltr_identity=0.9874;Method=structural;motif=TGCA;tsd=ATAAT	429
Evolinc_SR_gID_047125	4	Gypsy_LTR_retrotransposon	15559246	15562581	-	ID=LTRRT_166;Parent=repeat_region_166;Name=4:15559246..15562581;Classification=LTR/Gypsy;Sequence_ontology=SO:0002265;ltr_identity=0.9874;Method=structural;motif=TGCA;tsd=ATAAT	429
Evolinc_SR_gID_047125	4	long_terminal_repeat	15562104	15562581	-	ID=rLTR_166;Parent=repeat_region_166;Name=4:15559246..15562581;Classification=LTR/Gypsy;Sequence_ontology=SO:0000286;ltr_identity=0.9874;Method=structural;motif=TGCA;tsd=ATAAT	407
Evolinc_SR_gID_052644	4	CACTA_TIR_transposon	16193081	16197625	.	ID=TE_struc_602;Name=4:16193081..16197625;Classification=DNA/DTC;Sequence_ontology=SO:0002285;Identity=0.9;Method=structural;TSD=CTT_CTT_100.0;TIR=CACTACTACA_TGTAATAGTG	209
Evolinc_SR_gID_052644	4	helitron	16191893	16208278	-	ID=TE_struc_539;Name=4:16208278..16191893;Classification=DNA/Helitron;Sequence_ontology=SO:0000544;Identity=NA;Method=structural	209
Evolinc_SR_gID_047262	4	CACTA_TIR_transposon	16193081	16197625	.	ID=TE_struc_602;Name=4:16193081..16197625;Classification=DNA/DTC;Sequence_ontology=SO:0002285;Identity=0.9;Method=structural;TSD=CTT_CTT_100.0;TIR=CACTACTACA_TGTAATAGTG	405
Evolinc_SR_gID_047262	4	helitron	16191893	16208278	-	ID=TE_struc_539;Name=4:16208278..16191893;Classification=DNA/Helitron;Sequence_ontology=SO:0000544;Identity=NA;Method=structural	405
Evolinc_SR_gID_052645	4	helitron	16191893	16208278	-	ID=TE_struc_539;Name=4:16208278..16191893;Classification=DNA/Helitron;Sequence_ontology=SO:0000544;Identity=NA;Method=structural	250
Evolinc_SR_gID_047488	4	helitron	16863264	16878876	-	ID=TE_struc_540;Name=TE_00000101;Classification=DNA/Helitron;Sequence_ontology=SO:0000544;Identity=NA;Method=structural	208
Evolinc_SR_gID_047489	4	helitron	16863264	16878876	-	ID=TE_struc_540;Name=TE_00000101;Classification=DNA/Helitron;Sequence_ontology=SO:0000544;Identity=NA;Method=structural	346
Evolinc_SR_gID_053332	4	helitron	18570039	18575318	+	ID=TE_struc_541;Name=TE_00000102;Classification=DNA/Helitron;Sequence_ontology=SO:0000544;Identity=NA;Method=structural	283
Evolinc_SR_gID_047979	4	helitron	18570039	18575318	+	ID=TE_struc_541;Name=TE_00000102;Classification=DNA/Helitron;Sequence_ontology=SO:0000544;Identity=NA;Method=structural	798
Evolinc_SR_gID_047980	4	helitron	18570039	18575318	+	ID=TE_struc_541;Name=TE_00000102;Classification=DNA/Helitron;Sequence_ontology=SO:0000544;Identity=NA;Method=structural	776
Evolinc_SR_gID_053362	5	long_terminal_repeat	64772	65108	-	ID=lLTR_167;Parent=repeat_region_167;Name=TE_00000254;Classification=LTR/Copia;Sequence_ontology=SO:0000286;ltr_identity=0.9970;Method=structural;motif=TGCA;tsd=GCATC	336
Evolinc_SR_gID_053362	5	repeat_region	64767	71204	-	ID=repeat_region_167;Name=TE_00000254;Classification=LTR/Copia;Sequence_ontology=SO:0000657;ltr_identity=0.9970;Method=structural;motif=TGCA;tsd=GCATC	432
Evolinc_SR_gID_053362	5	Copia_LTR_retrotransposon	64772	71199	-	ID=LTRRT_167;Parent=repeat_region_167;Name=TE_00000254;Classification=LTR/Copia;Sequence_ontology=SO:0002264;ltr_identity=0.9970;Method=structural;motif=TGCA;tsd=GCATC	429
Evolinc_LR_gID_000231	5	PIF_Harbinger_TIR_transposon	1341730	1343671	.	ID=TE_struc_685;Name=5:1341730..1343671;Classification=DNA/DTH;Sequence_ontology=SO:0002284;Identity=0.9;Method=structural;TSD=TTA_TTA_100.0;TIR=GAGCATCTCC_GGAGGTGCTC	1748
Evolinc_SR_gID_061445	5	helitron	1649005	1668073	-	ID=TE_struc_609;Name=TE_00000104;Classification=DNA/Helitron;Sequence_ontology=SO:0000544;Identity=NA;Method=structural	337
Evolinc_SR_gID_061716	5	CACTA_TIR_transposon	2819598	2823460	.	ID=TE_struc_690;Name=5:2819598..2823460;Classification=DNA/DTC;Sequence_ontology=SO:0002285;Identity=0.9;Method=structural;TSD=TA_TA_100.0;TIR=CACTAGAGCA_TGCCCTAGTG	541
Evolinc_SR_gID_054585	5	helitron	4970260	4971024	+	ID=TE_struc_611;Name=TE_00000310;Classification=DNA/Helitron;Sequence_ontology=SO:0000544;Identity=NA;Method=structural	238
Evolinc_SR_gID_054618	5	Mutator_TIR_transposon	5111364	5114769	.	ID=TE_struc_697;Name=5:5111364..5114769;Classification=DNA/DTM;Sequence_ontology=SO:0002280;Identity=0.9;Method=structural;TSD=ATTTTCTTT_ATTTTCTTT_100.0;TIR=GGATTGGCTG_CAGCCAACCC	410
Evolinc_SR_gID_054824	5	Mutator_TIR_transposon	5963437	5968401	.	ID=TE_struc_700;Name=5:5963437..5968401;Classification=DNA/DTM;Sequence_ontology=SO:0002280;Identity=0.9;Method=structural;TSD=TATATATA_TATATATA_100.0;TIR=GAAATATCAA_TTGATCTTTC	245
Evolinc_SR_gID_062474	5	Mutator_TIR_transposon	5963437	5968401	.	ID=TE_struc_700;Name=5:5963437..5968401;Classification=DNA/DTM;Sequence_ontology=SO:0002280;Identity=0.9;Method=structural;TSD=TATATATA_TATATATA_100.0;TIR=GAAATATCAA_TTGATCTTTC	495
Evolinc_SR_gID_054826	5	Mutator_TIR_transposon	5963437	5968401	.	ID=TE_struc_700;Name=5:5963437..5968401;Classification=DNA/DTM;Sequence_ontology=SO:0002280;Identity=0.9;Method=structural;TSD=TATATATA_TATATATA_100.0;TIR=GAAATATCAA_TTGATCTTTC	499
Evolinc_LR_gID_000253	5	Mutator_TIR_transposon	5963437	5968401	.	ID=TE_struc_700;Name=5:5963437..5968401;Classification=DNA/DTM;Sequence_ontology=SO:0002280;Identity=0.9;Method=structural;TSD=TATATATA_TATATATA_100.0;TIR=GAAATATCAA_TTGATCTTTC	746
Evolinc_SR_gID_054873	5	helitron	6134198	6148550	+	ID=TE_struc_612;Name=5:6134198..6148550;Classification=DNA/Helitron;Sequence_ontology=SO:0000544;Identity=NA;Method=structural	268
Evolinc_SR_gID_054876	5	helitron	6134198	6148550	+	ID=TE_struc_612;Name=5:6134198..6148550;Classification=DNA/Helitron;Sequence_ontology=SO:0000544;Identity=NA;Method=structural	241
Evolinc_SR_gID_054877	5	helitron	6134198	6148550	+	ID=TE_struc_612;Name=5:6134198..6148550;Classification=DNA/Helitron;Sequence_ontology=SO:0000544;Identity=NA;Method=structural	299
Evolinc_SR_gID_054926	5	CACTA_TIR_transposon	6348990	6351608	.	ID=TE_struc_701;Name=5:6348990..6351608;Classification=DNA/DTC;Sequence_ontology=SO:0002285;Identity=1;Method=structural;TSD=TGT_TGT_100.0;TIR=CACTACAAGA_TCTTGTAGTG	537
Evolinc_LR_gID_000257	5	CACTA_TIR_transposon	6633061	6635379	.	ID=TE_struc_704;Name=5:6633061..6635379;Classification=DNA/DTC;Sequence_ontology=SO:0002285;Identity=1;Method=structural;TSD=AT_AT_100.0;TIR=CACTACCCTT_AAGGGTAGTG	289
Evolinc_SR_gID_055182	5	helitron	7345043	7352764	+	ID=TE_struc_613;Name=TE_00000210;Classification=DNA/Helitron;Sequence_ontology=SO:0000544;Identity=NA;Method=structural	263
Evolinc_SR_gID_062950	5	CACTA_TIR_transposon	7851208	7854980	.	ID=TE_struc_707;Name=5:7851208..7854980;Classification=DNA/DTC;Sequence_ontology=SO:0002285;Identity=0.9;Method=structural;TSD=AA_AA_100.0;TIR=CACTAGAAGT_ACTTCTATTG	571
Evolinc_SR_gID_062950	5	CACTA_TIR_transposon	7851208	7854980	.	ID=TE_struc_707;Name=5:7851208..7854980;Classification=DNA/DTC;Sequence_ontology=SO:0002285;Identity=0.9;Method=structural;TSD=AA_AA_100.0;TIR=CACTAGAAGT_ACTTCTATTG	699
Evolinc_SR_gID_055352	5	helitron	7946517	7963027	+	ID=TE_struc_614;Name=5:7946517..7963027;Classification=DNA/Helitron;Sequence_ontology=SO:0000544;Identity=NA;Method=structural	292
Evolinc_SR_gID_055486	5	CACTA_TIR_transposon	8502771	8507111	.	ID=TE_struc_709;Name=5:8502771..8507111;Classification=DNA/DTC;Sequence_ontology=SO:0002285;Identity=1;Method=structural;TSD=GTA_GTA_100.0;TIR=CACTACAAGA_TCTTGTAGTG	240
Evolinc_SR_gID_063167	5	helitron	8674871	8685090	+	ID=TE_struc_616;Name=TE_00000215;Classification=DNA/Helitron;Sequence_ontology=SO:0000544;Identity=NA;Method=structural	206
Evolinc_SR_gID_055540	5	helitron	8674871	8685090	+	ID=TE_struc_616;Name=TE_00000215;Classification=DNA/Helitron;Sequence_ontology=SO:0000544;Identity=NA;Method=structural	218
Evolinc_SR_gID_055695	5	hAT_TIR_transposon	9092668	9094772	.	ID=TE_struc_710;Name=5:9092668..9094772;Classification=DNA/DTA;Sequence_ontology=SO:0002279;Identity=0.9;Method=structural;TSD=AGAATAAT_AGAATAAT_100.0;TIR=TAGAGGTGTC_GACAACTCTA	225
Evolinc_SR_gID_055696	5	hAT_TIR_transposon	9092668	9094772	.	ID=TE_struc_710;Name=5:9092668..9094772;Classification=DNA/DTA;Sequence_ontology=SO:0002279;Identity=0.9;Method=structural;TSD=AGAATAAT_AGAATAAT_100.0;TIR=TAGAGGTGTC_GACAACTCTA	368
Evolinc_SR_gID_055703	5	helitron	9126800	9134723	+	ID=TE_struc_617;Name=TE_00000019;Classification=DNA/Helitron;Sequence_ontology=SO:0000544;Identity=NA;Method=structural	496
Evolinc_SR_gID_055704	5	helitron	9126800	9134723	+	ID=TE_struc_617;Name=TE_00000019;Classification=DNA/Helitron;Sequence_ontology=SO:0000544;Identity=NA;Method=structural	258
Evolinc_SR_gID_063333	5	helitron	9126800	9134723	+	ID=TE_struc_617;Name=TE_00000019;Classification=DNA/Helitron;Sequence_ontology=SO:0000544;Identity=NA;Method=structural	219
Evolinc_SR_gID_063335	5	helitron	9126800	9134723	+	ID=TE_struc_617;Name=TE_00000019;Classification=DNA/Helitron;Sequence_ontology=SO:0000544;Identity=NA;Method=structural	535
Evolinc_SR_gID_055706	5	helitron	9126800	9134723	+	ID=TE_struc_617;Name=TE_00000019;Classification=DNA/Helitron;Sequence_ontology=SO:0000544;Identity=NA;Method=structural	292
Evolinc_SR_gID_055711	5	Mutator_TIR_transposon	9153889	9157486	.	ID=TE_struc_711;Name=5:9153889..9157486;Classification=DNA/DTM;Sequence_ontology=SO:0002280;Identity=0.9;Method=structural;TSD=AACATTT_AACATTT_100.0;TIR=GTCACATGAG_CTCATGTGCC	520
Evolinc_LR_gID_000263	5	helitron	9177235	9195613	-	ID=TE_struc_618;Name=TE_00000108;Classification=DNA/Helitron;Sequence_ontology=SO:0000544;Identity=NA;Method=structural	227
Evolinc_SR_gID_055719	5	helitron	9177235	9195613	-	ID=TE_struc_618;Name=TE_00000108;Classification=DNA/Helitron;Sequence_ontology=SO:0000544;Identity=NA;Method=structural	208
Evolinc_SR_gID_063356	5	helitron	9177235	9195613	-	ID=TE_struc_618;Name=TE_00000108;Classification=DNA/Helitron;Sequence_ontology=SO:0000544;Identity=NA;Method=structural	266
Evolinc_SR_gID_055722	5	helitron	9177235	9195613	-	ID=TE_struc_618;Name=TE_00000108;Classification=DNA/Helitron;Sequence_ontology=SO:0000544;Identity=NA;Method=structural	306
Evolinc_SR_gID_055725	5	helitron	9177235	9195613	-	ID=TE_struc_618;Name=TE_00000108;Classification=DNA/Helitron;Sequence_ontology=SO:0000544;Identity=NA;Method=structural	221
Evolinc_SR_gID_063359	5	helitron	9177235	9195613	-	ID=TE_struc_618;Name=TE_00000108;Classification=DNA/Helitron;Sequence_ontology=SO:0000544;Identity=NA;Method=structural	210
Evolinc_SR_gID_055729	5	helitron	9204360	9224214	+	ID=TE_struc_619;Name=TE_00000109;Classification=DNA/Helitron;Sequence_ontology=SO:0000544;Identity=NA;Method=structural	242
Evolinc_SR_gID_063363	5	helitron	9204360	9224214	+	ID=TE_struc_619;Name=TE_00000109;Classification=DNA/Helitron;Sequence_ontology=SO:0000544;Identity=NA;Method=structural	639
Evolinc_SR_gID_063364	5	helitron	9204360	9224214	+	ID=TE_struc_619;Name=TE_00000109;Classification=DNA/Helitron;Sequence_ontology=SO:0000544;Identity=NA;Method=structural	308
Evolinc_SR_gID_063365	5	repeat_region	9211104	9218672	-	ID=repeat_region_172;Name=5:9211109..9218667;Classification=LTR/Gypsy;Sequence_ontology=SO:0000657;ltr_identity=0.9848;Method=structural;motif=TGCA;tsd=CGGGT	265
Evolinc_SR_gID_063365	5	long_terminal_repeat	9211109	9212527	-	ID=lLTR_172;Parent=repeat_region_172;Name=5:9211109..9218667;Classification=LTR/Gypsy;Sequence_ontology=SO:0000286;ltr_identity=0.9848;Method=structural;motif=TGCA;tsd=CGGGT	265
Evolinc_SR_gID_063365	5	Gypsy_LTR_retrotransposon	9211109	9218667	-	ID=LTRRT_172;Parent=repeat_region_172;Name=5:9211109..9218667;Classification=LTR/Gypsy;Sequence_ontology=SO:0002265;ltr_identity=0.9848;Method=structural;motif=TGCA;tsd=CGGGT	265
Evolinc_SR_gID_063365	5	helitron	9204360	9224214	+	ID=TE_struc_619;Name=TE_00000109;Classification=DNA/Helitron;Sequence_ontology=SO:0000544;Identity=NA;Method=structural	265
Evolinc_SR_gID_055732	5	repeat_region	9211104	9218672	-	ID=repeat_region_172;Name=5:9211109..9218667;Classification=LTR/Gypsy;Sequence_ontology=SO:0000657;ltr_identity=0.9848;Method=structural;motif=TGCA;tsd=CGGGT	215
Evolinc_SR_gID_055732	5	long_terminal_repeat	9211109	9212527	-	ID=lLTR_172;Parent=repeat_region_172;Name=5:9211109..9218667;Classification=LTR/Gypsy;Sequence_ontology=SO:0000286;ltr_identity=0.9848;Method=structural;motif=TGCA;tsd=CGGGT	215
Evolinc_SR_gID_055732	5	Gypsy_LTR_retrotransposon	9211109	9218667	-	ID=LTRRT_172;Parent=repeat_region_172;Name=5:9211109..9218667;Classification=LTR/Gypsy;Sequence_ontology=SO:0002265;ltr_identity=0.9848;Method=structural;motif=TGCA;tsd=CGGGT	215
Evolinc_SR_gID_055732	5	helitron	9204360	9224214	+	ID=TE_struc_619;Name=TE_00000109;Classification=DNA/Helitron;Sequence_ontology=SO:0000544;Identity=NA;Method=structural	215
Evolinc_SR_gID_055735	5	helitron	9204360	9224214	+	ID=TE_struc_619;Name=TE_00000109;Classification=DNA/Helitron;Sequence_ontology=SO:0000544;Identity=NA;Method=structural	219
Evolinc_SR_gID_055736	5	helitron	9204360	9224214	+	ID=TE_struc_619;Name=TE_00000109;Classification=DNA/Helitron;Sequence_ontology=SO:0000544;Identity=NA;Method=structural	265
Evolinc_SR_gID_055748	5	long_terminal_repeat	9274193	9274532	-	ID=rLTR_173;Parent=repeat_region_173;Name=5:9272140..9274532;Classification=LTR/Copia;Sequence_ontology=SO:0000286;ltr_identity=1.0000;Method=structural;motif=TGCA;tsd=CGCTG	210
Evolinc_SR_gID_055748	5	repeat_region	9272135	9274537	-	ID=repeat_region_173;Name=5:9272140..9274532;Classification=LTR/Copia;Sequence_ontology=SO:0000657;ltr_identity=1.0000;Method=structural;motif=TGCA;tsd=CGCTG	210
Evolinc_SR_gID_055748	5	Copia_LTR_retrotransposon	9272140	9274532	-	ID=LTRRT_173;Parent=repeat_region_173;Name=5:9272140..9274532;Classification=LTR/Copia;Sequence_ontology=SO:0002264;ltr_identity=1.0000;Method=structural;motif=TGCA;tsd=CGCTG	210
Evolinc_SR_gID_055755	5	helitron	9282284	9298898	+	ID=TE_struc_620;Name=TE_00000229;Classification=DNA/Helitron;Sequence_ontology=SO:0000544;Identity=NA;Method=structural	247
Evolinc_SR_gID_063391	5	helitron	9282284	9298898	+	ID=TE_struc_620;Name=TE_00000229;Classification=DNA/Helitron;Sequence_ontology=SO:0000544;Identity=NA;Method=structural	262
Evolinc_SR_gID_063392	5	helitron	9282284	9298898	+	ID=TE_struc_620;Name=TE_00000229;Classification=DNA/Helitron;Sequence_ontology=SO:0000544;Identity=NA;Method=structural	358
Evolinc_SR_gID_055761	5	helitron	9282284	9298898	+	ID=TE_struc_620;Name=TE_00000229;Classification=DNA/Helitron;Sequence_ontology=SO:0000544;Identity=NA;Method=structural	321
Evolinc_SR_gID_055800	5	repeat_region	9381699	9386626	?	ID=repeat_region_174;Name=TE_00000419;Classification=LTR/unknown;Sequence_ontology=SO:0000657;ltr_identity=0.9938;Method=structural;motif=TGCA;tsd=CAAAT	3509
Evolinc_SR_gID_055800	5	LTR_retrotransposon	9381704	9386621	?	ID=LTRRT_174;Parent=repeat_region_174;Name=TE_00000419;Classification=LTR/unknown;Sequence_ontology=SO:0000186;ltr_identity=0.9938;Method=structural;motif=TGCA;tsd=CAAAT	3504
Evolinc_SR_gID_055847	5	helitron	9576471	9592535	+	ID=TE_struc_623;Name=TE_00000076;Classification=DNA/Helitron;Sequence_ontology=SO:0000544;Identity=NA;Method=structural	279
Evolinc_SR_gID_063488	5	helitron	9576471	9592535	+	ID=TE_struc_623;Name=TE_00000076;Classification=DNA/Helitron;Sequence_ontology=SO:0000544;Identity=NA;Method=structural	212
Evolinc_SR_gID_055849	5	helitron	9576471	9592535	+	ID=TE_struc_623;Name=TE_00000076;Classification=DNA/Helitron;Sequence_ontology=SO:0000544;Identity=NA;Method=structural	506
Evolinc_SR_gID_063490	5	helitron	9576471	9592535	+	ID=TE_struc_623;Name=TE_00000076;Classification=DNA/Helitron;Sequence_ontology=SO:0000544;Identity=NA;Method=structural	227
Evolinc_SR_gID_055851	5	helitron	9576471	9592535	+	ID=TE_struc_623;Name=TE_00000076;Classification=DNA/Helitron;Sequence_ontology=SO:0000544;Identity=NA;Method=structural	263
Evolinc_SR_gID_063502	5	Mutator_TIR_transposon	9640955	9644581	.	ID=TE_struc_713;Name=TE_00000271;Classification=DNA/DTM;Sequence_ontology=SO:0002280;Identity=0.9;Method=structural;TSD=ATAATATAA_ATAATATAA_100.0;TIR=GGGCTGCCTG_CAGACAGCCC	453
Evolinc_SR_gID_063519	5	Mutator_TIR_transposon	9747089	9748560	.	ID=TE_struc_715;Name=TE_00000232;Classification=DNA/DTM;Sequence_ontology=SO:0002280;Identity=0.9;Method=structural;TSD=TATTAGAATA_TATTAGAATA_100.0;TIR=GGGAGAACAG_CCGTTCTCCC	329
Evolinc_SR_gID_063568	5	Mutator_TIR_transposon	9920352	9924323	.	ID=TE_struc_717;Name=TE_00000445;Classification=DNA/DTM;Sequence_ontology=SO:0002280;Identity=1;Method=structural;TSD=TAGTATCAAC_TAGTATCAAC_100.0;TIR=GGAAAAACGG_CCGTTTTTCC	267
Evolinc_SR_gID_063582	5	helitron	9962948	9972136	-	ID=TE_struc_624;Name=TE_00000112;Classification=DNA/Helitron;Sequence_ontology=SO:0000544;Identity=NA;Method=structural	466
Evolinc_SR_gID_055946	5	helitron	9962948	9972136	-	ID=TE_struc_624;Name=TE_00000112;Classification=DNA/Helitron;Sequence_ontology=SO:0000544;Identity=NA;Method=structural	673
Evolinc_SR_gID_055947	5	helitron	9962948	9972136	-	ID=TE_struc_624;Name=TE_00000112;Classification=DNA/Helitron;Sequence_ontology=SO:0000544;Identity=NA;Method=structural	440
Evolinc_SR_gID_063587	5	helitron	9962948	9972136	-	ID=TE_struc_624;Name=TE_00000112;Classification=DNA/Helitron;Sequence_ontology=SO:0000544;Identity=NA;Method=structural	243
Evolinc_SR_gID_055948	5	helitron	9962948	9972136	-	ID=TE_struc_624;Name=TE_00000112;Classification=DNA/Helitron;Sequence_ontology=SO:0000544;Identity=NA;Method=structural	238
Evolinc_SR_gID_055971	5	helitron	10041813	10049671	-	ID=TE_struc_625;Name=TE_00000113;Classification=DNA/Helitron;Sequence_ontology=SO:0000544;Identity=NA;Method=structural	200
Evolinc_SR_gID_055972	5	helitron	10041813	10049671	-	ID=TE_struc_625;Name=TE_00000113;Classification=DNA/Helitron;Sequence_ontology=SO:0000544;Identity=NA;Method=structural	379
Evolinc_SR_gID_055973	5	helitron	10041813	10049671	-	ID=TE_struc_625;Name=TE_00000113;Classification=DNA/Helitron;Sequence_ontology=SO:0000544;Identity=NA;Method=structural	233
Evolinc_SR_gID_063739	5	repeat_region	10400727	10405878	?	ID=repeat_region_176;Name=TE_00000331;Classification=LTR/unknown;Sequence_ontology=SO:0000657;ltr_identity=0.9753;Method=structural;motif=TGCA;tsd=AATAA	2633
Evolinc_SR_gID_063739	5	LTR_retrotransposon	10400732	10405873	?	ID=LTRRT_176;Parent=repeat_region_176;Name=TE_00000331;Classification=LTR/unknown;Sequence_ontology=SO:0000186;ltr_identity=0.9753;Method=structural;motif=TGCA;tsd=AATAA	2633
Evolinc_SR_gID_063792	5	helitron	10527715	10547057	-	ID=TE_struc_626;Name=TE_00000114;Classification=DNA/Helitron;Sequence_ontology=SO:0000544;Identity=NA;Method=structural	234
Evolinc_SR_gID_056147	5	helitron	10527715	10547057	-	ID=TE_struc_626;Name=TE_00000114;Classification=DNA/Helitron;Sequence_ontology=SO:0000544;Identity=NA;Method=structural	650
Evolinc_SR_gID_056148	5	helitron	10527715	10547057	-	ID=TE_struc_626;Name=TE_00000114;Classification=DNA/Helitron;Sequence_ontology=SO:0000544;Identity=NA;Method=structural	1180
Evolinc_SR_gID_056149	5	helitron	10527715	10547057	-	ID=TE_struc_626;Name=TE_00000114;Classification=DNA/Helitron;Sequence_ontology=SO:0000544;Identity=NA;Method=structural	373
Evolinc_SR_gID_063795	5	helitron	10527715	10547057	-	ID=TE_struc_626;Name=TE_00000114;Classification=DNA/Helitron;Sequence_ontology=SO:0000544;Identity=NA;Method=structural	272
Evolinc_SR_gID_056150	5	helitron	10527715	10547057	-	ID=TE_struc_626;Name=TE_00000114;Classification=DNA/Helitron;Sequence_ontology=SO:0000544;Identity=NA;Method=structural	2644
Evolinc_SR_gID_063855	5	helitron	10697935	10715621	+	ID=TE_struc_627;Name=TE_00000293;Classification=DNA/Helitron;Sequence_ontology=SO:0000544;Identity=NA;Method=structural	275
Evolinc_SR_gID_056212	5	helitron	10697935	10715621	+	ID=TE_struc_627;Name=TE_00000293;Classification=DNA/Helitron;Sequence_ontology=SO:0000544;Identity=NA;Method=structural	405
Evolinc_SR_gID_063859	5	helitron	10697935	10715621	+	ID=TE_struc_627;Name=TE_00000293;Classification=DNA/Helitron;Sequence_ontology=SO:0000544;Identity=NA;Method=structural	534
Evolinc_SR_gID_063887	5	repeat_region	10764238	10772503	+	ID=repeat_region_177;Name=5:10764243..10772498;Classification=LTR/Gypsy;Sequence_ontology=SO:0000657;ltr_identity=0.9913;Method=structural;motif=TGCA;tsd=ATTTG	2013
Evolinc_SR_gID_063887	5	Gypsy_LTR_retrotransposon	10764243	10772498	+	ID=LTRRT_177;Parent=repeat_region_177;Name=5:10764243..10772498;Classification=LTR/Gypsy;Sequence_ontology=SO:0002265;ltr_identity=0.9913;Method=structural;motif=TGCA;tsd=ATTTG	2008
Evolinc_SR_gID_063955	5	helitron	10974947	10981399	-	ID=TE_struc_628;Name=TE_00000300;Classification=DNA/Helitron;Sequence_ontology=SO:0000544;Identity=NA;Method=structural	225
Evolinc_SR_gID_056310	5	helitron	11019343	11031927	-	ID=TE_struc_629;Name=TE_00000115;Classification=DNA/Helitron;Sequence_ontology=SO:0000544;Identity=NA;Method=structural	298
Evolinc_SR_gID_056311	5	helitron	11019343	11031927	-	ID=TE_struc_629;Name=TE_00000115;Classification=DNA/Helitron;Sequence_ontology=SO:0000544;Identity=NA;Method=structural	810
Evolinc_SR_gID_063968	5	helitron	11019343	11031927	-	ID=TE_struc_629;Name=TE_00000115;Classification=DNA/Helitron;Sequence_ontology=SO:0000544;Identity=NA;Method=structural	534
Evolinc_SR_gID_063973	5	repeat_region	11042765	11057647	-	ID=repeat_region_178;Name=TE_00000214;Classification=LTR/Gypsy;Sequence_ontology=SO:0000657;ltr_identity=0.9470;Method=structural;motif=TGCA;tsd=TGTTT	314
Evolinc_SR_gID_063973	5	Gypsy_LTR_retrotransposon	11042770	11057642	-	ID=LTRRT_178;Parent=repeat_region_178;Name=TE_00000214;Classification=LTR/Gypsy;Sequence_ontology=SO:0002265;ltr_identity=0.9470;Method=structural;motif=TGCA;tsd=TGTTT	314
Evolinc_SR_gID_063974	5	repeat_region	11042765	11057647	-	ID=repeat_region_178;Name=TE_00000214;Classification=LTR/Gypsy;Sequence_ontology=SO:0000657;ltr_identity=0.9470;Method=structural;motif=TGCA;tsd=TGTTT	2179
Evolinc_SR_gID_063974	5	Gypsy_LTR_retrotransposon	11042770	11057642	-	ID=LTRRT_178;Parent=repeat_region_178;Name=TE_00000214;Classification=LTR/Gypsy;Sequence_ontology=SO:0002265;ltr_identity=0.9470;Method=structural;motif=TGCA;tsd=TGTTT	2179
Evolinc_SR_gID_056319	5	long_terminal_repeat	11056884	11057642	-	ID=rLTR_178;Parent=repeat_region_178;Name=TE_00000214;Classification=LTR/Gypsy;Sequence_ontology=SO:0000286;ltr_identity=0.9470;Method=structural;motif=TGCA;tsd=TGTTT	442
Evolinc_SR_gID_056319	5	repeat_region	11042765	11057647	-	ID=repeat_region_178;Name=TE_00000214;Classification=LTR/Gypsy;Sequence_ontology=SO:0000657;ltr_identity=0.9470;Method=structural;motif=TGCA;tsd=TGTTT	451
Evolinc_SR_gID_056319	5	Gypsy_LTR_retrotransposon	11042770	11057642	-	ID=LTRRT_178;Parent=repeat_region_178;Name=TE_00000214;Classification=LTR/Gypsy;Sequence_ontology=SO:0002265;ltr_identity=0.9470;Method=structural;motif=TGCA;tsd=TGTTT	451
Evolinc_SR_gID_056320	5	long_terminal_repeat	11056884	11057642	-	ID=rLTR_178;Parent=repeat_region_178;Name=TE_00000214;Classification=LTR/Gypsy;Sequence_ontology=SO:0000286;ltr_identity=0.9470;Method=structural;motif=TGCA;tsd=TGTTT	151
Evolinc_SR_gID_056320	5	repeat_region	11042765	11057647	-	ID=repeat_region_178;Name=TE_00000214;Classification=LTR/Gypsy;Sequence_ontology=SO:0000657;ltr_identity=0.9470;Method=structural;motif=TGCA;tsd=TGTTT	156
Evolinc_SR_gID_056320	5	Gypsy_LTR_retrotransposon	11042770	11057642	-	ID=LTRRT_178;Parent=repeat_region_178;Name=TE_00000214;Classification=LTR/Gypsy;Sequence_ontology=SO:0002265;ltr_identity=0.9470;Method=structural;motif=TGCA;tsd=TGTTT	151
Evolinc_SR_gID_056333	5	long_terminal_repeat	11098703	11099205	+	ID=rLTR_179;Parent=repeat_region_179;Name=TE_00000116;Classification=LTR/Gypsy;Sequence_ontology=SO:0000286;ltr_identity=0.9662;Method=structural;motif=TGCA;tsd=ATAAG	192
Evolinc_SR_gID_056333	5	repeat_region	11086019	11099210	+	ID=repeat_region_179;Name=TE_00000116;Classification=LTR/Gypsy;Sequence_ontology=SO:0000657;ltr_identity=0.9662;Method=structural;motif=TGCA;tsd=ATAAG	254
Evolinc_SR_gID_056333	5	Gypsy_LTR_retrotransposon	11086024	11099205	+	ID=LTRRT_179;Parent=repeat_region_179;Name=TE_00000116;Classification=LTR/Gypsy;Sequence_ontology=SO:0002265;ltr_identity=0.9662;Method=structural;motif=TGCA;tsd=ATAAG	254
Evolinc_SR_gID_064012	5	repeat_region	11159501	11166125	+	ID=repeat_region_180;Name=5:11159506..11166120;Classification=LTR/Gypsy;Sequence_ontology=SO:0000657;ltr_identity=0.9545;Method=structural;motif=TGCA;tsd=GTATA	270
Evolinc_SR_gID_064012	5	Gypsy_LTR_retrotransposon	11159506	11166120	+	ID=LTRRT_180;Parent=repeat_region_180;Name=5:11159506..11166120;Classification=LTR/Gypsy;Sequence_ontology=SO:0002265;ltr_identity=0.9545;Method=structural;motif=TGCA;tsd=GTATA	270
Evolinc_SR_gID_056356	5	repeat_region	11159501	11166125	+	ID=repeat_region_180;Name=5:11159506..11166120;Classification=LTR/Gypsy;Sequence_ontology=SO:0000657;ltr_identity=0.9545;Method=structural;motif=TGCA;tsd=GTATA	305
Evolinc_SR_gID_056356	5	Gypsy_LTR_retrotransposon	11159506	11166120	+	ID=LTRRT_180;Parent=repeat_region_180;Name=5:11159506..11166120;Classification=LTR/Gypsy;Sequence_ontology=SO:0002265;ltr_identity=0.9545;Method=structural;motif=TGCA;tsd=GTATA	305
Evolinc_SR_gID_056357	5	repeat_region	11159501	11166125	+	ID=repeat_region_180;Name=5:11159506..11166120;Classification=LTR/Gypsy;Sequence_ontology=SO:0000657;ltr_identity=0.9545;Method=structural;motif=TGCA;tsd=GTATA	620
Evolinc_SR_gID_056357	5	Gypsy_LTR_retrotransposon	11159506	11166120	+	ID=LTRRT_180;Parent=repeat_region_180;Name=5:11159506..11166120;Classification=LTR/Gypsy;Sequence_ontology=SO:0002265;ltr_identity=0.9545;Method=structural;motif=TGCA;tsd=GTATA	620
Evolinc_SR_gID_056357	5	long_terminal_repeat	11164913	11166120	+	ID=rLTR_180;Parent=repeat_region_180;Name=5:11159506..11166120;Classification=LTR/Gypsy;Sequence_ontology=SO:0000286;ltr_identity=0.9545;Method=structural;motif=TGCA;tsd=GTATA	620
Evolinc_SR_gID_064119	5	repeat_region	11503484	11512867	-	ID=repeat_region_182;Name=TE_00000336;Classification=LTR/Gypsy;Sequence_ontology=SO:0000657;ltr_identity=0.9590;Method=structural;motif=TGCA;tsd=TTTGT	701
Evolinc_SR_gID_064119	5	Gypsy_LTR_retrotransposon	11503489	11512862	-	ID=LTRRT_182;Parent=repeat_region_182;Name=TE_00000336;Classification=LTR/Gypsy;Sequence_ontology=SO:0002265;ltr_identity=0.9590;Method=structural;motif=TGCA;tsd=TTTGT	696
Evolinc_SR_gID_064119	5	long_terminal_repeat	11512083	11512862	-	ID=rLTR_182;Parent=repeat_region_182;Name=TE_00000336;Classification=LTR/Gypsy;Sequence_ontology=SO:0000286;ltr_identity=0.9590;Method=structural;motif=TGCA;tsd=TTTGT	696
Evolinc_SR_gID_056520	5	repeat_region	11686005	11697356	-	ID=repeat_region_184;Name=TE_00000464;Classification=LTR/Gypsy;Sequence_ontology=SO:0000657;ltr_identity=0.9978;Method=structural;motif=TGCA;tsd=CTTTT	3034
Evolinc_SR_gID_056520	5	Gypsy_LTR_retrotransposon	11686010	11697351	-	ID=LTRRT_184;Parent=repeat_region_184;Name=TE_00000464;Classification=LTR/Gypsy;Sequence_ontology=SO:0002265;ltr_identity=0.9978;Method=structural;motif=TGCA;tsd=CTTTT	3029
Evolinc_SR_gID_056568	5	repeat_region	11810260	11821597	-	ID=repeat_region_185;Name=TE_00000464;Classification=LTR/Gypsy;Sequence_ontology=SO:0000657;ltr_identity=0.9927;Method=structural;motif=TGCA;tsd=TCATT	3131
Evolinc_SR_gID_056568	5	Gypsy_LTR_retrotransposon	11810265	11821592	-	ID=LTRRT_185;Parent=repeat_region_185;Name=TE_00000464;Classification=LTR/Gypsy;Sequence_ontology=SO:0002265;ltr_identity=0.9927;Method=structural;motif=TGCA;tsd=TCATT	3126
Evolinc_SR_gID_056646	5	long_terminal_repeat	12016847	12018604	+	ID=rLTR_187;Parent=repeat_region_187;Name=TE_00000275;Classification=LTR/Gypsy;Sequence_ontology=SO:0000286;ltr_identity=0.9795;Method=structural;motif=TGCA;tsd=AAGTG	603
Evolinc_SR_gID_056646	5	repeat_region	12007206	12018609	+	ID=repeat_region_187;Name=TE_00000275;Classification=LTR/Gypsy;Sequence_ontology=SO:0000657;ltr_identity=0.9795;Method=structural;motif=TGCA;tsd=AAGTG	603
Evolinc_SR_gID_056646	5	Gypsy_LTR_retrotransposon	12007211	12018604	+	ID=LTRRT_187;Parent=repeat_region_187;Name=TE_00000275;Classification=LTR/Gypsy;Sequence_ontology=SO:0002265;ltr_identity=0.9795;Method=structural;motif=TGCA;tsd=AAGTG	603
Evolinc_SR_gID_056652	5	long_terminal_repeat	12029290	12031036	-	ID=lLTR_188;Parent=repeat_region_188;Name=TE_00000140;Classification=LTR/Gypsy;Sequence_ontology=SO:0000286;ltr_identity=0.9823;Method=structural;motif=TGCA;tsd=TAGCC	472
Evolinc_SR_gID_056652	5	repeat_region	12029285	12043310	-	ID=repeat_region_188;Name=TE_00000140;Classification=LTR/Gypsy;Sequence_ontology=SO:0000657;ltr_identity=0.9823;Method=structural;motif=TGCA;tsd=TAGCC	472
Evolinc_SR_gID_056652	5	Gypsy_LTR_retrotransposon	12029290	12043305	-	ID=LTRRT_188;Parent=repeat_region_188;Name=TE_00000140;Classification=LTR/Gypsy;Sequence_ontology=SO:0002265;ltr_identity=0.9823;Method=structural;motif=TGCA;tsd=TAGCC	472
Evolinc_SR_gID_056681	5	helitron	12090291	12095492	-	ID=TE_struc_630;Name=TE_00000210;Classification=DNA/Helitron;Sequence_ontology=SO:0000544;Identity=NA;Method=structural	210
Evolinc_SR_gID_064333	5	helitron	12090291	12095492	-	ID=TE_struc_630;Name=TE_00000210;Classification=DNA/Helitron;Sequence_ontology=SO:0000544;Identity=NA;Method=structural	260
Evolinc_SR_gID_064334	5	helitron	12090291	12095492	-	ID=TE_struc_630;Name=TE_00000210;Classification=DNA/Helitron;Sequence_ontology=SO:0000544;Identity=NA;Method=structural	243
Evolinc_SR_gID_064336	5	helitron	12090291	12095492	-	ID=TE_struc_630;Name=TE_00000210;Classification=DNA/Helitron;Sequence_ontology=SO:0000544;Identity=NA;Method=structural	225
Evolinc_SR_gID_064389	5	PIF_Harbinger_TIR_transposon	12268171	12272934	.	ID=TE_struc_726;Name=5:12268171..12272934;Classification=DNA/DTH;Sequence_ontology=SO:0002284;Identity=1;Method=structural;TSD=TTA_TTA_100.0;TIR=GAGCATCTCC_GGAGATGCTC	303
Evolinc_SR_gID_056804	5	repeat_region	12518412	12531281	-	ID=repeat_region_190;Name=TE_00000145;Classification=LTR/Gypsy;Sequence_ontology=SO:0000657;ltr_identity=0.9474;Method=structural;motif=TGCA;tsd=CTTGA	729
Evolinc_SR_gID_056804	5	Gypsy_LTR_retrotransposon	12518417	12531276	-	ID=LTRRT_190;Parent=repeat_region_190;Name=TE_00000145;Classification=LTR/Gypsy;Sequence_ontology=SO:0002265;ltr_identity=0.9474;Method=structural;motif=TGCA;tsd=CTTGA	729
Evolinc_SR_gID_064469	5	PIF_Harbinger_TIR_transposon	12540559	12544395	.	ID=TE_struc_728;Name=5:12540559..12544395;Classification=DNA/DTH;Sequence_ontology=SO:0002284;Identity=0.9;Method=structural;TSD=TTA_TTA_100.0;TIR=GGTCCTGTTT_AAACAGGGCC	903
Evolinc_SR_gID_064490	5	repeat_region	12616213	12621585	+	ID=repeat_region_191;Name=TE_00000492;Classification=LTR/Copia;Sequence_ontology=SO:0000657;ltr_identity=0.9692;Method=structural;motif=TATA;tsd=TAATG	314
Evolinc_SR_gID_064490	5	long_terminal_repeat	12616218	12616444	+	ID=lLTR_191;Parent=repeat_region_191;Name=TE_00000492;Classification=LTR/Copia;Sequence_ontology=SO:0000286;ltr_identity=0.9692;Method=structural;motif=TATA;tsd=TAATG	226
Evolinc_SR_gID_064490	5	Copia_LTR_retrotransposon	12616218	12621580	+	ID=LTRRT_191;Parent=repeat_region_191;Name=TE_00000492;Classification=LTR/Copia;Sequence_ontology=SO:0002264;ltr_identity=0.9692;Method=structural;motif=TATA;tsd=TAATG	309
Evolinc_SR_gID_056844	5	repeat_region	12639597	12650828	+	ID=repeat_region_192;Name=TE_00000256;Classification=LTR/Gypsy;Sequence_ontology=SO:0000657;ltr_identity=0.9532;Method=structural;motif=TGCA;tsd=TTCAT	1033
Evolinc_SR_gID_056844	5	Gypsy_LTR_retrotransposon	12639602	12650823	+	ID=LTRRT_192;Parent=repeat_region_192;Name=TE_00000256;Classification=LTR/Gypsy;Sequence_ontology=SO:0002265;ltr_identity=0.9532;Method=structural;motif=TGCA;tsd=TTCAT	1033
Evolinc_SR_gID_064502	5	repeat_region	12639597	12650828	+	ID=repeat_region_192;Name=TE_00000256;Classification=LTR/Gypsy;Sequence_ontology=SO:0000657;ltr_identity=0.9532;Method=structural;motif=TGCA;tsd=TTCAT	1509
Evolinc_SR_gID_064502	5	Gypsy_LTR_retrotransposon	12639602	12650823	+	ID=LTRRT_192;Parent=repeat_region_192;Name=TE_00000256;Classification=LTR/Gypsy;Sequence_ontology=SO:0002265;ltr_identity=0.9532;Method=structural;motif=TGCA;tsd=TTCAT	1509
Evolinc_SR_gID_064504	5	long_terminal_repeat	12649091	12650823	+	ID=rLTR_192;Parent=repeat_region_192;Name=TE_00000256;Classification=LTR/Gypsy;Sequence_ontology=SO:0000286;ltr_identity=0.9532;Method=structural;motif=TGCA;tsd=TTCAT	225
Evolinc_SR_gID_064504	5	repeat_region	12639597	12650828	+	ID=repeat_region_192;Name=TE_00000256;Classification=LTR/Gypsy;Sequence_ontology=SO:0000657;ltr_identity=0.9532;Method=structural;motif=TGCA;tsd=TTCAT	225
Evolinc_SR_gID_064504	5	Gypsy_LTR_retrotransposon	12639602	12650823	+	ID=LTRRT_192;Parent=repeat_region_192;Name=TE_00000256;Classification=LTR/Gypsy;Sequence_ontology=SO:0002265;ltr_identity=0.9532;Method=structural;motif=TGCA;tsd=TTCAT	225
Evolinc_SR_gID_056912	5	helitron	12903919	12918188	+	ID=TE_struc_633;Name=TE_00000034;Classification=DNA/Helitron;Sequence_ontology=SO:0000544;Identity=NA;Method=structural	222
Evolinc_LR_gID_000223	5	helitron	12903919	12918188	+	ID=TE_struc_633;Name=TE_00000034;Classification=DNA/Helitron;Sequence_ontology=SO:0000544;Identity=NA;Method=structural	742
Evolinc_SR_gID_064598	5	Mutator_TIR_transposon	12972259	12977163	.	ID=TE_struc_731;Name=TE_00000200;Classification=DNA/DTM;Sequence_ontology=SO:0002280;Identity=0.9;Method=structural;TSD=TTTAAAA_TTTAAAA_100.0;TIR=GGCTGCTTGC_GCAAGCATCC	1407
Evolinc_SR_gID_064599	5	Mutator_TIR_transposon	12972259	12977163	.	ID=TE_struc_731;Name=TE_00000200;Classification=DNA/DTM;Sequence_ontology=SO:0002280;Identity=0.9;Method=structural;TSD=TTTAAAA_TTTAAAA_100.0;TIR=GGCTGCTTGC_GCAAGCATCC	329
Evolinc_SR_gID_064657	5	repeat_region	13142239	13148930	-	ID=repeat_region_193;Name=5:13142244..13148925;Classification=LTR/Gypsy;Sequence_ontology=SO:0000657;ltr_identity=0.9641;Method=structural;motif=TGCA;tsd=ACGTT	274
Evolinc_SR_gID_064657	5	long_terminal_repeat	13142244	13143431	-	ID=lLTR_193;Parent=repeat_region_193;Name=5:13142244..13148925;Classification=LTR/Gypsy;Sequence_ontology=SO:0000286;ltr_identity=0.9641;Method=structural;motif=TGCA;tsd=ACGTT	274
Evolinc_SR_gID_064657	5	Gypsy_LTR_retrotransposon	13142244	13148925	-	ID=LTRRT_193;Parent=repeat_region_193;Name=5:13142244..13148925;Classification=LTR/Gypsy;Sequence_ontology=SO:0002265;ltr_identity=0.9641;Method=structural;motif=TGCA;tsd=ACGTT	274
Evolinc_SR_gID_056992	5	repeat_region	13142239	13148930	-	ID=repeat_region_193;Name=5:13142244..13148925;Classification=LTR/Gypsy;Sequence_ontology=SO:0000657;ltr_identity=0.9641;Method=structural;motif=TGCA;tsd=ACGTT	375
Evolinc_SR_gID_056992	5	long_terminal_repeat	13142244	13143431	-	ID=lLTR_193;Parent=repeat_region_193;Name=5:13142244..13148925;Classification=LTR/Gypsy;Sequence_ontology=SO:0000286;ltr_identity=0.9641;Method=structural;motif=TGCA;tsd=ACGTT	375
Evolinc_SR_gID_056992	5	Gypsy_LTR_retrotransposon	13142244	13148925	-	ID=LTRRT_193;Parent=repeat_region_193;Name=5:13142244..13148925;Classification=LTR/Gypsy;Sequence_ontology=SO:0002265;ltr_identity=0.9641;Method=structural;motif=TGCA;tsd=ACGTT	375
Evolinc_SR_gID_064658	5	repeat_region	13142239	13148930	-	ID=repeat_region_193;Name=5:13142244..13148925;Classification=LTR/Gypsy;Sequence_ontology=SO:0000657;ltr_identity=0.9641;Method=structural;motif=TGCA;tsd=ACGTT	380
Evolinc_SR_gID_064658	5	long_terminal_repeat	13142244	13143431	-	ID=lLTR_193;Parent=repeat_region_193;Name=5:13142244..13148925;Classification=LTR/Gypsy;Sequence_ontology=SO:0000286;ltr_identity=0.9641;Method=structural;motif=TGCA;tsd=ACGTT	297
Evolinc_SR_gID_064658	5	Gypsy_LTR_retrotransposon	13142244	13148925	-	ID=LTRRT_193;Parent=repeat_region_193;Name=5:13142244..13148925;Classification=LTR/Gypsy;Sequence_ontology=SO:0002265;ltr_identity=0.9641;Method=structural;motif=TGCA;tsd=ACGTT	380
Evolinc_SR_gID_064750	5	hAT_TIR_transposon	13417303	13418254	.	ID=TE_struc_733;Name=5:13417303..13418254;Classification=DNA/DTA;Sequence_ontology=SO:0002279;Identity=1;Method=structural;TSD=CATTTTGG_CATTTTGG_100.0;TIR=TAGAGATGTT_AACATCTCTA	802
Evolinc_SR_gID_064782	5	repeat_region	13536034	13543182	?	ID=repeat_region_195;Name=TE_00000192;Classification=LTR/unknown;Sequence_ontology=SO:0000657;ltr_identity=0.9668;Method=structural;motif=TGCA;tsd=ATTGG	3204
Evolinc_SR_gID_064782	5	LTR_retrotransposon	13536039	13543177	?	ID=LTRRT_195;Parent=repeat_region_195;Name=TE_00000192;Classification=LTR/unknown;Sequence_ontology=SO:0000186;ltr_identity=0.9668;Method=structural;motif=TGCA;tsd=ATTGG	3204
Evolinc_SR_gID_057168	5	helitron	13725366	13734954	+	ID=TE_struc_636;Name=TE_00000118;Classification=DNA/Helitron;Sequence_ontology=SO:0000544;Identity=NA;Method=structural	331
Evolinc_SR_gID_057170	5	helitron	13725366	13734954	+	ID=TE_struc_636;Name=TE_00000118;Classification=DNA/Helitron;Sequence_ontology=SO:0000544;Identity=NA;Method=structural	263
Evolinc_SR_gID_057176	5	Mutator_TIR_transposon	13755381	13759391	.	ID=TE_struc_736;Name=TE_00000445;Classification=DNA/DTM;Sequence_ontology=SO:0002280;Identity=1;Method=structural;TSD=TAGCATAATT_TAGCATAATT_100.0;TIR=GGAAAAACGG_CCGTTTTTCC	212
Evolinc_SR_gID_057176	5	Mutator_TIR_transposon	13755555	13759217	.	ID=TE_struc_737;Name=TE_00000445;Classification=DNA/DTM;Sequence_ontology=SO:0002280;Identity=0.9;Method=structural;TSD=CGTTAACG_CGTTAACG_100.0;TIR=GTTGCTCACA_CGTGAGCAAC	212
Evolinc_SR_gID_064906	5	helitron	13917294	13927263	-	ID=TE_struc_638;Name=TE_00000120;Classification=DNA/Helitron;Sequence_ontology=SO:0000544;Identity=NA;Method=structural	445
Evolinc_SR_gID_057243	5	helitron	13917294	13927263	-	ID=TE_struc_638;Name=TE_00000120;Classification=DNA/Helitron;Sequence_ontology=SO:0000544;Identity=NA;Method=structural	274
Evolinc_SR_gID_057244	5	helitron	13917294	13927263	-	ID=TE_struc_638;Name=TE_00000120;Classification=DNA/Helitron;Sequence_ontology=SO:0000544;Identity=NA;Method=structural	212
Evolinc_SR_gID_057245	5	helitron	13917294	13927263	-	ID=TE_struc_638;Name=TE_00000120;Classification=DNA/Helitron;Sequence_ontology=SO:0000544;Identity=NA;Method=structural	219
Evolinc_SR_gID_064907	5	helitron	13917294	13927263	-	ID=TE_struc_638;Name=TE_00000120;Classification=DNA/Helitron;Sequence_ontology=SO:0000544;Identity=NA;Method=structural	389
Evolinc_SR_gID_057246	5	helitron	13917294	13927263	-	ID=TE_struc_638;Name=TE_00000120;Classification=DNA/Helitron;Sequence_ontology=SO:0000544;Identity=NA;Method=structural	443
Evolinc_SR_gID_057247	5	helitron	13917294	13927263	-	ID=TE_struc_638;Name=TE_00000120;Classification=DNA/Helitron;Sequence_ontology=SO:0000544;Identity=NA;Method=structural	201
Evolinc_SR_gID_064908	5	helitron	13917294	13927263	-	ID=TE_struc_638;Name=TE_00000120;Classification=DNA/Helitron;Sequence_ontology=SO:0000544;Identity=NA;Method=structural	217
Evolinc_SR_gID_057256	5	helitron	13970762	13978105	+	ID=TE_struc_639;Name=TE_00000441;Classification=DNA/Helitron;Sequence_ontology=SO:0000544;Identity=NA;Method=structural	675
Evolinc_LR_gID_000267	5	helitron	13970762	13978105	+	ID=TE_struc_639;Name=TE_00000441;Classification=DNA/Helitron;Sequence_ontology=SO:0000544;Identity=NA;Method=structural	243
Evolinc_SR_gID_064959	5	helitron	14061194	14080301	+	ID=TE_struc_641;Name=TE_00000229;Classification=DNA/Helitron;Sequence_ontology=SO:0000544;Identity=NA;Method=structural	514
Evolinc_SR_gID_057302	5	helitron	14061194	14080301	+	ID=TE_struc_641;Name=TE_00000229;Classification=DNA/Helitron;Sequence_ontology=SO:0000544;Identity=NA;Method=structural	235
Evolinc_SR_gID_064963	5	helitron	14061194	14080301	+	ID=TE_struc_641;Name=TE_00000229;Classification=DNA/Helitron;Sequence_ontology=SO:0000544;Identity=NA;Method=structural	1369
Evolinc_SR_gID_064964	5	helitron	14061194	14080301	+	ID=TE_struc_641;Name=TE_00000229;Classification=DNA/Helitron;Sequence_ontology=SO:0000544;Identity=NA;Method=structural	2213
Evolinc_SR_gID_057305	5	helitron	14080764	14088491	-	ID=TE_struc_642;Name=TE_00000112;Classification=DNA/Helitron;Sequence_ontology=SO:0000544;Identity=NA;Method=structural	2578
Evolinc_SR_gID_065032	5	helitron	14289396	14294368	-	ID=TE_struc_644;Name=5:14294368..14289396;Classification=DNA/Helitron;Sequence_ontology=SO:0000544;Identity=NA;Method=structural	1134
Evolinc_SR_gID_065033	5	helitron	14289396	14294368	-	ID=TE_struc_644;Name=5:14294368..14289396;Classification=DNA/Helitron;Sequence_ontology=SO:0000544;Identity=NA;Method=structural	463
Evolinc_SR_gID_057377	5	helitron	14289396	14294368	-	ID=TE_struc_644;Name=5:14294368..14289396;Classification=DNA/Helitron;Sequence_ontology=SO:0000544;Identity=NA;Method=structural	365
Evolinc_SR_gID_057445	5	CACTA_TIR_transposon	14667454	14670431	.	ID=TE_struc_740;Name=TE_00000409;Classification=DNA/DTC;Sequence_ontology=SO:0002285;Identity=0.9;Method=structural;TSD=TTA_TTA_100.0;TIR=CACTGTTTTC_GAAAATAGTG	1160
Evolinc_SR_gID_057445	5	CACTA_TIR_transposon	14667454	14670431	.	ID=TE_struc_740;Name=TE_00000409;Classification=DNA/DTC;Sequence_ontology=SO:0002285;Identity=0.9;Method=structural;TSD=TTA_TTA_100.0;TIR=CACTGTTTTC_GAAAATAGTG	473
Evolinc_SR_gID_057455	5	helitron	14700258	14714626	+	ID=TE_struc_646;Name=TE_00000045;Classification=DNA/Helitron;Sequence_ontology=SO:0000544;Identity=NA;Method=structural	307
Evolinc_SR_gID_065101	5	helitron	14700258	14714626	+	ID=TE_struc_646;Name=TE_00000045;Classification=DNA/Helitron;Sequence_ontology=SO:0000544;Identity=NA;Method=structural	241
Evolinc_SR_gID_065102	5	helitron	14700258	14714626	+	ID=TE_struc_646;Name=TE_00000045;Classification=DNA/Helitron;Sequence_ontology=SO:0000544;Identity=NA;Method=structural	793
Evolinc_SR_gID_057459	5	helitron	14700258	14714626	+	ID=TE_struc_646;Name=TE_00000045;Classification=DNA/Helitron;Sequence_ontology=SO:0000544;Identity=NA;Method=structural	831
Evolinc_SR_gID_065104	5	helitron	14700258	14714626	+	ID=TE_struc_646;Name=TE_00000045;Classification=DNA/Helitron;Sequence_ontology=SO:0000544;Identity=NA;Method=structural	244
Evolinc_SR_gID_065105	5	helitron	14700258	14714626	+	ID=TE_struc_646;Name=TE_00000045;Classification=DNA/Helitron;Sequence_ontology=SO:0000544;Identity=NA;Method=structural	202
Evolinc_SR_gID_065106	5	helitron	14700258	14714626	+	ID=TE_struc_646;Name=TE_00000045;Classification=DNA/Helitron;Sequence_ontology=SO:0000544;Identity=NA;Method=structural	264
Evolinc_SR_gID_057560	5	helitron	15001188	15003084	-	ID=TE_struc_649;Name=TE_00000196;Classification=DNA/Helitron;Sequence_ontology=SO:0000544;Identity=NA;Method=structural	278
Evolinc_SR_gID_057569	5	helitron	15030915	15031811	-	ID=TE_struc_650;Name=TE_00000429;Classification=DNA/Helitron;Sequence_ontology=SO:0000544;Identity=NA;Method=structural	222
Evolinc_SR_gID_065212	5	helitron	15042135	15048043	-	ID=TE_struc_651;Name=TE_00000121;Classification=DNA/Helitron;Sequence_ontology=SO:0000544;Identity=NA;Method=structural	442
Evolinc_SR_gID_065213	5	helitron	15042135	15048043	-	ID=TE_struc_651;Name=TE_00000121;Classification=DNA/Helitron;Sequence_ontology=SO:0000544;Identity=NA;Method=structural	584
Evolinc_SR_gID_057623	5	repeat_region	15175723	15180953	+	ID=repeat_region_197;Name=TE_00000346;Classification=LTR/Copia;Sequence_ontology=SO:0000657;ltr_identity=0.9912;Method=structural;motif=TGCA;tsd=TAGAC	356
Evolinc_SR_gID_057623	5	long_terminal_repeat	15175728	15176294	+	ID=lLTR_197;Parent=repeat_region_197;Name=TE_00000346;Classification=LTR/Copia;Sequence_ontology=SO:0000286;ltr_identity=0.9912;Method=structural;motif=TGCA;tsd=TAGAC	356
Evolinc_SR_gID_057623	5	Copia_LTR_retrotransposon	15175728	15180948	+	ID=LTRRT_197;Parent=repeat_region_197;Name=TE_00000346;Classification=LTR/Copia;Sequence_ontology=SO:0002264;ltr_identity=0.9912;Method=structural;motif=TGCA;tsd=TAGAC	356
Evolinc_SR_gID_065293	5	hAT_TIR_transposon	15287084	15287614	.	ID=TE_struc_742;Name=5:15287084..15287614;Classification=MITE/DTA;Sequence_ontology=SO:0002279;Identity=1;Method=structural;TSD=ACAATAAG_ACAATAAG_100.0;TIR=TAGAGCTGTC_GACAGCTCTA	139
Evolinc_SR_gID_057660	5	Tc1_Mariner_TIR_transposon	15296065	15300977	.	ID=TE_struc_743;Name=5:15296065..15300977;Classification=DNA/DTT;Sequence_ontology=SO:0002278;Identity=0.9;Method=structural;TSD=TA_TA_100.0;TIR=CTCCCTCTAT_ACAGAGGGAG	367
Evolinc_SR_gID_057717	5	helitron	15506006	15511757	-	ID=TE_struc_653;Name=5:15511757..15506006;Classification=DNA/Helitron;Sequence_ontology=SO:0000544;Identity=NA;Method=structural	1695
Evolinc_SR_gID_057969	5	helitron	16354523	16358543	+	ID=TE_struc_656;Name=TE_00000096;Classification=DNA/Helitron;Sequence_ontology=SO:0000544;Identity=NA;Method=structural	218
Evolinc_SR_gID_065609	5	helitron	16354523	16358543	+	ID=TE_struc_656;Name=TE_00000096;Classification=DNA/Helitron;Sequence_ontology=SO:0000544;Identity=NA;Method=structural	270
Evolinc_SR_gID_057970	5	helitron	16354523	16358543	+	ID=TE_struc_656;Name=TE_00000096;Classification=DNA/Helitron;Sequence_ontology=SO:0000544;Identity=NA;Method=structural	592
Evolinc_SR_gID_058215	5	Mutator_TIR_transposon	17252333	17255099	.	ID=TE_struc_751;Name=TE_00000508;Classification=DNA/DTM;Sequence_ontology=SO:0002280;Identity=0.9;Method=structural;TSD=TAACATA_TAACAGA_85.71;TIR=GCTTCCATTT_AAATGGAATC	252
Evolinc_SR_gID_058266	5	helitron	17407415	17422115	-	ID=TE_struc_661;Name=TE_00000122;Classification=DNA/Helitron;Sequence_ontology=SO:0000544;Identity=NA;Method=structural	200
Evolinc_SR_gID_058267	5	helitron	17407415	17422115	-	ID=TE_struc_661;Name=TE_00000122;Classification=DNA/Helitron;Sequence_ontology=SO:0000544;Identity=NA;Method=structural	274
Evolinc_SR_gID_065907	5	helitron	17407415	17422115	-	ID=TE_struc_661;Name=TE_00000122;Classification=DNA/Helitron;Sequence_ontology=SO:0000544;Identity=NA;Method=structural	302
Evolinc_SR_gID_065908	5	helitron	17407415	17422115	-	ID=TE_struc_661;Name=TE_00000122;Classification=DNA/Helitron;Sequence_ontology=SO:0000544;Identity=NA;Method=structural	529
Evolinc_SR_gID_058271	5	helitron	17407415	17422115	-	ID=TE_struc_661;Name=TE_00000122;Classification=DNA/Helitron;Sequence_ontology=SO:0000544;Identity=NA;Method=structural	529
Evolinc_SR_gID_058324	5	helitron	17617124	17630865	-	ID=TE_struc_662;Name=TE_00000076;Classification=DNA/Helitron;Sequence_ontology=SO:0000544;Identity=NA;Method=structural	226
Evolinc_SR_gID_065969	5	helitron	17617124	17630865	-	ID=TE_struc_662;Name=TE_00000076;Classification=DNA/Helitron;Sequence_ontology=SO:0000544;Identity=NA;Method=structural	200
Evolinc_SR_gID_058495	5	long_terminal_repeat	18233631	18233867	+	ID=lLTR_202;Parent=repeat_region_202;Name=TE_00000325;Classification=LTR/Copia;Sequence_ontology=SO:0000286;ltr_identity=1.0000;Method=structural;motif=TGCA;tsd=ATTGT	216
Evolinc_SR_gID_058495	5	repeat_region	18233626	18238203	+	ID=repeat_region_202;Name=TE_00000325;Classification=LTR/Copia;Sequence_ontology=SO:0000657;ltr_identity=1.0000;Method=structural;motif=TGCA;tsd=ATTGT	221
Evolinc_SR_gID_058495	5	Copia_LTR_retrotransposon	18233631	18238198	+	ID=LTRRT_202;Parent=repeat_region_202;Name=TE_00000325;Classification=LTR/Copia;Sequence_ontology=SO:0002264;ltr_identity=1.0000;Method=structural;motif=TGCA;tsd=ATTGT	216
Evolinc_SR_gID_058504	5	CACTA_TIR_transposon	18280697	18285110	.	ID=TE_struc_754;Name=5:18280697..18285110;Classification=DNA/DTC;Sequence_ontology=SO:0002285;Identity=0.9;Method=structural;TSD=CT_CT_100.0;TIR=CACTGTAAGA_TCTTGCAGTG	674
Evolinc_SR_gID_058505	5	CACTA_TIR_transposon	18280697	18285110	.	ID=TE_struc_754;Name=5:18280697..18285110;Classification=DNA/DTC;Sequence_ontology=SO:0002285;Identity=0.9;Method=structural;TSD=CT_CT_100.0;TIR=CACTGTAAGA_TCTTGCAGTG	229
Evolinc_SR_gID_066194	5	Mutator_TIR_transposon	18413671	18416199	.	ID=TE_struc_756;Name=5:18413671..18416199;Classification=DNA/DTM;Sequence_ontology=SO:0002280;Identity=0.9;Method=structural;TSD=GAAAAAAAA_GAAAAAAAA_100.0;TIR=GGATTTTAAT_ATTATAATCC	506
Evolinc_SR_gID_058543	5	Mutator_TIR_transposon	18413671	18416199	.	ID=TE_struc_756;Name=5:18413671..18416199;Classification=DNA/DTM;Sequence_ontology=SO:0002280;Identity=0.9;Method=structural;TSD=GAAAAAAAA_GAAAAAAAA_100.0;TIR=GGATTTTAAT_ATTATAATCC	217
Evolinc_SR_gID_058544	5	Mutator_TIR_transposon	18413671	18416199	.	ID=TE_struc_756;Name=5:18413671..18416199;Classification=DNA/DTM;Sequence_ontology=SO:0002280;Identity=0.9;Method=structural;TSD=GAAAAAAAA_GAAAAAAAA_100.0;TIR=GGATTTTAAT_ATTATAATCC	355
Evolinc_SR_gID_058590	5	helitron	18554308	18556462	+	ID=TE_struc_665;Name=TE_00000313;Classification=DNA/Helitron;Sequence_ontology=SO:0000544;Identity=NA;Method=structural	786
Evolinc_SR_gID_058739	5	Mutator_TIR_transposon	18980159	18981488	.	ID=TE_struc_759;Name=5:18980159..18981488;Classification=DNA/DTM;Sequence_ontology=SO:0002280;Identity=1;Method=structural;TSD=ATTTTGTTT_ATTTTGTTT_100.0;TIR=GGGTTGGCTG_CAGCCAACCC	324
Evolinc_SR_gID_066349	5	Mutator_TIR_transposon	18980159	18981488	.	ID=TE_struc_759;Name=5:18980159..18981488;Classification=DNA/DTM;Sequence_ontology=SO:0002280;Identity=1;Method=structural;TSD=ATTTTGTTT_ATTTTGTTT_100.0;TIR=GGGTTGGCTG_CAGCCAACCC	593
Evolinc_SR_gID_058946	5	helitron	19740516	19750470	-	ID=TE_struc_666;Name=TE_00000127;Classification=DNA/Helitron;Sequence_ontology=SO:0000544;Identity=NA;Method=structural	273
Evolinc_SR_gID_066572	5	helitron	19740516	19750470	-	ID=TE_struc_666;Name=TE_00000127;Classification=DNA/Helitron;Sequence_ontology=SO:0000544;Identity=NA;Method=structural	267
Evolinc_SR_gID_058947	5	helitron	19740516	19750470	-	ID=TE_struc_666;Name=TE_00000127;Classification=DNA/Helitron;Sequence_ontology=SO:0000544;Identity=NA;Method=structural	366
Evolinc_SR_gID_059075	5	Tc1_Mariner_TIR_transposon	20120658	20122833	.	ID=TE_struc_763;Name=TE_00000220;Classification=DNA/DTT;Sequence_ontology=SO:0002278;Identity=0.9;Method=structural;TSD=TA_TA_100.0;TIR=AAAGAGTGAG_CTTACTCTTT	642
Evolinc_SR_gID_066850	5	helitron	20701218	20707835	+	ID=TE_struc_669;Name=TE_00000128;Classification=DNA/Helitron;Sequence_ontology=SO:0000544;Identity=NA;Method=structural	507
Evolinc_SR_gID_059229	5	helitron	20701218	20707835	+	ID=TE_struc_669;Name=TE_00000128;Classification=DNA/Helitron;Sequence_ontology=SO:0000544;Identity=NA;Method=structural	208
Evolinc_SR_gID_059230	5	helitron	20701218	20707835	+	ID=TE_struc_669;Name=TE_00000128;Classification=DNA/Helitron;Sequence_ontology=SO:0000544;Identity=NA;Method=structural	299
Evolinc_SR_gID_067096	5	Mutator_TIR_transposon	21604841	21606448	.	ID=TE_struc_767;Name=5:21604841..21606448;Classification=DNA/DTM;Sequence_ontology=SO:0002280;Identity=0.9;Method=structural;TSD=ATAACGT_ATAACGT_100.0;TIR=CGCCGAGATT_AATCTCCGCG	348
Evolinc_SR_gID_067190	5	helitron	21886620	21900544	-	ID=TE_struc_670;Name=TE_00000130;Classification=DNA/Helitron;Sequence_ontology=SO:0000544;Identity=NA;Method=structural	670
Evolinc_SR_gID_067191	5	helitron	21886620	21900544	-	ID=TE_struc_670;Name=TE_00000130;Classification=DNA/Helitron;Sequence_ontology=SO:0000544;Identity=NA;Method=structural	580
Evolinc_SR_gID_059558	5	helitron	21886620	21900544	-	ID=TE_struc_670;Name=TE_00000130;Classification=DNA/Helitron;Sequence_ontology=SO:0000544;Identity=NA;Method=structural	225
Evolinc_SR_gID_067192	5	helitron	21886620	21900544	-	ID=TE_struc_670;Name=TE_00000130;Classification=DNA/Helitron;Sequence_ontology=SO:0000544;Identity=NA;Method=structural	277
Evolinc_SR_gID_067193	5	helitron	21886620	21900544	-	ID=TE_struc_670;Name=TE_00000130;Classification=DNA/Helitron;Sequence_ontology=SO:0000544;Identity=NA;Method=structural	213
Evolinc_SR_gID_059560	5	helitron	21886620	21900544	-	ID=TE_struc_670;Name=TE_00000130;Classification=DNA/Helitron;Sequence_ontology=SO:0000544;Identity=NA;Method=structural	644
Evolinc_SR_gID_067239	5	helitron	22035554	22049324	-	ID=TE_struc_671;Name=TE_00000131;Classification=DNA/Helitron;Sequence_ontology=SO:0000544;Identity=NA;Method=structural	251
Evolinc_SR_gID_067240	5	helitron	22035554	22049324	-	ID=TE_struc_671;Name=TE_00000131;Classification=DNA/Helitron;Sequence_ontology=SO:0000544;Identity=NA;Method=structural	856
Evolinc_SR_gID_067372	5	helitron	22463657	22464201	+	ID=TE_struc_672;Name=TE_00000503;Classification=DNA/Helitron;Sequence_ontology=SO:0000544;Identity=NA;Method=structural	232
Evolinc_SR_gID_059773	5	helitron	22621179	22630971	-	ID=TE_struc_673;Name=TE_00000132;Classification=DNA/Helitron;Sequence_ontology=SO:0000544;Identity=NA;Method=structural	202
Evolinc_SR_gID_059774	5	helitron	22621179	22630971	-	ID=TE_struc_673;Name=TE_00000132;Classification=DNA/Helitron;Sequence_ontology=SO:0000544;Identity=NA;Method=structural	2083
Evolinc_SR_gID_059817	5	Mutator_TIR_transposon	22776920	22780828	.	ID=TE_struc_770;Name=5:22776920..22780828;Classification=DNA/DTM;Sequence_ontology=SO:0002280;Identity=0.9;Method=structural;TSD=ATGAAAA_ATGAAAA_100.0;TIR=CAAAAGCAGC_GCTGGTTTTG	206
Evolinc_SR_gID_059852	5	repeat_region	22911043	22916166	?	ID=repeat_region_206;Name=TE_00000331;Classification=LTR/unknown;Sequence_ontology=SO:0000657;ltr_identity=0.9130;Method=structural;motif=TGCA;tsd=ATTTT	322
Evolinc_SR_gID_059852	5	LTR_retrotransposon	22911048	22916161	?	ID=LTRRT_206;Parent=repeat_region_206;Name=TE_00000331;Classification=LTR/unknown;Sequence_ontology=SO:0000186;ltr_identity=0.9130;Method=structural;motif=TGCA;tsd=ATTTT	322
Evolinc_SR_gID_067490	5	helitron	22922694	22940694	+	ID=TE_struc_674;Name=TE_00000133;Classification=DNA/Helitron;Sequence_ontology=SO:0000544;Identity=NA;Method=structural	272
Evolinc_SR_gID_059856	5	helitron	22922694	22940694	+	ID=TE_struc_674;Name=TE_00000133;Classification=DNA/Helitron;Sequence_ontology=SO:0000544;Identity=NA;Method=structural	337
Evolinc_SR_gID_067492	5	helitron	22922694	22940694	+	ID=TE_struc_674;Name=TE_00000133;Classification=DNA/Helitron;Sequence_ontology=SO:0000544;Identity=NA;Method=structural	269
Evolinc_SR_gID_067494	5	helitron	22922694	22940694	+	ID=TE_struc_674;Name=TE_00000133;Classification=DNA/Helitron;Sequence_ontology=SO:0000544;Identity=NA;Method=structural	301
Evolinc_SR_gID_067547	5	helitron	23129342	23130213	-	ID=TE_struc_675;Name=TE_00000429;Classification=DNA/Helitron;Sequence_ontology=SO:0000544;Identity=NA;Method=structural	205
Evolinc_SR_gID_067571	5	CACTA_TIR_transposon	23217338	23219651	.	ID=TE_struc_773;Name=5:23217338..23219651;Classification=DNA/DTC;Sequence_ontology=SO:0002285;Identity=0.9;Method=structural;TSD=CT_CT_100.0;TIR=CACTAGAAGA_TGTTCTAGTG	550
Evolinc_SR_gID_060303	5	helitron	24443886	24449374	+	ID=TE_struc_679;Name=TE_00000135;Classification=DNA/Helitron;Sequence_ontology=SO:0000544;Identity=NA;Method=structural	365
Evolinc_SR_gID_068209	5	Mutator_TIR_transposon	25503465	25507157	.	ID=TE_struc_778;Name=5:25503465..25507157;Classification=DNA/DTM;Sequence_ontology=SO:0002280;Identity=0.9;Method=structural;TSD=TAACTTT_TAACTTT_100.0;TIR=CTTCTCCACC_GGTGCAGAAG	332
Evolinc_SR_gID_068210	5	Mutator_TIR_transposon	25503465	25507157	.	ID=TE_struc_778;Name=5:25503465..25507157;Classification=DNA/DTM;Sequence_ontology=SO:0002280;Identity=0.9;Method=structural;TSD=TAACTTT_TAACTTT_100.0;TIR=CTTCTCCACC_GGTGCAGAAG	395
Evolinc_SR_gID_060757	5	CACTA_TIR_transposon	26126899	26130388	.	ID=TE_struc_780;Name=5:26126899..26130388;Classification=DNA/DTC;Sequence_ontology=SO:0002285;Identity=0.9;Method=structural;TSD=AA_AA_100.0;TIR=CACTGAAAAA_TTTTACAGTG	528
Evolinc_SR_gID_060758	5	CACTA_TIR_transposon	26126899	26130388	.	ID=TE_struc_780;Name=5:26126899..26130388;Classification=DNA/DTC;Sequence_ontology=SO:0002285;Identity=0.9;Method=structural;TSD=AA_AA_100.0;TIR=CACTGAAAAA_TTTTACAGTG	265
Evolinc_SR_gID_068358	5	CACTA_TIR_transposon	26126899	26130388	.	ID=TE_struc_780;Name=5:26126899..26130388;Classification=DNA/DTC;Sequence_ontology=SO:0002285;Identity=0.9;Method=structural;TSD=AA_AA_100.0;TIR=CACTGAAAAA_TTTTACAGTG	339
Evolinc_SR_gID_060759	5	CACTA_TIR_transposon	26126899	26130388	.	ID=TE_struc_780;Name=5:26126899..26130388;Classification=DNA/DTC;Sequence_ontology=SO:0002285;Identity=0.9;Method=structural;TSD=AA_AA_100.0;TIR=CACTGAAAAA_TTTTACAGTG	263
Evolinc_SR_gID_068359	5	CACTA_TIR_transposon	26126899	26130388	.	ID=TE_struc_780;Name=5:26126899..26130388;Classification=DNA/DTC;Sequence_ontology=SO:0002285;Identity=0.9;Method=structural;TSD=AA_AA_100.0;TIR=CACTGAAAAA_TTTTACAGTG	226
Evolinc_SR_gID_060760	5	CACTA_TIR_transposon	26126899	26130388	.	ID=TE_struc_780;Name=5:26126899..26130388;Classification=DNA/DTC;Sequence_ontology=SO:0002285;Identity=0.9;Method=structural;TSD=AA_AA_100.0;TIR=CACTGAAAAA_TTTTACAGTG	268

## Sheet: Arabidopsis_rFAM
# bedtools intersect -wo -f 0.5 -F 0.5 -e -a lncRNA_annotation.gff3 -b rfam_predictions.bed > results.txt
Arabidopsis gene ID	rFam Chromosome	rFam Start	rFam End	rFam Strand	rFam Type	rFam Class	Arabidopsis gene-rFam overlap (bp)
AT1G04107	1	471193	471418	-	TeloSII_ncR30	TeloSII_non_coding_RNA_30	224
AT1G04903	1	4007239	4007399	-	U1	U1_spliceosomal_RNA	159
AT1G05663	1	7491389	7491500	-	U6atac	U6atac_minor_spliceosomal_RNA	110
AT1G05667	1	7491389	7491500	-	U6atac	U6atac_minor_spliceosomal_RNA	74
AT1G05913	1	8756367	8756453	-	snoZ159	Small_nucleolar_RNA_Z159/U59	85
AT1G05913	1	8756227	8756304	-	snoZ159	Small_nucleolar_RNA_Z159/U59	51
AT1G07023	1	14283553	14283663	+	sno_ncR1	Small_nucleolar_RNA_ncR1	109
AT1G08103	1	21052863	21052958	-	snoR69Y	Small_nucleolar_RNA_snoR69Y	94
AT1G08103	1	21052348	21052422	-	snoR53Y	Small_nucleolar_RNA_snoR53Y	73
AT1G08103	1	21052624	21052720	-	snoR69Y	Small_nucleolar_RNA_snoR69Y	95
AT1G08103	1	21052482	21052567	-	snoR53Y	Small_nucleolar_RNA_snoR53Y	84
AT1G08765	1	78927	79037	-	mir-166	mir-166_microRNA_precursor	109
AT1G08765	1	78927	79037	-	mir-166	mir-166_microRNA_precursor	109
AT1G08875	1	2107398	2107468	-	tRNA	tRNA	69
AT1G08935	1	6700408	6700704	+	TeloSII_ncR33	TeloSII_non_coding_RNA_33	231
AT1G09915	1	28889375	28889525	+	MIR4228	MIR4228_microRNA_precursor_family	149
AT1G09915	1	28889966	28890048	+	sca_ncR27	Small_Cajal_body_specific_RNA ncR27	81
AT1G09915	1	28889830	28889897	+	sca_ncR26	Small_Cajal_body_specific_RNA ncR26	66
AT1G09937	1	30081125	30081272	+	U4	U4_spliceosomal_RNA	132
AT1G09943	1	30081125	30081272	+	U4	U4_spliceosomal_RNA	136
AT1G10682	1	3545244	3545408	-	enod40	Early_nodulin_40	163
AT1G15405	1	5297876	5298178	-	Plant_SRP	Plant_signal_recognition_particle_RNA	289
AT1G18745	1	6466092	6466188	-	snoR44_J54	Small_nucleolar_RNA_R44/J54/Z268_family	95
AT1G18745	1	6466300	6466375	-	snoZ267	Small_nucleolar_RNA_Z267	74
AT1G18745	1	6465796	6465869	-	snoR122	Small_nucleolar_RNA_snoR122	72
AT1G18745	1	6465929	6466012	-	snoR44_J54	Small_nucleolar_RNA_R44/J54/Z268_family	82
AT1G28715	1	10097114	10097185	+	tRNA	tRNA	70
AT1G28715	1	10097718	10097789	+	tRNA	tRNA	70
AT1G28715	1	10098653	10098724	+	tRNA	tRNA	70
AT1G28715	1	10099079	10099150	+	tRNA	tRNA	70
AT1G28715	1	10099827	10099898	+	tRNA	tRNA	70
AT1G28715	1	10100273	10100344	+	tRNA	tRNA	70
AT1G28715	1	10101028	10101099	+	tRNA	tRNA	70
AT1G28715	1	10101600	10101671	+	tRNA	tRNA	70
AT1G28715	1	10101993	10102064	+	tRNA	tRNA	70
AT1G28715	1	10099425	10099496	+	tRNA	tRNA	70
AT1G28715	1	10096951	10097022	+	tRNA	tRNA	70
AT1G70185	1	26429737	26429854	+	U5	U5_spliceosomal_RNA	116
AT2G00490	2	3416235	3416396	+	TeloSII_ncR40	TeloSII_non_coding_RNA_40	160
AT2G00670	2	8804516	8804768	+	RNase_MRP	RNase_MRP	251
AT2G03865	2	6135	9520	+	LSU_rRNA_eukarya	Eukaryotic_large_subunit_ribosomal_RNA	415
AT2G03875	2	6135	9520	+	LSU_rRNA_eukarya	Eukaryotic_large_subunit_ribosomal_RNA	1730
AT2G04435	2	852860	853055	+	U2	U2_spliceosomal_RNA	194
AT2G05195	2	3332685	3332759	+	tRNA	tRNA	73
AT2G05195	2	3333214	3333302	+	Intron_gpII	Group_II_catalytic_intron	87
AT2G05235	2	3338240	3338338	+	Intron_gpII	Group_II_catalytic_intron	84
AT2G06835	2	7520754	7520902	+	snoR2	Small_nucleolar_RNA_snoR2/U65	111
AT2G06835	2	7520507	7520571	+	snoU49	Small_nucleolar_RNA_U49	63
AT2G09250	2	17224510	17224815	+	Plant_SRP	Plant_signal_recognition_particle_RNA	290
AT2G18440	2	7995432	7995512	-	tRNA	tRNA	79
AT2G23040	2	9809345	9809455	-	sca_ncR21	Small_Cajal_body_specific_RNA ncR21	109
AT2G23040	2	9809713	9809815	-	sca_ncR20	Small_Cajal_body_specific_RNA ncR20	101
AT2G23040	2	9809345	9809455	-	sca_ncR21	Small_Cajal_body_specific_RNA ncR21	109
AT2G23040	2	9809713	9809815	-	sca_ncR20	Small_Cajal_body_specific_RNA ncR20	101
AT2G23040	2	9809345	9809455	-	sca_ncR21	Small_Cajal_body_specific_RNA ncR21	109
AT2G23040	2	9809713	9809815	-	sca_ncR20	Small_Cajal_body_specific_RNA ncR20	101
AT2G23040	2	9809345	9809455	-	sca_ncR21	Small_Cajal_body_specific_RNA ncR21	109
AT2G23040	2	9809713	9809815	-	sca_ncR20	Small_Cajal_body_specific_RNA ncR20	101
AT2G23040	2	9809345	9809455	-	sca_ncR21	Small_Cajal_body_specific_RNA ncR21	109
AT2G23040	2	9809713	9809815	-	sca_ncR20	Small_Cajal_body_specific_RNA ncR20	101
AT2G23040	2	9809345	9809455	-	sca_ncR21	Small_Cajal_body_specific_RNA ncR21	109
AT2G23040	2	9809713	9809815	-	sca_ncR20	Small_Cajal_body_specific_RNA ncR20	101
AT2G23040	2	9809345	9809455	-	sca_ncR21	Small_Cajal_body_specific_RNA ncR21	109
AT2G23040	2	9809713	9809815	-	sca_ncR20	Small_Cajal_body_specific_RNA ncR20	101
AT2G46192	2	18973915	18974055	+	snoR135	small_nucleolar_RNA_snoR135	139
AT2G46192	2	18973735	18973879	+	snoR145	Small_nucleolar_RNA_snoR145	143
AT3G03435	3	5830166	5830240	-	snoR66	Small_nucleolar_RNA_R66	50
AT3G04775	3	8979504	8979605	-	snoZ43	Small_nucleolar_RNA_Z43	100
AT3G04775	3	8979061	8979158	-	snosnR60_Z15	Small_nucleolar_RNA_snR60/Z15/Z230/Z193/J17	88
AT3G04975	3	9550929	9551074	+	snoR137	small_nucleolar_RNA_snoR137	144
AT3G06385	3	14539697	14539771	+	sno_ncR3	Small_nucleolar_RNA_ncR3	73
AT3G08565	3	20642868	20642985	+	U5	U5_spliceosomal_RNA	116
AT3G09105	3	21559057	21559143	+	snoZ102_R77	Small_nucleolar_RNA_Z102/R77	85
AT3G09105	3	21559241	21559324	+	snoZ102_R77	Small_nucleolar_RNA_Z102/R77	82
AT3G09855	3	23181704	23181833	-	snoR83	Small_nucleolar_RNA_snoR83	128
AT3G55485	3	20571519	20571718	+	snoR125	Small_nucleolar_RNA_snoR125	198
AT3G61198	3	22656399	22656616	-	Plant_U3	Plant_small_nucleolar_RNA_U3	199
AT4G03905	4	687898	688053	+	snoR138	Small_nucleolar_RNA_snoR138	93
AT4G03905	4	687715	687867	+	snoU19	Small_nucleolar_RNA_U19	151
AT4G04195	4	1114509	1114626	-	U5	U5_spliceosomal_RNA	97
AT4G04565	4	1472726	1473031	+	Plant_SRP	Plant_signal_recognition_particle_RNA	304
AT4G04595	4	1476284	1476589	+	Plant_SRP	Plant_signal_recognition_particle_RNA	304
AT4G05175	4	3057660	3057778	+	5S_rRNA	5S_ribosomal_RNA	117
AT4G05185	4	3058656	3058774	+	5S_rRNA	5S_ribosomal_RNA	117
AT4G05185	4	3059154	3059272	+	5S_rRNA	5S_ribosomal_RNA	117
AT4G05195	4	3060648	3060766	+	5S_rRNA	5S_ribosomal_RNA	117
AT4G06225	4	8459706	8459807	+	snoZ157	Small_nucleolar_RNA_Z157/R69/R10	100
AT4G06235	4	8459902	8459991	+	snoR11	Small_nucleolar_RNA_R11/Z151	88
AT4G06235	4	8459706	8459807	+	snoZ157	Small_nucleolar_RNA_Z157/R69/R10	100
AT4G06265	4	8460531	8460662	+	MIR4221	MIR4221_microRNA_precursor_family	83
AT4G06965	4	11116050	11116124	-	sno_ncR3	Small_nucleolar_RNA_ncR3	73
AT4G07070	4	11795167	11795267	+	snoR109	Small_nucleolar_RNA_snoR109	99
AT4G07135	4	12298790	12298947	-	U1	U1_spliceosomal_RNA	156
AT4G08735	4	15965153	15965255	-	U6	U6_spliceosomal_RNA	101
AT4G36648	4	17280935	17281003	-	tRNA	tRNA	67
AT5G01155	5	1867605	1867678	-	snoR120	Small_nucleolar_RNA_snoR120	72
AT5G01155	5	1867732	1867838	-	snoZ266	Small_nucleolar_RNA_Z266	105
AT5G01705	5	3247245	3247415	+	MIR5998	MIR5998_microRNA_precursor_family	169
AT5G01705	5	3247245	3247415	-	MIR5998	MIR5998_microRNA_precursor_family	169
AT5G01725	5	3247245	3247415	+	MIR5998	MIR5998_microRNA_precursor_family	169
AT5G01725	5	3247245	3247415	-	MIR5998	MIR5998_microRNA_precursor_family	169
AT5G01775	5	3343593	3343725	+	snoR77	Small_nucleolar_RNA_snoR77	131
AT5G02235	5	4689906	4690102	-	U2	U2_spliceosomal_RNA	172
AT5G02645	5	5674403	5674503	-	snoZ103	Small_nucleolar_RNA_Z103	99
AT5G02645	5	5674578	5674676	-	snoZ103	Small_nucleolar_RNA_Z103	97
AT5G02645	5	5674181	5674281	-	snoZ103	Small_nucleolar_RNA_Z103	99
AT5G04325	5	9494429	9494590	-	U1	U1_spliceosomal_RNA	159
AT5G04445	5	9832573	9832734	+	U1	U1_spliceosomal_RNA	160
AT5G04485	5	9832930	9833080	+	U4	U4_spliceosomal_RNA	142
AT5G06165	5	1867605	1867678	-	snoR120	Small_nucleolar_RNA_snoR120	72
AT5G06165	5	1867732	1867838	-	snoZ266	Small_nucleolar_RNA_Z266	105
AT5G07325	5	19885933	19886096	-	U1	U1_spliceosomal_RNA	162
AT5G07325	5	19885594	19885744	-	U4	U4_spliceosomal_RNA	149
AT5G07745	5	20996759	20996921	+	U1	U1_spliceosomal_RNA	161
AT5G08795	5	23431296	23431491	-	U2	U2_spliceosomal_RNA	192
AT5G08855	5	23683177	23683261	-	SNORD25	Small_nucleolar_RNA_SNORD25	83
AT5G09065	5	25066564	25066759	+	U2	U2_spliceosomal_RNA	194
AT5G09115	5	25279599	25279701	+	U6	U6_spliceosomal_RNA	96
AT5G09505	5	26349733	26349829	-	snoR8a	Small_nucleolar_RNA_snoR8a	95
AT5G09935	5	26949658	26949853	+	U2	U2_spliceosomal_RNA	194
Evolinc_LR_gID_000189	4	1446117	1446258	-	snoR134	small_nucleolar_RNA_snoR134	140
Evolinc_LR_gID_000189	4	1445996	1446086	-	snoU36a	SnoRNA_U36a	89
Evolinc_LR_gID_000293	Pt	139779	139855	+	Intron_gpII	Group_II_catalytic_intron	75
Evolinc_SR_gID_000286	1	1215712	1215828	-	U5	U5_spliceosomal_RNA	115
Evolinc_SR_gID_000725	1	3180539	3180734	-	U2	U2_spliceosomal_RNA	194
Evolinc_SR_gID_000918	1	4006871	4007021	-	U4	U4_spliceosomal_RNA	149
Evolinc_SR_gID_000919	1	4007239	4007399	-	U1	U1_spliceosomal_RNA	140
Evolinc_SR_gID_001159	1	4842277	4842472	+	U2	U2_spliceosomal_RNA	194
Evolinc_SR_gID_003858	1	13966691	13966815	+	snoR9_plant	Small_nucleolar_RNA_snoR9	123
Evolinc_SR_gID_005208	1	18428009	18428096	-	snoR114	small_nucleolar_RNA_snoR114	86
Evolinc_SR_gID_006698	1	23701201	23701302	+	snoZ279_R105_R108	Small_nucleolar_RNA_Z279/snoR105/snoR108	100
Evolinc_SR_gID_006828	1	24190823	24190939	+	U5	U5_spliceosomal_RNA	115
Evolinc_SR_gID_007695	1	26891578	26891689	+	U5	U5_spliceosomal_RNA	110
Evolinc_SR_gID_008728	1	471193	471418	-	TeloSII_ncR30	TeloSII_non_coding_RNA_30	224
Evolinc_SR_gID_008854	1	1009249	1009356	+	snoR97	Small_nucleolar_RNA_snoR97	101
Evolinc_SR_gID_008854	1	1009073	1009189	+	snoZ278	Small_nucleolar_RNA_Z278	79
Evolinc_SR_gID_010003	1	5758388	5758582	+	U2	U2_spliceosomal_RNA	96
Evolinc_SR_gID_010161	1	6455859	6455980	+	MIR405	microRNA_MIR405	120
Evolinc_SR_gID_010228	1	6700408	6700704	+	TeloSII_ncR33	TeloSII_non_coding_RNA_33	246
Evolinc_SR_gID_010634	1	7986267	7986388	+	MIR405	microRNA_MIR405	120
Evolinc_SR_gID_011746	1	11684908	11684996	+	snoR14	Small_nucleolar_RNA_snoR14	87
Evolinc_SR_gID_011747	1	11685248	11685375	+	snoR86	Small_nucleolar_RNA_snoR86	126
Evolinc_SR_gID_011872	1	12083969	12084054	+	snoR114	small_nucleolar_RNA_snoR114	84
Evolinc_SR_gID_013696	1	17910854	17910956	+	snoR113	Small_nucleolar_RNA_snoR113	101
Evolinc_SR_gID_013782	1	18218536	18218686	-	U4	U4_spliceosomal_RNA	149
Evolinc_SR_gID_016594	1	27984972	27985046	-	snoZ267	Small_nucleolar_RNA_Z267	73
Evolinc_SR_gID_017292	2	6135	9520	+	LSU_rRNA_eukarya	Eukaryotic_large_subunit_ribosomal_RNA	2733
Evolinc_SR_gID_017305	2	56395	56504	+	sno_ncR1	Small_nucleolar_RNA_ncR1	108
Evolinc_SR_gID_017305	2	56814	56886	+	sno_ncR3	Small_nucleolar_RNA_ncR3	71
Evolinc_SR_gID_017480	2	582282	582393	+	MIR2933	MIR2933_microRNA_precursor_family	110
Evolinc_SR_gID_018387	2	3245802	3245886	-	Intron_gpII	Group_II_catalytic_intron	76
Evolinc_SR_gID_018413	2	3403482	3403566	-	Intron_gpII	Group_II_catalytic_intron	83
Evolinc_SR_gID_022105	2	15890380	15890473	-	snoR26	Small_nucleolar_RNA_snoR26	92
Evolinc_SR_gID_022105	2	15890231	15890327	-	snoR27	Small_nucleolar_RNA_snoR27	95
Evolinc_SR_gID_022105	2	15890069	15890163	-	snoR27	Small_nucleolar_RNA_snoR27	93
Evolinc_SR_gID_023890	2	2154909	2155024	+	snoR9_plant	Small_nucleolar_RNA_snoR9	114
Evolinc_SR_gID_023901	2	2184672	2184820	-	snoR2	Small_nucleolar_RNA_snoR2/U65	147
Evolinc_SR_gID_023901	2	2185026	2185090	-	snoU49	Small_nucleolar_RNA_U49	63
Evolinc_SR_gID_024261	2	3338240	3338338	+	Intron_gpII	Group_II_catalytic_intron	97
Evolinc_SR_gID_024272	2	3416235	3416396	+	TeloSII_ncR40	TeloSII_non_coding_RNA_40	160
Evolinc_SR_gID_024315	2	3562148	3562266	-	5S_rRNA	5S_ribosomal_RNA	76
Evolinc_SR_gID_025985	2	8802088	8802283	+	U2	U2_spliceosomal_RNA	186
Evolinc_SR_gID_025986	2	8804516	8804768	+	RNase_MRP	RNase_MRP	251
Evolinc_SR_gID_029486	3	1681807	1681969	+	U1	U1_spliceosomal_RNA	161
Evolinc_SR_gID_029936	3	3628133	3628226	-	snoZ266	Small_nucleolar_RNA_Z266	92
Evolinc_SR_gID_029936	3	3628016	3628106	-	snoZ266	Small_nucleolar_RNA_Z266	89
Evolinc_SR_gID_032923	3	13532717	13532835	+	5S_rRNA	5S_ribosomal_RNA	76
Evolinc_SR_gID_032938	3	13594072	13594190	+	5S_rRNA	5S_ribosomal_RNA	117
Evolinc_SR_gID_032938	3	13593561	13593679	+	5S_rRNA	5S_ribosomal_RNA	117
Evolinc_SR_gID_032938	3	13594583	13594701	+	5S_rRNA	5S_ribosomal_RNA	117
Evolinc_SR_gID_032938	3	13593069	13593187	+	5S_rRNA	5S_ribosomal_RNA	117
Evolinc_SR_gID_032938	3	13595093	13595211	+	5S_rRNA	5S_ribosomal_RNA	117
Evolinc_SR_gID_032938	3	13592567	13592678	+	5S_rRNA	5S_ribosomal_RNA	110
Evolinc_SR_gID_032979	3	13691798	13691916	-	5S_rRNA	5S_ribosomal_RNA	117
Evolinc_SR_gID_032979	3	13691311	13691429	-	5S_rRNA	5S_ribosomal_RNA	117
Evolinc_SR_gID_032979	3	13692305	13692423	-	5S_rRNA	5S_ribosomal_RNA	117
Evolinc_SR_gID_032979	3	13690824	13690942	-	5S_rRNA	5S_ribosomal_RNA	117
Evolinc_SR_gID_032980	3	13693102	13693220	-	5S_rRNA	5S_ribosomal_RNA	101
Evolinc_SR_gID_032993	3	13718051	13718169	-	5S_rRNA	5S_ribosomal_RNA	117
Evolinc_SR_gID_032995	3	13720558	13720676	-	5S_rRNA	5S_ribosomal_RNA	117
Evolinc_SR_gID_033003	3	13730339	13730457	-	5S_rRNA	5S_ribosomal_RNA	117
Evolinc_SR_gID_033003	3	13730846	13730964	-	5S_rRNA	5S_ribosomal_RNA	112
Evolinc_SR_gID_033004	3	13732345	13732463	-	5S_rRNA	5S_ribosomal_RNA	81
Evolinc_SR_gID_033004	3	13731839	13731957	-	5S_rRNA	5S_ribosomal_RNA	70
Evolinc_SR_gID_033006	3	13733824	13733942	-	5S_rRNA	5S_ribosomal_RNA	117
Evolinc_SR_gID_033006	3	13734331	13734449	-	5S_rRNA	5S_ribosomal_RNA	117
Evolinc_SR_gID_033008	3	13737921	13738039	-	5S_rRNA	5S_ribosomal_RNA	117
Evolinc_SR_gID_033013	3	13754916	13755034	-	5S_rRNA	5S_ribosomal_RNA	84
Evolinc_SR_gID_033016	3	13758922	13759040	-	5S_rRNA	5S_ribosomal_RNA	85
Evolinc_SR_gID_033017	3	13759407	13759525	-	5S_rRNA	5S_ribosomal_RNA	117
Evolinc_SR_gID_033018	3	13759913	13760030	-	5S_rRNA	5S_ribosomal_RNA	116
Evolinc_SR_gID_033019	3	13760902	13761020	-	5S_rRNA	5S_ribosomal_RNA	117
Evolinc_SR_gID_033019	3	13762378	13762496	-	5S_rRNA	5S_ribosomal_RNA	117
Evolinc_SR_gID_033019	3	13761388	13761506	-	5S_rRNA	5S_ribosomal_RNA	117
Evolinc_SR_gID_033019	3	13761892	13762010	-	5S_rRNA	5S_ribosomal_RNA	117
Evolinc_SR_gID_033019	3	13763855	13763973	-	5S_rRNA	5S_ribosomal_RNA	117
Evolinc_SR_gID_033019	3	13762864	13762982	-	5S_rRNA	5S_ribosomal_RNA	117
Evolinc_SR_gID_033019	3	13764359	13764477	-	5S_rRNA	5S_ribosomal_RNA	117
Evolinc_SR_gID_033019	3	13763370	13763487	-	5S_rRNA	5S_ribosomal_RNA	116
Evolinc_SR_gID_033026	3	13778780	13778898	-	5S_rRNA	5S_ribosomal_RNA	117
Evolinc_SR_gID_033026	3	13779286	13779404	-	5S_rRNA	5S_ribosomal_RNA	117
Evolinc_SR_gID_033026	3	13780300	13780418	-	5S_rRNA	5S_ribosomal_RNA	60
Evolinc_SR_gID_033026	3	13779790	13779908	-	5S_rRNA	5S_ribosomal_RNA	117
Evolinc_SR_gID_033034	3	13794063	13794181	-	5S_rRNA	5S_ribosomal_RNA	117
Evolinc_SR_gID_033034	3	13794549	13794667	-	5S_rRNA	5S_ribosomal_RNA	117
Evolinc_SR_gID_033034	3	13795035	13795153	-	5S_rRNA	5S_ribosomal_RNA	117
Evolinc_SR_gID_033034	3	13796028	13796146	-	5S_rRNA	5S_ribosomal_RNA	117
Evolinc_SR_gID_033034	3	13795524	13795642	-	5S_rRNA	5S_ribosomal_RNA	117
Evolinc_SR_gID_033055	3	13848068	13848186	+	5S_rRNA	5S_ribosomal_RNA	117
Evolinc_SR_gID_033062	3	13870600	13870720	+	5S_rRNA	5S_ribosomal_RNA	119
Evolinc_SR_gID_033167	3	14172711	14172829	-	5S_rRNA	5S_ribosomal_RNA	117
Evolinc_SR_gID_033167	3	14172226	14172344	-	5S_rRNA	5S_ribosomal_RNA	117
Evolinc_SR_gID_033168	3	14173197	14173315	-	5S_rRNA	5S_ribosomal_RNA	117
Evolinc_SR_gID_033179	3	14200106	14203491	+	LSU_rRNA_eukarya	Eukaryotic_large_subunit_ribosomal_RNA	3384
Evolinc_SR_gID_033180	3	14214158	14214276	-	5S_rRNA	5S_ribosomal_RNA	117
Evolinc_SR_gID_033180	3	14210098	14210216	-	5S_rRNA	5S_ribosomal_RNA	117
Evolinc_SR_gID_033180	3	14215172	14215290	-	5S_rRNA	5S_ribosomal_RNA	117
Evolinc_SR_gID_033180	3	14213650	14213768	-	5S_rRNA	5S_ribosomal_RNA	117
Evolinc_SR_gID_033180	3	14208322	14208440	-	5S_rRNA	5S_ribosomal_RNA	117
Evolinc_SR_gID_033180	3	14205797	14205915	-	5S_rRNA	5S_ribosomal_RNA	117
Evolinc_SR_gID_033180	3	14211114	14211232	-	5S_rRNA	5S_ribosomal_RNA	117
Evolinc_SR_gID_033180	3	14212636	14212754	-	5S_rRNA	5S_ribosomal_RNA	117
Evolinc_SR_gID_033180	3	14213142	14213260	-	5S_rRNA	5S_ribosomal_RNA	117
Evolinc_SR_gID_033180	3	14214664	14214782	-	5S_rRNA	5S_ribosomal_RNA	117
Evolinc_SR_gID_033180	3	14212128	14212246	-	5S_rRNA	5S_ribosomal_RNA	117
Evolinc_SR_gID_033180	3	14216687	14216805	-	5S_rRNA	5S_ribosomal_RNA	117
Evolinc_SR_gID_033180	3	14211619	14211737	-	5S_rRNA	5S_ribosomal_RNA	117
Evolinc_SR_gID_033180	3	14217674	14217792	-	5S_rRNA	5S_ribosomal_RNA	117
Evolinc_SR_gID_033180	3	14207815	14207933	-	5S_rRNA	5S_ribosomal_RNA	117
Evolinc_SR_gID_033180	3	14206806	14206924	-	5S_rRNA	5S_ribosomal_RNA	117
Evolinc_SR_gID_033180	3	14207310	14207428	-	5S_rRNA	5S_ribosomal_RNA	117
Evolinc_SR_gID_033180	3	14206303	14206421	-	5S_rRNA	5S_ribosomal_RNA	117
Evolinc_SR_gID_033180	3	14210606	14210724	-	5S_rRNA	5S_ribosomal_RNA	117
Evolinc_SR_gID_033180	3	14208809	14208927	-	5S_rRNA	5S_ribosomal_RNA	117
Evolinc_SR_gID_033180	3	14216180	14216298	-	5S_rRNA	5S_ribosomal_RNA	117
Evolinc_SR_gID_033180	3	14215678	14215790	-	5S_rRNA	5S_ribosomal_RNA	111
Evolinc_SR_gID_033180	3	14217179	14217286	-	5S_rRNA	5S_ribosomal_RNA	106
Evolinc_SR_gID_033180	3	14214158	14214276	-	5S_rRNA	5S_ribosomal_RNA	117
Evolinc_SR_gID_033180	3	14210098	14210216	-	5S_rRNA	5S_ribosomal_RNA	117
Evolinc_SR_gID_033180	3	14215172	14215290	-	5S_rRNA	5S_ribosomal_RNA	117
Evolinc_SR_gID_033180	3	14213650	14213768	-	5S_rRNA	5S_ribosomal_RNA	117
Evolinc_SR_gID_033180	3	14208322	14208440	-	5S_rRNA	5S_ribosomal_RNA	117
Evolinc_SR_gID_033180	3	14205797	14205915	-	5S_rRNA	5S_ribosomal_RNA	117
Evolinc_SR_gID_033180	3	14211114	14211232	-	5S_rRNA	5S_ribosomal_RNA	117
Evolinc_SR_gID_033180	3	14212636	14212754	-	5S_rRNA	5S_ribosomal_RNA	117
Evolinc_SR_gID_033180	3	14213142	14213260	-	5S_rRNA	5S_ribosomal_RNA	117
Evolinc_SR_gID_033180	3	14214664	14214782	-	5S_rRNA	5S_ribosomal_RNA	117
Evolinc_SR_gID_033180	3	14212128	14212246	-	5S_rRNA	5S_ribosomal_RNA	117
Evolinc_SR_gID_033180	3	14216687	14216805	-	5S_rRNA	5S_ribosomal_RNA	117
Evolinc_SR_gID_033180	3	14211619	14211737	-	5S_rRNA	5S_ribosomal_RNA	117
Evolinc_SR_gID_033180	3	14217674	14217792	-	5S_rRNA	5S_ribosomal_RNA	117
Evolinc_SR_gID_033180	3	14207815	14207933	-	5S_rRNA	5S_ribosomal_RNA	117
Evolinc_SR_gID_033180	3	14206806	14206924	-	5S_rRNA	5S_ribosomal_RNA	117
Evolinc_SR_gID_033180	3	14207310	14207428	-	5S_rRNA	5S_ribosomal_RNA	117
Evolinc_SR_gID_033180	3	14206303	14206421	-	5S_rRNA	5S_ribosomal_RNA	117
Evolinc_SR_gID_033180	3	14210606	14210724	-	5S_rRNA	5S_ribosomal_RNA	117
Evolinc_SR_gID_033180	3	14208809	14208927	-	5S_rRNA	5S_ribosomal_RNA	117
Evolinc_SR_gID_033180	3	14216180	14216298	-	5S_rRNA	5S_ribosomal_RNA	117
Evolinc_SR_gID_033180	3	14215678	14215790	-	5S_rRNA	5S_ribosomal_RNA	111
Evolinc_SR_gID_033180	3	14217179	14217286	-	5S_rRNA	5S_ribosomal_RNA	106
Evolinc_SR_gID_033792	3	16214431	16214517	+	snoR72	Small_nucleolar_RNA_R72	85
Evolinc_SR_gID_034371	3	18111666	18111776	+	snoR9_plant	Small_nucleolar_RNA_snoR9	109
Evolinc_SR_gID_034603	3	18893239	18893308	-	snoZ105	Small_nucleolar_RNA_Z105	68
Evolinc_SR_gID_035457	3	22239449	22239558	+	sno_ncR1	Small_nucleolar_RNA_ncR1	108
Evolinc_SR_gID_035546	3	22580247	22580355	+	sno_ncR1	Small_nucleolar_RNA_ncR1	107
Evolinc_SR_gID_036118	3	1429026	1429094	+	TeloSII_ncR45	TeloSII_non_coding_RNA_45	67
Evolinc_SR_gID_037075	3	5387184	5387268	+	snoR121	small_nucleolar_RNA_snoR121	83
Evolinc_SR_gID_037294	3	6217476	6217600	+	MIR3440	MIR3440_microRNA_precursor_family	123
Evolinc_SR_gID_037693	3	7682816	7682944	+	snoR80	Small_nucleolar_RNA_snoR80	127
Evolinc_SR_gID_037693	3	7682637	7682751	+	snoZ152	Small_nucleolar_RNA_Z152/R70/R12/	113
Evolinc_SR_gID_037693	3	7682507	7682597	+	snoR11	Small_nucleolar_RNA_R11/Z151	89
Evolinc_SR_gID_038164	3	9225859	9225975	-	U5	U5_spliceosomal_RNA	96
Evolinc_SR_gID_038355	3	9879999	9880191	+	U2	U2_spliceosomal_RNA	191
Evolinc_SR_gID_038424	3	10167643	10167753	-	snoR9_plant	Small_nucleolar_RNA_snoR9	109
Evolinc_SR_gID_038470	3	10328981	10329073	+	snoR1	Small_nucleolar_RNA_snoR1	91
Evolinc_SR_gID_038470	3	10328655	10328743	+	snoR8a	Small_nucleolar_RNA_snoR8a	87
Evolinc_SR_gID_038470	3	10329130	10329219	+	snoR8a	Small_nucleolar_RNA_snoR8a	88
Evolinc_SR_gID_038795	3	11313437	11313545	+	Plant_U3	Plant_small_nucleolar_RNA_U3	107
Evolinc_SR_gID_039535	3	13597603	13597721	+	5S_rRNA	5S_ribosomal_RNA	117
Evolinc_SR_gID_039535	3	13598113	13598232	+	5S_rRNA	5S_ribosomal_RNA	118
Evolinc_SR_gID_039535	3	13599135	13599253	+	5S_rRNA	5S_ribosomal_RNA	117
Evolinc_SR_gID_039535	3	13599645	13599763	+	5S_rRNA	5S_ribosomal_RNA	117
Evolinc_SR_gID_039535	3	13598625	13598743	+	5S_rRNA	5S_ribosomal_RNA	117
Evolinc_SR_gID_039585	3	13724107	13724225	-	5S_rRNA	5S_ribosomal_RNA	60
Evolinc_SR_gID_039591	3	13732831	13732949	-	5S_rRNA	5S_ribosomal_RNA	117
Evolinc_SR_gID_039598	3	13747666	13747784	-	5S_rRNA	5S_ribosomal_RNA	77
Evolinc_SR_gID_039598	3	13748175	13748293	-	5S_rRNA	5S_ribosomal_RNA	117
Evolinc_SR_gID_039599	3	13751176	13751294	-	5S_rRNA	5S_ribosomal_RNA	117
Evolinc_SR_gID_039599	3	13750668	13750786	-	5S_rRNA	5S_ribosomal_RNA	117
Evolinc_SR_gID_039599	3	13751682	13751800	-	5S_rRNA	5S_ribosomal_RNA	117
Evolinc_SR_gID_039599	3	13754414	13754532	-	5S_rRNA	5S_ribosomal_RNA	117
Evolinc_SR_gID_039599	3	13752427	13752545	-	5S_rRNA	5S_ribosomal_RNA	117
Evolinc_SR_gID_039599	3	13752933	13753051	-	5S_rRNA	5S_ribosomal_RNA	117
Evolinc_SR_gID_039599	3	13753419	13753537	-	5S_rRNA	5S_ribosomal_RNA	117
Evolinc_SR_gID_039599	3	13753926	13754044	-	5S_rRNA	5S_ribosomal_RNA	117
Evolinc_SR_gID_039599	3	13750164	13750282	-	5S_rRNA	5S_ribosomal_RNA	117
Evolinc_SR_gID_039603	3	13758436	13758554	-	5S_rRNA	5S_ribosomal_RNA	117
Evolinc_SR_gID_039610	3	13775248	13775366	-	5S_rRNA	5S_ribosomal_RNA	117
Evolinc_SR_gID_039612	3	13777769	13777887	-	5S_rRNA	5S_ribosomal_RNA	117
Evolinc_SR_gID_039618	3	13787666	13787784	-	5S_rRNA	5S_ribosomal_RNA	117
Evolinc_SR_gID_039631	3	13815491	13815609	+	5S_rRNA	5S_ribosomal_RNA	117
Evolinc_SR_gID_039631	3	13813979	13814097	+	5S_rRNA	5S_ribosomal_RNA	117
Evolinc_SR_gID_039631	3	13815998	13816116	+	5S_rRNA	5S_ribosomal_RNA	117
Evolinc_SR_gID_039631	3	13814481	13814599	+	5S_rRNA	5S_ribosomal_RNA	117
Evolinc_SR_gID_039631	3	13814984	13815102	+	5S_rRNA	5S_ribosomal_RNA	117
Evolinc_SR_gID_039631	3	13813472	13813590	+	5S_rRNA	5S_ribosomal_RNA	117
Evolinc_SR_gID_039631	3	13812461	13812579	+	5S_rRNA	5S_ribosomal_RNA	117
Evolinc_SR_gID_039631	3	13811960	13812078	+	5S_rRNA	5S_ribosomal_RNA	117
Evolinc_SR_gID_039631	3	13812970	13813088	+	5S_rRNA	5S_ribosomal_RNA	117
Evolinc_SR_gID_039641	3	13835168	13835286	+	5S_rRNA	5S_ribosomal_RNA	117
Evolinc_SR_gID_039641	3	13835678	13835796	+	5S_rRNA	5S_ribosomal_RNA	117
Evolinc_SR_gID_039645	3	13843498	13843616	+	5S_rRNA	5S_ribosomal_RNA	117
Evolinc_SR_gID_039645	3	13844006	13844124	+	5S_rRNA	5S_ribosomal_RNA	117
Evolinc_SR_gID_039645	3	13846023	13846141	+	5S_rRNA	5S_ribosomal_RNA	117
Evolinc_SR_gID_039645	3	13845516	13845634	+	5S_rRNA	5S_ribosomal_RNA	117
Evolinc_SR_gID_039645	3	13844514	13844632	+	5S_rRNA	5S_ribosomal_RNA	117
Evolinc_SR_gID_039645	3	13845011	13845129	+	5S_rRNA	5S_ribosomal_RNA	117
Evolinc_SR_gID_039655	3	13859707	13859825	+	5S_rRNA	5S_ribosomal_RNA	117
Evolinc_SR_gID_039655	3	13860215	13860333	+	5S_rRNA	5S_ribosomal_RNA	117
Evolinc_SR_gID_039655	3	13859197	13859315	+	5S_rRNA	5S_ribosomal_RNA	117
Evolinc_SR_gID_039655	3	13869588	13869706	+	5S_rRNA	5S_ribosomal_RNA	117
Evolinc_SR_gID_039655	3	13866788	13866906	+	5S_rRNA	5S_ribosomal_RNA	117
Evolinc_SR_gID_039655	3	13867567	13867685	+	5S_rRNA	5S_ribosomal_RNA	117
Evolinc_SR_gID_039655	3	13863263	13863381	+	5S_rRNA	5S_ribosomal_RNA	117
Evolinc_SR_gID_039655	3	13861703	13861821	+	5S_rRNA	5S_ribosomal_RNA	117
Evolinc_SR_gID_039655	3	13861192	13861310	+	5S_rRNA	5S_ribosomal_RNA	117
Evolinc_SR_gID_039655	3	13864280	13864398	+	5S_rRNA	5S_ribosomal_RNA	117
Evolinc_SR_gID_039655	3	13865801	13865919	+	5S_rRNA	5S_ribosomal_RNA	117
Evolinc_SR_gID_039655	3	13863770	13863888	+	5S_rRNA	5S_ribosomal_RNA	117
Evolinc_SR_gID_039655	3	13864788	13864906	+	5S_rRNA	5S_ribosomal_RNA	117
Evolinc_SR_gID_039655	3	13869085	13869203	+	5S_rRNA	5S_ribosomal_RNA	117
Evolinc_SR_gID_039655	3	13866306	13866424	+	5S_rRNA	5S_ribosomal_RNA	117
Evolinc_SR_gID_039655	3	13868581	13868699	+	5S_rRNA	5S_ribosomal_RNA	117
Evolinc_SR_gID_039655	3	13862753	13862871	+	5S_rRNA	5S_ribosomal_RNA	117
Evolinc_SR_gID_039655	3	13865297	13865415	+	5S_rRNA	5S_ribosomal_RNA	117
Evolinc_SR_gID_039655	3	13868075	13868193	+	5S_rRNA	5S_ribosomal_RNA	117
Evolinc_SR_gID_039655	3	13862208	13862326	+	5S_rRNA	5S_ribosomal_RNA	117
Evolinc_SR_gID_039656	3	13861703	13861821	+	5S_rRNA	5S_ribosomal_RNA	117
Evolinc_SR_gID_039656	3	13861192	13861310	+	5S_rRNA	5S_ribosomal_RNA	117
Evolinc_SR_gID_039656	3	13862208	13862326	+	5S_rRNA	5S_ribosomal_RNA	88
Evolinc_SR_gID_039657	3	13864280	13864398	+	5S_rRNA	5S_ribosomal_RNA	117
Evolinc_SR_gID_039657	3	13863770	13863888	+	5S_rRNA	5S_ribosomal_RNA	117
Evolinc_SR_gID_039750	3	14181423	14181541	+	5S_rRNA	5S_ribosomal_RNA	117
Evolinc_SR_gID_039750	3	14187188	14187306	+	5S_rRNA	5S_ribosomal_RNA	117
Evolinc_SR_gID_039750	3	14185203	14185321	+	5S_rRNA	5S_ribosomal_RNA	117
Evolinc_SR_gID_039750	3	14182417	14182535	+	5S_rRNA	5S_ribosomal_RNA	117
Evolinc_SR_gID_039750	3	14183414	14183532	+	5S_rRNA	5S_ribosomal_RNA	117
Evolinc_SR_gID_039750	3	14182913	14183031	+	5S_rRNA	5S_ribosomal_RNA	117
Evolinc_SR_gID_039750	3	14186701	14186819	+	5S_rRNA	5S_ribosomal_RNA	117
Evolinc_SR_gID_039750	3	14184210	14184328	+	5S_rRNA	5S_ribosomal_RNA	117
Evolinc_SR_gID_039750	3	14187691	14187809	+	5S_rRNA	5S_ribosomal_RNA	117
Evolinc_SR_gID_039750	3	14186196	14186314	+	5S_rRNA	5S_ribosomal_RNA	117
Evolinc_SR_gID_039750	3	14185709	14185827	+	5S_rRNA	5S_ribosomal_RNA	117
Evolinc_SR_gID_039750	3	14184697	14184815	+	5S_rRNA	5S_ribosomal_RNA	117
Evolinc_SR_gID_039750	3	14181929	14182047	+	5S_rRNA	5S_ribosomal_RNA	117
Evolinc_SR_gID_040319	3	16060833	16060919	-	snoR72	Small_nucleolar_RNA_R72	85
Evolinc_SR_gID_040334	3	16098834	16098920	-	snoR72	Small_nucleolar_RNA_R72	85
Evolinc_SR_gID_040759	3	17402762	17402873	-	MIR2933	MIR2933_microRNA_precursor_family	110
Evolinc_SR_gID_040776	3	17445498	17445652	+	snoR136	Small_nucleolar_RNA_snoR136	144
Evolinc_SR_gID_040776	3	17445699	17445771	+	snoR64a	Small_nucleolar_RNA_snoR64a	71
Evolinc_SR_gID_041697	3	20642868	20642985	+	U5	U5_spliceosomal_RNA	116
Evolinc_SR_gID_042836	4	1472726	1473031	+	Plant_SRP	Plant_signal_recognition_particle_RNA	304
Evolinc_SR_gID_042837	4	1476284	1476589	+	Plant_SRP	Plant_signal_recognition_particle_RNA	304
Evolinc_SR_gID_043189	4	2586794	2586945	-	snoR2	Small_nucleolar_RNA_snoR2/U65	135
Evolinc_SR_gID_043772	4	4261651	4261723	+	snoR43	Small_nucleolar_RNA_R43	71
Evolinc_SR_gID_044299	4	5672043	5672162	+	MIR405	microRNA_MIR405	118
Evolinc_SR_gID_044647	4	6787016	6787139	-	MIR5020	MIR5020_microRNA_precursor_family	122
Evolinc_SR_gID_045422	4	9370762	9370924	+	U1	U1_spliceosomal_RNA	161
Evolinc_SR_gID_046340	4	12628718	12628965	+	MIR824	microRNA_MIR824	246
Evolinc_SR_gID_046521	4	13316750	13316931	-	MIR5635	MIR5635_microRNA_precursor_family	180
Evolinc_SR_gID_046528	4	13333202	13333286	-	snoR12	Small_nucleolar_RNA_R12	83
Evolinc_SR_gID_046528	4	13333022	13333106	-	snoR12	Small_nucleolar_RNA_R12	83
Evolinc_SR_gID_047230	4	15965153	15965255	-	U6	U6_spliceosomal_RNA	92
Evolinc_SR_gID_047455	4	16754831	16754927	+	U6	U6_spliceosomal_RNA	48
Evolinc_SR_gID_048890	4	3054703	3054821	+	5S_rRNA	5S_ribosomal_RNA	117
Evolinc_SR_gID_048890	4	3055201	3055319	+	5S_rRNA	5S_ribosomal_RNA	117
Evolinc_SR_gID_048890	4	3057162	3057280	+	5S_rRNA	5S_ribosomal_RNA	117
Evolinc_SR_gID_048890	4	3057660	3057778	+	5S_rRNA	5S_ribosomal_RNA	117
Evolinc_SR_gID_048890	4	3058158	3058276	+	5S_rRNA	5S_ribosomal_RNA	117
Evolinc_SR_gID_048890	4	3055699	3055817	+	5S_rRNA	5S_ribosomal_RNA	117
Evolinc_SR_gID_048890	4	3056197	3056315	+	5S_rRNA	5S_ribosomal_RNA	117
Evolinc_SR_gID_048890	4	3056695	3056782	+	5S_rRNA	5S_ribosomal_RNA	86
Evolinc_SR_gID_050098	4	6696021	6696092	+	tRNA	tRNA	64
Evolinc_SR_gID_050117	4	6791330	6791438	-	MIR5020	MIR5020_microRNA_precursor_family	107
Evolinc_SR_gID_050400	4	7683787	7683889	+	snoZ43	Small_nucleolar_RNA_Z43	101
Evolinc_SR_gID_050578	4	8292386	8292497	+	snoR9_plant	Small_nucleolar_RNA_snoR9	110
Evolinc_SR_gID_053576	5	856294	856393	+	MIR1888	MIR1888_microRNA_precursor_family	98
Evolinc_SR_gID_054095	5	3014929	3015234	+	Plant_SRP	Plant_signal_recognition_particle_RNA	304
Evolinc_SR_gID_054264	5	3642496	3642628	+	sca_ncR14	Small_Cajal_body_specific_RNA ncR14	131
Evolinc_SR_gID_054510	5	4689906	4690102	-	U2	U2_spliceosomal_RNA	195
Evolinc_SR_gID_054510	5	4690314	4690428	-	U5	U5_spliceosomal_RNA	113
Evolinc_SR_gID_055940	5	9946590	9946688	-	MIR9560	MIR9560_microRNA_precursor_family	97
Evolinc_SR_gID_056294	5	10955769	10955912	+	snoR9_plant	Small_nucleolar_RNA_snoR9	142
Evolinc_SR_gID_056401	5	11309694	11309812	+	5S_rRNA	5S_ribosomal_RNA	117
Evolinc_SR_gID_056401	5	11310161	11310278	+	5S_rRNA	5S_ribosomal_RNA	116
Evolinc_SR_gID_056519	5	11682841	11682923	+	MIR5643	MIR5643_microRNA_precursor_family	81
Evolinc_SR_gID_056625	5	11961190	11961272	-	MIR5643	MIR5643_microRNA_precursor_family	81
Evolinc_SR_gID_056664	5	12052380	12052462	-	MIR5643	MIR5643_microRNA_precursor_family	62
Evolinc_SR_gID_056666	5	12056290	12056372	-	MIR5643	MIR5643_microRNA_precursor_family	81
Evolinc_SR_gID_056889	5	12810781	12810899	-	5S_rRNA	5S_ribosomal_RNA	117
Evolinc_SR_gID_056889	5	12809285	12809403	-	5S_rRNA	5S_ribosomal_RNA	117
Evolinc_SR_gID_056889	5	12811528	12811646	-	5S_rRNA	5S_ribosomal_RNA	117
Evolinc_SR_gID_056889	5	12810033	12810151	-	5S_rRNA	5S_ribosomal_RNA	117
Evolinc_SR_gID_056889	5	12809785	12809894	-	5S_rRNA	5S_ribosomal_RNA	108
Evolinc_SR_gID_056889	5	12809036	12809176	-	5S_rRNA	5S_ribosomal_RNA	139
Evolinc_SR_gID_056889	5	12812274	12812392	-	5S_rRNA	5S_ribosomal_RNA	117
Evolinc_SR_gID_056891	5	12810781	12810899	-	5S_rRNA	5S_ribosomal_RNA	117
Evolinc_SR_gID_056891	5	12811528	12811646	-	5S_rRNA	5S_ribosomal_RNA	117
Evolinc_SR_gID_056891	5	12815008	12815126	-	5S_rRNA	5S_ribosomal_RNA	74
Evolinc_SR_gID_056891	5	12814508	12814626	-	5S_rRNA	5S_ribosomal_RNA	117
Evolinc_SR_gID_056891	5	12813024	12813142	-	5S_rRNA	5S_ribosomal_RNA	117
Evolinc_SR_gID_056891	5	12813774	12813892	-	5S_rRNA	5S_ribosomal_RNA	117
Evolinc_SR_gID_056891	5	12814272	12814400	-	5S_rRNA	5S_ribosomal_RNA	127
Evolinc_SR_gID_056891	5	12812774	12812892	-	5S_rRNA	5S_ribosomal_RNA	117
Evolinc_SR_gID_056891	5	12813524	12813642	-	5S_rRNA	5S_ribosomal_RNA	117
Evolinc_SR_gID_056891	5	12812274	12812392	-	5S_rRNA	5S_ribosomal_RNA	117
Evolinc_SR_gID_057459	5	14710748	14710849	-	snoZ103	Small_nucleolar_RNA_Z103	100
Evolinc_SR_gID_057459	5	14710597	14710695	-	snoZ103	Small_nucleolar_RNA_Z103	97
Evolinc_SR_gID_058395	5	17840026	17840123	+	snoR32_R81	Small_nucleolar_RNA_R32/R81/Z41	96
Evolinc_SR_gID_059589	5	21990592	21990809	+	Plant_U3	Plant_small_nucleolar_RNA_U3	198
Evolinc_SR_gID_061058	5	142346	142489	-	snoR144	Small_nucleolar_RNA_snoR144	142
Evolinc_SR_gID_061058	5	142346	142489	-	snoR144	Small_nucleolar_RNA_snoR144	142
Evolinc_SR_gID_062608	5	6460987	6461168	+	MIR5635	MIR5635_microRNA_precursor_family	169
Evolinc_SR_gID_064308	5	12025480	12025598	+	5S_rRNA	5S_ribosomal_RNA	81
Evolinc_SR_gID_064309	5	12028499	12028581	-	MIR5643	MIR5643_microRNA_precursor_family	81
Evolinc_SR_gID_064320	5	12052914	12052996	-	MIR5643	MIR5643_microRNA_precursor_family	63
Evolinc_SR_gID_064320	5	12052380	12052462	-	MIR5643	MIR5643_microRNA_precursor_family	81
Evolinc_SR_gID_064609	5	13003642	13003862	+	MIR854	microRNA_MIR854	219
Evolinc_SR_gID_065929	5	17475022	17475155	+	U11	U11_spliceosomal_RNA	132
Evolinc_SR_gID_066870	5	20795719	20795831	+	snoZ107_R87	Small_nucleolar_RNA_Z107/R87	111
Evolinc_SR_gID_066871	5	20796128	20796227	+	snoR31	Small_nucleolar_RNA_snoR31	98
Evolinc_SR_gID_067468	5	22828808	22828898	+	snoR12	Small_nucleolar_RNA_R12	89
Evolinc_SR_gID_067468	5	22828961	22829045	+	SNORD24	Small_nucleolar_RNA_SNORD24	83
Evolinc_SR_gID_068020	5	24782696	24782802	-	snoZ107_R87	Small_nucleolar_RNA_Z107/R87	105
Evolinc_SR_gID_068633	5	26949658	26949853	+	U2	U2_spliceosomal_RNA	194
Evolinc_SR_gID_068654	Mt	22087	22172	-	Intron_gpII	Group_II_catalytic_intron	84
Evolinc_SR_gID_068678	Mt	129133	129478	-	LSU_rRNA_bacteria	Bacterial_large_subunit_ribosomal_RNA	344
Evolinc_SR_gID_068723	Mt	333651	333725	-	tRNA	tRNA	73
Evolinc_SR_gID_068723	Mt	333106	333195	-	Intron_gpII	Group_II_catalytic_intron	88
Evolinc_SR_gID_068726	Mt	359666	359739	-	tRNA	tRNA	72
Evolinc_SR_gID_068731	Mt	8930	12098	-	LSU_rRNA_bacteria	Bacterial_large_subunit_ribosomal_RNA	311
Evolinc_SR_gID_068815	Pt	43754	43828	-	Intron_gpII	Group_II_catalytic_intron	73
Evolinc_SR_gID_068833	Pt	58897	58985	+	TeloSII_ncR49	TeloSII_non_coding_RNA_49	87

## Sheet: Camelina_EDTA
# bedtools intersect -wo -f 0.5 -a lncRNA_annotation.gff3 -b EDTA_predicted_TEs.gff3 > results.txt
Camelina gene ID	EDTA Chromosome	EDTA TE Type	EDTA Start	EDTA End	EDTA Strand	EDTA Description	Camelina gene-EDTA overlap (bp)		Total in class	Class
Evolinc_SR_gID_000584	Chr1	helitron	411425	426883	+	ID=TE_struc_0;Name=Chr1:411425..426883;Classification=DNA/Helitron;Sequence_ontology=SO:0000544;Identity=NA;Method=structural	512		115	CACTA_TIR_transposon
Evolinc_SR_gID_000585	Chr1	helitron	411425	426883	+	ID=TE_struc_0;Name=Chr1:411425..426883;Classification=DNA/Helitron;Sequence_ontology=SO:0000544;Identity=NA;Method=structural	219		191	Copia_LTR_retrotransposon
Evolinc_SR_gID_000585	Chr1	repeat_region	422708	428067	-	ID=repeat_region_1;Name=TE_00002846;Classification=LTR/Gypsy;Sequence_ontology=SO:0000657;ltr_identity=0.9972;Method=structural;motif=TGCA;tsd=CAGAA	219		156	Gypsy_LTR_retrotransposon
Evolinc_SR_gID_000585	Chr1	Gypsy_LTR_retrotransposon	422713	428062	-	ID=LTRRT_1;Parent=repeat_region_1;Name=TE_00002846;Classification=LTR/Gypsy;Sequence_ontology=SO:0002265;ltr_identity=0.9972;Method=structural;motif=TGCA;tsd=CAGAA	219		42	hAT_TIR_transposon
Evolinc_SR_gID_000060	Chr1	helitron	2077449	2082590	-	ID=TE_struc_2;Name=TE_00001098;Classification=DNA/Helitron;Sequence_ontology=SO:0000544;Identity=NA;Method=structural	645		441	helitron
Evolinc_SR_gID_000065	Chr1	Mutator_TIR_transposon	2384737	2387920	.	ID=TE_struc_46;Name=Chr1:2384737..2387920;Classification=DNA/DTM;Sequence_ontology=SO:0002280;Identity=0.9;Method=structural;TSD=AGTGCAA_AGTGCAA_100.0;TIR=GGTTTAACAC_GTTTTAAACC	739		65	long_terminal_repeat
Evolinc_SR_gID_000074	Chr1	Mutator_TIR_transposon	2547110	2550740	.	ID=TE_struc_47;Name=Chr1:2547110..2550740;Classification=DNA/DTM;Sequence_ontology=SO:0002280;Identity=0.9;Method=structural;TSD=TTCTTTT_TTCTTTT_100.0;TIR=GAGAATTATG_TATAATTCTC	800		118	LTR_retrotransposon
Evolinc_SR_gID_000641	Chr1	Mutator_TIR_transposon	2547110	2550740	.	ID=TE_struc_47;Name=Chr1:2547110..2550740;Classification=DNA/DTM;Sequence_ontology=SO:0002280;Identity=0.9;Method=structural;TSD=TTCTTTT_TTCTTTT_100.0;TIR=GAGAATTATG_TATAATTCTC	901		66	Mutator_TIR_transposon
Evolinc_SR_gID_000716	Chr1	Mutator_TIR_transposon	4910202	4915156	.	ID=TE_struc_58;Name=Chr1:4910202..4915156;Classification=DNA/DTM;Sequence_ontology=SO:0002280;Identity=0.9;Method=structural;TSD=ACCAATT_ACCAATT_100.0;TIR=GAAACTGATA_TTTCAGTTTC	202		29	PIF_Harbinger_TIR_transposon
Evolinc_SR_gID_000144	Chr1	Mutator_TIR_transposon	5051373	5053498	.	ID=TE_struc_59;Name=Chr1:5051373..5053498;Classification=DNA/DTM;Sequence_ontology=SO:0002280;Identity=1;Method=structural;TSD=TTTATTTTT_TTTATTTTT_100.0;TIR=GGGTTTTTAG_CTAAAAACCC	341		467	repeat_region
Evolinc_SR_gID_000804	Chr1	helitron	7863618	7883305	-	ID=TE_struc_12;Name=TE_00000348;Classification=DNA/Helitron;Sequence_ontology=SO:0000544;Identity=NA;Method=structural	225		17	Tc1_Mariner_TIR_transposon
Evolinc_SR_gID_000249	Chr1	CACTA_TIR_transposon	9133315	9137570	.	ID=TE_struc_78;Name=Chr1:9133315..9137570;Classification=DNA/DTC;Sequence_ontology=SO:0002285;Identity=0.9;Method=structural;TSD=GCC_GCC_100.0;TIR=CACTGAAGGT_ACCTTGAGTG	951
Evolinc_SR_gID_000250	Chr1	CACTA_TIR_transposon	9133315	9137570	.	ID=TE_struc_78;Name=Chr1:9133315..9137570;Classification=DNA/DTC;Sequence_ontology=SO:0002285;Identity=0.9;Method=structural;TSD=GCC_GCC_100.0;TIR=CACTGAAGGT_ACCTTGAGTG	559
Evolinc_SR_gID_000251	Chr1	CACTA_TIR_transposon	9133315	9137570	.	ID=TE_struc_78;Name=Chr1:9133315..9137570;Classification=DNA/DTC;Sequence_ontology=SO:0002285;Identity=0.9;Method=structural;TSD=GCC_GCC_100.0;TIR=CACTGAAGGT_ACCTTGAGTG	210
Evolinc_SR_gID_000252	Chr1	CACTA_TIR_transposon	9133315	9137570	.	ID=TE_struc_78;Name=Chr1:9133315..9137570;Classification=DNA/DTC;Sequence_ontology=SO:0002285;Identity=0.9;Method=structural;TSD=GCC_GCC_100.0;TIR=CACTGAAGGT_ACCTTGAGTG	595
Evolinc_SR_gID_000326	Chr1	hAT_TIR_transposon	11247304	11250955	.	ID=TE_struc_84;Name=TE_00003256;Classification=DNA/DTA;Sequence_ontology=SO:0002279;Identity=1;Method=structural;TSD=GCAATGAC_GCAATGAC_100.0;TIR=TAGAGCTGTC_GACAGCTCTA	759
Evolinc_SR_gID_000327	Chr1	hAT_TIR_transposon	11247304	11250955	.	ID=TE_struc_84;Name=TE_00003256;Classification=DNA/DTA;Sequence_ontology=SO:0002279;Identity=1;Method=structural;TSD=GCAATGAC_GCAATGAC_100.0;TIR=TAGAGCTGTC_GACAGCTCTA	194
Evolinc_LR_gID_005003	Chr1	Tc1_Mariner_TIR_transposon	12227585	12230036	.	ID=TE_struc_91;Name=Chr1:12227585..12230036;Classification=DNA/DTT;Sequence_ontology=SO:0002278;Identity=0.9;Method=structural;TSD=TA_TA_100.0;TIR=AAAGAGGAAG_CTTCTTCTTT	577
Evolinc_LR_gID_000099	Chr1	repeat_region	12508548	12513809	-	ID=repeat_region_16;Name=TE_00002071;Classification=LTR/Copia;Sequence_ontology=SO:0000657;ltr_identity=0.9925;Method=structural;motif=TGCA;tsd=CTTGG	258
Evolinc_LR_gID_000099	Chr1	long_terminal_repeat	12508553	12508818	-	ID=lLTR_16;Parent=repeat_region_16;Name=TE_00002071;Classification=LTR/Copia;Sequence_ontology=SO:0000286;ltr_identity=0.9925;Method=structural;motif=TGCA;tsd=CTTGG	189
Evolinc_LR_gID_000099	Chr1	Copia_LTR_retrotransposon	12508553	12513804	-	ID=LTRRT_16;Parent=repeat_region_16;Name=TE_00002071;Classification=LTR/Copia;Sequence_ontology=SO:0002264;ltr_identity=0.9925;Method=structural;motif=TGCA;tsd=CTTGG	258
Evolinc_SR_gID_000913	Chr1	repeat_region	12508548	12513809	-	ID=repeat_region_16;Name=TE_00002071;Classification=LTR/Copia;Sequence_ontology=SO:0000657;ltr_identity=0.9925;Method=structural;motif=TGCA;tsd=CTTGG	236
Evolinc_SR_gID_000913	Chr1	Copia_LTR_retrotransposon	12508553	12513804	-	ID=LTRRT_16;Parent=repeat_region_16;Name=TE_00002071;Classification=LTR/Copia;Sequence_ontology=SO:0002264;ltr_identity=0.9925;Method=structural;motif=TGCA;tsd=CTTGG	236
Evolinc_SR_gID_000944	Chr1	repeat_region	13504867	13515326	-	ID=repeat_region_19;Name=TE_00002829;Classification=LTR/Gypsy;Sequence_ontology=SO:0000657;ltr_identity=0.9663;Method=structural;motif=TGCA;tsd=CACCC	333
Evolinc_SR_gID_000944	Chr1	Gypsy_LTR_retrotransposon	13504872	13515321	-	ID=LTRRT_19;Parent=repeat_region_19;Name=TE_00002829;Classification=LTR/Gypsy;Sequence_ontology=SO:0002265;ltr_identity=0.9663;Method=structural;motif=TGCA;tsd=CACCC	333
Evolinc_SR_gID_000944	Chr1	repeat_region	13504867	13516843	-	ID=repeat_region_20;Name=TE_00002829;Classification=LTR/Gypsy;Sequence_ontology=SO:0000657;ltr_identity=0.9663;Method=structural;motif=TGCA;tsd=CACCC	333
Evolinc_SR_gID_000944	Chr1	Gypsy_LTR_retrotransposon	13504872	13516838	-	ID=LTRRT_20;Parent=repeat_region_20;Name=TE_00002829;Classification=LTR/Gypsy;Sequence_ontology=SO:0002265;ltr_identity=0.9663;Method=structural;motif=TGCA;tsd=CACCC	333
Evolinc_SR_gID_000945	Chr1	repeat_region	13529368	13533857	-	ID=repeat_region_21;Name=TE_00000962;Classification=LTR/Gypsy;Sequence_ontology=SO:0000657;ltr_identity=0.9785;Method=structural;motif=TGCA;tsd=GAAAC	258
Evolinc_SR_gID_000945	Chr1	Gypsy_LTR_retrotransposon	13529373	13533852	-	ID=LTRRT_21;Parent=repeat_region_21;Name=TE_00000962;Classification=LTR/Gypsy;Sequence_ontology=SO:0002265;ltr_identity=0.9785;Method=structural;motif=TGCA;tsd=GAAAC	258
Evolinc_SR_gID_000375	Chr1	helitron	13740280	13754416	+	ID=TE_struc_17;Name=TE_00002094;Classification=DNA/Helitron;Sequence_ontology=SO:0000544;Identity=NA;Method=structural	248
Evolinc_SR_gID_040002	Chr1	Mutator_TIR_transposon	16481896	16485202	.	ID=TE_struc_109;Name=TE_00003078;Classification=DNA/DTM;Sequence_ontology=SO:0002280;Identity=0.9;Method=structural;TSD=TTTAAAAAA_TTTAAAAAA_100.0;TIR=GGGACGTCCG_CCGACGTCCC	706
Evolinc_SR_gID_001007	Chr1	Mutator_TIR_transposon	16481896	16485202	.	ID=TE_struc_109;Name=TE_00003078;Classification=DNA/DTM;Sequence_ontology=SO:0002280;Identity=0.9;Method=structural;TSD=TTTAAAAAA_TTTAAAAAA_100.0;TIR=GGGACGTCCG_CCGACGTCCC	407
Evolinc_SR_gID_001008	Chr1	helitron	16654739	16670929	-	ID=TE_struc_23;Name=TE_00000313;Classification=DNA/Helitron;Sequence_ontology=SO:0000544;Identity=NA;Method=structural	205
Evolinc_SR_gID_001025	Chr1	CACTA_TIR_transposon	17327542	17329909	.	ID=TE_struc_113;Name=TE_00001618;Classification=DNA/DTC;Sequence_ontology=SO:0002285;Identity=0.9;Method=structural;TSD=TTT_TTT_100.0;TIR=CACTACAAGA_TCTTATAGTG	682
Evolinc_SR_gID_000432	Chr1	PIF_Harbinger_TIR_transposon	17392898	17396105	.	ID=TE_struc_114;Name=Chr1:17392898..17396105;Classification=DNA/DTH;Sequence_ontology=SO:0002284;Identity=0.9;Method=structural;TSD=TTA_TTA_100.0;TIR=GACCATCTTT_AAAGATGCTC	611
Evolinc_SR_gID_000459	Chr1	helitron	18622874	18633563	+	ID=TE_struc_29;Name=TE_00000119;Classification=DNA/Helitron;Sequence_ontology=SO:0000544;Identity=NA;Method=structural	665
Evolinc_SR_gID_001079	Chr1	repeat_region	19519907	19523866	+	ID=repeat_region_38;Name=Chr1:19519912..19523861;Classification=LTR/Gypsy;Sequence_ontology=SO:0000657;ltr_identity=0.9665;Method=structural;motif=TGCA;tsd=ATTCA	587
Evolinc_SR_gID_001079	Chr1	long_terminal_repeat	19519912	19520242	+	ID=lLTR_38;Parent=repeat_region_38;Name=Chr1:19519912..19523861;Classification=LTR/Gypsy;Sequence_ontology=SO:0000286;ltr_identity=0.9665;Method=structural;motif=TGCA;tsd=ATTCA	330
Evolinc_SR_gID_001079	Chr1	Gypsy_LTR_retrotransposon	19519912	19523861	+	ID=LTRRT_38;Parent=repeat_region_38;Name=Chr1:19519912..19523861;Classification=LTR/Gypsy;Sequence_ontology=SO:0002265;ltr_identity=0.9665;Method=structural;motif=TGCA;tsd=ATTCA	587
Evolinc_SR_gID_001080	Chr1	repeat_region	19519907	19523866	+	ID=repeat_region_38;Name=Chr1:19519912..19523861;Classification=LTR/Gypsy;Sequence_ontology=SO:0000657;ltr_identity=0.9665;Method=structural;motif=TGCA;tsd=ATTCA	634
Evolinc_SR_gID_001080	Chr1	Gypsy_LTR_retrotransposon	19519912	19523861	+	ID=LTRRT_38;Parent=repeat_region_38;Name=Chr1:19519912..19523861;Classification=LTR/Gypsy;Sequence_ontology=SO:0002265;ltr_identity=0.9665;Method=structural;motif=TGCA;tsd=ATTCA	634
Evolinc_LR_gID_000058	Chr1	hAT_TIR_transposon	19542083	19543685	.	ID=TE_struc_125;Name=Chr1:19542083..19543685;Classification=DNA/DTA;Sequence_ontology=SO:0002279;Identity=0.9;Method=structural;TSD=TTCAAATC_TTCAAATC_100.0;TIR=TAGAGGTGTC_GACATCTCTA	1118
Evolinc_SR_gID_000531	Chr1	CACTA_TIR_transposon	22049786	22052130	.	ID=TE_struc_137;Name=TE_00001581;Classification=DNA/DTC;Sequence_ontology=SO:0002285;Identity=1;Method=structural;TSD=ATC_ATC_100.0;TIR=CACTACAAGA_TCTTGTAGTG	229
Evolinc_SR_gID_001128	Chr1	CACTA_TIR_transposon	22049786	22052130	.	ID=TE_struc_137;Name=TE_00001581;Classification=DNA/DTC;Sequence_ontology=SO:0002285;Identity=1;Method=structural;TSD=ATC_ATC_100.0;TIR=CACTACAAGA_TCTTGTAGTG	497
Evolinc_SR_gID_001151	Chr1	helitron	22960829	22975609	-	ID=TE_struc_37;Name=TE_00000378;Classification=DNA/Helitron;Sequence_ontology=SO:0000544;Identity=NA;Method=structural	642
Evolinc_SR_gID_001152	Chr1	helitron	22960829	22975609	-	ID=TE_struc_37;Name=TE_00000378;Classification=DNA/Helitron;Sequence_ontology=SO:0000544;Identity=NA;Method=structural	281
Evolinc_SR_gID_001782	Chr10	PIF_Harbinger_TIR_transposon	600695	603926	.	ID=TE_struc_2077;Name=Chr10:600695..603926;Classification=DNA/DTH;Sequence_ontology=SO:0002284;Identity=0.9;Method=structural;TSD=TTA_TTA_100.0;TIR=GAGCATGTTC_GAACTTGCTC	220
Evolinc_SR_gID_001832	Chr10	helitron	3332411	3341673	-	ID=TE_struc_2030;Name=TE_00000266;Classification=DNA/Helitron;Sequence_ontology=SO:0000544;Identity=NA;Method=structural	947
Evolinc_SR_gID_001253	Chr10	repeat_region	3451562	3458572	+	ID=repeat_region_743;Name=TE_00001263;Classification=LTR/Copia;Sequence_ontology=SO:0000657;ltr_identity=0.9817;Method=structural;motif=TGCA;tsd=GTTAG	271
Evolinc_SR_gID_001253	Chr10	Copia_LTR_retrotransposon	3451567	3458567	+	ID=LTRRT_743;Parent=repeat_region_743;Name=TE_00001263;Classification=LTR/Copia;Sequence_ontology=SO:0002264;ltr_identity=0.9817;Method=structural;motif=TGCA;tsd=GTTAG	271
Evolinc_SR_gID_001257	Chr10	CACTA_TIR_transposon	3842695	3845425	.	ID=TE_struc_2087;Name=TE_00001890;Classification=DNA/DTC;Sequence_ontology=SO:0002285;Identity=1;Method=structural;TSD=ATA_ATA_100.0;TIR=CACTACAAGA_TCTTGTAGTG	731
Evolinc_SR_gID_001853	Chr10	hAT_TIR_transposon	4633759	4634316	.	ID=TE_struc_2090;Name=Chr10:4633759..4634316;Classification=MITE/DTA;Sequence_ontology=SO:0002279;Identity=0.9;Method=structural;TSD=ATAGAAAG_ATAGAAAG_100.0;TIR=TAGGGCTGGG_CCCAGGCCTA	379
Evolinc_SR_gID_001343	Chr10	repeat_region	6898882	6903881	-	ID=repeat_region_749;Name=TE_00002970;Classification=LTR/Copia;Sequence_ontology=SO:0000657;ltr_identity=0.9960;Method=structural;motif=TACA;tsd=GTTTT	873
Evolinc_SR_gID_001343	Chr10	Copia_LTR_retrotransposon	6898887	6903876	-	ID=LTRRT_749;Parent=repeat_region_749;Name=TE_00002970;Classification=LTR/Copia;Sequence_ontology=SO:0002264;ltr_identity=0.9960;Method=structural;motif=TACA;tsd=GTTTT	868
Evolinc_SR_gID_001917	Chr10	repeat_region	6898882	6903881	-	ID=repeat_region_749;Name=TE_00002970;Classification=LTR/Copia;Sequence_ontology=SO:0000657;ltr_identity=0.9960;Method=structural;motif=TACA;tsd=GTTTT	463
Evolinc_SR_gID_001917	Chr10	Copia_LTR_retrotransposon	6898887	6903876	-	ID=LTRRT_749;Parent=repeat_region_749;Name=TE_00002970;Classification=LTR/Copia;Sequence_ontology=SO:0002264;ltr_identity=0.9960;Method=structural;motif=TACA;tsd=GTTTT	463
Evolinc_SR_gID_001344	Chr10	repeat_region	6898882	6903881	-	ID=repeat_region_749;Name=TE_00002970;Classification=LTR/Copia;Sequence_ontology=SO:0000657;ltr_identity=0.9960;Method=structural;motif=TACA;tsd=GTTTT	226
Evolinc_SR_gID_001344	Chr10	Copia_LTR_retrotransposon	6898887	6903876	-	ID=LTRRT_749;Parent=repeat_region_749;Name=TE_00002970;Classification=LTR/Copia;Sequence_ontology=SO:0002264;ltr_identity=0.9960;Method=structural;motif=TACA;tsd=GTTTT	226
Evolinc_SR_gID_001345	Chr10	repeat_region	6898882	6903881	-	ID=repeat_region_749;Name=TE_00002970;Classification=LTR/Copia;Sequence_ontology=SO:0000657;ltr_identity=0.9960;Method=structural;motif=TACA;tsd=GTTTT	206
Evolinc_SR_gID_001345	Chr10	Copia_LTR_retrotransposon	6898887	6903876	-	ID=LTRRT_749;Parent=repeat_region_749;Name=TE_00002970;Classification=LTR/Copia;Sequence_ontology=SO:0002264;ltr_identity=0.9960;Method=structural;motif=TACA;tsd=GTTTT	206
Evolinc_SR_gID_001346	Chr10	repeat_region	6898882	6903881	-	ID=repeat_region_749;Name=TE_00002970;Classification=LTR/Copia;Sequence_ontology=SO:0000657;ltr_identity=0.9960;Method=structural;motif=TACA;tsd=GTTTT	513
Evolinc_SR_gID_001346	Chr10	Copia_LTR_retrotransposon	6898887	6903876	-	ID=LTRRT_749;Parent=repeat_region_749;Name=TE_00002970;Classification=LTR/Copia;Sequence_ontology=SO:0002264;ltr_identity=0.9960;Method=structural;motif=TACA;tsd=GTTTT	513
Evolinc_SR_gID_001362	Chr10	repeat_region	7599566	7600968	?	ID=repeat_region_752;Name=Chr10:7599571..7600963;Classification=LTR/unknown;Sequence_ontology=SO:0000657;ltr_identity=0.9966;Method=structural;motif=TGCA;tsd=GTCCT	611
Evolinc_SR_gID_001362	Chr10	LTR_retrotransposon	7599571	7600963	?	ID=LTRRT_752;Parent=repeat_region_752;Name=Chr10:7599571..7600963;Classification=LTR/unknown;Sequence_ontology=SO:0000186;ltr_identity=0.9966;Method=structural;motif=TGCA;tsd=GTCCT	611
Evolinc_SR_gID_001382	Chr10	CACTA_TIR_transposon	8316345	8318289	.	ID=TE_struc_2099;Name=TE_00001867;Classification=DNA/DTC;Sequence_ontology=SO:0002285;Identity=0.9;Method=structural;TSD=CGA_CGA_100.0;TIR=CACTACAAGA_TTTTGTAGTG	253
Evolinc_SR_gID_001952	Chr10	helitron	8377248	8386402	-	ID=TE_struc_2036;Name=TE_00000270;Classification=DNA/Helitron;Sequence_ontology=SO:0000544;Identity=NA;Method=structural	377
Evolinc_LR_gID_005016	Chr10	PIF_Harbinger_TIR_transposon	9362264	9364480	.	ID=TE_struc_2106;Name=Chr10:9362264..9364480;Classification=DNA/DTH;Sequence_ontology=SO:0002284;Identity=0.9;Method=structural;TSD=TTA_TTA_100.0;TIR=GAGCATCTTT_AAAGATGGTC	1746
Evolinc_SR_gID_001988	Chr10	helitron	9739795	9757000	+	ID=TE_struc_2039;Name=TE_00001979;Classification=DNA/Helitron;Sequence_ontology=SO:0000544;Identity=NA;Method=structural	262
Evolinc_SR_gID_001989	Chr10	helitron	9739795	9757000	+	ID=TE_struc_2039;Name=TE_00001979;Classification=DNA/Helitron;Sequence_ontology=SO:0000544;Identity=NA;Method=structural	294
Evolinc_SR_gID_001419	Chr10	helitron	9739795	9757000	+	ID=TE_struc_2039;Name=TE_00001979;Classification=DNA/Helitron;Sequence_ontology=SO:0000544;Identity=NA;Method=structural	464
Evolinc_SR_gID_001990	Chr10	helitron	9739795	9757000	+	ID=TE_struc_2039;Name=TE_00001979;Classification=DNA/Helitron;Sequence_ontology=SO:0000544;Identity=NA;Method=structural	293
Evolinc_SR_gID_002013	Chr10	repeat_region	10728870	10731581	?	ID=repeat_region_758;Name=TE_00000940;Classification=LTR/unknown;Sequence_ontology=SO:0000657;ltr_identity=0.9695;Method=structural;motif=TGCA;tsd=ATCT	441
Evolinc_SR_gID_002013	Chr10	LTR_retrotransposon	10728874	10731577	?	ID=LTRRT_758;Parent=repeat_region_758;Name=TE_00000940;Classification=LTR/unknown;Sequence_ontology=SO:0000186;ltr_identity=0.9695;Method=structural;motif=TGCA;tsd=ATCT	441
Evolinc_SR_gID_001444	Chr10	repeat_region	10728870	10731581	?	ID=repeat_region_758;Name=TE_00000940;Classification=LTR/unknown;Sequence_ontology=SO:0000657;ltr_identity=0.9695;Method=structural;motif=TGCA;tsd=ATCT	238
Evolinc_SR_gID_001444	Chr10	LTR_retrotransposon	10728874	10731577	?	ID=LTRRT_758;Parent=repeat_region_758;Name=TE_00000940;Classification=LTR/unknown;Sequence_ontology=SO:0000186;ltr_identity=0.9695;Method=structural;motif=TGCA;tsd=ATCT	238
Evolinc_SR_gID_002014	Chr10	repeat_region	10728870	10731581	?	ID=repeat_region_758;Name=TE_00000940;Classification=LTR/unknown;Sequence_ontology=SO:0000657;ltr_identity=0.9695;Method=structural;motif=TGCA;tsd=ATCT	388
Evolinc_SR_gID_002014	Chr10	LTR_retrotransposon	10728874	10731577	?	ID=LTRRT_758;Parent=repeat_region_758;Name=TE_00000940;Classification=LTR/unknown;Sequence_ontology=SO:0000186;ltr_identity=0.9695;Method=structural;motif=TGCA;tsd=ATCT	388
Evolinc_SR_gID_002015	Chr10	repeat_region	10728870	10731581	?	ID=repeat_region_758;Name=TE_00000940;Classification=LTR/unknown;Sequence_ontology=SO:0000657;ltr_identity=0.9695;Method=structural;motif=TGCA;tsd=ATCT	273
Evolinc_SR_gID_002015	Chr10	LTR_retrotransposon	10728874	10731577	?	ID=LTRRT_758;Parent=repeat_region_758;Name=TE_00000940;Classification=LTR/unknown;Sequence_ontology=SO:0000186;ltr_identity=0.9695;Method=structural;motif=TGCA;tsd=ATCT	273
Evolinc_SR_gID_002016	Chr10	repeat_region	10728870	10731581	?	ID=repeat_region_758;Name=TE_00000940;Classification=LTR/unknown;Sequence_ontology=SO:0000657;ltr_identity=0.9695;Method=structural;motif=TGCA;tsd=ATCT	358
Evolinc_SR_gID_002016	Chr10	LTR_retrotransposon	10728874	10731577	?	ID=LTRRT_758;Parent=repeat_region_758;Name=TE_00000940;Classification=LTR/unknown;Sequence_ontology=SO:0000186;ltr_identity=0.9695;Method=structural;motif=TGCA;tsd=ATCT	358
Evolinc_SR_gID_001445	Chr10	repeat_region	10728870	10731581	?	ID=repeat_region_758;Name=TE_00000940;Classification=LTR/unknown;Sequence_ontology=SO:0000657;ltr_identity=0.9695;Method=structural;motif=TGCA;tsd=ATCT	549
Evolinc_SR_gID_001445	Chr10	LTR_retrotransposon	10728874	10731577	?	ID=LTRRT_758;Parent=repeat_region_758;Name=TE_00000940;Classification=LTR/unknown;Sequence_ontology=SO:0000186;ltr_identity=0.9695;Method=structural;motif=TGCA;tsd=ATCT	545
Evolinc_SR_gID_001475	Chr10	helitron	12104442	12111133	-	ID=TE_struc_2043;Name=TE_00002842;Classification=DNA/Helitron;Sequence_ontology=SO:0000544;Identity=NA;Method=structural	348
Evolinc_SR_gID_001493	Chr10	helitron	12782749	12793513	+	ID=TE_struc_2044;Name=TE_00002360;Classification=DNA/Helitron;Sequence_ontology=SO:0000544;Identity=NA;Method=structural	330
Evolinc_SR_gID_002067	Chr10	helitron	12782749	12793513	+	ID=TE_struc_2044;Name=TE_00002360;Classification=DNA/Helitron;Sequence_ontology=SO:0000544;Identity=NA;Method=structural	435
Evolinc_SR_gID_001500	Chr10	helitron	13110704	13130646	+	ID=TE_struc_2046;Name=TE_00000265;Classification=DNA/Helitron;Sequence_ontology=SO:0000544;Identity=NA;Method=structural	290
Evolinc_SR_gID_001505	Chr10	helitron	13415040	13430757	-	ID=TE_struc_2047;Name=TE_00000274;Classification=DNA/Helitron;Sequence_ontology=SO:0000544;Identity=NA;Method=structural	2094
Evolinc_SR_gID_002078	Chr10	helitron	13415040	13430757	-	ID=TE_struc_2047;Name=TE_00000274;Classification=DNA/Helitron;Sequence_ontology=SO:0000544;Identity=NA;Method=structural	715
Evolinc_SR_gID_002079	Chr10	helitron	13415040	13430757	-	ID=TE_struc_2047;Name=TE_00000274;Classification=DNA/Helitron;Sequence_ontology=SO:0000544;Identity=NA;Method=structural	3537
Evolinc_SR_gID_002080	Chr10	helitron	13415040	13430757	-	ID=TE_struc_2047;Name=TE_00000274;Classification=DNA/Helitron;Sequence_ontology=SO:0000544;Identity=NA;Method=structural	274
Evolinc_SR_gID_002081	Chr10	helitron	13415040	13430757	-	ID=TE_struc_2047;Name=TE_00000274;Classification=DNA/Helitron;Sequence_ontology=SO:0000544;Identity=NA;Method=structural	440
Evolinc_SR_gID_002079	Chr10	helitron	13415040	13430757	-	ID=TE_struc_2047;Name=TE_00000274;Classification=DNA/Helitron;Sequence_ontology=SO:0000544;Identity=NA;Method=structural	1549
Evolinc_SR_gID_002086	Chr10	helitron	13890837	13909852	-	ID=TE_struc_2048;Name=TE_00000265;Classification=DNA/Helitron;Sequence_ontology=SO:0000544;Identity=NA;Method=structural	201
Evolinc_LR_gID_000145	Chr10	helitron	14699096	14702049	-	ID=TE_struc_2053;Name=TE_00001904;Classification=DNA/Helitron;Sequence_ontology=SO:0000544;Identity=NA;Method=structural	1207
Evolinc_LR_gID_000145	Chr10	helitron	14699096	14702049	-	ID=TE_struc_2053;Name=TE_00001904;Classification=DNA/Helitron;Sequence_ontology=SO:0000544;Identity=NA;Method=structural	1823
Evolinc_SR_gID_002126	Chr10	repeat_region	15352049	15357566	+	ID=repeat_region_774;Name=TE_00002677;Classification=LTR/Gypsy;Sequence_ontology=SO:0000657;ltr_identity=0.9755;Method=structural;motif=TGCA;tsd=TTAGT	230
Evolinc_SR_gID_002126	Chr10	Gypsy_LTR_retrotransposon	15352054	15357561	+	ID=LTRRT_774;Parent=repeat_region_774;Name=TE_00002677;Classification=LTR/Gypsy;Sequence_ontology=SO:0002265;ltr_identity=0.9755;Method=structural;motif=TGCA;tsd=TTAGT	230
Evolinc_SR_gID_001553	Chr10	helitron	15564581	15580665	+	ID=TE_struc_2056;Name=TE_00001657;Classification=DNA/Helitron;Sequence_ontology=SO:0000544;Identity=NA;Method=structural	833
Evolinc_SR_gID_002132	Chr10	helitron	15564581	15580665	+	ID=TE_struc_2056;Name=TE_00001657;Classification=DNA/Helitron;Sequence_ontology=SO:0000544;Identity=NA;Method=structural	343
Evolinc_SR_gID_002185	Chr10	CACTA_TIR_transposon	17586789	17590637	.	ID=TE_struc_2139;Name=TE_00001328;Classification=DNA/DTC;Sequence_ontology=SO:0002285;Identity=1;Method=structural;TSD=ATA_ATA_100.0;TIR=CACTACAAGA_TCTTGTAGTG	220
Evolinc_SR_gID_001604	Chr10	helitron	18094455	18110108	+	ID=TE_struc_2063;Name=TE_00003187;Classification=DNA/Helitron;Sequence_ontology=SO:0000544;Identity=NA;Method=structural	2471
Evolinc_SR_gID_001605	Chr10	PIF_Harbinger_TIR_transposon	18153035	18157901	.	ID=TE_struc_2143;Name=Chr10:18153035..18157901;Classification=DNA/DTH;Sequence_ontology=SO:0002284;Identity=1;Method=structural;TSD=TTA_TTA_100.0;TIR=GACCATCTCC_GGAGATGGTC	2057
Evolinc_SR_gID_002249	Chr10	helitron	20517181	20524982	+	ID=TE_struc_2069;Name=TE_00002775;Classification=DNA/Helitron;Sequence_ontology=SO:0000544;Identity=NA;Method=structural	456
Evolinc_SR_gID_001649	Chr10	helitron	20517181	20524982	+	ID=TE_struc_2069;Name=TE_00002775;Classification=DNA/Helitron;Sequence_ontology=SO:0000544;Identity=NA;Method=structural	287
Evolinc_SR_gID_002250	Chr10	helitron	20517181	20524982	+	ID=TE_struc_2069;Name=TE_00002775;Classification=DNA/Helitron;Sequence_ontology=SO:0000544;Identity=NA;Method=structural	376
Evolinc_SR_gID_001650	Chr10	helitron	20517181	20524982	+	ID=TE_struc_2069;Name=TE_00002775;Classification=DNA/Helitron;Sequence_ontology=SO:0000544;Identity=NA;Method=structural	209
Evolinc_SR_gID_001651	Chr10	helitron	20517181	20524982	+	ID=TE_struc_2069;Name=TE_00002775;Classification=DNA/Helitron;Sequence_ontology=SO:0000544;Identity=NA;Method=structural	208
Evolinc_SR_gID_001652	Chr10	helitron	20517181	20524982	+	ID=TE_struc_2069;Name=TE_00002775;Classification=DNA/Helitron;Sequence_ontology=SO:0000544;Identity=NA;Method=structural	464
Evolinc_SR_gID_001653	Chr10	helitron	20517181	20524982	+	ID=TE_struc_2069;Name=TE_00002775;Classification=DNA/Helitron;Sequence_ontology=SO:0000544;Identity=NA;Method=structural	283
Evolinc_SR_gID_001654	Chr10	helitron	20517181	20524982	+	ID=TE_struc_2069;Name=TE_00002775;Classification=DNA/Helitron;Sequence_ontology=SO:0000544;Identity=NA;Method=structural	213
Evolinc_SR_gID_001655	Chr10	helitron	20517181	20524982	+	ID=TE_struc_2069;Name=TE_00002775;Classification=DNA/Helitron;Sequence_ontology=SO:0000544;Identity=NA;Method=structural	386
Evolinc_LR_gID_000184	Chr10	helitron	20517181	20524982	+	ID=TE_struc_2069;Name=TE_00002775;Classification=DNA/Helitron;Sequence_ontology=SO:0000544;Identity=NA;Method=structural	1053
Evolinc_SR_gID_001676	Chr10	CACTA_TIR_transposon	22238533	22241712	.	ID=TE_struc_2160;Name=TE_00002015;Classification=DNA/DTC;Sequence_ontology=SO:0002285;Identity=1;Method=structural;TSD=TTG_TTG_100.0;TIR=CACTACAAGA_TCTTGTAGTG	298
Evolinc_SR_gID_002277	Chr10	PIF_Harbinger_TIR_transposon	22382316	22386013	.	ID=TE_struc_2161;Name=Chr10:22382316..22386013;Classification=DNA/DTH;Sequence_ontology=SO:0002284;Identity=0.9;Method=structural;TSD=TTA_TTA_100.0;TIR=GACCATCTCC_GGAGATGATC	808
Evolinc_LR_gID_000248	Chr10	long_terminal_repeat	23119827	23121281	-	ID=rLTR_791;Parent=repeat_region_791;Name=TE_00001589;Classification=LTR/Gypsy;Sequence_ontology=SO:0000286;ltr_identity=0.9752;Method=structural;motif=TGCA;tsd=CCCTT	447
Evolinc_LR_gID_000248	Chr10	repeat_region	23110680	23121286	-	ID=repeat_region_791;Name=TE_00001589;Classification=LTR/Gypsy;Sequence_ontology=SO:0000657;ltr_identity=0.9752;Method=structural;motif=TGCA;tsd=CCCTT	447
Evolinc_LR_gID_000248	Chr10	Gypsy_LTR_retrotransposon	23110685	23121281	-	ID=LTRRT_791;Parent=repeat_region_791;Name=TE_00001589;Classification=LTR/Gypsy;Sequence_ontology=SO:0002265;ltr_identity=0.9752;Method=structural;motif=TGCA;tsd=CCCTT	447
Evolinc_SR_gID_001722	Chr10	CACTA_TIR_transposon	23701775	23705246	.	ID=TE_struc_2172;Name=TE_00001291;Classification=DNA/DTC;Sequence_ontology=SO:0002285;Identity=0.9;Method=structural;TSD=GTT_GTT_100.0;TIR=CACTATAAGA_TCTTGTAGTG	554
Evolinc_SR_gID_002326	Chr10	repeat_region	24378832	24386410	-	ID=repeat_region_797;Name=TE_00001744;Classification=LTR/Copia;Sequence_ontology=SO:0000657;ltr_identity=0.9680;Method=structural;motif=TGCA;tsd=CATTC	262
Evolinc_SR_gID_002326	Chr10	Copia_LTR_retrotransposon	24378837	24386405	-	ID=LTRRT_797;Parent=repeat_region_797;Name=TE_00001744;Classification=LTR/Copia;Sequence_ontology=SO:0002264;ltr_identity=0.9680;Method=structural;motif=TGCA;tsd=CATTC	262
Evolinc_SR_gID_003809	Chr11	repeat_region	1656858	1663547	?	ID=repeat_region_803;Name=Chr11:1656863..1663542;Classification=LTR/unknown;Sequence_ontology=SO:0000657;ltr_identity=0.9586;Method=structural;motif=TGCA;tsd=TGTTG	203
Evolinc_SR_gID_003809	Chr11	LTR_retrotransposon	1656863	1663542	?	ID=LTRRT_803;Parent=repeat_region_803;Name=Chr11:1656863..1663542;Classification=LTR/unknown;Sequence_ontology=SO:0000186;ltr_identity=0.9586;Method=structural;motif=TGCA;tsd=TGTTG	203
Evolinc_LR_gID_000275	Chr11	helitron	1941173	1957919	-	ID=TE_struc_2182;Name=TE_00001079;Classification=DNA/Helitron;Sequence_ontology=SO:0000544;Identity=NA;Method=structural	563
Evolinc_SR_gID_003817	Chr11	helitron	1941173	1957919	-	ID=TE_struc_2182;Name=TE_00001079;Classification=DNA/Helitron;Sequence_ontology=SO:0000544;Identity=NA;Method=structural	305
Evolinc_SR_gID_002684	Chr11	helitron	1979319	1991423	+	ID=TE_struc_2183;Name=TE_00000284;Classification=DNA/Helitron;Sequence_ontology=SO:0000544;Identity=NA;Method=structural	329
Evolinc_SR_gID_003882	Chr11	CACTA_TIR_transposon	3768589	3770966	.	ID=TE_struc_2308;Name=Chr11:3768589..3770966;Classification=DNA/DTC;Sequence_ontology=SO:0002285;Identity=1;Method=structural;TSD=TTT_TTT_100.0;TIR=CACTATAAAT_ATTTATAGTG	398
Evolinc_SR_gID_003896	Chr11	Mutator_TIR_transposon	4324500	4325790	.	ID=TE_struc_2311;Name=TE_00003280;Classification=DNA/DTM;Sequence_ontology=SO:0002280;Identity=0.9;Method=structural;TSD=CACAAAACTC_CACAAAACTC_100.0;TIR=GGAAAAATGG_CCGTTTTTCC	471
Evolinc_SR_gID_003920	Chr11	repeat_region	5185331	5189916	+	ID=repeat_region_811;Name=TE_00002219;Classification=LTR/Copia;Sequence_ontology=SO:0000657;ltr_identity=0.9800;Method=structural;motif=TGCA;tsd=GGCAA	236
Evolinc_SR_gID_003920	Chr11	Copia_LTR_retrotransposon	5185336	5189911	+	ID=LTRRT_811;Parent=repeat_region_811;Name=TE_00002219;Classification=LTR/Copia;Sequence_ontology=SO:0002264;ltr_identity=0.9800;Method=structural;motif=TGCA;tsd=GGCAA	236
Evolinc_SR_gID_002885	Chr11	hAT_TIR_transposon	9508307	9512034	.	ID=TE_struc_2332;Name=TE_00000289;Classification=DNA/DTA;Sequence_ontology=SO:0002279;Identity=0.9;Method=structural;TSD=ATCAAAAC_ATCAAAAC_100.0;TIR=TAGGGATGTT_AACATCTCTA	787
Evolinc_SR_gID_002886	Chr11	hAT_TIR_transposon	9508307	9512034	.	ID=TE_struc_2332;Name=TE_00000289;Classification=DNA/DTA;Sequence_ontology=SO:0002279;Identity=0.9;Method=structural;TSD=ATCAAAAC_ATCAAAAC_100.0;TIR=TAGGGATGTT_AACATCTCTA	596
Evolinc_SR_gID_004038	Chr11	hAT_TIR_transposon	9508307	9512034	.	ID=TE_struc_2332;Name=TE_00000289;Classification=DNA/DTA;Sequence_ontology=SO:0002279;Identity=0.9;Method=structural;TSD=ATCAAAAC_ATCAAAAC_100.0;TIR=TAGGGATGTT_AACATCTCTA	208
Evolinc_SR_gID_004044	Chr11	helitron	9650881	9665108	-	ID=TE_struc_2194;Name=TE_00000290;Classification=DNA/Helitron;Sequence_ontology=SO:0000544;Identity=NA;Method=structural	900
Evolinc_SR_gID_002896	Chr11	helitron	9650881	9665108	-	ID=TE_struc_2194;Name=TE_00000290;Classification=DNA/Helitron;Sequence_ontology=SO:0000544;Identity=NA;Method=structural	266
Evolinc_SR_gID_004045	Chr11	helitron	9650881	9665108	-	ID=TE_struc_2194;Name=TE_00000290;Classification=DNA/Helitron;Sequence_ontology=SO:0000544;Identity=NA;Method=structural	1270
Evolinc_SR_gID_004069	Chr11	repeat_region	11155145	11160248	-	ID=repeat_region_822;Name=TE_00001456;Classification=LTR/Copia;Sequence_ontology=SO:0000657;ltr_identity=0.9770;Method=structural;motif=TGCA;tsd=AATAT	471
Evolinc_SR_gID_004069	Chr11	Copia_LTR_retrotransposon	11155150	11160243	-	ID=LTRRT_822;Parent=repeat_region_822;Name=TE_00001456;Classification=LTR/Copia;Sequence_ontology=SO:0002264;ltr_identity=0.9770;Method=structural;motif=TGCA;tsd=AATAT	466
Evolinc_SR_gID_002986	Chr11	PIF_Harbinger_TIR_transposon	13282457	13284831	.	ID=TE_struc_2346;Name=Chr11:13282457..13284831;Classification=DNA/DTH;Sequence_ontology=SO:0002284;Identity=0.9;Method=structural;TSD=TTA_TTA_100.0;TIR=GAGCATGTTC_GAACTTGCTC	1183
Evolinc_SR_gID_003004	Chr11	repeat_region	13669817	13674630	-	ID=repeat_region_832;Name=TE_00002602;Classification=LTR/Copia;Sequence_ontology=SO:0000657;ltr_identity=0.9815;Method=structural;motif=TGCA;tsd=ACCTT	272
Evolinc_SR_gID_003004	Chr11	Copia_LTR_retrotransposon	13669822	13674625	-	ID=LTRRT_832;Parent=repeat_region_832;Name=TE_00002602;Classification=LTR/Copia;Sequence_ontology=SO:0002264;ltr_identity=0.9815;Method=structural;motif=TGCA;tsd=ACCTT	272
Evolinc_SR_gID_003018	Chr11	repeat_region	14362451	14367768	-	ID=repeat_region_836;Name=TE_00002583;Classification=LTR/Gypsy;Sequence_ontology=SO:0000657;ltr_identity=0.9806;Method=structural;motif=TGCA;tsd=TATTG	293
Evolinc_SR_gID_003018	Chr11	Gypsy_LTR_retrotransposon	14362456	14367763	-	ID=LTRRT_836;Parent=repeat_region_836;Name=TE_00002583;Classification=LTR/Gypsy;Sequence_ontology=SO:0002265;ltr_identity=0.9806;Method=structural;motif=TGCA;tsd=TATTG	293
Evolinc_SR_gID_004159	Chr11	repeat_region	14362451	14367768	-	ID=repeat_region_836;Name=TE_00002583;Classification=LTR/Gypsy;Sequence_ontology=SO:0000657;ltr_identity=0.9806;Method=structural;motif=TGCA;tsd=TATTG	217
Evolinc_SR_gID_004159	Chr11	Gypsy_LTR_retrotransposon	14362456	14367763	-	ID=LTRRT_836;Parent=repeat_region_836;Name=TE_00002583;Classification=LTR/Gypsy;Sequence_ontology=SO:0002265;ltr_identity=0.9806;Method=structural;motif=TGCA;tsd=TATTG	217
Evolinc_SR_gID_003019	Chr11	repeat_region	14362451	14367768	-	ID=repeat_region_836;Name=TE_00002583;Classification=LTR/Gypsy;Sequence_ontology=SO:0000657;ltr_identity=0.9806;Method=structural;motif=TGCA;tsd=TATTG	583
Evolinc_SR_gID_003019	Chr11	Gypsy_LTR_retrotransposon	14362456	14367763	-	ID=LTRRT_836;Parent=repeat_region_836;Name=TE_00002583;Classification=LTR/Gypsy;Sequence_ontology=SO:0002265;ltr_identity=0.9806;Method=structural;motif=TGCA;tsd=TATTG	583
Evolinc_SR_gID_004217	Chr11	helitron	16535381	16547607	-	ID=TE_struc_2214;Name=TE_00003312;Classification=DNA/Helitron;Sequence_ontology=SO:0000544;Identity=NA;Method=structural	293
Evolinc_SR_gID_004247	Chr11	helitron	18134410	18150461	-	ID=TE_struc_2220;Name=TE_00001778;Classification=DNA/Helitron;Sequence_ontology=SO:0000544;Identity=NA;Method=structural	783
Evolinc_SR_gID_004248	Chr11	repeat_region	18221834	18224692	?	ID=repeat_region_846;Name=Chr11:18221839..18224687;Classification=LTR/unknown;Sequence_ontology=SO:0000657;ltr_identity=0.9971;Method=structural;motif=TGCA;tsd=ATGGC	425
Evolinc_SR_gID_004248	Chr11	LTR_retrotransposon	18221839	18224687	?	ID=LTRRT_846;Parent=repeat_region_846;Name=Chr11:18221839..18224687;Classification=LTR/unknown;Sequence_ontology=SO:0000186;ltr_identity=0.9971;Method=structural;motif=TGCA;tsd=ATGGC	425
Evolinc_SR_gID_004248	Chr11	long_terminal_repeat	18224345	18224687	?	ID=rLTR_846;Parent=repeat_region_846;Name=Chr11:18221839..18224687;Classification=LTR/unknown;Sequence_ontology=SO:0000286;ltr_identity=0.9971;Method=structural;motif=TGCA;tsd=ATGGC	342
Evolinc_SR_gID_004281	Chr11	Mutator_TIR_transposon	19877616	19879113	.	ID=TE_struc_2374;Name=Chr11:19877616..19879113;Classification=DNA/DTM;Sequence_ontology=SO:0002280;Identity=0.9;Method=structural;TSD=GATTATTG_GATTATTG_100.0;TIR=CAAAACATTA_TTATGTTTTG	1425
Evolinc_SR_gID_003157	Chr11	helitron	20852307	20855608	+	ID=TE_struc_2229;Name=TE_00000171;Classification=DNA/Helitron;Sequence_ontology=SO:0000544;Identity=NA;Method=structural	274
Evolinc_SR_gID_003162	Chr11	CACTA_TIR_transposon	21385161	21389023	.	ID=TE_struc_2377;Name=TE_00002656;Classification=DNA/DTC;Sequence_ontology=SO:0002285;Identity=0.9;Method=structural;TSD=ACT_ACT_100.0;TIR=CACTACAAGA_TCTTATAGTG	241
Evolinc_SR_gID_003200	Chr11	helitron	22963360	22981211	-	ID=TE_struc_2234;Name=TE_00000301;Classification=DNA/Helitron;Sequence_ontology=SO:0000544;Identity=NA;Method=structural	1303
Evolinc_SR_gID_004335	Chr11	helitron	22963360	22981211	-	ID=TE_struc_2234;Name=TE_00000301;Classification=DNA/Helitron;Sequence_ontology=SO:0000544;Identity=NA;Method=structural	389
Evolinc_SR_gID_004336	Chr11	helitron	22963360	22981211	-	ID=TE_struc_2234;Name=TE_00000301;Classification=DNA/Helitron;Sequence_ontology=SO:0000544;Identity=NA;Method=structural	264
Evolinc_SR_gID_003201	Chr11	helitron	22963360	22981211	-	ID=TE_struc_2234;Name=TE_00000301;Classification=DNA/Helitron;Sequence_ontology=SO:0000544;Identity=NA;Method=structural	310
Evolinc_SR_gID_004337	Chr11	helitron	22963360	22981211	-	ID=TE_struc_2234;Name=TE_00000301;Classification=DNA/Helitron;Sequence_ontology=SO:0000544;Identity=NA;Method=structural	314
Evolinc_SR_gID_004338	Chr11	helitron	22963360	22981211	-	ID=TE_struc_2234;Name=TE_00000301;Classification=DNA/Helitron;Sequence_ontology=SO:0000544;Identity=NA;Method=structural	3341
Evolinc_SR_gID_003203	Chr11	helitron	22963360	22981211	-	ID=TE_struc_2234;Name=TE_00000301;Classification=DNA/Helitron;Sequence_ontology=SO:0000544;Identity=NA;Method=structural	658
Evolinc_SR_gID_003205	Chr11	helitron	22963360	22981211	-	ID=TE_struc_2234;Name=TE_00000301;Classification=DNA/Helitron;Sequence_ontology=SO:0000544;Identity=NA;Method=structural	784
Evolinc_LR_gID_000452	Chr11	helitron	25347203	25349138	-	ID=TE_struc_2244;Name=TE_00000123;Classification=DNA/Helitron;Sequence_ontology=SO:0000544;Identity=NA;Method=structural	598
Evolinc_SR_gID_003233	Chr11	repeat_region	25417938	25421211	?	ID=repeat_region_863;Name=TE_00001892;Classification=LTR/unknown;Sequence_ontology=SO:0000657;ltr_identity=0.9617;Method=structural;motif=TGCA;tsd=TTTGT	1376
Evolinc_SR_gID_003233	Chr11	LTR_retrotransposon	25417943	25421206	?	ID=LTRRT_863;Parent=repeat_region_863;Name=TE_00001892;Classification=LTR/unknown;Sequence_ontology=SO:0000186;ltr_identity=0.9617;Method=structural;motif=TGCA;tsd=TTTGT	1371
Evolinc_SR_gID_004367	Chr11	repeat_region	25417938	25421211	?	ID=repeat_region_863;Name=TE_00001892;Classification=LTR/unknown;Sequence_ontology=SO:0000657;ltr_identity=0.9617;Method=structural;motif=TGCA;tsd=TTTGT	442
Evolinc_SR_gID_004367	Chr11	LTR_retrotransposon	25417943	25421206	?	ID=LTRRT_863;Parent=repeat_region_863;Name=TE_00001892;Classification=LTR/unknown;Sequence_ontology=SO:0000186;ltr_identity=0.9617;Method=structural;motif=TGCA;tsd=TTTGT	442
Evolinc_SR_gID_004379	Chr11	helitron	26330406	26337082	-	ID=TE_struc_2247;Name=TE_00000413;Classification=DNA/Helitron;Sequence_ontology=SO:0000544;Identity=NA;Method=structural	359
Evolinc_SR_gID_004406	Chr11	hAT_TIR_transposon	27655204	27657634	.	ID=TE_struc_2406;Name=TE_00000467;Classification=DNA/DTA;Sequence_ontology=SO:0002279;Identity=1;Method=structural;TSD=GCTCCAAG_GCTCCAAG_100.0;TIR=TAGTGATGTT_AACATCACTA	474
Evolinc_SR_gID_004410	Chr11	repeat_region	27724948	27727725	?	ID=repeat_region_871;Name=TE_00000823;Classification=LTR/unknown;Sequence_ontology=SO:0000657;ltr_identity=0.9747;Method=structural;motif=TGCA;tsd=GTCTT	1044
Evolinc_SR_gID_004410	Chr11	LTR_retrotransposon	27724953	27727720	?	ID=LTRRT_871;Parent=repeat_region_871;Name=TE_00000823;Classification=LTR/unknown;Sequence_ontology=SO:0000186;ltr_identity=0.9747;Method=structural;motif=TGCA;tsd=GTCTT	1039
Evolinc_SR_gID_003268	Chr11	repeat_region	27724948	27727725	?	ID=repeat_region_871;Name=TE_00000823;Classification=LTR/unknown;Sequence_ontology=SO:0000657;ltr_identity=0.9747;Method=structural;motif=TGCA;tsd=GTCTT	405
Evolinc_SR_gID_003268	Chr11	LTR_retrotransposon	27724953	27727720	?	ID=LTRRT_871;Parent=repeat_region_871;Name=TE_00000823;Classification=LTR/unknown;Sequence_ontology=SO:0000186;ltr_identity=0.9747;Method=structural;motif=TGCA;tsd=GTCTT	405
Evolinc_SR_gID_004411	Chr11	repeat_region	27724948	27727725	?	ID=repeat_region_871;Name=TE_00000823;Classification=LTR/unknown;Sequence_ontology=SO:0000657;ltr_identity=0.9747;Method=structural;motif=TGCA;tsd=GTCTT	1085
Evolinc_SR_gID_004411	Chr11	LTR_retrotransposon	27724953	27727720	?	ID=LTRRT_871;Parent=repeat_region_871;Name=TE_00000823;Classification=LTR/unknown;Sequence_ontology=SO:0000186;ltr_identity=0.9747;Method=structural;motif=TGCA;tsd=GTCTT	1080
Evolinc_SR_gID_003316	Chr11	repeat_region	30243177	30248006	-	ID=repeat_region_882;Name=TE_00002547;Classification=LTR/Copia;Sequence_ontology=SO:0000657;ltr_identity=0.9585;Method=structural;motif=TGTA;tsd=TAGCT	290
Evolinc_SR_gID_003316	Chr11	Copia_LTR_retrotransposon	30243182	30248001	-	ID=LTRRT_882;Parent=repeat_region_882;Name=TE_00002547;Classification=LTR/Copia;Sequence_ontology=SO:0002264;ltr_identity=0.9585;Method=structural;motif=TGTA;tsd=TAGCT	290
Evolinc_SR_gID_004464	Chr11	repeat_region	30243177	30248006	-	ID=repeat_region_882;Name=TE_00002547;Classification=LTR/Copia;Sequence_ontology=SO:0000657;ltr_identity=0.9585;Method=structural;motif=TGTA;tsd=TAGCT	281
Evolinc_SR_gID_004464	Chr11	Copia_LTR_retrotransposon	30243182	30248001	-	ID=LTRRT_882;Parent=repeat_region_882;Name=TE_00002547;Classification=LTR/Copia;Sequence_ontology=SO:0002264;ltr_identity=0.9585;Method=structural;motif=TGTA;tsd=TAGCT	281
Evolinc_SR_gID_003328	Chr11	helitron	31083493	31096215	+	ID=TE_struc_2255;Name=TE_00000482;Classification=DNA/Helitron;Sequence_ontology=SO:0000544;Identity=NA;Method=structural	1311
Evolinc_SR_gID_004531	Chr11	Tc1_Mariner_TIR_transposon	33032224	33033543	.	ID=TE_struc_2427;Name=Chr11:33032224..33033543;Classification=DNA/DTT;Sequence_ontology=SO:0002278;Identity=1;Method=structural;TSD=TA_TA_100.0;TIR=CTTCCTCGAT_ATCGAGGAAG	1278
Evolinc_LR_gID_000323	Chr11	helitron	33381557	33386645	+	ID=TE_struc_2263;Name=TE_00000245;Classification=DNA/Helitron;Sequence_ontology=SO:0000544;Identity=NA;Method=structural	1830
Evolinc_SR_gID_003392	Chr11	repeat_region	33602833	33608241	-	ID=repeat_region_891;Name=TE_00001446;Classification=LTR/Copia;Sequence_ontology=SO:0000657;ltr_identity=0.9573;Method=structural;motif=TGTA;tsd=TTAGA	205
Evolinc_SR_gID_003392	Chr11	Copia_LTR_retrotransposon	33602838	33608236	-	ID=LTRRT_891;Parent=repeat_region_891;Name=TE_00001446;Classification=LTR/Copia;Sequence_ontology=SO:0002264;ltr_identity=0.9573;Method=structural;motif=TGTA;tsd=TTAGA	205
Evolinc_SR_gID_004581	Chr11	repeat_region	34974583	34981668	-	ID=repeat_region_894;Name=TE_00002838;Classification=LTR/Gypsy;Sequence_ontology=SO:0000657;ltr_identity=0.9590;Method=structural;motif=TGCA;tsd=CTATC	274
Evolinc_SR_gID_004581	Chr11	Gypsy_LTR_retrotransposon	34974588	34981663	-	ID=LTRRT_894;Parent=repeat_region_894;Name=TE_00002838;Classification=LTR/Gypsy;Sequence_ontology=SO:0002265;ltr_identity=0.9590;Method=structural;motif=TGCA;tsd=CTATC	274
Evolinc_SR_gID_040010	Chr11	helitron	35433521	35447373	-	ID=TE_struc_2274;Name=TE_00000314;Classification=DNA/Helitron;Sequence_ontology=SO:0000544;Identity=NA;Method=structural	3048
Evolinc_SR_gID_004615	Chr11	repeat_region	36495844	36501114	-	ID=repeat_region_899;Name=TE_00002420;Classification=LTR/Copia;Sequence_ontology=SO:0000657;ltr_identity=0.9565;Method=structural;motif=TGCA;tsd=GTTTA	268
Evolinc_SR_gID_004615	Chr11	long_terminal_repeat	36495849	36496055	-	ID=lLTR_899;Parent=repeat_region_899;Name=TE_00002420;Classification=LTR/Copia;Sequence_ontology=SO:0000286;ltr_identity=0.9565;Method=structural;motif=TGCA;tsd=GTTTA	200
Evolinc_SR_gID_004615	Chr11	Copia_LTR_retrotransposon	36495849	36501109	-	ID=LTRRT_899;Parent=repeat_region_899;Name=TE_00002420;Classification=LTR/Copia;Sequence_ontology=SO:0002264;ltr_identity=0.9565;Method=structural;motif=TGCA;tsd=GTTTA	268
Evolinc_LR_gID_005038	Chr11	helitron	36663577	36665016	-	ID=TE_struc_2276;Name=TE_00000119;Classification=DNA/Helitron;Sequence_ontology=SO:0000544;Identity=NA;Method=structural	726
Evolinc_SR_gID_003478	Chr11	helitron	37169011	37177982	-	ID=TE_struc_2278;Name=TE_00000117;Classification=DNA/Helitron;Sequence_ontology=SO:0000544;Identity=NA;Method=structural	820
Evolinc_SR_gID_003498	Chr11	helitron	38163332	38170983	+	ID=TE_struc_2279;Name=TE_00002649;Classification=DNA/Helitron;Sequence_ontology=SO:0000544;Identity=NA;Method=structural	1126
Evolinc_SR_gID_003506	Chr11	Mutator_TIR_transposon	38454902	38456209	.	ID=TE_struc_2452;Name=Chr11:38454902..38456209;Classification=DNA/DTM;Sequence_ontology=SO:0002280;Identity=0.9;Method=structural;TSD=CCATTTATT_CCATTTATT_100.0;TIR=GGAACGACAT_AGGTCGTTCC	740
Evolinc_SR_gID_004756	Chr11	helitron	43875935	43894924	+	ID=TE_struc_2289;Name=TE_00000421;Classification=DNA/Helitron;Sequence_ontology=SO:0000544;Identity=NA;Method=structural	295
Evolinc_SR_gID_004757	Chr11	helitron	43875935	43894924	+	ID=TE_struc_2289;Name=TE_00000421;Classification=DNA/Helitron;Sequence_ontology=SO:0000544;Identity=NA;Method=structural	295
Evolinc_SR_gID_003616	Chr11	Tc1_Mariner_TIR_transposon	44302880	44305864	.	ID=TE_struc_2472;Name=Chr11:44302880..44305864;Classification=DNA/DTT;Sequence_ontology=SO:0002278;Identity=1;Method=structural;TSD=TA_TA_100.0;TIR=CTTCCTCTGT_ACAGAGGAAG	497
Evolinc_SR_gID_004768	Chr11	Tc1_Mariner_TIR_transposon	44302880	44305864	.	ID=TE_struc_2472;Name=Chr11:44302880..44305864;Classification=DNA/DTT;Sequence_ontology=SO:0002278;Identity=1;Method=structural;TSD=TA_TA_100.0;TIR=CTTCCTCTGT_ACAGAGGAAG	237
Evolinc_SR_gID_003617	Chr11	Tc1_Mariner_TIR_transposon	44302880	44305864	.	ID=TE_struc_2472;Name=Chr11:44302880..44305864;Classification=DNA/DTT;Sequence_ontology=SO:0002278;Identity=1;Method=structural;TSD=TA_TA_100.0;TIR=CTTCCTCTGT_ACAGAGGAAG	230
Evolinc_SR_gID_004769	Chr11	Tc1_Mariner_TIR_transposon	44302880	44305864	.	ID=TE_struc_2472;Name=Chr11:44302880..44305864;Classification=DNA/DTT;Sequence_ontology=SO:0002278;Identity=1;Method=structural;TSD=TA_TA_100.0;TIR=CTTCCTCTGT_ACAGAGGAAG	256
Evolinc_SR_gID_004770	Chr11	Tc1_Mariner_TIR_transposon	44302880	44305864	.	ID=TE_struc_2472;Name=Chr11:44302880..44305864;Classification=DNA/DTT;Sequence_ontology=SO:0002278;Identity=1;Method=structural;TSD=TA_TA_100.0;TIR=CTTCCTCTGT_ACAGAGGAAG	242
Evolinc_SR_gID_003759	Chr11	hAT_TIR_transposon	49696757	49698464	.	ID=TE_struc_2489;Name=TE_00002336;Classification=DNA/DTA;Sequence_ontology=SO:0002279;Identity=0.9;Method=structural;TSD=GTTGCATT_GTTGCATT_100.0;TIR=TAGTGATGTT_AACATCCCTA	220
Evolinc_SR_gID_005194	Chr12	PIF_Harbinger_TIR_transposon	2652102	2654144	.	ID=TE_struc_2636;Name=Chr12:2652102..2654144;Classification=DNA/DTH;Sequence_ontology=SO:0002284;Identity=0.9;Method=structural;TSD=TTA_TTA_100.0;TIR=GGGCATCCTT_AAGGATGGCC	667
Evolinc_SR_gID_005213	Chr12	helitron	3344760	3353330	+	ID=TE_struc_2496;Name=TE_00000324;Classification=DNA/Helitron;Sequence_ontology=SO:0000544;Identity=NA;Method=structural	379
Evolinc_SR_gID_006044	Chr12	helitron	3344760	3353330	+	ID=TE_struc_2496;Name=TE_00000324;Classification=DNA/Helitron;Sequence_ontology=SO:0000544;Identity=NA;Method=structural	280
Evolinc_SR_gID_006052	Chr12	helitron	3753800	3767835	+	ID=TE_struc_2499;Name=TE_00000325;Classification=DNA/Helitron;Sequence_ontology=SO:0000544;Identity=NA;Method=structural	666
Evolinc_SR_gID_006057	Chr12	helitron	3941064	3950223	+	ID=TE_struc_2501;Name=TE_00000327;Classification=DNA/Helitron;Sequence_ontology=SO:0000544;Identity=NA;Method=structural	233
Evolinc_SR_gID_006064	Chr12	repeat_region	4173698	4177288	+	ID=repeat_region_926;Name=Chr12:4173703..4177283;Classification=LTR/Copia;Sequence_ontology=SO:0000657;ltr_identity=0.9855;Method=structural;motif=TGCA;tsd=ATAAT	314
Evolinc_SR_gID_006064	Chr12	Copia_LTR_retrotransposon	4173703	4177283	+	ID=LTRRT_926;Parent=repeat_region_926;Name=Chr12:4173703..4177283;Classification=LTR/Copia;Sequence_ontology=SO:0002264;ltr_identity=0.9855;Method=structural;motif=TGCA;tsd=ATAAT	314
Evolinc_SR_gID_006118	Chr12	hAT_TIR_transposon	6162730	6164467	.	ID=TE_struc_2657;Name=TE_00001813;Classification=DNA/DTA;Sequence_ontology=SO:0002279;Identity=0.9;Method=structural;TSD=AAAAAGTT_AAAAAGTT_100.0;TIR=CAGAGTCGGA_TCCAACTCTG	241
Evolinc_SR_gID_006131	Chr12	repeat_region	6626122	6632194	+	ID=repeat_region_932;Name=TE_00000634;Classification=LTR/Copia;Sequence_ontology=SO:0000657;ltr_identity=1.0000;Method=structural;motif=TACA;tsd=AATTA	270
Evolinc_SR_gID_006131	Chr12	Copia_LTR_retrotransposon	6626127	6632189	+	ID=LTRRT_932;Parent=repeat_region_932;Name=TE_00000634;Classification=LTR/Copia;Sequence_ontology=SO:0002264;ltr_identity=1.0000;Method=structural;motif=TACA;tsd=AATTA	270
Evolinc_SR_gID_006132	Chr12	repeat_region	6626122	6632194	+	ID=repeat_region_932;Name=TE_00000634;Classification=LTR/Copia;Sequence_ontology=SO:0000657;ltr_identity=1.0000;Method=structural;motif=TACA;tsd=AATTA	205
Evolinc_SR_gID_006132	Chr12	Copia_LTR_retrotransposon	6626127	6632189	+	ID=LTRRT_932;Parent=repeat_region_932;Name=TE_00000634;Classification=LTR/Copia;Sequence_ontology=SO:0002264;ltr_identity=1.0000;Method=structural;motif=TACA;tsd=AATTA	205
Evolinc_SR_gID_006144	Chr12	helitron	6946192	6955193	+	ID=TE_struc_2508;Name=TE_00000710;Classification=DNA/Helitron;Sequence_ontology=SO:0000544;Identity=NA;Method=structural	332
Evolinc_LR_gID_000599	Chr12	helitron	7221770	7233601	-	ID=TE_struc_2511;Name=TE_00000330;Classification=DNA/Helitron;Sequence_ontology=SO:0000544;Identity=NA;Method=structural	266
Evolinc_SR_gID_006166	Chr12	helitron	7602951	7616680	+	ID=TE_struc_2514;Name=TE_00000331;Classification=DNA/Helitron;Sequence_ontology=SO:0000544;Identity=NA;Method=structural	299
Evolinc_SR_gID_006172	Chr12	helitron	7848719	7863833	-	ID=TE_struc_2516;Name=TE_00000963;Classification=DNA/Helitron;Sequence_ontology=SO:0000544;Identity=NA;Method=structural	264
Evolinc_SR_gID_005402	Chr12	helitron	10523208	10534933	-	ID=TE_struc_2529;Name=TE_00000710;Classification=DNA/Helitron;Sequence_ontology=SO:0000544;Identity=NA;Method=structural	410
Evolinc_SR_gID_006246	Chr12	PIF_Harbinger_TIR_transposon	10667711	10671691	.	ID=TE_struc_2686;Name=Chr12:10667711..10671691;Classification=DNA/DTH;Sequence_ontology=SO:0002284;Identity=0.9;Method=structural;TSD=TTA_TTA_100.0;TIR=GGTCTGTAAT_ATTACAGCCC	812
Evolinc_SR_gID_005409	Chr12	PIF_Harbinger_TIR_transposon	10667711	10671691	.	ID=TE_struc_2686;Name=Chr12:10667711..10671691;Classification=DNA/DTH;Sequence_ontology=SO:0002284;Identity=0.9;Method=structural;TSD=TTA_TTA_100.0;TIR=GGTCTGTAAT_ATTACAGCCC	234
Evolinc_LR_gID_000605	Chr12	PIF_Harbinger_TIR_transposon	10667711	10671691	.	ID=TE_struc_2686;Name=Chr12:10667711..10671691;Classification=DNA/DTH;Sequence_ontology=SO:0002284;Identity=0.9;Method=structural;TSD=TTA_TTA_100.0;TIR=GGTCTGTAAT_ATTACAGCCC	469
Evolinc_SR_gID_005412	Chr12	repeat_region	10787032	10789876	-	ID=repeat_region_947;Name=TE_00001770;Classification=LTR/Copia;Sequence_ontology=SO:0000657;ltr_identity=0.9732;Method=structural;motif=TACA;tsd=TCTTC	592
Evolinc_SR_gID_005412	Chr12	Copia_LTR_retrotransposon	10787037	10789871	-	ID=LTRRT_947;Parent=repeat_region_947;Name=TE_00001770;Classification=LTR/Copia;Sequence_ontology=SO:0002264;ltr_identity=0.9732;Method=structural;motif=TACA;tsd=TCTTC	592
Evolinc_SR_gID_005413	Chr12	repeat_region	10787032	10789876	-	ID=repeat_region_947;Name=TE_00001770;Classification=LTR/Copia;Sequence_ontology=SO:0000657;ltr_identity=0.9732;Method=structural;motif=TACA;tsd=TCTTC	574
Evolinc_SR_gID_005413	Chr12	Copia_LTR_retrotransposon	10787037	10789871	-	ID=LTRRT_947;Parent=repeat_region_947;Name=TE_00001770;Classification=LTR/Copia;Sequence_ontology=SO:0002264;ltr_identity=0.9732;Method=structural;motif=TACA;tsd=TCTTC	574
Evolinc_SR_gID_005414	Chr12	repeat_region	10787032	10789876	-	ID=repeat_region_947;Name=TE_00001770;Classification=LTR/Copia;Sequence_ontology=SO:0000657;ltr_identity=0.9732;Method=structural;motif=TACA;tsd=TCTTC	237
Evolinc_SR_gID_005414	Chr12	Copia_LTR_retrotransposon	10787037	10789871	-	ID=LTRRT_947;Parent=repeat_region_947;Name=TE_00001770;Classification=LTR/Copia;Sequence_ontology=SO:0002264;ltr_identity=0.9732;Method=structural;motif=TACA;tsd=TCTTC	237
Evolinc_SR_gID_005415	Chr12	repeat_region	10787032	10789876	-	ID=repeat_region_947;Name=TE_00001770;Classification=LTR/Copia;Sequence_ontology=SO:0000657;ltr_identity=0.9732;Method=structural;motif=TACA;tsd=TCTTC	408
Evolinc_SR_gID_005415	Chr12	Copia_LTR_retrotransposon	10787037	10789871	-	ID=LTRRT_947;Parent=repeat_region_947;Name=TE_00001770;Classification=LTR/Copia;Sequence_ontology=SO:0002264;ltr_identity=0.9732;Method=structural;motif=TACA;tsd=TCTTC	408
Evolinc_SR_gID_006266	Chr12	helitron	11333418	11343257	-	ID=TE_struc_2531;Name=TE_00000710;Classification=DNA/Helitron;Sequence_ontology=SO:0000544;Identity=NA;Method=structural	661
Evolinc_SR_gID_005447	Chr12	helitron	12302100	12321595	+	ID=TE_struc_2534;Name=TE_00000340;Classification=DNA/Helitron;Sequence_ontology=SO:0000544;Identity=NA;Method=structural	685
Evolinc_SR_gID_006292	Chr12	helitron	12302100	12321595	+	ID=TE_struc_2534;Name=TE_00000340;Classification=DNA/Helitron;Sequence_ontology=SO:0000544;Identity=NA;Method=structural	301
Evolinc_SR_gID_005456	Chr12	helitron	12792198	12811572	+	ID=TE_struc_2536;Name=TE_00002049;Classification=DNA/Helitron;Sequence_ontology=SO:0000544;Identity=NA;Method=structural	740
Evolinc_SR_gID_005460	Chr12	helitron	13019565	13023341	-	ID=TE_struc_2537;Name=TE_00000504;Classification=DNA/Helitron;Sequence_ontology=SO:0000544;Identity=NA;Method=structural	876
Evolinc_SR_gID_006311	Chr12	helitron	13157179	13174160	-	ID=TE_struc_2538;Name=TE_00001777;Classification=DNA/Helitron;Sequence_ontology=SO:0000544;Identity=NA;Method=structural	248
Evolinc_SR_gID_006316	Chr12	helitron	13404641	13409280	-	ID=TE_struc_2539;Name=TE_00002972;Classification=DNA/Helitron;Sequence_ontology=SO:0000544;Identity=NA;Method=structural	264
Evolinc_SR_gID_006320	Chr12	repeat_region	13567479	13574001	+	ID=repeat_region_955;Name=TE_00003173;Classification=LTR/Gypsy;Sequence_ontology=SO:0000657;ltr_identity=0.9658;Method=structural;motif=TGTA;tsd=CAATT	301
Evolinc_SR_gID_006320	Chr12	Gypsy_LTR_retrotransposon	13567484	13573996	+	ID=LTRRT_955;Parent=repeat_region_955;Name=TE_00003173;Classification=LTR/Gypsy;Sequence_ontology=SO:0002265;ltr_identity=0.9658;Method=structural;motif=TGTA;tsd=CAATT	301
Evolinc_SR_gID_005468	Chr12	repeat_region	13567479	13574001	+	ID=repeat_region_955;Name=TE_00003173;Classification=LTR/Gypsy;Sequence_ontology=SO:0000657;ltr_identity=0.9658;Method=structural;motif=TGTA;tsd=CAATT	581
Evolinc_SR_gID_005468	Chr12	Gypsy_LTR_retrotransposon	13567484	13573996	+	ID=LTRRT_955;Parent=repeat_region_955;Name=TE_00003173;Classification=LTR/Gypsy;Sequence_ontology=SO:0002265;ltr_identity=0.9658;Method=structural;motif=TGTA;tsd=CAATT	581
Evolinc_SR_gID_005469	Chr12	repeat_region	13567479	13574001	+	ID=repeat_region_955;Name=TE_00003173;Classification=LTR/Gypsy;Sequence_ontology=SO:0000657;ltr_identity=0.9658;Method=structural;motif=TGTA;tsd=CAATT	271
Evolinc_SR_gID_005469	Chr12	Gypsy_LTR_retrotransposon	13567484	13573996	+	ID=LTRRT_955;Parent=repeat_region_955;Name=TE_00003173;Classification=LTR/Gypsy;Sequence_ontology=SO:0002265;ltr_identity=0.9658;Method=structural;motif=TGTA;tsd=CAATT	271
Evolinc_SR_gID_006322	Chr12	repeat_region	13567479	13574001	+	ID=repeat_region_955;Name=TE_00003173;Classification=LTR/Gypsy;Sequence_ontology=SO:0000657;ltr_identity=0.9658;Method=structural;motif=TGTA;tsd=CAATT	326
Evolinc_SR_gID_006322	Chr12	Gypsy_LTR_retrotransposon	13567484	13573996	+	ID=LTRRT_955;Parent=repeat_region_955;Name=TE_00003173;Classification=LTR/Gypsy;Sequence_ontology=SO:0002265;ltr_identity=0.9658;Method=structural;motif=TGTA;tsd=CAATT	326
Evolinc_SR_gID_006323	Chr12	repeat_region	13567479	13574001	+	ID=repeat_region_955;Name=TE_00003173;Classification=LTR/Gypsy;Sequence_ontology=SO:0000657;ltr_identity=0.9658;Method=structural;motif=TGTA;tsd=CAATT	290
Evolinc_SR_gID_006323	Chr12	Gypsy_LTR_retrotransposon	13567484	13573996	+	ID=LTRRT_955;Parent=repeat_region_955;Name=TE_00003173;Classification=LTR/Gypsy;Sequence_ontology=SO:0002265;ltr_identity=0.9658;Method=structural;motif=TGTA;tsd=CAATT	290
Evolinc_SR_gID_006324	Chr12	repeat_region	13567479	13574001	+	ID=repeat_region_955;Name=TE_00003173;Classification=LTR/Gypsy;Sequence_ontology=SO:0000657;ltr_identity=0.9658;Method=structural;motif=TGTA;tsd=CAATT	274
Evolinc_SR_gID_006324	Chr12	Gypsy_LTR_retrotransposon	13567484	13573996	+	ID=LTRRT_955;Parent=repeat_region_955;Name=TE_00003173;Classification=LTR/Gypsy;Sequence_ontology=SO:0002265;ltr_identity=0.9658;Method=structural;motif=TGTA;tsd=CAATT	274
Evolinc_SR_gID_006324	Chr12	long_terminal_repeat	13573206	13573996	+	ID=rLTR_955;Parent=repeat_region_955;Name=TE_00003173;Classification=LTR/Gypsy;Sequence_ontology=SO:0000286;ltr_identity=0.9658;Method=structural;motif=TGTA;tsd=CAATT	274
Evolinc_SR_gID_006363	Chr12	CACTA_TIR_transposon	14925318	14929342	.	ID=TE_struc_2709;Name=TE_00000621;Classification=DNA/DTC;Sequence_ontology=SO:0002285;Identity=1;Method=structural;TSD=ACT_ACT_100.0;TIR=CACTACAAGA_TCTTGTAGTG	688
Evolinc_SR_gID_005517	Chr12	helitron	15025645	15043020	+	ID=TE_struc_2547;Name=TE_00000672;Classification=DNA/Helitron;Sequence_ontology=SO:0000544;Identity=NA;Method=structural	893
Evolinc_SR_gID_006391	Chr12	PIF_Harbinger_TIR_transposon	15779011	15783755	.	ID=TE_struc_2715;Name=Chr12:15779011..15783755;Classification=DNA/DTH;Sequence_ontology=SO:0002284;Identity=1;Method=structural;TSD=TTA_TTA_100.0;TIR=GCTCTTTGAT_ATCAAAGAGC	301
Evolinc_SR_gID_005529	Chr12	repeat_region	15874437	15876595	-	ID=repeat_region_963;Name=TE_00001171;Classification=LTR/Gypsy;Sequence_ontology=SO:0000657;ltr_identity=0.9961;Method=structural;motif=TGCA;tsd=ACAAC	324
Evolinc_SR_gID_005529	Chr12	Gypsy_LTR_retrotransposon	15874442	15876590	-	ID=LTRRT_963;Parent=repeat_region_963;Name=TE_00001171;Classification=LTR/Gypsy;Sequence_ontology=SO:0002265;ltr_identity=0.9961;Method=structural;motif=TGCA;tsd=ACAAC	319
Evolinc_SR_gID_006400	Chr12	helitron	16229167	16234552	-	ID=TE_struc_2549;Name=TE_00001467;Classification=DNA/Helitron;Sequence_ontology=SO:0000544;Identity=NA;Method=structural	1735
Evolinc_LR_gID_005043	Chr12	CACTA_TIR_transposon	16270559	16272682	.	ID=TE_struc_2719;Name=Chr12:16270559..16272682;Classification=DNA/DTC;Sequence_ontology=SO:0002285;Identity=1;Method=structural;TSD=AAA_AAA_100.0;TIR=CACTACAAGA_TCTTGTAGTG	360
Evolinc_SR_gID_005565	Chr12	CACTA_TIR_transposon	18217984	18220387	.	ID=TE_struc_2730;Name=TE_00001618;Classification=DNA/DTC;Sequence_ontology=SO:0002285;Identity=0.9;Method=structural;TSD=TAC_TAC_100.0;TIR=CACTACAAAA_TCTTGTAGTG	749
Evolinc_SR_gID_006437	Chr12	helitron	18378487	18397712	+	ID=TE_struc_2564;Name=TE_00000069;Classification=DNA/Helitron;Sequence_ontology=SO:0000544;Identity=NA;Method=structural	659
Evolinc_SR_gID_006448	Chr12	helitron	18785695	18802675	+	ID=TE_struc_2568;Name=TE_00000069;Classification=DNA/Helitron;Sequence_ontology=SO:0000544;Identity=NA;Method=structural	1583
Evolinc_SR_gID_005604	Chr12	repeat_region	19575955	19578706	+	ID=repeat_region_982;Name=TE_00002187;Classification=LTR/Gypsy;Sequence_ontology=SO:0000657;ltr_identity=0.9856;Method=structural;motif=TGCA;tsd=CTTTA	307
Evolinc_SR_gID_005604	Chr12	Gypsy_LTR_retrotransposon	19575960	19578701	+	ID=LTRRT_982;Parent=repeat_region_982;Name=TE_00002187;Classification=LTR/Gypsy;Sequence_ontology=SO:0002265;ltr_identity=0.9856;Method=structural;motif=TGCA;tsd=CTTTA	307
Evolinc_SR_gID_006465	Chr12	repeat_region	19575955	19578706	+	ID=repeat_region_982;Name=TE_00002187;Classification=LTR/Gypsy;Sequence_ontology=SO:0000657;ltr_identity=0.9856;Method=structural;motif=TGCA;tsd=CTTTA	406
Evolinc_SR_gID_006465	Chr12	Gypsy_LTR_retrotransposon	19575960	19578701	+	ID=LTRRT_982;Parent=repeat_region_982;Name=TE_00002187;Classification=LTR/Gypsy;Sequence_ontology=SO:0002265;ltr_identity=0.9856;Method=structural;motif=TGCA;tsd=CTTTA	401
Evolinc_SR_gID_006503	Chr12	helitron	21080974	21083448	-	ID=TE_struc_2578;Name=TE_00000732;Classification=DNA/Helitron;Sequence_ontology=SO:0000544;Identity=NA;Method=structural	666
Evolinc_SR_gID_005690	Chr12	repeat_region	22727452	22734322	-	ID=repeat_region_995;Name=TE_00001302;Classification=LTR/Gypsy;Sequence_ontology=SO:0000657;ltr_identity=0.9717;Method=structural;motif=TGCA;tsd=CCTTT	282
Evolinc_SR_gID_005690	Chr12	Gypsy_LTR_retrotransposon	22727457	22734317	-	ID=LTRRT_995;Parent=repeat_region_995;Name=TE_00001302;Classification=LTR/Gypsy;Sequence_ontology=SO:0002265;ltr_identity=0.9717;Method=structural;motif=TGCA;tsd=CCTTT	282
Evolinc_SR_gID_005700	Chr12	repeat_region	23424130	23434621	+	ID=repeat_region_996;Name=Chr12:23424135..23434616;Classification=LTR/Copia;Sequence_ontology=SO:0000657;ltr_identity=0.9679;Method=structural;motif=TGCA;tsd=GGGTT	1431
Evolinc_SR_gID_005700	Chr12	Copia_LTR_retrotransposon	23424135	23434616	+	ID=LTRRT_996;Parent=repeat_region_996;Name=Chr12:23424135..23434616;Classification=LTR/Copia;Sequence_ontology=SO:0002264;ltr_identity=0.9679;Method=structural;motif=TGCA;tsd=GGGTT	1431
Evolinc_SR_gID_005701	Chr12	repeat_region	23424130	23434621	+	ID=repeat_region_996;Name=Chr12:23424135..23434616;Classification=LTR/Copia;Sequence_ontology=SO:0000657;ltr_identity=0.9679;Method=structural;motif=TGCA;tsd=GGGTT	440
Evolinc_SR_gID_005701	Chr12	Copia_LTR_retrotransposon	23424135	23434616	+	ID=LTRRT_996;Parent=repeat_region_996;Name=Chr12:23424135..23434616;Classification=LTR/Copia;Sequence_ontology=SO:0002264;ltr_identity=0.9679;Method=structural;motif=TGCA;tsd=GGGTT	440
Evolinc_SR_gID_006622	Chr12	long_terminal_repeat	25475504	25475856	-	ID=lLTR_1005;Parent=repeat_region_1005;Name=TE_00000648;Classification=LTR/Gypsy;Sequence_ontology=SO:0000286;ltr_identity=0.9915;Method=structural;motif=TGCA;tsd=CTTAC	317
Evolinc_SR_gID_006622	Chr12	repeat_region	25475499	25480702	-	ID=repeat_region_1005;Name=TE_00000648;Classification=LTR/Gypsy;Sequence_ontology=SO:0000657;ltr_identity=0.9915;Method=structural;motif=TGCA;tsd=CTTAC	556
Evolinc_SR_gID_006622	Chr12	Gypsy_LTR_retrotransposon	25475504	25480697	-	ID=LTRRT_1005;Parent=repeat_region_1005;Name=TE_00000648;Classification=LTR/Gypsy;Sequence_ontology=SO:0002265;ltr_identity=0.9915;Method=structural;motif=TGCA;tsd=CTTAC	556
Evolinc_SR_gID_006623	Chr12	repeat_region	25475499	25480702	-	ID=repeat_region_1005;Name=TE_00000648;Classification=LTR/Gypsy;Sequence_ontology=SO:0000657;ltr_identity=0.9915;Method=structural;motif=TGCA;tsd=CTTAC	237
Evolinc_SR_gID_006623	Chr12	Gypsy_LTR_retrotransposon	25475504	25480697	-	ID=LTRRT_1005;Parent=repeat_region_1005;Name=TE_00000648;Classification=LTR/Gypsy;Sequence_ontology=SO:0002265;ltr_identity=0.9915;Method=structural;motif=TGCA;tsd=CTTAC	237
Evolinc_SR_gID_006624	Chr12	repeat_region	25475499	25480702	-	ID=repeat_region_1005;Name=TE_00000648;Classification=LTR/Gypsy;Sequence_ontology=SO:0000657;ltr_identity=0.9915;Method=structural;motif=TGCA;tsd=CTTAC	242
Evolinc_SR_gID_006624	Chr12	Gypsy_LTR_retrotransposon	25475504	25480697	-	ID=LTRRT_1005;Parent=repeat_region_1005;Name=TE_00000648;Classification=LTR/Gypsy;Sequence_ontology=SO:0002265;ltr_identity=0.9915;Method=structural;motif=TGCA;tsd=CTTAC	242
Evolinc_SR_gID_006625	Chr12	repeat_region	25475499	25480702	-	ID=repeat_region_1005;Name=TE_00000648;Classification=LTR/Gypsy;Sequence_ontology=SO:0000657;ltr_identity=0.9915;Method=structural;motif=TGCA;tsd=CTTAC	613
Evolinc_SR_gID_006625	Chr12	Gypsy_LTR_retrotransposon	25475504	25480697	-	ID=LTRRT_1005;Parent=repeat_region_1005;Name=TE_00000648;Classification=LTR/Gypsy;Sequence_ontology=SO:0002265;ltr_identity=0.9915;Method=structural;motif=TGCA;tsd=CTTAC	608
Evolinc_SR_gID_006627	Chr12	CACTA_TIR_transposon	25624234	25628739	.	ID=TE_struc_2769;Name=Chr12:25624234..25628739;Classification=DNA/DTC;Sequence_ontology=SO:0002285;Identity=1;Method=structural;TSD=TAT_TAT_100.0;TIR=CACTACAAGA_TCTTGTAGTG	235
Evolinc_SR_gID_006628	Chr12	Mutator_TIR_transposon	25651199	25655515	.	ID=TE_struc_2770;Name=Chr12:25651199..25655515;Classification=DNA/DTM;Sequence_ontology=SO:0002280;Identity=0.9;Method=structural;TSD=ATAACAA_ATAACAA_100.0;TIR=GGGGAAAAAA_TTTTTCCCCC	240
Evolinc_SR_gID_006628	Chr12	Mutator_TIR_transposon	25651281	25655432	.	ID=TE_struc_2771;Name=Chr12:25651281..25655432;Classification=DNA/DTM;Sequence_ontology=SO:0002280;Identity=0.9;Method=structural;TSD=AATATATATT_AATATATATT_100.0;TIR=GAACTCTCCG_TGGAGAGTTC	240
Evolinc_SR_gID_005769	Chr12	repeat_region	25905061	25911715	-	ID=repeat_region_1006;Name=Chr12:25905066..25911710;Classification=LTR/Gypsy;Sequence_ontology=SO:0000657;ltr_identity=0.9854;Method=structural;motif=TGCA;tsd=ACATA	271
Evolinc_SR_gID_005769	Chr12	Gypsy_LTR_retrotransposon	25905066	25911710	-	ID=LTRRT_1006;Parent=repeat_region_1006;Name=Chr12:25905066..25911710;Classification=LTR/Gypsy;Sequence_ontology=SO:0002265;ltr_identity=0.9854;Method=structural;motif=TGCA;tsd=ACATA	271
Evolinc_SR_gID_005771	Chr12	helitron	26143648	26160267	-	ID=TE_struc_2591;Name=TE_00000241;Classification=DNA/Helitron;Sequence_ontology=SO:0000544;Identity=NA;Method=structural	220
Evolinc_SR_gID_005772	Chr12	CACTA_TIR_transposon	26217861	26220901	.	ID=TE_struc_2773;Name=Chr12:26217861..26220901;Classification=DNA/DTC;Sequence_ontology=SO:0002285;Identity=0.9;Method=structural;TSD=CAT_CAT_100.0;TIR=CACTAGAAGA_TCTTCTACTG	271
Evolinc_SR_gID_006643	Chr12	repeat_region	26458950	26463817	+	ID=repeat_region_1009;Name=TE_00002804;Classification=LTR/Gypsy;Sequence_ontology=SO:0000657;ltr_identity=0.9886;Method=structural;motif=TGCA;tsd=TTTTC	435
Evolinc_SR_gID_006643	Chr12	Gypsy_LTR_retrotransposon	26458955	26463812	+	ID=LTRRT_1009;Parent=repeat_region_1009;Name=TE_00002804;Classification=LTR/Gypsy;Sequence_ontology=SO:0002265;ltr_identity=0.9886;Method=structural;motif=TGCA;tsd=TTTTC	435
Evolinc_SR_gID_005781	Chr12	helitron	26604110	26608019	+	ID=TE_struc_2593;Name=TE_00001516;Classification=DNA/Helitron;Sequence_ontology=SO:0000544;Identity=NA;Method=structural	329
Evolinc_SR_gID_006682	Chr12	helitron	27855791	27857160	+	ID=TE_struc_2597;Name=TE_00003170;Classification=DNA/Helitron;Sequence_ontology=SO:0000544;Identity=NA;Method=structural	373
Evolinc_SR_gID_006693	Chr12	repeat_region	28246350	28248858	?	ID=repeat_region_1016;Name=TE_00001915;Classification=LTR/unknown;Sequence_ontology=SO:0000657;ltr_identity=1.0000;Method=structural;motif=TGCA;tsd=GAAGC	220
Evolinc_SR_gID_006693	Chr12	LTR_retrotransposon	28246355	28248853	?	ID=LTRRT_1016;Parent=repeat_region_1016;Name=TE_00001915;Classification=LTR/unknown;Sequence_ontology=SO:0000186;ltr_identity=1.0000;Method=structural;motif=TGCA;tsd=GAAGC	220
Evolinc_SR_gID_006694	Chr12	repeat_region	28246350	28248858	?	ID=repeat_region_1016;Name=TE_00001915;Classification=LTR/unknown;Sequence_ontology=SO:0000657;ltr_identity=1.0000;Method=structural;motif=TGCA;tsd=GAAGC	209
Evolinc_SR_gID_006694	Chr12	LTR_retrotransposon	28246355	28248853	?	ID=LTRRT_1016;Parent=repeat_region_1016;Name=TE_00001915;Classification=LTR/unknown;Sequence_ontology=SO:0000186;ltr_identity=1.0000;Method=structural;motif=TGCA;tsd=GAAGC	209
Evolinc_SR_gID_006695	Chr12	repeat_region	28246350	28248858	?	ID=repeat_region_1016;Name=TE_00001915;Classification=LTR/unknown;Sequence_ontology=SO:0000657;ltr_identity=1.0000;Method=structural;motif=TGCA;tsd=GAAGC	150
Evolinc_SR_gID_006695	Chr12	LTR_retrotransposon	28246355	28248853	?	ID=LTRRT_1016;Parent=repeat_region_1016;Name=TE_00001915;Classification=LTR/unknown;Sequence_ontology=SO:0000186;ltr_identity=1.0000;Method=structural;motif=TGCA;tsd=GAAGC	145
Evolinc_SR_gID_006695	Chr12	long_terminal_repeat	28248642	28248853	?	ID=rLTR_1016;Parent=repeat_region_1016;Name=TE_00001915;Classification=LTR/unknown;Sequence_ontology=SO:0000286;ltr_identity=1.0000;Method=structural;motif=TGCA;tsd=GAAGC	145
Evolinc_SR_gID_006719	Chr12	repeat_region	29124436	29131396	+	ID=repeat_region_1019;Name=TE_00001057;Classification=LTR/Copia;Sequence_ontology=SO:0000657;ltr_identity=0.9682;Method=structural;motif=TGCA;tsd=GCCAC	225
Evolinc_SR_gID_006719	Chr12	Copia_LTR_retrotransposon	29124441	29131391	+	ID=LTRRT_1019;Parent=repeat_region_1019;Name=TE_00001057;Classification=LTR/Copia;Sequence_ontology=SO:0002264;ltr_identity=0.9682;Method=structural;motif=TGCA;tsd=GCCAC	225
Evolinc_SR_gID_005891	Chr12	repeat_region	30545045	30549497	+	ID=repeat_region_1028;Name=TE_00001050;Classification=LTR/Copia;Sequence_ontology=SO:0000657;ltr_identity=1.0000;Method=structural;motif=TGCA;tsd=AAGGT	284
Evolinc_SR_gID_005891	Chr12	Copia_LTR_retrotransposon	30545050	30549492	+	ID=LTRRT_1028;Parent=repeat_region_1028;Name=TE_00001050;Classification=LTR/Copia;Sequence_ontology=SO:0002264;ltr_identity=1.0000;Method=structural;motif=TGCA;tsd=AAGGT	284
Evolinc_SR_gID_006739	Chr12	long_terminal_repeat	30571946	30572293	?	ID=lLTR_1029;Parent=repeat_region_1029;Name=TE_00002637;Classification=LTR/unknown;Sequence_ontology=SO:0000286;ltr_identity=1.0000;Method=structural;motif=TGCA;tsd=CATAG	347
Evolinc_SR_gID_006739	Chr12	repeat_region	30571941	30575695	?	ID=repeat_region_1029;Name=TE_00002637;Classification=LTR/unknown;Sequence_ontology=SO:0000657;ltr_identity=1.0000;Method=structural;motif=TGCA;tsd=CATAG	667
Evolinc_SR_gID_006739	Chr12	LTR_retrotransposon	30571946	30575690	?	ID=LTRRT_1029;Parent=repeat_region_1029;Name=TE_00002637;Classification=LTR/unknown;Sequence_ontology=SO:0000186;ltr_identity=1.0000;Method=structural;motif=TGCA;tsd=CATAG	666
Evolinc_SR_gID_006739	Chr12	repeat_region	30571941	30575695	?	ID=repeat_region_1029;Name=TE_00002637;Classification=LTR/unknown;Sequence_ontology=SO:0000657;ltr_identity=1.0000;Method=structural;motif=TGCA;tsd=CATAG	1887
Evolinc_SR_gID_006739	Chr12	LTR_retrotransposon	30571946	30575690	?	ID=LTRRT_1029;Parent=repeat_region_1029;Name=TE_00002637;Classification=LTR/unknown;Sequence_ontology=SO:0000186;ltr_identity=1.0000;Method=structural;motif=TGCA;tsd=CATAG	1886
Evolinc_SR_gID_005892	Chr12	repeat_region	30571941	30575695	?	ID=repeat_region_1029;Name=TE_00002637;Classification=LTR/unknown;Sequence_ontology=SO:0000657;ltr_identity=1.0000;Method=structural;motif=TGCA;tsd=CATAG	1986
Evolinc_SR_gID_005892	Chr12	LTR_retrotransposon	30571946	30575690	?	ID=LTRRT_1029;Parent=repeat_region_1029;Name=TE_00002637;Classification=LTR/unknown;Sequence_ontology=SO:0000186;ltr_identity=1.0000;Method=structural;motif=TGCA;tsd=CATAG	1986
Evolinc_SR_gID_005892	Chr12	repeat_region	30571941	30575695	?	ID=repeat_region_1029;Name=TE_00002637;Classification=LTR/unknown;Sequence_ontology=SO:0000657;ltr_identity=1.0000;Method=structural;motif=TGCA;tsd=CATAG	3338
Evolinc_SR_gID_005892	Chr12	LTR_retrotransposon	30571946	30575690	?	ID=LTRRT_1029;Parent=repeat_region_1029;Name=TE_00002637;Classification=LTR/unknown;Sequence_ontology=SO:0000186;ltr_identity=1.0000;Method=structural;motif=TGCA;tsd=CATAG	3338
Evolinc_SR_gID_005892	Chr12	repeat_region	30571941	30575695	?	ID=repeat_region_1029;Name=TE_00002637;Classification=LTR/unknown;Sequence_ontology=SO:0000657;ltr_identity=1.0000;Method=structural;motif=TGCA;tsd=CATAG	1198
Evolinc_SR_gID_005892	Chr12	LTR_retrotransposon	30571946	30575690	?	ID=LTRRT_1029;Parent=repeat_region_1029;Name=TE_00002637;Classification=LTR/unknown;Sequence_ontology=SO:0000186;ltr_identity=1.0000;Method=structural;motif=TGCA;tsd=CATAG	1198
Evolinc_SR_gID_005894	Chr12	repeat_region	30719641	30727191	-	ID=repeat_region_1030;Name=TE_00002505;Classification=LTR/Copia;Sequence_ontology=SO:0000657;ltr_identity=0.9432;Method=structural;motif=TGTA;tsd=GAAAC	889
Evolinc_SR_gID_005894	Chr12	Copia_LTR_retrotransposon	30719646	30727186	-	ID=LTRRT_1030;Parent=repeat_region_1030;Name=TE_00002505;Classification=LTR/Copia;Sequence_ontology=SO:0002264;ltr_identity=0.9432;Method=structural;motif=TGTA;tsd=GAAAC	889
Evolinc_SR_gID_005895	Chr12	repeat_region	30719641	30727191	-	ID=repeat_region_1030;Name=TE_00002505;Classification=LTR/Copia;Sequence_ontology=SO:0000657;ltr_identity=0.9432;Method=structural;motif=TGTA;tsd=GAAAC	400
Evolinc_SR_gID_005896	Chr12	helitron	30734128	30740734	-	ID=TE_struc_2611;Name=TE_00000229;Classification=DNA/Helitron;Sequence_ontology=SO:0000544;Identity=NA;Method=structural	281
Evolinc_SR_gID_005897	Chr12	helitron	30734128	30740734	-	ID=TE_struc_2611;Name=TE_00000229;Classification=DNA/Helitron;Sequence_ontology=SO:0000544;Identity=NA;Method=structural	2655
Evolinc_SR_gID_006753	Chr12	repeat_region	31051674	31056469	-	ID=repeat_region_1031;Name=TE_00001975;Classification=LTR/Copia;Sequence_ontology=SO:0000657;ltr_identity=0.9826;Method=structural;motif=TGTA;tsd=CTTGA	232
Evolinc_SR_gID_006753	Chr12	Copia_LTR_retrotransposon	31051679	31056464	-	ID=LTRRT_1031;Parent=repeat_region_1031;Name=TE_00001975;Classification=LTR/Copia;Sequence_ontology=SO:0002264;ltr_identity=0.9826;Method=structural;motif=TGTA;tsd=CTTGA	232
Evolinc_SR_gID_005917	Chr12	repeat_region	31595915	31604344	?	ID=repeat_region_1037;Name=TE_00002707;Classification=LTR/unknown;Sequence_ontology=SO:0000657;ltr_identity=0.9709;Method=structural;motif=TGTA;tsd=ATGCT	241
Evolinc_SR_gID_005917	Chr12	LTR_retrotransposon	31595920	31604339	?	ID=LTRRT_1037;Parent=repeat_region_1037;Name=TE_00002707;Classification=LTR/unknown;Sequence_ontology=SO:0000186;ltr_identity=0.9709;Method=structural;motif=TGTA;tsd=ATGCT	241
Evolinc_SR_gID_005918	Chr12	repeat_region	31595915	31604344	?	ID=repeat_region_1037;Name=TE_00002707;Classification=LTR/unknown;Sequence_ontology=SO:0000657;ltr_identity=0.9709;Method=structural;motif=TGTA;tsd=ATGCT	327
Evolinc_SR_gID_005918	Chr12	LTR_retrotransposon	31595920	31604339	?	ID=LTRRT_1037;Parent=repeat_region_1037;Name=TE_00002707;Classification=LTR/unknown;Sequence_ontology=SO:0000186;ltr_identity=0.9709;Method=structural;motif=TGTA;tsd=ATGCT	327
Evolinc_SR_gID_005931	Chr12	repeat_region	32034012	32037251	?	ID=repeat_region_1039;Name=TE_00003279;Classification=LTR/unknown;Sequence_ontology=SO:0000657;ltr_identity=0.9844;Method=structural;motif=TGCA;tsd=AACCT	224
Evolinc_SR_gID_005931	Chr12	LTR_retrotransposon	32034017	32037246	?	ID=LTRRT_1039;Parent=repeat_region_1039;Name=TE_00003279;Classification=LTR/unknown;Sequence_ontology=SO:0000186;ltr_identity=0.9844;Method=structural;motif=TGCA;tsd=AACCT	224
Evolinc_SR_gID_005932	Chr12	repeat_region	32034012	32037251	?	ID=repeat_region_1039;Name=TE_00003279;Classification=LTR/unknown;Sequence_ontology=SO:0000657;ltr_identity=0.9844;Method=structural;motif=TGCA;tsd=AACCT	216
Evolinc_SR_gID_005932	Chr12	LTR_retrotransposon	32034017	32037246	?	ID=LTRRT_1039;Parent=repeat_region_1039;Name=TE_00003279;Classification=LTR/unknown;Sequence_ontology=SO:0000186;ltr_identity=0.9844;Method=structural;motif=TGCA;tsd=AACCT	216
Evolinc_SR_gID_005947	Chr12	Mutator_TIR_transposon	32355491	32360488	.	ID=TE_struc_2804;Name=Chr12:32355491..32360488;Classification=DNA/DTM;Sequence_ontology=SO:0002280;Identity=0.9;Method=structural;TSD=TAAACATGT_TAAACATGT_100.0;TIR=GGGAAATGAT_ATGATTTCCC	204
Evolinc_SR_gID_006782	Chr12	CACTA_TIR_transposon	32524019	32527862	.	ID=TE_struc_2806;Name=Chr12:32524019..32527862;Classification=DNA/DTC;Sequence_ontology=SO:0002285;Identity=1;Method=structural;TSD=TAA_TAA_100.0;TIR=CACTACAACA_TGTTGTAGTG	453
Evolinc_SR_gID_007092	Chr13	helitron	476645	495685	+	ID=TE_struc_2809;Name=TE_00000017;Classification=DNA/Helitron;Sequence_ontology=SO:0000544;Identity=NA;Method=structural	213
Evolinc_SR_gID_007683	Chr13	repeat_region	1835282	1839736	?	ID=repeat_region_1047;Name=Chr13:1835287..1839731;Classification=LTR/unknown;Sequence_ontology=SO:0000657;ltr_identity=0.9918;Method=structural;motif=TGCA;tsd=GACAT	407
Evolinc_SR_gID_007683	Chr13	long_terminal_repeat	1835287	1835774	?	ID=lLTR_1047;Parent=repeat_region_1047;Name=Chr13:1835287..1839731;Classification=LTR/unknown;Sequence_ontology=SO:0000286;ltr_identity=0.9918;Method=structural;motif=TGCA;tsd=GACAT	407
Evolinc_SR_gID_007683	Chr13	LTR_retrotransposon	1835287	1839731	?	ID=LTRRT_1047;Parent=repeat_region_1047;Name=Chr13:1835287..1839731;Classification=LTR/unknown;Sequence_ontology=SO:0000186;ltr_identity=0.9918;Method=structural;motif=TGCA;tsd=GACAT	407
Evolinc_SR_gID_007721	Chr13	Tc1_Mariner_TIR_transposon	3465803	3469378	.	ID=TE_struc_2861;Name=Chr13:3465803..3469378;Classification=DNA/DTT;Sequence_ontology=SO:0002278;Identity=0.9;Method=structural;TSD=TA_TA_100.0;TIR=ACGGAGATAG_CTATCTCCCT	229
Evolinc_SR_gID_007751	Chr13	Mutator_TIR_transposon	4750031	4754087	.	ID=TE_struc_2869;Name=Chr13:4750031..4754087;Classification=DNA/DTM;Sequence_ontology=SO:0002280;Identity=1;Method=structural;TSD=GAAAAGATA_GAAAAGATA_100.0;TIR=GGGAAAACGT_ACGTTTTCCC	682
Evolinc_SR_gID_007762	Chr13	repeat_region	5289654	5294513	+	ID=repeat_region_1049;Name=TE_00002044;Classification=LTR/unknown;Sequence_ontology=SO:0000657;ltr_identity=0.9864;Method=structural;motif=TACA;tsd=AACAC	387
Evolinc_SR_gID_007762	Chr13	LTR_retrotransposon	5289659	5294508	+	ID=LTRRT_1049;Parent=repeat_region_1049;Name=TE_00002044;Classification=LTR/unknown;Sequence_ontology=SO:0000186;ltr_identity=0.9864;Method=structural;motif=TACA;tsd=AACAC	387
Evolinc_SR_gID_007271	Chr13	helitron	7962199	7966640	-	ID=TE_struc_2818;Name=TE_00000375;Classification=DNA/Helitron;Sequence_ontology=SO:0000544;Identity=NA;Method=structural	387
Evolinc_SR_gID_007826	Chr13	Mutator_TIR_transposon	8361212	8364994	.	ID=TE_struc_2881;Name=Chr13:8361212..8364994;Classification=DNA/DTM;Sequence_ontology=SO:0002280;Identity=0.9;Method=structural;TSD=GAGAAAA_GAGAAAA_100.0;TIR=CAAAAAGACA_TGTGTTTTTG	249
Evolinc_SR_gID_007365	Chr13	repeat_region	12281476	12290043	+	ID=repeat_region_1061;Name=TE_00002746;Classification=LTR/unknown;Sequence_ontology=SO:0000657;ltr_identity=0.9466;Method=structural;motif=TGCA;tsd=GAAAT	212
Evolinc_SR_gID_007365	Chr13	LTR_retrotransposon	12281481	12290038	+	ID=LTRRT_1061;Parent=repeat_region_1061;Name=TE_00002746;Classification=LTR/unknown;Sequence_ontology=SO:0000186;ltr_identity=0.9466;Method=structural;motif=TGCA;tsd=GAAAT	212
Evolinc_SR_gID_007366	Chr13	repeat_region	12281476	12290043	+	ID=repeat_region_1061;Name=TE_00002746;Classification=LTR/unknown;Sequence_ontology=SO:0000657;ltr_identity=0.9466;Method=structural;motif=TGCA;tsd=GAAAT	541
Evolinc_SR_gID_007366	Chr13	LTR_retrotransposon	12281481	12290038	+	ID=LTRRT_1061;Parent=repeat_region_1061;Name=TE_00002746;Classification=LTR/unknown;Sequence_ontology=SO:0000186;ltr_identity=0.9466;Method=structural;motif=TGCA;tsd=GAAAT	541
Evolinc_SR_gID_007367	Chr13	repeat_region	12281476	12290043	+	ID=repeat_region_1061;Name=TE_00002746;Classification=LTR/unknown;Sequence_ontology=SO:0000657;ltr_identity=0.9466;Method=structural;motif=TGCA;tsd=GAAAT	260
Evolinc_SR_gID_007367	Chr13	LTR_retrotransposon	12281481	12290038	+	ID=LTRRT_1061;Parent=repeat_region_1061;Name=TE_00002746;Classification=LTR/unknown;Sequence_ontology=SO:0000186;ltr_identity=0.9466;Method=structural;motif=TGCA;tsd=GAAAT	260
Evolinc_SR_gID_007914	Chr13	repeat_region	12281476	12290043	+	ID=repeat_region_1061;Name=TE_00002746;Classification=LTR/unknown;Sequence_ontology=SO:0000657;ltr_identity=0.9466;Method=structural;motif=TGCA;tsd=GAAAT	762
Evolinc_SR_gID_007914	Chr13	LTR_retrotransposon	12281481	12290038	+	ID=LTRRT_1061;Parent=repeat_region_1061;Name=TE_00002746;Classification=LTR/unknown;Sequence_ontology=SO:0000186;ltr_identity=0.9466;Method=structural;motif=TGCA;tsd=GAAAT	762
Evolinc_SR_gID_007981	Chr13	long_terminal_repeat	14370802	14372343	+	ID=rLTR_1068;Parent=repeat_region_1068;Name=TE_00003040;Classification=LTR/Gypsy;Sequence_ontology=SO:0000286;ltr_identity=0.9773;Method=structural;motif=TGCA;tsd=AGGAC	252
Evolinc_SR_gID_007981	Chr13	repeat_region	14364036	14372348	+	ID=repeat_region_1068;Name=TE_00003040;Classification=LTR/Gypsy;Sequence_ontology=SO:0000657;ltr_identity=0.9773;Method=structural;motif=TGCA;tsd=AGGAC	252
Evolinc_SR_gID_007981	Chr13	Gypsy_LTR_retrotransposon	14364041	14372343	+	ID=LTRRT_1068;Parent=repeat_region_1068;Name=TE_00003040;Classification=LTR/Gypsy;Sequence_ontology=SO:0002265;ltr_identity=0.9773;Method=structural;motif=TGCA;tsd=AGGAC	252
Evolinc_SR_gID_007460	Chr13	Mutator_TIR_transposon	15665062	15666123	.	ID=TE_struc_2915;Name=Chr13:15665062..15666123;Classification=DNA/DTM;Sequence_ontology=SO:0002280;Identity=0.9;Method=structural;TSD=ATTAAAAT_ATTAAAAT_100.0;TIR=CACGAACTTT_AAAGTTGGTG	109
Evolinc_SR_gID_007468	Chr13	helitron	16067247	16077306	-	ID=TE_struc_2829;Name=TE_00000374;Classification=DNA/Helitron;Sequence_ontology=SO:0000544;Identity=NA;Method=structural	248
Evolinc_SR_gID_008019	Chr13	repeat_region	16661951	16665770	+	ID=repeat_region_1075;Name=TE_00001186;Classification=LTR/Copia;Sequence_ontology=SO:0000657;ltr_identity=0.9948;Method=structural;motif=TGCA;tsd=ACTTC	1891
Evolinc_SR_gID_008019	Chr13	Copia_LTR_retrotransposon	16661956	16665765	+	ID=LTRRT_1075;Parent=repeat_region_1075;Name=TE_00001186;Classification=LTR/Copia;Sequence_ontology=SO:0002264;ltr_identity=0.9948;Method=structural;motif=TGCA;tsd=ACTTC	1886
Evolinc_SR_gID_008019	Chr13	long_terminal_repeat	16665382	16665765	+	ID=rLTR_1075;Parent=repeat_region_1075;Name=TE_00001186;Classification=LTR/Copia;Sequence_ontology=SO:0000286;ltr_identity=0.9948;Method=structural;motif=TGCA;tsd=ACTTC	382
Evolinc_SR_gID_008019	Chr13	repeat_region	16661951	16665770	+	ID=repeat_region_1075;Name=TE_00001186;Classification=LTR/Copia;Sequence_ontology=SO:0000657;ltr_identity=0.9948;Method=structural;motif=TGCA;tsd=ACTTC	572
Evolinc_SR_gID_008019	Chr13	Copia_LTR_retrotransposon	16661956	16665765	+	ID=LTRRT_1075;Parent=repeat_region_1075;Name=TE_00001186;Classification=LTR/Copia;Sequence_ontology=SO:0002264;ltr_identity=0.9948;Method=structural;motif=TGCA;tsd=ACTTC	572
Evolinc_LR_gID_000708	Chr13	helitron	17851106	17870023	+	ID=TE_struc_2833;Name=TE_00000311;Classification=DNA/Helitron;Sequence_ontology=SO:0000544;Identity=NA;Method=structural	698
Evolinc_SR_gID_007504	Chr13	repeat_region	17947928	17954969	?	ID=repeat_region_1082;Name=Chr13:17947933..17954964;Classification=LTR/unknown;Sequence_ontology=SO:0000657;ltr_identity=0.9749;Method=structural;motif=TGCA;tsd=GATGC	248
Evolinc_SR_gID_007504	Chr13	long_terminal_repeat	17947933	17948743	?	ID=lLTR_1082;Parent=repeat_region_1082;Name=Chr13:17947933..17954964;Classification=LTR/unknown;Sequence_ontology=SO:0000286;ltr_identity=0.9749;Method=structural;motif=TGCA;tsd=GATGC	248
Evolinc_SR_gID_007504	Chr13	LTR_retrotransposon	17947933	17954964	?	ID=LTRRT_1082;Parent=repeat_region_1082;Name=Chr13:17947933..17954964;Classification=LTR/unknown;Sequence_ontology=SO:0000186;ltr_identity=0.9749;Method=structural;motif=TGCA;tsd=GATGC	248
Evolinc_SR_gID_008033	Chr13	repeat_region	17947928	17954969	?	ID=repeat_region_1082;Name=Chr13:17947933..17954964;Classification=LTR/unknown;Sequence_ontology=SO:0000657;ltr_identity=0.9749;Method=structural;motif=TGCA;tsd=GATGC	471
Evolinc_SR_gID_008033	Chr13	LTR_retrotransposon	17947933	17954964	?	ID=LTRRT_1082;Parent=repeat_region_1082;Name=Chr13:17947933..17954964;Classification=LTR/unknown;Sequence_ontology=SO:0000186;ltr_identity=0.9749;Method=structural;motif=TGCA;tsd=GATGC	471
Evolinc_SR_gID_008034	Chr13	repeat_region	17947928	17954969	?	ID=repeat_region_1082;Name=Chr13:17947933..17954964;Classification=LTR/unknown;Sequence_ontology=SO:0000657;ltr_identity=0.9749;Method=structural;motif=TGCA;tsd=GATGC	457
Evolinc_SR_gID_008034	Chr13	LTR_retrotransposon	17947933	17954964	?	ID=LTRRT_1082;Parent=repeat_region_1082;Name=Chr13:17947933..17954964;Classification=LTR/unknown;Sequence_ontology=SO:0000186;ltr_identity=0.9749;Method=structural;motif=TGCA;tsd=GATGC	457
Evolinc_SR_gID_007505	Chr13	repeat_region	17947928	17954969	?	ID=repeat_region_1082;Name=Chr13:17947933..17954964;Classification=LTR/unknown;Sequence_ontology=SO:0000657;ltr_identity=0.9749;Method=structural;motif=TGCA;tsd=GATGC	273
Evolinc_SR_gID_007505	Chr13	LTR_retrotransposon	17947933	17954964	?	ID=LTRRT_1082;Parent=repeat_region_1082;Name=Chr13:17947933..17954964;Classification=LTR/unknown;Sequence_ontology=SO:0000186;ltr_identity=0.9749;Method=structural;motif=TGCA;tsd=GATGC	273
Evolinc_SR_gID_008037	Chr13	helitron	17970634	17979674	+	ID=TE_struc_2835;Name=TE_00000375;Classification=DNA/Helitron;Sequence_ontology=SO:0000544;Identity=NA;Method=structural	945
Evolinc_LR_gID_000709	Chr13	Mutator_TIR_transposon	18096626	18099826	.	ID=TE_struc_2924;Name=TE_00002251;Classification=DNA/DTM;Sequence_ontology=SO:0002280;Identity=0.9;Method=structural;TSD=GAATGATTGA_GAATGATTGA_100.0;TIR=GTGACTATAT_AAATAGTCAC	726
Evolinc_SR_gID_007550	Chr13	repeat_region	20664217	20669642	-	ID=repeat_region_1091;Name=TE_00001557;Classification=LTR/Copia;Sequence_ontology=SO:0000657;ltr_identity=0.9671;Method=structural;motif=TAAA;tsd=CTAAC	415
Evolinc_SR_gID_007550	Chr13	Copia_LTR_retrotransposon	20664223	20669637	-	ID=LTRRT_1091;Parent=repeat_region_1091;Name=TE_00001557;Classification=LTR/Copia;Sequence_ontology=SO:0002264;ltr_identity=0.9671;Method=structural;motif=TAAA;tsd=CTAAC	415
Evolinc_SR_gID_007551	Chr13	repeat_region	20664217	20669642	-	ID=repeat_region_1091;Name=TE_00001557;Classification=LTR/Copia;Sequence_ontology=SO:0000657;ltr_identity=0.9671;Method=structural;motif=TAAA;tsd=CTAAC	451
Evolinc_SR_gID_007551	Chr13	Copia_LTR_retrotransposon	20664223	20669637	-	ID=LTRRT_1091;Parent=repeat_region_1091;Name=TE_00001557;Classification=LTR/Copia;Sequence_ontology=SO:0002264;ltr_identity=0.9671;Method=structural;motif=TAAA;tsd=CTAAC	451
Evolinc_SR_gID_007552	Chr13	repeat_region	20664217	20669642	-	ID=repeat_region_1091;Name=TE_00001557;Classification=LTR/Copia;Sequence_ontology=SO:0000657;ltr_identity=0.9671;Method=structural;motif=TAAA;tsd=CTAAC	997
Evolinc_SR_gID_007552	Chr13	Copia_LTR_retrotransposon	20664223	20669637	-	ID=LTRRT_1091;Parent=repeat_region_1091;Name=TE_00001557;Classification=LTR/Copia;Sequence_ontology=SO:0002264;ltr_identity=0.9671;Method=structural;motif=TAAA;tsd=CTAAC	997
Evolinc_SR_gID_008088	Chr13	repeat_region	20664217	20669642	-	ID=repeat_region_1091;Name=TE_00001557;Classification=LTR/Copia;Sequence_ontology=SO:0000657;ltr_identity=0.9671;Method=structural;motif=TAAA;tsd=CTAAC	356
Evolinc_SR_gID_008088	Chr13	Copia_LTR_retrotransposon	20664223	20669637	-	ID=LTRRT_1091;Parent=repeat_region_1091;Name=TE_00001557;Classification=LTR/Copia;Sequence_ontology=SO:0002264;ltr_identity=0.9671;Method=structural;motif=TAAA;tsd=CTAAC	356
Evolinc_LR_gID_000742	Chr13	repeat_region	21274143	21279563	?	ID=repeat_region_1092;Name=Chr13:21274148..21279558;Classification=LTR/unknown;Sequence_ontology=SO:0000657;ltr_identity=1.0000;Method=structural;motif=TGCA;tsd=GATAA	5091
Evolinc_LR_gID_000742	Chr13	LTR_retrotransposon	21274148	21279558	?	ID=LTRRT_1092;Parent=repeat_region_1092;Name=Chr13:21274148..21279558;Classification=LTR/unknown;Sequence_ontology=SO:0000186;ltr_identity=1.0000;Method=structural;motif=TGCA;tsd=GATAA	5091
Evolinc_SR_gID_008147	Chr13	CACTA_TIR_transposon	23547955	23551705	.	ID=TE_struc_2954;Name=TE_00002506;Classification=DNA/DTC;Sequence_ontology=SO:0002285;Identity=0.9;Method=structural;TSD=TAA_TAA_100.0;TIR=CACTATGTGA_TGACATAGTG	503
Evolinc_SR_gID_009322	Chr14	helitron	2454539	2463012	+	ID=TE_struc_2956;Name=TE_00000381;Classification=DNA/Helitron;Sequence_ontology=SO:0000544;Identity=NA;Method=structural	346
Evolinc_SR_gID_008571	Chr14	Mutator_TIR_transposon	4192400	4194093	.	ID=TE_struc_3031;Name=Chr14:4192400..4194093;Classification=DNA/DTM;Sequence_ontology=SO:0002280;Identity=0.9;Method=structural;TSD=TACAGTA_TACTGTA_85.71;TIR=CATGCGAATT_AATTCACATG	1149
Evolinc_SR_gID_009388	Chr14	PIF_Harbinger_TIR_transposon	5025925	5027620	.	ID=TE_struc_3032;Name=Chr14:5025925..5027620;Classification=DNA/DTH;Sequence_ontology=SO:0002284;Identity=0.9;Method=structural;TSD=TTA_TTA_100.0;TIR=GAGCATCATT_AATGATGGTC	1368
Evolinc_LR_gID_005072	Chr14	PIF_Harbinger_TIR_transposon	5089382	5091228	.	ID=TE_struc_3033;Name=Chr14:5089382..5091228;Classification=DNA/DTH;Sequence_ontology=SO:0002284;Identity=0.9;Method=structural;TSD=TTA_TTA_100.0;TIR=GGGCATCTCC_GGAGATGCTC	1751
Evolinc_SR_gID_008618	Chr14	helitron	6492676	6504374	-	ID=TE_struc_2961;Name=TE_00000383;Classification=DNA/Helitron;Sequence_ontology=SO:0000544;Identity=NA;Method=structural	285
Evolinc_SR_gID_008619	Chr14	helitron	6492676	6504374	-	ID=TE_struc_2961;Name=TE_00000383;Classification=DNA/Helitron;Sequence_ontology=SO:0000544;Identity=NA;Method=structural	443
Evolinc_SR_gID_009536	Chr14	repeat_region	10547939	10553703	-	ID=repeat_region_1108;Name=TE_00003222;Classification=LTR/Gypsy;Sequence_ontology=SO:0000657;ltr_identity=0.9544;Method=structural;motif=TGCA;tsd=AAAAC	711
Evolinc_SR_gID_009536	Chr14	Gypsy_LTR_retrotransposon	10547944	10553698	-	ID=LTRRT_1108;Parent=repeat_region_1108;Name=TE_00003222;Classification=LTR/Gypsy;Sequence_ontology=SO:0002265;ltr_identity=0.9544;Method=structural;motif=TGCA;tsd=AAAAC	711
Evolinc_SR_gID_008721	Chr14	repeat_region	10547939	10553703	-	ID=repeat_region_1108;Name=TE_00003222;Classification=LTR/Gypsy;Sequence_ontology=SO:0000657;ltr_identity=0.9544;Method=structural;motif=TGCA;tsd=AAAAC	660
Evolinc_SR_gID_008721	Chr14	Gypsy_LTR_retrotransposon	10547944	10553698	-	ID=LTRRT_1108;Parent=repeat_region_1108;Name=TE_00003222;Classification=LTR/Gypsy;Sequence_ontology=SO:0002265;ltr_identity=0.9544;Method=structural;motif=TGCA;tsd=AAAAC	660
Evolinc_SR_gID_008722	Chr14	repeat_region	10547939	10553703	-	ID=repeat_region_1108;Name=TE_00003222;Classification=LTR/Gypsy;Sequence_ontology=SO:0000657;ltr_identity=0.9544;Method=structural;motif=TGCA;tsd=AAAAC	229
Evolinc_SR_gID_008722	Chr14	Gypsy_LTR_retrotransposon	10547944	10553698	-	ID=LTRRT_1108;Parent=repeat_region_1108;Name=TE_00003222;Classification=LTR/Gypsy;Sequence_ontology=SO:0002265;ltr_identity=0.9544;Method=structural;motif=TGCA;tsd=AAAAC	229
Evolinc_SR_gID_008723	Chr14	repeat_region	10547939	10553703	-	ID=repeat_region_1108;Name=TE_00003222;Classification=LTR/Gypsy;Sequence_ontology=SO:0000657;ltr_identity=0.9544;Method=structural;motif=TGCA;tsd=AAAAC	355
Evolinc_SR_gID_008723	Chr14	Gypsy_LTR_retrotransposon	10547944	10553698	-	ID=LTRRT_1108;Parent=repeat_region_1108;Name=TE_00003222;Classification=LTR/Gypsy;Sequence_ontology=SO:0002265;ltr_identity=0.9544;Method=structural;motif=TGCA;tsd=AAAAC	355
Evolinc_SR_gID_008724	Chr14	repeat_region	10547939	10553703	-	ID=repeat_region_1108;Name=TE_00003222;Classification=LTR/Gypsy;Sequence_ontology=SO:0000657;ltr_identity=0.9544;Method=structural;motif=TGCA;tsd=AAAAC	234
Evolinc_SR_gID_008724	Chr14	Gypsy_LTR_retrotransposon	10547944	10553698	-	ID=LTRRT_1108;Parent=repeat_region_1108;Name=TE_00003222;Classification=LTR/Gypsy;Sequence_ontology=SO:0002265;ltr_identity=0.9544;Method=structural;motif=TGCA;tsd=AAAAC	234
Evolinc_SR_gID_008725	Chr14	repeat_region	10547939	10553703	-	ID=repeat_region_1108;Name=TE_00003222;Classification=LTR/Gypsy;Sequence_ontology=SO:0000657;ltr_identity=0.9544;Method=structural;motif=TGCA;tsd=AAAAC	292
Evolinc_SR_gID_008725	Chr14	Gypsy_LTR_retrotransposon	10547944	10553698	-	ID=LTRRT_1108;Parent=repeat_region_1108;Name=TE_00003222;Classification=LTR/Gypsy;Sequence_ontology=SO:0002265;ltr_identity=0.9544;Method=structural;motif=TGCA;tsd=AAAAC	292
Evolinc_SR_gID_009537	Chr14	repeat_region	10547939	10553703	-	ID=repeat_region_1108;Name=TE_00003222;Classification=LTR/Gypsy;Sequence_ontology=SO:0000657;ltr_identity=0.9544;Method=structural;motif=TGCA;tsd=AAAAC	210
Evolinc_SR_gID_009537	Chr14	Gypsy_LTR_retrotransposon	10547944	10553698	-	ID=LTRRT_1108;Parent=repeat_region_1108;Name=TE_00003222;Classification=LTR/Gypsy;Sequence_ontology=SO:0002265;ltr_identity=0.9544;Method=structural;motif=TGCA;tsd=AAAAC	210
Evolinc_SR_gID_008726	Chr14	repeat_region	10547939	10553703	-	ID=repeat_region_1108;Name=TE_00003222;Classification=LTR/Gypsy;Sequence_ontology=SO:0000657;ltr_identity=0.9544;Method=structural;motif=TGCA;tsd=AAAAC	257
Evolinc_SR_gID_008726	Chr14	Gypsy_LTR_retrotransposon	10547944	10553698	-	ID=LTRRT_1108;Parent=repeat_region_1108;Name=TE_00003222;Classification=LTR/Gypsy;Sequence_ontology=SO:0002265;ltr_identity=0.9544;Method=structural;motif=TGCA;tsd=AAAAC	257
Evolinc_SR_gID_008740	Chr14	helitron	11037165	11043009	+	ID=TE_struc_2967;Name=TE_00000387;Classification=DNA/Helitron;Sequence_ontology=SO:0000544;Identity=NA;Method=structural	326
Evolinc_SR_gID_008761	Chr14	helitron	12283085	12299678	+	ID=TE_struc_2973;Name=TE_00001778;Classification=DNA/Helitron;Sequence_ontology=SO:0000544;Identity=NA;Method=structural	709
Evolinc_SR_gID_009573	Chr14	helitron	12283085	12299678	+	ID=TE_struc_2973;Name=TE_00001778;Classification=DNA/Helitron;Sequence_ontology=SO:0000544;Identity=NA;Method=structural	1413
Evolinc_SR_gID_008763	Chr14	helitron	12283085	12299678	+	ID=TE_struc_2973;Name=TE_00001778;Classification=DNA/Helitron;Sequence_ontology=SO:0000544;Identity=NA;Method=structural	446
Evolinc_SR_gID_008766	Chr14	helitron	12369884	12384621	-	ID=TE_struc_2974;Name=TE_00003200;Classification=DNA/Helitron;Sequence_ontology=SO:0000544;Identity=NA;Method=structural	301
Evolinc_SR_gID_009576	Chr14	helitron	12369884	12384621	-	ID=TE_struc_2974;Name=TE_00003200;Classification=DNA/Helitron;Sequence_ontology=SO:0000544;Identity=NA;Method=structural	255
Evolinc_SR_gID_008813	Chr14	helitron	14143603	14153070	+	ID=TE_struc_2978;Name=TE_00000551;Classification=DNA/Helitron;Sequence_ontology=SO:0000544;Identity=NA;Method=structural	202
Evolinc_SR_gID_009623	Chr14	helitron	14143603	14153070	+	ID=TE_struc_2978;Name=TE_00000551;Classification=DNA/Helitron;Sequence_ontology=SO:0000544;Identity=NA;Method=structural	449
Evolinc_SR_gID_009692	Chr14	Mutator_TIR_transposon	17691681	17692937	.	ID=TE_struc_3066;Name=Chr14:17691681..17692937;Classification=DNA/DTM;Sequence_ontology=SO:0002280;Identity=0.9;Method=structural;TSD=GTGAATTGTG_GTGAATTGTG_100.0;TIR=GGGAAAAAGG_CCTTTTTTCC	275
Evolinc_SR_gID_008925	Chr14	Tc1_Mariner_TIR_transposon	17782345	17784036	.	ID=TE_struc_3067;Name=Chr14:17782345..17784036;Classification=DNA/DTT;Sequence_ontology=SO:0002278;Identity=1;Method=structural;TSD=TA_TA_100.0;TIR=AAAGAGATAG_CTATCTCTTT	235
Evolinc_SR_gID_009697	Chr14	helitron	17845711	17858139	-	ID=TE_struc_2994;Name=TE_00002410;Classification=DNA/Helitron;Sequence_ontology=SO:0000544;Identity=NA;Method=structural	1204
Evolinc_SR_gID_009718	Chr14	repeat_region	18773097	18779256	-	ID=repeat_region_1135;Name=TE_00002318;Classification=LTR/Copia;Sequence_ontology=SO:0000657;ltr_identity=0.9016;Method=structural;motif=TACA;tsd=TGAAA	347
Evolinc_SR_gID_009718	Chr14	Copia_LTR_retrotransposon	18773102	18779251	-	ID=LTRRT_1135;Parent=repeat_region_1135;Name=TE_00002318;Classification=LTR/Copia;Sequence_ontology=SO:0002264;ltr_identity=0.9016;Method=structural;motif=TACA;tsd=TGAAA	347
Evolinc_SR_gID_009721	Chr14	repeat_region	18830313	18835635	+	ID=repeat_region_1137;Name=TE_00000613;Classification=LTR/Copia;Sequence_ontology=SO:0000657;ltr_identity=0.9809;Method=structural;motif=TATA;tsd=TTCTG	294
Evolinc_SR_gID_009721	Chr14	Copia_LTR_retrotransposon	18830318	18835630	+	ID=LTRRT_1137;Parent=repeat_region_1137;Name=TE_00000613;Classification=LTR/Copia;Sequence_ontology=SO:0002264;ltr_identity=0.9809;Method=structural;motif=TATA;tsd=TTCTG	294
Evolinc_SR_gID_009069	Chr14	helitron	23627619	23639328	+	ID=TE_struc_3002;Name=TE_00001227;Classification=DNA/Helitron;Sequence_ontology=SO:0000544;Identity=NA;Method=structural	232
Evolinc_SR_gID_009070	Chr14	helitron	23627619	23639328	+	ID=TE_struc_3002;Name=TE_00001227;Classification=DNA/Helitron;Sequence_ontology=SO:0000544;Identity=NA;Method=structural	222
Evolinc_SR_gID_009113	Chr14	helitron	24844298	24853345	-	ID=TE_struc_3004;Name=TE_00003236;Classification=DNA/Helitron;Sequence_ontology=SO:0000544;Identity=NA;Method=structural	398
Evolinc_SR_gID_009122	Chr14	repeat_region	25085636	25090969	+	ID=repeat_region_1161;Name=TE_00001849;Classification=LTR/Gypsy;Sequence_ontology=SO:0000657;ltr_identity=0.9930;Method=structural;motif=TGCA;tsd=TATAT	258
Evolinc_SR_gID_009122	Chr14	Gypsy_LTR_retrotransposon	25085643	25090964	+	ID=LTRRT_1161;Parent=repeat_region_1161;Name=TE_00001849;Classification=LTR/Gypsy;Sequence_ontology=SO:0002265;ltr_identity=0.9930;Method=structural;motif=TGCA;tsd=TATAT	258
Evolinc_SR_gID_009122	Chr14	Mutator_TIR_transposon	25086035	25090916	.	ID=TE_struc_3090;Name=Chr14:25086035..25090916;Classification=DNA/DTM;Sequence_ontology=SO:0002280;Identity=1;Method=structural;TSD=ATATCCC_ATATCCC_100.0;TIR=CAAAACAGAG_CTCTGTTTTG	258
Evolinc_SR_gID_009886	Chr14	PIF_Harbinger_TIR_transposon	25834957	25836497	.	ID=TE_struc_3095;Name=Chr14:25834957..25836497;Classification=DNA/DTH;Sequence_ontology=SO:0002284;Identity=0.9;Method=structural;TSD=TTA_TTA_100.0;TIR=GGCCATCATT_AATGATGCCC	533
Evolinc_SR_gID_009187	Chr14	helitron	28761388	28778008	+	ID=TE_struc_3009;Name=TE_00000397;Classification=DNA/Helitron;Sequence_ontology=SO:0000544;Identity=NA;Method=structural	323
Evolinc_SR_gID_009204	Chr14	repeat_region	29449260	29460509	+	ID=repeat_region_1175;Name=TE_00002844;Classification=LTR/Gypsy;Sequence_ontology=SO:0000657;ltr_identity=0.9638;Method=structural;motif=TGCA;tsd=AAGCT	339
Evolinc_SR_gID_009204	Chr14	Gypsy_LTR_retrotransposon	29449265	29460504	+	ID=LTRRT_1175;Parent=repeat_region_1175;Name=TE_00002844;Classification=LTR/Gypsy;Sequence_ontology=SO:0002265;ltr_identity=0.9638;Method=structural;motif=TGCA;tsd=AAGCT	339
Evolinc_SR_gID_009972	Chr14	repeat_region	30104555	30109791	?	ID=repeat_region_1179;Name=TE_00002215;Classification=LTR/unknown;Sequence_ontology=SO:0000657;ltr_identity=0.9615;Method=structural;motif=TGCA;tsd=AATCT	1229
Evolinc_SR_gID_009972	Chr14	LTR_retrotransposon	30104560	30109786	?	ID=LTRRT_1179;Parent=repeat_region_1179;Name=TE_00002215;Classification=LTR/unknown;Sequence_ontology=SO:0000186;ltr_identity=0.9615;Method=structural;motif=TGCA;tsd=AATCT	1224
Evolinc_SR_gID_009223	Chr14	hAT_TIR_transposon	30300901	30303064	.	ID=TE_struc_3116;Name=Chr14:30300901..30303064;Classification=DNA/DTA;Sequence_ontology=SO:0002279;Identity=0.9;Method=structural;TSD=TTTTTCAT_TTTTTCAT_100.0;TIR=TAGCGCTGGG_CCCAACGCTA	233
Evolinc_SR_gID_009989	Chr14	repeat_region	30673023	30677297	-	ID=repeat_region_1181;Name=TE_00001698;Classification=LTR/Copia;Sequence_ontology=SO:0000657;ltr_identity=1.0000;Method=structural;motif=TGCA;tsd=GAGAC	390
Evolinc_SR_gID_009989	Chr14	Copia_LTR_retrotransposon	30673028	30677292	-	ID=LTRRT_1181;Parent=repeat_region_1181;Name=TE_00001698;Classification=LTR/Copia;Sequence_ontology=SO:0002264;ltr_identity=1.0000;Method=structural;motif=TGCA;tsd=GAGAC	385
Evolinc_SR_gID_009229	Chr14	repeat_region	30709369	30713506	-	ID=repeat_region_1182;Name=TE_00002185;Classification=LTR/Copia;Sequence_ontology=SO:0000657;ltr_identity=0.9380;Method=structural;motif=TGTA;tsd=GAAGG	868
Evolinc_SR_gID_009229	Chr14	Copia_LTR_retrotransposon	30709374	30713501	-	ID=LTRRT_1182;Parent=repeat_region_1182;Name=TE_00002185;Classification=LTR/Copia;Sequence_ontology=SO:0002264;ltr_identity=0.9380;Method=structural;motif=TGTA;tsd=GAAGG	868
Evolinc_SR_gID_009990	Chr14	repeat_region	30709369	30713506	-	ID=repeat_region_1182;Name=TE_00002185;Classification=LTR/Copia;Sequence_ontology=SO:0000657;ltr_identity=0.9380;Method=structural;motif=TGTA;tsd=GAAGG	297
Evolinc_SR_gID_009990	Chr14	Copia_LTR_retrotransposon	30709374	30713501	-	ID=LTRRT_1182;Parent=repeat_region_1182;Name=TE_00002185;Classification=LTR/Copia;Sequence_ontology=SO:0002264;ltr_identity=0.9380;Method=structural;motif=TGTA;tsd=GAAGG	292
Evolinc_SR_gID_010295	Chr15	Mutator_TIR_transposon	1130000	1133545	.	ID=TE_struc_3253;Name=Chr15:1130000..1133545;Classification=DNA/DTM;Sequence_ontology=SO:0002280;Identity=1;Method=structural;TSD=TTGATCAA_TTGATCAA_100.0;TIR=GTCAATGGTC_GACCATTGAC	348
Evolinc_SR_gID_011048	Chr15	Mutator_TIR_transposon	1130000	1133545	.	ID=TE_struc_3253;Name=Chr15:1130000..1133545;Classification=DNA/DTM;Sequence_ontology=SO:0002280;Identity=1;Method=structural;TSD=TTGATCAA_TTGATCAA_100.0;TIR=GTCAATGGTC_GACCATTGAC	540
Evolinc_SR_gID_011066	Chr15	helitron	1850335	1862235	-	ID=TE_struc_3126;Name=Chr15:1862235..1850335;Classification=DNA/Helitron;Sequence_ontology=SO:0000544;Identity=NA;Method=structural	469
Evolinc_SR_gID_011067	Chr15	helitron	1850335	1862235	-	ID=TE_struc_3126;Name=Chr15:1862235..1850335;Classification=DNA/Helitron;Sequence_ontology=SO:0000544;Identity=NA;Method=structural	708
Evolinc_LR_gID_001021	Chr15	CACTA_TIR_transposon	5381328	5383366	.	ID=TE_struc_3268;Name=Chr15:5381328..5383366;Classification=DNA/DTC;Sequence_ontology=SO:0002285;Identity=1;Method=structural;TSD=TAT_TAT_100.0;TIR=CACTACAAGA_TCTTGTAGTG	1151
Evolinc_SR_gID_011145	Chr15	PIF_Harbinger_TIR_transposon	5522434	5523898	.	ID=TE_struc_3270;Name=Chr15:5522434..5523898;Classification=DNA/DTH;Sequence_ontology=SO:0002284;Identity=0.9;Method=structural;TSD=TTA_TTA_100.0;TIR=GAGCTACCTT_AAAGTAGCTC	244
Evolinc_SR_gID_011212	Chr15	helitron	7494919	7505748	+	ID=TE_struc_3143;Name=TE_00000710;Classification=DNA/Helitron;Sequence_ontology=SO:0000544;Identity=NA;Method=structural	215
Evolinc_SR_gID_010456	Chr15	helitron	7494919	7505748	+	ID=TE_struc_3143;Name=TE_00000710;Classification=DNA/Helitron;Sequence_ontology=SO:0000544;Identity=NA;Method=structural	499
Evolinc_SR_gID_011213	Chr15	helitron	7494919	7505748	+	ID=TE_struc_3143;Name=TE_00000710;Classification=DNA/Helitron;Sequence_ontology=SO:0000544;Identity=NA;Method=structural	646
Evolinc_SR_gID_011214	Chr15	helitron	7494919	7505748	+	ID=TE_struc_3143;Name=TE_00000710;Classification=DNA/Helitron;Sequence_ontology=SO:0000544;Identity=NA;Method=structural	444
Evolinc_SR_gID_011224	Chr15	CACTA_TIR_transposon	7878163	7880905	.	ID=TE_struc_3283;Name=Chr15:7878163..7880905;Classification=DNA/DTC;Sequence_ontology=SO:0002285;Identity=1;Method=structural;TSD=CTT_CTT_100.0;TIR=CACTACAACA_TGTTGTAGTG	704
Evolinc_SR_gID_011240	Chr15	helitron	8359531	8377804	-	ID=TE_struc_3145;Name=TE_00000413;Classification=DNA/Helitron;Sequence_ontology=SO:0000544;Identity=NA;Method=structural	215
Evolinc_SR_gID_010494	Chr15	repeat_region	8650198	8655106	-	ID=repeat_region_1196;Name=TE_00002161;Classification=LTR/Copia;Sequence_ontology=SO:0000657;ltr_identity=1.0000;Method=structural;motif=TGCA;tsd=TCTAG	174
Evolinc_LR_gID_005080	Chr15	Mutator_TIR_transposon	8946193	8950766	.	ID=TE_struc_3287;Name=Chr15:8946193..8950766;Classification=DNA/DTM;Sequence_ontology=SO:0002280;Identity=0.9;Method=structural;TSD=ACTACTA_ACTACTA_100.0;TIR=GCACACCTCA_TGAGGTTTGC	1691
Evolinc_SR_gID_010506	Chr15	helitron	9341847	9359519	+	ID=TE_struc_3151;Name=TE_00000392;Classification=DNA/Helitron;Sequence_ontology=SO:0000544;Identity=NA;Method=structural	701
Evolinc_SR_gID_011269	Chr15	helitron	9797628	9815123	-	ID=TE_struc_3153;Name=Chr15:9815123..9797628;Classification=DNA/Helitron;Sequence_ontology=SO:0000544;Identity=NA;Method=structural	255
Evolinc_SR_gID_010525	Chr15	CACTA_TIR_transposon	10364269	10368904	.	ID=TE_struc_3299;Name=TE_00002351;Classification=DNA/DTC;Sequence_ontology=SO:0002285;Identity=0.9;Method=structural;TSD=AAA_AAA_100.0;TIR=CACTACAAAA_TCTTGTAGTG	1349
Evolinc_SR_gID_011282	Chr15	CACTA_TIR_transposon	10364269	10368904	.	ID=TE_struc_3299;Name=TE_00002351;Classification=DNA/DTC;Sequence_ontology=SO:0002285;Identity=0.9;Method=structural;TSD=AAA_AAA_100.0;TIR=CACTACAAAA_TCTTGTAGTG	414
Evolinc_LR_gID_001027	Chr15	helitron	10369767	10388240	+	ID=TE_struc_3157;Name=TE_00002993;Classification=DNA/Helitron;Sequence_ontology=SO:0000544;Identity=NA;Method=structural	1411
Evolinc_SR_gID_011284	Chr15	helitron	10676966	10681705	-	ID=TE_struc_3158;Name=TE_00003172;Classification=DNA/Helitron;Sequence_ontology=SO:0000544;Identity=NA;Method=structural	389
Evolinc_SR_gID_011288	Chr15	helitron	11018353	11036395	+	ID=TE_struc_3162;Name=TE_00000475;Classification=DNA/Helitron;Sequence_ontology=SO:0000544;Identity=NA;Method=structural	203
Evolinc_SR_gID_011289	Chr15	helitron	11018353	11036395	+	ID=TE_struc_3162;Name=TE_00000475;Classification=DNA/Helitron;Sequence_ontology=SO:0000544;Identity=NA;Method=structural	528
Evolinc_SR_gID_011290	Chr15	helitron	11018353	11036395	+	ID=TE_struc_3162;Name=TE_00000475;Classification=DNA/Helitron;Sequence_ontology=SO:0000544;Identity=NA;Method=structural	207
Evolinc_SR_gID_010534	Chr15	hAT_TIR_transposon	11152132	11152774	.	ID=TE_struc_3304;Name=TE_00003294;Classification=DNA/DTA;Sequence_ontology=SO:0002279;Identity=1;Method=structural;TSD=TTGCATAT_TTGCATAT_100.0;TIR=CAGTGTTCTA_TAGAACACTG	208
Evolinc_SR_gID_011293	Chr15	helitron	11458345	11460890	+	ID=TE_struc_3164;Name=TE_00001081;Classification=DNA/Helitron;Sequence_ontology=SO:0000544;Identity=NA;Method=structural	986
Evolinc_SR_gID_011315	Chr15	Mutator_TIR_transposon	12001649	12006060	.	ID=TE_struc_3309;Name=TE_00001140;Classification=DNA/DTM;Sequence_ontology=SO:0002280;Identity=0.9;Method=structural;TSD=ACTTAACCG_ACTTAACCG_100.0;TIR=GATCAACCCA_TGGGTTAATC	709
Evolinc_SR_gID_011316	Chr15	Mutator_TIR_transposon	12001649	12006060	.	ID=TE_struc_3309;Name=TE_00001140;Classification=DNA/DTM;Sequence_ontology=SO:0002280;Identity=0.9;Method=structural;TSD=ACTTAACCG_ACTTAACCG_100.0;TIR=GATCAACCCA_TGGGTTAATC	338
Evolinc_SR_gID_011317	Chr15	Mutator_TIR_transposon	12001649	12006060	.	ID=TE_struc_3309;Name=TE_00001140;Classification=DNA/DTM;Sequence_ontology=SO:0002280;Identity=0.9;Method=structural;TSD=ACTTAACCG_ACTTAACCG_100.0;TIR=GATCAACCCA_TGGGTTAATC	280
Evolinc_SR_gID_011351	Chr15	repeat_region	13076428	13079165	?	ID=repeat_region_1206;Name=Chr15:13076433..13079160;Classification=LTR/unknown;Sequence_ontology=SO:0000657;ltr_identity=0.9390;Method=structural;motif=TGCA;tsd=TACGT	967
Evolinc_SR_gID_011351	Chr15	LTR_retrotransposon	13076433	13079160	?	ID=LTRRT_1206;Parent=repeat_region_1206;Name=Chr15:13076433..13079160;Classification=LTR/unknown;Sequence_ontology=SO:0000186;ltr_identity=0.9390;Method=structural;motif=TGCA;tsd=TACGT	967
Evolinc_SR_gID_010594	Chr15	repeat_region	13076428	13079165	?	ID=repeat_region_1206;Name=Chr15:13076433..13079160;Classification=LTR/unknown;Sequence_ontology=SO:0000657;ltr_identity=0.9390;Method=structural;motif=TGCA;tsd=TACGT	643
Evolinc_SR_gID_010594	Chr15	LTR_retrotransposon	13076433	13079160	?	ID=LTRRT_1206;Parent=repeat_region_1206;Name=Chr15:13076433..13079160;Classification=LTR/unknown;Sequence_ontology=SO:0000186;ltr_identity=0.9390;Method=structural;motif=TGCA;tsd=TACGT	643
Evolinc_SR_gID_010605	Chr15	helitron	13565317	13579218	-	ID=TE_struc_3177;Name=TE_00000490;Classification=DNA/Helitron;Sequence_ontology=SO:0000544;Identity=NA;Method=structural	229
Evolinc_SR_gID_011376	Chr15	CACTA_TIR_transposon	13967657	13969741	.	ID=TE_struc_3316;Name=Chr15:13967657..13969741;Classification=DNA/DTC;Sequence_ontology=SO:0002285;Identity=0.9;Method=structural;TSD=AGA_AGA_100.0;TIR=CACTACAAGA_CCTTGTAGTG	806
Evolinc_SR_gID_011457	Chr15	repeat_region	16327664	16332436	+	ID=repeat_region_1217;Name=TE_00002280;Classification=LTR/Copia;Sequence_ontology=SO:0000657;ltr_identity=0.9882;Method=structural;motif=TATA;tsd=TATCA	1289
Evolinc_SR_gID_011457	Chr15	Copia_LTR_retrotransposon	16327669	16332431	+	ID=LTRRT_1217;Parent=repeat_region_1217;Name=TE_00002280;Classification=LTR/Copia;Sequence_ontology=SO:0002264;ltr_identity=0.9882;Method=structural;motif=TATA;tsd=TATCA	1289
Evolinc_SR_gID_011458	Chr15	repeat_region	16327664	16332436	+	ID=repeat_region_1217;Name=TE_00002280;Classification=LTR/Copia;Sequence_ontology=SO:0000657;ltr_identity=0.9882;Method=structural;motif=TATA;tsd=TATCA	305
Evolinc_SR_gID_011458	Chr15	Copia_LTR_retrotransposon	16327669	16332431	+	ID=LTRRT_1217;Parent=repeat_region_1217;Name=TE_00002280;Classification=LTR/Copia;Sequence_ontology=SO:0002264;ltr_identity=0.9882;Method=structural;motif=TATA;tsd=TATCA	305
Evolinc_SR_gID_010684	Chr15	repeat_region	16327664	16332436	+	ID=repeat_region_1217;Name=TE_00002280;Classification=LTR/Copia;Sequence_ontology=SO:0000657;ltr_identity=0.9882;Method=structural;motif=TATA;tsd=TATCA	293
Evolinc_SR_gID_010684	Chr15	Copia_LTR_retrotransposon	16327669	16332431	+	ID=LTRRT_1217;Parent=repeat_region_1217;Name=TE_00002280;Classification=LTR/Copia;Sequence_ontology=SO:0002264;ltr_identity=0.9882;Method=structural;motif=TATA;tsd=TATCA	293
Evolinc_SR_gID_011459	Chr15	repeat_region	16327664	16332436	+	ID=repeat_region_1217;Name=TE_00002280;Classification=LTR/Copia;Sequence_ontology=SO:0000657;ltr_identity=0.9882;Method=structural;motif=TATA;tsd=TATCA	228
Evolinc_SR_gID_011459	Chr15	Copia_LTR_retrotransposon	16327669	16332431	+	ID=LTRRT_1217;Parent=repeat_region_1217;Name=TE_00002280;Classification=LTR/Copia;Sequence_ontology=SO:0002264;ltr_identity=0.9882;Method=structural;motif=TATA;tsd=TATCA	228
Evolinc_LR_gID_005098	Chr15	helitron	16776216	16789210	+	ID=TE_struc_3190;Name=TE_00000427;Classification=DNA/Helitron;Sequence_ontology=SO:0000544;Identity=NA;Method=structural	642
Evolinc_SR_gID_010695	Chr15	helitron	16776216	16789210	+	ID=TE_struc_3190;Name=TE_00000427;Classification=DNA/Helitron;Sequence_ontology=SO:0000544;Identity=NA;Method=structural	221
Evolinc_SR_gID_010696	Chr15	helitron	16776216	16789210	+	ID=TE_struc_3190;Name=TE_00000427;Classification=DNA/Helitron;Sequence_ontology=SO:0000544;Identity=NA;Method=structural	6579
Evolinc_SR_gID_010697	Chr15	helitron	16776216	16789210	+	ID=TE_struc_3190;Name=TE_00000427;Classification=DNA/Helitron;Sequence_ontology=SO:0000544;Identity=NA;Method=structural	293
Evolinc_SR_gID_011467	Chr15	helitron	16776216	16789210	+	ID=TE_struc_3190;Name=TE_00000427;Classification=DNA/Helitron;Sequence_ontology=SO:0000544;Identity=NA;Method=structural	210
Evolinc_SR_gID_010698	Chr15	helitron	16776216	16789210	+	ID=TE_struc_3190;Name=TE_00000427;Classification=DNA/Helitron;Sequence_ontology=SO:0000544;Identity=NA;Method=structural	245
Evolinc_SR_gID_011482	Chr15	repeat_region	17302787	17310380	+	ID=repeat_region_1225;Name=TE_00001471;Classification=LTR/Gypsy;Sequence_ontology=SO:0000657;ltr_identity=0.9701;Method=structural;motif=TGCA;tsd=ACCTT	226
Evolinc_SR_gID_011482	Chr15	Gypsy_LTR_retrotransposon	17302792	17310375	+	ID=LTRRT_1225;Parent=repeat_region_1225;Name=TE_00001471;Classification=LTR/Gypsy;Sequence_ontology=SO:0002265;ltr_identity=0.9701;Method=structural;motif=TGCA;tsd=ACCTT	226
Evolinc_SR_gID_011494	Chr15	repeat_region	17650707	17656721	+	ID=repeat_region_1227;Name=TE_00001709;Classification=LTR/Copia;Sequence_ontology=SO:0000657;ltr_identity=0.9778;Method=structural;motif=TACA;tsd=CAGAC	251
Evolinc_SR_gID_011494	Chr15	long_terminal_repeat	17650712	17651116	+	ID=lLTR_1227;Parent=repeat_region_1227;Name=TE_00001709;Classification=LTR/Copia;Sequence_ontology=SO:0000286;ltr_identity=0.9778;Method=structural;motif=TACA;tsd=CAGAC	222
Evolinc_SR_gID_011494	Chr15	Copia_LTR_retrotransposon	17650712	17656716	+	ID=LTRRT_1227;Parent=repeat_region_1227;Name=TE_00001709;Classification=LTR/Copia;Sequence_ontology=SO:0002264;ltr_identity=0.9778;Method=structural;motif=TACA;tsd=CAGAC	251
Evolinc_SR_gID_011495	Chr15	repeat_region	17650707	17656721	+	ID=repeat_region_1227;Name=TE_00001709;Classification=LTR/Copia;Sequence_ontology=SO:0000657;ltr_identity=0.9778;Method=structural;motif=TACA;tsd=CAGAC	218
Evolinc_SR_gID_011495	Chr15	Copia_LTR_retrotransposon	17650712	17656716	+	ID=LTRRT_1227;Parent=repeat_region_1227;Name=TE_00001709;Classification=LTR/Copia;Sequence_ontology=SO:0002264;ltr_identity=0.9778;Method=structural;motif=TACA;tsd=CAGAC	218
Evolinc_SR_gID_011496	Chr15	repeat_region	17650707	17656721	+	ID=repeat_region_1227;Name=TE_00001709;Classification=LTR/Copia;Sequence_ontology=SO:0000657;ltr_identity=0.9778;Method=structural;motif=TACA;tsd=CAGAC	207
Evolinc_SR_gID_011496	Chr15	Copia_LTR_retrotransposon	17650712	17656716	+	ID=LTRRT_1227;Parent=repeat_region_1227;Name=TE_00001709;Classification=LTR/Copia;Sequence_ontology=SO:0002264;ltr_identity=0.9778;Method=structural;motif=TACA;tsd=CAGAC	207
Evolinc_SR_gID_010739	Chr15	helitron	18484242	18498915	-	ID=TE_struc_3200;Name=TE_00000347;Classification=DNA/Helitron;Sequence_ontology=SO:0000544;Identity=NA;Method=structural	425
[truncated: 1,211 more rows]

## Sheet: Camelina_rFAM
# bedtools intersect -wo -f 0.5 -F 0.5 -e -a lncRNA_annotation.gff3 -b rfam_predictions.bed > results.txt
[truncated: 501 more rows]

## Sheet: Brassica_EDTA
# bedtools intersect -wo -f 0.5 -a lncRNA_annotation.gff3 -b EDTA_predicted_TEs.gff3 > results.txt
[truncated: 5,762 more rows]

[truncated: 4 more sheets: Brassica_rFAM, Eutrema_EDTA, Eutrema_rFAM, Arabidopsis_lincRNA_sRNA_overla]
