# Supplementary material for: Identification and functional annotation of long intergenic non-coding RNAs in Brassicaceae
Source: Plant Cell. 2022 Jun 6;34(9):3233–60. doi: 10.1093/plcell/koac166 (PMC9421480; doi:10.1093/plcell/koac166)
Supplement: koac166_Supplementary_Data [file koac166_supplementary_data.zip › tpc.21.00973_SupplementalDS7.xlsx]

## Sheet: ToC
Supplemental Data. Palos et al. (2022). Identification and functional annotation of long intergenic non-coding RNAs in Brassicaceae. Plant Cell
Tab 1	Evolinc II results for Arabidopsis thaliana lincRNAs*
Tab 2	Evolinc II results for Camelina sativa lincRNAs*
Tab 3	Evolinc II results for Brassica rapa lincRNAs*
Tab 4	Evolinc II results for Eutrema salsugineum lincRNAs*
Tab 5	Putative transcriptional syntelogs (Arabidopsis centric lists, putative homologs with reduced sequence similarity highlighted in green)
Tab 6	Arabidopsis lincRNA - CNS overlap***
*	Coordinates for homologs can be found in Supplemental Dataset
***	Coordinates are shown relative to the CNS derived from Haudry et al., 2013
***	For a lincRNA to be conserved overlapping with a CNS, more than 50% of the CNS must overlap with the lincRNA
Genomes used for Evolinc-II
Species IDs	Full name	Genome source	Version	Reference
Atha	Arabidopsis thaliana	TAIR	10
Alyr	Arabidopsis lyrata	ENSEMBL	1	Hu et al., 2011
Crub	Capsella rubella	Phytozome	1.1	Slotte et al., 2013
Cgra	Capsella grandiflora	Phytozome	1.1	Slotte et al., 2013
Csat	Camelina sativa	ENSEMBL	2
Chir	Cardamine hirsuta		1	Gan et al., 2016
Brap	Brassica rapa	ENSEMBL	1	Wang et al., 2011
Spar	Schrenkiella parvula	Phytozome	2	Dassanayake et al., 2011
Esal	Eutrema salsugineum	Phytozome	1	Yang et al., 2013
Aara	Aethionema arabicum	CoGe	VEGI 2.5	Haudry et al., 2013 and Nguyen et al., 2019
Thas	Tarenya hassleriana	CoGe	v4	Cheng et al., 2013
Supplemental Data Set S7. Evolinc II results for all four species and CNS overlap.

## Sheet: Arabidopsis
Atha_ID	Alyr	Crub	Cgra	Csat	Chir	Brap	Spar	Esal	Aara	Thas
AT2G09010.1.AT2G09010	Homolog	Homolog	Homolog	Homolog	Homolog	Homolog	Homolog	Homolog	Homolog	Homolog
Evolinc_SR_tID_00023892.Evolinc_SR_gID_022870	Homolog	Homolog	Homolog	Homolog	Homolog	Homolog	Homolog	Homolog	Homolog	Homolog
Evolinc_SR_tID_00028875.Evolinc_SR_gID_027609	Homolog	Homolog	Homolog	Homolog	Homolog	Homolog	Homolog	Homolog	Homolog	Homolog
Evolinc_SR_tID_00056789.Evolinc_SR_gID_053842	Homolog	Homolog	Homolog	Homolog	Homolog	Homolog	Homolog	Homolog	Homolog	Homolog
AT3G03335.1.AT3G03335	Homolog	Homolog	Homolog	Homolog	Homolog	Homolog	Homolog	Homolog	Homolog	Not found
Evolinc_SR_tID_00002604.Evolinc_SR_gID_002540	Homolog	Homolog	Homolog	Homolog	Homolog	Homolog	Homolog	Homolog	Homolog	Not found
Evolinc_SR_tID_00005493.Evolinc_SR_gID_005210	Homolog	Homolog	Homolog	Homolog	Homolog	Homolog	Homolog	Homolog	Homolog	Not found
Evolinc_SR_tID_00010519.Evolinc_SR_gID_010096	Homolog	Homolog	Homolog	Homolog	Homolog	Homolog	Homolog	Homolog	Homolog	Not found
Evolinc_SR_tID_00017296.Evolinc_SR_gID_016573	Homolog	Homolog	Homolog	Homolog	Homolog	Homolog	Homolog	Homolog	Homolog	Not found
Evolinc_SR_tID_00023037.Evolinc_SR_gID_022044	Homolog	Homolog	Homolog	Homolog	Homolog	Homolog	Homolog	Homolog	Homolog	Not found
Evolinc_SR_tID_00023068.Evolinc_SR_gID_022075	Homolog	Homolog	Homolog	Homolog	Homolog	Homolog	Homolog	Homolog	Homolog	Not found
Evolinc_SR_tID_00028707.Evolinc_SR_gID_027445	Homolog	Homolog	Homolog	Homolog	Homolog	Homolog	Homolog	Homolog	Homolog	Not found
Evolinc_SR_tID_00030096.Evolinc_SR_gID_028796	Homolog	Homolog	Homolog	Homolog	Homolog	Homolog	Homolog	Homolog	Homolog	Not found
Evolinc_SR_tID_00043974.Evolinc_SR_gID_041715	Homolog	Homolog	Homolog	Homolog	Homolog	Homolog	Homolog	Homolog	Homolog	Not found
Evolinc_SR_tID_00044687.Evolinc_SR_gID_042404	Homolog	Homolog	Homolog	Homolog	Homolog	Homolog	Homolog	Homolog	Homolog	Not found
Evolinc_SR_tID_00044713.Evolinc_SR_gID_042430	Homolog	Homolog	Homolog	Homolog	Homolog	Homolog	Homolog	Homolog	Homolog	Not found
Evolinc_SR_tID_00050380.Evolinc_SR_gID_047769	Homolog	Homolog	Homolog	Homolog	Homolog	Homolog	Homolog	Homolog	Homolog	Not found
Evolinc_SR_tID_00056117.Evolinc_SR_gID_053192	Homolog	Homolog	Homolog	Homolog	Homolog	Homolog	Homolog	Homolog	Homolog	Not found
Evolinc_SR_tID_00064167.Evolinc_SR_gID_060799	Homolog	Homolog	Homolog	Homolog	Homolog	Homolog	Homolog	Homolog	Homolog	Not found
Evolinc_SR_tID_00064762.Evolinc_SR_gID_061382	Homolog	Homolog	Homolog	Homolog	Homolog	Homolog	Homolog	Homolog	Homolog	Not found
Evolinc_SR_tID_00065247.Evolinc_SR_gID_061848	Homolog	Homolog	Homolog	Homolog	Homolog	Homolog	Homolog	Homolog	Homolog	Not found
AT1G04337.1.AT1G04337	Homolog	Homolog	Homolog	Homolog	Homolog	Homolog	Homolog	Homolog	Not found	Not found
AT1G05443.1.AT1G05443	Homolog	Homolog	Homolog	Homolog	Homolog	Homolog	Homolog	Homolog	Not found	Not found
AT2G07995.1.AT2G07995	Homolog	Homolog	Homolog	Homolog	Homolog	Homolog	Homolog	Homolog	Not found	Not found
AT2G09530.1.AT2G09530	Homolog	Homolog	Homolog	Homolog	Homolog	Homolog	Homolog	Homolog	Not found	Not found
AT2G09760.1.AT2G09760	Homolog	Homolog	Homolog	Homolog	Homolog	Homolog	Homolog	Homolog	Not found	Not found
AT3G03285.1.AT3G03285	Homolog	Homolog	Homolog	Homolog	Homolog	Homolog	Homolog	Homolog	Not found	Not found
AT3G08965.1.AT3G08965	Homolog	Homolog	Homolog	Homolog	Homolog	Homolog	Homolog	Homolog	Not found	Not found
AT3G09475.1.AT3G09475	Homolog	Homolog	Homolog	Homolog	Homolog	Homolog	Homolog	Homolog	Not found	Not found
AT4G04085.1.AT4G04085	Homolog	Homolog	Homolog	Homolog	Homolog	Homolog	Homolog	Homolog	Not found	Not found
AT4G05385.1.AT4G05385	Homolog	Homolog	Homolog	Homolog	Homolog	Homolog	Homolog	Homolog	Not found	Not found
AT4G07230.1.AT4G07230	Homolog	Homolog	Homolog	Homolog	Homolog	Homolog	Homolog	Homolog	Not found	Not found
AT5G00850.1.AT5G00850	Homolog	Homolog	Homolog	Homolog	Homolog	Homolog	Homolog	Homolog	Not found	Not found
AT5G01415.1.AT5G01415	Homolog	Homolog	Homolog	Homolog	Homolog	Homolog	Homolog	Homolog	Not found	Not found
AT5G07845.1.AT5G07845	Homolog	Homolog	Homolog	Homolog	Homolog	Homolog	Homolog	Homolog	Not found	Not found
Evolinc_LR_tID_00000037.Evolinc_LR_gID_000031	Homolog	Homolog	Homolog	Homolog	Homolog	Homolog	Homolog	Homolog	Not found	Not found
Evolinc_SR_tID_00000358.Evolinc_SR_gID_000339	Homolog	Homolog	Homolog	Homolog	Homolog	Homolog	Homolog	Homolog	Not found	Not found
Evolinc_SR_tID_00000359.Evolinc_SR_gID_000340	Homolog	Homolog	Homolog	Homolog	Homolog	Homolog	Homolog	Homolog	Not found	Not found
Evolinc_SR_tID_00001840.Evolinc_SR_gID_001791	Homolog	Homolog	Homolog	Homolog	Homolog	Homolog	Homolog	Homolog	Not found	Not found
Evolinc_SR_tID_00002322.Evolinc_SR_gID_002263	Homolog	Homolog	Homolog	Homolog	Homolog	Homolog	Homolog	Homolog	Not found	Not found
Evolinc_SR_tID_00006079.Evolinc_SR_gID_005785	Homolog	Homolog	Homolog	Homolog	Homolog	Homolog	Homolog	Homolog	Not found	Not found
Evolinc_SR_tID_00007820.Evolinc_SR_gID_007463	Homolog	Homolog	Homolog	Homolog	Homolog	Homolog	Homolog	Homolog	Not found	Not found
Evolinc_SR_tID_00007858.Evolinc_SR_gID_007499	Homolog	Homolog	Homolog	Homolog	Homolog	Homolog	Homolog	Homolog	Not found	Not found
Evolinc_SR_tID_00008031.Evolinc_SR_gID_007671	Homolog	Homolog	Homolog	Homolog	Homolog	Homolog	Homolog	Homolog	Not found	Not found
Evolinc_SR_tID_00008328.Evolinc_SR_gID_007965	Homolog	Homolog	Homolog	Homolog	Homolog	Homolog	Homolog	Homolog	Not found	Not found
Evolinc_SR_tID_00008508.Evolinc_SR_gID_008137	Homolog	Homolog	Homolog	Homolog	Homolog	Homolog	Homolog	Homolog	Not found	Not found
Evolinc_SR_tID_00008528.Evolinc_SR_gID_008157	Homolog	Homolog	Homolog	Homolog	Homolog	Homolog	Homolog	Homolog	Not found	Not found
Evolinc_SR_tID_00009064.Evolinc_SR_gID_008674	Homolog	Homolog	Homolog	Homolog	Homolog	Homolog	Homolog	Homolog	Not found	Not found
Evolinc_SR_tID_00009286.Evolinc_SR_gID_008881	Homolog	Homolog	Homolog	Homolog	Homolog	Homolog	Homolog	Homolog	Not found	Not found
Evolinc_SR_tID_00009517.Evolinc_SR_gID_009106	Homolog	Homolog	Homolog	Homolog	Homolog	Homolog	Homolog	Homolog	Not found	Not found
Evolinc_SR_tID_00010433.Evolinc_SR_gID_010010	Homolog	Homolog	Homolog	Homolog	Homolog	Homolog	Homolog	Homolog	Not found	Not found
Evolinc_SR_tID_00010959.Evolinc_SR_gID_010528	Homolog	Homolog	Homolog	Homolog	Homolog	Homolog	Homolog	Homolog	Not found	Not found
Evolinc_SR_tID_00011175.Evolinc_SR_gID_010737	Homolog	Homolog	Homolog	Homolog	Homolog	Homolog	Homolog	Homolog	Not found	Not found
Evolinc_SR_tID_00011393.Evolinc_SR_gID_010949	Homolog	Homolog	Homolog	Homolog	Homolog	Homolog	Homolog	Homolog	Not found	Not found
Evolinc_SR_tID_00011932.Evolinc_SR_gID_011473	Homolog	Homolog	Homolog	Homolog	Homolog	Homolog	Homolog	Homolog	Not found	Not found
Evolinc_SR_tID_00016828.Evolinc_SR_gID_016112	Homolog	Homolog	Homolog	Homolog	Homolog	Homolog	Homolog	Homolog	Not found	Not found
Evolinc_SR_tID_00016992.Evolinc_SR_gID_016273	Homolog	Homolog	Homolog	Homolog	Homolog	Homolog	Homolog	Homolog	Not found	Not found
Evolinc_SR_tID_00017617.Evolinc_SR_gID_016885	Homolog	Homolog	Homolog	Homolog	Homolog	Homolog	Homolog	Homolog	Not found	Not found
Evolinc_SR_tID_00017863.Evolinc_SR_gID_017119	Homolog	Homolog	Homolog	Homolog	Homolog	Homolog	Homolog	Homolog	Not found	Not found
Evolinc_SR_tID_00017890.Evolinc_SR_gID_017145	Homolog	Homolog	Homolog	Homolog	Homolog	Homolog	Homolog	Homolog	Not found	Not found
Evolinc_SR_tID_00018195.Evolinc_SR_gID_017433	Homolog	Homolog	Homolog	Homolog	Homolog	Homolog	Homolog	Homolog	Not found	Not found
Evolinc_SR_tID_00019786.Evolinc_SR_gID_018923	Homolog	Homolog	Homolog	Homolog	Homolog	Homolog	Homolog	Homolog	Not found	Not found
Evolinc_SR_tID_00022513.Evolinc_SR_gID_021528	Homolog	Homolog	Homolog	Homolog	Homolog	Homolog	Homolog	Homolog	Not found	Not found
Evolinc_SR_tID_00022730.Evolinc_SR_gID_021743	Homolog	Homolog	Homolog	Homolog	Homolog	Homolog	Homolog	Homolog	Not found	Not found
Evolinc_SR_tID_00022799.Evolinc_SR_gID_021811	Homolog	Homolog	Homolog	Homolog	Homolog	Homolog	Homolog	Homolog	Not found	Not found
Evolinc_SR_tID_00022903.Evolinc_SR_gID_021912	Homolog	Homolog	Homolog	Homolog	Homolog	Homolog	Homolog	Homolog	Not found	Not found
Evolinc_SR_tID_00023641.Evolinc_SR_gID_022623	Homolog	Homolog	Homolog	Homolog	Homolog	Homolog	Homolog	Homolog	Not found	Not found
Evolinc_SR_tID_00023848.Evolinc_SR_gID_022827	Homolog	Homolog	Homolog	Homolog	Homolog	Homolog	Homolog	Homolog	Not found	Not found
Evolinc_SR_tID_00024114.Evolinc_SR_gID_023084	Homolog	Homolog	Homolog	Homolog	Homolog	Homolog	Homolog	Homolog	Not found	Not found
Evolinc_SR_tID_00024485.Evolinc_SR_gID_023436	Homolog	Homolog	Homolog	Homolog	Homolog	Homolog	Homolog	Homolog	Not found	Not found
Evolinc_SR_tID_00027397.Evolinc_SR_gID_026186	Homolog	Homolog	Homolog	Homolog	Homolog	Homolog	Homolog	Homolog	Not found	Not found
Evolinc_SR_tID_00029278.Evolinc_SR_gID_028004	Homolog	Homolog	Homolog	Homolog	Homolog	Homolog	Homolog	Homolog	Not found	Not found
Evolinc_SR_tID_00029279.Evolinc_SR_gID_028005	Homolog	Homolog	Homolog	Homolog	Homolog	Homolog	Homolog	Homolog	Not found	Not found
Evolinc_SR_tID_00029457.Evolinc_SR_gID_028178	Homolog	Homolog	Homolog	Homolog	Homolog	Homolog	Homolog	Homolog	Not found	Not found
Evolinc_SR_tID_00029592.Evolinc_SR_gID_028312	Homolog	Homolog	Homolog	Homolog	Homolog	Homolog	Homolog	Homolog	Not found	Not found
Evolinc_SR_tID_00029809.Evolinc_SR_gID_028513	Homolog	Homolog	Homolog	Homolog	Homolog	Homolog	Homolog	Homolog	Not found	Not found
Evolinc_SR_tID_00029815.Evolinc_SR_gID_028519	Homolog	Homolog	Homolog	Homolog	Homolog	Homolog	Homolog	Homolog	Not found	Not found
Evolinc_SR_tID_00030078.Evolinc_SR_gID_028778	Homolog	Homolog	Homolog	Homolog	Homolog	Homolog	Homolog	Homolog	Not found	Not found
Evolinc_SR_tID_00030095.Evolinc_SR_gID_028795	Homolog	Homolog	Homolog	Homolog	Homolog	Homolog	Homolog	Homolog	Not found	Not found
Evolinc_SR_tID_00031232.Evolinc_SR_gID_029875	Homolog	Homolog	Homolog	Homolog	Homolog	Homolog	Homolog	Homolog	Not found	Not found
Evolinc_SR_tID_00031280.Evolinc_SR_gID_029923	Homolog	Homolog	Homolog	Homolog	Homolog	Homolog	Homolog	Homolog	Not found	Not found
Evolinc_SR_tID_00031394.Evolinc_SR_gID_030033	Homolog	Homolog	Homolog	Homolog	Homolog	Homolog	Homolog	Homolog	Not found	Not found
Evolinc_SR_tID_00031395.Evolinc_SR_gID_030034	Homolog	Homolog	Homolog	Homolog	Homolog	Homolog	Homolog	Homolog	Not found	Not found
Evolinc_SR_tID_00031829.Evolinc_SR_gID_030452	Homolog	Homolog	Homolog	Homolog	Homolog	Homolog	Homolog	Homolog	Not found	Not found
Evolinc_SR_tID_00031838.Evolinc_SR_gID_030461	Homolog	Homolog	Homolog	Homolog	Homolog	Homolog	Homolog	Homolog	Not found	Not found
Evolinc_SR_tID_00031952.Evolinc_SR_gID_030575	Homolog	Homolog	Homolog	Homolog	Homolog	Homolog	Homolog	Homolog	Not found	Not found
Evolinc_SR_tID_00036496.Evolinc_SR_gID_034705	Homolog	Homolog	Homolog	Homolog	Homolog	Homolog	Homolog	Homolog	Not found	Not found
Evolinc_SR_tID_00037049.Evolinc_SR_gID_035248	Homolog	Homolog	Homolog	Homolog	Homolog	Homolog	Homolog	Homolog	Not found	Not found
Evolinc_SR_tID_00039301.Evolinc_SR_gID_037422	Homolog	Homolog	Homolog	Homolog	Homolog	Homolog	Homolog	Homolog	Not found	Not found
Evolinc_SR_tID_00039361.Evolinc_SR_gID_037481	Homolog	Homolog	Homolog	Homolog	Homolog	Homolog	Homolog	Homolog	Not found	Not found
Evolinc_SR_tID_00039523.Evolinc_SR_gID_037635	Homolog	Homolog	Homolog	Homolog	Homolog	Homolog	Homolog	Homolog	Not found	Not found
Evolinc_SR_tID_00039670.Evolinc_SR_gID_037781	Homolog	Homolog	Homolog	Homolog	Homolog	Homolog	Homolog	Homolog	Not found	Not found
Evolinc_SR_tID_00039780.Evolinc_SR_gID_037879	Homolog	Homolog	Homolog	Homolog	Homolog	Homolog	Homolog	Homolog	Not found	Not found
Evolinc_SR_tID_00040109.Evolinc_SR_gID_038205	Homolog	Homolog	Homolog	Homolog	Homolog	Homolog	Homolog	Homolog	Not found	Not found
Evolinc_SR_tID_00040402.Evolinc_SR_gID_038466	Homolog	Homolog	Homolog	Homolog	Homolog	Homolog	Homolog	Homolog	Not found	Not found
Evolinc_SR_tID_00044254.Evolinc_SR_gID_041988	Homolog	Homolog	Homolog	Homolog	Homolog	Homolog	Homolog	Homolog	Not found	Not found
Evolinc_SR_tID_00044337.Evolinc_SR_gID_042069	Homolog	Homolog	Homolog	Homolog	Homolog	Homolog	Homolog	Homolog	Not found	Not found
Evolinc_SR_tID_00044648.Evolinc_SR_gID_042365	Homolog	Homolog	Homolog	Homolog	Homolog	Homolog	Homolog	Homolog	Not found	Not found
Evolinc_SR_tID_00048190.Evolinc_SR_gID_045662	Homolog	Homolog	Homolog	Homolog	Homolog	Homolog	Homolog	Homolog	Not found	Not found
Evolinc_SR_tID_00050235.Evolinc_SR_gID_047628	Homolog	Homolog	Homolog	Homolog	Homolog	Homolog	Homolog	Homolog	Not found	Not found
Evolinc_SR_tID_00053454.Evolinc_SR_gID_050643	Homolog	Homolog	Homolog	Homolog	Homolog	Homolog	Homolog	Homolog	Not found	Not found
Evolinc_SR_tID_00055552.Evolinc_SR_gID_052649	Homolog	Homolog	Homolog	Homolog	Homolog	Homolog	Homolog	Homolog	Not found	Not found
Evolinc_SR_tID_00056476.Evolinc_SR_gID_053539	Homolog	Homolog	Homolog	Homolog	Homolog	Homolog	Homolog	Homolog	Not found	Not found
Evolinc_SR_tID_00056547.Evolinc_SR_gID_053610	Homolog	Homolog	Homolog	Homolog	Homolog	Homolog	Homolog	Homolog	Not found	Not found
Evolinc_SR_tID_00056744.Evolinc_SR_gID_053798	Homolog	Homolog	Homolog	Homolog	Homolog	Homolog	Homolog	Homolog	Not found	Not found
Evolinc_SR_tID_00056763.Evolinc_SR_gID_053817	Homolog	Homolog	Homolog	Homolog	Homolog	Homolog	Homolog	Homolog	Not found	Not found
Evolinc_SR_tID_00056796.Evolinc_SR_gID_053849	Homolog	Homolog	Homolog	Homolog	Homolog	Homolog	Homolog	Homolog	Not found	Not found
Evolinc_SR_tID_00056873.Evolinc_SR_gID_053921	Homolog	Homolog	Homolog	Homolog	Homolog	Homolog	Homolog	Homolog	Not found	Not found
Evolinc_SR_tID_00057299.Evolinc_SR_gID_054332	Homolog	Homolog	Homolog	Homolog	Homolog	Homolog	Homolog	Homolog	Not found	Not found
Evolinc_SR_tID_00057845.Evolinc_SR_gID_054853	Homolog	Homolog	Homolog	Homolog	Homolog	Homolog	Homolog	Homolog	Not found	Not found
Evolinc_SR_tID_00057871.Evolinc_SR_gID_054879	Homolog	Homolog	Homolog	Homolog	Homolog	Homolog	Homolog	Homolog	Not found	Not found
Evolinc_SR_tID_00061657.Evolinc_SR_gID_058371	Homolog	Homolog	Homolog	Homolog	Homolog	Homolog	Homolog	Homolog	Not found	Not found
Evolinc_SR_tID_00062678.Evolinc_SR_gID_059361	Homolog	Homolog	Homolog	Homolog	Homolog	Homolog	Homolog	Homolog	Not found	Not found
Evolinc_SR_tID_00063029.Evolinc_SR_gID_059704	Homolog	Homolog	Homolog	Homolog	Homolog	Homolog	Homolog	Homolog	Not found	Not found
Evolinc_SR_tID_00063288.Evolinc_SR_gID_059957	Homolog	Homolog	Homolog	Homolog	Homolog	Homolog	Homolog	Homolog	Not found	Not found
Evolinc_SR_tID_00063542.Evolinc_SR_gID_060203	Homolog	Homolog	Homolog	Homolog	Homolog	Homolog	Homolog	Homolog	Not found	Not found
Evolinc_SR_tID_00063878.Evolinc_SR_gID_060529	Homolog	Homolog	Homolog	Homolog	Homolog	Homolog	Homolog	Homolog	Not found	Not found
Evolinc_SR_tID_00063998.Evolinc_SR_gID_060646	Homolog	Homolog	Homolog	Homolog	Homolog	Homolog	Homolog	Homolog	Not found	Not found
Evolinc_SR_tID_00064292.Evolinc_SR_gID_060918	Homolog	Homolog	Homolog	Homolog	Homolog	Homolog	Homolog	Homolog	Not found	Not found
Evolinc_SR_tID_00065231.Evolinc_SR_gID_061832	Homolog	Homolog	Homolog	Homolog	Homolog	Homolog	Homolog	Homolog	Not found	Not found
Evolinc_SR_tID_00065238.Evolinc_SR_gID_061839	Homolog	Homolog	Homolog	Homolog	Homolog	Homolog	Homolog	Homolog	Not found	Not found
Evolinc_SR_tID_00065624.Evolinc_SR_gID_062211	Homolog	Homolog	Homolog	Homolog	Homolog	Homolog	Homolog	Homolog	Not found	Not found
Evolinc_SR_tID_00065626.Evolinc_SR_gID_062213	Homolog	Homolog	Homolog	Homolog	Homolog	Homolog	Homolog	Homolog	Not found	Not found
Evolinc_SR_tID_00065763.Evolinc_SR_gID_062339	Homolog	Homolog	Homolog	Homolog	Homolog	Homolog	Homolog	Homolog	Not found	Not found
Evolinc_SR_tID_00070754.Evolinc_SR_gID_066962	Homolog	Homolog	Homolog	Homolog	Homolog	Homolog	Homolog	Homolog	Not found	Not found
Evolinc_SR_tID_00070973.Evolinc_SR_gID_067177	Homolog	Homolog	Homolog	Homolog	Homolog	Homolog	Homolog	Homolog	Not found	Not found
Evolinc_SR_tID_00044652.Evolinc_SR_gID_042369	Homolog	Homolog	Homolog	Homolog	Homolog	Homolog	Homolog	Known_Gene_Antisense_ID=Thhalv10006055m.g.v1.0;Name=Thhalv10006055m.g	Not found	Not found
Evolinc_SR_tID_00008910.Evolinc_SR_gID_008524	Homolog	Homolog	Homolog	Homolog	Homolog	Homolog	Homolog	Known_lincRNA_TCONS.00000243.XLOC.000174	Homolog	Not found
Evolinc_SR_tID_00066393.Evolinc_SR_gID_062936	Homolog	Homolog	Homolog	Homolog	Homolog	Homolog	Homolog	Known_lincRNA_TCONS.00005464.XLOC.005187	Not found	Not found
Evolinc_SR_tID_00040266.Evolinc_SR_gID_038349	Homolog	Homolog	Homolog	Homolog	Homolog	Homolog	Homolog	Known_lincRNA_TCONS.00005909.XLOC.005628	Not found	Not found
AT1G05477.1.AT1G05477	Homolog	Homolog	Homolog	Homolog	Homolog	Homolog	Homolog	Known_lincRNA_TCONS.00007794.XLOC.007463	Not found	Not found
Evolinc_SR_tID_00010333.Evolinc_SR_gID_009914	Homolog	Homolog	Homolog	Homolog	Homolog	Homolog	Homolog	Known_lincRNA_TCONS.00007842.XLOC.007511	Not found	Not found
Evolinc_SR_tID_00050991.Evolinc_SR_gID_048365	Homolog	Homolog	Homolog	Homolog	Homolog	Homolog	Homolog	Known_lincRNA_TCONS.00010573.XLOC.010140	Not found	Not found
AT5G02395.1.AT5G02395	Homolog	Homolog	Homolog	Homolog	Homolog	Homolog	Homolog	Known_lincRNA_TCONS.00013575.XLOC.013048	Not found	Not found
Evolinc_SR_tID_00064600.Evolinc_SR_gID_061220	Homolog	Homolog	Homolog	Homolog	Homolog	Homolog	Homolog	Known_lincRNA_TCONS.00013715.XLOC.013169	Homolog	Homolog
Evolinc_SR_tID_00057082.Evolinc_SR_gID_054124	Homolog	Homolog	Homolog	Homolog	Homolog	Homolog	Homolog	Known_lincRNA_TCONS.00013823.XLOC.013277	Not found	Not found
Evolinc_SR_tID_00062960.Evolinc_SR_gID_059638	Homolog	Homolog	Homolog	Homolog	Homolog	Homolog	Homolog	Known_lincRNA_TCONS.00014286.XLOC.013740	Homolog	Not found
Evolinc_SR_tID_00044172.Evolinc_SR_gID_041906	Homolog	Homolog	Homolog	Homolog	Homolog	Homolog	Homolog	Known_lincRNA_TCONS.00015596.XLOC.015042	Not found	Not found
Evolinc_SR_tID_00032534.Evolinc_SR_gID_031131	Homolog	Homolog	Homolog	Homolog	Homolog	Homolog	Homolog	Known_lincRNA_TCONS.00019910.XLOC.019204	Homolog	Not found
Evolinc_SR_tID_00028316.Evolinc_SR_gID_027065	Homolog	Homolog	Homolog	Homolog	Homolog	Homolog	Homolog	Known_lincRNA_TCONS.00023342.XLOC.022490	Not found	Not found
Evolinc_SR_tID_00049676.Evolinc_SR_gID_047083	Homolog	Homolog	Homolog	Homolog	Homolog	Homolog	Homolog	Known_lincRNA_TCONS.00024704.XLOC.023797	Not found	Not found
AT4G09525.1.AT4G09525	Homolog	Homolog	Homolog	Homolog	Homolog	Homolog	Homolog	Known_lincRNA_TCONS.00024938.XLOC.023994	Not found	Not found
Evolinc_SR_tID_00056001.Evolinc_SR_gID_053082	Homolog	Homolog	Homolog	Homolog	Homolog	Homolog	Homolog	Known_lincRNA_TCONS.00024940.XLOC.023996	Homolog	Not found
Evolinc_SR_tID_00056000.Evolinc_SR_gID_053081	Homolog	Homolog	Homolog	Homolog	Homolog	Homolog	Homolog	Known_lincRNA_TCONS.00024940.XLOC.023996	Not found	Not found
Evolinc_SR_tID_00055922.Evolinc_SR_gID_053005	Homolog	Homolog	Homolog	Homolog	Homolog	Homolog	Homolog	Known_lincRNA_TCONS.00024976.XLOC.024032	Not found	Not found
Evolinc_SR_tID_00049483.Evolinc_SR_gID_046899	Homolog	Homolog	Homolog	Homolog	Homolog	Homolog	Homolog	Known_lincRNA_TCONS.00025151.XLOC.024207	Not found	Not found
Evolinc_SR_tID_00048859.Evolinc_SR_gID_046292	Homolog	Homolog	Homolog	Homolog	Homolog	Homolog	Homolog	Known_lincRNA_TCONS.00025324.XLOC.024380	Not found	Not found
Evolinc_SR_tID_00054360.Evolinc_SR_gID_051494	Homolog	Homolog	Homolog	Homolog	Homolog	Homolog	Homolog	Known_lincRNA_TCONS.00025395.XLOC.024451	Not found	Not found
Evolinc_SR_tID_00023348.Evolinc_SR_gID_022350	Homolog	Homolog	Homolog	Homolog	Homolog	Homolog	Homolog	Known_lincRNA_TCONS.00026814.XLOC.025870	Not found	Not found
AT5G08915.1.AT5G08915	Homolog	Homolog	Homolog	Homolog	Homolog	Homolog	Homolog	Not found	Not found	Not found
Evolinc_SR_tID_00016834.Evolinc_SR_gID_016118	Homolog	Homolog	Homolog	Homolog	Homolog	Homolog	Homolog	Not found	Not found	Not found
Evolinc_SR_tID_00023852.Evolinc_SR_gID_022831	Homolog	Homolog	Homolog	Homolog	Homolog	Homolog	Homolog	Not found	Not found	Not found
Evolinc_SR_tID_00024601.Evolinc_SR_gID_023546	Homolog	Homolog	Homolog	Homolog	Homolog	Homolog	Homolog	Not found	Not found	Not found
Evolinc_SR_tID_00028908.Evolinc_SR_gID_027642	Homolog	Homolog	Homolog	Homolog	Homolog	Homolog	Homolog	Not found	Not found	Not found
Evolinc_SR_tID_00029734.Evolinc_SR_gID_028447	Homolog	Homolog	Homolog	Homolog	Homolog	Homolog	Homolog	Not found	Not found	Not found
Evolinc_SR_tID_00033209.Evolinc_SR_gID_031765	Homolog	Homolog	Homolog	Homolog	Homolog	Homolog	Homolog	Not found	Not found	Not found
Evolinc_SR_tID_00036620.Evolinc_SR_gID_034829	Homolog	Homolog	Homolog	Homolog	Homolog	Homolog	Homolog	Not found	Not found	Not found
Evolinc_SR_tID_00044859.Evolinc_SR_gID_042572	Homolog	Homolog	Homolog	Homolog	Homolog	Homolog	Homolog	Not found	Not found	Not found
Evolinc_SR_tID_00048712.Evolinc_SR_gID_046157	Homolog	Homolog	Homolog	Homolog	Homolog	Homolog	Homolog	Not found	Not found	Not found
Evolinc_SR_tID_00057543.Evolinc_SR_gID_054568	Homolog	Homolog	Homolog	Homolog	Homolog	Homolog	Homolog	Not found	Not found	Not found
Evolinc_SR_tID_00009725.Evolinc_SR_gID_009312	Homolog	Homolog	Homolog	Homolog	Homolog	Homolog	Known_Gene_Antisense_ID=Tp1g08060.1.1	Homolog	Not found	Not found
Evolinc_SR_tID_00011481.Evolinc_SR_gID_011037	Homolog	Homolog	Homolog	Homolog	Homolog	Homolog	Known_Gene_Antisense_ID=Tp1g21830.1.1	Not found	Not found	Not found
Evolinc_SR_tID_00031617.Evolinc_SR_gID_030249	Homolog	Homolog	Homolog	Homolog	Homolog	Homolog	Known_Gene_Antisense_ID=Tp3g12750.1.1	Homolog	Homolog	Not found
Evolinc_SR_tID_00026802.Evolinc_SR_gID_025617	Homolog	Homolog	Homolog	Homolog	Homolog	Homolog	Known_Gene_Antisense_ID=Tp3g30630.1.1	Homolog	Not found	Not found
Evolinc_SR_tID_00008606.Evolinc_SR_gID_008235	Homolog	Homolog	Homolog	Homolog	Homolog	Homolog	Known_Gene_Antisense_ID=Tp5g32010.1.1	Homolog	Homolog	Not found
Evolinc_SR_tID_00050856.Evolinc_SR_gID_048232	Homolog	Homolog	Homolog	Homolog	Homolog	Homolog	Known_Gene_Antisense_ID=Tp6g01890.1.1	Not found	Not found	Not found
Evolinc_SR_tID_00071244.Evolinc_SR_gID_067443	Homolog	Homolog	Homolog	Homolog	Homolog	Homolog	Known_Gene_Antisense_ID=Tp6g18070.1.1	Homolog	Not found	Not found
Evolinc_SR_tID_00050058.Evolinc_SR_gID_047457	Homolog	Homolog	Homolog	Homolog	Homolog	Homolog	Known_Gene_Antisense_ID=Tp7g33010.1.1	Homolog	Not found	Not found
Evolinc_SR_tID_00056029.Evolinc_SR_gID_053107	Homolog	Homolog	Homolog	Homolog	Homolog	Homolog	Known_Gene_Antisense_ID=Tp7g35400.1.1	Homolog	Not found	Not found
Evolinc_SR_tID_00038907.Evolinc_SR_gID_037039	Homolog	Homolog	Homolog	Homolog	Homolog	Homolog	Known_Gene_Sense_ID=Tp3g13860.1.1	Homolog	Not found	Not found
Evolinc_SR_tID_00032201.Evolinc_SR_gID_030814	Homolog	Homolog	Homolog	Homolog	Homolog	Homolog	Known_Gene_Sense_ID=Tp3g18040.1.1	Not found	Not found	Not found
Evolinc_SR_tID_00007612.Evolinc_SR_gID_007259	Homolog	Homolog	Homolog	Homolog	Homolog	Homolog	Known_Gene_Sense_ID=Tp5g23360.1.1	Homolog	Not found	Not found
Evolinc_SR_tID_00062973.Evolinc_SR_gID_059651	Homolog	Homolog	Homolog	Homolog	Homolog	Homolog	Known_Gene_Sense_ID=Tp6g16530.1.1	Homolog	Not found	Not found
Evolinc_SR_tID_00057474.Evolinc_SR_gID_054503	Homolog	Homolog	Homolog	Homolog	Homolog	Homolog	Known_Gene_Sense_ID=Tp6g29570.1.1	Known_Gene_Sense_ID=Thhalv10013537m.g.v1.0;Name=Thhalv10013537m.g	Not found	Not found
Evolinc_SR_tID_00056686.Evolinc_SR_gID_053743	Homolog	Homolog	Homolog	Homolog	Homolog	Homolog	Known_Gene_Sense_ID=Tp6g37680.1.1	Homolog	Not found	Not found
AT4G09865.1.AT4G09865	Homolog	Homolog	Homolog	Homolog	Homolog	Homolog	Not found	Homolog	Homolog	Homolog
Evolinc_SR_tID_00057648.Evolinc_SR_gID_054664	Homolog	Homolog	Homolog	Homolog	Homolog	Homolog	Not found	Homolog	Homolog	Not found
AT1G09047.1.AT1G09047	Homolog	Homolog	Homolog	Homolog	Homolog	Homolog	Not found	Homolog	Not found	Not found
AT2G08430.1.AT2G08430	Homolog	Homolog	Homolog	Homolog	Homolog	Homolog	Not found	Homolog	Not found	Not found
Evolinc_SR_tID_00017628.Evolinc_SR_gID_016896	Homolog	Homolog	Homolog	Homolog	Homolog	Homolog	Not found	Homolog	Not found	Not found
Evolinc_SR_tID_00022298.Evolinc_SR_gID_021320	Homolog	Homolog	Homolog	Homolog	Homolog	Homolog	Not found	Homolog	Not found	Not found
Evolinc_SR_tID_00022382.Evolinc_SR_gID_021399	Homolog	Homolog	Homolog	Homolog	Homolog	Homolog	Not found	Homolog	Not found	Not found
Evolinc_SR_tID_00022654.Evolinc_SR_gID_021667	Homolog	Homolog	Homolog	Homolog	Homolog	Homolog	Not found	Homolog	Not found	Not found
Evolinc_SR_tID_00028370.Evolinc_SR_gID_027118	Homolog	Homolog	Homolog	Homolog	Homolog	Homolog	Not found	Homolog	Not found	Not found
Evolinc_SR_tID_00036272.Evolinc_SR_gID_034485	Homolog	Homolog	Homolog	Homolog	Homolog	Homolog	Not found	Homolog	Not found	Not found
Evolinc_SR_tID_00043302.Evolinc_SR_gID_041049	Homolog	Homolog	Homolog	Homolog	Homolog	Homolog	Not found	Homolog	Not found	Not found
Evolinc_SR_tID_00055438.Evolinc_SR_gID_052540	Homolog	Homolog	Homolog	Homolog	Homolog	Homolog	Not found	Homolog	Not found	Not found
Evolinc_SR_tID_00064241.Evolinc_SR_gID_060870	Homolog	Homolog	Homolog	Homolog	Homolog	Homolog	Not found	Homolog	Not found	Not found
Evolinc_SR_tID_00064696.Evolinc_SR_gID_061316	Homolog	Homolog	Homolog	Homolog	Homolog	Homolog	Not found	Homolog	Not found	Not found
Evolinc_SR_tID_00065812.Evolinc_SR_gID_062386	Homolog	Homolog	Homolog	Homolog	Homolog	Homolog	Not found	Known_lincRNA_TCONS.00013942.XLOC.013396	Not found	Not found
AT2G08160.1.AT2G08160	Homolog	Homolog	Homolog	Homolog	Homolog	Homolog	Not found	Known_lincRNA_TCONS.00023394.XLOC.022532	Not found	Not found
Evolinc_SR_tID_00049498.Evolinc_SR_gID_046914	Homolog	Homolog	Homolog	Homolog	Homolog	Homolog	Not found	Known_lincRNA_TCONS.00025146.XLOC.024202	Not found	Not found
Evolinc_SR_tID_00000249.Evolinc_SR_gID_000234	Homolog	Homolog	Homolog	Homolog	Homolog	Homolog	Not found	Not found	Not found	Not found
Evolinc_SR_tID_00005166.Evolinc_SR_gID_004903	Homolog	Homolog	Homolog	Homolog	Homolog	Homolog	Not found	Not found	Not found	Not found
Evolinc_SR_tID_00007918.Evolinc_SR_gID_007559	Homolog	Homolog	Homolog	Homolog	Homolog	Homolog	Not found	Not found	Not found	Not found
Evolinc_SR_tID_00028131.Evolinc_SR_gID_026880	Homolog	Homolog	Homolog	Homolog	Homolog	Homolog	Not found	Not found	Not found	Not found
Evolinc_SR_tID_00029705.Evolinc_SR_gID_028418	Homolog	Homolog	Homolog	Homolog	Homolog	Homolog	Not found	Not found	Not found	Not found
Evolinc_SR_tID_00029725.Evolinc_SR_gID_028438	Homolog	Homolog	Homolog	Homolog	Homolog	Homolog	Not found	Not found	Not found	Not found
Evolinc_SR_tID_00044168.Evolinc_SR_gID_041902	Homolog	Homolog	Homolog	Homolog	Homolog	Homolog	Not found	Not found	Not found	Not found
Evolinc_SR_tID_00044287.Evolinc_SR_gID_042021	Homolog	Homolog	Homolog	Homolog	Homolog	Homolog	Not found	Not found	Not found	Not found
Evolinc_SR_tID_00044641.Evolinc_SR_gID_042359	Homolog	Homolog	Homolog	Homolog	Homolog	Homolog	Not found	Not found	Not found	Not found
Evolinc_SR_tID_00055764.Evolinc_SR_gID_052857	Homolog	Homolog	Homolog	Homolog	Homolog	Homolog	Not found	Not found	Not found	Not found
Evolinc_SR_tID_00063464.Evolinc_SR_gID_060128	Homolog	Homolog	Homolog	Homolog	Homolog	Homolog	Not found	Not found	Not found	Not found
Evolinc_SR_tID_00070531.Evolinc_SR_gID_066743	Homolog	Homolog	Homolog	Homolog	Homolog	Homolog	Not found	Not found	Not found	Not found
AT1G05953.1.AT1G05953	Homolog	Homolog	Homolog	Homolog	Homolog	Homolog	Homolog	Homolog	Homolog	Not found
AT5G09505.1.AT5G09505	Homolog	Homolog	Homolog	Homolog	Homolog	Homolog	Homolog	Homolog	Homolog	Not found
Evolinc_LR_tID_00000305.Evolinc_LR_gID_000286	Homolog	Homolog	Homolog	Homolog	Homolog	Homolog	Homolog	Homolog	Homolog	Not found
Evolinc_SR_tID_00007707.Evolinc_SR_gID_007352	Homolog	Homolog	Homolog	Homolog	Homolog	Homolog	Homolog	Homolog	Homolog	Not found
Evolinc_SR_tID_00024159.Evolinc_SR_gID_023129	Homolog	Homolog	Homolog	Homolog	Homolog	Homolog	Homolog	Homolog	Homolog	Not found
Evolinc_SR_tID_00028238.Evolinc_SR_gID_026987	Homolog	Homolog	Homolog	Homolog	Homolog	Homolog	Homolog	Homolog	Homolog	Not found
Evolinc_SR_tID_00030633.Evolinc_SR_gID_029311	Homolog	Homolog	Homolog	Homolog	Homolog	Homolog	Homolog	Homolog	Homolog	Not found
Evolinc_SR_tID_00031557.Evolinc_SR_gID_030189	Homolog	Homolog	Homolog	Homolog	Homolog	Homolog	Homolog	Homolog	Homolog	Not found
Evolinc_SR_tID_00049415.Evolinc_SR_gID_046831	Homolog	Homolog	Homolog	Homolog	Homolog	Homolog	Homolog	Homolog	Homolog	Not found
Evolinc_SR_tID_00061236.Evolinc_SR_gID_057964	Homolog	Homolog	Homolog	Homolog	Homolog	Homolog	Homolog	Homolog	Homolog	Not found
AT1G06433.1.AT1G06433	Homolog	Homolog	Homolog	Homolog	Homolog	Homolog	Homolog	Homolog	Not found	Not found
AT2G09390.1.AT2G09390	Homolog	Homolog	Homolog	Homolog	Homolog	Homolog	Homolog	Homolog	Not found	Not found
AT3G01775.1.AT3G01775	Homolog	Homolog	Homolog	Homolog	Homolog	Homolog	Homolog	Homolog	Not found	Not found
AT5G09895.1.AT5G09895	Homolog	Homolog	Homolog	Homolog	Homolog	Homolog	Homolog	Homolog	Not found	Not found
Evolinc_SR_tID_00001227.Evolinc_SR_gID_001189	Homolog	Homolog	Homolog	Homolog	Homolog	Homolog	Homolog	Homolog	Not found	Not found
Evolinc_SR_tID_00001450.Evolinc_SR_gID_001410	Homolog	Homolog	Homolog	Homolog	Homolog	Homolog	Homolog	Homolog	Not found	Not found
Evolinc_SR_tID_00006788.Evolinc_SR_gID_006459	Homolog	Homolog	Homolog	Homolog	Homolog	Homolog	Homolog	Homolog	Not found	Not found
Evolinc_SR_tID_00008970.Evolinc_SR_gID_008584	Homolog	Homolog	Homolog	Homolog	Homolog	Homolog	Homolog	Homolog	Not found	Not found
Evolinc_SR_tID_00009739.Evolinc_SR_gID_009326	Homolog	Homolog	Homolog	Homolog	Homolog	Homolog	Homolog	Homolog	Not found	Not found
Evolinc_SR_tID_00010772.Evolinc_SR_gID_010345	Homolog	Homolog	Homolog	Homolog	Homolog	Homolog	Homolog	Homolog	Not found	Not found
Evolinc_SR_tID_00012023.Evolinc_SR_gID_011564	Homolog	Homolog	Homolog	Homolog	Homolog	Homolog	Homolog	Homolog	Not found	Not found
Evolinc_SR_tID_00017099.Evolinc_SR_gID_016377	Homolog	Homolog	Homolog	Homolog	Homolog	Homolog	Homolog	Homolog	Not found	Not found
Evolinc_SR_tID_00021935.Evolinc_SR_gID_020960	Homolog	Homolog	Homolog	Homolog	Homolog	Homolog	Homolog	Homolog	Not found	Not found
Evolinc_SR_tID_00022938.Evolinc_SR_gID_021947	Homolog	Homolog	Homolog	Homolog	Homolog	Homolog	Homolog	Homolog	Not found	Not found
Evolinc_SR_tID_00024190.Evolinc_SR_gID_023160	Homolog	Homolog	Homolog	Homolog	Homolog	Homolog	Homolog	Homolog	Not found	Not found
Evolinc_SR_tID_00029847.Evolinc_SR_gID_028551	Homolog	Homolog	Homolog	Homolog	Homolog	Homolog	Homolog	Homolog	Not found	Not found
Evolinc_SR_tID_00029872.Evolinc_SR_gID_028576	Homolog	Homolog	Homolog	Homolog	Homolog	Homolog	Homolog	Homolog	Not found	Not found
Evolinc_SR_tID_00030879.Evolinc_SR_gID_029530	Homolog	Homolog	Homolog	Homolog	Homolog	Homolog	Homolog	Homolog	Not found	Not found
Evolinc_SR_tID_00036622.Evolinc_SR_gID_034831	Homolog	Homolog	Homolog	Homolog	Homolog	Homolog	Homolog	Homolog	Not found	Not found
Evolinc_SR_tID_00039296.Evolinc_SR_gID_037417	Homolog	Homolog	Homolog	Homolog	Homolog	Homolog	Homolog	Homolog	Not found	Not found
Evolinc_SR_tID_00050341.Evolinc_SR_gID_047731	Homolog	Homolog	Homolog	Homolog	Homolog	Homolog	Homolog	Homolog	Not found	Not found
Evolinc_SR_tID_00055736.Evolinc_SR_gID_052829	Homolog	Homolog	Homolog	Homolog	Homolog	Homolog	Homolog	Homolog	Not found	Not found
Evolinc_SR_tID_00063819.Evolinc_SR_gID_060470	Homolog	Homolog	Homolog	Homolog	Homolog	Homolog	Homolog	Homolog	Not found	Not found
Evolinc_SR_tID_00072104.Evolinc_SR_gID_068279	Homolog	Homolog	Homolog	Homolog	Homolog	Homolog	Homolog	Homolog	Not found	Not found
Evolinc_SR_tID_00016305.Evolinc_SR_gID_015602	Homolog	Homolog	Homolog	Homolog	Homolog	Homolog	Homolog	Known_lincRNA_TCONS.00001081.XLOC.001012	Not found	Not found
Evolinc_SR_tID_00015510.Evolinc_SR_gID_014835	Homolog	Homolog	Homolog	Homolog	Homolog	Homolog	Homolog	Known_lincRNA_TCONS.00002468.XLOC.002301	Not found	Not found
Evolinc_SR_tID_00015461.Evolinc_SR_gID_014789	Homolog	Homolog	Homolog	Homolog	Homolog	Homolog	Homolog	Known_lincRNA_TCONS.00002599.XLOC.002432	Not found	Not found
Evolinc_SR_tID_00056782.Evolinc_SR_gID_053835	Homolog	Homolog	Homolog	Homolog	Homolog	Homolog	Homolog	Known_lincRNA_TCONS.00013773.XLOC.013227	Not found	Not found
Evolinc_SR_tID_00044488.Evolinc_SR_gID_042214	Homolog	Homolog	Homolog	Homolog	Homolog	Homolog	Homolog	Known_lincRNA_TCONS.00015506.XLOC.014952	Not found	Not found
Evolinc_SR_tID_00032149.Evolinc_SR_gID_030765	Homolog	Homolog	Homolog	Homolog	Homolog	Homolog	Homolog	Known_lincRNA_TCONS.00020041.XLOC.019335	Not found	Not found
Evolinc_SR_tID_00022402.Evolinc_SR_gID_021419	Homolog	Homolog	Homolog	Homolog	Homolog	Homolog	Homolog	Known_lincRNA_TCONS.00024106.XLOC.023244	Not found	Not found
Evolinc_SR_tID_00055485.Evolinc_SR_gID_052583	Homolog	Homolog	Homolog	Homolog	Homolog	Homolog	Homolog	Known_lincRNA_TCONS.00025066.XLOC.024122	Not found	Not found
Evolinc_SR_tID_00049558.Evolinc_SR_gID_046970	Homolog	Homolog	Homolog	Homolog	Homolog	Homolog	Homolog	Known_lincRNA_TCONS.00025131.XLOC.024187	Not found	Not found
Evolinc_SR_tID_00055048.Evolinc_SR_gID_052161	Homolog	Homolog	Homolog	Homolog	Homolog	Homolog	Homolog	Known_lincRNA_TCONS.00025198.XLOC.024254	Homolog	Not found
Evolinc_SR_tID_00062726.Evolinc_SR_gID_059407	Homolog	Homolog	Homolog	Homolog	Homolog	Homolog	Homolog	Known_lincRNA_TCONS.00025665.XLOC.024721	Not found	Not found
Evolinc_SR_tID_00011660.Evolinc_SR_gID_011210	Homolog	Homolog	Homolog	Homolog	Homolog	Homolog	Homolog	Not found	Not found	Not found
Evolinc_SR_tID_00023620.Evolinc_SR_gID_022603	Homolog	Homolog	Homolog	Homolog	Homolog	Homolog	Homolog	Not found	Not found	Not found
Evolinc_SR_tID_00023642.Evolinc_SR_gID_022624	Homolog	Homolog	Homolog	Homolog	Homolog	Homolog	Homolog	Not found	Not found	Not found
Evolinc_SR_tID_00029551.Evolinc_SR_gID_028271	Homolog	Homolog	Homolog	Homolog	Homolog	Homolog	Homolog	Not found	Not found	Not found
Evolinc_SR_tID_00031831.Evolinc_SR_gID_030454	Homolog	Homolog	Homolog	Homolog	Homolog	Homolog	Homolog	Not found	Not found	Not found
Evolinc_SR_tID_00056043.Evolinc_SR_gID_053121	Homolog	Homolog	Homolog	Homolog	Homolog	Homolog	Homolog	Not found	Not found	Not found
Evolinc_SR_tID_00056810.Evolinc_SR_gID_053861	Homolog	Homolog	Homolog	Homolog	Homolog	Homolog	Homolog	Not found	Not found	Not found
Evolinc_SR_tID_00040603.Evolinc_SR_gID_038649	Homolog	Homolog	Homolog	Homolog	Homolog	Homolog	Known_Gene_Antisense_ID=Tp2g17530.1.1	Homolog	Not found	Not found
AT3G01765.1.AT3G01765	Homolog	Homolog	Homolog	Homolog	Homolog	Homolog	Known_Gene_Antisense_ID=Tp3g04660.1.1	Homolog	Not found	Not found
Evolinc_SR_tID_00030846.Evolinc_SR_gID_029498	Homolog	Homolog	Homolog	Homolog	Homolog	Homolog	Known_Gene_Antisense_ID=Tp3g04670.1.1	Homolog	Not found	Not found
Evolinc_SR_tID_00039363.Evolinc_SR_gID_037483	Homolog	Homolog	Homolog	Homolog	Homolog	Homolog	Known_Gene_Antisense_ID=Tp3g17870.1.1	Homolog	Not found	Not found
Evolinc_SR_tID_00064730.Evolinc_SR_gID_061350	Homolog	Homolog	Homolog	Homolog	Homolog	Homolog	Known_Gene_Antisense_ID=Tp6g38290.1.1	Not found	Homolog	Not found
Evolinc_SR_tID_00056284.Evolinc_SR_gID_053351	Homolog	Homolog	Homolog	Homolog	Homolog	Homolog	Known_Gene_Antisense_ID=Tp6g40470.1.1	Homolog	Not found	Not found
Evolinc_SR_tID_00049999.Evolinc_SR_gID_047398	Homolog	Homolog	Homolog	Homolog	Homolog	Homolog	Known_Gene_Antisense_ID=Tp7g32540.1.1	Homolog	Not found	Not found
Evolinc_SR_tID_00072086.Evolinc_SR_gID_068263	Homolog	Homolog	Homolog	Homolog	Homolog	Homolog	Known_Gene_Sense_ID=Tp2g27620.1.1	Homolog	Not found	Not found
Evolinc_SR_tID_00039306.Evolinc_SR_gID_037427	Homolog	Homolog	Homolog	Homolog	Homolog	Homolog	Known_Gene_Sense_ID=Tp3g17360.1.1	Homolog	Not found	Not found
Evolinc_SR_tID_00061120.Evolinc_SR_gID_057849	Homolog	Homolog	Homolog	Homolog	Homolog	Homolog	Known_Gene_Sense_ID=Tp7g02240.1.1	Not found	Not found	Not found
Evolinc_SR_tID_00010194.Evolinc_SR_gID_009776	Homolog	Homolog	Homolog	Homolog	Homolog	Homolog	Not found	Homolog	Not found	Not found
Evolinc_SR_tID_00037977.Evolinc_SR_gID_036130	Homolog	Homolog	Homolog	Homolog	Homolog	Homolog	Not found	Homolog	Not found	Not found
Evolinc_SR_tID_00064380.Evolinc_SR_gID_061006	Homolog	Homolog	Homolog	Homolog	Homolog	Homolog	Not found	Homolog	Not found	Not found
Evolinc_SR_tID_00070986.Evolinc_SR_gID_067190	Homolog	Homolog	Homolog	Homolog	Homolog	Homolog	Not found	Homolog	Not found	Not found
AT4G09995.1.AT4G09995	Homolog	Homolog	Homolog	Homolog	Homolog	Homolog	Not found	Not found	Not found	Not found
AT5G08970.1.AT5G08970	Homolog	Homolog	Homolog	Homolog	Homolog	Homolog	Not found	Not found	Not found	Not found
Evolinc_SR_tID_00006480.Evolinc_SR_gID_006171	Homolog	Homolog	Homolog	Homolog	Homolog	Homolog	Not found	Not found	Not found	Not found
Evolinc_SR_tID_00011351.Evolinc_SR_gID_010911	Homolog	Homolog	Homolog	Homolog	Homolog	Homolog	Not found	Not found	Not found	Not found
Evolinc_SR_tID_00030597.Evolinc_SR_gID_029275	Homolog	Homolog	Homolog	Homolog	Homolog	Homolog	Not found	Not found	Not found	Not found
Evolinc_SR_tID_00030851.Evolinc_SR_gID_029503	Homolog	Homolog	Homolog	Homolog	Homolog	Homolog	Not found	Not found	Not found	Not found
Evolinc_SR_tID_00031101.Evolinc_SR_gID_029750	Homolog	Homolog	Homolog	Homolog	Homolog	Homolog	Not found	Not found	Not found	Not found
Evolinc_SR_tID_00039261.Evolinc_SR_gID_037384	Homolog	Homolog	Homolog	Homolog	Homolog	Homolog	Not found	Not found	Not found	Not found
Evolinc_SR_tID_00054972.Evolinc_SR_gID_052085	Homolog	Homolog	Homolog	Homolog	Homolog	Homolog	Not found	Not found	Not found	Not found
Evolinc_SR_tID_00055544.Evolinc_SR_gID_052642	Homolog	Homolog	Homolog	Homolog	Homolog	Homolog	Not found	Not found	Not found	Not found
Evolinc_SR_tID_00055765.Evolinc_SR_gID_052858	Homolog	Homolog	Homolog	Homolog	Homolog	Homolog	Not found	Not found	Not found	Not found
Evolinc_SR_tID_00063144.Evolinc_SR_gID_059814	Homolog	Homolog	Homolog	Homolog	Homolog	Homolog	Not found	Not found	Not found	Not found
Evolinc_SR_tID_00063920.Evolinc_SR_gID_060570	Homolog	Homolog	Homolog	Homolog	Homolog	Homolog	Not found	Not found	Not found	Not found
Evolinc_SR_tID_00037703.Evolinc_SR_gID_035881	Homolog	Homolog	Homolog	Homolog	Homolog	Known_Gene_Antisense_ID=gene:Bra001032;biotype=protein_coding;description=AT3G02150	Homolog	Homolog	Not found	Not found
Evolinc_SR_tID_00010233.Evolinc_SR_gID_009814	Homolog	Homolog	Homolog	Homolog	Homolog	Known_Gene_Antisense_ID=gene:Bra016694;biotype=protein_coding;description=AT1G14580	Known_Gene_Antisense_ID=Tp1g12930.1.1	Homolog	Not found	Not found
Evolinc_SR_tID_00006123.Evolinc_SR_gID_005829	Homolog	Homolog	Homolog	Homolog	Homolog	Known_Gene_Antisense_ID=gene:Bra038003;biotype=protein_coding;description=AT4G29960	Homolog	Homolog	Not found	Not found
Evolinc_SR_tID_00053203.Evolinc_SR_gID_050400	Homolog	Homolog	Homolog	Homolog	Homolog	Known_Gene_Antisense_ID=gene:ENSRNA049453008;Name=snoZ43;biotype=snoRNA;description=Small	Homolog	Homolog	Homolog	Homolog
Evolinc_SR_tID_00040766.Evolinc_SR_gID_038795	Homolog	Homolog	Homolog	Homolog	Homolog	Known_Gene_Antisense_ID=gene:ENSRNA049453808;Name=Plant_U3;biotype=snoRNA;description=Plant	Not found	Not found	Not found	Not found
Evolinc_SR_tID_00007667.Evolinc_SR_gID_007313	Homolog	Homolog	Homolog	Homolog	Homolog	Known_Gene_Antisense_Known_lincRNA_ID=gene:Bra004317;biotype=protein_coding;gene_id=Bra004317;logic_name=glean	Known_Gene_Antisense_ID=Tp5g23630.1.1	Homolog	Not found	Not found
Evolinc_SR_tID_00000953.Evolinc_SR_gID_000921	Homolog	Homolog	Homolog	Homolog	Homolog	Known_Gene_Antisense_Known_lincRNA_ID=gene:Bra019730;biotype=protein_coding;description=AT1G11920	Not found	Homolog	Not found	Not found
Evolinc_SR_tID_00030873.Evolinc_SR_gID_029524	Homolog	Homolog	Homolog	Homolog	Homolog	Known_Gene_Antisense_Known_lincRNA_ID=gene:Bra020787;biotype=protein_coding;gene_id=Bra020787;logic_name=glean	Homolog	Known_lincRNA_TCONS.00020311.XLOC.019605	Homolog	Not found
Evolinc_SR_tID_00037621.Evolinc_SR_gID_035802	Homolog	Homolog	Homolog	Homolog	Homolog	Known_Gene_Antisense_Known_lincRNA_ID=gene:Bra021484;biotype=protein_coding;description=AT3G01150	Known_Gene_Antisense_ID=Tp3g00970.1.1	Known_lincRNA_TCONS.00020387.XLOC.019681	Homolog	Not found
Evolinc_SR_tID_00062882.Evolinc_SR_gID_059560	Homolog	Homolog	Homolog	Homolog	Homolog	Known_Gene_Antisense_Known_lincRNA_ID=gene:Bra022684;biotype=protein_coding;description=AT5G53940	Homolog	Known_lincRNA_TCONS.00015459.XLOC.014905	Not found	Not found
Evolinc_SR_tID_00057667.Evolinc_SR_gID_054682	Homolog	Homolog	Homolog	Homolog	Homolog	Known_Gene_Antisense_Known_lincRNA_ID=gene:Bra023570;biotype=protein_coding;description=AT5G16560	Known_Gene_Antisense_ID=Tp6g27670.1.1	Homolog	Not found	Not found
Evolinc_SR_tID_00064368.Evolinc_SR_gID_060994	Homolog	Homolog	Homolog	Homolog	Homolog	Known_Gene_Antisense_Known_lincRNA_ID=gene:Bra031836;biotype=protein_coding;description=AT1G03100	Not found	Not found	Not found	Not found
Evolinc_SR_tID_00064152.Evolinc_SR_gID_060785	Homolog	Homolog	Homolog	Homolog	Homolog	Known_Gene_Antisense_Known_lincRNA_ID=gene:Bra031853;biotype=protein_coding;description=AT5G65590	Homolog	Known_lincRNA_TCONS.00005578.XLOC.005297	Not found	Not found
Evolinc_SR_tID_00072084.Evolinc_SR_gID_068261	Homolog	Homolog	Homolog	Homolog	Homolog	Known_Gene_Antisense_Known_lincRNA_ID=gene:Bra037778;biotype=protein_coding;description=AT5G64520	Homolog	Known_lincRNA_TCONS.00005606.XLOC.005325	Not found	Not found
Evolinc_SR_tID_00058650.Evolinc_SR_gID_055619	Homolog	Homolog	Homolog	Homolog	Homolog	Known_Gene_Sense_ID=gene:Bra009845;biotype=protein_coding;description=AT5G25500	Homolog	Homolog	Not found	Not found
Evolinc_SR_tID_00044030.Evolinc_SR_gID_041768	Homolog	Homolog	Homolog	Homolog	Homolog	Known_Gene_Sense_ID=gene:Bra014697;biotype=protein_coding;description=AT2G40510	Homolog	Homolog	Not found	Not found
AT2G09315.1.AT2G09315	Homolog	Homolog	Homolog	Homolog	Homolog	Known_Gene_Sense_ID=gene:Bra016903;biotype=protein_coding;description=AT2G41900	Homolog	Homolog	Not found	Not found
Evolinc_SR_tID_00000935.Evolinc_SR_gID_000903	Homolog	Homolog	Homolog	Homolog	Homolog	Known_Gene_Sense_ID=gene:Bra019836;biotype=protein_coding;description=AT1G11720	Homolog	Homolog	Not found	Not found
Evolinc_SR_tID_00058346.Evolinc_SR_gID_055322	Homolog	Homolog	Homolog	Homolog	Homolog	Known_Gene_Sense_ID=gene:Bra026507;biotype=protein_coding;description=AT5G23260	Homolog	Homolog	Not found	Not found
Evolinc_SR_tID_00070488.Evolinc_SR_gID_066702	Homolog	Homolog	Homolog	Homolog	Homolog	Known_Gene_Sense_ID=gene:Bra040495;biotype=protein_coding;description=AT5G49660	Homolog	Not found	Homolog	Not found
Evolinc_SR_tID_00040068.Evolinc_SR_gID_038164	Homolog	Homolog	Homolog	Homolog	Homolog	Known_Gene_Sense_ID=gene:ENSRNA049457735;Name=U5;biotype=snRNA;description=U5	Known_Gene_Antisense_ID=Tp6g07870.1.1	Homolog	Homolog	Homolog
Evolinc_SR_tID_00072091.Evolinc_SR_gID_068268	Homolog	Homolog	Homolog	Homolog	Homolog	Known_Gene_Sense_Known_lincRNA_ID=gene:Bra031911;biotype=protein_coding;description=AT1G14800	Not found	Homolog	Not found	Not found
Evolinc_SR_tID_00016608.Evolinc_SR_gID_015898	Homolog	Homolog	Homolog	Homolog	Homolog	Known_Gene_Sense_Known_lincRNA_ID=gene:Bra033943;biotype=protein_coding;gene_id=Bra033943;logic_name=glean	Homolog	Homolog	Not found	Not found
Evolinc_SR_tID_00036307.Evolinc_SR_gID_034520	Homolog	Homolog	Homolog	Homolog	Homolog	Known_lincRNA_TCONS.00000084.XLOC.000062	Homolog	Known_lincRNA_TCONS.00017046.XLOC.016437	Homolog	Not found
Evolinc_SR_tID_00003169.Evolinc_SR_gID_003073	Homolog	Homolog	Homolog	Homolog	Homolog	Known_lincRNA_TCONS.00000350.XLOC.000326	Not found	Known_lincRNA_TCONS.00017117.XLOC.016508	Not found	Not found
Evolinc_SR_tID_00012188.Evolinc_SR_gID_011709	Homolog	Homolog	Homolog	Homolog	Homolog	Known_lincRNA_TCONS.00000485.XLOC.000447	Homolog	Homolog	Not found	Not found
Evolinc_SR_tID_00061454.Evolinc_SR_gID_058173	Homolog	Homolog	Homolog	Homolog	Homolog	Known_lincRNA_TCONS.00000691.XLOC.000623	Homolog	Known_lincRNA_TCONS.00016649.XLOC.016065	Homolog	Homolog
Evolinc_SR_tID_00032564.Evolinc_SR_gID_031161	Homolog	Homolog	Homolog	Homolog	Homolog	Known_lincRNA_TCONS.00001229.XLOC.001122	Homolog	Homolog	Not found	Not found
Evolinc_SR_tID_00062731.Evolinc_SR_gID_059412	Homolog	Homolog	Homolog	Homolog	Homolog	Known_lincRNA_TCONS.00001634.XLOC.001503	Homolog	Known_lincRNA_TCONS.00014442.XLOC.013896	Not found	Not found
Evolinc_SR_tID_00061608.Evolinc_SR_gID_058325	Homolog	Homolog	Homolog	Homolog	Homolog	Known_lincRNA_TCONS.00001673.XLOC.001542	Homolog	Homolog	Not found	Not found
Evolinc_SR_tID_00012213.Evolinc_SR_gID_011729	Homolog	Homolog	Homolog	Homolog	Homolog	Known_lincRNA_TCONS.00002032.XLOC.001896	Homolog	Homolog	Not found	Not found
Evolinc_SR_tID_00049304.Evolinc_SR_gID_046722	Homolog	Homolog	Homolog	Homolog	Homolog	Known_lincRNA_TCONS.00002103.XLOC.001966	Homolog	Known_lincRNA_TCONS.00025214.XLOC.024270	Not found	Not found
Evolinc_SR_tID_00013966.Evolinc_SR_gID_013369	Homolog	Homolog	Homolog	Homolog	Homolog	Known_lincRNA_TCONS.00002219.XLOC.002068	Homolog	Homolog	Not found	Not found
Evolinc_SR_tID_00021411.Evolinc_SR_gID_020476	Homolog	Homolog	Homolog	Homolog	Homolog	Known_lincRNA_TCONS.00002490.XLOC.002331	Homolog	Homolog	Homolog	Not found
Evolinc_SR_tID_00071334.Evolinc_SR_gID_067531	Homolog	Homolog	Homolog	Homolog	Homolog	Known_lincRNA_TCONS.00003106.XLOC.002899	Homolog	Known_lincRNA_TCONS.00014182.XLOC.013636	Not found	Not found
Evolinc_SR_tID_00038584.Evolinc_SR_gID_036727	Homolog	Homolog	Homolog	Homolog	Homolog	Known_lincRNA_TCONS.00003912.XLOC.003630	Homolog	Known_lincRNA_TCONS.00020228.XLOC.019522	Not found	Not found
AT3G02615.1.AT3G02615	Homolog	Homolog	Homolog	Homolog	Homolog	Known_lincRNA_TCONS.00003915.XLOC.003631	Homolog	Known_lincRNA_TCONS.00020227.XLOC.019521	Not found	Not found
Evolinc_SR_tID_00031410.Evolinc_SR_gID_030047	Homolog	Homolog	Homolog	Homolog	Homolog	Known_lincRNA_TCONS.00003915.XLOC.003631	Homolog	Known_lincRNA_TCONS.00020227.XLOC.019521	Not found	Not found
Evolinc_SR_tID_00031464.Evolinc_SR_gID_030100	Homolog	Homolog	Homolog	Homolog	Homolog	Known_lincRNA_TCONS.00003925.XLOC.003637	Homolog	Homolog	Not found	Not found
Evolinc_SR_tID_00069804.Evolinc_SR_gID_066037	Homolog	Homolog	Homolog	Homolog	Homolog	Known_lincRNA_TCONS.00004079.XLOC.003756	Not found	Homolog	Not found	Not found
Evolinc_SR_tID_00007135.Evolinc_SR_gID_006793	Homolog	Homolog	Homolog	Homolog	Homolog	Known_lincRNA_TCONS.00004700.XLOC.004245	Homolog	Not found	Not found	Not found
Evolinc_SR_tID_00007932.Evolinc_SR_gID_007573	Homolog	Homolog	Homolog	Homolog	Homolog	Known_lincRNA_TCONS.00004754.XLOC.004282	Homolog	Known_lincRNA_TCONS.00000582.XLOC.000513	Not found	Not found
Evolinc_SR_tID_00012350.Evolinc_SR_gID_011862	Homolog	Homolog	Homolog	Homolog	Homolog	Known_lincRNA_TCONS.00004970.XLOC.004481	Homolog	Homolog	Not found	Not found
Evolinc_SR_tID_00005073.Evolinc_SR_gID_004819	Homolog	Homolog	Homolog	Homolog	Homolog	Known_lincRNA_TCONS.00005163.XLOC.004658	Not found	Not found	Not found	Not found
Evolinc_SR_tID_00013978.Evolinc_SR_gID_013380	Homolog	Homolog	Homolog	Homolog	Homolog	Known_lincRNA_TCONS.00005330.XLOC.004821	Homolog	Homolog	Not found	Not found
Evolinc_SR_tID_00037934.Evolinc_SR_gID_036099	Homolog	Homolog	Homolog	Homolog	Homolog	Known_lincRNA_TCONS.00005553.XLOC.005032	Homolog	Not found	Not found	Not found
Evolinc_SR_tID_00070637.Evolinc_SR_gID_066846	Homolog	Homolog	Homolog	Homolog	Homolog	Known_lincRNA_TCONS.00005815.XLOC.005268	Homolog	Known_lincRNA_TCONS.00014763.XLOC.014217	Homolog	Not found
AT5G09835.1.AT5G09835	Homolog	Homolog	Homolog	Homolog	Homolog	Known_lincRNA_TCONS.00005886.XLOC.005330	Not found	Homolog	Not found	Not found
Evolinc_SR_tID_00033850.Evolinc_SR_gID_032349	Homolog	Homolog	Homolog	Homolog	Homolog	Known_lincRNA_TCONS.00006188.XLOC.005582	Homolog	Homolog	Not found	Not found
Evolinc_SR_tID_00002074.Evolinc_SR_gID_002016	Homolog	Homolog	Homolog	Homolog	Homolog	Known_lincRNA_TCONS.00006257.XLOC.005649	Homolog	Not found	Not found	Not found
Evolinc_SR_tID_00010154.Evolinc_SR_gID_009736	Homolog	Homolog	Homolog	Homolog	Homolog	Known_lincRNA_TCONS.00006713.XLOC.006046	Homolog	Homolog	Not found	Not found
Evolinc_SR_tID_00029596.Evolinc_SR_gID_028316	Homolog	Homolog	Homolog	Homolog	Homolog	Known_lincRNA_TCONS.00006717.XLOC.006050	Homolog	Not found	Homolog	Not found
Evolinc_SR_tID_00043454.Evolinc_SR_gID_041201	Homolog	Homolog	Homolog	Homolog	Homolog	Known_lincRNA_TCONS.00007124.XLOC.006422	Homolog	Homolog	Homolog	Not found
Evolinc_SR_tID_00043456.Evolinc_SR_gID_041203	Homolog	Homolog	Homolog	Homolog	Homolog	Known_lincRNA_TCONS.00007124.XLOC.006422	Homolog	Known_lincRNA_TCONS.00017033.XLOC.016424	Not found	Not found
Evolinc_SR_tID_00036361.Evolinc_SR_gID_034574	Homolog	Homolog	Homolog	Homolog	Homolog	Known_lincRNA_TCONS.00007126.XLOC.006424	Homolog	Not found	Not found	Not found
Evolinc_SR_tID_00043458.Evolinc_SR_gID_041205	Homolog	Homolog	Homolog	Homolog	Homolog	Known_lincRNA_TCONS.00007126.XLOC.006424	Not found	Homolog	Not found	Not found
Evolinc_SR_tID_00049917.Evolinc_SR_gID_047318	Homolog	Homolog	Homolog	Homolog	Homolog	Known_lincRNA_TCONS.00007159.XLOC.006457	Homolog	Known_lincRNA_TCONS.00025053.XLOC.024109	Not found	Not found
Evolinc_SR_tID_00011711.Evolinc_SR_gID_011256	Homolog	Homolog	Homolog	Homolog	Homolog	Known_lincRNA_TCONS.00007169.XLOC.006467	Homolog	Known_lincRNA_TCONS.00007501.XLOC.007170	Not found	Not found
Evolinc_SR_tID_00033548.Evolinc_SR_gID_032078	Homolog	Homolog	Homolog	Homolog	Homolog	Known_lincRNA_TCONS.00007332.XLOC.006601	Homolog	Homolog	Not found	Not found
Evolinc_SR_tID_00043427.Evolinc_SR_gID_041174	Homolog	Homolog	Homolog	Homolog	Homolog	Known_lincRNA_TCONS.00007389.XLOC.006652	Homolog	Homolog	Not found	Not found
Evolinc_SR_tID_00003048.Evolinc_SR_gID_002970	Homolog	Homolog	Homolog	Homolog	Homolog	Known_lincRNA_TCONS.00007839.XLOC.007014	Homolog	Known_lincRNA_TCONS.00021978.XLOC.021169	Homolog	Not found
Evolinc_SR_tID_00021218.Evolinc_SR_gID_020292	Homolog	Homolog	Homolog	Homolog	Homolog	Known_lincRNA_TCONS.00007915.XLOC.007082	Homolog	Homolog	Homolog	Homolog
Evolinc_SR_tID_00049435.Evolinc_SR_gID_046851	Homolog	Homolog	Homolog	Homolog	Homolog	Known_lincRNA_TCONS.00008147.XLOC.007298	Homolog	Known_lincRNA_TCONS.00025173.XLOC.024229	Not found	Not found
Evolinc_SR_tID_00063676.Evolinc_SR_gID_060330	Homolog	Homolog	Homolog	Homolog	Homolog	Known_lincRNA_TCONS.00008279.XLOC.007413	Homolog	Homolog	Homolog	Not found
Evolinc_SR_tID_00016773.Evolinc_SR_gID_016058	Homolog	Homolog	Homolog	Homolog	Homolog	Known_lincRNA_TCONS.00008491.XLOC.007614	Not found	Homolog	Not found	Not found
Evolinc_SR_tID_00022159.Evolinc_SR_gID_021181	Homolog	Homolog	Homolog	Homolog	Homolog	Known_lincRNA_TCONS.00008565.XLOC.007681	Homolog	Homolog	Not found	Not found
Evolinc_SR_tID_00055988.Evolinc_SR_gID_053069	Homolog	Homolog	Homolog	Homolog	Homolog	Known_lincRNA_TCONS.00009285.XLOC.008346	Homolog	Homolog	Not found	Not found
Evolinc_SR_tID_00049188.Evolinc_SR_gID_046609	Homolog	Homolog	Homolog	Homolog	Homolog	Known_lincRNA_TCONS.00009363.XLOC.008419	Homolog	Known_lincRNA_TCONS.00025244.XLOC.024300	Not found	Not found
Evolinc_SR_tID_00048840.Evolinc_SR_gID_046284	Homolog	Homolog	Homolog	Homolog	Homolog	Known_lincRNA_TCONS.00009539.XLOC.008568	Homolog	Known_Gene_Sense_ID=Thhalv10024554m.g.v1.0;Name=Thhalv10024554m.g	Not found	Not found
Evolinc_SR_tID_00017513.Evolinc_SR_gID_016782	Homolog	Homolog	Homolog	Homolog	Homolog	Known_lincRNA_TCONS.00009732.XLOC.008753	Homolog	Homolog	Not found	Not found
Evolinc_SR_tID_00010709.Evolinc_SR_gID_010282	Homolog	Homolog	Homolog	Homolog	Homolog	Known_lincRNA_TCONS.00009732.XLOC.008753	Homolog	Known_lincRNA_TCONS.00007781.XLOC.007450	Not found	Not found
Evolinc_SR_tID_00044943.Evolinc_SR_gID_042654	Homolog	Homolog	Homolog	Homolog	Homolog	Known_lincRNA_TCONS.00009906.XLOC.008918	Homolog	Known_lincRNA_TCONS.00025979.XLOC.025035	Not found	Not found
Evolinc_SR_tID_00000868.Evolinc_SR_gID_000837	Homolog	Homolog	Homolog	Homolog	Homolog	Known_lincRNA_TCONS.00010547.XLOC.009529	Homolog	Known_lincRNA_TCONS.00025848.XLOC.024904	Not found	Not found
Evolinc_SR_tID_00001637.Evolinc_SR_gID_001596	Homolog	Homolog	Homolog	Homolog	Homolog	Known_lincRNA_TCONS.00010570.XLOC.009550	Homolog	Known_lincRNA_TCONS.00007794.XLOC.007463	Not found	Not found
Evolinc_SR_tID_00038085.Evolinc_SR_gID_036234	Homolog	Homolog	Homolog	Homolog	Homolog	Known_lincRNA_TCONS.00010655.XLOC.009630	Not found	Homolog	Not found	Not found
Evolinc_LR_tID_00000236.Evolinc_LR_gID_000219	Homolog	Homolog	Homolog	Homolog	Homolog	Known_lincRNA_TCONS.00010845.XLOC.009806	Homolog	Known_lincRNA_TCONS.00024968.XLOC.024024	Homolog	Not found
Evolinc_SR_tID_00055903.Evolinc_SR_gID_052986	Homolog	Homolog	Homolog	Homolog	Homolog	Known_lincRNA_TCONS.00010845.XLOC.009806	Homolog	Known_lincRNA_TCONS.00024968.XLOC.024024	Not found	Not found
Evolinc_SR_tID_00063640.Evolinc_SR_gID_060296	Homolog	Homolog	Homolog	Homolog	Homolog	Known_lincRNA_TCONS.00010931.XLOC.009890	Homolog	Known_lincRNA_TCONS.00014060.XLOC.013514	Not found	Not found
Evolinc_SR_tID_00061235.Evolinc_SR_gID_057963	Homolog	Homolog	Homolog	Homolog	Homolog	Known_lincRNA_TCONS.00011594.XLOC.010507	Homolog	Not found	Not found	Not found
Evolinc_SR_tID_00037928.Evolinc_SR_gID_036093	Homolog	Homolog	Homolog	Homolog	Homolog	Known_lincRNA_TCONS.00011634.XLOC.010545	Known_Gene_Antisense_ID=Tp3g03640.1.1	Homolog	Not found	Not found
Evolinc_SR_tID_00001858.Evolinc_SR_gID_001809	Homolog	Homolog	Homolog	Homolog	Homolog	Known_lincRNA_TCONS.00011854.XLOC.010747	Homolog	Known_lincRNA_TCONS.00006825.XLOC.006500	Not found	Not found
Evolinc_SR_tID_00023023.Evolinc_SR_gID_022030	Homolog	Homolog	Homolog	Homolog	Homolog	Known_lincRNA_TCONS.00012112.XLOC.010983	Homolog	Not found	Not found	Not found
Evolinc_SR_tID_00062373.Evolinc_SR_gID_059065	Homolog	Homolog	Homolog	Homolog	Homolog	Known_lincRNA_TCONS.00012114.XLOC.010985	Homolog	Known_lincRNA_SCONS.00000998	Not found	Not found
Evolinc_SR_tID_00001623.Evolinc_SR_gID_001582	Homolog	Homolog	Homolog	Homolog	Homolog	Known_lincRNA_TCONS.00012215.XLOC.011081	Not found	Not found	Not found	Not found
Evolinc_SR_tID_00012130.Evolinc_SR_gID_011659	Homolog	Homolog	Homolog	Homolog	Homolog	Known_lincRNA_TCONS.00012865.XLOC.011679	Known_Gene_Antisense_ID=Tp1g27470.1.1	Known_lincRNA_TCONS.00024704.XLOC.023797	Not found	Not found
Evolinc_SR_tID_00017828.Evolinc_SR_gID_017089	Homolog	Homolog	Homolog	Homolog	Homolog	Known_lincRNA_TCONS.00013049.XLOC.011856	Known_Gene_Antisense_ID=Tp5g33760.1.1	Homolog	Not found	Not found
Evolinc_SR_tID_00016036.Evolinc_SR_gID_015339	Homolog	Homolog	Homolog	Homolog	Homolog	Known_lincRNA_TCONS.00013393.XLOC.012188	Homolog	Known_Gene_Sense_Known_lincRNA_ID=Thhalv10023416m.g.v1.0;Name=Thhalv10023416m.g	Not found	Not found
Evolinc_SR_tID_00017639.Evolinc_SR_gID_016906	Homolog	Homolog	Homolog	Homolog	Homolog	Known_lincRNA_TCONS.00013561.XLOC.012351	Homolog	Homolog	Not found	Not found
Evolinc_SR_tID_00050200.Evolinc_SR_gID_047593	Homolog	Homolog	Homolog	Homolog	Homolog	Known_lincRNA_TCONS.00013635.XLOC.012425	Homolog	Known_lincRNA_TCONS.00024989.XLOC.024045	Not found	Not found
Evolinc_SR_tID_00065200.Evolinc_SR_gID_061806	Homolog	Homolog	Homolog	Homolog	Homolog	Known_lincRNA_TCONS.00013980.XLOC.012765	Homolog	Homolog	Homolog	Not found
Evolinc_SR_tID_00065201.Evolinc_SR_gID_061807	Homolog	Homolog	Homolog	Homolog	Homolog	Known_lincRNA_TCONS.00013980.XLOC.012765	Homolog	Not found	Not found	Not found
Evolinc_SR_tID_00021997.Evolinc_SR_gID_021022	Homolog	Homolog	Homolog	Homolog	Homolog	Known_lincRNA_TCONS.00014061.XLOC.012840	Homolog	Known_lincRNA_TCONS.00023757.XLOC.022895	Not found	Not found
Evolinc_SR_tID_00064657.Evolinc_SR_gID_061277	Homolog	Homolog	Homolog	Homolog	Homolog	Known_lincRNA_TCONS.00014227.XLOC.012999	Homolog	Known_lincRNA_TCONS.00013729.XLOC.013183	Homolog	Homolog
Evolinc_SR_tID_00015810.Evolinc_SR_gID_015117	Homolog	Homolog	Homolog	Homolog	Homolog	Known_lincRNA_TCONS.00014542.XLOC.013264	Not found	Not found	Not found	Not found
Evolinc_SR_tID_00009059.Evolinc_SR_gID_008669	Homolog	Homolog	Homolog	Homolog	Homolog	Known_lincRNA_TCONS.00014656.XLOC.013373	Homolog	Known_Gene_Antisense_ID=Thhalv10008178m.g.v1.0;Name=Thhalv10008178m.g	Not found	Not found
Evolinc_SR_tID_00055871.Evolinc_SR_gID_052957	Homolog	Homolog	Homolog	Homolog	Homolog	Known_lincRNA_TCONS.00014889.XLOC.013589	Homolog	Known_lincRNA_TCONS.00024988.XLOC.024044	Not found	Not found
Evolinc_SR_tID_00050206.Evolinc_SR_gID_047599	Homolog	Homolog	Homolog	Homolog	Homolog	Known_lincRNA_TCONS.00014894.XLOC.013592	Not found	Homolog	Not found	Not found
Evolinc_SR_tID_00055638.Evolinc_SR_gID_052732	Homolog	Homolog	Homolog	Homolog	Homolog	Known_lincRNA_TCONS.00014968.XLOC.013636	Known_Gene_Antisense_ID=Tp7g32320.1.1	Known_lincRNA_TCONS.00025047.XLOC.024103	Not found	Not found
Evolinc_SR_tID_00055066.Evolinc_SR_gID_052179	Homolog	Homolog	Homolog	Homolog	Homolog	Known_lincRNA_TCONS.00015103.XLOC.013736	Not found	Not found	Not found	Not found
Evolinc_SR_tID_00066484.Evolinc_SR_gID_063024	Homolog	Homolog	Homolog	Homolog	Homolog	Known_lincRNA_TCONS.00015414.XLOC.013960	Known_Gene_Sense_ID=Tp2g23190.1.1	Not found	Not found	Not found
Evolinc_SR_tID_00031909.Evolinc_SR_gID_030532	Homolog	Homolog	Homolog	Homolog	Homolog	Known_lincRNA_TCONS.00016482.XLOC.014585	Homolog	Homolog	Not found	Not found
Evolinc_SR_tID_00038791.Evolinc_SR_gID_036926	Homolog	Homolog	Homolog	Homolog	Homolog	Known_lincRNA_TCONS.00016565.XLOC.014634	Homolog	Known_lincRNA_TCONS.00020174.XLOC.019468	Not found	Not found
Evolinc_SR_tID_00055212.Evolinc_SR_gID_052324	Homolog	Homolog	Homolog	Homolog	Homolog	Known_lincRNA_TCONS.00017071.XLOC.014962	Homolog	Known_lincRNA_TCONS.00024706.XLOC.023799	Not found	Not found
Evolinc_SR_tID_00048173.Evolinc_SR_gID_045646	Homolog	Homolog	Homolog	Homolog	Homolog	Known_lincRNA_TCONS.00017179.XLOC.015027	Known_Gene_Sense_ID=Tp7g15760.1.1	Homolog	Not found	Not found
AT4G06815.1.AT4G06815	Homolog	Homolog	Homolog	Homolog	Homolog	Known_lincRNA_TCONS.00017188.XLOC.015033	Homolog	Homolog	Not found	Not found
AT4G06820.1.AT4G06820	Homolog	Homolog	Homolog	Homolog	Homolog	Known_lincRNA_TCONS.00017188.XLOC.015033	Not found	Homolog	Not found	Not found
Evolinc_SR_tID_00048353.Evolinc_SR_gID_045814	Homolog	Homolog	Homolog	Homolog	Homolog	Known_lincRNA_TCONS.00017231.XLOC.015068	Homolog	Known_lincRNA_TCONS.00025468.XLOC.024524	Homolog	Not found
Evolinc_SR_tID_00054697.Evolinc_SR_gID_051819	Homolog	Homolog	Homolog	Homolog	Homolog	Known_lincRNA_TCONS.00017384.XLOC.015176	Homolog	Not found	Not found	Not found
Evolinc_SR_tID_00048006.Evolinc_SR_gID_045479	Homolog	Homolog	Homolog	Homolog	Homolog	Known_lincRNA_TCONS.00017539.XLOC.015276	Homolog	Homolog	Not found	Not found
Evolinc_SR_tID_00044739.Evolinc_SR_gID_042456	Homolog	Homolog	Homolog	Homolog	Homolog	Known_lincRNA_TCONS.00017725.XLOC.015397	Homolog	Not found	Not found	Not found
Evolinc_SR_tID_00062632.Evolinc_SR_gID_059317	Homolog	Homolog	Homolog	Homolog	Homolog	Known_lincRNA_TCONS.00018101.XLOC.015633	Known_Gene_Sense_ID=Tp6g14100.1.1	Homolog	Homolog	Not found
Evolinc_SR_tID_00039778.Evolinc_SR_gID_037877	Homolog	Homolog	Homolog	Homolog	Homolog	Known_lincRNA_TCONS.00018148.XLOC.015665	Homolog	Homolog	Not found	Not found
Evolinc_SR_tID_00056200.Evolinc_SR_gID_053269	Homolog	Homolog	Homolog	Homolog	Homolog	Known_lincRNA_TCONS.00018833.XLOC.016078	Not found	Not found	Not found	Homolog
Evolinc_SR_tID_00056035.Evolinc_SR_gID_053113	Homolog	Homolog	Homolog	Homolog	Homolog	Known_lincRNA_TCONS.00018877.XLOC.016122	Homolog	Homolog	Not found	Not found
Evolinc_SR_tID_00050363.Evolinc_SR_gID_047752	Homolog	Homolog	Homolog	Homolog	Homolog	Known_lincRNA_TCONS.00018880.XLOC.016125	Homolog	Known_lincRNA_TCONS.00024931.XLOC.023987	Not found	Not found
AT4G09415.1.AT4G09415	Homolog	Homolog	Homolog	Homolog	Homolog	Known_lincRNA_TCONS.00018912.XLOC.016157	Homolog	Known_lincRNA_TCONS.00024967.XLOC.024023	Homolog	Not found
Evolinc_SR_tID_00055909.Evolinc_SR_gID_052992	Homolog	Homolog	Homolog	Homolog	Homolog	Known_lincRNA_TCONS.00018917.XLOC.016162	Homolog	Known_lincRNA_TCONS.00024971.XLOC.024027	Not found	Not found
Evolinc_SR_tID_00055729.Evolinc_SR_gID_052823	Homolog	Homolog	Homolog	Homolog	Homolog	Known_lincRNA_TCONS.00018986.XLOC.016231	Homolog	Known_lincRNA_TCONS.00025026.XLOC.024082	Not found	Not found
Evolinc_SR_tID_00055668.Evolinc_SR_gID_052762	Homolog	Homolog	Homolog	Homolog	Homolog	Known_lincRNA_TCONS.00019015.XLOC.016260	Homolog	Not found	Not found	Not found
Evolinc_SR_tID_00049952.Evolinc_SR_gID_047352	Homolog	Homolog	Homolog	Homolog	Homolog	Known_lincRNA_TCONS.00019025.XLOC.016270	Homolog	Not found	Not found	Not found
Evolinc_SR_tID_00049674.Evolinc_SR_gID_047081	Homolog	Homolog	Homolog	Homolog	Homolog	Known_lincRNA_TCONS.00019133.XLOC.016378	Homolog	Known_lincRNA_TCONS.00024704.XLOC.023797	Not found	Not found
Evolinc_SR_tID_00049528.Evolinc_SR_gID_046941	Homolog	Homolog	Homolog	Homolog	Homolog	Known_lincRNA_TCONS.00019192.XLOC.016437	Homolog	Known_lincRNA_TCONS.00025136.XLOC.024192	Not found	Not found
Evolinc_SR_tID_00049490.Evolinc_SR_gID_046906	Homolog	Homolog	Homolog	Homolog	Homolog	Known_lincRNA_TCONS.00019206.XLOC.016451	Homolog	Known_lincRNA_TCONS.00025149.XLOC.024205	Not found	Not found
Evolinc_SR_tID_00049418.Evolinc_SR_gID_046834	Homolog	Homolog	Homolog	Homolog	Homolog	Known_lincRNA_TCONS.00019232.XLOC.016477	Homolog	Not found	Not found	Not found
Evolinc_SR_tID_00055053.Evolinc_SR_gID_052166	Homolog	Homolog	Homolog	Homolog	Homolog	Known_lincRNA_TCONS.00019263.XLOC.016508	Homolog	Known_lincRNA_TCONS.00025819.XLOC.024875	Not found	Not found
Evolinc_SR_tID_00049344.Evolinc_SR_gID_046762	Homolog	Homolog	Homolog	Homolog	Homolog	Known_lincRNA_TCONS.00019271.XLOC.016516	Not found	Homolog	Not found	Not found
Evolinc_SR_tID_00055003.Evolinc_SR_gID_052116	Homolog	Homolog	Homolog	Homolog	Homolog	Known_lincRNA_TCONS.00019298.XLOC.016543	Homolog	Known_lincRNA_TCONS.00025210.XLOC.024266	Not found	Not found
Evolinc_SR_tID_00048069.Evolinc_SR_gID_045542	Homolog	Homolog	Homolog	Homolog	Homolog	Known_lincRNA_TCONS.00019351.XLOC.016596	Homolog	Homolog	Homolog	Not found
Evolinc_SR_tID_00053855.Evolinc_SR_gID_051020	Homolog	Homolog	Homolog	Homolog	Homolog	Known_lincRNA_TCONS.00019360.XLOC.016605	Homolog	Homolog	Not found	Not found
Evolinc_SR_tID_00048175.Evolinc_SR_gID_045648	Homolog	Homolog	Homolog	Homolog	Homolog	Known_lincRNA_TCONS.00019397.XLOC.016642	Homolog	Known_lincRNA_TCONS.00025528.XLOC.024584	Not found	Not found
Evolinc_SR_tID_00048189.Evolinc_SR_gID_045661	Homolog	Homolog	Homolog	Homolog	Homolog	Known_lincRNA_TCONS.00019417.XLOC.016662	Homolog	Known_lincRNA_TCONS.00025520.XLOC.024576	Homolog	Homolog
Evolinc_SR_tID_00048240.Evolinc_SR_gID_045705	Homolog	Homolog	Homolog	Homolog	Homolog	Known_lincRNA_TCONS.00019438.XLOC.016683	Homolog	Homolog	Not found	Not found
AT4G07025.1.AT4G07025	Homolog	Homolog	Homolog	Homolog	Homolog	Known_lincRNA_TCONS.00019593.XLOC.016838	Not found	Not found	Not found	Not found
Evolinc_SR_tID_00054531.Evolinc_SR_gID_051663	Homolog	Homolog	Homolog	Homolog	Homolog	Known_lincRNA_TCONS.00019777.XLOC.017022	Not found	Homolog	Not found	Not found
Evolinc_SR_tID_00048822.Evolinc_SR_gID_046266	Homolog	Homolog	Homolog	Homolog	Homolog	Known_lincRNA_TCONS.00019777.XLOC.017022	Homolog	Homolog	Not found	Not found
AT4G07235.1.AT4G07235	Homolog	Homolog	Homolog	Homolog	Homolog	Known_lincRNA_TCONS.00019806.XLOC.017051	Homolog	Homolog	Not found	Not found
AT4G07240.1.AT4G07240	Homolog	Homolog	Homolog	Homolog	Homolog	Known_lincRNA_TCONS.00019806.XLOC.017051	Not found	Homolog	Not found	Not found
Evolinc_SR_tID_00049003.Evolinc_SR_gID_046431	Homolog	Homolog	Homolog	Homolog	Homolog	Known_lincRNA_TCONS.00019890.XLOC.017135	Homolog	Known_lincRNA_TCONS.00025295.XLOC.024351	Not found	Not found
Evolinc_SR_tID_00049120.Evolinc_SR_gID_046545	Homolog	Homolog	Homolog	Homolog	Homolog	Known_lincRNA_TCONS.00020091.XLOC.017335	Homolog	Homolog	Not found	Not found
Evolinc_SR_tID_00049146.Evolinc_SR_gID_046567	Homolog	Homolog	Homolog	Homolog	Homolog	Known_lincRNA_TCONS.00020116.XLOC.017360	Homolog	Known_lincRNA_TCONS.00025255.XLOC.024311	Not found	Not found
Evolinc_SR_tID_00054824.Evolinc_SR_gID_051942	Homolog	Homolog	Homolog	Homolog	Homolog	Known_lincRNA_TCONS.00020116.XLOC.017360	Not found	Known_lincRNA_TCONS.00025255.XLOC.024311	Not found	Not found
Evolinc_SR_tID_00053795.Evolinc_SR_gID_050960	Homolog	Homolog	Homolog	Homolog	Homolog	Known_lincRNA_TCONS.00020243.XLOC.017487	Homolog	Homolog	Not found	Not found
Evolinc_SR_tID_00048010.Evolinc_SR_gID_045483	Homolog	Homolog	Homolog	Homolog	Homolog	Known_lincRNA_TCONS.00020254.XLOC.017498	Homolog	Known_Gene_Sense_Known_lincRNA_ID=Thhalv10024842m.g.v1.0;Name=Thhalv10024842m.g_ID=Thhalv10026742m.g.v1.0;Name=Thhalv10026742m.g	Not found	Not found
Evolinc_SR_tID_00002923.Evolinc_SR_gID_002849	Homolog	Homolog	Homolog	Homolog	Homolog	Known_lincRNA_TCONS.00020262.XLOC.017506	Homolog	Not found	Not found	Not found
Evolinc_SR_tID_00047964.Evolinc_SR_gID_045451	Homolog	Homolog	Homolog	Homolog	Homolog	Known_lincRNA_TCONS.00020288.XLOC.017532	Homolog	Known_Gene_Sense_Known_lincRNA_ID=Thhalv10027304m.g.v1.0;Name=Thhalv10027304m.g	Not found	Not found
Evolinc_SR_tID_00047935.Evolinc_SR_gID_045422	Homolog	Homolog	Homolog	Homolog	Homolog	Known_lincRNA_TCONS.00020345.XLOC.017589	Homolog	Known_lincRNA_TCONS.00025609.XLOC.024665	Not found	Not found
Evolinc_SR_tID_00047653.Evolinc_SR_gID_045149	Homolog	Homolog	Homolog	Homolog	Homolog	Known_lincRNA_TCONS.00020609.XLOC.017852	Homolog	Known_lincRNA_TCONS.00025895.XLOC.024951	Not found	Not found
Evolinc_SR_tID_00024212.Evolinc_SR_gID_023182	Homolog	Homolog	Homolog	Homolog	Homolog	Known_lincRNA_TCONS.00021261.XLOC.018504	Homolog	Homolog	Homolog	Not found
Evolinc_SR_tID_00006492.Evolinc_SR_gID_006181	Homolog	Homolog	Homolog	Homolog	Homolog	Known_lincRNA_TCONS.00021721.XLOC.018964	Homolog	Homolog	Not found	Not found
Evolinc_SR_tID_00015720.Evolinc_SR_gID_015038	Homolog	Homolog	Homolog	Homolog	Homolog	Known_lincRNA_TCONS.00022004.XLOC.019247	Homolog	Homolog	Not found	Not found
Evolinc_SR_tID_00032762.Evolinc_SR_gID_031356	Homolog	Homolog	Homolog	Homolog	Homolog	Known_lincRNA_TCONS.00022126.XLOC.019369	Not found	Not found	Not found	Not found
Evolinc_SR_tID_00032621.Evolinc_SR_gID_031216	Homolog	Homolog	Homolog	Homolog	Homolog	Known_lincRNA_TCONS.00022436.XLOC.019679	Homolog	Homolog	Not found	Not found
Evolinc_SR_tID_00032533.Evolinc_SR_gID_031130	Homolog	Homolog	Homolog	Homolog	Homolog	Known_lincRNA_TCONS.00022525.XLOC.019768	Homolog	Known_lincRNA_TCONS.00019910.XLOC.019204	Not found	Not found
AT3G03655.1.AT3G03655	Homolog	Homolog	Homolog	Homolog	Homolog	Known_lincRNA_TCONS.00022976.XLOC.020219	Homolog	Known_lincRNA_TCONS.00020087.XLOC.019381	Not found	Not found
Evolinc_SR_tID_00006759.Evolinc_SR_gID_006433	Homolog	Homolog	Homolog	Homolog	Homolog	Known_lincRNA_TCONS.00023127.XLOC.020369	Homolog	Homolog	Not found	Not found
Evolinc_SR_tID_00038894.Evolinc_SR_gID_037026	Homolog	Homolog	Homolog	Homolog	Homolog	Known_lincRNA_TCONS.00023348.XLOC.020590	Homolog	Homolog	Not found	Not found
AT3G02815.1.AT3G02815	Homolog	Homolog	Homolog	Homolog	Homolog	Known_lincRNA_TCONS.00023560.XLOC.020802	Homolog	Homolog	Homolog	Not found
AT3G01855.1.AT3G01855	Homolog	Homolog	Homolog	Homolog	Homolog	Known_lincRNA_TCONS.00024175.XLOC.021417	Homolog	Homolog	Not found	Not found
Evolinc_SR_tID_00064656.Evolinc_SR_gID_061276	Homolog	Homolog	Homolog	Homolog	Homolog	Known_lincRNA_TCONS.00024351.XLOC.021566	Homolog	Known_lincRNA_TCONS.00013728.XLOC.013182	Not found	Not found
Evolinc_SR_tID_00071078.Evolinc_SR_gID_067281	Homolog	Homolog	Homolog	Homolog	Homolog	Known_lincRNA_TCONS.00024719.XLOC.021811	Homolog	Homolog	Homolog	Not found
Evolinc_SR_tID_00016208.Evolinc_SR_gID_015505	Homolog	Homolog	Homolog	Homolog	Homolog	Known_lincRNA_TCONS.00024842.XLOC.021881	Homolog	Homolog	Not found	Not found
Evolinc_SR_tID_00016276.Evolinc_SR_gID_015573	Homolog	Homolog	Homolog	Homolog	Homolog	Known_lincRNA_TCONS.00024850.XLOC.021885	Homolog	Homolog	Not found	Not found
Evolinc_SR_tID_00007303.Evolinc_SR_gID_006959	Homolog	Homolog	Homolog	Homolog	Homolog	Known_lincRNA_TCONS.00024850.XLOC.021885	Homolog	Not found	Not found	Not found
Evolinc_SR_tID_00007298.Evolinc_SR_gID_006954	Homolog	Homolog	Homolog	Homolog	Homolog	Known_lincRNA_TCONS.00024850.XLOC.021885	Not found	Known_lincRNA_TCONS.00001031.XLOC.000962	Homolog	Not found
Evolinc_SR_tID_00007912.Evolinc_SR_gID_007553	Homolog	Homolog	Homolog	Homolog	Homolog	Known_lincRNA_TCONS.00025000.XLOC.021978	Known_Gene_Antisense_ID=Tp5g25330.1.1	Known_lincRNA_TCONS.00000601.XLOC.000532	Not found	Not found
Evolinc_SR_tID_00062298.Evolinc_SR_gID_058995	Homolog	Homolog	Homolog	Homolog	Homolog	Known_lincRNA_TCONS.00025895.XLOC.022511	Homolog	Homolog	Homolog	Not found
Evolinc_SR_tID_00058661.Evolinc_SR_gID_055630	Homolog	Homolog	Homolog	Homolog	Homolog	Known_lincRNA_TCONS.00025962.XLOC.022557	Not found	Not found	Not found	Not found
Evolinc_SR_tID_00063862.Evolinc_SR_gID_060513	Homolog	Homolog	Homolog	Homolog	Homolog	Known_lincRNA_TCONS.00026072.XLOC.022632	Known_Gene_Antisense_ID=Tp2g25980.1.1	Homolog	Not found	Not found
Evolinc_SR_tID_00020750.Evolinc_SR_gID_019845	Homolog	Homolog	Homolog	Homolog	Homolog	Known_lincRNA_TCONS.00026220.XLOC.022734	Homolog	Known_lincRNA_TCONS.00018930.XLOC.018237	Not found	Not found
Evolinc_SR_tID_00043668.Evolinc_SR_gID_041412	Homolog	Homolog	Homolog	Homolog	Homolog	Known_lincRNA_TCONS.00026222.XLOC.022736	Homolog	Homolog	Not found	Not found
Evolinc_SR_tID_00064426.Evolinc_SR_gID_061052	Homolog	Homolog	Homolog	Homolog	Homolog	Known_lincRNA_TCONS.00026279.XLOC.022771	Homolog	Homolog	Not found	Not found
Evolinc_SR_tID_00056784.Evolinc_SR_gID_053837	Homolog	Homolog	Homolog	Homolog	Homolog	Known_lincRNA_TCONS.00026320.XLOC.022798	Homolog	Not found	Not found	Not found
Evolinc_SR_tID_00057363.Evolinc_SR_gID_054395	Homolog	Homolog	Homolog	Homolog	Homolog	Known_lincRNA_TCONS.00026367.XLOC.022832	Not found	Not found	Not found	Not found
Evolinc_LR_tID_00000089.Evolinc_LR_gID_000081	Homolog	Homolog	Homolog	Homolog	Homolog	Known_lincRNA_TCONS.00026436.XLOC.022883	Not found	Homolog	Not found	Not found
Evolinc_SR_tID_00070897.Evolinc_SR_gID_067101	Homolog	Homolog	Homolog	Homolog	Homolog	Known_lincRNA_TCONS.00026678.XLOC.023045	Homolog	Known_lincRNA_TCONS.00014410.XLOC.013864	Homolog	Not found
Evolinc_SR_tID_00070601.Evolinc_SR_gID_066813	Homolog	Homolog	Homolog	Homolog	Homolog	Known_lincRNA_TCONS.00026746.XLOC.023084	Homolog	Known_lincRNA_TCONS.00014861.XLOC.014315	Not found	Not found
Evolinc_SR_tID_00008831.Evolinc_SR_gID_008451	Homolog	Homolog	Homolog	Homolog	Homolog	Known_lincRNA_TCONS.00027134.XLOC.023339	Homolog	Homolog	Not found	Not found
Evolinc_SR_tID_00037815.Evolinc_SR_gID_035987	Homolog	Homolog	Homolog	Homolog	Homolog	Known_lincRNA_TCONS.00027964.XLOC.023871	Homolog	Homolog	Not found	Not found
Evolinc_SR_tID_00064013.Evolinc_SR_gID_060661	Homolog	Homolog	Homolog	Homolog	Homolog	Known_lincRNA_TCONS.00028000.XLOC.023888	Homolog	Homolog	Not found	Not found
Evolinc_SR_tID_00061324.Evolinc_SR_gID_058048	Homolog	Homolog	Homolog	Homolog	Homolog	Known_lincRNA_TCONS.00028158.XLOC.024022	Homolog	Homolog	Homolog	Not found
Evolinc_SR_tID_00057054.Evolinc_SR_gID_054100	Homolog	Homolog	Homolog	Homolog	Homolog	Known_lincRNA_TCONS.00028218.XLOC.024082	Homolog	Known_lincRNA_TCONS.00013816.XLOC.013270	Not found	Not found
Evolinc_SR_tID_00056508.Evolinc_SR_gID_053571	Homolog	Homolog	Homolog	Homolog	Homolog	Known_lincRNA_TCONS.00028295.XLOC.024159	Homolog	Homolog	Not found	Not found
Evolinc_SR_tID_00064709.Evolinc_SR_gID_061329	Homolog	Homolog	Homolog	Homolog	Homolog	Known_lincRNA_TCONS.00028315.XLOC.024179	Not found	Homolog	Not found	Not found
Evolinc_SR_tID_00064843.Evolinc_SR_gID_061460	Homolog	Homolog	Homolog	Homolog	Homolog	Known_lincRNA_TCONS.00028331.XLOC.024195	Homolog	Homolog	Not found	Not found
AT5G01925.1.AT5G01925	Homolog	Homolog	Homolog	Homolog	Homolog	Known_lincRNA_TCONS.00028417.XLOC.024281	Not found	Homolog	Not found	Not found
Evolinc_SR_tID_00058299.Evolinc_SR_gID_055281	Homolog	Homolog	Homolog	Homolog	Homolog	Known_lincRNA_TCONS.00028752.XLOC.024616	Homolog	Known_lincRNA_TCONS.00014053.XLOC.013507	Homolog	Not found
Evolinc_SR_tID_00071434.Evolinc_SR_gID_067630	Homolog	Homolog	Homolog	Homolog	Homolog	Known_lincRNA_TCONS.00028876.XLOC.024740	Homolog	Homolog	Not found	Not found
Evolinc_SR_tID_00062962.Evolinc_SR_gID_059640	Homolog	Homolog	Homolog	Homolog	Homolog	Known_lincRNA_TCONS.00029066.XLOC.024930	Homolog	Known_lincRNA_TCONS.00014285.XLOC.013739	Not found	Not found
Evolinc_SR_tID_00071083.Evolinc_SR_gID_067286	Homolog	Homolog	Homolog	Homolog	Homolog	Known_lincRNA_TCONS.00029066.XLOC.024930	Homolog	Known_lincRNA_TCONS.00014286.XLOC.013740	Not found	Not found
Evolinc_SR_tID_00062958.Evolinc_SR_gID_059636	Homolog	Homolog	Homolog	Homolog	Homolog	Known_lincRNA_TCONS.00029073.XLOC.024937	Homolog	Homolog	Not found	Not found
Evolinc_SR_tID_00062925.Evolinc_SR_gID_059603	Homolog	Homolog	Homolog	Homolog	Homolog	Known_lincRNA_TCONS.00029090.XLOC.024954	Homolog	Homolog	Not found	Not found
AT5G08095.1.AT5G08095	Homolog	Homolog	Homolog	Homolog	Homolog	Known_lincRNA_TCONS.00029112.XLOC.024976	Not found	Homolog	Homolog	Not found
Evolinc_SR_tID_00070992.Evolinc_SR_gID_067196	Homolog	Homolog	Homolog	Homolog	Homolog	Known_lincRNA_TCONS.00029120.XLOC.024984	Homolog	Homolog	Not found	Not found
AT5G08035.1.AT5G08035	Homolog	Homolog	Homolog	Homolog	Homolog	Known_lincRNA_TCONS.00029127.XLOC.024991	Homolog	Homolog	Not found	Not found
AT5G08045.1.AT5G08045	Homolog	Homolog	Homolog	Homolog	Homolog	Known_lincRNA_TCONS.00029127.XLOC.024991	Not found	Not found	Not found	Not found
Evolinc_SR_tID_00070910.Evolinc_SR_gID_067114	Homolog	Homolog	Homolog	Homolog	Homolog	Known_lincRNA_TCONS.00029173.XLOC.025037	Not found	Known_lincRNA_TCONS.00014396.XLOC.013850	Not found	Not found
Evolinc_SR_tID_00062804.Evolinc_SR_gID_059482	Homolog	Homolog	Homolog	Homolog	Homolog	Known_lincRNA_TCONS.00029173.XLOC.025037	Not found	Not found	Not found	Not found
Evolinc_SR_tID_00070825.Evolinc_SR_gID_067030	Homolog	Homolog	Homolog	Homolog	Homolog	Known_lincRNA_TCONS.00029232.XLOC.025096	Homolog	Known_lincRNA_TCONS.00021793.XLOC.020994	Not found	Not found
Evolinc_SR_tID_00007348.Evolinc_SR_gID_007002	Homolog	Homolog	Homolog	Homolog	Homolog	Known_lincRNA_TCONS.00029426.XLOC.025290	Homolog	Known_lincRNA_TCONS.00001130.XLOC.001061	Not found	Not found
Evolinc_SR_tID_00016327.Evolinc_SR_gID_015624	Homolog	Homolog	Homolog	Homolog	Homolog	Known_lincRNA_TCONS.00029426.XLOC.025290	Homolog	Not found	Not found	Not found
Evolinc_SR_tID_00007843.Evolinc_SR_gID_007484	Homolog	Homolog	Homolog	Homolog	Homolog	Known_lincRNA_TCONS.00029700.XLOC.025564	Not found	Known_lincRNA_TCONS.00000642.XLOC.000573	Not found	Not found
Evolinc_SR_tID_00016820.Evolinc_SR_gID_016104	Homolog	Homolog	Homolog	Homolog	Homolog	Known_lincRNA_TCONS.00029713.XLOC.025577	Homolog	Homolog	Not found	Not found
AT1G09147.1.AT1G09147	Homolog	Homolog	Homolog	Homolog	Homolog	Known_lincRNA_TCONS.00029744.XLOC.025608	Homolog	Known_lincRNA_TCONS.00000598.XLOC.000529	Not found	Not found
AT1G09153.1.AT1G09153	Homolog	Homolog	Homolog	Homolog	Homolog	Known_lincRNA_TCONS.00029744.XLOC.025608	Homolog	Known_lincRNA_TCONS.00000598.XLOC.000529	Not found	Not found
Evolinc_SR_tID_00017069.Evolinc_SR_gID_016347	Homolog	Homolog	Homolog	Homolog	Homolog	Known_lincRNA_TCONS.00029859.XLOC.025723	Not found	Not found	Not found	Not found
Evolinc_SR_tID_00008218.Evolinc_SR_gID_007857	Homolog	Homolog	Homolog	Homolog	Homolog	Known_lincRNA_TCONS.00029990.XLOC.025854	Not found	Not found	Not found	Not found
Evolinc_SR_tID_00017429.Evolinc_SR_gID_016701	Homolog	Homolog	Homolog	Homolog	Homolog	Known_lincRNA_TCONS.00030099.XLOC.025963	Homolog	Homolog	Homolog	Not found
Evolinc_SR_tID_00017561.Evolinc_SR_gID_016830	Homolog	Homolog	Homolog	Homolog	Homolog	Known_lincRNA_TCONS.00030189.XLOC.026053	Homolog	Not found	Not found	Not found
Evolinc_SR_tID_00008605.Evolinc_SR_gID_008234	Homolog	Homolog	Homolog	Homolog	Homolog	Known_lincRNA_TCONS.00030230.XLOC.026094	Homolog	Homolog	Homolog	Not found
Evolinc_SR_tID_00018011.Evolinc_SR_gID_017265	Homolog	Homolog	Homolog	Homolog	Homolog	Known_lincRNA_TCONS.00030485.XLOC.026349	Homolog	Not found	Not found	Not found
Evolinc_SR_tID_00052741.Evolinc_SR_gID_049975	Homolog	Homolog	Homolog	Homolog	Homolog	Known_lincRNA_TCONS.00030952.XLOC.026816	Known_Gene_Antisense_ID=Tp6g07270.1.1	Not found	Not found	Not found
Evolinc_SR_tID_00032950.Evolinc_SR_gID_031543	Homolog	Homolog	Homolog	Homolog	Homolog	Known_lincRNA_TCONS.00031542.XLOC.027404	Homolog	Homolog	Homolog	Not found
Evolinc_SR_tID_00054368.Evolinc_SR_gID_051502	Homolog	Homolog	Homolog	Homolog	Homolog	Known_lincRNA_TCONS.00031542.XLOC.027404	Homolog	Homolog	Not found	Not found
Evolinc_SR_tID_00018403.Evolinc_SR_gID_017636	Homolog	Homolog	Homolog	Homolog	Homolog	Known_lincRNA_TCONS.00031607.XLOC.027469	Not found	Homolog	Not found	Not found
Evolinc_SR_tID_00018246.Evolinc_SR_gID_017484	Homolog	Homolog	Homolog	Homolog	Homolog	Known_lincRNA_TCONS.00031694.XLOC.027556	Homolog	Homolog	Not found	Not found
Evolinc_SR_tID_00018204.Evolinc_SR_gID_017442	Homolog	Homolog	Homolog	Homolog	Homolog	Known_lincRNA_TCONS.00031741.XLOC.027603	Homolog	Known_lincRNA_TCONS.00005995.XLOC.005714	Not found	Not found
Evolinc_SR_tID_00024340.Evolinc_SR_gID_023296	Homolog	Homolog	Homolog	Homolog	Homolog	Known_lincRNA_TCONS.00031791.XLOC.027653	Homolog	Homolog	Not found	Not found
Evolinc_SR_tID_00038048.Evolinc_SR_gID_036199	Homolog	Homolog	Homolog	Homolog	Homolog	Known_lincRNA_TCONS.00032197.XLOC.028058	Homolog	Known_lincRNA_TCONS.00020309.XLOC.019603	Not found	Not found
Evolinc_SR_tID_00066642.Evolinc_SR_gID_063175	Homolog	Homolog	Homolog	Homolog	Homolog	Known_lincRNA_TCONS.00032496.XLOC.028357	Homolog	Homolog	Homolog	Homolog
Evolinc_SR_tID_00063774.Evolinc_SR_gID_060427	Homolog	Homolog	Homolog	Homolog	Homolog	Known_lincRNA_TCONS.00032663.XLOC.028524	Homolog	Known_lincRNA_TCONS.00005657.XLOC.005376	Not found	Not found
Evolinc_SR_tID_00030588.Evolinc_SR_gID_029266	Homolog	Homolog	Homolog	Homolog	Homolog	Known_lincRNA_TCONS.00032753.XLOC.028614	Homolog	Homolog	Not found	Not found
Evolinc_SR_tID_00037781.Evolinc_SR_gID_035953	Homolog	Homolog	Homolog	Homolog	Homolog	Known_lincRNA_TCONS.00032753.XLOC.028614	Homolog	Homolog	Not found	Not found
Evolinc_SR_tID_00030617.Evolinc_SR_gID_029295	Homolog	Homolog	Homolog	Homolog	Homolog	Known_lincRNA_TCONS.00032778.XLOC.028639	Homolog	Known_lincRNA_TCONS.00020366.XLOC.019660	Homolog	Not found
AT5G09885.1.AT5G09885	Homolog	Homolog	Homolog	Homolog	Homolog	Known_lincRNA_TCONS.00032921.XLOC.028782	Homolog	Known_lincRNA_TCONS.00005557.XLOC.005276	Not found	Not found
Evolinc_SR_tID_00057183.Evolinc_SR_gID_054221	Homolog	Homolog	Homolog	Homolog	Homolog	Known_lincRNA_TCONS.00033071.XLOC.028900	Not found	Homolog	Not found	Not found
Evolinc_LR_tID_00000270.Evolinc_LR_gID_000251	Homolog	Homolog	Homolog	Homolog	Homolog	Known_lincRNA_TCONS.00033135.XLOC.028942	Homolog	Known_lincRNA_TCONS.00013912.XLOC.013366	Not found	Not found
Evolinc_SR_tID_00063318.Evolinc_SR_gID_059986	Homolog	Homolog	Homolog	Homolog	Homolog	Known_lincRNA_TCONS.00033273.XLOC.029045	Not found	Not found	Not found	Not found
Evolinc_SR_tID_00062952.Evolinc_SR_gID_059630	Homolog	Homolog	Homolog	Homolog	Homolog	Known_lincRNA_TCONS.00033313.XLOC.029074	Homolog	Homolog	Not found	Not found
Evolinc_SR_tID_00071079.Evolinc_SR_gID_067282	Homolog	Homolog	Homolog	Homolog	Homolog	Known_lincRNA_TCONS.00033313.XLOC.029074	Homolog	Known_lincRNA_TCONS.00014288.XLOC.013742	Not found	Not found
Evolinc_SR_tID_00022990.Evolinc_SR_gID_021998	Homolog	Homolog	Homolog	Homolog	Homolog	Known_lincRNA_TCONS.00033477.XLOC.029189	Homolog	Homolog	Not found	Not found
Evolinc_SR_tID_00023849.Evolinc_SR_gID_022828	Homolog	Homolog	Homolog	Homolog	Homolog	Known_lincRNA_TCONS.00033607.XLOC.029273	Homolog	Homolog	Not found	Not found
Evolinc_SR_tID_00051166.Evolinc_SR_gID_048530	Homolog	Homolog	Homolog	Homolog	Homolog	Known_lincRNA_TCONS.00033800.XLOC.029392	Homolog	Known_lincRNA_TCONS.00010645.XLOC.010212	Not found	Not found
Evolinc_SR_tID_00038556.Evolinc_SR_gID_036699	Homolog	Homolog	Homolog	Homolog	Homolog	Known_lincRNA_TCONS.00034035.XLOC.029548	Homolog	Homolog	Not found	Not found
Evolinc_SR_tID_00031804.Evolinc_SR_gID_030428	Homolog	Homolog	Homolog	Homolog	Homolog	Known_lincRNA_TCONS.00034123.XLOC.029603	Homolog	Homolog	Not found	Not found
AT3G03705.1.AT3G03705	Homolog	Homolog	Homolog	Homolog	Homolog	Known_lincRNA_TCONS.00034152.XLOC.029621	Homolog	Known_lincRNA_TCONS.00020077.XLOC.019371	Homolog	Not found
Evolinc_SR_tID_00039757.Evolinc_SR_gID_037858	Homolog	Homolog	Homolog	Homolog	Homolog	Known_lincRNA_TCONS.00034262.XLOC.029690	Homolog	Homolog	Not found	Not found
AT3G08200.1.AT3G08200	Homolog	Homolog	Homolog	Homolog	Homolog	Known_lincRNA_TCONS.00034427.XLOC.029814	Homolog	Homolog	Not found	Not found
Evolinc_SR_tID_00048794.Evolinc_SR_gID_046238	Homolog	Homolog	Homolog	Homolog	Homolog	Known_lincRNA_TCONS.00034627.XLOC.029951	Homolog	Homolog	Not found	Not found
Evolinc_SR_tID_00055234.Evolinc_SR_gID_052346	Homolog	Homolog	Homolog	Homolog	Homolog	Known_lincRNA_TCONS.00034809.XLOC.030066	Homolog	Known_lincRNA_TCONS.00025137.XLOC.024193	Not found	Not found
Evolinc_SR_tID_00064637.Evolinc_SR_gID_061257	Homolog	Homolog	Homolog	Homolog	Homolog	Known_lincRNA_TCONS.00035116.XLOC.030272	Homolog	Homolog	Not found	Not found
Evolinc_SR_tID_00064650.Evolinc_SR_gID_061270	Homolog	Homolog	Homolog	Homolog	Homolog	Known_lincRNA_TCONS.00035119.XLOC.030275	Homolog	Homolog	Not found	Not found
Evolinc_SR_tID_00057130.Evolinc_SR_gID_054170	Homolog	Homolog	Homolog	Homolog	Homolog	Known_lincRNA_TCONS.00035211.XLOC.030338	Homolog	Homolog	Homolog	Homolog
Evolinc_SR_tID_00065466.Evolinc_SR_gID_062060	Homolog	Homolog	Homolog	Homolog	Homolog	Known_lincRNA_TCONS.00035262.XLOC.030375	Homolog	Homolog	Not found	Not found
AT2G08360.1.AT2G08360	Homolog	Homolog	Homolog	Homolog	Homolog	Known_lincRNA_TCONS.00035536.XLOC.030579	Homolog	Known_lincRNA_TCONS.00023971.XLOC.023109	Not found	Not found
Evolinc_SR_tID_00028478.Evolinc_SR_gID_027225	Homolog	Homolog	Homolog	Homolog	Homolog	Known_lincRNA_TCONS.00035536.XLOC.030579	Homolog	Known_lincRNA_TCONS.00023971.XLOC.023109	Not found	Not found
Evolinc_SR_tID_00029069.Evolinc_SR_gID_027800	Homolog	Homolog	Homolog	Homolog	Homolog	Known_lincRNA_TCONS.00035632.XLOC.030644	Homolog	Homolog	Not found	Not found
AT2G09320.1.AT2G09320	Homolog	Homolog	Homolog	Homolog	Homolog	Known_lincRNA_TCONS.00035739.XLOC.030712	Homolog	Homolog	Homolog	Not found
Evolinc_SR_tID_00029816.Evolinc_SR_gID_028520	Homolog	Homolog	Homolog	Homolog	Homolog	Known_lincRNA_TCONS.00035739.XLOC.030712	Homolog	Homolog	Homolog	Not found
Evolinc_SR_tID_00038070.Evolinc_SR_gID_036221	Homolog	Homolog	Homolog	Homolog	Homolog	Known_lincRNA_TCONS.00036120.XLOC.030961	Homolog	Homolog	Not found	Not found
AT3G02155.1.AT3G02155	Homolog	Homolog	Homolog	Homolog	Homolog	Known_lincRNA_TCONS.00036163.XLOC.030992	Known_Gene_Antisense_ID=Tp3g07660.1.1	Known_lincRNA_TCONS.00020283.XLOC.019577	Not found	Not found
AT3G08260.1.AT3G08260	Homolog	Homolog	Homolog	Homolog	Homolog	Known_lincRNA_TCONS.00036576.XLOC.031268	Homolog	Known_lincRNA_TCONS.00016787.XLOC.016197	Not found	Not found
Evolinc_SR_tID_00048263.Evolinc_SR_gID_045728	Homolog	Homolog	Homolog	Homolog	Homolog	Known_lincRNA_TCONS.00036664.XLOC.031332	Homolog	Known_lincRNA_TCONS.00025496.XLOC.024552	Not found	Not found
Evolinc_SR_tID_00048290.Evolinc_SR_gID_045755	Homolog	Homolog	Homolog	Homolog	Homolog	Known_lincRNA_TCONS.00036671.XLOC.031338	Homolog	Not found	Not found	Not found
Evolinc_SR_tID_00048823.Evolinc_SR_gID_046267	Homolog	Homolog	Homolog	Homolog	Homolog	Known_lincRNA_TCONS.00036785.XLOC.031417	Homolog	Homolog	Not found	Not found
Evolinc_SR_tID_00054943.Evolinc_SR_gID_052056	Homolog	Homolog	Homolog	Homolog	Homolog	Known_lincRNA_TCONS.00036882.XLOC.031486	Homolog	Homolog	Not found	Not found
AT4G09275.1.AT4G09275	Homolog	Homolog	Homolog	Homolog	Homolog	Known_lincRNA_TCONS.00037106.XLOC.031640	Not found	Homolog	Not found	Not found
Evolinc_SR_tID_00056026.Evolinc_SR_gID_053104	Homolog	Homolog	Homolog	Homolog	Homolog	Known_lincRNA_TCONS.00037157.XLOC.031671	Homolog	Known_lincRNA_TCONS.00024934.XLOC.023990	Not found	Not found
Evolinc_SR_tID_00050362.Evolinc_SR_gID_047751	Homolog	Homolog	Homolog	Homolog	Homolog	Known_lincRNA_TCONS.00037158.XLOC.031672	Homolog	Known_lincRNA_TCONS.00024932.XLOC.023988	Not found	Not found
Evolinc_SR_tID_00056426.Evolinc_SR_gID_053490	Homolog	Homolog	Homolog	Homolog	Homolog	Known_lincRNA_TCONS.00037233.XLOC.031731	Homolog	Homolog	Not found	Not found
Evolinc_SR_tID_00057241.Evolinc_SR_gID_054274	Homolog	Homolog	Homolog	Homolog	Homolog	Known_lincRNA_TCONS.00037419.XLOC.031917	Homolog	Homolog	Not found	Not found
Evolinc_SR_tID_00057276.Evolinc_SR_gID_054309	Homolog	Homolog	Homolog	Homolog	Homolog	Known_lincRNA_TCONS.00037430.XLOC.031928	Homolog	Homolog	Not found	Not found
AT5G01975.1.AT5G01975	Homolog	Homolog	Homolog	Homolog	Homolog	Known_lincRNA_TCONS.00037462.XLOC.031960	Homolog	Homolog	Not found	Not found
Evolinc_SR_tID_00057787.Evolinc_SR_gID_054795	Homolog	Homolog	Homolog	Homolog	Homolog	Known_lincRNA_TCONS.00037580.XLOC.032078	Homolog	Known_lincRNA_TCONS.00013961.XLOC.013415	Not found	Not found
Evolinc_SR_tID_00065959.Evolinc_SR_gID_062530	Homolog	Homolog	Homolog	Homolog	Homolog	Known_lincRNA_TCONS.00037591.XLOC.032089	Not found	Not found	Not found	Not found
Evolinc_SR_tID_00065990.Evolinc_SR_gID_062561	Homolog	Homolog	Homolog	Homolog	Homolog	Known_lincRNA_TCONS.00037600.XLOC.032098	Homolog	Known_lincRNA_TCONS.00013981.XLOC.013435	Homolog	Not found
Evolinc_SR_tID_00057911.Evolinc_SR_gID_054919	Homolog	Homolog	Homolog	Homolog	Homolog	Known_lincRNA_TCONS.00037601.XLOC.032099	Homolog	Known_lincRNA_TCONS.00013981.XLOC.013435	Homolog	Not found
AT5G03335.1.AT5G03335	Homolog	Homolog	Homolog	Homolog	Homolog	Known_lincRNA_TCONS.00037652.XLOC.032149	Homolog	Homolog	Not found	Not found
Evolinc_SR_tID_00066260.Evolinc_SR_gID_062816	Homolog	Homolog	Homolog	Homolog	Homolog	Known_lincRNA_TCONS.00037666.XLOC.032163	Known_Gene_Sense_ID=Tp6g22870.1.1	Not found	Not found	Not found
Evolinc_SR_tID_00063615.Evolinc_SR_gID_060271	Homolog	Homolog	Homolog	Homolog	Homolog	Known_lincRNA_TCONS.00037699.XLOC.032196	Known_Gene_Antisense_ID=Tp6g22110.1.1	Homolog	Not found	Not found
Evolinc_SR_tID_00071689.Evolinc_SR_gID_067872	Homolog	Homolog	Homolog	Homolog	Homolog	Known_lincRNA_TCONS.00037708.XLOC.032205	Homolog	Known_lincRNA_TCONS.00014084.XLOC.013538	Not found	Not found
Evolinc_SR_tID_00063337.Evolinc_SR_gID_060005	Homolog	Homolog	Homolog	Homolog	Homolog	Known_lincRNA_TCONS.00037762.XLOC.032259	Homolog	Homolog	Not found	Not found
Evolinc_SR_tID_00063339.Evolinc_SR_gID_060007	Homolog	Homolog	Homolog	Homolog	Homolog	Known_lincRNA_TCONS.00037762.XLOC.032259	Not found	Known_lincRNA_TCONS.00014147.XLOC.013601	Not found	Not found
Evolinc_SR_tID_00062827.Evolinc_SR_gID_059505	Homolog	Homolog	Homolog	Homolog	Homolog	Known_lincRNA_TCONS.00037891.XLOC.032388	Homolog	Known_lincRNA_TCONS.00023231.XLOC.022415	Not found	Not found
Evolinc_SR_tID_00062790.Evolinc_SR_gID_059468	Homolog	Homolog	Homolog	Homolog	Homolog	Known_lincRNA_TCONS.00037902.XLOC.032399	Homolog	Known_lincRNA_TCONS.00014410.XLOC.013864	Not found	Not found
Evolinc_SR_tID_00029197.Evolinc_SR_gID_027925	Homolog	Homolog	Homolog	Homolog	Homolog	Known_lincRNA_TCONS.00038187.XLOC.032684	Not found	Not found	Homolog	Not found
Evolinc_SR_tID_00023098.Evolinc_SR_gID_022104	Homolog	Homolog	Homolog	Homolog	Homolog	Known_lincRNA_TCONS.00038236.XLOC.032733	Homolog	Homolog	Not found	Not found
Evolinc_SR_tID_00029325.Evolinc_SR_gID_028051	Homolog	Homolog	Homolog	Homolog	Homolog	Known_lincRNA_TCONS.00038240.XLOC.032737	Homolog	Homolog	Not found	Not found
Evolinc_SR_tID_00029394.Evolinc_SR_gID_028119	Homolog	Homolog	Homolog	Homolog	Homolog	Known_lincRNA_TCONS.00038271.XLOC.032768	Homolog	Homolog	Not found	Not found
Evolinc_SR_tID_00029585.Evolinc_SR_gID_028305	Homolog	Homolog	Homolog	Homolog	Homolog	Known_lincRNA_TCONS.00038325.XLOC.032822	Homolog	Known_lincRNA_TCONS.00026658.XLOC.025714	Not found	Not found
AT2G42425.1.AT2G42425	Homolog	Homolog	Homolog	Homolog	Homolog	Known_lincRNA_TCONS.00038389.XLOC.032886	Homolog	Homolog	Not found	Not found
Evolinc_SR_tID_00030923.Evolinc_SR_gID_029573	Homolog	Homolog	Homolog	Homolog	Homolog	Known_lincRNA_TCONS.00038409.XLOC.032906	Homolog	Known_lincRNA_TCONS.00020304.XLOC.019598	Not found	Not found
Evolinc_SR_tID_00030098.Evolinc_SR_gID_028798	Homolog	Homolog	Homolog	Homolog	Homolog	Known_lincRNA_TCONS.00038461.XLOC.032958	Homolog	Homolog	Not found	Not found
Evolinc_SR_tID_00023910.Evolinc_SR_gID_022888	Homolog	Homolog	Homolog	Homolog	Homolog	Known_lincRNA_TCONS.00038465.XLOC.032962	Homolog	Known_lincRNA_TCONS.00012963.XLOC.012472	Not found	Not found
Evolinc_SR_tID_00030231.Evolinc_SR_gID_028926	Homolog	Homolog	Homolog	Homolog	Homolog	Known_lincRNA_TCONS.00038489.XLOC.032986	Homolog	Not found	Not found	Not found
Evolinc_SR_tID_00021912.Evolinc_SR_gID_020937	Homolog	Homolog	Homolog	Homolog	Homolog	Known_lincRNA_TCONS.00038563.XLOC.033060	Homolog	Known_lincRNA_TCONS.00022068.XLOC.021259	Not found	Not found
AT4G05375.1.AT4G05375	Homolog	Homolog	Homolog	Homolog	Homolog	Known_lincRNA_TCONS.00038649.XLOC.033146	Homolog	Known_lincRNA_TCONS.00012196.XLOC.011763	Not found	Not found
Evolinc_SR_tID_00052722.Evolinc_SR_gID_049957	Homolog	Homolog	Homolog	Homolog	Homolog	Known_lincRNA_TCONS.00038695.XLOC.033192	Homolog	Homolog	Not found	Not found
Evolinc_SR_tID_00044855.Evolinc_SR_gID_042569	Homolog	Homolog	Homolog	Homolog	Homolog	Known_lincRNA_TCONS.00038929.XLOC.033426	Homolog	Known_lincRNA_TCONS.00010472.XLOC.010039	Not found	Not found
Evolinc_SR_tID_00037738.Evolinc_SR_gID_035912	Homolog	Homolog	Homolog	Homolog	Homolog	Known_lincRNA_TCONS.00038997.XLOC.033494	Homolog	Not found	Not found	Not found
Evolinc_SR_tID_00038042.Evolinc_SR_gID_036193	Homolog	Homolog	Homolog	Homolog	Homolog	Known_lincRNA_TCONS.00039075.XLOC.033572	Homolog	Known_lincRNA_TCONS.00020311.XLOC.019605	Not found	Not found
Evolinc_SR_tID_00030874.Evolinc_SR_gID_029525	Homolog	Homolog	Homolog	Homolog	Homolog	Known_lincRNA_TCONS.00039075.XLOC.033572	Not found	Not found	Not found	Not found
AT3G02625.1.AT3G02625	Homolog	Homolog	Homolog	Homolog	Homolog	Known_lincRNA_TCONS.00039225.XLOC.033722	Not found	Homolog	Not found	Not found
Evolinc_SR_tID_00038795.Evolinc_SR_gID_036930	Homolog	Homolog	Homolog	Homolog	Homolog	Known_lincRNA_TCONS.00039284.XLOC.033781	Not found	Known_lincRNA_TCONS.00020173.XLOC.019467	Not found	Not found
Evolinc_SR_tID_00038918.Evolinc_SR_gID_037049	Homolog	Homolog	Homolog	Homolog	Homolog	Known_lincRNA_TCONS.00039326.XLOC.033823	Homolog	Homolog	Homolog	Not found
Evolinc_SR_tID_00031835.Evolinc_SR_gID_030458	Homolog	Homolog	Homolog	Homolog	Homolog	Known_lincRNA_TCONS.00039368.XLOC.033865	Homolog	Not found	Not found	Not found
Evolinc_SR_tID_00039113.Evolinc_SR_gID_037241	Homolog	Homolog	Homolog	Homolog	Homolog	Known_lincRNA_TCONS.00039401.XLOC.033898	Homolog	Homolog	Homolog	Not found
Evolinc_SR_tID_00031980.Evolinc_SR_gID_030603	Homolog	Homolog	Homolog	Homolog	Homolog	Known_lincRNA_TCONS.00039417.XLOC.033914	Homolog	Homolog	Not found	Not found
Evolinc_SR_tID_00039152.Evolinc_SR_gID_037280	Homolog	Homolog	Homolog	Homolog	Homolog	Known_lincRNA_TCONS.00039417.XLOC.033914	Homolog	Homolog	Not found	Not found
Evolinc_SR_tID_00039150.Evolinc_SR_gID_037278	Homolog	Homolog	Homolog	Homolog	Homolog	Known_lincRNA_TCONS.00039417.XLOC.033914	Homolog	Homolog	Not found	Not found
Evolinc_SR_tID_00032044.Evolinc_SR_gID_030666	Homolog	Homolog	Homolog	Homolog	Homolog	Known_lincRNA_TCONS.00039428.XLOC.033925	Homolog	Known_lincRNA_TCONS.00020079.XLOC.019373	Not found	Not found
Evolinc_SR_tID_00039975.Evolinc_SR_gID_038071	Homolog	Homolog	Homolog	Homolog	Homolog	Known_lincRNA_TCONS.00039654.XLOC.034151	Known_Gene_Sense_ID=Tp3g22210.1.1	Homolog	Not found	Not found
Evolinc_SR_tID_00020612.Evolinc_SR_gID_019709	Homolog	Homolog	Homolog	Homolog	Homolog	Known_lincRNA_TCONS.00039873.XLOC.034370	Not found	Not found	Not found	Not found
Evolinc_SR_tID_00063720.Evolinc_SR_gID_060374	Homolog	Homolog	Homolog	Homolog	Homolog	Known_lincRNA_TCONS.00039921.XLOC.034418	Homolog	Known_lincRNA_TCONS.00005667.XLOC.005386	Not found	Not found
AT3G08115.1.AT3G08115	Homolog	Homolog	Homolog	Homolog	Homolog	Known_lincRNA_TCONS.00039967.XLOC.034464	Homolog	Homolog	Not found	Not found
Evolinc_SR_tID_00053853.Evolinc_SR_gID_051018	Homolog	Homolog	Homolog	Homolog	Homolog	Known_lincRNA_TCONS.00040183.XLOC.034680	Homolog	Known_lincRNA_TCONS.00025563.XLOC.024619	Not found	Not found
Evolinc_SR_tID_00048086.Evolinc_SR_gID_045559	Homolog	Homolog	Homolog	Homolog	Homolog	Known_lincRNA_TCONS.00040187.XLOC.034684	Homolog	Known_lincRNA_TCONS.00025563.XLOC.024619	Not found	Not found
Evolinc_SR_tID_00053919.Evolinc_SR_gID_051080	Homolog	Homolog	Homolog	Homolog	Homolog	Known_lincRNA_TCONS.00040219.XLOC.034716	Homolog	Homolog	Homolog	Not found
Evolinc_SR_tID_00048349.Evolinc_SR_gID_045810	Homolog	Homolog	Homolog	Homolog	Homolog	Known_lincRNA_TCONS.00040295.XLOC.034792	Homolog	Known_lincRNA_TCONS.00025470.XLOC.024526	Not found	Not found
Evolinc_SR_tID_00054112.Evolinc_SR_gID_051261	Homolog	Homolog	Homolog	Homolog	Homolog	Known_lincRNA_TCONS.00040297.XLOC.034794	Homolog	Known_lincRNA_TCONS.00025467.XLOC.024523	Homolog	Not found
Evolinc_SR_tID_00054309.Evolinc_SR_gID_051446	Homolog	Homolog	Homolog	Homolog	Homolog	Known_lincRNA_TCONS.00040367.XLOC.034864	Homolog	Homolog	Not found	Not found
Evolinc_SR_tID_00048815.Evolinc_SR_gID_046259	Homolog	Homolog	Homolog	Homolog	Homolog	Known_lincRNA_TCONS.00040540.XLOC.035037	Homolog	Known_lincRNA_TCONS.00025334.XLOC.024390	Not found	Not found
Evolinc_SR_tID_00054755.Evolinc_SR_gID_051876	Homolog	Homolog	Homolog	Homolog	Homolog	Known_lincRNA_TCONS.00040659.XLOC.035156	Homolog	Not found	Not found	Not found
AT4G07535.1.AT4G07535	Homolog	Homolog	Homolog	Homolog	Homolog	Known_lincRNA_TCONS.00040676.XLOC.035173	Homolog	Homolog	Not found	Not found
AT4G07545.1.AT4G07545	Homolog	Homolog	Homolog	Homolog	Homolog	Known_lincRNA_TCONS.00040676.XLOC.035173	Homolog	Not found	Not found	Not found
AT4G07805.1.AT4G07805	Homolog	Homolog	Homolog	Homolog	Homolog	Known_lincRNA_TCONS.00040720.XLOC.035217	Homolog	Homolog	Homolog	Not found
Evolinc_SR_tID_00049194.Evolinc_SR_gID_046615	Homolog	Homolog	Homolog	Homolog	Homolog	Known_lincRNA_TCONS.00040723.XLOC.035220	Not found	Not found	Not found	Not found
Evolinc_SR_tID_00055016.Evolinc_SR_gID_052129	Homolog	Homolog	Homolog	Homolog	Homolog	Known_lincRNA_TCONS.00040820.XLOC.035317	Homolog	Homolog	Not found	Not found
Evolinc_SR_tID_00055017.Evolinc_SR_gID_052130	Homolog	Homolog	Homolog	Homolog	Homolog	Known_lincRNA_TCONS.00040823.XLOC.035320	Not found	Not found	Not found	Not found
Evolinc_SR_tID_00049349.Evolinc_SR_gID_046767	Homolog	Homolog	Homolog	Homolog	Homolog	Known_lincRNA_TCONS.00040843.XLOC.035340	Homolog	Homolog	Homolog	Homolog
AT4G08065.1.AT4G08065	Homolog	Homolog	Homolog	Homolog	Homolog	Known_lincRNA_TCONS.00040846.XLOC.035343	Homolog	Known_lincRNA_TCONS.00025194.XLOC.024250	Not found	Not found
Evolinc_SR_tID_00055060.Evolinc_SR_gID_052173	Homolog	Homolog	Homolog	Homolog	Homolog	Known_lincRNA_TCONS.00040855.XLOC.035352	Homolog	Known_lincRNA_TCONS.00025192.XLOC.024248	Not found	Not found
Evolinc_SR_tID_00049512.Evolinc_SR_gID_046925	Homolog	Homolog	Homolog	Homolog	Homolog	Known_lincRNA_TCONS.00040939.XLOC.035436	Homolog	Known_lincRNA_TCONS.00025143.XLOC.024199	Not found	Not found
Evolinc_SR_tID_00055547.Evolinc_SR_gID_052645	Homolog	Homolog	Homolog	Homolog	Homolog	Known_lincRNA_TCONS.00041181.XLOC.035678	Homolog	Homolog	Not found	Not found
Evolinc_SR_tID_00055697.Evolinc_SR_gID_052791	Homolog	Homolog	Homolog	Homolog	Homolog	Known_lincRNA_TCONS.00041280.XLOC.035777	Homolog	Known_lincRNA_TCONS.00025034.XLOC.024090	Not found	Not found
Evolinc_SR_tID_00055907.Evolinc_SR_gID_052990	Homolog	Homolog	Homolog	Homolog	Homolog	Known_lincRNA_TCONS.00041445.XLOC.035941	Homolog	Known_lincRNA_TCONS.00024535.XLOC.023672	Homolog	Not found
AT4G09495.1.AT4G09495	Homolog	Homolog	Homolog	Homolog	Homolog	Known_lincRNA_TCONS.00041457.XLOC.035953	Homolog	Known_lincRNA_TCONS.00024961.XLOC.024017	Not found	Not found
Evolinc_SR_tID_00050364.Evolinc_SR_gID_047753	Homolog	Homolog	Homolog	Homolog	Homolog	Known_lincRNA_TCONS.00041524.XLOC.036020	Homolog	Homolog	Not found	Not found
AT4G09665.1.AT4G09665	Homolog	Homolog	Homolog	Homolog	Homolog	Known_lincRNA_TCONS.00041531.XLOC.036027	Homolog	Known_lincRNA_TCONS.00024928.XLOC.023984	Not found	Not found
Evolinc_SR_tID_00056038.Evolinc_SR_gID_053116	Homolog	Homolog	Homolog	Homolog	Homolog	Known_lincRNA_TCONS.00041531.XLOC.036027	Homolog	Known_lincRNA_TCONS.00024928.XLOC.023984	Not found	Not found
Evolinc_SR_tID_00043973.Evolinc_SR_gID_041714	Homolog	Homolog	Homolog	Homolog	Homolog	Known_lincRNA_TCONS.00041920.XLOC.036357	Homolog	Homolog	Not found	Not found
Evolinc_SR_tID_00043972.Evolinc_SR_gID_041713	Homolog	Homolog	Homolog	Homolog	Homolog	Known_lincRNA_TCONS.00041920.XLOC.036357	Homolog	Not found	Not found	Not found
Evolinc_SR_tID_00061046.Evolinc_SR_gID_057779	Homolog	Homolog	Homolog	Homolog	Homolog	Known_lincRNA_TCONS.00042241.XLOC.036539	Homolog	Known_lincRNA_TCONS.00019195.XLOC.018502	Not found	Not found
AT2G06835.1.AT2G06835	Homolog	Homolog	Homolog	Homolog	Homolog	Known_lincRNA_TCONS.00042547.XLOC.036741	Known_Gene_Sense_ID=Tp7g01950.1.1	Known_Gene_Sense_ID=Thhalv10003069m.g.v1.0;Name=Thhalv10003069m.g	Not found	Not found
Evolinc_SR_tID_00028207.Evolinc_SR_gID_026956	Homolog	Homolog	Homolog	Homolog	Homolog	Known_lincRNA_TCONS.00042648.XLOC.036792	Known_Gene_Antisense_ID=Tp4g11010.1.1	Homolog	Not found	Not found
Evolinc_SR_tID_00022619.Evolinc_SR_gID_021633	Homolog	Homolog	Homolog	Homolog	Homolog	Known_lincRNA_TCONS.00042819.XLOC.036900	Homolog	Homolog	Not found	Not found
Evolinc_SR_tID_00023136.Evolinc_SR_gID_022141	Homolog	Homolog	Homolog	Homolog	Homolog	Known_lincRNA_TCONS.00042901.XLOC.036959	Homolog	Known_lincRNA_TCONS.00024337.XLOC.023475	Not found	Not found
AT2G08930.1.AT2G08930	Homolog	Homolog	Homolog	Homolog	Homolog	Known_lincRNA_TCONS.00042902.XLOC.036960	Homolog	Known_lincRNA_TCONS.00024337.XLOC.023475	Not found	Not found
Evolinc_SR_tID_00023138.Evolinc_SR_gID_022143	Homolog	Homolog	Homolog	Homolog	Homolog	Known_lincRNA_TCONS.00042902.XLOC.036960	Homolog	Known_lincRNA_TCONS.00024337.XLOC.023475	Not found	Not found
Evolinc_SR_tID_00029511.Evolinc_SR_gID_028232	Homolog	Homolog	Homolog	Homolog	Homolog	Known_lincRNA_TCONS.00042933.XLOC.036979	Homolog	Known_lincRNA_TCONS.00024399.XLOC.023537	Not found	Not found
Evolinc_SR_tID_00023390.Evolinc_SR_gID_022392	Homolog	Homolog	Homolog	Homolog	Homolog	Known_lincRNA_TCONS.00042954.XLOC.036992	Homolog	Known_lincRNA_TCONS.00025601.XLOC.024657	Not found	Not found
Evolinc_SR_tID_00029621.Evolinc_SR_gID_028341	Homolog	Homolog	Homolog	Homolog	Homolog	Known_lincRNA_TCONS.00042966.XLOC.037003	Not found	Not found	Not found	Not found
Evolinc_SR_tID_00029881.Evolinc_SR_gID_028585	Homolog	Homolog	Homolog	Homolog	Homolog	Known_lincRNA_TCONS.00043024.XLOC.037035	Homolog	Homolog	Not found	Not found
Evolinc_SR_tID_00030321.Evolinc_SR_gID_029015	Homolog	Homolog	Homolog	Homolog	Homolog	Known_lincRNA_TCONS.00043095.XLOC.037085	Homolog	Homolog	Not found	Not found
Evolinc_SR_tID_00022255.Evolinc_SR_gID_021277	Homolog	Homolog	Homolog	Homolog	Homolog	Known_lincRNA_TCONS.00043972.XLOC.037665	Homolog	Known_lincRNA_TCONS.00023964.XLOC.023102	Homolog	Not found
Evolinc_SR_tID_00022405.Evolinc_SR_gID_021422	Homolog	Homolog	Homolog	Homolog	Homolog	Known_lincRNA_TCONS.00044007.XLOC.037689	Homolog	Homolog	Not found	Not found
Evolinc_SR_tID_00029736.Evolinc_SR_gID_028449	Homolog	Homolog	Homolog	Homolog	Homolog	Known_lincRNA_TCONS.00044197.XLOC.037824	Homolog	Known_lincRNA_TCONS.00024474.XLOC.023612	Not found	Not found
Evolinc_SR_tID_00030186.Evolinc_SR_gID_028882	Homolog	Homolog	Homolog	Homolog	Homolog	Known_lincRNA_TCONS.00044267.XLOC.037878	Not found	Not found	Not found	Not found
Evolinc_SR_tID_00037575.Evolinc_SR_gID_035757	Homolog	Homolog	Homolog	Homolog	Homolog	Known_lincRNA_TCONS.00044308.XLOC.037897	Homolog	Homolog	Homolog	Not found
AT3G08815.1.AT3G08815	Homolog	Homolog	Homolog	Homolog	Homolog	Known_lincRNA_TCONS.00044735.XLOC.038324	Not found	Known_lincRNA_TCONS.00015618.XLOC.015064	Not found	Not found
AT3G08465.1.AT3G08465	Homolog	Homolog	Homolog	Homolog	Homolog	Known_lincRNA_TCONS.00044918.XLOC.038507	Not found	Homolog	Not found	Not found
Evolinc_SR_tID_00036538.Evolinc_SR_gID_034747	Homolog	Homolog	Homolog	Homolog	Homolog	Known_lincRNA_TCONS.00045163.XLOC.038752	Homolog	Known_lincRNA_TCONS.00016787.XLOC.016197	Homolog	Not found
Evolinc_SR_tID_00043626.Evolinc_SR_gID_041371	Homolog	Homolog	Homolog	Homolog	Homolog	Known_lincRNA_TCONS.00045177.XLOC.038766	Homolog	Homolog	Not found	Not found
Evolinc_SR_tID_00069310.Evolinc_SR_gID_065559	Homolog	Homolog	Homolog	Homolog	Homolog	Known_lincRNA_TCONS.00045995.XLOC.039582	Homolog	Homolog	Not found	Not found
Evolinc_SR_tID_00069418.Evolinc_SR_gID_065664	Homolog	Homolog	Homolog	Homolog	Homolog	Known_lincRNA_TCONS.00046107.XLOC.039694	Homolog	Known_lincRNA_TCONS.00018960.XLOC.018267	Not found	Not found
Evolinc_SR_tID_00021257.Evolinc_SR_gID_020331	Homolog	Homolog	Homolog	Homolog	Homolog	Known_lincRNA_TCONS.00046402.XLOC.039989	Homolog	Homolog	Not found	Not found
AT2G07860.1.AT2G07860	Homolog	Homolog	Homolog	Homolog	Homolog	Known_lincRNA_TCONS.00046465.XLOC.040052	Homolog	Known_lincRNA_TCONS.00017822.XLOC.017169	Not found	Not found
Evolinc_SR_tID_00021803.Evolinc_SR_gID_020834	Homolog	Homolog	Homolog	Homolog	Homolog	Known_lincRNA_TCONS.00046757.XLOC.040344	Homolog	Homolog	Not found	Homolog
Evolinc_SR_tID_00022033.Evolinc_SR_gID_021058	Homolog	Homolog	Homolog	Homolog	Homolog	Known_lincRNA_TCONS.00046923.XLOC.040510	Homolog	Known_lincRNA_TCONS.00023797.XLOC.022935	Not found	Not found
Evolinc_SR_tID_00022055.Evolinc_SR_gID_021080	Homolog	Homolog	Homolog	Homolog	Homolog	Known_lincRNA_TCONS.00046939.XLOC.040526	Homolog	Homolog	Not found	Not found
Evolinc_SR_tID_00028265.Evolinc_SR_gID_027014	Homolog	Homolog	Homolog	Homolog	Homolog	Known_lincRNA_TCONS.00046944.XLOC.040531	Homolog	Known_lincRNA_TCONS.00023822.XLOC.022960	Not found	Not found
Evolinc_SR_tID_00028288.Evolinc_SR_gID_027037	Homolog	Homolog	Homolog	Homolog	Homolog	Known_lincRNA_TCONS.00046962.XLOC.040549	Homolog	Known_lincRNA_TCONS.00023840.XLOC.022978	Homolog	Not found
Evolinc_SR_tID_00028329.Evolinc_SR_gID_027078	Homolog	Homolog	Homolog	Homolog	Homolog	Known_lincRNA_TCONS.00046981.XLOC.040568	Homolog	Known_lincRNA_TCONS.00023870.XLOC.023008	Not found	Homolog
Evolinc_SR_tID_00028332.Evolinc_SR_gID_027080	Homolog	Homolog	Homolog	Homolog	Homolog	Known_lincRNA_TCONS.00046983.XLOC.040570	Homolog	Known_lincRNA_TCONS.00023871.XLOC.023009	Not found	Not found
Evolinc_SR_tID_00022332.Evolinc_SR_gID_021352	Homolog	Homolog	Homolog	Homolog	Homolog	Known_lincRNA_TCONS.00047108.XLOC.040695	Homolog	Homolog	Not found	Not found
Evolinc_SR_tID_00022603.Evolinc_SR_gID_021617	Homolog	Homolog	Homolog	Homolog	Homolog	Known_lincRNA_TCONS.00047306.XLOC.040893	Homolog	Homolog	Not found	Not found
Evolinc_SR_tID_00022769.Evolinc_SR_gID_021781	Homolog	Homolog	Homolog	Homolog	Homolog	Known_lincRNA_TCONS.00047378.XLOC.040965	Homolog	Not found	Not found	Not found
Evolinc_SR_tID_00029157.Evolinc_SR_gID_027886	Homolog	Homolog	Homolog	Homolog	Homolog	Known_lincRNA_TCONS.00047466.XLOC.041053	Not found	Not found	Not found	Not found
Evolinc_SR_tID_00022969.Evolinc_SR_gID_021977	Homolog	Homolog	Homolog	Homolog	Homolog	Known_lincRNA_TCONS.00047477.XLOC.041064	Homolog	Homolog	Not found	Not found
Evolinc_SR_tID_00022980.Evolinc_SR_gID_021988	Homolog	Homolog	Homolog	Homolog	Homolog	Known_lincRNA_TCONS.00047484.XLOC.041071	Homolog	Homolog	Not found	Not found
AT2G08875.1.AT2G08875	Homolog	Homolog	Homolog	Homolog	Homolog	Known_lincRNA_TCONS.00047508.XLOC.041095	Homolog	Homolog	Not found	Not found
Evolinc_SR_tID_00029617.Evolinc_SR_gID_028337	Homolog	Homolog	Homolog	Homolog	Homolog	Known_lincRNA_TCONS.00047668.XLOC.041255	Homolog	Known_lincRNA_TCONS.00024435.XLOC.023573	Homolog	Homolog
Evolinc_SR_tID_00023428.Evolinc_SR_gID_022430	Homolog	Homolog	Homolog	Homolog	Homolog	Known_lincRNA_TCONS.00047682.XLOC.041269	Homolog	Known_lincRNA_TCONS.00024442.XLOC.023580	Not found	Not found
Evolinc_SR_tID_00023502.Evolinc_SR_gID_022497	Homolog	Homolog	Homolog	Homolog	Homolog	Known_lincRNA_TCONS.00047703.XLOC.041290	Homolog	Not found	Not found	Not found
AT2G09255.1.AT2G09255	Homolog	Homolog	Homolog	Homolog	Homolog	Known_lincRNA_TCONS.00047709.XLOC.041296	Homolog	Known_lincRNA_TCONS.00024472.XLOC.023610	Not found	Not found
Evolinc_SR_tID_00023542.Evolinc_SR_gID_022534	Homolog	Homolog	Homolog	Homolog	Homolog	Known_lincRNA_TCONS.00047720.XLOC.041307	Homolog	Known_lincRNA_TCONS.00024478.XLOC.023616	Not found	Not found
AT2G09375.1.AT2G09375	Homolog	Homolog	Homolog	Homolog	Homolog	Known_lincRNA_TCONS.00047740.XLOC.041327	Homolog	Homolog	Not found	Not found
AT2G09450.1.AT2G09450	Homolog	Homolog	Homolog	Homolog	Homolog	Known_lincRNA_TCONS.00047774.XLOC.041361	Homolog	Homolog	Not found	Not found
Evolinc_SR_tID_00030001.Evolinc_SR_gID_028704	Homolog	Homolog	Homolog	Homolog	Homolog	Known_lincRNA_TCONS.00047797.XLOC.041384	Homolog	Homolog	Not found	Not found
Evolinc_SR_tID_00030102.Evolinc_SR_gID_028802	Homolog	Homolog	Homolog	Homolog	Homolog	Known_lincRNA_TCONS.00047830.XLOC.041417	Homolog	Known_lincRNA_TCONS.00012962.XLOC.012471	Not found	Homolog
AT2G09625.1.AT2G09625	Homolog	Homolog	Homolog	Homolog	Homolog	Known_lincRNA_TCONS.00047839.XLOC.041426	Homolog	Homolog	Homolog	Not found
Evolinc_SR_tID_00023992.Evolinc_SR_gID_022964	Homolog	Homolog	Homolog	Homolog	Homolog	Known_lincRNA_TCONS.00047850.XLOC.041437	Homolog	Known_lincRNA_TCONS.00012983.XLOC.012492	Not found	Not found
Evolinc_SR_tID_00024078.Evolinc_SR_gID_023048	Homolog	Homolog	Homolog	Homolog	Homolog	Known_lincRNA_TCONS.00047931.XLOC.041499	Homolog	Known_lincRNA_TCONS.00012998.XLOC.012507	Homolog	Homolog
Evolinc_SR_tID_00030264.Evolinc_SR_gID_028959	Homolog	Homolog	Homolog	Homolog	Homolog	Known_lincRNA_TCONS.00047932.XLOC.041500	Homolog	Not found	Not found	Not found
Evolinc_SR_tID_00029661.Evolinc_SR_gID_028376	Homolog	Homolog	Homolog	Homolog	Homolog	Known_lincRNA_TCONS.00047959.XLOC.041516	Homolog	Known_lincRNA_TCONS.00024450.XLOC.023588	Not found	Not found
Evolinc_SR_tID_00023464.Evolinc_SR_gID_022460	Homolog	Homolog	Homolog	Homolog	Homolog	Known_lincRNA_TCONS.00047962.XLOC.041517	Homolog	Homolog	Not found	Not found
Evolinc_SR_tID_00023720.Evolinc_SR_gID_022701	Homolog	Homolog	Homolog	Homolog	Homolog	Known_lincRNA_TCONS.00047995.XLOC.041543	Homolog	Homolog	Not found	Not found
Evolinc_SR_tID_00029426.Evolinc_SR_gID_028151	Homolog	Homolog	Homolog	Homolog	Homolog	Known_lincRNA_TCONS.00048112.XLOC.041615	Homolog	Homolog	Not found	Not found
Evolinc_SR_tID_00022850.Evolinc_SR_gID_021860	Homolog	Homolog	Homolog	Homolog	Homolog	Known_lincRNA_TCONS.00048205.XLOC.041668	Homolog	Homolog	Homolog	Homolog
Evolinc_SR_tID_00022744.Evolinc_SR_gID_021757	Homolog	Homolog	Homolog	Homolog	Homolog	Known_lincRNA_TCONS.00048240.XLOC.041690	Known_Gene_Antisense_ID=Tp4g16990.1.1	Known_lincRNA_TCONS.00024205.XLOC.023343	Homolog	Not found
Evolinc_SR_tID_00022404.Evolinc_SR_gID_021421	Homolog	Homolog	Homolog	Homolog	Homolog	Known_lincRNA_TCONS.00048348.XLOC.041778	Homolog	Homolog	Not found	Not found
Evolinc_SR_tID_00005635.Evolinc_SR_gID_005349	Homolog	Homolog	Homolog	Homolog	Homolog	Known_lincRNA_TCONS.00048643.XLOC.041970	Homolog	Known_lincRNA_TCONS.00004072.XLOC.003813	Not found	Not found
Evolinc_SR_tID_00032145.Evolinc_SR_gID_030761	Homolog	Homolog	Homolog	Homolog	Homolog	Known_lincRNA_TCONS.00049072.XLOC.042221	Known_Gene_Sense_ID=Tp3g17580.1.1	Homolog	Not found	Not found
Evolinc_SR_tID_00039314.Evolinc_SR_gID_037435	Homolog	Homolog	Homolog	Homolog	Homolog	Known_lincRNA_TCONS.00049074.XLOC.042223	Homolog	Known_lincRNA_TCONS.00020047.XLOC.019341	Not found	Not found
Evolinc_SR_tID_00031614.Evolinc_SR_gID_030246	Homolog	Homolog	Homolog	Homolog	Homolog	Known_lincRNA_TCONS.00049238.XLOC.042331	Homolog	Known_lincRNA_TCONS.00020176.XLOC.019470	Homolog	Not found
Evolinc_SR_tID_00031145.Evolinc_SR_gID_029790	Homolog	Homolog	Homolog	Homolog	Homolog	Known_lincRNA_TCONS.00049359.XLOC.042419	Homolog	Homolog	Not found	Not found
Evolinc_SR_tID_00024068.Evolinc_SR_gID_023039	Homolog	Homolog	Homolog	Homolog	Homolog	Known_lincRNA_TCONS.00049513.XLOC.042515	Not found	Not found	Not found	Not found
Evolinc_SR_tID_00023515.Evolinc_SR_gID_022508	Homolog	Homolog	Homolog	Homolog	Homolog	Known_lincRNA_TCONS.00049547.XLOC.042540	Homolog	Known_lincRNA_TCONS.00024472.XLOC.023610	Homolog	Homolog
Evolinc_SR_tID_00023518.Evolinc_SR_gID_022511	Homolog	Homolog	Homolog	Homolog	Homolog	Known_lincRNA_TCONS.00049547.XLOC.042540	Homolog	Known_lincRNA_TCONS.00024472.XLOC.023610	Not found	Not found
Evolinc_SR_tID_00023353.Evolinc_SR_gID_022355	Homolog	Homolog	Homolog	Homolog	Homolog	Known_lincRNA_TCONS.00049691.XLOC.042622	Not found	Not found	Not found	Not found
Evolinc_SR_tID_00022670.Evolinc_SR_gID_021683	Homolog	Homolog	Homolog	Homolog	Homolog	Known_lincRNA_TCONS.00049862.XLOC.042746	Homolog	Known_lincRNA_TCONS.00024187.XLOC.023325	Not found	Not found
Evolinc_SR_tID_00022507.Evolinc_SR_gID_021522	Homolog	Homolog	Homolog	Homolog	Homolog	Known_lincRNA_TCONS.00049922.XLOC.042785	Not found	Not found	Not found	Not found
Evolinc_SR_tID_00022385.Evolinc_SR_gID_021402	Homolog	Homolog	Homolog	Homolog	Homolog	Known_lincRNA_TCONS.00049988.XLOC.042828	Homolog	Not found	Not found	Not found
Evolinc_SR_tID_00022286.Evolinc_SR_gID_021308	Homolog	Homolog	Homolog	Homolog	Homolog	Known_lincRNA_TCONS.00049998.XLOC.042835	Homolog	Known_lincRNA_TCONS.00024005.XLOC.023143	Not found	Not found
Evolinc_SR_tID_00014072.Evolinc_SR_gID_013472	Homolog	Homolog	Homolog	Homolog	Homolog	Known_lincRNA_TCONS.00050449.XLOC.043097	Homolog	Homolog	Not found	Not found
Evolinc_SR_tID_00014073.Evolinc_SR_gID_013473	Homolog	Homolog	Homolog	Homolog	Homolog	Known_lincRNA_TCONS.00050449.XLOC.043097	Homolog	Known_lincRNA_TCONS.00004767.XLOC.004508	Not found	Not found
Evolinc_SR_tID_00039739.Evolinc_SR_gID_037840	Homolog	Homolog	Homolog	Homolog	Homolog	Known_lincRNA_TCONS.00050597.XLOC.043190	Homolog	Homolog	Homolog	Not found
Evolinc_SR_tID_00039520.Evolinc_SR_gID_037632	Homolog	Homolog	Homolog	Homolog	Homolog	Known_lincRNA_TCONS.00050696.XLOC.043264	Homolog	Known_lincRNA_TCONS.00019983.XLOC.019277	Homolog	Not found
Evolinc_SR_tID_00032331.Evolinc_SR_gID_030941	Homolog	Homolog	Homolog	Homolog	Homolog	Known_lincRNA_TCONS.00050696.XLOC.043264	Homolog	Known_lincRNA_TCONS.00019983.XLOC.019277	Not found	Not found
Evolinc_SR_tID_00032069.Evolinc_SR_gID_030688	Homolog	Homolog	Homolog	Homolog	Homolog	Known_lincRNA_TCONS.00050800.XLOC.043330	Homolog	Homolog	Not found	Not found
Evolinc_SR_tID_00039114.Evolinc_SR_gID_037242	Homolog	Homolog	Homolog	Homolog	Homolog	Known_lincRNA_TCONS.00050846.XLOC.043363	Homolog	Homolog	Not found	Not found
Evolinc_SR_tID_00038967.Evolinc_SR_gID_037098	Homolog	Homolog	Homolog	Homolog	Homolog	Known_lincRNA_TCONS.00050883.XLOC.043388	Homolog	Known_lincRNA_TCONS.00020127.XLOC.019421	Not found	Not found
Evolinc_SR_tID_00038870.Evolinc_SR_gID_037004	Homolog	Homolog	Homolog	Homolog	Homolog	Known_lincRNA_TCONS.00050916.XLOC.043410	Homolog	Not found	Not found	Not found
Evolinc_SR_tID_00038701.Evolinc_SR_gID_036837	Homolog	Homolog	Homolog	Homolog	Homolog	Known_lincRNA_TCONS.00050965.XLOC.043448	Not found	Homolog	Not found	Not found
Evolinc_SR_tID_00031260.Evolinc_SR_gID_029903	Homolog	Homolog	Homolog	Homolog	Homolog	Known_lincRNA_TCONS.00051038.XLOC.043504	Homolog	Homolog	Not found	Not found
AT2G09825.1.AT2G09825	Homolog	Homolog	Homolog	Homolog	Homolog	Known_lincRNA_TCONS.00051191.XLOC.043625	Homolog	Known_lincRNA_TCONS.00013017.XLOC.012526	Not found	Not found
Evolinc_SR_tID_00030288.Evolinc_SR_gID_028983	Homolog	Homolog	Homolog	Homolog	Homolog	Known_lincRNA_TCONS.00051217.XLOC.043651	Known_Gene_Sense_ID=Tp4g28800.1.1	Known_lincRNA_TCONS.00013004.XLOC.012513	Homolog	Homolog
Evolinc_SR_tID_00030219.Evolinc_SR_gID_028914	Homolog	Homolog	Homolog	Homolog	Homolog	Known_lincRNA_TCONS.00051255.XLOC.043689	Homolog	Homolog	Not found	Not found
Evolinc_SR_tID_00023510.Evolinc_SR_gID_022502	Homolog	Homolog	Homolog	Homolog	Homolog	Known_lincRNA_TCONS.00051290.XLOC.043724	Homolog	Known_lincRNA_TCONS.00024470.XLOC.023608	Not found	Not found
Evolinc_SR_tID_00029722.Evolinc_SR_gID_028435	Homolog	Homolog	Homolog	Homolog	Homolog	Known_lincRNA_TCONS.00051290.XLOC.043724	Homolog	Known_lincRNA_TCONS.00024470.XLOC.023608	Not found	Not found
Evolinc_SR_tID_00023573.Evolinc_SR_gID_022561	Homolog	Homolog	Homolog	Homolog	Homolog	Known_lincRNA_TCONS.00051306.XLOC.043740	Homolog	Homolog	Homolog	Not found
Evolinc_SR_tID_00023596.Evolinc_SR_gID_022580	Homolog	Homolog	Homolog	Homolog	Homolog	Known_lincRNA_TCONS.00051308.XLOC.043742	Homolog	Known_lincRNA_TCONS.00024499.XLOC.023637	Not found	Not found
AT2G09355.1.AT2G09355	Homolog	Homolog	Homolog	Homolog	Homolog	Known_lincRNA_TCONS.00051315.XLOC.043749	Homolog	Homolog	Homolog	Not found
AT2G09360.1.AT2G09360	Homolog	Homolog	Homolog	Homolog	Homolog	Known_lincRNA_TCONS.00051315.XLOC.043749	Homolog	Homolog	Not found	Not found
Evolinc_SR_tID_00029883.Evolinc_SR_gID_028587	Homolog	Homolog	Homolog	Homolog	Homolog	Known_lincRNA_TCONS.00051332.XLOC.043766	Homolog	Homolog	Not found	Not found
Evolinc_SR_tID_00023691.Evolinc_SR_gID_022673	Homolog	Homolog	Homolog	Homolog	Homolog	Known_lincRNA_TCONS.00051332.XLOC.043766	Not found	Known_lincRNA_TCONS.00024517.XLOC.023655	Not found	Not found
Evolinc_SR_tID_00030056.Evolinc_SR_gID_028757	Homolog	Homolog	Homolog	Homolog	Homolog	Known_lincRNA_TCONS.00051406.XLOC.043840	Homolog	Homolog	Homolog	Not found
Evolinc_SR_tID_00030074.Evolinc_SR_gID_028774	Homolog	Homolog	Homolog	Homolog	Homolog	Known_lincRNA_TCONS.00051410.XLOC.043844	Homolog	Homolog	Homolog	Not found
Evolinc_SR_tID_00023882.Evolinc_SR_gID_022860	Homolog	Homolog	Homolog	Homolog	Homolog	Known_lincRNA_TCONS.00051410.XLOC.043844	Homolog	Homolog	Not found	Homolog
Evolinc_SR_tID_00023930.Evolinc_SR_gID_022905	Homolog	Homolog	Homolog	Homolog	Homolog	Known_lincRNA_TCONS.00051422.XLOC.043856	Homolog	Homolog	Not found	Not found
Evolinc_SR_tID_00023940.Evolinc_SR_gID_022915	Homolog	Homolog	Homolog	Homolog	Homolog	Known_lincRNA_TCONS.00051434.XLOC.043868	Homolog	Homolog	Not found	Not found
AT2G09620.1.AT2G09620	Homolog	Homolog	Homolog	Homolog	Homolog	Known_lincRNA_TCONS.00051435.XLOC.043869	Homolog	Homolog	Homolog	Not found
Evolinc_SR_tID_00023383.Evolinc_SR_gID_022385	Homolog	Homolog	Homolog	Homolog	Homolog	Known_lincRNA_TCONS.00051471.XLOC.043905	Homolog	Known_lincRNA_TCONS.00024424.XLOC.023562	Not found	Not found
Evolinc_SR_tID_00029573.Evolinc_SR_gID_028293	Homolog	Homolog	Homolog	Homolog	Homolog	Known_lincRNA_TCONS.00051483.XLOC.043917	Homolog	Homolog	Not found	Not found
Evolinc_SR_tID_00029571.Evolinc_SR_gID_028291	Homolog	Homolog	Homolog	Homolog	Homolog	Known_lincRNA_TCONS.00051488.XLOC.043922	Homolog	Homolog	Not found	Not found
Evolinc_SR_tID_00023345.Evolinc_SR_gID_022347	Homolog	Homolog	Homolog	Homolog	Homolog	Known_lincRNA_TCONS.00051492.XLOC.043926	Homolog	Known_lincRNA_TCONS.00024416.XLOC.023554	Not found	Not found
AT2G09070.1.AT2G09070	Homolog	Homolog	Homolog	Homolog	Homolog	Known_lincRNA_TCONS.00051512.XLOC.043946	Homolog	Homolog	Not found	Not found
AT2G09075.1.AT2G09075	Homolog	Homolog	Homolog	Homolog	Homolog	Known_lincRNA_TCONS.00051512.XLOC.043946	Not found	Known_lincRNA_TCONS.00024394.XLOC.023532	Not found	Not found
Evolinc_SR_tID_00023161.Evolinc_SR_gID_022165	Homolog	Homolog	Homolog	Homolog	Homolog	Known_lincRNA_TCONS.00051584.XLOC.044018	Homolog	Known_lincRNA_TCONS.00024345.XLOC.023483	Not found	Not found
Evolinc_SR_tID_00023055.Evolinc_SR_gID_022062	Homolog	Homolog	Homolog	Homolog	Homolog	Known_lincRNA_TCONS.00051629.XLOC.044063	Homolog	Known_lincRNA_TCONS.00024312.XLOC.023450	Not found	Not found
Evolinc_SR_tID_00023039.Evolinc_SR_gID_022046	Homolog	Homolog	Homolog	Homolog	Homolog	Known_lincRNA_TCONS.00051637.XLOC.044071	Homolog	Not found	Not found	Not found
Evolinc_SR_tID_00023021.Evolinc_SR_gID_022028	Homolog	Homolog	Homolog	Homolog	Homolog	Known_lincRNA_TCONS.00051648.XLOC.044082	Homolog	Known_lincRNA_TCONS.00024294.XLOC.023432	Not found	Homolog
Evolinc_SR_tID_00023013.Evolinc_SR_gID_022020	Homolog	Homolog	Homolog	Homolog	Homolog	Known_lincRNA_TCONS.00051652.XLOC.044086	Homolog	Homolog	Not found	Not found
Evolinc_SR_tID_00029122.Evolinc_SR_gID_027852	Homolog	Homolog	Homolog	Homolog	Homolog	Known_lincRNA_TCONS.00051702.XLOC.044136	Homolog	Known_lincRNA_TCONS.00024264.XLOC.023402	Not found	Not found
Evolinc_SR_tID_00029120.Evolinc_SR_gID_027850	Homolog	Homolog	Homolog	Homolog	Homolog	Known_lincRNA_TCONS.00051704.XLOC.044138	Not found	Known_lincRNA_TCONS.00024262.XLOC.023400	Not found	Not found
Evolinc_SR_tID_00029117.Evolinc_SR_gID_027847	Homolog	Homolog	Homolog	Homolog	Homolog	Known_lincRNA_TCONS.00051707.XLOC.044141	Homolog	Known_lincRNA_TCONS.00024261.XLOC.023399	Homolog	Not found
Evolinc_SR_tID_00022898.Evolinc_SR_gID_021907	Homolog	Homolog	Homolog	Homolog	Homolog	Known_lincRNA_TCONS.00051720.XLOC.044154	Homolog	Known_lincRNA_TCONS.00024255.XLOC.023393	Homolog	Not found
Evolinc_SR_tID_00022874.Evolinc_SR_gID_021883	Homolog	Homolog	Homolog	Homolog	Homolog	Known_lincRNA_TCONS.00051733.XLOC.044167	Homolog	Homolog	Homolog	Not found
AT2G08675.1.AT2G08675	Homolog	Homolog	Homolog	Homolog	Homolog	Known_lincRNA_TCONS.00051832.XLOC.044266	Homolog	Known_lincRNA_TCONS.00024206.XLOC.023344	Not found	Not found
Evolinc_SR_tID_00028881.Evolinc_SR_gID_027615	Homolog	Homolog	Homolog	Homolog	Homolog	Known_lincRNA_TCONS.00051905.XLOC.044339	Homolog	Homolog	Not found	Not found
Evolinc_SR_tID_00022665.Evolinc_SR_gID_021678	Homolog	Homolog	Homolog	Homolog	Homolog	Known_lincRNA_TCONS.00051906.XLOC.044340	Homolog	Known_lincRNA_TCONS.00024182.XLOC.023320	Homolog	Homolog
Evolinc_SR_tID_00022497.Evolinc_SR_gID_021512	Homolog	Homolog	Homolog	Homolog	Homolog	Known_lincRNA_TCONS.00052020.XLOC.044454	Not found	Not found	Not found	Not found
Evolinc_SR_tID_00028750.Evolinc_SR_gID_027487	Homolog	Homolog	Homolog	Homolog	Homolog	Known_lincRNA_TCONS.00052041.XLOC.044475	Homolog	Known_lincRNA_TCONS.00024142.XLOC.023280	Not found	Not found
Evolinc_SR_tID_00022384.Evolinc_SR_gID_021401	Homolog	Homolog	Homolog	Homolog	Homolog	Known_lincRNA_TCONS.00052150.XLOC.044584	Homolog	Known_lincRNA_TCONS.00024097.XLOC.023235	Not found	Not found
Evolinc_SR_tID_00028589.Evolinc_SR_gID_027336	Homolog	Homolog	Homolog	Homolog	Homolog	Known_lincRNA_TCONS.00052152.XLOC.044586	Homolog	Homolog	Not found	Not found
AT2G08395.1.AT2G08395	Homolog	Homolog	Homolog	Homolog	Homolog	Known_lincRNA_TCONS.00052209.XLOC.044643	Not found	Homolog	Not found	Not found
AT1G04813.1.AT1G04813	Homolog	Homolog	Homolog	Homolog	Homolog	Known_lincRNA_TCONS.00052357.XLOC.044791	Not found	Known_lincRNA_TCONS.00007980.XLOC.007649	Not found	Not found
Evolinc_SR_tID_00060719.Evolinc_SR_gID_057476	Homolog	Homolog	Homolog	Homolog	Homolog	Known_lincRNA_TCONS.00052698.XLOC.045132	Not found	Known_lincRNA_TCONS.00019557.XLOC.018864	Not found	Not found
Evolinc_SR_tID_00005289.Evolinc_SR_gID_005015	Homolog	Homolog	Homolog	Homolog	Homolog	Known_lincRNA_TCONS.00053406.XLOC.045836	Homolog	Known_lincRNA_TCONS.00004532.XLOC.004273	Not found	Not found
AT3G04375.1.AT3G04375	Homolog	Homolog	Homolog	Homolog	Homolog	Known_lincRNA_TCONS.00054075.XLOC.046505	Homolog	Known_lincRNA_TCONS.00019886.XLOC.019180	Not found	Not found
Evolinc_SR_tID_00032565.Evolinc_SR_gID_031162	Homolog	Homolog	Homolog	Homolog	Homolog	Known_lincRNA_TCONS.00054101.XLOC.046531	Homolog	Homolog	Not found	Not found
Evolinc_SR_tID_00039710.Evolinc_SR_gID_037820	Homolog	Homolog	Homolog	Homolog	Homolog	Known_lincRNA_TCONS.00054172.XLOC.046602	Known_Gene_Antisense_ID=Tp3g20530.1.1	Homolog	Not found	Not found
Evolinc_SR_tID_00032513.Evolinc_SR_gID_031118	Homolog	Homolog	Homolog	Homolog	Homolog	Known_lincRNA_TCONS.00054181.XLOC.046611	Homolog	Homolog	Not found	Not found
Evolinc_SR_tID_00039574.Evolinc_SR_gID_037685	Homolog	Homolog	Homolog	Homolog	Homolog	Known_lincRNA_TCONS.00054409.XLOC.046839	Homolog	Not found	Not found	Not found
Evolinc_SR_tID_00039565.Evolinc_SR_gID_037676	Homolog	Homolog	Homolog	Homolog	Homolog	Known_lincRNA_TCONS.00054410.XLOC.046840	Known_Gene_Antisense_ID=Tp3g19710.1.1	Homolog	Not found	Not found
Evolinc_SR_tID_00039494.Evolinc_SR_gID_037611	Homolog	Homolog	Homolog	Homolog	Homolog	Known_lincRNA_TCONS.00054492.XLOC.046922	Homolog	Homolog	Not found	Not found
Evolinc_SR_tID_00039469.Evolinc_SR_gID_037588	Homolog	Homolog	Homolog	Homolog	Homolog	Known_lincRNA_TCONS.00054510.XLOC.046939	Homolog	Homolog	Not found	Not found
Evolinc_SR_tID_00039464.Evolinc_SR_gID_037583	Homolog	Homolog	Homolog	Homolog	Homolog	Known_lincRNA_TCONS.00054513.XLOC.046942	Homolog	Known_lincRNA_TCONS.00019995.XLOC.019289	Homolog	Homolog
Evolinc_SR_tID_00039374.Evolinc_SR_gID_037494	Homolog	Homolog	Homolog	Homolog	Homolog	Known_lincRNA_TCONS.00054658.XLOC.047087	Homolog	Not found	Not found	Not found
Evolinc_SR_tID_00032120.Evolinc_SR_gID_030737	Homolog	Homolog	Homolog	Homolog	Homolog	Known_lincRNA_TCONS.00054738.XLOC.047167	Homolog	Homolog	Not found	Not found
Evolinc_SR_tID_00039199.Evolinc_SR_gID_037326	Homolog	Homolog	Homolog	Homolog	Homolog	Known_lincRNA_TCONS.00054828.XLOC.047257	Homolog	Homolog	Homolog	Not found
Evolinc_SR_tID_00039116.Evolinc_SR_gID_037244	Homolog	Homolog	Homolog	Homolog	Homolog	Known_lincRNA_TCONS.00054922.XLOC.047351	Homolog	Homolog	Not found	Not found
Evolinc_SR_tID_00039076.Evolinc_SR_gID_037204	Homolog	Homolog	Homolog	Homolog	Homolog	Known_lincRNA_TCONS.00054953.XLOC.047382	Not found	Not found	Not found	Not found
Evolinc_SR_tID_00031901.Evolinc_SR_gID_030524	Homolog	Homolog	Homolog	Homolog	Homolog	Known_lincRNA_TCONS.00054961.XLOC.047390	Homolog	Homolog	Not found	Not found
Evolinc_SR_tID_00031794.Evolinc_SR_gID_030418	Homolog	Homolog	Homolog	Homolog	Homolog	Known_lincRNA_TCONS.00055031.XLOC.047460	Homolog	Homolog	Not found	Not found
AT3G03055.1.AT3G03055	Homolog	Homolog	Homolog	Homolog	Homolog	Known_lincRNA_TCONS.00055117.XLOC.047546	Known_Gene_Antisense_ID=Tp3g13430.1.1	Known_lincRNA_TCONS.00020159.XLOC.019453	Homolog	Not found
Evolinc_SR_tID_00038719.Evolinc_SR_gID_036855	Homolog	Homolog	Homolog	Homolog	Homolog	Known_lincRNA_TCONS.00055183.XLOC.047612	Homolog	Homolog	Homolog	Not found
Evolinc_SR_tID_00038687.Evolinc_SR_gID_036824	Homolog	Homolog	Homolog	Homolog	Homolog	Known_lincRNA_TCONS.00055195.XLOC.047624	Homolog	Known_lincRNA_TCONS.00020209.XLOC.019503	Not found	Not found
Evolinc_SR_tID_00038667.Evolinc_SR_gID_036805	Homolog	Homolog	Homolog	Homolog	Homolog	Known_lincRNA_TCONS.00055205.XLOC.047634	Homolog	Known_lincRNA_TCONS.00020216.XLOC.019510	Homolog	Not found
Evolinc_SR_tID_00038655.Evolinc_SR_gID_036793	Homolog	Homolog	Homolog	Homolog	Homolog	Known_lincRNA_TCONS.00055217.XLOC.047646	Homolog	Homolog	Not found	Not found
Evolinc_LR_tID_00000164.Evolinc_LR_gID_000151	Homolog	Homolog	Homolog	Homolog	Homolog	Known_lincRNA_TCONS.00055310.XLOC.047739	Homolog	Homolog	Not found	Not found
Evolinc_SR_tID_00031012.Evolinc_SR_gID_029661	Homolog	Homolog	Homolog	Homolog	Homolog	Known_lincRNA_TCONS.00055448.XLOC.047877	Homolog	Known_lincRNA_TCONS.00020296.XLOC.019590	Not found	Not found
Evolinc_LR_tID_00000163.Evolinc_LR_gID_000150	Homolog	Homolog	Homolog	Homolog	Homolog	Known_lincRNA_TCONS.00055450.XLOC.047879	Not found	Known_lincRNA_TCONS.00020297.XLOC.019591	Not found	Not found
Evolinc_SR_tID_00005383.Evolinc_SR_gID_005105	Homolog	Homolog	Homolog	Homolog	Homolog	Known_lincRNA_TCONS.00055721.XLOC.048109	Homolog	Known_lincRNA_TCONS.00004262.XLOC.004003	Not found	Not found
Evolinc_SR_tID_00001107.Evolinc_SR_gID_001072	Homolog	Homolog	Homolog	Homolog	Homolog	Known_lincRNA_TCONS.00055799.XLOC.048166	Homolog	Homolog	Not found	Not found
AT1G05507.1.AT1G05507	Homolog	Homolog	Homolog	Homolog	Homolog	Known_lincRNA_TCONS.00056085.XLOC.048346	Known_Gene_Sense_ID=Tp1g17540.1.1	Homolog	Homolog	Not found
AT1G05623.1.AT1G05623	Homolog	Homolog	Homolog	Homolog	Homolog	Known_lincRNA_TCONS.00056157.XLOC.048393	Homolog	Homolog	Not found	Not found
Evolinc_SR_tID_00043180.Evolinc_SR_gID_040929	Homolog	Homolog	Homolog	Homolog	Homolog	Known_lincRNA_TCONS.00056237.XLOC.048447	Homolog	Known_lincRNA_TCONS.00017143.XLOC.016534	Not found	Not found
Evolinc_SR_tID_00036146.Evolinc_SR_gID_034362	Homolog	Homolog	Homolog	Homolog	Homolog	Known_lincRNA_TCONS.00056384.XLOC.048541	Homolog	Known_lincRNA_TCONS.00017128.XLOC.016519	Not found	Not found
AT5G09125.1.AT5G09125	Homolog	Homolog	Homolog	Homolog	Homolog	Known_lincRNA_TCONS.00056495.XLOC.048610	Homolog	Homolog	Not found	Not found
AT5G09365.1.AT5G09365	Homolog	Homolog	Homolog	Homolog	Homolog	Known_lincRNA_TCONS.00056564.XLOC.048658	Homolog	Homolog	Not found	Not found
AT5G09375.1.AT5G09375	Homolog	Homolog	Homolog	Homolog	Homolog	Known_lincRNA_TCONS.00056564.XLOC.048658	Homolog	Homolog	Not found	Not found
Evolinc_SR_tID_00020651.Evolinc_SR_gID_019748	Homolog	Homolog	Homolog	Homolog	Homolog	Known_lincRNA_TCONS.00056625.XLOC.048704	Homolog	Known_lincRNA_TCONS.00021793.XLOC.020994	Not found	Not found
Evolinc_SR_tID_00058973.Evolinc_SR_gID_055904	Homolog	Homolog	Homolog	Homolog	Homolog	Known_lincRNA_TCONS.00056774.XLOC.048798	Homolog	Homolog	Not found	Not found
Evolinc_SR_tID_00062297.Evolinc_SR_gID_058994	Homolog	Homolog	Homolog	Homolog	Homolog	Known_lincRNA_TCONS.00057016.XLOC.048958	Homolog	Homolog	Not found	Not found
Evolinc_SR_tID_00040248.Evolinc_SR_gID_038331	Homolog	Homolog	Homolog	Homolog	Homolog	Known_lincRNA_TCONS.00057088.XLOC.049016	Not found	Not found	Not found	Not found
Evolinc_SR_tID_00032999.Evolinc_SR_gID_031589	Homolog	Homolog	Homolog	Homolog	Homolog	Known_lincRNA_TCONS.00057104.XLOC.049030	Not found	Homolog	Not found	Not found
Evolinc_SR_tID_00061597.Evolinc_SR_gID_058314	Homolog	Homolog	Homolog	Homolog	Homolog	Known_lincRNA_TCONS.00057265.XLOC.049152	Homolog	Known_lincRNA_TCONS.00016048.XLOC.015471	Homolog	Not found
AT4G09765.1.AT4G09765	Homolog	Homolog	Homolog	Homolog	Homolog	Known_lincRNA_TCONS.00057303.XLOC.049185	Not found	Homolog	Not found	Not found
Evolinc_SR_tID_00005792.Evolinc_SR_gID_005502	Homolog	Homolog	Homolog	Homolog	Homolog	Known_lincRNA_TCONS.00057381.XLOC.049231	Homolog	Homolog	Not found	Not found
Evolinc_SR_tID_00005504.Evolinc_SR_gID_005221	Homolog	Homolog	Homolog	Homolog	Homolog	Known_lincRNA_TCONS.00057457.XLOC.049266	Homolog	Not found	Not found	Not found
Evolinc_SR_tID_00005505.Evolinc_SR_gID_005222	Homolog	Homolog	Homolog	Homolog	Homolog	Known_lincRNA_TCONS.00057457.XLOC.049266	Homolog	Not found	Not found	Not found
Evolinc_SR_tID_00009790.Evolinc_SR_gID_009376	Homolog	Homolog	Homolog	Homolog	Homolog	Known_lincRNA_TCONS.00057559.XLOC.049338	Homolog	Known_lincRNA_TCONS.00007990.XLOC.007659	Not found	Not found
AT1G05197.1.AT1G05197	Homolog	Homolog	Homolog	Homolog	Homolog	Known_lincRNA_TCONS.00057716.XLOC.049436	Homolog	Homolog	Not found	Not found
Evolinc_SR_tID_00001709.Evolinc_SR_gID_001662	Homolog	Homolog	Homolog	Homolog	Homolog	Known_lincRNA_TCONS.00057857.XLOC.049520	Homolog	Known_lincRNA_TCONS.00007779.XLOC.007448	Not found	Not found
Evolinc_SR_tID_00071862.Evolinc_SR_gID_068043	Homolog	Homolog	Homolog	Homolog	Homolog	Known_lincRNA_TCONS.00058559.XLOC.049973	Homolog	Known_lincRNA_TCONS.00005660.XLOC.005379	Not found	Not found
Evolinc_SR_tID_00032959.Evolinc_SR_gID_031552	Homolog	Homolog	Homolog	Homolog	Homolog	Known_lincRNA_TCONS.00058850.XLOC.050176	Homolog	Homolog	Homolog	Not found
Evolinc_SR_tID_00040114.Evolinc_SR_gID_038210	Homolog	Homolog	Homolog	Homolog	Homolog	Known_lincRNA_TCONS.00058850.XLOC.050176	Homolog	Known_lincRNA_TCONS.00001145.XLOC.001076	Not found	Not found
Evolinc_SR_tID_00024566.Evolinc_SR_gID_023511	Homolog	Homolog	Homolog	Homolog	Homolog	Known_lincRNA_TCONS.00058871.XLOC.050188	Homolog	Known_lincRNA_TCONS.00005949.XLOC.005668	Not found	Not found
Evolinc_SR_tID_00024487.Evolinc_SR_gID_023438	Homolog	Homolog	Homolog	Homolog	Homolog	Known_lincRNA_TCONS.00058885.XLOC.050197	Homolog	Known_lincRNA_TCONS.00005965.XLOC.005684	Homolog	Not found
Evolinc_SR_tID_00024357.Evolinc_SR_gID_023311	Homolog	Homolog	Homolog	Homolog	Homolog	Known_lincRNA_TCONS.00058917.XLOC.050217	Homolog	Homolog	Homolog	Not found
Evolinc_SR_tID_00014872.Evolinc_SR_gID_014221	Homolog	Homolog	Homolog	Homolog	Homolog	Known_lincRNA_TCONS.00059144.XLOC.050397	Not found	Homolog	Homolog	Not found
Evolinc_SR_tID_00014870.Evolinc_SR_gID_014219	Homolog	Homolog	Homolog	Homolog	Homolog	Known_lincRNA_TCONS.00059156.XLOC.050409	Not found	Not found	Not found	Not found
AT1G07843.1.AT1G07843	Homolog	Homolog	Homolog	Homolog	Homolog	Known_lincRNA_TCONS.00059169.XLOC.050422	Homolog	Homolog	Not found	Not found
Evolinc_SR_tID_00005756.Evolinc_SR_gID_005466	Homolog	Homolog	Homolog	Homolog	Homolog	Known_lincRNA_TCONS.00059199.XLOC.050452	Homolog	Known_lincRNA_TCONS.00019733.XLOC.019033	Not found	Not found
Evolinc_SR_tID_00005621.Evolinc_SR_gID_005335	Homolog	Homolog	Homolog	Homolog	Homolog	Known_lincRNA_TCONS.00059251.XLOC.050504	Homolog	Homolog	Not found	Not found
Evolinc_SR_tID_00005618.Evolinc_SR_gID_005332	Homolog	Homolog	Homolog	Homolog	Homolog	Known_lincRNA_TCONS.00059252.XLOC.050505	Homolog	Known_lincRNA_TCONS.00004080.XLOC.003821	Not found	Not found
Evolinc_SR_tID_00009614.Evolinc_SR_gID_009202	Homolog	Homolog	Homolog	Homolog	Homolog	Known_lincRNA_TCONS.00059409.XLOC.050662	Homolog	Homolog	Not found	Not found
Evolinc_SR_tID_00000682.Evolinc_SR_gID_000654	Homolog	Homolog	Homolog	Homolog	Homolog	Known_lincRNA_TCONS.00059449.XLOC.050702	Homolog	Not found	Not found	Not found
Evolinc_SR_tID_00009835.Evolinc_SR_gID_009421	Homolog	Homolog	Homolog	Homolog	Homolog	Known_lincRNA_TCONS.00059515.XLOC.050768	Not found	Known_lincRNA_TCONS.00007982.XLOC.007651	Not found	Not found
Evolinc_SR_tID_00010113.Evolinc_SR_gID_009697	Homolog	Homolog	Homolog	Homolog	Homolog	Known_lincRNA_TCONS.00059575.XLOC.050828	Homolog	Known_lincRNA_TCONS.00007908.XLOC.007577	Not found	Not found
Evolinc_SR_tID_00010114.Evolinc_SR_gID_009698	Homolog	Homolog	Homolog	Homolog	Homolog	Known_lincRNA_TCONS.00059575.XLOC.050828	Homolog	Known_lincRNA_TCONS.00007908.XLOC.007577	Not found	Not found
Evolinc_SR_tID_00009998.Evolinc_SR_gID_009583	Homolog	Homolog	Homolog	Homolog	Homolog	Known_lincRNA_TCONS.00059639.XLOC.050892	Homolog	Known_lincRNA_TCONS.00007932.XLOC.007601	Homolog	Not found
Evolinc_SR_tID_00001294.Evolinc_SR_gID_001256	Homolog	Homolog	Homolog	Homolog	Homolog	Known_lincRNA_TCONS.00059848.XLOC.051101	Homolog	Homolog	Not found	Not found
Evolinc_SR_tID_00010334.Evolinc_SR_gID_009915	Homolog	Homolog	Homolog	Homolog	Homolog	Known_lincRNA_TCONS.00059868.XLOC.051121	Homolog	Homolog	Not found	Not found
Evolinc_SR_tID_00010700.Evolinc_SR_gID_010273	Homolog	Homolog	Homolog	Homolog	Homolog	Known_lincRNA_TCONS.00060127.XLOC.051380	Known_Gene_Antisense_ID=Tp1g17610.1.1	Known_lincRNA_TCONS.00007782.XLOC.007451	Not found	Not found
Evolinc_SR_tID_00010796.Evolinc_SR_gID_010368	Homolog	Homolog	Homolog	Homolog	Homolog	Known_lincRNA_TCONS.00060213.XLOC.051466	Homolog	Known_lincRNA_TCONS.00017220.XLOC.016611	Not found	Not found
Evolinc_SR_tID_00001845.Evolinc_SR_gID_001796	Homolog	Homolog	Homolog	Homolog	Homolog	Known_lincRNA_TCONS.00060256.XLOC.051509	Homolog	Known_lincRNA_TCONS.00007750.XLOC.007419	Not found	Not found
Evolinc_SR_tID_00036118.Evolinc_SR_gID_034336	Homolog	Homolog	Homolog	Homolog	Homolog	Known_lincRNA_TCONS.00060523.XLOC.051776	Homolog	Known_lincRNA_TCONS.00017144.XLOC.016535	Not found	Not found
AT3G07945.1.AT3G07945	Homolog	Homolog	Homolog	Homolog	Homolog	Known_lincRNA_TCONS.00060549.XLOC.051802	Not found	Homolog	Not found	Not found
AT3G07325.1.AT3G07325	Homolog	Homolog	Homolog	Homolog	Homolog	Known_lincRNA_TCONS.00060837.XLOC.052090	Homolog	Not found	Not found	Not found
Evolinc_SR_tID_00072205.Evolinc_SR_gID_068361	Homolog	Homolog	Homolog	Homolog	Homolog	Known_lincRNA_TCONS.00061886.XLOC.053139	Homolog	Homolog	Homolog	Not found
Evolinc_SR_tID_00072231.Evolinc_SR_gID_068387	Homolog	Homolog	Homolog	Homolog	Homolog	Known_lincRNA_TCONS.00061916.XLOC.053169	Homolog	Known_lincRNA_TCONS.00005576.XLOC.005295	Not found	Not found
Evolinc_SR_tID_00072258.Evolinc_SR_gID_068414	Homolog	Homolog	Homolog	Homolog	Homolog	Known_lincRNA_TCONS.00061937.XLOC.053190	Homolog	Not found	Not found	Not found
Evolinc_SR_tID_00072260.Evolinc_SR_gID_068416	Homolog	Homolog	Homolog	Homolog	Homolog	Known_lincRNA_TCONS.00061937.XLOC.053190	Homolog	Homolog	Not found	Not found
Evolinc_SR_tID_00072263.Evolinc_SR_gID_068419	Homolog	Homolog	Homolog	Homolog	Homolog	Known_lincRNA_TCONS.00061939.XLOC.053192	Homolog	Homolog	Homolog	Not found
Evolinc_SR_tID_00072269.Evolinc_SR_gID_068425	Homolog	Homolog	Homolog	Homolog	Homolog	Known_lincRNA_TCONS.00061943.XLOC.053196	Homolog	Homolog	Not found	Not found
Evolinc_SR_tID_00064189.Evolinc_SR_gID_060820	Homolog	Homolog	Homolog	Homolog	Homolog	Known_lincRNA_TCONS.00061943.XLOC.053196	Homolog	Homolog	Not found	Not found
Evolinc_SR_tID_00058572.Evolinc_SR_gID_055541	Homolog	Homolog	Homolog	Homolog	Homolog	Known_lincRNA_TCONS.00062276.XLOC.053529	Not found	Not found	Not found	Not found
Evolinc_SR_tID_00058827.Evolinc_SR_gID_055776	Homolog	Homolog	Homolog	Homolog	Homolog	Known_lincRNA_TCONS.00062370.XLOC.053623	Homolog	Known_lincRNA_TCONS.00005761.XLOC.005480	Not found	Not found
Evolinc_SR_tID_00071884.Evolinc_SR_gID_068064	Homolog	Homolog	Homolog	Homolog	Homolog	Known_lincRNA_TCONS.00062520.XLOC.053773	Homolog	Homolog	Not found	Not found
Evolinc_SR_tID_00063812.Evolinc_SR_gID_060463	Homolog	Homolog	Homolog	Homolog	Homolog	Known_lincRNA_TCONS.00062558.XLOC.053811	Homolog	Homolog	Homolog	Not found
Evolinc_SR_tID_00003219.Evolinc_SR_gID_003122	Homolog	Homolog	Homolog	Homolog	Homolog	Known_lincRNA_TCONS.00062869.XLOC.054122	Not found	Homolog	Not found	Not found
Evolinc_SR_tID_00070289.Evolinc_SR_gID_066507	Homolog	Homolog	Homolog	Homolog	Homolog	Known_lincRNA_TCONS.00063062.XLOC.054315	Not found	Known_lincRNA_TCONS.00005828.XLOC.005547	Not found	Homolog
Evolinc_SR_tID_00062195.Evolinc_SR_gID_058895	Homolog	Homolog	Homolog	Homolog	Homolog	Known_lincRNA_TCONS.00063064.XLOC.054317	Homolog	Homolog	Not found	Not found
Evolinc_SR_tID_00033515.Evolinc_SR_gID_032052	Homolog	Homolog	Homolog	Homolog	Homolog	Known_lincRNA_TCONS.00063183.XLOC.054436	Not found	Known_lincRNA_TCONS.00005862.XLOC.005581	Not found	Not found
Evolinc_SR_tID_00033488.Evolinc_SR_gID_032026	Homolog	Homolog	Homolog	Homolog	Homolog	Known_lincRNA_TCONS.00063189.XLOC.054442	Homolog	Known_lincRNA_TCONS.00005868.XLOC.005587	Not found	Not found
Evolinc_SR_tID_00032955.Evolinc_SR_gID_031548	Homolog	Homolog	Homolog	Homolog	Homolog	Known_lincRNA_TCONS.00063330.XLOC.054583	Homolog	Homolog	Homolog	Not found
Evolinc_SR_tID_00032945.Evolinc_SR_gID_031538	Homolog	Homolog	Homolog	Homolog	Homolog	Known_lincRNA_TCONS.00063331.XLOC.054584	Known_Gene_Antisense_ID=Tp2g14930.1.1	Homolog	Not found	Not found
Evolinc_SR_tID_00018266.Evolinc_SR_gID_017502	Homolog	Homolog	Homolog	Homolog	Homolog	Known_lincRNA_TCONS.00063392.XLOC.054645	Not found	Homolog	Not found	Not found
Evolinc_SR_tID_00018265.Evolinc_SR_gID_017501	Homolog	Homolog	Homolog	Homolog	Homolog	Known_lincRNA_TCONS.00063393.XLOC.054646	Homolog	Known_lincRNA_TCONS.00005979.XLOC.005698	Homolog	Not found
Evolinc_SR_tID_00024385.Evolinc_SR_gID_023339	Homolog	Homolog	Homolog	Homolog	Homolog	Known_lincRNA_TCONS.00063409.XLOC.054662	Homolog	Homolog	Not found	Not found
Evolinc_SR_tID_00018196.Evolinc_SR_gID_017434	Homolog	Homolog	Homolog	Homolog	Homolog	Known_lincRNA_TCONS.00063413.XLOC.054666	Homolog	Homolog	Homolog	Not found
Evolinc_SR_tID_00018173.Evolinc_SR_gID_017411	Homolog	Homolog	Homolog	Homolog	Homolog	Known_lincRNA_TCONS.00063422.XLOC.054675	Homolog	Known_lincRNA_TCONS.00006008.XLOC.005727	Not found	Not found
Evolinc_SR_tID_00069776.Evolinc_SR_gID_066009	Homolog	Homolog	Homolog	Homolog	Homolog	Known_lincRNA_TCONS.00063662.XLOC.054915	Homolog	Known_lincRNA_TCONS.00016126.XLOC.015542	Not found	Homolog
Evolinc_SR_tID_00056193.Evolinc_SR_gID_053262	Homolog	Homolog	Homolog	Homolog	Homolog	Known_lincRNA_TCONS.00063735.XLOC.054988	Homolog	Known_lincRNA_TCONS.00024894.XLOC.023950	Homolog	Not found
Evolinc_SR_tID_00026931.Evolinc_SR_gID_025743	Homolog	Homolog	Homolog	Homolog	Homolog	Known_lincRNA_TCONS.00063857.XLOC.055067	Homolog	Known_lincRNA_TCONS.00021960.XLOC.021151	Not found	Not found
Evolinc_SR_tID_00039876.Evolinc_SR_gID_037974	Homolog	Homolog	Homolog	Homolog	Homolog	Known_lincRNA_TCONS.00064079.XLOC.055186	Homolog	Homolog	Not found	Not found
Evolinc_SR_tID_00002140.Evolinc_SR_gID_002081	Homolog	Homolog	Homolog	Homolog	Homolog	Known_lincRNA_TCONS.00064308.XLOC.055331	Homolog	Known_lincRNA_TCONS.00007659.XLOC.007328	Not found	Not found
Evolinc_SR_tID_00010848.Evolinc_SR_gID_010420	Homolog	Homolog	Homolog	Homolog	Homolog	Known_lincRNA_TCONS.00064351.XLOC.055358	Homolog	Homolog	Not found	Not found
Evolinc_SR_tID_00028169.Evolinc_SR_gID_026918	Homolog	Homolog	Homolog	Homolog	Homolog	Known_lincRNA_TCONS.00064460.XLOC.055421	Homolog	Homolog	Not found	Not found
Evolinc_SR_tID_00021999.Evolinc_SR_gID_021024	Homolog	Homolog	Homolog	Homolog	Homolog	Known_lincRNA_TCONS.00064465.XLOC.055425	Homolog	Homolog	Homolog	Not found
Evolinc_SR_tID_00071387.Evolinc_SR_gID_067584	Homolog	Homolog	Homolog	Homolog	Homolog	Known_lincRNA_TCONS.00064479.XLOC.055438	Homolog	Known_lincRNA_TCONS.00014158.XLOC.013612	Not found	Not found
Evolinc_SR_tID_00008156.Evolinc_SR_gID_007796	Homolog	Homolog	Homolog	Homolog	Homolog	Known_lincRNA_TCONS.00065062.XLOC.055820	Homolog	Homolog	Homolog	Not found
Evolinc_SR_tID_00017456.Evolinc_SR_gID_016728	Homolog	Homolog	Homolog	Homolog	Homolog	Known_lincRNA_TCONS.00065108.XLOC.055854	Homolog	Not found	Not found	Not found
Evolinc_SR_tID_00027197.Evolinc_SR_gID_025998	Homolog	Homolog	Homolog	Homolog	Homolog	Known_lincRNA_TCONS.00065246.XLOC.055940	Homolog	Homolog	Not found	Not found
Evolinc_SR_tID_00002949.Evolinc_SR_gID_002875	Homolog	Homolog	Homolog	Homolog	Homolog	Known_lincRNA_TCONS.00065579.XLOC.056136	Not found	Not found	Not found	Not found
Evolinc_SR_tID_00011805.Evolinc_SR_gID_011346	Homolog	Homolog	Homolog	Homolog	Homolog	Known_lincRNA_TCONS.00065612.XLOC.056162	Known_Gene_Antisense_ID=Tp1g25550.1.1	Not found	Not found	Not found
Evolinc_SR_tID_00002733.Evolinc_SR_gID_002662	Homolog	Homolog	Homolog	Homolog	Homolog	Known_lincRNA_TCONS.00065630.XLOC.056174	Homolog	Homolog	Not found	Not found
Evolinc_SR_tID_00011479.Evolinc_SR_gID_011035	Homolog	Homolog	Homolog	Homolog	Homolog	Known_lincRNA_TCONS.00065725.XLOC.056233	Homolog	Known_lincRNA_TCONS.00007616.XLOC.007285	Not found	Not found
Evolinc_SR_tID_00064360.Evolinc_SR_gID_060986	Homolog	Homolog	Homolog	Homolog	Homolog	Known_lincRNA_TCONS.00065876.XLOC.056324	Homolog	Homolog	Not found	Not found
Evolinc_SR_tID_00072462.Evolinc_SR_gID_068616	Homolog	Homolog	Homolog	Homolog	Homolog	Known_lincRNA_TCONS.00065876.XLOC.056324	Homolog	Known_lincRNA_TCONS.00005560.XLOC.005279	Not found	Not found
Evolinc_SR_tID_00022028.Evolinc_SR_gID_021053	Homolog	Homolog	Homolog	Homolog	Homolog	Known_lincRNA_TCONS.00065982.XLOC.056393	Homolog	Homolog	Not found	Not found
Evolinc_SR_tID_00028251.Evolinc_SR_gID_027000	Homolog	Homolog	Homolog	Homolog	Homolog	Known_lincRNA_TCONS.00065985.XLOC.056396	Homolog	Homolog	Not found	Not found
Evolinc_SR_tID_00008163.Evolinc_SR_gID_007803	Homolog	Homolog	Homolog	Homolog	Homolog	Known_lincRNA_TCONS.00066229.XLOC.056579	Homolog	Homolog	Not found	Not found
Evolinc_SR_tID_00007865.Evolinc_SR_gID_007506	Homolog	Homolog	Homolog	Homolog	Homolog	Known_lincRNA_TCONS.00066387.XLOC.056696	Homolog	Not found	Not found	Not found
Evolinc_SR_tID_00016995.Evolinc_SR_gID_016276	Homolog	Homolog	Homolog	Homolog	Homolog	Known_lincRNA_TCONS.00066413.XLOC.056715	Homolog	Known_lincRNA_TCONS.00000543.XLOC.000474	Not found	Not found
Evolinc_SR_tID_00008115.Evolinc_SR_gID_007755	Homolog	Homolog	Homolog	Homolog	Homolog	Known_lincRNA_TCONS.00066443.XLOC.056732	Homolog	Homolog	Not found	Not found
Evolinc_SR_tID_00008331.Evolinc_SR_gID_007968	Homolog	Homolog	Homolog	Homolog	Homolog	Known_lincRNA_TCONS.00066477.XLOC.056760	Homolog	Known_lincRNA_TCONS.00000440.XLOC.000371	Not found	Not found
Evolinc_SR_tID_00008429.Evolinc_SR_gID_008064	Homolog	Homolog	Homolog	Homolog	Homolog	Known_lincRNA_TCONS.00066494.XLOC.056775	Homolog	Known_lincRNA_TCONS.00000408.XLOC.000339	Not found	Not found
Evolinc_SR_tID_00008444.Evolinc_SR_gID_008078	Homolog	Homolog	Homolog	Homolog	Homolog	Known_lincRNA_TCONS.00066496.XLOC.056777	Homolog	Known_lincRNA_TCONS.00000403.XLOC.000334	Not found	Not found
Evolinc_SR_tID_00008560.Evolinc_SR_gID_008189	Homolog	Homolog	Homolog	Homolog	Homolog	Known_lincRNA_TCONS.00066523.XLOC.056797	Not found	Not found	Not found	Not found
Evolinc_SR_tID_00008637.Evolinc_SR_gID_008264	Homolog	Homolog	Homolog	Homolog	Homolog	Known_lincRNA_TCONS.00066540.XLOC.056807	Homolog	Known_lincRNA_TCONS.00000353.XLOC.000284	Not found	Not found
Evolinc_SR_tID_00017903.Evolinc_SR_gID_017157	Homolog	Homolog	Homolog	Homolog	Homolog	Known_lincRNA_TCONS.00066596.XLOC.056848	Homolog	Homolog	Not found	Not found
Evolinc_SR_tID_00030653.Evolinc_SR_gID_029329	Homolog	Homolog	Homolog	Homolog	Homolog	Known_lincRNA_TCONS.00066713.XLOC.056962	Homolog	Homolog	Not found	Not found
Evolinc_SR_tID_00020756.Evolinc_SR_gID_019851	Homolog	Homolog	Homolog	Homolog	Homolog	Known_lincRNA_TCONS.00066913.XLOC.057162	Homolog	Homolog	Not found	Not found
Evolinc_SR_tID_00020755.Evolinc_SR_gID_019850	Homolog	Homolog	Homolog	Homolog	Homolog	Known_lincRNA_TCONS.00066915.XLOC.057164	Homolog	Known_lincRNA_TCONS.00021964.XLOC.021155	Not found	Not found
AT5G07835.1.AT5G07835	Homolog	Homolog	Homolog	Homolog	Homolog	Known_lincRNA_TCONS.00067448.XLOC.057697	Homolog	Homolog	Not found	Not found
AT3G04565.1.AT3G04565	Homolog	Homolog	Homolog	Homolog	Homolog	Known_lincRNA_TCONS.00067857.XLOC.058106	Homolog	Homolog	Not found	Not found
AT3G04575.1.AT3G04575	Homolog	Homolog	Homolog	Homolog	Homolog	Known_lincRNA_TCONS.00067857.XLOC.058106	Not found	Homolog	Not found	Not found
Evolinc_SR_tID_00032637.Evolinc_SR_gID_031232	Homolog	Homolog	Homolog	Homolog	Homolog	Known_lincRNA_TCONS.00067931.XLOC.058180	Homolog	Homolog	Not found	Not found
Evolinc_SR_tID_00011802.Evolinc_SR_gID_011343	Homolog	Homolog	Homolog	Homolog	Homolog	Known_lincRNA_TCONS.00068176.XLOC.058425	Not found	Not found	Not found	Not found
Evolinc_SR_tID_00011288.Evolinc_SR_gID_010850	Homolog	Homolog	Homolog	Homolog	Homolog	Known_lincRNA_TCONS.00068344.XLOC.058593	Homolog	Known_lincRNA_TCONS.00007557.XLOC.007226	Not found	Not found
Evolinc_SR_tID_00011081.Evolinc_SR_gID_010644	Homolog	Homolog	Homolog	Homolog	Homolog	Known_lincRNA_TCONS.00068585.XLOC.058834	Homolog	Homolog	Homolog	Not found
Evolinc_SR_tID_00001879.Evolinc_SR_gID_001830	Homolog	Homolog	Homolog	Homolog	Homolog	Known_lincRNA_TCONS.00068714.XLOC.058963	Homolog	Known_lincRNA_TCONS.00007737.XLOC.007406	Not found	Not found
Evolinc_SR_tID_00010857.Evolinc_SR_gID_010429	Homolog	Homolog	Homolog	Homolog	Homolog	Known_lincRNA_TCONS.00068715.XLOC.058964	Homolog	Homolog	Not found	Not found
Evolinc_SR_tID_00001723.Evolinc_SR_gID_001676	Homolog	Homolog	Homolog	Homolog	Homolog	Known_lincRNA_TCONS.00068799.XLOC.059048	Homolog	Known_lincRNA_TCONS.00007776.XLOC.007445	Homolog	Not found
Evolinc_SR_tID_00064343.Evolinc_SR_gID_060969	Homolog	Homolog	Homolog	Homolog	Homolog	Known_lincRNA_TCONS.00068843.XLOC.059092	Homolog	Homolog	Not found	Not found
Evolinc_SR_tID_00072387.Evolinc_SR_gID_068542	Homolog	Homolog	Homolog	Homolog	Homolog	Known_lincRNA_TCONS.00068886.XLOC.059135	Homolog	Known_lincRNA_TCONS.00005536.XLOC.005255	Not found	Not found
Evolinc_SR_tID_00064216.Evolinc_SR_gID_060846	Homolog	Homolog	Homolog	Homolog	Homolog	Known_lincRNA_TCONS.00068925.XLOC.059174	Known_Gene_Antisense_ID=Tp2g30340.1.1	Homolog	Not found	Not found
Evolinc_SR_tID_00028163.Evolinc_SR_gID_026912	Homolog	Homolog	Homolog	Homolog	Homolog	Known_lincRNA_TCONS.00068927.XLOC.059176	Homolog	Homolog	Not found	Not found
AT2G08165.1.AT2G08165	Homolog	Homolog	Homolog	Homolog	Homolog	Known_lincRNA_TCONS.00068941.XLOC.059190	Not found	Not found	Not found	Not found
Evolinc_SR_tID_00021800.Evolinc_SR_gID_020831	Homolog	Homolog	Homolog	Homolog	Homolog	Known_lincRNA_TCONS.00068941.XLOC.059190	Homolog	Known_lincRNA_TCONS.00023394.XLOC.022532	Not found	Not found
Evolinc_SR_tID_00028204.Evolinc_SR_gID_026953	Homolog	Homolog	Homolog	Homolog	Homolog	Known_lincRNA_TCONS.00069043.XLOC.059292	Homolog	Known_lincRNA_TCONS.00023758.XLOC.022896	Homolog	Not found
Evolinc_SR_tID_00028213.Evolinc_SR_gID_026962	Homolog	Homolog	Homolog	Homolog	Homolog	Known_lincRNA_TCONS.00069047.XLOC.059296	Homolog	Known_lincRNA_TCONS.00023783.XLOC.022921	Not found	Not found
Evolinc_SR_tID_00028239.Evolinc_SR_gID_026988	Homolog	Homolog	Homolog	Homolog	Homolog	Known_lincRNA_TCONS.00069060.XLOC.059309	Homolog	Homolog	Not found	Not found
Evolinc_SR_tID_00028312.Evolinc_SR_gID_027061	Homolog	Homolog	Homolog	Homolog	Homolog	Known_lincRNA_TCONS.00069087.XLOC.059336	Homolog	Known_lincRNA_TCONS.00023342.XLOC.022490	Not found	Not found
Evolinc_SR_tID_00022108.Evolinc_SR_gID_021133	Homolog	Homolog	Homolog	Homolog	Homolog	Known_lincRNA_TCONS.00069092.XLOC.059341	Homolog	Known_lincRNA_TCONS.00023342.XLOC.022490	Not found	Not found
Evolinc_SR_tID_00028321.Evolinc_SR_gID_027070	Homolog	Homolog	Homolog	Homolog	Homolog	Known_lincRNA_TCONS.00069095.XLOC.059344	Homolog	Homolog	Not found	Not found
Evolinc_SR_tID_00028353.Evolinc_SR_gID_027101	Homolog	Homolog	Homolog	Homolog	Homolog	Known_lincRNA_TCONS.00069111.XLOC.059360	Homolog	Homolog	Not found	Not found
Evolinc_SR_tID_00015096.Evolinc_SR_gID_014439	Homolog	Homolog	Homolog	Homolog	Homolog	Known_lincRNA_TCONS.00069120.XLOC.059369	Homolog	Homolog	Not found	Not found
Evolinc_SR_tID_00044170.Evolinc_SR_gID_041904	Homolog	Homolog	Homolog	Homolog	Homolog	Known_lincRNA_TCONS.00069268.XLOC.059517	Homolog	Homolog	Not found	Not found
Evolinc_SR_tID_00030099.Evolinc_SR_gID_028799	Homolog	Homolog	Homolog	Homolog	Homolog	Known_lincRNA_TCONS.00069284.XLOC.059533	Homolog	Homolog	Homolog	Not found
Evolinc_SR_tID_00044396.Evolinc_SR_gID_042126	Homolog	Homolog	Homolog	Homolog	Homolog	Known_lincRNA_TCONS.00069343.XLOC.059592	Homolog	Known_lincRNA_TCONS.00015538.XLOC.014984	Not found	Not found
Evolinc_SR_tID_00044421.Evolinc_SR_gID_042151	Homolog	Homolog	Homolog	Homolog	Homolog	Known_lincRNA_TCONS.00069347.XLOC.059596	Homolog	Known_lincRNA_TCONS.00025293.XLOC.024349	Not found	Not found
AT3G09465.1.AT3G09465	Homolog	Homolog	Homolog	Homolog	Homolog	Known_lincRNA_TCONS.00069351.XLOC.059600	Homolog	Homolog	Not found	Not found
Evolinc_SR_tID_00044517.Evolinc_SR_gID_042243	Homolog	Homolog	Homolog	Homolog	Homolog	Known_lincRNA_TCONS.00069365.XLOC.059614	Known_Gene_Antisense_ID=Tp5g01930.1.1	Homolog	Not found	Not found
Evolinc_SR_tID_00017931.Evolinc_SR_gID_017185	Homolog	Homolog	Homolog	Homolog	Homolog	Known_lincRNA_TCONS.00069423.XLOC.059672	Homolog	Homolog	Not found	Not found
Evolinc_SR_tID_00008450.Evolinc_SR_gID_008084	Homolog	Homolog	Homolog	Homolog	Homolog	Known_lincRNA_TCONS.00069582.XLOC.059831	Homolog	Not found	Not found	Not found
Evolinc_SR_tID_00017390.Evolinc_SR_gID_016662	Homolog	Homolog	Homolog	Homolog	Homolog	Known_lincRNA_TCONS.00069598.XLOC.059847	Homolog	Homolog	Not found	Not found
Evolinc_SR_tID_00008090.Evolinc_SR_gID_007730	Homolog	Homolog	Homolog	Homolog	Homolog	Known_lincRNA_TCONS.00069669.XLOC.059918	Homolog	Known_lincRNA_TCONS.00000517.XLOC.000448	Not found	Not found
Evolinc_SR_tID_00016890.Evolinc_SR_gID_016174	Homolog	Homolog	Homolog	Homolog	Homolog	Known_lincRNA_TCONS.00069708.XLOC.059957	Homolog	Known_lincRNA_TCONS.00000588.XLOC.000519	Not found	Not found
Evolinc_SR_tID_00007851.Evolinc_SR_gID_007492	Homolog	Homolog	Homolog	Homolog	Homolog	Known_lincRNA_TCONS.00069729.XLOC.059978	Homolog	Known_lincRNA_TCONS.00000634.XLOC.000565	Not found	Not found
Evolinc_SR_tID_00016809.Evolinc_SR_gID_016093	Homolog	Homolog	Homolog	Homolog	Homolog	Known_lincRNA_TCONS.00069735.XLOC.059984	Homolog	Known_lincRNA_TCONS.00000642.XLOC.000573	Not found	Not found
Evolinc_SR_tID_00016590.Evolinc_SR_gID_015881	Homolog	Homolog	Homolog	Homolog	Homolog	Known_lincRNA_TCONS.00069789.XLOC.060038	Known_Gene_Antisense_ID=Tp5g23370.1.1	Homolog	Not found	Not found
Evolinc_SR_tID_00007538.Evolinc_SR_gID_007188	Homolog	Homolog	Homolog	Homolog	Homolog	Known_lincRNA_TCONS.00069814.XLOC.060063	Not found	Known_lincRNA_TCONS.00000807.XLOC.000738	Not found	Not found
Evolinc_SR_tID_00007495.Evolinc_SR_gID_007146	Homolog	Homolog	Homolog	Homolog	Homolog	Known_lincRNA_TCONS.00069927.XLOC.060176	Homolog	Known_lincRNA_TCONS.00000869.XLOC.000800	Not found	Not found
Evolinc_SR_tID_00016525.Evolinc_SR_gID_015819	Homolog	Homolog	Homolog	Homolog	Homolog	Known_lincRNA_TCONS.00069952.XLOC.060201	Homolog	Not found	Not found	Not found
Evolinc_SR_tID_00016566.Evolinc_SR_gID_015857	Homolog	Homolog	Homolog	Homolog	Homolog	Known_lincRNA_TCONS.00069960.XLOC.060209	Homolog	Known_lincRNA_TCONS.00000772.XLOC.000703	Not found	Not found
AT1G08983.1.AT1G08983	Homolog	Homolog	Homolog	Homolog	Homolog	Known_lincRNA_TCONS.00069972.XLOC.060221	Not found	Not found	Not found	Not found
Evolinc_SR_tID_00007650.Evolinc_SR_gID_007296	Homolog	Homolog	Homolog	Homolog	Homolog	Known_lincRNA_TCONS.00069981.XLOC.060230	Homolog	Known_lincRNA_TCONS.00000734.XLOC.000665	Not found	Not found
Evolinc_SR_tID_00016682.Evolinc_SR_gID_015969	Homolog	Homolog	Homolog	Homolog	Homolog	Known_lincRNA_TCONS.00070008.XLOC.060257	Homolog	Known_lincRNA_TCONS.00000712.XLOC.000643	Not found	Not found
Evolinc_SR_tID_00016693.Evolinc_SR_gID_015979	Homolog	Homolog	Homolog	Homolog	Homolog	Known_lincRNA_TCONS.00070010.XLOC.060259	Homolog	Known_lincRNA_TCONS.00000702.XLOC.000633	Homolog	Not found
Evolinc_SR_tID_00007738.Evolinc_SR_gID_007381	Homolog	Homolog	Homolog	Homolog	Homolog	Known_lincRNA_TCONS.00070016.XLOC.060265	Homolog	Known_lincRNA_TCONS.00000689.XLOC.000620	Homolog	Not found
Evolinc_SR_tID_00007749.Evolinc_SR_gID_007392	Homolog	Homolog	Homolog	Homolog	Homolog	Known_lincRNA_TCONS.00070026.XLOC.060275	Homolog	Known_lincRNA_TCONS.00000685.XLOC.000616	Homolog	Homolog
Evolinc_SR_tID_00016736.Evolinc_SR_gID_016021	Homolog	Homolog	Homolog	Homolog	Homolog	Known_lincRNA_TCONS.00070032.XLOC.060281	Homolog	Homolog	Not found	Not found
Evolinc_SR_tID_00016751.Evolinc_SR_gID_016036	Homolog	Homolog	Homolog	Homolog	Homolog	Known_lincRNA_TCONS.00070035.XLOC.060284	Homolog	Homolog	Homolog	Not found
Evolinc_SR_tID_00007774.Evolinc_SR_gID_007417	Homolog	Homolog	Homolog	Homolog	Homolog	Known_lincRNA_TCONS.00070036.XLOC.060285	Homolog	Homolog	Homolog	Not found
Evolinc_SR_tID_00007801.Evolinc_SR_gID_007444	Homolog	Homolog	Homolog	Homolog	Homolog	Known_lincRNA_TCONS.00070049.XLOC.060298	Homolog	Known_lincRNA_TCONS.00000661.XLOC.000592	Not found	Not found
Evolinc_SR_tID_00016807.Evolinc_SR_gID_016091	Homolog	Homolog	Homolog	Homolog	Homolog	Known_lincRNA_TCONS.00070070.XLOC.060319	Homolog	Homolog	Homolog	Not found
Evolinc_SR_tID_00007848.Evolinc_SR_gID_007489	Homolog	Homolog	Homolog	Homolog	Homolog	Known_lincRNA_TCONS.00070078.XLOC.060327	Homolog	Homolog	Not found	Not found
Evolinc_SR_tID_00016821.Evolinc_SR_gID_016105	Homolog	Homolog	Homolog	Homolog	Homolog	Known_lincRNA_TCONS.00070081.XLOC.060330	Homolog	Homolog	Not found	Not found
Evolinc_SR_tID_00007945.Evolinc_SR_gID_007586	Homolog	Homolog	Homolog	Homolog	Homolog	Known_lincRNA_TCONS.00070117.XLOC.060366	Not found	Known_lincRNA_TCONS.00017218.XLOC.016609	Not found	Not found
Evolinc_SR_tID_00008058.Evolinc_SR_gID_007698	Homolog	Homolog	Homolog	Homolog	Homolog	Known_lincRNA_TCONS.00070171.XLOC.060420	Homolog	Homolog	Not found	Not found
Evolinc_SR_tID_00008162.Evolinc_SR_gID_007802	Homolog	Homolog	Homolog	Homolog	Homolog	Known_lincRNA_TCONS.00070218.XLOC.060467	Not found	Homolog	Not found	Not found
Evolinc_SR_tID_00008332.Evolinc_SR_gID_007969	Homolog	Homolog	Homolog	Homolog	Homolog	Known_lincRNA_TCONS.00070284.XLOC.060533	Homolog	Known_lincRNA_TCONS.00000440.XLOC.000371	Not found	Not found
Evolinc_SR_tID_00017423.Evolinc_SR_gID_016695	Homolog	Homolog	Homolog	Homolog	Homolog	Known_lincRNA_TCONS.00070310.XLOC.060559	Homolog	Homolog	Not found	Not found
Evolinc_SR_tID_00008437.Evolinc_SR_gID_008072	Homolog	Homolog	Homolog	Homolog	Homolog	Known_lincRNA_TCONS.00070312.XLOC.060561	Homolog	Homolog	Homolog	Not found
AT1G09563.1.AT1G09563	Homolog	Homolog	Homolog	Homolog	Homolog	Known_lincRNA_TCONS.00070312.XLOC.060561	Homolog	Known_lincRNA_TCONS.00000404.XLOC.000335	Not found	Not found
AT1G09567.1.AT1G09567	Homolog	Homolog	Homolog	Homolog	Homolog	Known_lincRNA_TCONS.00070312.XLOC.060561	Homolog	Known_lincRNA_TCONS.00000404.XLOC.000335	Not found	Not found
Evolinc_SR_tID_00017449.Evolinc_SR_gID_016721	Homolog	Homolog	Homolog	Homolog	Homolog	Known_lincRNA_TCONS.00070314.XLOC.060563	Homolog	Homolog	Not found	Not found
Evolinc_SR_tID_00017448.Evolinc_SR_gID_016720	Homolog	Homolog	Homolog	Homolog	Homolog	Known_lincRNA_TCONS.00070314.XLOC.060563	Not found	Known_lincRNA_TCONS.00000402.XLOC.000333	Not found	Not found
Evolinc_SR_tID_00017454.Evolinc_SR_gID_016726	Homolog	Homolog	Homolog	Homolog	Homolog	Known_lincRNA_TCONS.00070317.XLOC.060566	Homolog	Known_lincRNA_TCONS.00000399.XLOC.000330	Not found	Not found
Evolinc_SR_tID_00017552.Evolinc_SR_gID_016821	Homolog	Homolog	Homolog	Homolog	Homolog	Known_lincRNA_TCONS.00070369.XLOC.060618	Homolog	Homolog	Not found	Not found
Evolinc_SR_tID_00008577.Evolinc_SR_gID_008206	Homolog	Homolog	Homolog	Homolog	Homolog	Known_lincRNA_TCONS.00070387.XLOC.060636	Homolog	Known_lincRNA_TCONS.00000364.XLOC.000295	Homolog	Not found
Evolinc_SR_tID_00017602.Evolinc_SR_gID_016870	Homolog	Homolog	Homolog	Homolog	Homolog	Known_lincRNA_TCONS.00070390.XLOC.060639	Homolog	Known_lincRNA_TCONS.00000361.XLOC.000292	Not found	Not found
Evolinc_SR_tID_00017622.Evolinc_SR_gID_016890	Homolog	Homolog	Homolog	Homolog	Homolog	Known_lincRNA_TCONS.00070400.XLOC.060649	Homolog	Known_lincRNA_TCONS.00000359.XLOC.000290	Homolog	Not found
Evolinc_SR_tID_00008646.Evolinc_SR_gID_008273	Homolog	Homolog	Homolog	Homolog	Homolog	Known_lincRNA_TCONS.00070415.XLOC.060664	Homolog	Known_lincRNA_TCONS.00000350.XLOC.000281	Not found	Not found
Evolinc_SR_tID_00008656.Evolinc_SR_gID_008283	Homolog	Homolog	Homolog	Homolog	Homolog	Known_lincRNA_TCONS.00070420.XLOC.060669	Homolog	Homolog	Not found	Not found
Evolinc_SR_tID_00017701.Evolinc_SR_gID_016967	Homolog	Homolog	Homolog	Homolog	Homolog	Known_lincRNA_TCONS.00070433.XLOC.060682	Homolog	Homolog	Not found	Not found
Evolinc_SR_tID_00008702.Evolinc_SR_gID_008329	Homolog	Homolog	Homolog	Homolog	Homolog	Known_lincRNA_TCONS.00070436.XLOC.060685	Homolog	Known_lincRNA_TCONS.00000332.XLOC.000263	Not found	Not found
Evolinc_SR_tID_00017723.Evolinc_SR_gID_016988	Homolog	Homolog	Homolog	Homolog	Homolog	Known_lincRNA_TCONS.00070439.XLOC.060688	Homolog	Known_lincRNA_TCONS.00000331.XLOC.000262	Not found	Not found
Evolinc_SR_tID_00017781.Evolinc_SR_gID_017043	Homolog	Homolog	Homolog	Homolog	Homolog	Known_lincRNA_TCONS.00070500.XLOC.060749	Not found	Homolog	Not found	Not found
Evolinc_SR_tID_00017873.Evolinc_SR_gID_017128	Homolog	Homolog	Homolog	Homolog	Homolog	Known_lincRNA_TCONS.00070531.XLOC.060780	Homolog	Known_lincRNA_TCONS.00000281.XLOC.000212	Not found	Not found
Evolinc_SR_tID_00008875.Evolinc_SR_gID_008491	Homolog	Homolog	Homolog	Homolog	Homolog	Known_lincRNA_TCONS.00070537.XLOC.060786	Homolog	Homolog	Not found	Not found
Evolinc_SR_tID_00055471.Evolinc_SR_gID_052569	Homolog	Homolog	Homolog	Homolog	Homolog	Known_lincRNA_TCONS.00071603.XLOC.061449	Homolog	Known_lincRNA_TCONS.00025074.XLOC.024130	Not found	Not found
Evolinc_SR_tID_00049516.Evolinc_SR_gID_046929	Homolog	Homolog	Homolog	Homolog	Homolog	Known_lincRNA_TCONS.00071648.XLOC.061482	Not found	Not found	Not found	Not found
Evolinc_SR_tID_00055819.Evolinc_SR_gID_052907	Homolog	Homolog	Homolog	Homolog	Homolog	Known_lincRNA_TCONS.00071716.XLOC.061527	Homolog	Homolog	Not found	Not found
Evolinc_SR_tID_00050147.Evolinc_SR_gID_047541	Homolog	Homolog	Homolog	Homolog	Homolog	Known_lincRNA_TCONS.00071716.XLOC.061527	Homolog	Known_lincRNA_TCONS.00025009.XLOC.024065	Not found	Not found
Evolinc_SR_tID_00055820.Evolinc_SR_gID_052908	Homolog	Homolog	Homolog	Homolog	Homolog	Known_lincRNA_TCONS.00071716.XLOC.061527	Homolog	Known_lincRNA_TCONS.00025009.XLOC.024065	Not found	Not found
Evolinc_SR_tID_00056051.Evolinc_SR_gID_053129	Homolog	Homolog	Homolog	Homolog	Homolog	Known_lincRNA_TCONS.00071770.XLOC.061555	Homolog	Homolog	Not found	Not found
Evolinc_SR_tID_00050560.Evolinc_SR_gID_047943	Homolog	Homolog	Homolog	Homolog	Homolog	Known_lincRNA_TCONS.00071775.XLOC.061558	Homolog	Homolog	Not found	Not found
Evolinc_SR_tID_00050559.Evolinc_SR_gID_047942	Homolog	Homolog	Homolog	Homolog	Homolog	Known_lincRNA_TCONS.00071775.XLOC.061558	Homolog	Known_lincRNA_TCONS.00024908.XLOC.023964	Not found	Not found
Evolinc_SR_tID_00001988.Evolinc_SR_gID_001936	Homolog	Homolog	Homolog	Homolog	Homolog	Known_lincRNA_TCONS.00071938.XLOC.061670	Homolog	Homolog	Not found	Not found
Evolinc_SR_tID_00010637.Evolinc_SR_gID_010212	Homolog	Homolog	Homolog	Homolog	Homolog	Known_lincRNA_TCONS.00071962.XLOC.061691	Homolog	Known_lincRNA_TCONS.00007794.XLOC.007463	Not found	Not found
Evolinc_SR_tID_00000980.Evolinc_SR_gID_000947	Homolog	Homolog	Homolog	Homolog	Homolog	Known_lincRNA_TCONS.00072021.XLOC.061738	Homolog	Known_lincRNA_TCONS.00007936.XLOC.007605	Not found	Not found
Evolinc_SR_tID_00005183.Evolinc_SR_gID_004920	Homolog	Homolog	Homolog	Homolog	Homolog	Known_lincRNA_TCONS.00072367.XLOC.061980	Homolog	Homolog	Not found	Not found
Evolinc_SR_tID_00057773.Evolinc_SR_gID_054781	Homolog	Homolog	Homolog	Homolog	Homolog	Known_lincRNA_TCONS.00072438.XLOC.062024	Homolog	Homolog	Homolog	Not found
Evolinc_SR_tID_00065853.Evolinc_SR_gID_062427	Homolog	Homolog	Homolog	Homolog	Homolog	Known_lincRNA_TCONS.00072438.XLOC.062024	Homolog	Homolog	Not found	Not found
Evolinc_SR_tID_00038954.Evolinc_SR_gID_037085	Homolog	Homolog	Homolog	Homolog	Homolog	Known_lincRNA_TCONS.00072561.XLOC.062110	Homolog	Known_lincRNA_TCONS.00020131.XLOC.019425	Not found	Not found
Evolinc_SR_tID_00054311.Evolinc_SR_gID_051448	Homolog	Homolog	Homolog	Homolog	Homolog	Known_lincRNA_TCONS.00072985.XLOC.062330	Homolog	Homolog	Not found	Not found
Evolinc_SR_tID_00048680.Evolinc_SR_gID_046125	Homolog	Homolog	Homolog	Homolog	Homolog	Known_lincRNA_TCONS.00073015.XLOC.062353	Homolog	Homolog	Not found	Not found
AT4G09075.1.AT4G09075	Homolog	Homolog	Homolog	Homolog	Homolog	Known_lincRNA_TCONS.00073063.XLOC.062378	Not found	Not found	Not found	Not found
Evolinc_SR_tID_00055462.Evolinc_SR_gID_052560	Homolog	Homolog	Homolog	Homolog	Homolog	Known_lincRNA_TCONS.00073102.XLOC.062407	Not found	Not found	Not found	Not found
Evolinc_SR_tID_00049310.Evolinc_SR_gID_046728	Homolog	Homolog	Homolog	Homolog	Homolog	Known_lincRNA_TCONS.00073184.XLOC.062456	Homolog	Homolog	Not found	Not found
AT4G07375.1.AT4G07375	Homolog	Homolog	Homolog	Homolog	Homolog	Known_lincRNA_TCONS.00073222.XLOC.062478	Not found	Known_lincRNA_TCONS.00025298.XLOC.024354	Not found	Not found
AT4G09485.1.AT4G09485	Homolog	Homolog	Homolog	Homolog	Homolog	Known_lincRNA_TCONS.00073255.XLOC.062506	Homolog	Known_lincRNA_TCONS.00024961.XLOC.024017	Homolog	Not found
Evolinc_SR_tID_00050292.Evolinc_SR_gID_047684	Homolog	Homolog	Homolog	Homolog	Homolog	Known_lincRNA_TCONS.00073255.XLOC.062506	Not found	Known_lincRNA_TCONS.00024961.XLOC.024017	Not found	Not found
Evolinc_SR_tID_00056027.Evolinc_SR_gID_053105	Homolog	Homolog	Homolog	Homolog	Homolog	Known_lincRNA_TCONS.00073269.XLOC.062516	Homolog	Known_lincRNA_TCONS.00024933.XLOC.023989	Homolog	Not found
AT4G09655.1.AT4G09655	Homolog	Homolog	Homolog	Homolog	Homolog	Known_lincRNA_TCONS.00073269.XLOC.062516	Homolog	Known_lincRNA_TCONS.00024934.XLOC.023990	Not found	Not found
Evolinc_SR_tID_00002841.Evolinc_SR_gID_002769	Homolog	Homolog	Homolog	Homolog	Homolog	Known_lincRNA_TCONS.00073318.XLOC.062552	Not found	Homolog	Not found	Not found
Evolinc_SR_tID_00002550.Evolinc_SR_gID_002486	Homolog	Homolog	Homolog	Homolog	Homolog	Known_lincRNA_TCONS.00073353.XLOC.062577	Homolog	Homolog	Not found	Not found
Evolinc_SR_tID_00011548.Evolinc_SR_gID_011103	Homolog	Homolog	Homolog	Homolog	Homolog	Known_lincRNA_TCONS.00073353.XLOC.062577	Homolog	Homolog	Not found	Not found
Evolinc_SR_tID_00011286.Evolinc_SR_gID_010848	Homolog	Homolog	Homolog	Homolog	Homolog	Known_lincRNA_TCONS.00073360.XLOC.062582	Homolog	Homolog	Homolog	Homolog
Evolinc_SR_tID_00011473.Evolinc_SR_gID_011029	Homolog	Homolog	Homolog	Homolog	Homolog	Known_lincRNA_TCONS.00073383.XLOC.062600	Homolog	Known_lincRNA_TCONS.00007614.XLOC.007283	Not found	Not found
Evolinc_SR_tID_00001655.Evolinc_SR_gID_001613	Homolog	Homolog	Homolog	Homolog	Homolog	Known_lincRNA_TCONS.00073439.XLOC.062645	Not found	Homolog	Not found	Not found
Evolinc_SR_tID_00006065.Evolinc_SR_gID_005771	Homolog	Homolog	Homolog	Homolog	Homolog	Known_lincRNA_TCONS.00073693.XLOC.062862	Homolog	Homolog	Not found	Not found
Evolinc_SR_tID_00005330.Evolinc_SR_gID_005054	Homolog	Homolog	Homolog	Homolog	Homolog	Known_lincRNA_TCONS.00074315.XLOC.063483	Homolog	Known_lincRNA_TCONS.00004402.XLOC.004143	Not found	Not found
Evolinc_SR_tID_00018770.Evolinc_SR_gID_017991	Homolog	Homolog	Homolog	Homolog	Homolog	Known_lincRNA_TCONS.00074425.XLOC.063593	Not found	Not found	Homolog	Not found
Evolinc_SR_tID_00014069.Evolinc_SR_gID_013469	Homolog	Homolog	Homolog	Homolog	Homolog	Known_lincRNA_TCONS.00074486.XLOC.063654	Homolog	Homolog	Not found	Not found
AT1G06403.1.AT1G06403	Homolog	Homolog	Homolog	Homolog	Homolog	Known_lincRNA_TCONS.00075087.XLOC.064255	Homolog	Known_Gene_Antisense_Known_lincRNA_ID=Thhalv10010049m.g.v1.0;Name=Thhalv10010049m.g	Not found	Not found
Evolinc_SR_tID_00002984.Evolinc_SR_gID_002910	Homolog	Homolog	Homolog	Homolog	Homolog	Known_lincRNA_TCONS.00075087.XLOC.064255	Homolog	Known_Gene_Sense_Known_lincRNA_ID=Thhalv10010049m.g.v1.0;Name=Thhalv10010049m.g	Not found	Not found
Evolinc_SR_tID_00002980.Evolinc_SR_gID_002906	Homolog	Homolog	Homolog	Homolog	Homolog	Known_lincRNA_TCONS.00075100.XLOC.064268	Not found	Homolog	Not found	Not found
Evolinc_SR_tID_00053843.Evolinc_SR_gID_051008	Homolog	Homolog	Homolog	Homolog	Homolog	Known_lincRNA_TCONS.00076042.XLOC.065207	Homolog	Known_lincRNA_TCONS.00025566.XLOC.024622	Not found	Not found
Evolinc_SR_tID_00048236.Evolinc_SR_gID_045701	Homolog	Homolog	Homolog	Homolog	Homolog	Known_lincRNA_TCONS.00076111.XLOC.065275	Homolog	Known_lincRNA_TCONS.00025504.XLOC.024560	Homolog	Not found
Evolinc_SR_tID_00054031.Evolinc_SR_gID_051183	Homolog	Homolog	Homolog	Homolog	Homolog	Known_lincRNA_TCONS.00076132.XLOC.065296	Homolog	Known_lincRNA_TCONS.00025495.XLOC.024551	Not found	Not found
Evolinc_SR_tID_00054177.Evolinc_SR_gID_051324	Homolog	Homolog	Homolog	Homolog	Homolog	Known_lincRNA_TCONS.00076204.XLOC.065368	Homolog	Homolog	Homolog	Not found
Evolinc_SR_tID_00048544.Evolinc_SR_gID_045993	Homolog	Homolog	Homolog	Homolog	Homolog	Known_lincRNA_TCONS.00076239.XLOC.065403	Not found	Known_lincRNA_TCONS.00025417.XLOC.024473	Homolog	Not found
Evolinc_SR_tID_00054399.Evolinc_SR_gID_051533	Homolog	Homolog	Homolog	Homolog	Homolog	Known_lincRNA_TCONS.00076280.XLOC.065444	Homolog	Known_lincRNA_TCONS.00025381.XLOC.024437	Homolog	Not found
Evolinc_SR_tID_00050033.Evolinc_SR_gID_047432	Homolog	Homolog	Homolog	Homolog	Homolog	Known_lincRNA_TCONS.00076365.XLOC.065529	Known_Gene_Sense_ID=Tp7g32840.1.1	Known_lincRNA_TCONS.00025033.XLOC.024089	Not found	Homolog
AT4G09055.1.AT4G09055	Homolog	Homolog	Homolog	Homolog	Homolog	Known_lincRNA_TCONS.00076380.XLOC.065544	Homolog	Homolog	Not found	Not found
AT4G09045.1.AT4G09045	Homolog	Homolog	Homolog	Homolog	Homolog	Known_lincRNA_TCONS.00076380.XLOC.065544	Homolog	Known_lincRNA_TCONS.00025039.XLOC.024095	Not found	Not found
Evolinc_SR_tID_00049439.Evolinc_SR_gID_046855	Homolog	Homolog	Homolog	Homolog	Homolog	Known_lincRNA_TCONS.00076644.XLOC.065808	Homolog	Not found	Not found	Not found
Evolinc_SR_tID_00049363.Evolinc_SR_gID_046779	Homolog	Homolog	Homolog	Homolog	Homolog	Known_lincRNA_TCONS.00076679.XLOC.065843	Homolog	Known_lincRNA_TCONS.00025193.XLOC.024249	Homolog	Not found
AT4G07955.1.AT4G07955	Homolog	Homolog	Homolog	Homolog	Homolog	Known_lincRNA_TCONS.00076733.XLOC.065897	Homolog	Homolog	Not found	Not found
AT4G07335.1.AT4G07335	Homolog	Homolog	Homolog	Homolog	Homolog	Known_lincRNA_TCONS.00076812.XLOC.065976	Not found	Homolog	Not found	Not found
Evolinc_SR_tID_00054578.Evolinc_SR_gID_051702	Homolog	Homolog	Homolog	Homolog	Homolog	Known_lincRNA_TCONS.00076866.XLOC.066030	Homolog	Known_lincRNA_TCONS.00025320.XLOC.024376	Not found	Not found
Evolinc_SR_tID_00050194.Evolinc_SR_gID_047587	Homolog	Homolog	Homolog	Homolog	Homolog	Known_lincRNA_TCONS.00076875.XLOC.066039	Homolog	Known_lincRNA_TCONS.00024993.XLOC.024049	Not found	Not found
Evolinc_SR_tID_00050199.Evolinc_SR_gID_047592	Homolog	Homolog	Homolog	Homolog	Homolog	Known_lincRNA_TCONS.00076877.XLOC.066041	Not found	Not found	Not found	Not found
Evolinc_SR_tID_00050228.Evolinc_SR_gID_047621	Homolog	Homolog	Homolog	Homolog	Homolog	Known_lincRNA_TCONS.00076889.XLOC.066053	Homolog	Known_lincRNA_TCONS.00024981.XLOC.024037	Not found	Not found
Evolinc_SR_tID_00055984.Evolinc_SR_gID_053065	Homolog	Homolog	Homolog	Homolog	Homolog	Known_lincRNA_TCONS.00076910.XLOC.066074	Homolog	Known_lincRNA_TCONS.00024945.XLOC.024001	Not found	Not found
Evolinc_SR_tID_00050370.Evolinc_SR_gID_047759	Homolog	Homolog	Homolog	Homolog	Homolog	Known_lincRNA_TCONS.00076919.XLOC.066083	Homolog	Homolog	Not found	Not found
Evolinc_SR_tID_00056042.Evolinc_SR_gID_053120	Homolog	Homolog	Homolog	Homolog	Homolog	Known_lincRNA_TCONS.00076931.XLOC.066095	Homolog	Known_lincRNA_TCONS.00024928.XLOC.023984	Not found	Not found
Evolinc_SR_tID_00050384.Evolinc_SR_gID_047773	Homolog	Homolog	Homolog	Homolog	Homolog	Known_lincRNA_TCONS.00076936.XLOC.066100	Not found	Not found	Not found	Not found
Evolinc_SR_tID_00050408.Evolinc_SR_gID_047795	Homolog	Homolog	Homolog	Homolog	Homolog	Known_lincRNA_TCONS.00076945.XLOC.066109	Homolog	Known_lincRNA_TCONS.00024920.XLOC.023976	Homolog	Not found
Evolinc_SR_tID_00056199.Evolinc_SR_gID_053268	Homolog	Homolog	Homolog	Homolog	Homolog	Known_lincRNA_TCONS.00077005.XLOC.066169	Homolog	Homolog	Not found	Not found
Evolinc_SR_tID_00050490.Evolinc_SR_gID_047873	Homolog	Homolog	Homolog	Homolog	Homolog	Known_lincRNA_TCONS.00077016.XLOC.066180	Homolog	Homolog	Homolog	Not found
Evolinc_SR_tID_00002782.Evolinc_SR_gID_002710	Homolog	Homolog	Homolog	Homolog	Homolog	Known_lincRNA_TCONS.00077083.XLOC.066247	Homolog	Known_lincRNA_TCONS.00007468.XLOC.007137	Not found	Not found
Evolinc_SR_tID_00002736.Evolinc_SR_gID_002665	Homolog	Homolog	Homolog	Homolog	Homolog	Known_lincRNA_TCONS.00077113.XLOC.066277	Homolog	Known_lincRNA_TCONS.00007492.XLOC.007161	Homolog	Not found
Evolinc_SR_tID_00011555.Evolinc_SR_gID_011110	Homolog	Homolog	Homolog	Homolog	Homolog	Known_lincRNA_TCONS.00077171.XLOC.066335	Known_Gene_Antisense_ID=Tp1g23900.1.1	Homolog	Not found	Not found
Evolinc_SR_tID_00002450.Evolinc_SR_gID_002386	Homolog	Homolog	Homolog	Homolog	Homolog	Known_lincRNA_TCONS.00077229.XLOC.066393	Homolog	Homolog	Not found	Not found
Evolinc_SR_tID_00002452.Evolinc_SR_gID_002388	Homolog	Homolog	Homolog	Homolog	Homolog	Known_lincRNA_TCONS.00077229.XLOC.066393	Homolog	Known_lincRNA_TCONS.00007604.XLOC.007273	Not found	Not found
Evolinc_SR_tID_00011051.Evolinc_SR_gID_010614	Homolog	Homolog	Homolog	Homolog	Homolog	Known_lincRNA_TCONS.00077281.XLOC.066445	Homolog	Known_lincRNA_TCONS.00007688.XLOC.007357	Not found	Not found
Evolinc_LR_tID_00000043.Evolinc_LR_gID_000037	Homolog	Homolog	Homolog	Homolog	Homolog	Known_lincRNA_TCONS.00077290.XLOC.066454	Homolog	Not found	Not found	Not found
Evolinc_SR_tID_00001952.Evolinc_SR_gID_001900	Homolog	Homolog	Homolog	Homolog	Homolog	Known_lincRNA_TCONS.00077303.XLOC.066467	Not found	Known_lincRNA_TCONS.00007721.XLOC.007390	Not found	Not found
Evolinc_SR_tID_00001721.Evolinc_SR_gID_001674	Homolog	Homolog	Homolog	Homolog	Homolog	Known_lincRNA_TCONS.00077365.XLOC.066529	Homolog	Homolog	Not found	Not found
Evolinc_SR_tID_00010723.Evolinc_SR_gID_010296	Homolog	Homolog	Homolog	Homolog	Homolog	Known_lincRNA_TCONS.00077365.XLOC.066529	Homolog	Known_lincRNA_TCONS.00007777.XLOC.007446	Not found	Not found
Evolinc_SR_tID_00010714.Evolinc_SR_gID_010287	Homolog	Homolog	Homolog	Homolog	Homolog	Known_lincRNA_TCONS.00077368.XLOC.066532	Homolog	Homolog	Not found	Not found
Evolinc_SR_tID_00001710.Evolinc_SR_gID_001663	Homolog	Homolog	Homolog	Homolog	Homolog	Known_lincRNA_TCONS.00077368.XLOC.066532	Homolog	Homolog	Not found	Not found
Evolinc_SR_tID_00010713.Evolinc_SR_gID_010286	Homolog	Homolog	Homolog	Homolog	Homolog	Known_lincRNA_TCONS.00077369.XLOC.066533	Homolog	Homolog	Not found	Not found
Evolinc_SR_tID_00001423.Evolinc_SR_gID_001383	Homolog	Homolog	Homolog	Homolog	Homolog	Known_lincRNA_TCONS.00077434.XLOC.066598	Known_Gene_Antisense_ID=Tp1g14900.1.1	Homolog	Not found	Not found
Evolinc_SR_tID_00009737.Evolinc_SR_gID_009324	Homolog	Homolog	Homolog	Homolog	Homolog	Known_lincRNA_TCONS.00077555.XLOC.066719	Homolog	Homolog	Homolog	Not found
Evolinc_SR_tID_00009733.Evolinc_SR_gID_009320	Homolog	Homolog	Homolog	Homolog	Homolog	Known_lincRNA_TCONS.00077555.XLOC.066719	Homolog	Homolog	Not found	Not found
Evolinc_SR_tID_00000554.Evolinc_SR_gID_000532	Homolog	Homolog	Homolog	Homolog	Homolog	Known_lincRNA_TCONS.00077594.XLOC.066758	Homolog	Homolog	Not found	Not found
Evolinc_SR_tID_00000555.Evolinc_SR_gID_000533	Homolog	Homolog	Homolog	Homolog	Homolog	Known_lincRNA_TCONS.00077594.XLOC.066758	Homolog	Homolog	Not found	Not found
Evolinc_SR_tID_00044947.Evolinc_SR_gID_042658	Homolog	Homolog	Homolog	Homolog	Homolog	Known_lincRNA_TCONS.00077716.XLOC.066862	Not found	Homolog	Not found	Not found
Evolinc_SR_tID_00066898.Evolinc_SR_gID_063410	Homolog	Homolog	Homolog	Homolog	Homolog	Known_lincRNA_TCONS.00077786.XLOC.066910	Homolog	Known_lincRNA_TCONS.00005761.XLOC.005480	Not found	Not found
Evolinc_SR_tID_00058830.Evolinc_SR_gID_055779	Homolog	Homolog	Homolog	Homolog	Homolog	Known_lincRNA_TCONS.00077786.XLOC.066910	Not found	Known_lincRNA_TCONS.00005761.XLOC.005480	Not found	Not found
Evolinc_SR_tID_00070378.Evolinc_SR_gID_066595	Homolog	Homolog	Homolog	Homolog	Homolog	Known_lincRNA_TCONS.00077801.XLOC.066922	Known_Gene_Antisense_ID=Tp2g19280.1.1	Homolog	Not found	Not found
Evolinc_SR_tID_00071976.Evolinc_SR_gID_068155	Homolog	Homolog	Homolog	Homolog	Homolog	Known_lincRNA_TCONS.00077861.XLOC.066967	Homolog	Known_lincRNA_TCONS.00005629.XLOC.005348	Not found	Not found
Evolinc_SR_tID_00016090.Evolinc_SR_gID_015391	Homolog	Homolog	Homolog	Homolog	Homolog	Known_lincRNA_TCONS.00078103.XLOC.067134	Homolog	Homolog	Not found	Not found
Evolinc_SR_tID_00007016.Evolinc_SR_gID_006676	Homolog	Homolog	Homolog	Homolog	Homolog	Known_lincRNA_TCONS.00078132.XLOC.067151	Homolog	Not found	Not found	Not found
Evolinc_SR_tID_00006818.Evolinc_SR_gID_006485	Homolog	Homolog	Homolog	Homolog	Homolog	Known_lincRNA_TCONS.00078214.XLOC.067204	Homolog	Known_lincRNA_TCONS.00002162.XLOC.001996	Homolog	Not found
Evolinc_SR_tID_00006817.Evolinc_SR_gID_006484	Homolog	Homolog	Homolog	Homolog	Homolog	Known_lincRNA_TCONS.00078214.XLOC.067204	Homolog	Known_lincRNA_TCONS.00002162.XLOC.001996	Not found	Not found
Evolinc_SR_tID_00006812.Evolinc_SR_gID_006479	Homolog	Homolog	Homolog	Homolog	Homolog	Known_lincRNA_TCONS.00078214.XLOC.067204	Homolog	Not found	Not found	Not found
Evolinc_SR_tID_00002603.Evolinc_SR_gID_002539	Homolog	Homolog	Homolog	Homolog	Homolog	Known_lincRNA_TCONS.00078470.XLOC.067374	Homolog	Known_lincRNA_TCONS.00007527.XLOC.007196	Homolog	Not found
Evolinc_SR_tID_00011600.Evolinc_SR_gID_011154	Homolog	Homolog	Homolog	Homolog	Homolog	Known_lincRNA_TCONS.00078470.XLOC.067374	Homolog	Known_lincRNA_TCONS.00007530.XLOC.007199	Not found	Not found
Evolinc_SR_tID_00018191.Evolinc_SR_gID_017429	Homolog	Homolog	Homolog	Homolog	Homolog	Known_lincRNA_TCONS.00078661.XLOC.067493	Homolog	Homolog	Not found	Not found
Evolinc_SR_tID_00012082.Evolinc_SR_gID_011613	Homolog	Homolog	Homolog	Homolog	Homolog	Known_lincRNA_TCONS.00079102.XLOC.067759	Homolog	Homolog	Not found	Not found
Evolinc_SR_tID_00002873.Evolinc_SR_gID_002799	Homolog	Homolog	Homolog	Homolog	Homolog	Known_lincRNA_TCONS.00079179.XLOC.067804	Homolog	Homolog	Homolog	Not found
Evolinc_SR_tID_00002510.Evolinc_SR_gID_002446	Homolog	Homolog	Homolog	Homolog	Homolog	Known_lincRNA_TCONS.00079292.XLOC.067876	Homolog	Known_lincRNA_TCONS.00007623.XLOC.007292	Not found	Not found
AT1G06053.1.AT1G06053	Homolog	Homolog	Homolog	Homolog	Homolog	Known_lincRNA_TCONS.00079292.XLOC.067876	Homolog	Not found	Not found	Not found
Evolinc_SR_tID_00002120.Evolinc_SR_gID_002061	Homolog	Homolog	Homolog	Homolog	Homolog	Known_lincRNA_TCONS.00079316.XLOC.067897	Homolog	Homolog	Not found	Not found
Evolinc_SR_tID_00072072.Evolinc_SR_gID_068250	Homolog	Homolog	Homolog	Homolog	Homolog	Known_lincRNA_TCONS.00079352.XLOC.067919	Known_Gene_Sense_ID=Tp2g27410.1.1	Homolog	Not found	Not found
Evolinc_SR_tID_00072415.Evolinc_SR_gID_068570	Homolog	Homolog	Homolog	Homolog	Homolog	Known_lincRNA_TCONS.00079395.XLOC.067949	Homolog	Known_lincRNA_TCONS.00005547.XLOC.005266	Not found	Not found
Evolinc_SR_tID_00036621.Evolinc_SR_gID_034830	Homolog	Homolog	Homolog	Homolog	Homolog	Known_lincRNA_TCONS.00079501.XLOC.068009	Homolog	Homolog	Not found	Not found
Evolinc_SR_tID_00043868.Evolinc_SR_gID_041610	Homolog	Homolog	Homolog	Homolog	Homolog	Known_lincRNA_TCONS.00079546.XLOC.068041	Homolog	Known_lincRNA_TCONS.00016904.XLOC.016295	Homolog	Not found
Evolinc_SR_tID_00036811.Evolinc_SR_gID_035017	Homolog	Homolog	Homolog	Homolog	Homolog	Known_lincRNA_TCONS.00079566.XLOC.068057	Homolog	Homolog	Homolog	Homolog
Evolinc_SR_tID_00044218.Evolinc_SR_gID_041952	Homolog	Homolog	Homolog	Homolog	Homolog	Known_lincRNA_TCONS.00079647.XLOC.068113	Not found	Homolog	Not found	Not found
Evolinc_SR_tID_00037413.Evolinc_SR_gID_035601	Homolog	Homolog	Homolog	Homolog	Homolog	Known_lincRNA_TCONS.00079721.XLOC.068163	Homolog	Known_lincRNA_TCONS.00015494.XLOC.014940	Homolog	Not found
Evolinc_SR_tID_00037417.Evolinc_SR_gID_035605	Homolog	Homolog	Homolog	Homolog	Homolog	Known_lincRNA_TCONS.00079722.XLOC.068164	Homolog	Homolog	Not found	Not found
Evolinc_SR_tID_00010440.Evolinc_SR_gID_010017	Homolog	Homolog	Homolog	Homolog	Homolog	Known_lincRNA_TCONS.00079924.XLOC.068297	Known_Gene_Sense_ID=Tp1g15180.1.1	Homolog	Homolog	Not found
AT1G05237.1.AT1G05237	Homolog	Homolog	Homolog	Homolog	Homolog	Known_lincRNA_TCONS.00079942.XLOC.068307	Homolog	Homolog	Not found	Not found
Evolinc_SR_tID_00000998.Evolinc_SR_gID_000964	Homolog	Homolog	Homolog	Homolog	Homolog	Known_lincRNA_TCONS.00080064.XLOC.068381	Homolog	Homolog	Homolog	Homolog
Evolinc_SR_tID_00000938.Evolinc_SR_gID_000906	Homolog	Homolog	Homolog	Homolog	Homolog	Known_lincRNA_TCONS.00080075.XLOC.068388	Homolog	Homolog	Not found	Not found
Evolinc_SR_tID_00006117.Evolinc_SR_gID_005823	Homolog	Homolog	Homolog	Homolog	Homolog	Known_lincRNA_TCONS.00080177.XLOC.068470	Homolog	Homolog	Homolog	Not found
Evolinc_SR_tID_00045066.Evolinc_SR_gID_042773	Homolog	Homolog	Homolog	Homolog	Homolog	Known_lincRNA_TCONS.00080197.XLOC.068485	Known_Gene_Antisense_ID=Tp6g02810.1.1	Homolog	Not found	Not found
Evolinc_SR_tID_00050604.Evolinc_SR_gID_047987	Homolog	Homolog	Homolog	Homolog	Homolog	Known_lincRNA_TCONS.00080283.XLOC.068529	Not found	Homolog	Not found	Not found
Evolinc_SR_tID_00040586.Evolinc_SR_gID_038636	Homolog	Homolog	Homolog	Homolog	Homolog	Known_lincRNA_TCONS.00080292.XLOC.068537	Known_Gene_Sense_ID=Tp2g17480.1.1	Known_lincRNA_TCONS.00005875.XLOC.005594	Homolog	Not found
Evolinc_SR_tID_00033494.Evolinc_SR_gID_032032	Homolog	Homolog	Homolog	Homolog	Homolog	Known_lincRNA_TCONS.00080295.XLOC.068540	Not found	Homolog	Not found	Not found
Evolinc_SR_tID_00058583.Evolinc_SR_gID_055552	Homolog	Homolog	Homolog	Homolog	Homolog	Known_lincRNA_TCONS.00080304.XLOC.068545	Homolog	Homolog	Homolog	Not found
AT5G04025.1.AT5G04025	Homolog	Homolog	Homolog	Homolog	Homolog	Known_lincRNA_TCONS.00080312.XLOC.068550	Homolog	Known_lincRNA_TCONS.00005748.XLOC.005467	Not found	Not found
Evolinc_SR_tID_00067284.Evolinc_SR_gID_063758	Homolog	Homolog	Homolog	Homolog	Homolog	Known_lincRNA_TCONS.00080364.XLOC.068583	Not found	Homolog	Not found	Not found
Evolinc_SR_tID_00063729.Evolinc_SR_gID_060383	Homolog	Homolog	Homolog	Homolog	Homolog	Known_lincRNA_TCONS.00080386.XLOC.068595	Not found	Homolog	Not found	Not found
AT5G09170.1.AT5G09170	Homolog	Homolog	Homolog	Homolog	Homolog	Known_lincRNA_TCONS.00080418.XLOC.068614	Homolog	Homolog	Not found	Not found
Evolinc_SR_tID_00027392.Evolinc_SR_gID_026181	Homolog	Homolog	Homolog	Homolog	Homolog	Known_lincRNA_TCONS.00080523.XLOC.068695	Homolog	Known_lincRNA_TCONS.00017728.XLOC.017075	Not found	Not found
Evolinc_SR_tID_00006810.Evolinc_SR_gID_006477	Homolog	Homolog	Homolog	Homolog	Homolog	Known_lincRNA_TCONS.00080713.XLOC.068827	Homolog	Known_lincRNA_TCONS.00002162.XLOC.001996	Homolog	Homolog
Evolinc_SR_tID_00006562.Evolinc_SR_gID_006251	Homolog	Homolog	Homolog	Homolog	Homolog	Known_lincRNA_TCONS.00080780.XLOC.068863	Homolog	Not found	Not found	Not found
Evolinc_SR_tID_00048692.Evolinc_SR_gID_046137	Homolog	Homolog	Homolog	Homolog	Homolog	Known_lincRNA_TCONS.00080957.XLOC.068977	Not found	Homolog	Not found	Not found
Evolinc_SR_tID_00011605.Evolinc_SR_gID_011159	Homolog	Homolog	Homolog	Homolog	Homolog	Known_lincRNA_TCONS.00081012.XLOC.069019	Known_Gene_Antisense_ID=Tp1g24320.1.1	Known_lincRNA_TCONS.00007527.XLOC.007196	Not found	Not found
AT1G05863.1.AT1G05863	Homolog	Homolog	Homolog	Homolog	Homolog	Known_lincRNA_TCONS.00081045.XLOC.069035	Homolog	Known_lincRNA_TCONS.00007546.XLOC.007215	Not found	Not found
Evolinc_SR_tID_00018425.Evolinc_SR_gID_017658	Homolog	Homolog	Homolog	Homolog	Homolog	Known_lincRNA_TCONS.00081189.XLOC.069124	Homolog	Known_lincRNA_TCONS.00005946.XLOC.005665	Not found	Not found
Evolinc_SR_tID_00018423.Evolinc_SR_gID_017656	Homolog	Homolog	Homolog	Homolog	Homolog	Known_lincRNA_TCONS.00081191.XLOC.069125	Homolog	Known_lincRNA_TCONS.00005947.XLOC.005666	Homolog	Not found
Evolinc_SR_tID_00029880.Evolinc_SR_gID_028584	Homolog	Homolog	Homolog	Homolog	Homolog	Known_lincRNA_TCONS.00081619.XLOC.069412	Known_Gene_Antisense_ID=Tp4g24950.1.1	Known_lincRNA_TCONS.00024516.XLOC.023654	Not found	Not found
Evolinc_SR_tID_00011996.Evolinc_SR_gID_011537	Homolog	Homolog	Homolog	Homolog	Homolog	Known_lincRNA_TCONS.00081704.XLOC.069459	Homolog	Homolog	Not found	Not found
Evolinc_SR_tID_00001964.Evolinc_SR_gID_001912	Homolog	Homolog	Homolog	Homolog	Homolog	Known_lincRNA_TCONS.00081940.XLOC.069613	Homolog	Known_lincRNA_TCONS.00025092.XLOC.024148	Not found	Not found
Evolinc_SR_tID_00036310.Evolinc_SR_gID_034523	Homolog	Homolog	Homolog	Homolog	Homolog	Known_lincRNA_TCONS.00081967.XLOC.069628	Homolog	Not found	Not found	Not found
Evolinc_SR_tID_00036309.Evolinc_SR_gID_034522	Homolog	Homolog	Homolog	Homolog	Homolog	Known_lincRNA_TCONS.00081967.XLOC.069628	Homolog	Known_lincRNA_TCONS.00017044.XLOC.016435	Not found	Not found
Evolinc_SR_tID_00037467.Evolinc_SR_gID_035655	Homolog	Homolog	Homolog	Homolog	Homolog	Known_lincRNA_TCONS.00082272.XLOC.069851	Homolog	Known_lincRNA_TCONS.00015480.XLOC.014926	Not found	Not found
Evolinc_SR_tID_00037469.Evolinc_SR_gID_035657	Homolog	Homolog	Homolog	Homolog	Homolog	Known_lincRNA_TCONS.00082272.XLOC.069851	Homolog	Known_lincRNA_TCONS.00015480.XLOC.014926	Not found	Not found
Evolinc_SR_tID_00044576.Evolinc_SR_gID_042302	Homolog	Homolog	Homolog	Homolog	Homolog	Known_lincRNA_TCONS.00082272.XLOC.069851	Homolog	Not found	Not found	Not found
Evolinc_SR_tID_00021414.Evolinc_SR_gID_020479	Homolog	Homolog	Homolog	Homolog	Homolog	Known_lincRNA_TCONS.00082356.XLOC.069904	Homolog	Homolog	Not found	Not found
Evolinc_SR_tID_00001250.Evolinc_SR_gID_001212	Homolog	Homolog	Homolog	Homolog	Homolog	Known_lincRNA_TCONS.00082506.XLOC.070012	Homolog	Known_lincRNA_TCONS.00007859.XLOC.007528	Not found	Not found
Evolinc_SR_tID_00001054.Evolinc_SR_gID_001020	Homolog	Homolog	Homolog	Homolog	Homolog	Known_lincRNA_TCONS.00082549.XLOC.070044	Not found	Homolog	Not found	Not found
Evolinc_SR_tID_00000838.Evolinc_SR_gID_000807	Homolog	Homolog	Homolog	Homolog	Homolog	Known_lincRNA_TCONS.00082592.XLOC.070078	Homolog	Known_lincRNA_TCONS.00007982.XLOC.007651	Not found	Not found
AT4G04355.1.AT4G04355	Homolog	Homolog	Homolog	Homolog	Homolog	Known_lincRNA_TCONS.00082692.XLOC.070154	Not found	Known_lincRNA_TCONS.00010556.XLOC.010123	Not found	Not found
Evolinc_SR_tID_00044944.Evolinc_SR_gID_042655	Homolog	Homolog	Homolog	Homolog	Homolog	Known_lincRNA_TCONS.00082749.XLOC.070211	Homolog	Known_Gene_Antisense_Known_lincRNA_ID=Thhalv10028778m.g.v1.0;Name=Thhalv10028778m.g	Not found	Not found
Evolinc_SR_tID_00050732.Evolinc_SR_gID_048111	Homolog	Homolog	Homolog	Homolog	Homolog	Known_lincRNA_TCONS.00082797.XLOC.070259	Homolog	Known_lincRNA_TCONS.00010463.XLOC.010030	Not found	Not found
AT4G03525.1.AT4G03525	Homolog	Homolog	Homolog	Homolog	Homolog	Known_lincRNA_TCONS.00082829.XLOC.070291	Homolog	Known_lincRNA_TCONS.00010443.XLOC.010010	Not found	Not found
Evolinc_SR_tID_00033489.Evolinc_SR_gID_032027	Homolog	Homolog	Homolog	Homolog	Homolog	Known_lincRNA_TCONS.00082877.XLOC.070339	Known_Gene_Sense_ID=Tp2g17530.1.1	Homolog	Not found	Not found
Evolinc_SR_tID_00058588.Evolinc_SR_gID_055557	Homolog	Homolog	Homolog	Homolog	Homolog	Known_lincRNA_TCONS.00082897.XLOC.070359	Homolog	Homolog	Not found	Not found
Evolinc_SR_tID_00058589.Evolinc_SR_gID_055558	Homolog	Homolog	Homolog	Homolog	Homolog	Known_lincRNA_TCONS.00082897.XLOC.070359	Homolog	Known_lincRNA_TCONS.00005735.XLOC.005454	Not found	Not found
Evolinc_SR_tID_00058720.Evolinc_SR_gID_055670	Homolog	Homolog	Homolog	Homolog	Homolog	Known_lincRNA_TCONS.00082923.XLOC.070385	Homolog	Homolog	Not found	Not found
Evolinc_SR_tID_00058840.Evolinc_SR_gID_055788	Homolog	Homolog	Homolog	Homolog	Homolog	Known_lincRNA_TCONS.00082944.XLOC.070406	Homolog	Homolog	Not found	Not found
Evolinc_SR_tID_00058987.Evolinc_SR_gID_055918	Homolog	Homolog	Homolog	Homolog	Homolog	Known_lincRNA_TCONS.00082959.XLOC.070421	Not found	Not found	Not found	Not found
Evolinc_SR_tID_00067363.Evolinc_SR_gID_063834	Homolog	Homolog	Homolog	Homolog	Homolog	Known_lincRNA_TCONS.00083030.XLOC.070492	Homolog	Homolog	Not found	Not found
AT5G09045.1.AT5G09045	Homolog	Homolog	Homolog	Homolog	Homolog	Known_lincRNA_TCONS.00083079.XLOC.070541	Known_Gene_Antisense_ID=Tp2g25180.1.1	Homolog	Not found	Not found
Evolinc_SR_tID_00072103.Evolinc_SR_gID_068278	Homolog	Homolog	Homolog	Homolog	Homolog	Known_lincRNA_TCONS.00083170.XLOC.070632	Homolog	Homolog	Not found	Not found
Evolinc_SR_tID_00064153.Evolinc_SR_gID_060786	Homolog	Homolog	Homolog	Homolog	Homolog	Known_lincRNA_TCONS.00083202.XLOC.070664	Homolog	Known_lincRNA_TCONS.00005577.XLOC.005296	Not found	Not found
Evolinc_SR_tID_00064188.Evolinc_SR_gID_060819	Homolog	Homolog	Homolog	Homolog	Homolog	Known_lincRNA_TCONS.00083211.XLOC.070673	Homolog	Homolog	Homolog	Not found
Evolinc_SR_tID_00072371.Evolinc_SR_gID_068526	Homolog	Homolog	Homolog	Homolog	Homolog	Known_lincRNA_TCONS.00083253.XLOC.070715	Homolog	Known_lincRNA_TCONS.00005531.XLOC.005250	Not found	Not found
Evolinc_SR_tID_00072400.Evolinc_SR_gID_068555	Homolog	Homolog	Homolog	Homolog	Homolog	Known_lincRNA_TCONS.00083267.XLOC.070729	Homolog	Known_lincRNA_TCONS.00005545.XLOC.005264	Not found	Not found
Evolinc_SR_tID_00020768.Evolinc_SR_gID_019863	Homolog	Homolog	Homolog	Homolog	Homolog	Known_lincRNA_TCONS.00083375.XLOC.070837	Not found	Homolog	Not found	Not found
Evolinc_SR_tID_00020775.Evolinc_SR_gID_019870	Homolog	Homolog	Homolog	Homolog	Homolog	Known_lincRNA_TCONS.00083377.XLOC.070839	Not found	Not found	Not found	Not found
Evolinc_SR_tID_00020823.Evolinc_SR_gID_019911	Homolog	Homolog	Homolog	Homolog	Homolog	Known_lincRNA_TCONS.00083423.XLOC.070885	Not found	Homolog	Not found	Not found
Evolinc_SR_tID_00007028.Evolinc_SR_gID_006688	Homolog	Homolog	Homolog	Homolog	Homolog	Known_lincRNA_TCONS.00083579.XLOC.071041	Not found	Not found	Not found	Not found
Evolinc_SR_tID_00016009.Evolinc_SR_gID_015312	Homolog	Homolog	Homolog	Homolog	Homolog	Known_lincRNA_TCONS.00083585.XLOC.071047	Homolog	Known_lincRNA_TCONS.00002026.XLOC.001860	Not found	Not found
AT1G08673.1.AT1G08673	Homolog	Homolog	Homolog	Homolog	Homolog	Known_lincRNA_TCONS.00083690.XLOC.071152	Homolog	Known_lincRNA_TCONS.00001983.XLOC.001817	Not found	Not found
Evolinc_SR_tID_00016017.Evolinc_SR_gID_015320	Homolog	Homolog	Homolog	Homolog	Homolog	Known_lincRNA_TCONS.00083722.XLOC.071184	Known_Gene_Sense_ID=Tp2g00770.1.1	Homolog	Not found	Not found
Evolinc_SR_tID_00015835.Evolinc_SR_gID_015142	Homolog	Homolog	Homolog	Homolog	Homolog	Known_lincRNA_TCONS.00083864.XLOC.071326	Homolog	Known_lincRNA_TCONS.00002128.XLOC.001962	Not found	Not found
Evolinc_SR_tID_00015807.Evolinc_SR_gID_015114	Homolog	Homolog	Homolog	Homolog	Homolog	Known_lincRNA_TCONS.00083881.XLOC.071343	Homolog	Known_lincRNA_TCONS.00002161.XLOC.001995	Not found	Not found
Evolinc_SR_tID_00006510.Evolinc_SR_gID_006199	Homolog	Homolog	Homolog	Homolog	Homolog	Known_lincRNA_TCONS.00084068.XLOC.071530	Homolog	Known_lincRNA_TCONS.00002465.XLOC.002298	Homolog	Homolog
Evolinc_SR_tID_00015514.Evolinc_SR_gID_014839	Homolog	Homolog	Homolog	Homolog	Homolog	Known_lincRNA_TCONS.00084068.XLOC.071530	Homolog	Known_lincRNA_TCONS.00002465.XLOC.002298	Not found	Not found
Evolinc_SR_tID_00015425.Evolinc_SR_gID_014753	Homolog	Homolog	Homolog	Homolog	Homolog	Known_lincRNA_TCONS.00084125.XLOC.071587	Homolog	Homolog	Not found	Not found
Evolinc_SR_tID_00052713.Evolinc_SR_gID_049948	Homolog	Homolog	Homolog	Homolog	Homolog	Known_lincRNA_TCONS.00084642.XLOC.072103	Homolog	Known_lincRNA_TCONS.00011268.XLOC.010835	Not found	Not found
Evolinc_SR_tID_00052771.Evolinc_SR_gID_050001	Homolog	Homolog	Homolog	Homolog	Homolog	Known_lincRNA_TCONS.00084747.XLOC.072208	Homolog	Homolog	Not found	Not found
Evolinc_SR_tID_00011639.Evolinc_SR_gID_011190	Homolog	Homolog	Homolog	Homolog	Homolog	Known_lincRNA_TCONS.00084834.XLOC.072295	Homolog	Known_lincRNA_TCONS.00007519.XLOC.007188	Homolog	Not found
Evolinc_SR_tID_00011560.Evolinc_SR_gID_011115	Homolog	Homolog	Homolog	Homolog	Homolog	Known_lincRNA_TCONS.00084885.XLOC.072346	Homolog	Homolog	Not found	Not found
Evolinc_SR_tID_00002309.Evolinc_SR_gID_002250	Homolog	Homolog	Homolog	Homolog	Homolog	Known_lincRNA_TCONS.00084988.XLOC.072449	Homolog	Known_lincRNA_TCONS.00007560.XLOC.007229	Not found	Not found
Evolinc_SR_tID_00069908.Evolinc_SR_gID_066136	Homolog	Homolog	Homolog	Homolog	Homolog	Known_lincRNA_TCONS.00085053.XLOC.072514	Homolog	Known_lincRNA_TCONS.00013150.XLOC.012655	Homolog	Not found
Evolinc_SR_tID_00032976.Evolinc_SR_gID_031569	Homolog	Homolog	Homolog	Homolog	Homolog	Known_lincRNA_TCONS.00085351.XLOC.072812	Homolog	Homolog	Not found	Not found
AT5G06925.1.AT5G06925	Homolog	Homolog	Homolog	Homolog	Homolog	Known_lincRNA_TCONS.00085704.XLOC.073164	Homolog	Known_lincRNA_TCONS.00013184.XLOC.012676	Homolog	Not found
Evolinc_SR_tID_00051375.Evolinc_SR_gID_048719	Homolog	Homolog	Homolog	Homolog	Homolog	Known_lincRNA_TCONS.00085975.XLOC.073435	Homolog	Known_lincRNA_TCONS.00026791.XLOC.025847	Not found	Not found
Evolinc_SR_tID_00047237.Evolinc_SR_gID_044751	Homolog	Homolog	Homolog	Homolog	Homolog	Known_lincRNA_TCONS.00086234.XLOC.073694	Homolog	Homolog	Not found	Not found
Evolinc_SR_tID_00003182.Evolinc_SR_gID_003085	Homolog	Homolog	Homolog	Homolog	Homolog	Known_lincRNA_TCONS.00086755.XLOC.074215	Homolog	Homolog	Homolog	Not found
Evolinc_SR_tID_00012085.Evolinc_SR_gID_011616	Homolog	Homolog	Homolog	Homolog	Homolog	Known_lincRNA_TCONS.00086900.XLOC.074360	Homolog	Known_lincRNA_TCONS.00006783.XLOC.006472	Not found	Not found
Evolinc_SR_tID_00011923.Evolinc_SR_gID_011464	Homolog	Homolog	Homolog	Homolog	Homolog	Known_lincRNA_TCONS.00087126.XLOC.074586	Homolog	Known_lincRNA_TCONS.00007402.XLOC.007071	Homolog	Not found
Evolinc_SR_tID_00066350.Evolinc_SR_gID_062895	Homolog	Homolog	Homolog	Homolog	Homolog	Known_lincRNA_TCONS.00087176.XLOC.074636	Homolog	Known_lincRNA_TCONS.00014050.XLOC.013504	Not found	Not found
Evolinc_SR_tID_00011863.Evolinc_SR_gID_011404	Homolog	Homolog	Homolog	Homolog	Homolog	Known_lincRNA_TCONS.00087199.XLOC.074659	Homolog	Known_lincRNA_TCONS.00006793.XLOC.006478	Not found	Not found
Evolinc_SR_tID_00011864.Evolinc_SR_gID_011405	Homolog	Homolog	Homolog	Homolog	Homolog	Known_lincRNA_TCONS.00087199.XLOC.074659	Not found	Known_lincRNA_TCONS.00006793.XLOC.006478	Not found	Not found
Evolinc_SR_tID_00002839.Evolinc_SR_gID_002767	Homolog	Homolog	Homolog	Homolog	Homolog	Known_lincRNA_TCONS.00087208.XLOC.074668	Homolog	Homolog	Homolog	Not found
Evolinc_SR_tID_00011760.Evolinc_SR_gID_011302	Homolog	Homolog	Homolog	Homolog	Homolog	Known_lincRNA_TCONS.00087340.XLOC.074800	Homolog	Known_lincRNA_TCONS.00006713.XLOC.006419	Not found	Not found
Evolinc_SR_tID_00011358.Evolinc_SR_gID_010918	Homolog	Homolog	Homolog	Homolog	Homolog	Known_lincRNA_TCONS.00087443.XLOC.074902	Not found	Not found	Not found	Not found
Evolinc_SR_tID_00011461.Evolinc_SR_gID_011017	Homolog	Homolog	Homolog	Homolog	Homolog	Known_lincRNA_TCONS.00087499.XLOC.074958	Homolog	Known_lincRNA_TCONS.00007609.XLOC.007278	Not found	Not found
Evolinc_SR_tID_00002484.Evolinc_SR_gID_002420	Homolog	Homolog	Homolog	Homolog	Homolog	Known_lincRNA_TCONS.00087513.XLOC.074972	Homolog	Known_lincRNA_TCONS.00007616.XLOC.007285	Homolog	Homolog
Evolinc_SR_tID_00002178.Evolinc_SR_gID_002119	Homolog	Homolog	Homolog	Homolog	Homolog	Known_lincRNA_TCONS.00087602.XLOC.075061	Homolog	Known_lincRNA_TCONS.00007652.XLOC.007321	Not found	Not found
Evolinc_SR_tID_00011147.Evolinc_SR_gID_010709	Homolog	Homolog	Homolog	Homolog	Homolog	Known_lincRNA_TCONS.00087639.XLOC.075098	Not found	Not found	Not found	Not found
Evolinc_SR_tID_00011088.Evolinc_SR_gID_010651	Homolog	Homolog	Homolog	Homolog	Homolog	Known_lincRNA_TCONS.00087682.XLOC.075141	Homolog	Homolog	Not found	Not found
Evolinc_SR_tID_00011074.Evolinc_SR_gID_010637	Homolog	Homolog	Homolog	Homolog	Homolog	Known_lincRNA_TCONS.00087693.XLOC.075152	Homolog	Known_lincRNA_TCONS.00007684.XLOC.007353	Not found	Not found
Evolinc_SR_tID_00002072.Evolinc_SR_gID_002014	Homolog	Homolog	Homolog	Homolog	Homolog	Known_lincRNA_TCONS.00087694.XLOC.075153	Homolog	Known_lincRNA_TCONS.00007684.XLOC.007353	Not found	Not found
Evolinc_SR_tID_00043366.Evolinc_SR_gID_041113	Homolog	Homolog	Homolog	Homolog	Homolog	Known_lincRNA_TCONS.00087766.XLOC.075225	Known_Gene_Sense_ID=Tp5g12040.1.1	Known_lincRNA_TCONS.00017061.XLOC.016452	Homolog	Not found
Evolinc_SR_tID_00036397.Evolinc_SR_gID_034609	Homolog	Homolog	Homolog	Homolog	Homolog	Known_lincRNA_TCONS.00087884.XLOC.075343	Homolog	Homolog	Not found	Not found
Evolinc_SR_tID_00043488.Evolinc_SR_gID_041234	Homolog	Homolog	Homolog	Homolog	Homolog	Known_lincRNA_TCONS.00087884.XLOC.075343	Homolog	Homolog	Not found	Not found
Evolinc_SR_tID_00043490.Evolinc_SR_gID_041236	Homolog	Homolog	Homolog	Homolog	Homolog	Known_lincRNA_TCONS.00087884.XLOC.075343	Homolog	Known_lincRNA_TCONS.00017019.XLOC.016410	Not found	Not found
Evolinc_SR_tID_00036395.Evolinc_SR_gID_034607	Homolog	Homolog	Homolog	Homolog	Homolog	Known_lincRNA_TCONS.00087884.XLOC.075343	Homolog	Known_lincRNA_TCONS.00017021.XLOC.016412	Not found	Not found
Evolinc_SR_tID_00072326.Evolinc_SR_gID_068482	Homolog	Homolog	Homolog	Homolog	Homolog	Known_lincRNA_TCONS.00087885.XLOC.075344	Homolog	Homolog	Homolog	Not found
Evolinc_SR_tID_00072268.Evolinc_SR_gID_068424	Homolog	Homolog	Homolog	Homolog	Homolog	Known_lincRNA_TCONS.00087886.XLOC.075345	Homolog	Homolog	Not found	Not found
Evolinc_SR_tID_00036414.Evolinc_SR_gID_034626	Homolog	Homolog	Homolog	Homolog	Homolog	Known_lincRNA_TCONS.00087896.XLOC.075355	Homolog	Homolog	Not found	Not found
Evolinc_SR_tID_00043498.Evolinc_SR_gID_041244	Homolog	Homolog	Homolog	Homolog	Homolog	Known_lincRNA_TCONS.00087896.XLOC.075355	Homolog	Homolog	Not found	Not found
Evolinc_SR_tID_00043499.Evolinc_SR_gID_041245	Homolog	Homolog	Homolog	Homolog	Homolog	Known_lincRNA_TCONS.00087896.XLOC.075355	Homolog	Known_lincRNA_TCONS.00017012.XLOC.016403	Not found	Not found
Evolinc_SR_tID_00036415.Evolinc_SR_gID_034627	Homolog	Homolog	Homolog	Homolog	Homolog	Known_lincRNA_TCONS.00087897.XLOC.075356	Homolog	Known_lincRNA_TCONS.00017012.XLOC.016403	Not found	Not found
Evolinc_SR_tID_00072412.Evolinc_SR_gID_068567	Homolog	Homolog	Homolog	Homolog	Homolog	Known_lincRNA_TCONS.00087939.XLOC.075398	Homolog	Known_lincRNA_TCONS.00005547.XLOC.005266	Not found	Not found
Evolinc_SR_tID_00036479.Evolinc_SR_gID_034688	Homolog	Homolog	Homolog	Homolog	Homolog	Known_lincRNA_TCONS.00087975.XLOC.075434	Not found	Not found	Not found	Not found
Evolinc_SR_tID_00043620.Evolinc_SR_gID_041365	Homolog	Homolog	Homolog	Homolog	Homolog	Known_lincRNA_TCONS.00088020.XLOC.075479	Homolog	Homolog	Not found	Not found
AT3G08255.1.AT3G08255	Homolog	Homolog	Homolog	Homolog	Homolog	Known_lincRNA_TCONS.00088050.XLOC.075509	Homolog	Known_lincRNA_TCONS.00016787.XLOC.016197	Not found	Not found
Evolinc_SR_tID_00043717.Evolinc_SR_gID_041461	Homolog	Homolog	Homolog	Homolog	Homolog	Known_lincRNA_TCONS.00088102.XLOC.075561	Homolog	Homolog	Not found	Not found
Evolinc_SR_tID_00043754.Evolinc_SR_gID_041496	Homolog	Homolog	Homolog	Homolog	Homolog	Known_lincRNA_TCONS.00088127.XLOC.075586	Homolog	Known_Gene_Sense_Known_lincRNA_ID=Thhalv10010644m.g.v1.0;Name=Thhalv10010644m.g	Not found	Not found
Evolinc_SR_tID_00036709.Evolinc_SR_gID_034916	Homolog	Homolog	Homolog	Homolog	Homolog	Known_lincRNA_TCONS.00088168.XLOC.075627	Homolog	Known_Gene_Antisense_Known_lincRNA_ID=Thhalv10010668m.g.v1.0;Name=Thhalv10010668m.g	Homolog	Not found
AT3G08455.1.AT3G08455	Homolog	Homolog	Homolog	Homolog	Homolog	Known_lincRNA_TCONS.00088245.XLOC.075704	Homolog	Known_lincRNA_TCONS.00016888.XLOC.016279	Not found	Not found
Evolinc_SR_tID_00043943.Evolinc_SR_gID_041684	Homolog	Homolog	Homolog	Homolog	Homolog	Known_lincRNA_TCONS.00088268.XLOC.075727	Homolog	Known_lincRNA_TCONS.00016878.XLOC.016269	Not found	Not found
Evolinc_SR_tID_00043957.Evolinc_SR_gID_041698	Homolog	Homolog	Homolog	Homolog	Homolog	Known_lincRNA_TCONS.00088286.XLOC.075745	Homolog	Homolog	Not found	Not found
Evolinc_SR_tID_00036862.Evolinc_SR_gID_035067	Homolog	Homolog	Homolog	Homolog	Homolog	Known_lincRNA_TCONS.00088289.XLOC.075748	Homolog	Known_lincRNA_TCONS.00016783.XLOC.016193	Not found	Not found
Evolinc_SR_tID_00036915.Evolinc_SR_gID_035118	Homolog	Homolog	Homolog	Homolog	Homolog	Known_lincRNA_TCONS.00088338.XLOC.075797	Homolog	Homolog	Homolog	Homolog
Evolinc_SR_tID_00036994.Evolinc_SR_gID_035194	Homolog	Homolog	Homolog	Homolog	Homolog	Known_lincRNA_TCONS.00088414.XLOC.075873	Homolog	Homolog	Not found	Not found
Evolinc_SR_tID_00036991.Evolinc_SR_gID_035191	Homolog	Homolog	Homolog	Homolog	Homolog	Known_lincRNA_TCONS.00088414.XLOC.075873	Not found	Homolog	Not found	Not found
Evolinc_SR_tID_00037045.Evolinc_SR_gID_035244	Homolog	Homolog	Homolog	Homolog	Homolog	Known_lincRNA_TCONS.00088447.XLOC.075906	Homolog	Homolog	Not found	Not found
Evolinc_SR_tID_00044166.Evolinc_SR_gID_041900	Homolog	Homolog	Homolog	Homolog	Homolog	Known_lincRNA_TCONS.00088447.XLOC.075906	Known_Gene_Antisense_ID=Tp5g04960.1.1	Homolog	Not found	Not found
Evolinc_SR_tID_00044173.Evolinc_SR_gID_041907	Homolog	Homolog	Homolog	Homolog	Homolog	Known_lincRNA_TCONS.00088452.XLOC.075911	Homolog	Homolog	Not found	Not found
Evolinc_SR_tID_00037068.Evolinc_SR_gID_035267	Homolog	Homolog	Homolog	Homolog	Homolog	Known_lincRNA_TCONS.00088470.XLOC.075929	Homolog	Known_lincRNA_TCONS.00015588.XLOC.015034	Homolog	Not found
Evolinc_SR_tID_00044195.Evolinc_SR_gID_041929	Homolog	Homolog	Homolog	Homolog	Homolog	Known_lincRNA_TCONS.00088470.XLOC.075929	Known_Gene_Antisense_ID=Tp5g04780.1.1	Homolog	Not found	Not found
Evolinc_SR_tID_00037073.Evolinc_SR_gID_035272	Homolog	Homolog	Homolog	Homolog	Homolog	Known_lincRNA_TCONS.00088479.XLOC.075938	Not found	Homolog	Not found	Not found
Evolinc_SR_tID_00037279.Evolinc_SR_gID_035473	Homolog	Homolog	Homolog	Homolog	Homolog	Known_lincRNA_TCONS.00088577.XLOC.076036	Homolog	Known_lincRNA_TCONS.00015530.XLOC.014976	Homolog	Not found
Evolinc_SR_tID_00001246.Evolinc_SR_gID_001208	Homolog	Homolog	Homolog	Homolog	Homolog	Known_lincRNA_TCONS.00088579.XLOC.076038	Homolog	Not found	Not found	Not found
Evolinc_SR_tID_00044436.Evolinc_SR_gID_042164	Homolog	Homolog	Homolog	Homolog	Homolog	Known_lincRNA_TCONS.00088590.XLOC.076049	Not found	Known_lincRNA_TCONS.00015519.XLOC.014965	Not found	Not found
Evolinc_SR_tID_00044516.Evolinc_SR_gID_042242	Homolog	Homolog	Homolog	Homolog	Homolog	Known_lincRNA_TCONS.00088626.XLOC.076085	Homolog	Homolog	Not found	Not found
Evolinc_SR_tID_00037450.Evolinc_SR_gID_035638	Homolog	Homolog	Homolog	Homolog	Homolog	Known_lincRNA_TCONS.00088647.XLOC.076106	Homolog	Known_lincRNA_TCONS.00015486.XLOC.014932	Homolog	Not found
Evolinc_SR_tID_00044638.Evolinc_SR_gID_042356	Homolog	Homolog	Homolog	Homolog	Homolog	Known_lincRNA_TCONS.00088666.XLOC.076125	Homolog	Homolog	Not found	Not found
Evolinc_SR_tID_00021475.Evolinc_SR_gID_020538	Homolog	Homolog	Homolog	Homolog	Homolog	Known_lincRNA_TCONS.00088778.XLOC.076237	Homolog	Homolog	Not found	Not found
Evolinc_SR_tID_00020963.Evolinc_SR_gID_020048	Homolog	Homolog	Homolog	Homolog	Homolog	Known_lincRNA_TCONS.00088933.XLOC.076392	Homolog	Known_lincRNA_TCONS.00024595.XLOC.023721	Homolog	Not found
Evolinc_SR_tID_00024370.Evolinc_SR_gID_023324	Homolog	Homolog	Homolog	Homolog	Homolog	Known_lincRNA_TCONS.00088976.XLOC.076435	Homolog	Homolog	Not found	Not found
Evolinc_SR_tID_00010220.Evolinc_SR_gID_009801	Homolog	Homolog	Homolog	Homolog	Homolog	Known_lincRNA_TCONS.00089153.XLOC.076612	Homolog	Known_lincRNA_TCONS.00007865.XLOC.007534	Not found	Not found
Evolinc_SR_tID_00010106.Evolinc_SR_gID_009690	Homolog	Homolog	Homolog	Homolog	Homolog	Known_lincRNA_TCONS.00089197.XLOC.076656	Homolog	Homolog	Not found	Not found
Evolinc_SR_tID_00001013.Evolinc_SR_gID_000979	Homolog	Homolog	Homolog	Homolog	Homolog	Known_lincRNA_TCONS.00089215.XLOC.076674	Known_Gene_Sense_ID=Tp1g10990.1.1	Known_lincRNA_TCONS.00007928.XLOC.007597	Not found	Not found
Evolinc_SR_tID_00000815.Evolinc_SR_gID_000785	Homolog	Homolog	Homolog	Homolog	Homolog	Known_lincRNA_TCONS.00089275.XLOC.076734	Homolog	Known_lincRNA_TCONS.00007984.XLOC.007653	Homolog	Not found
Evolinc_SR_tID_00009135.Evolinc_SR_gID_008739	Homolog	Homolog	Homolog	Homolog	Homolog	Known_lincRNA_TCONS.00089440.XLOC.076899	Homolog	Homolog	Not found	Not found
Evolinc_SR_tID_00000037.Evolinc_SR_gID_000037	Homolog	Homolog	Homolog	Homolog	Homolog	Known_lincRNA_TCONS.00089457.XLOC.076916	Not found	Homolog	Homolog	Not found
AT1G03987.1.AT1G03987	Homolog	Homolog	Homolog	Homolog	Homolog	Known_lincRNA_TCONS.00089737.XLOC.077102	Known_Gene_Antisense_ID=Tp1g01280.1.1	Homolog	Homolog	Homolog
AT5G07925.1.AT5G07925	Homolog	Homolog	Homolog	Homolog	Homolog	Known_lincRNA_TCONS.00089786.XLOC.077139	Homolog	Known_lincRNA_TCONS.00014437.XLOC.013891	Not found	Not found
AT5G07935.1.AT5G07935	Homolog	Homolog	Homolog	Homolog	Homolog	Known_lincRNA_TCONS.00089786.XLOC.077139	Homolog	Known_lincRNA_TCONS.00014437.XLOC.013891	Not found	Not found
Evolinc_SR_tID_00062987.Evolinc_SR_gID_059664	Homolog	Homolog	Homolog	Homolog	Homolog	Known_lincRNA_TCONS.00089878.XLOC.077200	Homolog	Homolog	Homolog	Not found
Evolinc_SR_tID_00071379.Evolinc_SR_gID_067576	Homolog	Homolog	Homolog	Homolog	Homolog	Known_lincRNA_TCONS.00089970.XLOC.077268	Homolog	Known_lincRNA_TCONS.00014163.XLOC.013617	Not found	Not found
Evolinc_SR_tID_00063334.Evolinc_SR_gID_060002	Homolog	Homolog	Homolog	Homolog	Homolog	Known_lincRNA_TCONS.00089979.XLOC.077276	Known_Gene_Antisense_ID=Tp6g19360.1.1	Homolog	Homolog	Not found
Evolinc_SR_tID_00063535.Evolinc_SR_gID_060197	Homolog	Homolog	Homolog	Homolog	Homolog	Known_lincRNA_TCONS.00090023.XLOC.077310	Homolog	Known_lincRNA_TCONS.00013593.XLOC.013061	Not found	Not found
Evolinc_SR_tID_00063566.Evolinc_SR_gID_060225	Homolog	Homolog	Homolog	Homolog	Homolog	Known_lincRNA_TCONS.00090027.XLOC.077313	Homolog	Known_lincRNA_TCONS.00014092.XLOC.013546	Not found	Homolog
Evolinc_SR_tID_00057882.Evolinc_SR_gID_054890	Homolog	Homolog	Homolog	Homolog	Homolog	Known_lincRNA_TCONS.00090157.XLOC.077395	Homolog	Known_lincRNA_TCONS.00013976.XLOC.013430	Not found	Not found
Evolinc_SR_tID_00057674.Evolinc_SR_gID_054689	Homolog	Homolog	Homolog	Homolog	Homolog	Known_lincRNA_TCONS.00090296.XLOC.077484	Homolog	Known_lincRNA_TCONS.00013933.XLOC.013387	Not found	Not found
Evolinc_SR_tID_00057675.Evolinc_SR_gID_054690	Homolog	Homolog	Homolog	Homolog	Homolog	Known_lincRNA_TCONS.00090296.XLOC.077484	Homolog	Known_lincRNA_TCONS.00013933.XLOC.013387	Not found	Not found
Evolinc_SR_tID_00065760.Evolinc_SR_gID_062336	Homolog	Homolog	Homolog	Homolog	Homolog	Known_lincRNA_TCONS.00090296.XLOC.077484	Homolog	Known_lincRNA_TCONS.00013934.XLOC.013388	Not found	Not found
Evolinc_SR_tID_00001903.Evolinc_SR_gID_001852	Homolog	Homolog	Homolog	Homolog	Homolog	Known_lincRNA_TCONS.00090296.XLOC.077484	Not found	Homolog	Not found	Not found
AT5G02375.1.AT5G02375	Homolog	Homolog	Homolog	Homolog	Homolog	Known_lincRNA_TCONS.00090312.XLOC.077498	Homolog	Known_lincRNA_TCONS.00013575.XLOC.013048	Not found	Not found
Evolinc_SR_tID_00057427.Evolinc_SR_gID_054459	Homolog	Homolog	Homolog	Homolog	Homolog	Known_lincRNA_TCONS.00090342.XLOC.077517	Not found	Homolog	Not found	Not found
Evolinc_SR_tID_00056983.Evolinc_SR_gID_054029	Homolog	Homolog	Homolog	Homolog	Homolog	Known_lincRNA_TCONS.00090479.XLOC.077613	Homolog	Homolog	Homolog	Not found
Evolinc_SR_tID_00056562.Evolinc_SR_gID_053625	Homolog	Homolog	Homolog	Homolog	Homolog	Known_lincRNA_TCONS.00090521.XLOC.077643	Homolog	Known_lincRNA_TCONS.00009125.XLOC.008743	Not found	Not found
Evolinc_SR_tID_00062824.Evolinc_SR_gID_059502	Homolog	Homolog	Homolog	Homolog	Homolog	Known_lincRNA_TCONS.00090948.XLOC.077913	Homolog	Known_lincRNA_TCONS.00014386.XLOC.013840	Homolog	Not found
Evolinc_SR_tID_00070932.Evolinc_SR_gID_067136	Homolog	Homolog	Homolog	Homolog	Homolog	Known_lincRNA_TCONS.00090948.XLOC.077913	Homolog	Known_lincRNA_TCONS.00014386.XLOC.013840	Homolog	Not found
Evolinc_SR_tID_00071226.Evolinc_SR_gID_067426	Homolog	Homolog	Homolog	Homolog	Homolog	Known_lincRNA_TCONS.00091030.XLOC.077968	Homolog	Known_lincRNA_TCONS.00014228.XLOC.013682	Not found	Not found
Evolinc_SR_tID_00071236.Evolinc_SR_gID_067436	Homolog	Homolog	Homolog	Homolog	Homolog	Known_lincRNA_TCONS.00091037.XLOC.077973	Homolog	Homolog	Homolog	Not found
Evolinc_SR_tID_00071543.Evolinc_SR_gID_067738	Homolog	Homolog	Homolog	Homolog	Homolog	Known_lincRNA_TCONS.00091131.XLOC.078035	Homolog	Homolog	Not found	Not found
Evolinc_SR_tID_00065676.Evolinc_SR_gID_062255	Homolog	Homolog	Homolog	Homolog	Homolog	Known_lincRNA_TCONS.00091511.XLOC.078277	Homolog	Homolog	Not found	Not found
AT5G01985.1.AT5G01985	Homolog	Homolog	Homolog	Homolog	Homolog	Known_lincRNA_TCONS.00091547.XLOC.078306	Homolog	Homolog	Not found	Not found
AT5G02015.1.AT5G02015	Homolog	Homolog	Homolog	Homolog	Homolog	Known_lincRNA_TCONS.00091547.XLOC.078306	Homolog	Known_lincRNA_SCONS.00000485.YLOC.000430	Not found	Not found
Evolinc_SR_tID_00057369.Evolinc_SR_gID_054401	Homolog	Homolog	Homolog	Homolog	Homolog	Known_lincRNA_TCONS.00091548.XLOC.078307	Homolog	Homolog	Not found	Not found
Evolinc_SR_tID_00057287.Evolinc_SR_gID_054320	Homolog	Homolog	Homolog	Homolog	Homolog	Known_lincRNA_TCONS.00091556.XLOC.078315	Homolog	Homolog	Not found	Not found
Evolinc_SR_tID_00057102.Evolinc_SR_gID_054144	Homolog	Homolog	Homolog	Homolog	Homolog	Known_lincRNA_TCONS.00091584.XLOC.078335	Known_Gene_Sense_ID=Tp6g33220.1.1	Known_lincRNA_TCONS.00013828.XLOC.013282	Not found	Not found
Evolinc_SR_tID_00064653.Evolinc_SR_gID_061273	Homolog	Homolog	Homolog	Homolog	Homolog	Known_lincRNA_TCONS.00091706.XLOC.078421	Not found	Known_lincRNA_TCONS.00013726.XLOC.013180	Not found	Not found
AT3G08905.1.AT3G08905	Homolog	Homolog	Homolog	Homolog	Homolog	Known_lincRNA_TCONS.00091969.XLOC.078675	Not found	Homolog	Not found	Not found
Evolinc_SR_tID_00002096.Evolinc_SR_gID_002038	Homolog	Homolog	Homolog	Homolog	Homolog	Known_lincRNA_TCONS.00092100.XLOC.078806	Known_Gene_Sense_ID=Tp1g20270.1.1	Not found	Not found	Not found
AT1G04253.1.AT1G04253	Homolog	Homolog	Homolog	Homolog	Homolog	Known_lincRNA_TCONS.00092285.XLOC.078991	Homolog	Known_lincRNA_TCONS.00008083.XLOC.007752	Not found	Not found
Evolinc_SR_tID_00009252.Evolinc_SR_gID_008847	Homolog	Homolog	Homolog	Homolog	Homolog	Known_lincRNA_TCONS.00092314.XLOC.079018	Known_Gene_Sense_ID=Tp1g02700.1.1	Known_lincRNA_TCONS.00008090.XLOC.007759	Homolog	Not found
Evolinc_SR_tID_00000243.Evolinc_SR_gID_000228	Homolog	Homolog	Homolog	Homolog	Homolog	Known_lincRNA_TCONS.00092317.XLOC.079021	Homolog	Not found	Not found	Not found
Evolinc_SR_tID_00014287.Evolinc_SR_gID_013648	Homolog	Homolog	Homolog	Homolog	Homolog	Known_lincRNA_TCONS.00092563.XLOC.079267	Not found	Homolog	Not found	Not found
AT3G08915.1.AT3G08915	Homolog	Homolog	Homolog	Homolog	Homolog	Known_lincRNA_TCONS.00092678.XLOC.079382	Homolog	Known_lincRNA_TCONS.00015608.XLOC.015054	Not found	Not found
Evolinc_SR_tID_00000011.Evolinc_SR_gID_000011	Homolog	Homolog	Homolog	Homolog	Homolog	Known_lincRNA_TCONS.00092735.XLOC.079439	Homolog	Known_lincRNA_TCONS.00008116.XLOC.007785	Not found	Not found
Evolinc_SR_tID_00070843.Evolinc_SR_gID_067048	Homolog	Homolog	Homolog	Homolog	Homolog	Known_lincRNA_TCONS.00092872.XLOC.079576	Homolog	Homolog	Homolog	Not found
Evolinc_SR_tID_00070882.Evolinc_SR_gID_067086	Homolog	Homolog	Homolog	Homolog	Homolog	Known_lincRNA_TCONS.00092913.XLOC.079617	Homolog	Homolog	Not found	Not found
Evolinc_SR_tID_00062777.Evolinc_SR_gID_059455	Homolog	Homolog	Homolog	Homolog	Homolog	Known_lincRNA_TCONS.00092913.XLOC.079617	Homolog	Known_lincRNA_TCONS.00014416.XLOC.013870	Not found	Not found
Evolinc_SR_tID_00070896.Evolinc_SR_gID_067100	Homolog	Homolog	Homolog	Homolog	Homolog	Known_lincRNA_TCONS.00092928.XLOC.079632	Homolog	Homolog	Homolog	Not found
Evolinc_SR_tID_00049242.Evolinc_SR_gID_046662	Homolog	Homolog	Homolog	Homolog	Homolog	Known_lincRNA_TCONS.00092932.XLOC.079636	Homolog	Known_lincRNA_TCONS.00014410.XLOC.013864	Not found	Not found
Evolinc_SR_tID_00062792.Evolinc_SR_gID_059470	Homolog	Homolog	Homolog	Homolog	Homolog	Known_lincRNA_TCONS.00092934.XLOC.079638	Homolog	Homolog	Not found	Not found
Evolinc_SR_tID_00070930.Evolinc_SR_gID_067134	Homolog	Homolog	Homolog	Homolog	Homolog	Known_lincRNA_TCONS.00092972.XLOC.079676	Homolog	Known_lincRNA_TCONS.00014387.XLOC.013841	Not found	Not found
Evolinc_SR_tID_00070993.Evolinc_SR_gID_067197	Homolog	Homolog	Homolog	Homolog	Homolog	Known_lincRNA_TCONS.00093042.XLOC.079746	Homolog	Homolog	Homolog	Not found
AT5G08645.1.AT5G08645	Homolog	Homolog	Homolog	Homolog	Homolog	Known_lincRNA_TCONS.00093354.XLOC.080057	Homolog	Homolog	Not found	Not found
AT5G08635.1.AT5G08635	Homolog	Homolog	Homolog	Homolog	Homolog	Known_lincRNA_TCONS.00093354.XLOC.080057	Homolog	Known_lincRNA_TCONS.00023408.XLOC.022546	Not found	Not found
Evolinc_SR_tID_00071321.Evolinc_SR_gID_067518	Homolog	Homolog	Homolog	Homolog	Homolog	Known_lincRNA_TCONS.00093367.XLOC.080070	Homolog	Homolog	Homolog	Not found
Evolinc_SR_tID_00063236.Evolinc_SR_gID_059905	Homolog	Homolog	Homolog	Homolog	Homolog	Known_lincRNA_TCONS.00093376.XLOC.080079	Homolog	Homolog	Not found	Not found
Evolinc_SR_tID_00063243.Evolinc_SR_gID_059912	Homolog	Homolog	Homolog	Homolog	Homolog	Known_lincRNA_TCONS.00093379.XLOC.080082	Homolog	Not found	Not found	Not found
Evolinc_SR_tID_00063251.Evolinc_SR_gID_059920	Homolog	Homolog	Homolog	Homolog	Homolog	Known_lincRNA_TCONS.00093394.XLOC.080097	Homolog	Homolog	Not found	Not found
Evolinc_SR_tID_00071352.Evolinc_SR_gID_067549	Homolog	Homolog	Homolog	Homolog	Homolog	Known_lincRNA_TCONS.00093394.XLOC.080097	Homolog	Known_lincRNA_TCONS.00014174.XLOC.013628	Homolog	Not found
Evolinc_SR_tID_00063286.Evolinc_SR_gID_059955	Homolog	Homolog	Homolog	Homolog	Homolog	Known_lincRNA_TCONS.00093410.XLOC.080113	Homolog	Homolog	Homolog	Not found
Evolinc_SR_tID_00063285.Evolinc_SR_gID_059954	Homolog	Homolog	Homolog	Homolog	Homolog	Known_lincRNA_TCONS.00093410.XLOC.080113	Known_Gene_Antisense_ID=Tp6g19130.1.1	Known_lincRNA_TCONS.00014156.XLOC.013610	Homolog	Not found
Evolinc_SR_tID_00063126.Evolinc_SR_gID_059797	Homolog	Homolog	Homolog	Homolog	Homolog	Known_lincRNA_TCONS.00093427.XLOC.080130	Homolog	Homolog	Not found	Not found
Evolinc_SR_tID_00071433.Evolinc_SR_gID_067629	Homolog	Homolog	Homolog	Homolog	Homolog	Known_lincRNA_TCONS.00093427.XLOC.080130	Homolog	Homolog	Not found	Not found
Evolinc_SR_tID_00063344.Evolinc_SR_gID_060012	Homolog	Homolog	Homolog	Homolog	Homolog	Known_lincRNA_TCONS.00093428.XLOC.080131	Homolog	Homolog	Not found	Not found
Evolinc_SR_tID_00063357.Evolinc_SR_gID_060025	Homolog	Homolog	Homolog	Homolog	Homolog	Known_lincRNA_TCONS.00093436.XLOC.080139	Homolog	Homolog	Not found	Not found
Evolinc_SR_tID_00071450.Evolinc_SR_gID_067646	Homolog	Homolog	Homolog	Homolog	Homolog	Known_lincRNA_TCONS.00093436.XLOC.080139	Homolog	Not found	Not found	Not found
Evolinc_SR_tID_00071520.Evolinc_SR_gID_067715	Homolog	Homolog	Homolog	Homolog	Homolog	Known_lincRNA_TCONS.00093459.XLOC.080162	Homolog	Homolog	Homolog	Not found
Evolinc_SR_tID_00063459.Evolinc_SR_gID_060123	Homolog	Homolog	Homolog	Homolog	Homolog	Known_lincRNA_TCONS.00093492.XLOC.080195	Homolog	Homolog	Not found	Not found
Evolinc_SR_tID_00063490.Evolinc_SR_gID_060154	Homolog	Homolog	Homolog	Homolog	Homolog	Known_lincRNA_TCONS.00093517.XLOC.080220	Homolog	Homolog	Not found	Not found
Evolinc_SR_tID_00071738.Evolinc_SR_gID_067919	Homolog	Homolog	Homolog	Homolog	Homolog	Known_lincRNA_TCONS.00093627.XLOC.080330	Homolog	Homolog	Not found	Not found
Evolinc_SR_tID_00063653.Evolinc_SR_gID_060308	Homolog	Homolog	Homolog	Homolog	Homolog	Known_lincRNA_TCONS.00093639.XLOC.080342	Not found	Homolog	Not found	Not found
Evolinc_SR_tID_00066269.Evolinc_SR_gID_062825	Homolog	Homolog	Homolog	Homolog	Homolog	Known_lincRNA_TCONS.00093674.XLOC.080377	Known_Gene_Antisense_ID=Tp6g22780.1.1	Known_lincRNA_TCONS.00014034.XLOC.013488	Not found	Not found
AT5G03395.1.AT5G03395	Homolog	Homolog	Homolog	Homolog	Homolog	Known_lincRNA_TCONS.00093680.XLOC.080383	Homolog	Homolog	Not found	Not found
Evolinc_SR_tID_00058184.Evolinc_SR_gID_055176	Homolog	Homolog	Homolog	Homolog	Homolog	Known_lincRNA_TCONS.00093692.XLOC.080395	Homolog	Known_lincRNA_TCONS.00014031.XLOC.013485	Not found	Not found
Evolinc_SR_tID_00029694.Evolinc_SR_gID_028407	Homolog	Homolog	Homolog	Homolog	Homolog	Known_lincRNA_TCONS.00093798.XLOC.080500	Homolog	Homolog	Homolog	Not found
AT5G02965.1.AT5G02965	Homolog	Homolog	Homolog	Homolog	Homolog	Known_lincRNA_TCONS.00093821.XLOC.080523	Homolog	Known_lincRNA_TCONS.00013989.XLOC.013443	Not found	Not found
Evolinc_SR_tID_00057879.Evolinc_SR_gID_054887	Homolog	Homolog	Homolog	Homolog	Homolog	Known_lincRNA_TCONS.00093845.XLOC.080547	Homolog	Known_lincRNA_TCONS.00013976.XLOC.013430	Not found	Not found
Evolinc_SR_tID_00057877.Evolinc_SR_gID_054885	Homolog	Homolog	Homolog	Homolog	Homolog	Known_lincRNA_TCONS.00093846.XLOC.080548	Homolog	Homolog	Homolog	Not found
Evolinc_SR_tID_00057878.Evolinc_SR_gID_054886	Homolog	Homolog	Homolog	Homolog	Homolog	Known_lincRNA_TCONS.00093846.XLOC.080548	Homolog	Homolog	Homolog	Not found
Evolinc_SR_tID_00057789.Evolinc_SR_gID_054797	Homolog	Homolog	Homolog	Homolog	Homolog	Known_lincRNA_TCONS.00093879.XLOC.080581	Homolog	Homolog	Not found	Not found
Evolinc_SR_tID_00020690.Evolinc_SR_gID_019786	Homolog	Homolog	Homolog	Homolog	Homolog	Known_lincRNA_TCONS.00093902.XLOC.080604	Not found	Known_lincRNA_TCONS.00022009.XLOC.021200	Not found	Not found
AT5G02685.1.AT5G02685	Homolog	Homolog	Homolog	Homolog	Homolog	Known_lincRNA_TCONS.00094204.XLOC.080906	Homolog	Homolog	Homolog	Homolog
AT5G02495.1.AT5G02495	Homolog	Homolog	Homolog	Homolog	Homolog	Known_lincRNA_TCONS.00094240.XLOC.080942	Homolog	Homolog	Not found	Not found
Evolinc_SR_tID_00065720.Evolinc_SR_gID_062298	Homolog	Homolog	Homolog	Homolog	Homolog	Known_lincRNA_TCONS.00094241.XLOC.080943	Homolog	Known_lincRNA_TCONS.00013928.XLOC.013382	Not found	Not found
Evolinc_SR_tID_00057632.Evolinc_SR_gID_054648	Homolog	Homolog	Homolog	Homolog	Homolog	Known_lincRNA_TCONS.00094242.XLOC.080944	Homolog	Homolog	Not found	Not found
Evolinc_SR_tID_00057544.Evolinc_SR_gID_054569	Homolog	Homolog	Homolog	Homolog	Homolog	Known_lincRNA_TCONS.00094264.XLOC.080966	Homolog	Homolog	Not found	Not found
AT5G02335.1.AT5G02335	Homolog	Homolog	Homolog	Homolog	Homolog	Known_lincRNA_TCONS.00094272.XLOC.080974	Homolog	Known_lincRNA_TCONS.00013909.XLOC.013363	Not found	Not found
AT5G02175.1.AT5G02175	Homolog	Homolog	Homolog	Homolog	Homolog	Known_lincRNA_TCONS.00094296.XLOC.080998	Homolog	Known_lincRNA_TCONS.00013893.XLOC.013347	Not found	Not found
Evolinc_SR_tID_00057333.Evolinc_SR_gID_054365	Homolog	Homolog	Homolog	Homolog	Homolog	Known_lincRNA_TCONS.00094337.XLOC.081039	Known_Gene_Antisense_ID=Tp6g31080.1.1	Homolog	Not found	Not found
Evolinc_SR_tID_00065356.Evolinc_SR_gID_061955	Homolog	Homolog	Homolog	Homolog	Homolog	Known_lincRNA_TCONS.00094360.XLOC.081062	Known_Gene_Sense_ID=Tp6g31910.1.1	Homolog	Not found	Not found
AT5G01825.1.AT5G01825	Homolog	Homolog	Homolog	Homolog	Homolog	Known_lincRNA_TCONS.00094404.XLOC.081106	Homolog	Homolog	Not found	Not found
Evolinc_SR_tID_00056809.Evolinc_SR_gID_053860	Homolog	Homolog	Homolog	Homolog	Homolog	Known_lincRNA_TCONS.00094480.XLOC.081182	Homolog	Known_lincRNA_TCONS.00013779.XLOC.013233	Homolog	Not found
Evolinc_SR_tID_00065024.Evolinc_SR_gID_061634	Homolog	Homolog	Homolog	Homolog	Homolog	Known_lincRNA_TCONS.00094495.XLOC.081197	Homolog	Known_lincRNA_TCONS.00013797.XLOC.013251	Not found	Not found
Evolinc_SR_tID_00056974.Evolinc_SR_gID_054020	Homolog	Homolog	Homolog	Homolog	Homolog	Known_lincRNA_TCONS.00094541.XLOC.081243	Homolog	Homolog	Not found	Not found
Evolinc_SR_tID_00056558.Evolinc_SR_gID_053621	Homolog	Homolog	Homolog	Homolog	Homolog	Known_lincRNA_TCONS.00094610.XLOC.081312	Homolog	Known_lincRNA_TCONS.00013735.XLOC.013189	Not found	Not found
Evolinc_SR_tID_00056517.Evolinc_SR_gID_053580	Homolog	Homolog	Homolog	Homolog	Homolog	Known_lincRNA_TCONS.00094621.XLOC.081323	Homolog	Homolog	Homolog	Not found
Evolinc_SR_tID_00064565.Evolinc_SR_gID_061185	Homolog	Homolog	Homolog	Homolog	Homolog	Known_lincRNA_TCONS.00094633.XLOC.081335	Not found	Homolog	Not found	Not found
Evolinc_SR_tID_00030192.Evolinc_SR_gID_028888	Homolog	Homolog	Homolog	Homolog	Homolog	Not found	Homolog	Homolog	Homolog	Not found
AT1G04373.1.AT1G04373	Homolog	Homolog	Homolog	Homolog	Homolog	Not found	Homolog	Homolog	Not found	Not found
AT2G09445.1.AT2G09445	Homolog	Homolog	Homolog	Homolog	Homolog	Not found	Homolog	Homolog	Not found	Not found
AT5G03935.1.AT5G03935	Homolog	Homolog	Homolog	Homolog	Homolog	Not found	Homolog	Homolog	Not found	Not found
Evolinc_SR_tID_00001096.Evolinc_SR_gID_001061	Homolog	Homolog	Homolog	Homolog	Homolog	Not found	Homolog	Homolog	Not found	Not found
Evolinc_SR_tID_00011859.Evolinc_SR_gID_011400	Homolog	Homolog	Homolog	Homolog	Homolog	Not found	Homolog	Homolog	Not found	Not found
Evolinc_SR_tID_00014866.Evolinc_SR_gID_014215	Homolog	Homolog	Homolog	Homolog	Homolog	Not found	Homolog	Homolog	Not found	Not found
Evolinc_SR_tID_00017625.Evolinc_SR_gID_016893	Homolog	Homolog	Homolog	Homolog	Homolog	Not found	Homolog	Homolog	Not found	Not found
Evolinc_SR_tID_00026205.Evolinc_SR_gID_025049	Homolog	Homolog	Homolog	Homolog	Homolog	Not found	Homolog	Homolog	Not found	Not found
Evolinc_SR_tID_00039175.Evolinc_SR_gID_037302	Homolog	Homolog	Homolog	Homolog	Homolog	Not found	Homolog	Homolog	Not found	Not found
Evolinc_SR_tID_00039781.Evolinc_SR_gID_037880	Homolog	Homolog	Homolog	Homolog	Homolog	Not found	Homolog	Homolog	Not found	Not found
Evolinc_SR_tID_00040376.Evolinc_SR_gID_038440	Homolog	Homolog	Homolog	Homolog	Homolog	Not found	Homolog	Homolog	Not found	Not found
Evolinc_SR_tID_00049635.Evolinc_SR_gID_047043	Homolog	Homolog	Homolog	Homolog	Homolog	Not found	Homolog	Homolog	Not found	Not found
Evolinc_SR_tID_00049998.Evolinc_SR_gID_047397	Homolog	Homolog	Homolog	Homolog	Homolog	Not found	Homolog	Homolog	Not found	Not found
Evolinc_SR_tID_00056242.Evolinc_SR_gID_053310	Homolog	Homolog	Homolog	Homolog	Homolog	Not found	Homolog	Homolog	Not found	Not found
Evolinc_SR_tID_00062006.Evolinc_SR_gID_058712	Homolog	Homolog	Homolog	Homolog	Homolog	Not found	Homolog	Homolog	Not found	Not found
Evolinc_SR_tID_00062786.Evolinc_SR_gID_059464	Homolog	Homolog	Homolog	Homolog	Homolog	Not found	Homolog	Homolog	Not found	Not found
Evolinc_SR_tID_00064293.Evolinc_SR_gID_060919	Homolog	Homolog	Homolog	Homolog	Homolog	Not found	Homolog	Homolog	Not found	Not found
Evolinc_SR_tID_00065158.Evolinc_SR_gID_061767	Homolog	Homolog	Homolog	Homolog	Homolog	Not found	Homolog	Homolog	Not found	Not found
Evolinc_SR_tID_00065165.Evolinc_SR_gID_061774	Homolog	Homolog	Homolog	Homolog	Homolog	Not found	Homolog	Homolog	Not found	Not found
Evolinc_SR_tID_00066453.Evolinc_SR_gID_062993	Homolog	Homolog	Homolog	Homolog	Homolog	Not found	Homolog	Homolog	Not found	Not found
Evolinc_SR_tID_00071809.Evolinc_SR_gID_067990	Homolog	Homolog	Homolog	Homolog	Homolog	Not found	Homolog	Homolog	Not found	Not found
Evolinc_SR_tID_00072236.Evolinc_SR_gID_068392	Homolog	Homolog	Homolog	Homolog	Homolog	Not found	Homolog	Homolog	Not found	Not found
Evolinc_SR_tID_00072469.Evolinc_SR_gID_068623	Homolog	Homolog	Homolog	Homolog	Homolog	Not found	Homolog	Homolog	Not found	Not found
Evolinc_SR_tID_00018558.Evolinc_SR_gID_017789	Homolog	Homolog	Homolog	Homolog	Homolog	Not found	Homolog	Known_Gene_Antisense_ID=Thhalv10002747m.g.v1.0;Name=Thhalv10002747m.g	Not found	Not found
Evolinc_SR_tID_00032710.Evolinc_SR_gID_031304	Homolog	Homolog	Homolog	Homolog	Homolog	Not found	Homolog	Known_Gene_Antisense_ID=Thhalv10022224m.g.v1.0;Name=Thhalv10022224m.g	Not found	Not found
Evolinc_SR_tID_00017067.Evolinc_SR_gID_016345	Homolog	Homolog	Homolog	Homolog	Homolog	Not found	Homolog	Known_lincRNA_TCONS.00000515.XLOC.000446	Not found	Not found
Evolinc_SR_tID_00001247.Evolinc_SR_gID_001209	Homolog	Homolog	Homolog	Homolog	Homolog	Not found	Homolog	Known_lincRNA_TCONS.00006737.XLOC.006439	Not found	Not found
Evolinc_SR_tID_00002848.Evolinc_SR_gID_002776	Homolog	Homolog	Homolog	Homolog	Homolog	Not found	Homolog	Known_lincRNA_TCONS.00007438.XLOC.007107	Not found	Not found
Evolinc_SR_tID_00000640.Evolinc_SR_gID_000615	Homolog	Homolog	Homolog	Homolog	Homolog	Not found	Homolog	Known_lincRNA_TCONS.00008014.XLOC.007683	Not found	Not found
Evolinc_SR_tID_00009548.Evolinc_SR_gID_009137	Homolog	Homolog	Homolog	Homolog	Homolog	Not found	Homolog	Known_lincRNA_TCONS.00008030.XLOC.007699	Not found	Not found
AT4G05950.1.AT4G05950	Homolog	Homolog	Homolog	Homolog	Homolog	Not found	Homolog	Known_lincRNA_TCONS.00010750.XLOC.010317	Not found	Not found
Evolinc_SR_tID_00023937.Evolinc_SR_gID_022912	Homolog	Homolog	Homolog	Homolog	Homolog	Not found	Homolog	Known_lincRNA_TCONS.00012968.XLOC.012477	Not found	Not found
Evolinc_SR_tID_00066164.Evolinc_SR_gID_062723	Homolog	Homolog	Homolog	Homolog	Homolog	Not found	Homolog	Known_lincRNA_TCONS.00013587.XLOC.013058	Not found	Not found
Evolinc_SR_tID_00070885.Evolinc_SR_gID_067089	Homolog	Homolog	Homolog	Homolog	Homolog	Not found	Homolog	Known_lincRNA_TCONS.00014416.XLOC.013870	Not found	Not found
Evolinc_SR_tID_00036992.Evolinc_SR_gID_035192	Homolog	Homolog	Homolog	Homolog	Homolog	Not found	Homolog	Known_lincRNA_TCONS.00015616.XLOC.015062	Not found	Not found
Evolinc_SR_tID_00050250.Evolinc_SR_gID_047642	Homolog	Homolog	Homolog	Homolog	Homolog	Not found	Homolog	Known_lincRNA_TCONS.00024535.XLOC.023672	Not found	Not found
Evolinc_SR_tID_00050003.Evolinc_SR_gID_047402	Homolog	Homolog	Homolog	Homolog	Homolog	Not found	Homolog	Known_lincRNA_TCONS.00025039.XLOC.024095	Not found	Not found
Evolinc_SR_tID_00009591.Evolinc_SR_gID_009180	Homolog	Homolog	Homolog	Homolog	Homolog	Not found	Homolog	Known_lincRNA_TCONS.00025488.XLOC.024544	Not found	Not found
Evolinc_SR_tID_00072514.Evolinc_SR_gID_068667	Homolog	Homolog	Homolog	Homolog	Homolog	Not found	Homolog	Not found	Homolog	Not found
Evolinc_SR_tID_00002948.Evolinc_SR_gID_002874	Homolog	Homolog	Homolog	Homolog	Homolog	Not found	Homolog	Not found	Not found	Not found
Evolinc_SR_tID_00022842.Evolinc_SR_gID_021852	Homolog	Homolog	Homolog	Homolog	Homolog	Not found	Homolog	Not found	Not found	Not found
Evolinc_SR_tID_00048351.Evolinc_SR_gID_045812	Homolog	Homolog	Homolog	Homolog	Homolog	Not found	Homolog	Not found	Not found	Not found
Evolinc_SR_tID_00049673.Evolinc_SR_gID_047080	Homolog	Homolog	Homolog	Homolog	Homolog	Not found	Homolog	Not found	Not found	Not found
Evolinc_SR_tID_00055428.Evolinc_SR_gID_052530	Homolog	Homolog	Homolog	Homolog	Homolog	Not found	Homolog	Not found	Not found	Not found
Evolinc_SR_tID_00056807.Evolinc_SR_gID_053858	Homolog	Homolog	Homolog	Homolog	Homolog	Not found	Homolog	Not found	Not found	Not found
Evolinc_SR_tID_00000508.Evolinc_SR_gID_000486	Homolog	Homolog	Homolog	Homolog	Homolog	Not found	Known_Gene_Antisense_ID=Tp1g05930.1.1	Homolog	Not found	Not found
Evolinc_SR_tID_00009819.Evolinc_SR_gID_009405	Homolog	Homolog	Homolog	Homolog	Homolog	Not found	Known_Gene_Antisense_ID=Tp1g09120.1.1	Homolog	Not found	Not found
Evolinc_SR_tID_00054973.Evolinc_SR_gID_052086	Homolog	Homolog	Homolog	Homolog	Homolog	Not found	Known_Gene_Antisense_ID=Tp7g26470.1.1	Homolog	Not found	Not found
Evolinc_SR_tID_00058575.Evolinc_SR_gID_055544	Homolog	Homolog	Homolog	Homolog	Homolog	Not found	Known_Gene_Sense_ID=Tp2g22360.1.1	Known_lincRNA_TCONS.00005734.XLOC.005453	Not found	Not found
Evolinc_SR_tID_00072617.Evolinc_SR_gID_068752	Homolog	Homolog	Homolog	Homolog	Homolog	Not found	Known_Gene_Sense_ID=Tp3g25790.1.1	Not found	Homolog	Homolog
Evolinc_SR_tID_00036615.Evolinc_SR_gID_034824	Homolog	Homolog	Homolog	Homolog	Homolog	Not found	Not found	Homolog	Not found	Not found
Evolinc_SR_tID_00048258.Evolinc_SR_gID_045723	Homolog	Homolog	Homolog	Homolog	Homolog	Not found	Not found	Homolog	Not found	Not found
Evolinc_SR_tID_00071671.Evolinc_SR_gID_067854	Homolog	Homolog	Homolog	Homolog	Homolog	Not found	Not found	Homolog	Not found	Not found
Evolinc_SR_tID_00007630.Evolinc_SR_gID_007276	Homolog	Homolog	Homolog	Homolog	Homolog	Not found	Not found	Known_lincRNA_TCONS.00000753.XLOC.000684	Not found	Not found
Evolinc_SR_tID_00007622.Evolinc_SR_gID_007268	Homolog	Homolog	Homolog	Homolog	Homolog	Not found	Not found	Known_lincRNA_TCONS.00000754.XLOC.000685	Not found	Not found
Evolinc_SR_tID_00006118.Evolinc_SR_gID_005824	Homolog	Homolog	Homolog	Homolog	Homolog	Not found	Not found	Known_lincRNA_TCONS.00003884.XLOC.003625	Not found	Not found
Evolinc_SR_tID_00072428.Evolinc_SR_gID_068582	Homolog	Homolog	Homolog	Homolog	Homolog	Not found	Not found	Known_lincRNA_TCONS.00018996.XLOC.018303	Homolog	Not found
Evolinc_SR_tID_00039383.Evolinc_SR_gID_037503	Homolog	Homolog	Homolog	Homolog	Homolog	Not found	Not found	Known_lincRNA_TCONS.00020026.XLOC.019320	Not found	Not found
AT3G09365.1.AT3G09365	Homolog	Homolog	Homolog	Homolog	Homolog	Not found	Not found	Not found	Not found	Not found
Evolinc_SR_tID_00000807.Evolinc_SR_gID_000778	Homolog	Homolog	Homolog	Homolog	Homolog	Not found	Not found	Not found	Not found	Not found
Evolinc_SR_tID_00001053.Evolinc_SR_gID_001019	Homolog	Homolog	Homolog	Homolog	Homolog	Not found	Not found	Not found	Not found	Not found
Evolinc_SR_tID_00002264.Evolinc_SR_gID_002205	Homolog	Homolog	Homolog	Homolog	Homolog	Not found	Not found	Not found	Not found	Not found
Evolinc_SR_tID_00009573.Evolinc_SR_gID_009162	Homolog	Homolog	Homolog	Homolog	Homolog	Not found	Not found	Not found	Not found	Not found
Evolinc_SR_tID_00010246.Evolinc_SR_gID_009827	Homolog	Homolog	Homolog	Homolog	Homolog	Not found	Not found	Not found	Not found	Not found
Evolinc_SR_tID_00049575.Evolinc_SR_gID_046985	Homolog	Homolog	Homolog	Homolog	Homolog	Not found	Not found	Not found	Not found	Not found
Evolinc_SR_tID_00055165.Evolinc_SR_gID_052278	Homolog	Homolog	Homolog	Homolog	Homolog	Not found	Not found	Not found	Not found	Not found
Evolinc_SR_tID_00053219.Evolinc_SR_gID_050416	Homolog	Homolog	Homolog	Homolog	Homolog	Not found	Homolog	Homolog	Homolog	Not found
Evolinc_SR_tID_00057530.Evolinc_SR_gID_054555	Homolog	Homolog	Homolog	Homolog	Homolog	Not found	Homolog	Homolog	Homolog	Not found
Evolinc_SR_tID_00070955.Evolinc_SR_gID_067159	Homolog	Homolog	Homolog	Homolog	Homolog	Not found	Homolog	Homolog	Homolog	Not found
Evolinc_SR_tID_00071869.Evolinc_SR_gID_068049	Homolog	Homolog	Homolog	Homolog	Homolog	Not found	Homolog	Homolog	Homolog	Not found
AT1G09377.1.AT1G09377	Homolog	Homolog	Homolog	Homolog	Homolog	Not found	Homolog	Homolog	Not found	Not found
AT2G08355.1.AT2G08355	Homolog	Homolog	Homolog	Homolog	Homolog	Not found	Homolog	Homolog	Not found	Not found
AT3G03645.1.AT3G03645	Homolog	Homolog	Homolog	Homolog	Homolog	Not found	Homolog	Homolog	Not found	Not found
AT4G06200.1.AT4G06200	Homolog	Homolog	Homolog	Homolog	Homolog	Not found	Homolog	Homolog	Not found	Not found
AT5G01575.1.AT5G01575	Homolog	Homolog	Homolog	Homolog	Homolog	Not found	Homolog	Homolog	Not found	Not found
AT5G02145.1.AT5G02145	Homolog	Homolog	Homolog	Homolog	Homolog	Not found	Homolog	Homolog	Not found	Not found
AT5G03325.1.AT5G03325	Homolog	Homolog	Homolog	Homolog	Homolog	Not found	Homolog	Homolog	Not found	Not found
Evolinc_SR_tID_00000365.Evolinc_SR_gID_000346	Homolog	Homolog	Homolog	Homolog	Homolog	Not found	Homolog	Homolog	Not found	Not found
Evolinc_SR_tID_00001334.Evolinc_SR_gID_001295	Homolog	Homolog	Homolog	Homolog	Homolog	Not found	Homolog	Homolog	Not found	Not found
Evolinc_SR_tID_00005416.Evolinc_SR_gID_005137	Homolog	Homolog	Homolog	Homolog	Homolog	Not found	Homolog	Homolog	Not found	Not found
Evolinc_SR_tID_00006130.Evolinc_SR_gID_005836	Homolog	Homolog	Homolog	Homolog	Homolog	Not found	Homolog	Homolog	Not found	Not found
Evolinc_SR_tID_00006508.Evolinc_SR_gID_006197	Homolog	Homolog	Homolog	Homolog	Homolog	Not found	Homolog	Homolog	Not found	Not found
Evolinc_SR_tID_00007709.Evolinc_SR_gID_007354	Homolog	Homolog	Homolog	Homolog	Homolog	Not found	Homolog	Homolog	Not found	Not found
Evolinc_SR_tID_00007847.Evolinc_SR_gID_007488	Homolog	Homolog	Homolog	Homolog	Homolog	Not found	Homolog	Homolog	Not found	Not found
Evolinc_SR_tID_00010260.Evolinc_SR_gID_009841	Homolog	Homolog	Homolog	Homolog	Homolog	Not found	Homolog	Homolog	Not found	Not found
Evolinc_SR_tID_00010555.Evolinc_SR_gID_010132	Homolog	Homolog	Homolog	Homolog	Homolog	Not found	Homolog	Homolog	Not found	Not found
Evolinc_SR_tID_00011054.Evolinc_SR_gID_010617	Homolog	Homolog	Homolog	Homolog	Homolog	Not found	Homolog	Homolog	Not found	Not found
Evolinc_SR_tID_00011146.Evolinc_SR_gID_010708	Homolog	Homolog	Homolog	Homolog	Homolog	Not found	Homolog	Homolog	Not found	Not found
Evolinc_SR_tID_00011484.Evolinc_SR_gID_011040	Homolog	Homolog	Homolog	Homolog	Homolog	Not found	Homolog	Homolog	Not found	Not found
Evolinc_SR_tID_00011597.Evolinc_SR_gID_011151	Homolog	Homolog	Homolog	Homolog	Homolog	Not found	Homolog	Homolog	Not found	Not found
Evolinc_SR_tID_00011648.Evolinc_SR_gID_011198	Homolog	Homolog	Homolog	Homolog	Homolog	Not found	Homolog	Homolog	Not found	Not found
Evolinc_SR_tID_00011856.Evolinc_SR_gID_011397	Homolog	Homolog	Homolog	Homolog	Homolog	Not found	Homolog	Homolog	Not found	Not found
Evolinc_SR_tID_00012028.Evolinc_SR_gID_011569	Homolog	Homolog	Homolog	Homolog	Homolog	Not found	Homolog	Homolog	Not found	Not found
Evolinc_SR_tID_00012198.Evolinc_SR_gID_011717	Homolog	Homolog	Homolog	Homolog	Homolog	Not found	Homolog	Homolog	Not found	Not found
Evolinc_SR_tID_00013102.Evolinc_SR_gID_012551	Homolog	Homolog	Homolog	Homolog	Homolog	Not found	Homolog	Homolog	Not found	Not found
Evolinc_SR_tID_00014062.Evolinc_SR_gID_013462	Homolog	Homolog	Homolog	Homolog	Homolog	Not found	Homolog	Homolog	Not found	Not found
Evolinc_SR_tID_00014573.Evolinc_SR_gID_013927	Homolog	Homolog	Homolog	Homolog	Homolog	Not found	Homolog	Homolog	Not found	Not found
Evolinc_SR_tID_00015963.Evolinc_SR_gID_015266	Homolog	Homolog	Homolog	Homolog	Homolog	Not found	Homolog	Homolog	Not found	Not found
Evolinc_SR_tID_00016033.Evolinc_SR_gID_015336	Homolog	Homolog	Homolog	Homolog	Homolog	Not found	Homolog	Homolog	Not found	Not found
Evolinc_SR_tID_00016065.Evolinc_SR_gID_015366	Homolog	Homolog	Homolog	Homolog	Homolog	Not found	Homolog	Homolog	Not found	Not found
Evolinc_SR_tID_00017275.Evolinc_SR_gID_016552	Homolog	Homolog	Homolog	Homolog	Homolog	Not found	Homolog	Homolog	Not found	Not found
Evolinc_SR_tID_00022104.Evolinc_SR_gID_021129	Homolog	Homolog	Homolog	Homolog	Homolog	Not found	Homolog	Homolog	Not found	Not found
Evolinc_SR_tID_00022250.Evolinc_SR_gID_021272	Homolog	Homolog	Homolog	Homolog	Homolog	Not found	Homolog	Homolog	Not found	Not found
Evolinc_SR_tID_00022303.Evolinc_SR_gID_021325	Homolog	Homolog	Homolog	Homolog	Homolog	Not found	Homolog	Homolog	Not found	Not found
Evolinc_SR_tID_00023071.Evolinc_SR_gID_022078	Homolog	Homolog	Homolog	Homolog	Homolog	Not found	Homolog	Homolog	Not found	Not found
Evolinc_SR_tID_00023662.Evolinc_SR_gID_022644	Homolog	Homolog	Homolog	Homolog	Homolog	Not found	Homolog	Homolog	Not found	Not found
Evolinc_SR_tID_00026704.Evolinc_SR_gID_025520	Homolog	Homolog	Homolog	Homolog	Homolog	Not found	Homolog	Homolog	Not found	Not found
Evolinc_SR_tID_00026752.Evolinc_SR_gID_025568	Homolog	Homolog	Homolog	Homolog	Homolog	Not found	Homolog	Homolog	Not found	Not found
Evolinc_SR_tID_00027940.Evolinc_SR_gID_026698	Homolog	Homolog	Homolog	Homolog	Homolog	Not found	Homolog	Homolog	Not found	Not found
Evolinc_SR_tID_00028009.Evolinc_SR_gID_026763	Homolog	Homolog	Homolog	Homolog	Homolog	Not found	Homolog	Homolog	Not found	Not found
Evolinc_SR_tID_00029187.Evolinc_SR_gID_027916	Homolog	Homolog	Homolog	Homolog	Homolog	Not found	Homolog	Homolog	Not found	Not found
Evolinc_SR_tID_00029483.Evolinc_SR_gID_028204	Homolog	Homolog	Homolog	Homolog	Homolog	Not found	Homolog	Homolog	Not found	Not found
Evolinc_SR_tID_00029648.Evolinc_SR_gID_028366	Homolog	Homolog	Homolog	Homolog	Homolog	Not found	Homolog	Homolog	Not found	Not found
Evolinc_SR_tID_00030884.Evolinc_SR_gID_029535	Homolog	Homolog	Homolog	Homolog	Homolog	Not found	Homolog	Homolog	Not found	Not found
Evolinc_SR_tID_00030893.Evolinc_SR_gID_029544	Homolog	Homolog	Homolog	Homolog	Homolog	Not found	Homolog	Homolog	Not found	Not found
Evolinc_SR_tID_00032457.Evolinc_SR_gID_031064	Homolog	Homolog	Homolog	Homolog	Homolog	Not found	Homolog	Homolog	Not found	Not found
Evolinc_SR_tID_00036338.Evolinc_SR_gID_034551	Homolog	Homolog	Homolog	Homolog	Homolog	Not found	Homolog	Homolog	Not found	Not found
Evolinc_SR_tID_00036350.Evolinc_SR_gID_034563	Homolog	Homolog	Homolog	Homolog	Homolog	Not found	Homolog	Homolog	Not found	Not found
Evolinc_SR_tID_00036354.Evolinc_SR_gID_034567	Homolog	Homolog	Homolog	Homolog	Homolog	Not found	Homolog	Homolog	Not found	Not found
Evolinc_SR_tID_00039026.Evolinc_SR_gID_037154	Homolog	Homolog	Homolog	Homolog	Homolog	Not found	Homolog	Homolog	Not found	Not found
Evolinc_SR_tID_00044660.Evolinc_SR_gID_042377	Homolog	Homolog	Homolog	Homolog	Homolog	Not found	Homolog	Homolog	Not found	Not found
Evolinc_SR_tID_00045053.Evolinc_SR_gID_042760	Homolog	Homolog	Homolog	Homolog	Homolog	Not found	Homolog	Homolog	Not found	Not found
Evolinc_SR_tID_00046775.Evolinc_SR_gID_044314	Homolog	Homolog	Homolog	Homolog	Homolog	Not found	Homolog	Homolog	Not found	Not found
Evolinc_SR_tID_00047426.Evolinc_SR_gID_044934	Homolog	Homolog	Homolog	Homolog	Homolog	Not found	Homolog	Homolog	Not found	Not found
Evolinc_SR_tID_00047660.Evolinc_SR_gID_045154	Homolog	Homolog	Homolog	Homolog	Homolog	Not found	Homolog	Homolog	Not found	Not found
Evolinc_SR_tID_00048197.Evolinc_SR_gID_045668	Homolog	Homolog	Homolog	Homolog	Homolog	Not found	Homolog	Homolog	Not found	Not found
Evolinc_SR_tID_00049688.Evolinc_SR_gID_047095	Homolog	Homolog	Homolog	Homolog	Homolog	Not found	Homolog	Homolog	Not found	Not found
Evolinc_SR_tID_00049997.Evolinc_SR_gID_047396	Homolog	Homolog	Homolog	Homolog	Homolog	Not found	Homolog	Homolog	Not found	Not found
Evolinc_SR_tID_00050214.Evolinc_SR_gID_047607	Homolog	Homolog	Homolog	Homolog	Homolog	Not found	Homolog	Homolog	Not found	Not found
Evolinc_SR_tID_00052794.Evolinc_SR_gID_050024	Homolog	Homolog	Homolog	Homolog	Homolog	Not found	Homolog	Homolog	Not found	Not found
Evolinc_SR_tID_00053905.Evolinc_SR_gID_051066	Homolog	Homolog	Homolog	Homolog	Homolog	Not found	Homolog	Homolog	Not found	Not found
Evolinc_SR_tID_00054317.Evolinc_SR_gID_051454	Homolog	Homolog	Homolog	Homolog	Homolog	Not found	Homolog	Homolog	Not found	Not found
Evolinc_SR_tID_00055184.Evolinc_SR_gID_052297	Homolog	Homolog	Homolog	Homolog	Homolog	Not found	Homolog	Homolog	Not found	Not found
Evolinc_SR_tID_00055420.Evolinc_SR_gID_052522	Homolog	Homolog	Homolog	Homolog	Homolog	Not found	Homolog	Homolog	Not found	Not found
Evolinc_SR_tID_00055684.Evolinc_SR_gID_052778	Homolog	Homolog	Homolog	Homolog	Homolog	Not found	Homolog	Homolog	Not found	Not found
Evolinc_SR_tID_00056032.Evolinc_SR_gID_053110	Homolog	Homolog	Homolog	Homolog	Homolog	Not found	Homolog	Homolog	Not found	Not found
Evolinc_SR_tID_00056793.Evolinc_SR_gID_053846	Homolog	Homolog	Homolog	Homolog	Homolog	Not found	Homolog	Homolog	Not found	Not found
Evolinc_SR_tID_00057194.Evolinc_SR_gID_054232	Homolog	Homolog	Homolog	Homolog	Homolog	Not found	Homolog	Homolog	Not found	Not found
Evolinc_SR_tID_00058114.Evolinc_SR_gID_055110	Homolog	Homolog	Homolog	Homolog	Homolog	Not found	Homolog	Homolog	Not found	Not found
Evolinc_SR_tID_00058193.Evolinc_SR_gID_055185	Homolog	Homolog	Homolog	Homolog	Homolog	Not found	Homolog	Homolog	Not found	Not found
Evolinc_SR_tID_00061299.Evolinc_SR_gID_058023	Homolog	Homolog	Homolog	Homolog	Homolog	Not found	Homolog	Homolog	Not found	Not found
Evolinc_SR_tID_00062530.Evolinc_SR_gID_059215	Homolog	Homolog	Homolog	Homolog	Homolog	Not found	Homolog	Homolog	Not found	Not found
Evolinc_SR_tID_00063032.Evolinc_SR_gID_059707	Homolog	Homolog	Homolog	Homolog	Homolog	Not found	Homolog	Homolog	Not found	Not found
Evolinc_SR_tID_00063900.Evolinc_SR_gID_060550	Homolog	Homolog	Homolog	Homolog	Homolog	Not found	Homolog	Homolog	Not found	Not found
Evolinc_SR_tID_00064151.Evolinc_SR_gID_060784	Homolog	Homolog	Homolog	Homolog	Homolog	Not found	Homolog	Homolog	Not found	Not found
Evolinc_SR_tID_00064409.Evolinc_SR_gID_061035	Homolog	Homolog	Homolog	Homolog	Homolog	Not found	Homolog	Homolog	Not found	Not found
Evolinc_SR_tID_00064464.Evolinc_SR_gID_061089	Homolog	Homolog	Homolog	Homolog	Homolog	Not found	Homolog	Homolog	Not found	Not found
Evolinc_SR_tID_00064556.Evolinc_SR_gID_061176	Homolog	Homolog	Homolog	Homolog	Homolog	Not found	Homolog	Homolog	Not found	Not found
Evolinc_SR_tID_00065697.Evolinc_SR_gID_062275	Homolog	Homolog	Homolog	Homolog	Homolog	Not found	Homolog	Homolog	Not found	Not found
Evolinc_SR_tID_00066175.Evolinc_SR_gID_062734	Homolog	Homolog	Homolog	Homolog	Homolog	Not found	Homolog	Homolog	Not found	Not found
Evolinc_SR_tID_00069783.Evolinc_SR_gID_066016	Homolog	Homolog	Homolog	Homolog	Homolog	Not found	Homolog	Homolog	Not found	Not found
Evolinc_SR_tID_00069912.Evolinc_SR_gID_066140	Homolog	Homolog	Homolog	Homolog	Homolog	Not found	Homolog	Homolog	Not found	Not found
Evolinc_SR_tID_00070111.Evolinc_SR_gID_066333	Homolog	Homolog	Homolog	Homolog	Homolog	Not found	Homolog	Homolog	Not found	Not found
Evolinc_SR_tID_00070604.Evolinc_SR_gID_066816	Homolog	Homolog	Homolog	Homolog	Homolog	Not found	Homolog	Homolog	Not found	Not found
Evolinc_SR_tID_00070740.Evolinc_SR_gID_066948	Homolog	Homolog	Homolog	Homolog	Homolog	Not found	Homolog	Homolog	Not found	Not found
Evolinc_SR_tID_00071362.Evolinc_SR_gID_067559	Homolog	Homolog	Homolog	Homolog	Homolog	Not found	Homolog	Homolog	Not found	Not found
Evolinc_SR_tID_00071505.Evolinc_SR_gID_067700	Homolog	Homolog	Homolog	Homolog	Homolog	Not found	Homolog	Homolog	Not found	Not found
Evolinc_SR_tID_00071768.Evolinc_SR_gID_067949	Homolog	Homolog	Homolog	Homolog	Homolog	Not found	Homolog	Homolog	Not found	Not found
Evolinc_SR_tID_00071898.Evolinc_SR_gID_068078	Homolog	Homolog	Homolog	Homolog	Homolog	Not found	Homolog	Homolog	Not found	Not found
Evolinc_SR_tID_00072419.Evolinc_SR_gID_068574	Homolog	Homolog	Homolog	Homolog	Homolog	Not found	Homolog	Homolog	Not found	Not found
AT5G01585.1.AT5G01585	Homolog	Homolog	Homolog	Homolog	Homolog	Not found	Homolog	Known_Gene_Antisense_ID=Thhalv10015845m.g.v1.0;Name=Thhalv10015845m.g	Not found	Not found
Evolinc_SR_tID_00001199.Evolinc_SR_gID_001161	Homolog	Homolog	Homolog	Homolog	Homolog	Not found	Homolog	Known_Gene_Sense_ID=Thhalv10007408m.v1.0.five_prime_UTR.1;Parent=Thhalv10007408m.v1.0;pacid=20187942	Not found	Not found
Evolinc_SR_tID_00020760.Evolinc_SR_gID_019855	Homolog	Homolog	Homolog	Homolog	Homolog	Not found	Homolog	Known_Gene_Sense_ID=Thhalv10023187m.g.v1.0;Name=Thhalv10023187m.g	Not found	Not found
AT2G09195.1.AT2G09195	Homolog	Homolog	Homolog	Homolog	Homolog	Not found	Homolog	Known_lincRNA_SCONS.00000879.YLOC.000774	Not found	Not found
Evolinc_SR_tID_00016245.Evolinc_SR_gID_015542	Homolog	Homolog	Homolog	Homolog	Homolog	Not found	Homolog	Known_lincRNA_TCONS.00000191.XLOC.000138	Not found	Not found
Evolinc_SR_tID_00017872.Evolinc_SR_gID_017127	Homolog	Homolog	Homolog	Homolog	Homolog	Not found	Homolog	Known_lincRNA_TCONS.00000282.XLOC.000213	Not found	Not found
Evolinc_SR_tID_00008812.Evolinc_SR_gID_008433	Homolog	Homolog	Homolog	Homolog	Homolog	Not found	Homolog	Known_lincRNA_TCONS.00000288.XLOC.000219	Not found	Not found
Evolinc_SR_tID_00008647.Evolinc_SR_gID_008274	Homolog	Homolog	Homolog	Homolog	Homolog	Not found	Homolog	Known_lincRNA_TCONS.00000350.XLOC.000281	Not found	Not found
Evolinc_SR_tID_00008628.Evolinc_SR_gID_008255	Homolog	Homolog	Homolog	Homolog	Homolog	Not found	Homolog	Known_lincRNA_TCONS.00000356.XLOC.000287	Not found	Not found
Evolinc_SR_tID_00017493.Evolinc_SR_gID_016762	Homolog	Homolog	Homolog	Homolog	Homolog	Not found	Homolog	Known_lincRNA_TCONS.00000385.XLOC.000316	Not found	Not found
Evolinc_SR_tID_00017417.Evolinc_SR_gID_016689	Homolog	Homolog	Homolog	Homolog	Homolog	Not found	Homolog	Known_lincRNA_TCONS.00000410.XLOC.000341	Not found	Not found
Evolinc_SR_tID_00008135.Evolinc_SR_gID_007775	Homolog	Homolog	Homolog	Homolog	Homolog	Not found	Homolog	Known_lincRNA_TCONS.00000498.XLOC.000429	Not found	Not found
Evolinc_SR_tID_00007783.Evolinc_SR_gID_007426	Homolog	Homolog	Homolog	Homolog	Homolog	Not found	Homolog	Known_lincRNA_TCONS.00000669.XLOC.000600	Not found	Not found
Evolinc_SR_tID_00007721.Evolinc_SR_gID_007364	Homolog	Homolog	Homolog	Homolog	Homolog	Not found	Homolog	Known_lincRNA_TCONS.00000702.XLOC.000633	Not found	Not found
Evolinc_SR_tID_00007498.Evolinc_SR_gID_007149	Homolog	Homolog	Homolog	Homolog	Homolog	Not found	Homolog	Known_lincRNA_TCONS.00000868.XLOC.000799	Not found	Not found
Evolinc_SR_tID_00007444.Evolinc_SR_gID_007097	Homolog	Homolog	Homolog	Homolog	Homolog	Not found	Homolog	Known_lincRNA_TCONS.00001285.XLOC.001216	Not found	Not found
Evolinc_LR_tID_00000072.Evolinc_LR_gID_000066	Homolog	Homolog	Homolog	Homolog	Homolog	Not found	Homolog	Known_lincRNA_TCONS.00001292.XLOC.001223	Not found	Not found
Evolinc_SR_tID_00015368.Evolinc_SR_gID_014696	Homolog	Homolog	Homolog	Homolog	Homolog	Not found	Homolog	Known_lincRNA_TCONS.00001791.XLOC.001666	Not found	Not found
Evolinc_SR_tID_00007014.Evolinc_SR_gID_006674	Homolog	Homolog	Homolog	Homolog	Homolog	Not found	Homolog	Known_lincRNA_TCONS.00002034.XLOC.001868	Not found	Not found
Evolinc_SR_tID_00015981.Evolinc_SR_gID_015284	Homolog	Homolog	Homolog	Homolog	Homolog	Not found	Homolog	Known_lincRNA_TCONS.00002035.XLOC.001869	Not found	Not found
Evolinc_SR_tID_00015800.Evolinc_SR_gID_015107	Homolog	Homolog	Homolog	Homolog	Homolog	Not found	Homolog	Known_lincRNA_TCONS.00002162.XLOC.001996	Not found	Not found
AT1G08297.1.AT1G08297	Homolog	Homolog	Homolog	Homolog	Homolog	Not found	Homolog	Known_lincRNA_TCONS.00002468.XLOC.002301	Not found	Not found
Evolinc_SR_tID_00006377.Evolinc_SR_gID_006069	Homolog	Homolog	Homolog	Homolog	Homolog	Not found	Homolog	Known_lincRNA_TCONS.00002729.XLOC.002562	Not found	Not found
Evolinc_SR_tID_00004995.Evolinc_SR_gID_004742	Homolog	Homolog	Homolog	Homolog	Homolog	Not found	Homolog	Known_lincRNA_TCONS.00005109.XLOC.004850	Not found	Not found
Evolinc_SR_tID_00004989.Evolinc_SR_gID_004736	Homolog	Homolog	Homolog	Homolog	Homolog	Not found	Homolog	Known_lincRNA_TCONS.00005112.XLOC.004853	Not found	Not found
AT5G09060.1.AT5G09060	Homolog	Homolog	Homolog	Homolog	Homolog	Not found	Homolog	Known_lincRNA_TCONS.00005648.XLOC.005367	Not found	Not found
AT5G09050.1.AT5G09050	Homolog	Homolog	Homolog	Homolog	Homolog	Not found	Homolog	Known_lincRNA_TCONS.00005652.XLOC.005371	Not found	Not found
Evolinc_SR_tID_00063684.Evolinc_SR_gID_060338	Homolog	Homolog	Homolog	Homolog	Homolog	Not found	Homolog	Known_lincRNA_TCONS.00005678.XLOC.005397	Not found	Not found
Evolinc_SR_tID_00058667.Evolinc_SR_gID_055636	Homolog	Homolog	Homolog	Homolog	Homolog	Not found	Homolog	Known_lincRNA_TCONS.00005750.XLOC.005469	Not found	Not found
Evolinc_SR_tID_00002133.Evolinc_SR_gID_002074	Homolog	Homolog	Homolog	Homolog	Homolog	Not found	Homolog	Known_lincRNA_TCONS.00006818.XLOC.006495	Not found	Not found
Evolinc_SR_tID_00009461.Evolinc_SR_gID_009053	Homolog	Homolog	Homolog	Homolog	Homolog	Not found	Homolog	Known_lincRNA_TCONS.00006836.XLOC.006509	Not found	Not found
Evolinc_SR_tID_00002831.Evolinc_SR_gID_002759	Homolog	Homolog	Homolog	Homolog	Homolog	Not found	Homolog	Known_lincRNA_TCONS.00007449.XLOC.007118	Not found	Not found
Evolinc_SR_tID_00011293.Evolinc_SR_gID_010855	Homolog	Homolog	Homolog	Homolog	Homolog	Not found	Homolog	Known_lincRNA_TCONS.00007558.XLOC.007227	Not found	Not found
Evolinc_SR_tID_00000823.Evolinc_SR_gID_000793	Homolog	Homolog	Homolog	Homolog	Homolog	Not found	Homolog	Known_lincRNA_TCONS.00007983.XLOC.007652	Not found	Not found
Evolinc_SR_tID_00039979.Evolinc_SR_gID_038075	Homolog	Homolog	Homolog	Homolog	Homolog	Not found	Homolog	Known_lincRNA_TCONS.00009170.XLOC.008788	Not found	Not found
Evolinc_SR_tID_00035627.Evolinc_SR_gID_033867	Homolog	Homolog	Homolog	Homolog	Homolog	Not found	Homolog	Known_lincRNA_TCONS.00009667.XLOC.009285	Not found	Not found
Evolinc_SR_tID_00044953.Evolinc_SR_gID_042664	Homolog	Homolog	Homolog	Homolog	Homolog	Not found	Homolog	Known_lincRNA_TCONS.00010505.XLOC.010072	Not found	Not found
Evolinc_SR_tID_00012800.Evolinc_SR_gID_012266	Homolog	Homolog	Homolog	Homolog	Homolog	Not found	Homolog	Known_lincRNA_TCONS.00012876.XLOC.012388	Homolog	Not found
Evolinc_SR_tID_00030013.Evolinc_SR_gID_028716	Homolog	Homolog	Homolog	Homolog	Homolog	Not found	Homolog	Known_lincRNA_TCONS.00012929.XLOC.012438	Not found	Not found
Evolinc_SR_tID_00024106.Evolinc_SR_gID_023076	Homolog	Homolog	Homolog	Homolog	Homolog	Not found	Homolog	Known_lincRNA_TCONS.00013004.XLOC.012513	Homolog	Not found
Evolinc_SR_tID_00063209.Evolinc_SR_gID_059878	Homolog	Homolog	Homolog	Homolog	Homolog	Not found	Homolog	Known_lincRNA_TCONS.00013473.XLOC.012962	Not found	Not found
AT5G00995.1.AT5G00995	Homolog	Homolog	Homolog	Homolog	Homolog	Not found	Homolog	Known_lincRNA_TCONS.00013746.XLOC.013200	Not found	Not found
Evolinc_SR_tID_00065064.Evolinc_SR_gID_061673	Homolog	Homolog	Homolog	Homolog	Homolog	Not found	Homolog	Known_lincRNA_TCONS.00013806.XLOC.013260	Not found	Not found
Evolinc_SR_tID_00057864.Evolinc_SR_gID_054872	Homolog	Homolog	Homolog	Homolog	Homolog	Not found	Homolog	Known_lincRNA_TCONS.00013972.XLOC.013426	Not found	Not found
Evolinc_SR_tID_00071225.Evolinc_SR_gID_067425	Homolog	Homolog	Homolog	Homolog	Homolog	Not found	Homolog	Known_lincRNA_TCONS.00014228.XLOC.013682	Not found	Not found
Evolinc_SR_tID_00071103.Evolinc_SR_gID_067306	Homolog	Homolog	Homolog	Homolog	Homolog	Not found	Homolog	Known_lincRNA_TCONS.00014276.XLOC.013730	Not found	Not found
Evolinc_SR_tID_00062505.Evolinc_SR_gID_059192	Homolog	Homolog	Homolog	Homolog	Homolog	Not found	Homolog	Known_lincRNA_TCONS.00014861.XLOC.014315	Not found	Not found
Evolinc_SR_tID_00037470.Evolinc_SR_gID_035658	Homolog	Homolog	Homolog	Homolog	Homolog	Not found	Homolog	Known_lincRNA_TCONS.00015480.XLOC.014926	Not found	Not found
Evolinc_SR_tID_00037456.Evolinc_SR_gID_035644	Homolog	Homolog	Homolog	Homolog	Homolog	Not found	Homolog	Known_lincRNA_TCONS.00015484.XLOC.014930	Not found	Not found
Evolinc_SR_tID_00043583.Evolinc_SR_gID_041328	Homolog	Homolog	Homolog	Homolog	Homolog	Not found	Homolog	Known_lincRNA_TCONS.00016990.XLOC.016381	Not found	Not found
Evolinc_SR_tID_00043487.Evolinc_SR_gID_041233	Homolog	Homolog	Homolog	Homolog	Homolog	Not found	Homolog	Known_lincRNA_TCONS.00017022.XLOC.016413	Not found	Not found
Evolinc_SR_tID_00036122.Evolinc_SR_gID_034340	Homolog	Homolog	Homolog	Homolog	Homolog	Not found	Homolog	Known_lincRNA_TCONS.00017139.XLOC.016530	Not found	Not found
Evolinc_SR_tID_00015899.Evolinc_SR_gID_015204	Homolog	Homolog	Homolog	Homolog	Homolog	Not found	Homolog	Known_lincRNA_TCONS.00017565.XLOC.016937	Not found	Not found
Evolinc_SR_tID_00027511.Evolinc_SR_gID_026297	Homolog	Homolog	Homolog	Homolog	Homolog	Not found	Homolog	Known_lincRNA_TCONS.00017830.XLOC.017177	Not found	Not found
Evolinc_SR_tID_00021361.Evolinc_SR_gID_020428	Homolog	Homolog	Homolog	Homolog	Homolog	Not found	Homolog	Known_lincRNA_TCONS.00017858.XLOC.017205	Not found	Not found
Evolinc_SR_tID_00021442.Evolinc_SR_gID_020506	Homolog	Homolog	Homolog	Homolog	Homolog	Not found	Homolog	Known_lincRNA_TCONS.00017938.XLOC.017285	Not found	Not found
Evolinc_SR_tID_00021663.Evolinc_SR_gID_020702	Homolog	Homolog	Homolog	Homolog	Homolog	Not found	Homolog	Known_lincRNA_TCONS.00018440.XLOC.017787	Not found	Not found
Evolinc_SR_tID_00014634.Evolinc_SR_gID_013988	Homolog	Homolog	Homolog	Homolog	Homolog	Not found	Homolog	Known_lincRNA_TCONS.00019995.XLOC.019289	Homolog	Homolog
Evolinc_SR_tID_00038594.Evolinc_SR_gID_036736	Homolog	Homolog	Homolog	Homolog	Homolog	Not found	Homolog	Known_lincRNA_TCONS.00020227.XLOC.019521	Not found	Not found
Evolinc_SR_tID_00038344.Evolinc_SR_gID_036492	Homolog	Homolog	Homolog	Homolog	Homolog	Not found	Homolog	Known_lincRNA_TCONS.00020274.XLOC.019568	Not found	Not found
Evolinc_SR_tID_00030926.Evolinc_SR_gID_029576	Homolog	Homolog	Homolog	Homolog	Homolog	Not found	Homolog	Known_lincRNA_TCONS.00020304.XLOC.019598	Not found	Not found
Evolinc_SR_tID_00030852.Evolinc_SR_gID_029504	Homolog	Homolog	Homolog	Homolog	Homolog	Not found	Homolog	Known_lincRNA_TCONS.00020316.XLOC.019610	Not found	Not found
Evolinc_SR_tID_00030503.Evolinc_SR_gID_029190	Homolog	Homolog	Homolog	Homolog	Homolog	Not found	Homolog	Known_lincRNA_TCONS.00020380.XLOC.019674	Not found	Not found
Evolinc_SR_tID_00064315.Evolinc_SR_gID_060941	Homolog	Homolog	Homolog	Homolog	Homolog	Not found	Homolog	Known_lincRNA_TCONS.00022695.XLOC.021886	Not found	Not found
Evolinc_SR_tID_00028190.Evolinc_SR_gID_026939	Homolog	Homolog	Homolog	Homolog	Homolog	Not found	Homolog	Known_lincRNA_TCONS.00023744.XLOC.022882	Not found	Not found
Evolinc_SR_tID_00022007.Evolinc_SR_gID_021032	Homolog	Homolog	Homolog	Homolog	Homolog	Not found	Homolog	Known_lincRNA_TCONS.00023783.XLOC.022921	Not found	Not found
Evolinc_SR_tID_00022058.Evolinc_SR_gID_021083	Homolog	Homolog	Homolog	Homolog	Homolog	Not found	Homolog	Known_lincRNA_TCONS.00023813.XLOC.022951	Not found	Not found
Evolinc_SR_tID_00022089.Evolinc_SR_gID_021114	Homolog	Homolog	Homolog	Homolog	Homolog	Not found	Homolog	Known_lincRNA_TCONS.00023840.XLOC.022978	Not found	Not found
Evolinc_SR_tID_00029106.Evolinc_SR_gID_027836	Homolog	Homolog	Homolog	Homolog	Homolog	Not found	Homolog	Known_lincRNA_TCONS.00024256.XLOC.023394	Not found	Not found
Evolinc_SR_tID_00029266.Evolinc_SR_gID_027992	Homolog	Homolog	Homolog	Homolog	Homolog	Not found	Homolog	Known_lincRNA_TCONS.00024311.XLOC.023449	Not found	Not found
Evolinc_SR_tID_00023516.Evolinc_SR_gID_022509	Homolog	Homolog	Homolog	Homolog	Homolog	Not found	Homolog	Known_lincRNA_TCONS.00024472.XLOC.023610	Not found	Not found
Evolinc_SR_tID_00056159.Evolinc_SR_gID_053233	Homolog	Homolog	Homolog	Homolog	Homolog	Not found	Homolog	Known_lincRNA_TCONS.00024883.XLOC.023939	Not found	Not found
Evolinc_SR_tID_00050293.Evolinc_SR_gID_047685	Homolog	Homolog	Homolog	Homolog	Homolog	Not found	Homolog	Known_lincRNA_TCONS.00024961.XLOC.024017	Not found	Not found
Evolinc_SR_tID_00050272.Evolinc_SR_gID_047664	Homolog	Homolog	Homolog	Homolog	Homolog	Not found	Homolog	Known_lincRNA_TCONS.00024976.XLOC.024032	Not found	Not found
Evolinc_SR_tID_00050031.Evolinc_SR_gID_047430	Homolog	Homolog	Homolog	Homolog	Homolog	Not found	Homolog	Known_lincRNA_TCONS.00025034.XLOC.024090	Not found	Not found
Evolinc_SR_tID_00055179.Evolinc_SR_gID_052292	Homolog	Homolog	Homolog	Homolog	Homolog	Not found	Homolog	Known_lincRNA_TCONS.00025154.XLOC.024210	Not found	Not found
Evolinc_SR_tID_00049440.Evolinc_SR_gID_046856	Homolog	Homolog	Homolog	Homolog	Homolog	Not found	Homolog	Known_lincRNA_TCONS.00025165.XLOC.024221	Not found	Not found
Evolinc_SR_tID_00054991.Evolinc_SR_gID_052104	Homolog	Homolog	Homolog	Homolog	Homolog	Not found	Homolog	Known_lincRNA_TCONS.00025216.XLOC.024272	Not found	Not found
Evolinc_SR_tID_00049087.Evolinc_SR_gID_046513	Homolog	Homolog	Homolog	Homolog	Homolog	Not found	Homolog	Known_lincRNA_TCONS.00025271.XLOC.024327	Not found	Not found
Evolinc_SR_tID_00022181.Evolinc_SR_gID_021203	Homolog	Homolog	Homolog	Homolog	Homolog	Not found	Homolog	Known_lincRNA_TCONS.00025576.XLOC.024632	Not found	Not found
Evolinc_SR_tID_00047645.Evolinc_SR_gID_045142	Homolog	Homolog	Homolog	Homolog	Homolog	Not found	Homolog	Known_lincRNA_TCONS.00025898.XLOC.024954	Not found	Not found
Evolinc_SR_tID_00055652.Evolinc_SR_gID_052746	Homolog	Homolog	Homolog	Homolog	Homolog	Not found	Homolog	Known_lincRNA_TCONS.00026075.XLOC.025131	Not found	Not found
Evolinc_SR_tID_00062850.Evolinc_SR_gID_059528	Homolog	Homolog	Homolog	Homolog	Homolog	Not found	Homolog	Known_lincRNA_TCONS.00026279.XLOC.025335	Not found	Not found
Evolinc_SR_tID_00047430.Evolinc_SR_gID_044938	Homolog	Homolog	Homolog	Homolog	Homolog	Not found	Homolog	Known_lincRNA_TCONS.00026577.XLOC.025633	Not found	Not found
Evolinc_SR_tID_00016279.Evolinc_SR_gID_015576	Homolog	Homolog	Homolog	Homolog	Homolog	Not found	Homolog	Known_lincRNA_TCONS.00026732.XLOC.025788	Not found	Not found
Evolinc_SR_tID_00008688.Evolinc_SR_gID_008315	Homolog	Homolog	Homolog	Homolog	Homolog	Not found	Homolog	Known_lincRNA_TCONS.00026786.XLOC.025842	Not found	Not found
AT2G09725.1.AT2G09725	Homolog	Homolog	Homolog	Homolog	Homolog	Not found	Homolog	Not found	Homolog	Not found
Evolinc_SR_tID_00032018.Evolinc_SR_gID_030640	Homolog	Homolog	Homolog	Homolog	Homolog	Not found	Homolog	Not found	Not found	Homolog
AT2G08590.1.AT2G08590	Homolog	Homolog	Homolog	Homolog	Homolog	Not found	Homolog	Not found	Not found	Not found
AT2G09715.1.AT2G09715	Homolog	Homolog	Homolog	Homolog	Homolog	Not found	Homolog	Not found	Not found	Not found
AT3G03045.1.AT3G03045	Homolog	Homolog	Homolog	Homolog	Homolog	Not found	Homolog	Not found	Not found	Not found
AT4G08665.1.AT4G08665	Homolog	Homolog	Homolog	Homolog	Homolog	Not found	Homolog	Not found	Not found	Not found
AT5G01565.1.AT5G01565	Homolog	Homolog	Homolog	Homolog	Homolog	Not found	Homolog	Not found	Not found	Not found
Evolinc_SR_tID_00000816.Evolinc_SR_gID_000786	Homolog	Homolog	Homolog	Homolog	Homolog	Not found	Homolog	Not found	Not found	Not found
Evolinc_SR_tID_00000960.Evolinc_SR_gID_000928	Homolog	Homolog	Homolog	Homolog	Homolog	Not found	Homolog	Not found	Not found	Not found
Evolinc_SR_tID_00001688.Evolinc_SR_gID_001641	Homolog	Homolog	Homolog	Homolog	Homolog	Not found	Homolog	Not found	Not found	Not found
Evolinc_SR_tID_00003847.Evolinc_SR_gID_003656	Homolog	Homolog	Homolog	Homolog	Homolog	Not found	Homolog	Not found	Not found	Not found
Evolinc_SR_tID_00004078.Evolinc_SR_gID_003875	Homolog	Homolog	Homolog	Homolog	Homolog	Not found	Homolog	Not found	Not found	Not found
Evolinc_SR_tID_00004196.Evolinc_SR_gID_003989	Homolog	Homolog	Homolog	Homolog	Homolog	Not found	Homolog	Not found	Not found	Not found
Evolinc_SR_tID_00006651.Evolinc_SR_gID_006336	Homolog	Homolog	Homolog	Homolog	Homolog	Not found	Homolog	Not found	Not found	Not found
Evolinc_SR_tID_00006784.Evolinc_SR_gID_006455	Homolog	Homolog	Homolog	Homolog	Homolog	Not found	Homolog	Not found	Not found	Not found
Evolinc_SR_tID_00007305.Evolinc_SR_gID_006961	Homolog	Homolog	Homolog	Homolog	Homolog	Not found	Homolog	Not found	Not found	Not found
Evolinc_SR_tID_00007649.Evolinc_SR_gID_007295	Homolog	Homolog	Homolog	Homolog	Homolog	Not found	Homolog	Not found	Not found	Not found
Evolinc_SR_tID_00008079.Evolinc_SR_gID_007719	Homolog	Homolog	Homolog	Homolog	Homolog	Not found	Homolog	Not found	Not found	Not found
Evolinc_SR_tID_00009510.Evolinc_SR_gID_009099	Homolog	Homolog	Homolog	Homolog	Homolog	Not found	Homolog	Not found	Not found	Not found
Evolinc_SR_tID_00010704.Evolinc_SR_gID_010277	Homolog	Homolog	Homolog	Homolog	Homolog	Not found	Homolog	Not found	Not found	Not found
Evolinc_SR_tID_00011015.Evolinc_SR_gID_010578	Homolog	Homolog	Homolog	Homolog	Homolog	Not found	Homolog	Not found	Not found	Not found
Evolinc_SR_tID_00016005.Evolinc_SR_gID_015308	Homolog	Homolog	Homolog	Homolog	Homolog	Not found	Homolog	Not found	Not found	Not found
Evolinc_SR_tID_00016207.Evolinc_SR_gID_015504	Homolog	Homolog	Homolog	Homolog	Homolog	Not found	Homolog	Not found	Not found	Not found
Evolinc_SR_tID_00016383.Evolinc_SR_gID_015679	Homolog	Homolog	Homolog	Homolog	Homolog	Not found	Homolog	Not found	Not found	Not found
Evolinc_SR_tID_00017424.Evolinc_SR_gID_016696	Homolog	Homolog	Homolog	Homolog	Homolog	Not found	Homolog	Not found	Not found	Not found
Evolinc_SR_tID_00017462.Evolinc_SR_gID_016734	Homolog	Homolog	Homolog	Homolog	Homolog	Not found	Homolog	Not found	Not found	Not found
Evolinc_SR_tID_00017544.Evolinc_SR_gID_016813	Homolog	Homolog	Homolog	Homolog	Homolog	Not found	Homolog	Not found	Not found	Not found
Evolinc_SR_tID_00020970.Evolinc_SR_gID_020055	Homolog	Homolog	Homolog	Homolog	Homolog	Not found	Homolog	Not found	Not found	Not found
Evolinc_SR_tID_00022935.Evolinc_SR_gID_021944	Homolog	Homolog	Homolog	Homolog	Homolog	Not found	Homolog	Not found	Not found	Not found
Evolinc_SR_tID_00023630.Evolinc_SR_gID_022612	Homolog	Homolog	Homolog	Homolog	Homolog	Not found	Homolog	Not found	Not found	Not found
Evolinc_SR_tID_00028338.Evolinc_SR_gID_027086	Homolog	Homolog	Homolog	Homolog	Homolog	Not found	Homolog	Not found	Not found	Not found
Evolinc_SR_tID_00028518.Evolinc_SR_gID_027265	Homolog	Homolog	Homolog	Homolog	Homolog	Not found	Homolog	Not found	Not found	Not found
Evolinc_SR_tID_00029233.Evolinc_SR_gID_027960	Homolog	Homolog	Homolog	Homolog	Homolog	Not found	Homolog	Not found	Not found	Not found
Evolinc_SR_tID_00029867.Evolinc_SR_gID_028571	Homolog	Homolog	Homolog	Homolog	Homolog	Not found	Homolog	Not found	Not found	Not found
Evolinc_SR_tID_00030129.Evolinc_SR_gID_028826	Homolog	Homolog	Homolog	Homolog	Homolog	Not found	Homolog	Not found	Not found	Not found
Evolinc_SR_tID_00030703.Evolinc_SR_gID_029374	Homolog	Homolog	Homolog	Homolog	Homolog	Not found	Homolog	Not found	Not found	Not found
Evolinc_SR_tID_00030858.Evolinc_SR_gID_029510	Homolog	Homolog	Homolog	Homolog	Homolog	Not found	Homolog	Not found	Not found	Not found
Evolinc_SR_tID_00031701.Evolinc_SR_gID_030328	Homolog	Homolog	Homolog	Homolog	Homolog	Not found	Homolog	Not found	Not found	Not found
Evolinc_SR_tID_00032118.Evolinc_SR_gID_030735	Homolog	Homolog	Homolog	Homolog	Homolog	Not found	Homolog	Not found	Not found	Not found
Evolinc_SR_tID_00035340.Evolinc_SR_gID_033618	Homolog	Homolog	Homolog	Homolog	Homolog	Not found	Homolog	Not found	Not found	Not found
Evolinc_SR_tID_00038564.Evolinc_SR_gID_036707	Homolog	Homolog	Homolog	Homolog	Homolog	Not found	Homolog	Not found	Not found	Not found
Evolinc_SR_tID_00038829.Evolinc_SR_gID_036963	Homolog	Homolog	Homolog	Homolog	Homolog	Not found	Homolog	Not found	Not found	Not found
Evolinc_SR_tID_00043554.Evolinc_SR_gID_041299	Homolog	Homolog	Homolog	Homolog	Homolog	Not found	Homolog	Not found	Not found	Not found
Evolinc_SR_tID_00044792.Evolinc_SR_gID_042509	Homolog	Homolog	Homolog	Homolog	Homolog	Not found	Homolog	Not found	Not found	Not found
Evolinc_SR_tID_00045084.Evolinc_SR_gID_042791	Homolog	Homolog	Homolog	Homolog	Homolog	Not found	Homolog	Not found	Not found	Not found
Evolinc_SR_tID_00048289.Evolinc_SR_gID_045754	Homolog	Homolog	Homolog	Homolog	Homolog	Not found	Homolog	Not found	Not found	Not found
Evolinc_SR_tID_00050126.Evolinc_SR_gID_047524	Homolog	Homolog	Homolog	Homolog	Homolog	Not found	Homolog	Not found	Not found	Not found
Evolinc_SR_tID_00055731.Evolinc_SR_gID_052825	Homolog	Homolog	Homolog	Homolog	Homolog	Not found	Homolog	Not found	Not found	Not found
Evolinc_SR_tID_00055933.Evolinc_SR_gID_053016	Homolog	Homolog	Homolog	Homolog	Homolog	Not found	Homolog	Not found	Not found	Not found
Evolinc_SR_tID_00056024.Evolinc_SR_gID_053102	Homolog	Homolog	Homolog	Homolog	Homolog	Not found	Homolog	Not found	Not found	Not found
Evolinc_SR_tID_00056067.Evolinc_SR_gID_053145	Homolog	Homolog	Homolog	Homolog	Homolog	Not found	Homolog	Not found	Not found	Not found
Evolinc_SR_tID_00056428.Evolinc_SR_gID_053492	Homolog	Homolog	Homolog	Homolog	Homolog	Not found	Homolog	Not found	Not found	Not found
Evolinc_SR_tID_00056496.Evolinc_SR_gID_053559	Homolog	Homolog	Homolog	Homolog	Homolog	Not found	Homolog	Not found	Not found	Not found
Evolinc_SR_tID_00056765.Evolinc_SR_gID_053819	Homolog	Homolog	Homolog	Homolog	Homolog	Not found	Homolog	Not found	Not found	Not found
Evolinc_SR_tID_00057298.Evolinc_SR_gID_054331	Homolog	Homolog	Homolog	Homolog	Homolog	Not found	Homolog	Not found	Not found	Not found
Evolinc_SR_tID_00058182.Evolinc_SR_gID_055174	Homolog	Homolog	Homolog	Homolog	Homolog	Not found	Homolog	Not found	Not found	Not found
Evolinc_SR_tID_00058824.Evolinc_SR_gID_055773	Homolog	Homolog	Homolog	Homolog	Homolog	Not found	Homolog	Not found	Not found	Not found
Evolinc_SR_tID_00062019.Evolinc_SR_gID_058724	Homolog	Homolog	Homolog	Homolog	Homolog	Not found	Homolog	Not found	Not found	Not found
Evolinc_SR_tID_00063273.Evolinc_SR_gID_059942	Homolog	Homolog	Homolog	Homolog	Homolog	Not found	Homolog	Not found	Not found	Not found
Evolinc_SR_tID_00063808.Evolinc_SR_gID_060461	Homolog	Homolog	Homolog	Homolog	Homolog	Not found	Homolog	Not found	Not found	Not found
Evolinc_SR_tID_00063821.Evolinc_SR_gID_060472	Homolog	Homolog	Homolog	Homolog	Homolog	Not found	Homolog	Not found	Not found	Not found
Evolinc_SR_tID_00063836.Evolinc_SR_gID_060487	Homolog	Homolog	Homolog	Homolog	Homolog	Not found	Homolog	Not found	Not found	Not found
Evolinc_SR_tID_00064590.Evolinc_SR_gID_061210	Homolog	Homolog	Homolog	Homolog	Homolog	Not found	Homolog	Not found	Not found	Not found
Evolinc_SR_tID_00064623.Evolinc_SR_gID_061243	Homolog	Homolog	Homolog	Homolog	Homolog	Not found	Homolog	Not found	Not found	Not found
Evolinc_SR_tID_00064803.Evolinc_SR_gID_061421	Homolog	Homolog	Homolog	Homolog	Homolog	Not found	Homolog	Not found	Not found	Not found
Evolinc_SR_tID_00064994.Evolinc_SR_gID_061604	Homolog	Homolog	Homolog	Homolog	Homolog	Not found	Homolog	Not found	Not found	Not found
Evolinc_SR_tID_00065759.Evolinc_SR_gID_062335	Homolog	Homolog	Homolog	Homolog	Homolog	Not found	Homolog	Not found	Not found	Not found
Evolinc_SR_tID_00069338.Evolinc_SR_gID_065587	Homolog	Homolog	Homolog	Homolog	Homolog	Not found	Homolog	Not found	Not found	Not found
Evolinc_SR_tID_00069961.Evolinc_SR_gID_066187	Homolog	Homolog	Homolog	Homolog	Homolog	Not found	Homolog	Not found	Not found	Not found
Evolinc_SR_tID_00070895.Evolinc_SR_gID_067099	Homolog	Homolog	Homolog	Homolog	Homolog	Not found	Homolog	Not found	Not found	Not found
Evolinc_SR_tID_00070902.Evolinc_SR_gID_067106	Homolog	Homolog	Homolog	Homolog	Homolog	Not found	Homolog	Not found	Not found	Not found
Evolinc_SR_tID_00071316.Evolinc_SR_gID_067513	Homolog	Homolog	Homolog	Homolog	Homolog	Not found	Homolog	Not found	Not found	Not found
Evolinc_SR_tID_00005749.Evolinc_SR_gID_005459	Homolog	Homolog	Homolog	Homolog	Homolog	Not found	Known_Gene_Antisense_ID=Tp1g38700.1.1	Homolog	Not found	Not found
Evolinc_SR_tID_00030515.Evolinc_SR_gID_029201	Homolog	Homolog	Homolog	Homolog	Homolog	Not found	Known_Gene_Antisense_ID=Tp3g01330.1.1	Homolog	Not found	Not found
Evolinc_SR_tID_00038277.Evolinc_SR_gID_036425	Homolog	Homolog	Homolog	Homolog	Homolog	Not found	Known_Gene_Antisense_ID=Tp3g07660.1.1	Known_lincRNA_TCONS.00020282.XLOC.019576	Not found	Not found
AT3G03925.1.AT3G03925	Homolog	Homolog	Homolog	Homolog	Homolog	Not found	Known_Gene_Antisense_ID=Tp3g17900.1.1	Homolog	Not found	Not found
Evolinc_SR_tID_00032222.Evolinc_SR_gID_030834	Homolog	Homolog	Homolog	Homolog	Homolog	Not found	Known_Gene_Antisense_ID=Tp3g18270.1.1	Homolog	Homolog	Not found
Evolinc_SR_tID_00025369.Evolinc_SR_gID_024267	Homolog	Homolog	Homolog	Homolog	Homolog	Not found	Known_Gene_Antisense_ID=Tp3g25560.1.1	Not found	Not found	Not found
Evolinc_SR_tID_00025355.Evolinc_SR_gID_024255	Homolog	Homolog	Homolog	Homolog	Homolog	Not found	Known_Gene_Antisense_ID=Tp3g25610.1.1	Known_lincRNA_TCONS.00014789.XLOC.014243	Homolog	Not found
Evolinc_SR_tID_00020988.Evolinc_SR_gID_020073	Homolog	Homolog	Homolog	Homolog	Homolog	Not found	Known_Gene_Antisense_ID=Tp3g33550.1.1	Homolog	Not found	Not found
Evolinc_SR_tID_00027469.Evolinc_SR_gID_026257	Homolog	Homolog	Homolog	Homolog	Homolog	Not found	Known_Gene_Antisense_ID=Tp4g01880.1.1	Known_lincRNA_TCONS.00017798.XLOC.017145	Not found	Not found
Evolinc_SR_tID_00044023.Evolinc_SR_gID_041761	Homolog	Homolog	Homolog	Homolog	Homolog	Not found	Known_Gene_Antisense_ID=Tp5g06230.1.1	Not found	Not found	Not found
AT3G55485.1.AT3G55485	Homolog	Homolog	Homolog	Homolog	Homolog	Not found	Known_Gene_Antisense_ID=Tp5g06980.1.1	Homolog	Not found	Not found
Evolinc_SR_tID_00016326.Evolinc_SR_gID_015623	Homolog	Homolog	Homolog	Homolog	Homolog	Not found	Known_Gene_Antisense_ID=Tp5g21370.1.1	Homolog	Homolog	Not found
Evolinc_SR_tID_00050949.Evolinc_SR_gID_048323	Homolog	Homolog	Homolog	Homolog	Homolog	Not found	Known_Gene_Antisense_ID=Tp6g02850.1.1	Not found	Not found	Not found
Evolinc_SR_tID_00051346.Evolinc_SR_gID_048695	Homolog	Homolog	Homolog	Homolog	Homolog	Not found	Known_Gene_Antisense_ID=Tp6g03980.1.1	Not found	Not found	Not found
Evolinc_SR_tID_00057988.Evolinc_SR_gID_054991	Homolog	Homolog	Homolog	Homolog	Homolog	Not found	Known_Gene_Antisense_ID=Tp6g25070.1.1	Homolog	Not found	Not found
AT5G02835.1.AT5G02835	Homolog	Homolog	Homolog	Homolog	Homolog	Not found	Known_Gene_Antisense_ID=Tp6g26280.1.1	Not found	Not found	Not found
Evolinc_SR_tID_00069391.Evolinc_SR_gID_065639	Homolog	Homolog	Homolog	Homolog	Homolog	Not found	Known_Gene_Antisense_ID=Tp7g00760.1.1	Known_lincRNA_TCONS.00018986.XLOC.018293	Not found	Not found
Evolinc_SR_tID_00000759.Evolinc_SR_gID_000731	Homolog	Homolog	Homolog	Homolog	Homolog	Not found	Known_Gene_Sense_ID=Tp1g08480.1.1	Not found	Not found	Not found
Evolinc_SR_tID_00037746.Evolinc_SR_gID_035920	Homolog	Homolog	Homolog	Homolog	Homolog	Not found	Known_Gene_Sense_ID=Tp3g01610.1.1	Homolog	Not found	Not found
Evolinc_SR_tID_00022087.Evolinc_SR_gID_021112	Homolog	Homolog	Homolog	Homolog	Homolog	Not found	Known_Gene_Sense_ID=Tp4g11430.1.1	Homolog	Not found	Not found
AT2G08280.1.AT2G08280	Homolog	Homolog	Homolog	Homolog	Homolog	Not found	Known_Gene_Sense_ID=Tp4g11450.1.1	Known_Gene_Sense_ID=Thhalv10016147m.g.v1.0;Name=Thhalv10016147m.g	Not found	Not found
Evolinc_SR_tID_00023122.Evolinc_SR_gID_022127	Homolog	Homolog	Homolog	Homolog	Homolog	Not found	Known_Gene_Sense_ID=Tp4g20410.1.1	Known_lincRNA_TCONS.00024336.XLOC.023474	Not found	Not found
Evolinc_SR_tID_00023658.Evolinc_SR_gID_022640	Homolog	Homolog	Homolog	Homolog	Homolog	Not found	Known_Gene_Sense_ID=Tp4g24710.1.1	Known_lincRNA_TCONS.00024507.XLOC.023645	Not found	Not found
Evolinc_SR_tID_00043054.Evolinc_SR_gID_040808	Homolog	Homolog	Homolog	Homolog	Homolog	Not found	Known_Gene_Sense_ID=Tp5g14310.1.1	Homolog	Not found	Not found
Evolinc_SR_tID_00050078.Evolinc_SR_gID_047476	Homolog	Homolog	Homolog	Homolog	Homolog	Not found	Known_Gene_Sense_ID=Tp7g33180.1.1	Not found	Not found	Not found
Evolinc_SR_tID_00006910.Evolinc_SR_gID_006575	Homolog	Homolog	Homolog	Homolog	Homolog	Not found	Not found	Homolog	Homolog	Not found
Evolinc_SR_tID_00065020.Evolinc_SR_gID_061630	Homolog	Homolog	Homolog	Homolog	Homolog	Not found	Not found	Homolog	Not found	Homolog
AT2G09065.1.AT2G09065	Homolog	Homolog	Homolog	Homolog	Homolog	Not found	Not found	Homolog	Not found	Not found
AT2G09535.1.AT2G09535	Homolog	Homolog	Homolog	Homolog	Homolog	Not found	Not found	Homolog	Not found	Not found
AT3G08120.1.AT3G08120	Homolog	Homolog	Homolog	Homolog	Homolog	Not found	Not found	Homolog	Not found	Not found
AT5G07805.1.AT5G07805	Homolog	Homolog	Homolog	Homolog	Homolog	Not found	Not found	Homolog	Not found	Not found
AT5G09695.1.AT5G09695	Homolog	Homolog	Homolog	Homolog	Homolog	Not found	Not found	Homolog	Not found	Not found
Evolinc_SR_tID_00001725.Evolinc_SR_gID_001678	Homolog	Homolog	Homolog	Homolog	Homolog	Not found	Not found	Homolog	Not found	Not found
Evolinc_SR_tID_00001830.Evolinc_SR_gID_001781	Homolog	Homolog	Homolog	Homolog	Homolog	Not found	Not found	Homolog	Not found	Not found
Evolinc_SR_tID_00001971.Evolinc_SR_gID_001919	Homolog	Homolog	Homolog	Homolog	Homolog	Not found	Not found	Homolog	Not found	Not found
Evolinc_SR_tID_00002119.Evolinc_SR_gID_002060	Homolog	Homolog	Homolog	Homolog	Homolog	Not found	Not found	Homolog	Not found	Not found
Evolinc_SR_tID_00002131.Evolinc_SR_gID_002072	Homolog	Homolog	Homolog	Homolog	Homolog	Not found	Not found	Homolog	Not found	Not found
Evolinc_SR_tID_00002251.Evolinc_SR_gID_002192	Homolog	Homolog	Homolog	Homolog	Homolog	Not found	Not found	Homolog	Not found	Not found
Evolinc_SR_tID_00003334.Evolinc_SR_gID_003232	Homolog	Homolog	Homolog	Homolog	Homolog	Not found	Not found	Homolog	Not found	Not found
Evolinc_SR_tID_00005617.Evolinc_SR_gID_005331	Homolog	Homolog	Homolog	Homolog	Homolog	Not found	Not found	Homolog	Not found	Not found
Evolinc_SR_tID_00007634.Evolinc_SR_gID_007280	Homolog	Homolog	Homolog	Homolog	Homolog	Not found	Not found	Homolog	Not found	Not found
Evolinc_SR_tID_00007648.Evolinc_SR_gID_007294	Homolog	Homolog	Homolog	Homolog	Homolog	Not found	Not found	Homolog	Not found	Not found
Evolinc_SR_tID_00008650.Evolinc_SR_gID_008277	Homolog	Homolog	Homolog	Homolog	Homolog	Not found	Not found	Homolog	Not found	Not found
Evolinc_SR_tID_00011255.Evolinc_SR_gID_010817	Homolog	Homolog	Homolog	Homolog	Homolog	Not found	Not found	Homolog	Not found	Not found
Evolinc_SR_tID_00011962.Evolinc_SR_gID_011503	Homolog	Homolog	Homolog	Homolog	Homolog	Not found	Not found	Homolog	Not found	Not found
Evolinc_SR_tID_00014891.Evolinc_SR_gID_014240	Homolog	Homolog	Homolog	Homolog	Homolog	Not found	Not found	Homolog	Not found	Not found
Evolinc_SR_tID_00017112.Evolinc_SR_gID_016390	Homolog	Homolog	Homolog	Homolog	Homolog	Not found	Not found	Homolog	Not found	Not found
Evolinc_SR_tID_00017550.Evolinc_SR_gID_016819	Homolog	Homolog	Homolog	Homolog	Homolog	Not found	Not found	Homolog	Not found	Not found
Evolinc_SR_tID_00018264.Evolinc_SR_gID_017500	Homolog	Homolog	Homolog	Homolog	Homolog	Not found	Not found	Homolog	Not found	Not found
Evolinc_SR_tID_00018325.Evolinc_SR_gID_017559	Homolog	Homolog	Homolog	Homolog	Homolog	Not found	Not found	Homolog	Not found	Not found
Evolinc_SR_tID_00021356.Evolinc_SR_gID_020423	Homolog	Homolog	Homolog	Homolog	Homolog	Not found	Not found	Homolog	Not found	Not found
Evolinc_SR_tID_00022071.Evolinc_SR_gID_021096	Homolog	Homolog	Homolog	Homolog	Homolog	Not found	Not found	Homolog	Not found	Not found
Evolinc_SR_tID_00022587.Evolinc_SR_gID_021601	Homolog	Homolog	Homolog	Homolog	Homolog	Not found	Not found	Homolog	Not found	Not found
Evolinc_SR_tID_00023262.Evolinc_SR_gID_022265	Homolog	Homolog	Homolog	Homolog	Homolog	Not found	Not found	Homolog	Not found	Not found
Evolinc_SR_tID_00023746.Evolinc_SR_gID_022726	Homolog	Homolog	Homolog	Homolog	Homolog	Not found	Not found	Homolog	Not found	Not found
Evolinc_SR_tID_00027355.Evolinc_SR_gID_026144	Homolog	Homolog	Homolog	Homolog	Homolog	Not found	Not found	Homolog	Not found	Not found
Evolinc_SR_tID_00027827.Evolinc_SR_gID_026587	Homolog	Homolog	Homolog	Homolog	Homolog	Not found	Not found	Homolog	Not found	Not found
Evolinc_SR_tID_00029779.Evolinc_SR_gID_028487	Homolog	Homolog	Homolog	Homolog	Homolog	Not found	Not found	Homolog	Not found	Not found
Evolinc_SR_tID_00029808.Evolinc_SR_gID_028512	Homolog	Homolog	Homolog	Homolog	Homolog	Not found	Not found	Homolog	Not found	Not found
Evolinc_SR_tID_00030068.Evolinc_SR_gID_028768	Homolog	Homolog	Homolog	Homolog	Homolog	Not found	Not found	Homolog	Not found	Not found
Evolinc_SR_tID_00030748.Evolinc_SR_gID_029419	Homolog	Homolog	Homolog	Homolog	Homolog	Not found	Not found	Homolog	Not found	Not found
Evolinc_SR_tID_00031520.Evolinc_SR_gID_030153	Homolog	Homolog	Homolog	Homolog	Homolog	Not found	Not found	Homolog	Not found	Not found
Evolinc_SR_tID_00032251.Evolinc_SR_gID_030863	Homolog	Homolog	Homolog	Homolog	Homolog	Not found	Not found	Homolog	Not found	Not found
Evolinc_SR_tID_00032816.Evolinc_SR_gID_031410	Homolog	Homolog	Homolog	Homolog	Homolog	Not found	Not found	Homolog	Not found	Not found
Evolinc_SR_tID_00033334.Evolinc_SR_gID_031880	Homolog	Homolog	Homolog	Homolog	Homolog	Not found	Not found	Homolog	Not found	Not found
Evolinc_SR_tID_00037792.Evolinc_SR_gID_035964	Homolog	Homolog	Homolog	Homolog	Homolog	Not found	Not found	Homolog	Not found	Not found
Evolinc_SR_tID_00038351.Evolinc_SR_gID_036499	Homolog	Homolog	Homolog	Homolog	Homolog	Not found	Not found	Homolog	Not found	Not found
Evolinc_SR_tID_00038465.Evolinc_SR_gID_036611	Homolog	Homolog	Homolog	Homolog	Homolog	Not found	Not found	Homolog	Not found	Not found
Evolinc_SR_tID_00038569.Evolinc_SR_gID_036712	Homolog	Homolog	Homolog	Homolog	Homolog	Not found	Not found	Homolog	Not found	Not found
Evolinc_SR_tID_00038820.Evolinc_SR_gID_036954	Homolog	Homolog	Homolog	Homolog	Homolog	Not found	Not found	Homolog	Not found	Not found
Evolinc_SR_tID_00038896.Evolinc_SR_gID_037028	Homolog	Homolog	Homolog	Homolog	Homolog	Not found	Not found	Homolog	Not found	Not found
Evolinc_SR_tID_00039754.Evolinc_SR_gID_037855	Homolog	Homolog	Homolog	Homolog	Homolog	Not found	Not found	Homolog	Not found	Not found
Evolinc_SR_tID_00043893.Evolinc_SR_gID_041635	Homolog	Homolog	Homolog	Homolog	Homolog	Not found	Not found	Homolog	Not found	Not found
Evolinc_SR_tID_00044146.Evolinc_SR_gID_041881	Homolog	Homolog	Homolog	Homolog	Homolog	Not found	Not found	Homolog	Not found	Not found
Evolinc_SR_tID_00047127.Evolinc_SR_gID_044650	Homolog	Homolog	Homolog	Homolog	Homolog	Not found	Not found	Homolog	Not found	Not found
Evolinc_SR_tID_00047916.Evolinc_SR_gID_045403	Homolog	Homolog	Homolog	Homolog	Homolog	Not found	Not found	Homolog	Not found	Not found
Evolinc_SR_tID_00049385.Evolinc_SR_gID_046801	Homolog	Homolog	Homolog	Homolog	Homolog	Not found	Not found	Homolog	Not found	Not found
Evolinc_SR_tID_00049734.Evolinc_SR_gID_047140	Homolog	Homolog	Homolog	Homolog	Homolog	Not found	Not found	Homolog	Not found	Not found
Evolinc_SR_tID_00050394.Evolinc_SR_gID_047783	Homolog	Homolog	Homolog	Homolog	Homolog	Not found	Not found	Homolog	Not found	Not found
Evolinc_SR_tID_00053038.Evolinc_SR_gID_050242	Homolog	Homolog	Homolog	Homolog	Homolog	Not found	Not found	Homolog	Not found	Not found
Evolinc_SR_tID_00054643.Evolinc_SR_gID_051765	Homolog	Homolog	Homolog	Homolog	Homolog	Not found	Not found	Homolog	Not found	Not found
Evolinc_SR_tID_00055186.Evolinc_SR_gID_052299	Homolog	Homolog	Homolog	Homolog	Homolog	Not found	Not found	Homolog	Not found	Not found
Evolinc_SR_tID_00056139.Evolinc_SR_gID_053213	Homolog	Homolog	Homolog	Homolog	Homolog	Not found	Not found	Homolog	Not found	Not found
Evolinc_SR_tID_00056140.Evolinc_SR_gID_053214	Homolog	Homolog	Homolog	Homolog	Homolog	Not found	Not found	Homolog	Not found	Not found
Evolinc_SR_tID_00056499.Evolinc_SR_gID_053562	Homolog	Homolog	Homolog	Homolog	Homolog	Not found	Not found	Homolog	Not found	Not found
Evolinc_SR_tID_00057039.Evolinc_SR_gID_054085	Homolog	Homolog	Homolog	Homolog	Homolog	Not found	Not found	Homolog	Not found	Not found
Evolinc_SR_tID_00057221.Evolinc_SR_gID_054255	Homolog	Homolog	Homolog	Homolog	Homolog	Not found	Not found	Homolog	Not found	Not found
Evolinc_SR_tID_00059363.Evolinc_SR_gID_056263	Homolog	Homolog	Homolog	Homolog	Homolog	Not found	Not found	Homolog	Not found	Not found
Evolinc_SR_tID_00060810.Evolinc_SR_gID_057566	Homolog	Homolog	Homolog	Homolog	Homolog	Not found	Not found	Homolog	Not found	Not found
Evolinc_SR_tID_00062936.Evolinc_SR_gID_059614	Homolog	Homolog	Homolog	Homolog	Homolog	Not found	Not found	Homolog	Not found	Not found
Evolinc_SR_tID_00063834.Evolinc_SR_gID_060485	Homolog	Homolog	Homolog	Homolog	Homolog	Not found	Not found	Homolog	Not found	Not found
Evolinc_SR_tID_00063835.Evolinc_SR_gID_060486	Homolog	Homolog	Homolog	Homolog	Homolog	Not found	Not found	Homolog	Not found	Not found
Evolinc_SR_tID_00063927.Evolinc_SR_gID_060577	Homolog	Homolog	Homolog	Homolog	Homolog	Not found	Not found	Homolog	Not found	Not found
Evolinc_SR_tID_00064186.Evolinc_SR_gID_060817	Homolog	Homolog	Homolog	Homolog	Homolog	Not found	Not found	Homolog	Not found	Not found
Evolinc_SR_tID_00069416.Evolinc_SR_gID_065662	Homolog	Homolog	Homolog	Homolog	Homolog	Not found	Not found	Homolog	Not found	Not found
Evolinc_SR_tID_00070827.Evolinc_SR_gID_067032	Homolog	Homolog	Homolog	Homolog	Homolog	Not found	Not found	Homolog	Not found	Not found
Evolinc_SR_tID_00071216.Evolinc_SR_gID_067416	Homolog	Homolog	Homolog	Homolog	Homolog	Not found	Not found	Homolog	Not found	Not found
Evolinc_SR_tID_00072149.Evolinc_SR_gID_068324	Homolog	Homolog	Homolog	Homolog	Homolog	Not found	Not found	Homolog	Not found	Not found
Evolinc_SR_tID_00052365.Evolinc_SR_gID_049613	Homolog	Homolog	Homolog	Homolog	Homolog	Not found	Not found	Known_Gene_Antisense_Known_lincRNA_ID=Thhalv10029072m.g.v1.0;Name=Thhalv10029072m.g	Not found	Not found
Evolinc_SR_tID_00056437.Evolinc_SR_gID_053500	Homolog	Homolog	Homolog	Homolog	Homolog	Not found	Not found	Known_Gene_Sense_Known_lincRNA_ID=Thhalv10013579m.g.v1.0;Name=Thhalv10013579m.g	Not found	Not found
AT1G09283.1.AT1G09283	Homolog	Homolog	Homolog	Homolog	Homolog	Not found	Not found	Known_lincRNA_TCONS.00000512.XLOC.000443	Not found	Not found
AT1G09037.1.AT1G09037	Homolog	Homolog	Homolog	Homolog	Homolog	Not found	Not found	Known_lincRNA_TCONS.00000684.XLOC.000615	Not found	Not found
Evolinc_SR_tID_00016658.Evolinc_SR_gID_015946	Homolog	Homolog	Homolog	Homolog	Homolog	Not found	Not found	Known_lincRNA_TCONS.00000721.XLOC.000652	Not found	Not found
Evolinc_SR_tID_00016659.Evolinc_SR_gID_015946	Homolog	Homolog	Homolog	Homolog	Homolog	Not found	Not found	Known_lincRNA_TCONS.00000721.XLOC.000652	Not found	Not found
Evolinc_SR_tID_00007501.Evolinc_SR_gID_007152	Homolog	Homolog	Homolog	Homolog	Homolog	Not found	Not found	Known_lincRNA_TCONS.00000864.XLOC.000795	Not found	Not found
Evolinc_SR_tID_00015885.Evolinc_SR_gID_015191	Homolog	Homolog	Homolog	Homolog	Homolog	Not found	Not found	Known_lincRNA_TCONS.00002085.XLOC.001919	Not found	Not found
AT1G07857.1.AT1G07857	Homolog	Homolog	Homolog	Homolog	Homolog	Not found	Not found	Known_lincRNA_TCONS.00003959.XLOC.003700	Not found	Not found
Evolinc_SR_tID_00005622.Evolinc_SR_gID_005336	Homolog	Homolog	Homolog	Homolog	Homolog	Not found	Not found	Known_lincRNA_TCONS.00004077.XLOC.003818	Not found	Not found
Evolinc_SR_tID_00072319.Evolinc_SR_gID_068475	Homolog	Homolog	Homolog	Homolog	Homolog	Not found	Not found	Known_lincRNA_TCONS.00005520.XLOC.005239	Not found	Not found
AT5G09715.1.AT5G09715	Homolog	Homolog	Homolog	Homolog	Homolog	Not found	Not found	Known_lincRNA_TCONS.00005533.XLOC.005252	Not found	Not found
Evolinc_SR_tID_00012031.Evolinc_SR_gID_011572	Homolog	Homolog	Homolog	Homolog	Homolog	Not found	Not found	Known_lincRNA_TCONS.00007346.XLOC.007015	Not found	Not found
Evolinc_SR_tID_00010018.Evolinc_SR_gID_009603	Homolog	Homolog	Homolog	Homolog	Homolog	Not found	Not found	Known_lincRNA_TCONS.00007926.XLOC.007595	Not found	Not found
Evolinc_SR_tID_00000495.Evolinc_SR_gID_000473	Homolog	Homolog	Homolog	Homolog	Homolog	Not found	Not found	Known_lincRNA_TCONS.00008031.XLOC.007700	Not found	Not found
Evolinc_SR_tID_00053076.Evolinc_SR_gID_050280	Homolog	Homolog	Homolog	Homolog	Homolog	Not found	Not found	Known_lincRNA_TCONS.00010325.XLOC.009925	Homolog	Not found
Evolinc_SR_tID_00050809.Evolinc_SR_gID_048188	Homolog	Homolog	Homolog	Homolog	Homolog	Not found	Not found	Known_lincRNA_TCONS.00010509.XLOC.010076	Not found	Not found
Evolinc_SR_tID_00016840.Evolinc_SR_gID_016124	Homolog	Homolog	Homolog	Homolog	Homolog	Not found	Not found	Known_lincRNA_TCONS.00011078.XLOC.010645	Not found	Not found
Evolinc_SR_tID_00030298.Evolinc_SR_gID_028992	Homolog	Homolog	Homolog	Homolog	Homolog	Not found	Not found	Known_lincRNA_TCONS.00013006.XLOC.012515	Not found	Not found
Evolinc_SR_tID_00024147.Evolinc_SR_gID_023117	Homolog	Homolog	Homolog	Homolog	Homolog	Not found	Not found	Known_lincRNA_TCONS.00013016.XLOC.012525	Known_Gene_Sense_Parent=AA21G00445.mRNA1;ID=AA21G00445.exon4;Name=AA21G00445.exon4;Alias=AA21G00445;exon=AA21G00445.exon4;coge_fid=475067892	Not found
Evolinc_SR_tID_00056419.Evolinc_SR_gID_053483	Homolog	Homolog	Homolog	Homolog	Homolog	Not found	Not found	Known_lincRNA_TCONS.00013707.XLOC.013161	Not found	Not found
Evolinc_SR_tID_00064970.Evolinc_SR_gID_061581	Homolog	Homolog	Homolog	Homolog	Homolog	Not found	Not found	Known_lincRNA_TCONS.00013789.XLOC.013243	Not found	Not found
Evolinc_SR_tID_00065951.Evolinc_SR_gID_062522	Homolog	Homolog	Homolog	Homolog	Homolog	Not found	Not found	Known_lincRNA_TCONS.00013973.XLOC.013427	Not found	Not found
Evolinc_SR_tID_00063149.Evolinc_SR_gID_059819	Homolog	Homolog	Homolog	Homolog	Homolog	Not found	Not found	Known_lincRNA_TCONS.00014216.XLOC.013670	Not found	Not found
Evolinc_SR_tID_00070883.Evolinc_SR_gID_067087	Homolog	Homolog	Homolog	Homolog	Homolog	Not found	Not found	Known_lincRNA_TCONS.00014416.XLOC.013870	Not found	Not found
Evolinc_SR_tID_00070824.Evolinc_SR_gID_067029	Homolog	Homolog	Homolog	Homolog	Homolog	Not found	Not found	Known_lincRNA_TCONS.00014451.XLOC.013905	Not found	Not found
Evolinc_SR_tID_00037150.Evolinc_SR_gID_035349	Homolog	Homolog	Homolog	Homolog	Homolog	Not found	Not found	Known_lincRNA_TCONS.00015562.XLOC.015008	Not found	Not found
Evolinc_SR_tID_00061610.Evolinc_SR_gID_058327	Homolog	Homolog	Homolog	Homolog	Homolog	Not found	Not found	Known_lincRNA_TCONS.00016171.XLOC.015587	Not found	Not found
Evolinc_SR_tID_00021313.Evolinc_SR_gID_020386	Homolog	Homolog	Homolog	Homolog	Homolog	Not found	Not found	Known_lincRNA_TCONS.00017819.XLOC.017166	Not found	Not found
Evolinc_SR_tID_00031624.Evolinc_SR_gID_030256	Homolog	Homolog	Homolog	Homolog	Homolog	Not found	Not found	Known_lincRNA_TCONS.00020174.XLOC.019468	Not found	Not found
Evolinc_SR_tID_00038754.Evolinc_SR_gID_036889	Homolog	Homolog	Homolog	Homolog	Homolog	Not found	Not found	Known_lincRNA_TCONS.00020194.XLOC.019488	Not found	Not found
Evolinc_SR_tID_00020852.Evolinc_SR_gID_019940	Homolog	Homolog	Homolog	Homolog	Homolog	Not found	Not found	Known_lincRNA_TCONS.00021672.XLOC.020913	Not found	Not found
Evolinc_SR_tID_00022065.Evolinc_SR_gID_021090	Homolog	Homolog	Homolog	Homolog	Homolog	Not found	Not found	Known_lincRNA_TCONS.00023822.XLOC.022960	Not found	Not found
Evolinc_SR_tID_00022185.Evolinc_SR_gID_021207	Homolog	Homolog	Homolog	Homolog	Homolog	Not found	Not found	Known_lincRNA_TCONS.00023924.XLOC.023062	Homolog	Not found
Evolinc_SR_tID_00028390.Evolinc_SR_gID_027137	Homolog	Homolog	Homolog	Homolog	Homolog	Not found	Not found	Known_lincRNA_TCONS.00023925.XLOC.023063	Not found	Not found
Evolinc_LR_tID_00000189.Evolinc_LR_gID_000176	Homolog	Homolog	Homolog	Homolog	Homolog	Not found	Not found	Known_lincRNA_TCONS.00024153.XLOC.023291	Not found	Not found
AT2G09060.1.AT2G09060	Homolog	Homolog	Homolog	Homolog	Homolog	Not found	Not found	Known_lincRNA_TCONS.00024393.XLOC.023531	Not found	Not found
Evolinc_SR_tID_00050558.Evolinc_SR_gID_047941	Homolog	Homolog	Homolog	Homolog	Homolog	Not found	Not found	Known_lincRNA_TCONS.00024907.XLOC.023963	Not found	Not found
Evolinc_SR_tID_00055310.Evolinc_SR_gID_052421	Homolog	Homolog	Homolog	Homolog	Homolog	Not found	Not found	Known_lincRNA_TCONS.00025114.XLOC.024170	Not found	Not found
Evolinc_SR_tID_00049518.Evolinc_SR_gID_046931	Homolog	Homolog	Homolog	Homolog	Homolog	Not found	Not found	Known_lincRNA_TCONS.00025141.XLOC.024197	Not found	Not found
AT1G05653.1.AT1G05653	Homolog	Homolog	Homolog	Homolog	Homolog	Not found	Not found	Not found	Not found	Not found
AT1G06373.1.AT1G06373	Homolog	Homolog	Homolog	Homolog	Homolog	Not found	Not found	Not found	Not found	Not found
AT1G09417.1.AT1G09417	Homolog	Homolog	Homolog	Homolog	Homolog	Not found	Not found	Not found	Not found	Not found
AT2G08945.1.AT2G08945	Homolog	Homolog	Homolog	Homolog	Homolog	Not found	Not found	Not found	Not found	Not found
AT2G09245.1.AT2G09245	Homolog	Homolog	Homolog	Homolog	Homolog	Not found	Not found	Not found	Not found	Not found
AT2G09590.1.AT2G09590	Homolog	Homolog	Homolog	Homolog	Homolog	Not found	Not found	Not found	Not found	Not found
AT3G01975.1.AT3G01975	Homolog	Homolog	Homolog	Homolog	Homolog	Not found	Not found	Not found	Not found	Not found
AT3G03935.1.AT3G03935	Homolog	Homolog	Homolog	Homolog	Homolog	Not found	Not found	Not found	Not found	Not found
AT3G04625.1.AT3G04625	Homolog	Homolog	Homolog	Homolog	Homolog	Not found	Not found	Not found	Not found	Not found
AT3G08250.1.AT3G08250	Homolog	Homolog	Homolog	Homolog	Homolog	Not found	Not found	Not found	Not found	Not found
AT3G09025.1.AT3G09025	Homolog	Homolog	Homolog	Homolog	Homolog	Not found	Not found	Not found	Not found	Not found
AT4G07215.1.AT4G07215	Homolog	Homolog	Homolog	Homolog	Homolog	Not found	Not found	Not found	Not found	Not found
AT4G09065.1.AT4G09065	Homolog	Homolog	Homolog	Homolog	Homolog	Not found	Not found	Not found	Not found	Not found
AT4G09265.1.AT4G09265	Homolog	Homolog	Homolog	Homolog	Homolog	Not found	Not found	Not found	Not found	Not found
AT5G01605.1.AT5G01605	Homolog	Homolog	Homolog	Homolog	Homolog	Not found	Not found	Not found	Not found	Not found
AT5G03945.1.AT5G03945	Homolog	Homolog	Homolog	Homolog	Homolog	Not found	Not found	Not found	Not found	Not found
AT5G08665.1.AT5G08665	Homolog	Homolog	Homolog	Homolog	Homolog	Not found	Not found	Not found	Not found	Not found
Evolinc_LR_tID_00000124.Evolinc_LR_gID_000116	Homolog	Homolog	Homolog	Homolog	Homolog	Not found	Not found	Not found	Not found	Not found
Evolinc_SR_tID_00000535.Evolinc_SR_gID_000513	Homolog	Homolog	Homolog	Homolog	Homolog	Not found	Not found	Not found	Not found	Not found
Evolinc_SR_tID_00000772.Evolinc_SR_gID_000743	Homolog	Homolog	Homolog	Homolog	Homolog	Not found	Not found	Not found	Not found	Not found
Evolinc_SR_tID_00001018.Evolinc_SR_gID_000984	Homolog	Homolog	Homolog	Homolog	Homolog	Not found	Not found	Not found	Not found	Not found
Evolinc_SR_tID_00001095.Evolinc_SR_gID_001060	Homolog	Homolog	Homolog	Homolog	Homolog	Not found	Not found	Not found	Not found	Not found
Evolinc_SR_tID_00001724.Evolinc_SR_gID_001677	Homolog	Homolog	Homolog	Homolog	Homolog	Not found	Not found	Not found	Not found	Not found
Evolinc_SR_tID_00001754.Evolinc_SR_gID_001705	Homolog	Homolog	Homolog	Homolog	Homolog	Not found	Not found	Not found	Not found	Not found
Evolinc_SR_tID_00001769.Evolinc_SR_gID_001720	Homolog	Homolog	Homolog	Homolog	Homolog	Not found	Not found	Not found	Not found	Not found
Evolinc_SR_tID_00001826.Evolinc_SR_gID_001777	Homolog	Homolog	Homolog	Homolog	Homolog	Not found	Not found	Not found	Not found	Not found
Evolinc_SR_tID_00002094.Evolinc_SR_gID_002036	Homolog	Homolog	Homolog	Homolog	Homolog	Not found	Not found	Not found	Not found	Not found
Evolinc_SR_tID_00002135.Evolinc_SR_gID_002076	Homolog	Homolog	Homolog	Homolog	Homolog	Not found	Not found	Not found	Not found	Not found
Evolinc_SR_tID_00002288.Evolinc_SR_gID_002229	Homolog	Homolog	Homolog	Homolog	Homolog	Not found	Not found	Not found	Not found	Not found
Evolinc_SR_tID_00002298.Evolinc_SR_gID_002239	Homolog	Homolog	Homolog	Homolog	Homolog	Not found	Not found	Not found	Not found	Not found
Evolinc_SR_tID_00002359.Evolinc_SR_gID_002299	Homolog	Homolog	Homolog	Homolog	Homolog	Not found	Not found	Not found	Not found	Not found
Evolinc_SR_tID_00002676.Evolinc_SR_gID_002610	Homolog	Homolog	Homolog	Homolog	Homolog	Not found	Not found	Not found	Not found	Not found
Evolinc_SR_tID_00002943.Evolinc_SR_gID_002869	Homolog	Homolog	Homolog	Homolog	Homolog	Not found	Not found	Not found	Not found	Not found
Evolinc_SR_tID_00003329.Evolinc_SR_gID_003227	Homolog	Homolog	Homolog	Homolog	Homolog	Not found	Not found	Not found	Not found	Not found
Evolinc_SR_tID_00003850.Evolinc_SR_gID_003659	Homolog	Homolog	Homolog	Homolog	Homolog	Not found	Not found	Not found	Not found	Not found
Evolinc_SR_tID_00005880.Evolinc_SR_gID_005590	Homolog	Homolog	Homolog	Homolog	Homolog	Not found	Not found	Not found	Not found	Not found
Evolinc_SR_tID_00005882.Evolinc_SR_gID_005592	Homolog	Homolog	Homolog	Homolog	Homolog	Not found	Not found	Not found	Not found	Not found
Evolinc_SR_tID_00005910.Evolinc_SR_gID_005620	Homolog	Homolog	Homolog	Homolog	Homolog	Not found	Not found	Not found	Not found	Not found
Evolinc_SR_tID_00006237.Evolinc_SR_gID_005938	Homolog	Homolog	Homolog	Homolog	Homolog	Not found	Not found	Not found	Not found	Not found
Evolinc_SR_tID_00007102.Evolinc_SR_gID_006760	Homolog	Homolog	Homolog	Homolog	Homolog	Not found	Not found	Not found	Not found	Not found
Evolinc_SR_tID_00007658.Evolinc_SR_gID_007304	Homolog	Homolog	Homolog	Homolog	Homolog	Not found	Not found	Not found	Not found	Not found
Evolinc_SR_tID_00007822.Evolinc_SR_gID_007465	Homolog	Homolog	Homolog	Homolog	Homolog	Not found	Not found	Not found	Not found	Not found
Evolinc_SR_tID_00007826.Evolinc_SR_gID_007468	Homolog	Homolog	Homolog	Homolog	Homolog	Not found	Not found	Not found	Not found	Not found
Evolinc_SR_tID_00007850.Evolinc_SR_gID_007491	Homolog	Homolog	Homolog	Homolog	Homolog	Not found	Not found	Not found	Not found	Not found
Evolinc_SR_tID_00008013.Evolinc_SR_gID_007654	Homolog	Homolog	Homolog	Homolog	Homolog	Not found	Not found	Not found	Not found	Not found
Evolinc_SR_tID_00008064.Evolinc_SR_gID_007704	Homolog	Homolog	Homolog	Homolog	Homolog	Not found	Not found	Not found	Not found	Not found
Evolinc_SR_tID_00008111.Evolinc_SR_gID_007751	Homolog	Homolog	Homolog	Homolog	Homolog	Not found	Not found	Not found	Not found	Not found
Evolinc_SR_tID_00008166.Evolinc_SR_gID_007806	Homolog	Homolog	Homolog	Homolog	Homolog	Not found	Not found	Not found	Not found	Not found
Evolinc_SR_tID_00008576.Evolinc_SR_gID_008205	Homolog	Homolog	Homolog	Homolog	Homolog	Not found	Not found	Not found	Not found	Not found
Evolinc_SR_tID_00008843.Evolinc_SR_gID_008463	Homolog	Homolog	Homolog	Homolog	Homolog	Not found	Not found	Not found	Not found	Not found
Evolinc_SR_tID_00009055.Evolinc_SR_gID_008665	Homolog	Homolog	Homolog	Homolog	Homolog	Not found	Not found	Not found	Not found	Not found
Evolinc_SR_tID_00009511.Evolinc_SR_gID_009100	Homolog	Homolog	Homolog	Homolog	Homolog	Not found	Not found	Not found	Not found	Not found
Evolinc_SR_tID_00010011.Evolinc_SR_gID_009596	Homolog	Homolog	Homolog	Homolog	Homolog	Not found	Not found	Not found	Not found	Not found
Evolinc_SR_tID_00010012.Evolinc_SR_gID_009597	Homolog	Homolog	Homolog	Homolog	Homolog	Not found	Not found	Not found	Not found	Not found
Evolinc_SR_tID_00010294.Evolinc_SR_gID_009875	Homolog	Homolog	Homolog	Homolog	Homolog	Not found	Not found	Not found	Not found	Not found
Evolinc_SR_tID_00010515.Evolinc_SR_gID_010092	Homolog	Homolog	Homolog	Homolog	Homolog	Not found	Not found	Not found	Not found	Not found
Evolinc_SR_tID_00010517.Evolinc_SR_gID_010094	Homolog	Homolog	Homolog	Homolog	Homolog	Not found	Not found	Not found	Not found	Not found
Evolinc_SR_tID_00010828.Evolinc_SR_gID_010400	Homolog	Homolog	Homolog	Homolog	Homolog	Not found	Not found	Not found	Not found	Not found
Evolinc_SR_tID_00010951.Evolinc_SR_gID_010520	Homolog	Homolog	Homolog	Homolog	Homolog	Not found	Not found	Not found	Not found	Not found
Evolinc_SR_tID_00011292.Evolinc_SR_gID_010854	Homolog	Homolog	Homolog	Homolog	Homolog	Not found	Not found	Not found	Not found	Not found
Evolinc_SR_tID_00011731.Evolinc_SR_gID_011274	Homolog	Homolog	Homolog	Homolog	Homolog	Not found	Not found	Not found	Not found	Not found
Evolinc_SR_tID_00011959.Evolinc_SR_gID_011500	Homolog	Homolog	Homolog	Homolog	Homolog	Not found	Not found	Not found	Not found	Not found
Evolinc_SR_tID_00011961.Evolinc_SR_gID_011502	Homolog	Homolog	Homolog	Homolog	Homolog	Not found	Not found	Not found	Not found	Not found
Evolinc_SR_tID_00012036.Evolinc_SR_gID_011577	Homolog	Homolog	Homolog	Homolog	Homolog	Not found	Not found	Not found	Not found	Not found
Evolinc_SR_tID_00012823.Evolinc_SR_gID_012289	Homolog	Homolog	Homolog	Homolog	Homolog	Not found	Not found	Not found	Not found	Not found
Evolinc_SR_tID_00014406.Evolinc_SR_gID_013764	Homolog	Homolog	Homolog	Homolog	Homolog	Not found	Not found	Not found	Not found	Not found
Evolinc_SR_tID_00014988.Evolinc_SR_gID_014333	Homolog	Homolog	Homolog	Homolog	Homolog	Not found	Not found	Not found	Not found	Not found
Evolinc_SR_tID_00015438.Evolinc_SR_gID_014766	Homolog	Homolog	Homolog	Homolog	Homolog	Not found	Not found	Not found	Not found	Not found
Evolinc_SR_tID_00015634.Evolinc_SR_gID_014957	Homolog	Homolog	Homolog	Homolog	Homolog	Not found	Not found	Not found	Not found	Not found
Evolinc_SR_tID_00016002.Evolinc_SR_gID_015305	Homolog	Homolog	Homolog	Homolog	Homolog	Not found	Not found	Not found	Not found	Not found
Evolinc_SR_tID_00016243.Evolinc_SR_gID_015540	Homolog	Homolog	Homolog	Homolog	Homolog	Not found	Not found	Not found	Not found	Not found
Evolinc_SR_tID_00016477.Evolinc_SR_gID_015771	Homolog	Homolog	Homolog	Homolog	Homolog	Not found	Not found	Not found	Not found	Not found
Evolinc_SR_tID_00016817.Evolinc_SR_gID_016101	Homolog	Homolog	Homolog	Homolog	Homolog	Not found	Not found	Not found	Not found	Not found
Evolinc_SR_tID_00016908.Evolinc_SR_gID_016192	Homolog	Homolog	Homolog	Homolog	Homolog	Not found	Not found	Not found	Not found	Not found
Evolinc_SR_tID_00016950.Evolinc_SR_gID_016233	Homolog	Homolog	Homolog	Homolog	Homolog	Not found	Not found	Not found	Not found	Not found
Evolinc_SR_tID_00017775.Evolinc_SR_gID_017037	Homolog	Homolog	Homolog	Homolog	Homolog	Not found	Not found	Not found	Not found	Not found
Evolinc_SR_tID_00017943.Evolinc_SR_gID_017197	Homolog	Homolog	Homolog	Homolog	Homolog	Not found	Not found	Not found	Not found	Not found
Evolinc_SR_tID_00018599.Evolinc_SR_gID_017828	Homolog	Homolog	Homolog	Homolog	Homolog	Not found	Not found	Not found	Not found	Not found
Evolinc_SR_tID_00020133.Evolinc_SR_gID_019252	Homolog	Homolog	Homolog	Homolog	Homolog	Not found	Not found	Not found	Not found	Not found
Evolinc_SR_tID_00021235.Evolinc_SR_gID_020309	Homolog	Homolog	Homolog	Homolog	Homolog	Not found	Not found	Not found	Not found	Not found
Evolinc_SR_tID_00021394.Evolinc_SR_gID_020459	Homolog	Homolog	Homolog	Homolog	Homolog	Not found	Not found	Not found	Not found	Not found
Evolinc_SR_tID_00021796.Evolinc_SR_gID_020829	Homolog	Homolog	Homolog	Homolog	Homolog	Not found	Not found	Not found	Not found	Not found
Evolinc_SR_tID_00021996.Evolinc_SR_gID_021021	Homolog	Homolog	Homolog	Homolog	Homolog	Not found	Not found	Not found	Not found	Not found
Evolinc_SR_tID_00022076.Evolinc_SR_gID_021101	Homolog	Homolog	Homolog	Homolog	Homolog	Not found	Not found	Not found	Not found	Not found
Evolinc_SR_tID_00022100.Evolinc_SR_gID_021125	Homolog	Homolog	Homolog	Homolog	Homolog	Not found	Not found	Not found	Not found	Not found
Evolinc_SR_tID_00022351.Evolinc_SR_gID_021370	Homolog	Homolog	Homolog	Homolog	Homolog	Not found	Not found	Not found	Not found	Not found
Evolinc_SR_tID_00022585.Evolinc_SR_gID_021599	Homolog	Homolog	Homolog	Homolog	Homolog	Not found	Not found	Not found	Not found	Not found
Evolinc_SR_tID_00022847.Evolinc_SR_gID_021857	Homolog	Homolog	Homolog	Homolog	Homolog	Not found	Not found	Not found	Not found	Not found
Evolinc_SR_tID_00023118.Evolinc_SR_gID_022123	Homolog	Homolog	Homolog	Homolog	Homolog	Not found	Not found	Not found	Not found	Not found
Evolinc_SR_tID_00023134.Evolinc_SR_gID_022139	Homolog	Homolog	Homolog	Homolog	Homolog	Not found	Not found	Not found	Not found	Not found
Evolinc_SR_tID_00023190.Evolinc_SR_gID_022194	Homolog	Homolog	Homolog	Homolog	Homolog	Not found	Not found	Not found	Not found	Not found
Evolinc_SR_tID_00023316.Evolinc_SR_gID_022318	Homolog	Homolog	Homolog	Homolog	Homolog	Not found	Not found	Not found	Not found	Not found
Evolinc_SR_tID_00023367.Evolinc_SR_gID_022369	Homolog	Homolog	Homolog	Homolog	Homolog	Not found	Not found	Not found	Not found	Not found
Evolinc_SR_tID_00023470.Evolinc_SR_gID_022466	Homolog	Homolog	Homolog	Homolog	Homolog	Not found	Not found	Not found	Not found	Not found
Evolinc_SR_tID_00023594.Evolinc_SR_gID_022578	Homolog	Homolog	Homolog	Homolog	Homolog	Not found	Not found	Not found	Not found	Not found
Evolinc_SR_tID_00023909.Evolinc_SR_gID_022887	Homolog	Homolog	Homolog	Homolog	Homolog	Not found	Not found	Not found	Not found	Not found
Evolinc_SR_tID_00024142.Evolinc_SR_gID_023112	Homolog	Homolog	Homolog	Homolog	Homolog	Not found	Not found	Not found	Not found	Not found
Evolinc_SR_tID_00025952.Evolinc_SR_gID_024801	Homolog	Homolog	Homolog	Homolog	Homolog	Not found	Not found	Not found	Not found	Not found
Evolinc_SR_tID_00027001.Evolinc_SR_gID_025806	Homolog	Homolog	Homolog	Homolog	Homolog	Not found	Not found	Not found	Not found	Not found
Evolinc_SR_tID_00027045.Evolinc_SR_gID_025850	Homolog	Homolog	Homolog	Homolog	Homolog	Not found	Not found	Not found	Not found	Not found
Evolinc_SR_tID_00027139.Evolinc_SR_gID_025940	Homolog	Homolog	Homolog	Homolog	Homolog	Not found	Not found	Not found	Not found	Not found
Evolinc_SR_tID_00027356.Evolinc_SR_gID_026145	Homolog	Homolog	Homolog	Homolog	Homolog	Not found	Not found	Not found	Not found	Not found
Evolinc_SR_tID_00027459.Evolinc_SR_gID_026247	Homolog	Homolog	Homolog	Homolog	Homolog	Not found	Not found	Not found	Not found	Not found
Evolinc_SR_tID_00027604.Evolinc_SR_gID_026383	Homolog	Homolog	Homolog	Homolog	Homolog	Not found	Not found	Not found	Not found	Not found
Evolinc_SR_tID_00027644.Evolinc_SR_gID_026423	Homolog	Homolog	Homolog	Homolog	Homolog	Not found	Not found	Not found	Not found	Not found
Evolinc_SR_tID_00028065.Evolinc_SR_gID_026817	Homolog	Homolog	Homolog	Homolog	Homolog	Not found	Not found	Not found	Not found	Not found
Evolinc_SR_tID_00028089.Evolinc_SR_gID_026839	Homolog	Homolog	Homolog	Homolog	Homolog	Not found	Not found	Not found	Not found	Not found
Evolinc_SR_tID_00028132.Evolinc_SR_gID_026881	Homolog	Homolog	Homolog	Homolog	Homolog	Not found	Not found	Not found	Not found	Not found
Evolinc_SR_tID_00028481.Evolinc_SR_gID_027228	Homolog	Homolog	Homolog	Homolog	Homolog	Not found	Not found	Not found	Not found	Not found
Evolinc_SR_tID_00028816.Evolinc_SR_gID_027552	Homolog	Homolog	Homolog	Homolog	Homolog	Not found	Not found	Not found	Not found	Not found
Evolinc_SR_tID_00029077.Evolinc_SR_gID_027808	Homolog	Homolog	Homolog	Homolog	Homolog	Not found	Not found	Not found	Not found	Not found
Evolinc_SR_tID_00029528.Evolinc_SR_gID_028248	Homolog	Homolog	Homolog	Homolog	Homolog	Not found	Not found	Not found	Not found	Not found
Evolinc_SR_tID_00029572.Evolinc_SR_gID_028292	Homolog	Homolog	Homolog	Homolog	Homolog	Not found	Not found	Not found	Not found	Not found
Evolinc_SR_tID_00029623.Evolinc_SR_gID_028343	Homolog	Homolog	Homolog	Homolog	Homolog	Not found	Not found	Not found	Not found	Not found
Evolinc_SR_tID_00029629.Evolinc_SR_gID_028349	Homolog	Homolog	Homolog	Homolog	Homolog	Not found	Not found	Not found	Not found	Not found
Evolinc_SR_tID_00029650.Evolinc_SR_gID_028368	Homolog	Homolog	Homolog	Homolog	Homolog	Not found	Not found	Not found	Not found	Not found
Evolinc_SR_tID_00029697.Evolinc_SR_gID_028410	Homolog	Homolog	Homolog	Homolog	Homolog	Not found	Not found	Not found	Not found	Not found
Evolinc_SR_tID_00029963.Evolinc_SR_gID_028666	Homolog	Homolog	Homolog	Homolog	Homolog	Not found	Not found	Not found	Not found	Not found
Evolinc_SR_tID_00030167.Evolinc_SR_gID_028864	Homolog	Homolog	Homolog	Homolog	Homolog	Not found	Not found	Not found	Not found	Not found
Evolinc_SR_tID_00030184.Evolinc_SR_gID_028880	Homolog	Homolog	Homolog	Homolog	Homolog	Not found	Not found	Not found	Not found	Not found
Evolinc_SR_tID_00030216.Evolinc_SR_gID_028911	Homolog	Homolog	Homolog	Homolog	Homolog	Not found	Not found	Not found	Not found	Not found
Evolinc_SR_tID_00030256.Evolinc_SR_gID_028951	Homolog	Homolog	Homolog	Homolog	Homolog	Not found	Not found	Not found	Not found	Not found
Evolinc_SR_tID_00030260.Evolinc_SR_gID_028955	Homolog	Homolog	Homolog	Homolog	Homolog	Not found	Not found	Not found	Not found	Not found
Evolinc_SR_tID_00030266.Evolinc_SR_gID_028961	Homolog	Homolog	Homolog	Homolog	Homolog	Not found	Not found	Not found	Not found	Not found
Evolinc_SR_tID_00030419.Evolinc_SR_gID_029108	Homolog	Homolog	Homolog	Homolog	Homolog	Not found	Not found	Not found	Not found	Not found
Evolinc_SR_tID_00030984.Evolinc_SR_gID_029633	Homolog	Homolog	Homolog	Homolog	Homolog	Not found	Not found	Not found	Not found	Not found
Evolinc_SR_tID_00031346.Evolinc_SR_gID_029987	Homolog	Homolog	Homolog	Homolog	Homolog	Not found	Not found	Not found	Not found	Not found
Evolinc_SR_tID_00031625.Evolinc_SR_gID_030257	Homolog	Homolog	Homolog	Homolog	Homolog	Not found	Not found	Not found	Not found	Not found
Evolinc_SR_tID_00032004.Evolinc_SR_gID_030627	Homolog	Homolog	Homolog	Homolog	Homolog	Not found	Not found	Not found	Not found	Not found
Evolinc_SR_tID_00032085.Evolinc_SR_gID_030704	Homolog	Homolog	Homolog	Homolog	Homolog	Not found	Not found	Not found	Not found	Not found
Evolinc_SR_tID_00032285.Evolinc_SR_gID_030897	Homolog	Homolog	Homolog	Homolog	Homolog	Not found	Not found	Not found	Not found	Not found
Evolinc_SR_tID_00032418.Evolinc_SR_gID_031026	Homolog	Homolog	Homolog	Homolog	Homolog	Not found	Not found	Not found	Not found	Not found
Evolinc_SR_tID_00032519.Evolinc_SR_gID_031124	Homolog	Homolog	Homolog	Homolog	Homolog	Not found	Not found	Not found	Not found	Not found
Evolinc_SR_tID_00032559.Evolinc_SR_gID_031156	Homolog	Homolog	Homolog	Homolog	Homolog	Not found	Not found	Not found	Not found	Not found
Evolinc_SR_tID_00032603.Evolinc_SR_gID_031198	Homolog	Homolog	Homolog	Homolog	Homolog	Not found	Not found	Not found	Not found	Not found
Evolinc_SR_tID_00032709.Evolinc_SR_gID_031303	Homolog	Homolog	Homolog	Homolog	Homolog	Not found	Not found	Not found	Not found	Not found
Evolinc_SR_tID_00032728.Evolinc_SR_gID_031322	Homolog	Homolog	Homolog	Homolog	Homolog	Not found	Not found	Not found	Not found	Not found
Evolinc_SR_tID_00032998.Evolinc_SR_gID_031588	Homolog	Homolog	Homolog	Homolog	Homolog	Not found	Not found	Not found	Not found	Not found
Evolinc_SR_tID_00033068.Evolinc_SR_gID_031643	Homolog	Homolog	Homolog	Homolog	Homolog	Not found	Not found	Not found	Not found	Not found
Evolinc_SR_tID_00033446.Evolinc_SR_gID_031987	Homolog	Homolog	Homolog	Homolog	Homolog	Not found	Not found	Not found	Not found	Not found
Evolinc_SR_tID_00033509.Evolinc_SR_gID_032046	Homolog	Homolog	Homolog	Homolog	Homolog	Not found	Not found	Not found	Not found	Not found
Evolinc_SR_tID_00035730.Evolinc_SR_gID_033964	Homolog	Homolog	Homolog	Homolog	Homolog	Not found	Not found	Not found	Not found	Not found
Evolinc_SR_tID_00036006.Evolinc_SR_gID_034227	Homolog	Homolog	Homolog	Homolog	Homolog	Not found	Not found	Not found	Not found	Not found
Evolinc_SR_tID_00036635.Evolinc_SR_gID_034844	Homolog	Homolog	Homolog	Homolog	Homolog	Not found	Not found	Not found	Not found	Not found
Evolinc_SR_tID_00036655.Evolinc_SR_gID_034863	Homolog	Homolog	Homolog	Homolog	Homolog	Not found	Not found	Not found	Not found	Not found
Evolinc_SR_tID_00036684.Evolinc_SR_gID_034891	Homolog	Homolog	Homolog	Homolog	Homolog	Not found	Not found	Not found	Not found	Not found
Evolinc_SR_tID_00036917.Evolinc_SR_gID_035120	Homolog	Homolog	Homolog	Homolog	Homolog	Not found	Not found	Not found	Not found	Not found
Evolinc_SR_tID_00037035.Evolinc_SR_gID_035234	Homolog	Homolog	Homolog	Homolog	Homolog	Not found	Not found	Not found	Not found	Not found
Evolinc_SR_tID_00037295.Evolinc_SR_gID_035489	Homolog	Homolog	Homolog	Homolog	Homolog	Not found	Not found	Not found	Not found	Not found
Evolinc_SR_tID_00037391.Evolinc_SR_gID_035580	Homolog	Homolog	Homolog	Homolog	Homolog	Not found	Not found	Not found	Not found	Not found
Evolinc_SR_tID_00037468.Evolinc_SR_gID_035656	Homolog	Homolog	Homolog	Homolog	Homolog	Not found	Not found	Not found	Not found	Not found
Evolinc_SR_tID_00037534.Evolinc_SR_gID_035716	Homolog	Homolog	Homolog	Homolog	Homolog	Not found	Not found	Not found	Not found	Not found
Evolinc_SR_tID_00037700.Evolinc_SR_gID_035878	Homolog	Homolog	Homolog	Homolog	Homolog	Not found	Not found	Not found	Not found	Not found
Evolinc_SR_tID_00038083.Evolinc_SR_gID_036232	Homolog	Homolog	Homolog	Homolog	Homolog	Not found	Not found	Not found	Not found	Not found
Evolinc_SR_tID_00038106.Evolinc_SR_gID_036254	Homolog	Homolog	Homolog	Homolog	Homolog	Not found	Not found	Not found	Not found	Not found
Evolinc_SR_tID_00038575.Evolinc_SR_gID_036718	Homolog	Homolog	Homolog	Homolog	Homolog	Not found	Not found	Not found	Not found	Not found
Evolinc_SR_tID_00038886.Evolinc_SR_gID_037018	Homolog	Homolog	Homolog	Homolog	Homolog	Not found	Not found	Not found	Not found	Not found
Evolinc_SR_tID_00038906.Evolinc_SR_gID_037038	Homolog	Homolog	Homolog	Homolog	Homolog	Not found	Not found	Not found	Not found	Not found
Evolinc_SR_tID_00038991.Evolinc_SR_gID_037122	Homolog	Homolog	Homolog	Homolog	Homolog	Not found	Not found	Not found	Not found	Not found
Evolinc_SR_tID_00039061.Evolinc_SR_gID_037189	Homolog	Homolog	Homolog	Homolog	Homolog	Not found	Not found	Not found	Not found	Not found
Evolinc_SR_tID_00039151.Evolinc_SR_gID_037279	Homolog	Homolog	Homolog	Homolog	Homolog	Not found	Not found	Not found	Not found	Not found
Evolinc_SR_tID_00039575.Evolinc_SR_gID_037686	Homolog	Homolog	Homolog	Homolog	Homolog	Not found	Not found	Not found	Not found	Not found
Evolinc_SR_tID_00039657.Evolinc_SR_gID_037768	Homolog	Homolog	Homolog	Homolog	Homolog	Not found	Not found	Not found	Not found	Not found
Evolinc_SR_tID_00040101.Evolinc_SR_gID_038197	Homolog	Homolog	Homolog	Homolog	Homolog	Not found	Not found	Not found	Not found	Not found
Evolinc_SR_tID_00040128.Evolinc_SR_gID_038224	Homolog	Homolog	Homolog	Homolog	Homolog	Not found	Not found	Not found	Not found	Not found
Evolinc_SR_tID_00040158.Evolinc_SR_gID_038252	Homolog	Homolog	Homolog	Homolog	Homolog	Not found	Not found	Not found	Not found	Not found
Evolinc_SR_tID_00040265.Evolinc_SR_gID_038348	Homolog	Homolog	Homolog	Homolog	Homolog	Not found	Not found	Not found	Not found	Not found
Evolinc_SR_tID_00040548.Evolinc_SR_gID_038599	Homolog	Homolog	Homolog	Homolog	Homolog	Not found	Not found	Not found	Not found	Not found
Evolinc_SR_tID_00043238.Evolinc_SR_gID_040987	Homolog	Homolog	Homolog	Homolog	Homolog	Not found	Not found	Not found	Not found	Not found
Evolinc_SR_tID_00043315.Evolinc_SR_gID_041062	Homolog	Homolog	Homolog	Homolog	Homolog	Not found	Not found	Not found	Not found	Not found
Evolinc_SR_tID_00043763.Evolinc_SR_gID_041505	Homolog	Homolog	Homolog	Homolog	Homolog	Not found	Not found	Not found	Not found	Not found
Evolinc_SR_tID_00044099.Evolinc_SR_gID_041835	Homolog	Homolog	Homolog	Homolog	Homolog	Not found	Not found	Not found	Not found	Not found
Evolinc_SR_tID_00044222.Evolinc_SR_gID_041956	Homolog	Homolog	Homolog	Homolog	Homolog	Not found	Not found	Not found	Not found	Not found
Evolinc_SR_tID_00047560.Evolinc_SR_gID_045061	Homolog	Homolog	Homolog	Homolog	Homolog	Not found	Not found	Not found	Not found	Not found
Evolinc_SR_tID_00047662.Evolinc_SR_gID_045156	Homolog	Homolog	Homolog	Homolog	Homolog	Not found	Not found	Not found	Not found	Not found
Evolinc_SR_tID_00047899.Evolinc_SR_gID_045386	Homolog	Homolog	Homolog	Homolog	Homolog	Not found	Not found	Not found	Not found	Not found
Evolinc_SR_tID_00048115.Evolinc_SR_gID_045588	Homolog	Homolog	Homolog	Homolog	Homolog	Not found	Not found	Not found	Not found	Not found
Evolinc_SR_tID_00048125.Evolinc_SR_gID_045598	Homolog	Homolog	Homolog	Homolog	Homolog	Not found	Not found	Not found	Not found	Not found
Evolinc_SR_tID_00048210.Evolinc_SR_gID_045681	Homolog	Homolog	Homolog	Homolog	Homolog	Not found	Not found	Not found	Not found	Not found
Evolinc_SR_tID_00048860.Evolinc_SR_gID_046293	Homolog	Homolog	Homolog	Homolog	Homolog	Not found	Not found	Not found	Not found	Not found
Evolinc_SR_tID_00048888.Evolinc_SR_gID_046321	Homolog	Homolog	Homolog	Homolog	Homolog	Not found	Not found	Not found	Not found	Not found
Evolinc_SR_tID_00049244.Evolinc_SR_gID_046664	Homolog	Homolog	Homolog	Homolog	Homolog	Not found	Not found	Not found	Not found	Not found
Evolinc_SR_tID_00049259.Evolinc_SR_gID_046678	Homolog	Homolog	Homolog	Homolog	Homolog	Not found	Not found	Not found	Not found	Not found
Evolinc_SR_tID_00049443.Evolinc_SR_gID_046859	Homolog	Homolog	Homolog	Homolog	Homolog	Not found	Not found	Not found	Not found	Not found
Evolinc_SR_tID_00049749.Evolinc_SR_gID_047155	Homolog	Homolog	Homolog	Homolog	Homolog	Not found	Not found	Not found	Not found	Not found
Evolinc_SR_tID_00050006.Evolinc_SR_gID_047405	Homolog	Homolog	Homolog	Homolog	Homolog	Not found	Not found	Not found	Not found	Not found
Evolinc_SR_tID_00050288.Evolinc_SR_gID_047680	Homolog	Homolog	Homolog	Homolog	Homolog	Not found	Not found	Not found	Not found	Not found
Evolinc_SR_tID_00050289.Evolinc_SR_gID_047681	Homolog	Homolog	Homolog	Homolog	Homolog	Not found	Not found	Not found	Not found	Not found
Evolinc_SR_tID_00050556.Evolinc_SR_gID_047939	Homolog	Homolog	Homolog	Homolog	Homolog	Not found	Not found	Not found	Not found	Not found
Evolinc_SR_tID_00050563.Evolinc_SR_gID_047946	Homolog	Homolog	Homolog	Homolog	Homolog	Not found	Not found	Not found	Not found	Not found
Evolinc_SR_tID_00050601.Evolinc_SR_gID_047984	Homolog	Homolog	Homolog	Homolog	Homolog	Not found	Not found	Not found	Not found	Not found
Evolinc_SR_tID_00052225.Evolinc_SR_gID_049483	Homolog	Homolog	Homolog	Homolog	Homolog	Not found	Not found	Not found	Not found	Not found
Evolinc_SR_tID_00052543.Evolinc_SR_gID_049782	Homolog	Homolog	Homolog	Homolog	Homolog	Not found	Not found	Not found	Not found	Not found
Evolinc_SR_tID_00053308.Evolinc_SR_gID_050501	Homolog	Homolog	Homolog	Homolog	Homolog	Not found	Not found	Not found	Not found	Not found
Evolinc_SR_tID_00053451.Evolinc_SR_gID_050640	Homolog	Homolog	Homolog	Homolog	Homolog	Not found	Not found	Not found	Not found	Not found
Evolinc_SR_tID_00053492.Evolinc_SR_gID_050677	Homolog	Homolog	Homolog	Homolog	Homolog	Not found	Not found	Not found	Not found	Not found
Evolinc_SR_tID_00053580.Evolinc_SR_gID_050763	Homolog	Homolog	Homolog	Homolog	Homolog	Not found	Not found	Not found	Not found	Not found
Evolinc_SR_tID_00053838.Evolinc_SR_gID_051003	Homolog	Homolog	Homolog	Homolog	Homolog	Not found	Not found	Not found	Not found	Not found
Evolinc_SR_tID_00053901.Evolinc_SR_gID_051063	Homolog	Homolog	Homolog	Homolog	Homolog	Not found	Not found	Not found	Not found	Not found
Evolinc_SR_tID_00053918.Evolinc_SR_gID_051079	Homolog	Homolog	Homolog	Homolog	Homolog	Not found	Not found	Not found	Not found	Not found
Evolinc_SR_tID_00054041.Evolinc_SR_gID_051193	Homolog	Homolog	Homolog	Homolog	Homolog	Not found	Not found	Not found	Not found	Not found
Evolinc_SR_tID_00054203.Evolinc_SR_gID_051349	Homolog	Homolog	Homolog	Homolog	Homolog	Not found	Not found	Not found	Not found	Not found
Evolinc_SR_tID_00054255.Evolinc_SR_gID_051393	Homolog	Homolog	Homolog	Homolog	Homolog	Not found	Not found	Not found	Not found	Not found
Evolinc_SR_tID_00054451.Evolinc_SR_gID_051585	Homolog	Homolog	Homolog	Homolog	Homolog	Not found	Not found	Not found	Not found	Not found
Evolinc_SR_tID_00054713.Evolinc_SR_gID_051835	Homolog	Homolog	Homolog	Homolog	Homolog	Not found	Not found	Not found	Not found	Not found
Evolinc_SR_tID_00055076.Evolinc_SR_gID_052189	Homolog	Homolog	Homolog	Homolog	Homolog	Not found	Not found	Not found	Not found	Not found
Evolinc_SR_tID_00055198.Evolinc_SR_gID_052311	Homolog	Homolog	Homolog	Homolog	Homolog	Not found	Not found	Not found	Not found	Not found
Evolinc_SR_tID_00055478.Evolinc_SR_gID_052576	Homolog	Homolog	Homolog	Homolog	Homolog	Not found	Not found	Not found	Not found	Not found
Evolinc_SR_tID_00056373.Evolinc_SR_gID_053437	Homolog	Homolog	Homolog	Homolog	Homolog	Not found	Not found	Not found	Not found	Not found
Evolinc_SR_tID_00056746.Evolinc_SR_gID_053800	Homolog	Homolog	Homolog	Homolog	Homolog	Not found	Not found	Not found	Not found	Not found
Evolinc_SR_tID_00057205.Evolinc_SR_gID_054243	Homolog	Homolog	Homolog	Homolog	Homolog	Not found	Not found	Not found	Not found	Not found
Evolinc_SR_tID_00057364.Evolinc_SR_gID_054396	Homolog	Homolog	Homolog	Homolog	Homolog	Not found	Not found	Not found	Not found	Not found
Evolinc_SR_tID_00057891.Evolinc_SR_gID_054899	Homolog	Homolog	Homolog	Homolog	Homolog	Not found	Not found	Not found	Not found	Not found
Evolinc_SR_tID_00058120.Evolinc_SR_gID_055116	Homolog	Homolog	Homolog	Homolog	Homolog	Not found	Not found	Not found	Not found	Not found
Evolinc_SR_tID_00058237.Evolinc_SR_gID_055228	Homolog	Homolog	Homolog	Homolog	Homolog	Not found	Not found	Not found	Not found	Not found
Evolinc_SR_tID_00058242.Evolinc_SR_gID_055233	Homolog	Homolog	Homolog	Homolog	Homolog	Not found	Not found	Not found	Not found	Not found
Evolinc_SR_tID_00058280.Evolinc_SR_gID_055263	Homolog	Homolog	Homolog	Homolog	Homolog	Not found	Not found	Not found	Not found	Not found
Evolinc_SR_tID_00058362.Evolinc_SR_gID_055338	Homolog	Homolog	Homolog	Homolog	Homolog	Not found	Not found	Not found	Not found	Not found
Evolinc_SR_tID_00061228.Evolinc_SR_gID_057956	Homolog	Homolog	Homolog	Homolog	Homolog	Not found	Not found	Not found	Not found	Not found
Evolinc_SR_tID_00061741.Evolinc_SR_gID_058454	Homolog	Homolog	Homolog	Homolog	Homolog	Not found	Not found	Not found	Not found	Not found
Evolinc_SR_tID_00061970.Evolinc_SR_gID_058676	Homolog	Homolog	Homolog	Homolog	Homolog	Not found	Not found	Not found	Not found	Not found
Evolinc_SR_tID_00062699.Evolinc_SR_gID_059381	Homolog	Homolog	Homolog	Homolog	Homolog	Not found	Not found	Not found	Not found	Not found
Evolinc_SR_tID_00062785.Evolinc_SR_gID_059463	Homolog	Homolog	Homolog	Homolog	Homolog	Not found	Not found	Not found	Not found	Not found
Evolinc_SR_tID_00062823.Evolinc_SR_gID_059501	Homolog	Homolog	Homolog	Homolog	Homolog	Not found	Not found	Not found	Not found	Not found
Evolinc_SR_tID_00062877.Evolinc_SR_gID_059555	Homolog	Homolog	Homolog	Homolog	Homolog	Not found	Not found	Not found	Not found	Not found
Evolinc_SR_tID_00063176.Evolinc_SR_gID_059845	Homolog	Homolog	Homolog	Homolog	Homolog	Not found	Not found	Not found	Not found	Not found
Evolinc_SR_tID_00063228.Evolinc_SR_gID_059897	Homolog	Homolog	Homolog	Homolog	Homolog	Not found	Not found	Not found	Not found	Not found
Evolinc_SR_tID_00063866.Evolinc_SR_gID_060517	Homolog	Homolog	Homolog	Homolog	Homolog	Not found	Not found	Not found	Not found	Not found
Evolinc_SR_tID_00064234.Evolinc_SR_gID_060863	Homolog	Homolog	Homolog	Homolog	Homolog	Not found	Not found	Not found	Not found	Not found
Evolinc_SR_tID_00064307.Evolinc_SR_gID_060933	Homolog	Homolog	Homolog	Homolog	Homolog	Not found	Not found	Not found	Not found	Not found
Evolinc_SR_tID_00064344.Evolinc_SR_gID_060970	Homolog	Homolog	Homolog	Homolog	Homolog	Not found	Not found	Not found	Not found	Not found
Evolinc_SR_tID_00064555.Evolinc_SR_gID_061175	Homolog	Homolog	Homolog	Homolog	Homolog	Not found	Not found	Not found	Not found	Not found
Evolinc_SR_tID_00064658.Evolinc_SR_gID_061278	Homolog	Homolog	Homolog	Homolog	Homolog	Not found	Not found	Not found	Not found	Not found
Evolinc_SR_tID_00064885.Evolinc_SR_gID_061501	Homolog	Homolog	Homolog	Homolog	Homolog	Not found	Not found	Not found	Not found	Not found
Evolinc_SR_tID_00064930.Evolinc_SR_gID_061544	Homolog	Homolog	Homolog	Homolog	Homolog	Not found	Not found	Not found	Not found	Not found
Evolinc_SR_tID_00065079.Evolinc_SR_gID_061688	Homolog	Homolog	Homolog	Homolog	Homolog	Not found	Not found	Not found	Not found	Not found
Evolinc_SR_tID_00065166.Evolinc_SR_gID_061775	Homolog	Homolog	Homolog	Homolog	Homolog	Not found	Not found	Not found	Not found	Not found
Evolinc_SR_tID_00065220.Evolinc_SR_gID_061822	Homolog	Homolog	Homolog	Homolog	Homolog	Not found	Not found	Not found	Not found	Not found
Evolinc_SR_tID_00065242.Evolinc_SR_gID_061843	Homolog	Homolog	Homolog	Homolog	Homolog	Not found	Not found	Not found	Not found	Not found
Evolinc_SR_tID_00065288.Evolinc_SR_gID_061887	Homolog	Homolog	Homolog	Homolog	Homolog	Not found	Not found	Not found	Not found	Not found
Evolinc_SR_tID_00065379.Evolinc_SR_gID_061977	Homolog	Homolog	Homolog	Homolog	Homolog	Not found	Not found	Not found	Not found	Not found
Evolinc_SR_tID_00065572.Evolinc_SR_gID_062161	Homolog	Homolog	Homolog	Homolog	Homolog	Not found	Not found	Not found	Not found	Not found
Evolinc_SR_tID_00065631.Evolinc_SR_gID_062218	Homolog	Homolog	Homolog	Homolog	Homolog	Not found	Not found	Not found	Not found	Not found
Evolinc_SR_tID_00065715.Evolinc_SR_gID_062293	Homolog	Homolog	Homolog	Homolog	Homolog	Not found	Not found	Not found	Not found	Not found
Evolinc_SR_tID_00065946.Evolinc_SR_gID_062517	Homolog	Homolog	Homolog	Homolog	Homolog	Not found	Not found	Not found	Not found	Not found
Evolinc_SR_tID_00066111.Evolinc_SR_gID_062672	Homolog	Homolog	Homolog	Homolog	Homolog	Not found	Not found	Not found	Not found	Not found
Evolinc_SR_tID_00066300.Evolinc_SR_gID_062855	Homolog	Homolog	Homolog	Homolog	Homolog	Not found	Not found	Not found	Not found	Not found
Evolinc_SR_tID_00066458.Evolinc_SR_gID_062998	Homolog	Homolog	Homolog	Homolog	Homolog	Not found	Not found	Not found	Not found	Not found
Evolinc_SR_tID_00067362.Evolinc_SR_gID_063833	Homolog	Homolog	Homolog	Homolog	Homolog	Not found	Not found	Not found	Not found	Not found
Evolinc_SR_tID_00069339.Evolinc_SR_gID_065588	Homolog	Homolog	Homolog	Homolog	Homolog	Not found	Not found	Not found	Not found	Not found
Evolinc_SR_tID_00069487.Evolinc_SR_gID_065730	Homolog	Homolog	Homolog	Homolog	Homolog	Not found	Not found	Not found	Not found	Not found
Evolinc_SR_tID_00069566.Evolinc_SR_gID_065805	Homolog	Homolog	Homolog	Homolog	Homolog	Not found	Not found	Not found	Not found	Not found
Evolinc_SR_tID_00070331.Evolinc_SR_gID_066549	Homolog	Homolog	Homolog	Homolog	Homolog	Not found	Not found	Not found	Not found	Not found
Evolinc_SR_tID_00070534.Evolinc_SR_gID_066746	Homolog	Homolog	Homolog	Homolog	Homolog	Not found	Not found	Not found	Not found	Not found
Evolinc_SR_tID_00070724.Evolinc_SR_gID_066932	Homolog	Homolog	Homolog	Homolog	Homolog	Not found	Not found	Not found	Not found	Not found
Evolinc_SR_tID_00070733.Evolinc_SR_gID_066941	Homolog	Homolog	Homolog	Homolog	Homolog	Not found	Not found	Not found	Not found	Not found
Evolinc_SR_tID_00071070.Evolinc_SR_gID_067273	Homolog	Homolog	Homolog	Homolog	Homolog	Not found	Not found	Not found	Not found	Not found
Evolinc_SR_tID_00071080.Evolinc_SR_gID_067283	Homolog	Homolog	Homolog	Homolog	Homolog	Not found	Not found	Not found	Not found	Not found
Evolinc_SR_tID_00071108.Evolinc_SR_gID_067311	Homolog	Homolog	Homolog	Homolog	Homolog	Not found	Not found	Not found	Not found	Not found
Evolinc_SR_tID_00072383.Evolinc_SR_gID_068538	Homolog	Homolog	Homolog	Homolog	Homolog	Not found	Not found	Not found	Not found	Not found
Evolinc_SR_tID_00072396.Evolinc_SR_gID_068551	Homolog	Homolog	Homolog	Homolog	Homolog	Not found	Not found	Not found	Not found	Not found
Evolinc_SR_tID_00072441.Evolinc_SR_gID_068595	Homolog	Homolog	Homolog	Homolog	Homolog	Not found	Not found	Not found	Not found	Not found
Evolinc_SR_tID_00023859.Evolinc_SR_gID_022838	Homolog	Homolog	Homolog	Homolog	Known_Gene_Antisense_ID=CARHR000910;Description=Phosphatidylinositol-4-phosphate	Not found	Known_Gene_Antisense_ID=Tp1g00850.1.1	Homolog	Not found	Not found
Evolinc_SR_tID_00000006.Evolinc_SR_gID_000006	Homolog	Homolog	Homolog	Homolog	Known_Gene_Antisense_ID=CARHR001480.1_exon_1;Parent=CARHR001480.1	Known_lincRNA_TCONS.00090861.XLOC.077858	Homolog	Homolog	Not found	Not found
[truncated: 11,835 more rows]

## Sheet: Camelina
Csat_ID	Crub	Cgra	Atha	Alyr	Chir	Brap	Spar	Esal	Aara	Thas
Evolinc_SR_tID_00021369.Evolinc_SR_gID_020321	Homolog	Homolog	Homolog	Homolog	Homolog	Homolog	Homolog	Homolog	Not found	Not found
Evolinc_LR_tID_00003262.Evolinc_LR_gID_002719	Homolog	Homolog	Homolog	Homolog	Homolog	Homolog	Not found	Homolog	Homolog	Not found
Evolinc_SR_tID_00038214.Evolinc_SR_gID_036351	Homolog	Homolog	Homolog	Homolog	Homolog	Homolog	Not found	Homolog	Homolog	Not found
Evolinc_SR_tID_00038680.Evolinc_SR_gID_036798	Homolog	Homolog	Homolog	Homolog	Homolog	Homolog	Not found	Not found	Not found	Not found
Evolinc_SR_tID_00018525.Evolinc_SR_gID_017608	Homolog	Homolog	Homolog	Homolog	Homolog	Not found	Homolog	Homolog	Homolog	Not found
Evolinc_SR_tID_00019115.Evolinc_SR_gID_018173	Homolog	Homolog	Homolog	Homolog	Homolog	Not found	Homolog	Homolog	Not found	Not found
Evolinc_SR_tID_00027010.Evolinc_SR_gID_025756	Homolog	Homolog	Homolog	Homolog	Homolog	Not found	Homolog	Homolog	Not found	Not found
Evolinc_SR_tID_00034204.Evolinc_SR_gID_032558	Homolog	Homolog	Homolog	Homolog	Homolog	Not found	Homolog	Homolog	Not found	Not found
Evolinc_SR_tID_00036108.Evolinc_SR_gID_034346	Homolog	Homolog	Homolog	Homolog	Homolog	Not found	Homolog	Homolog	Not found	Not found
Evolinc_SR_tID_00039956.Evolinc_SR_gID_037990	Homolog	Homolog	Homolog	Homolog	Homolog	Not found	Homolog	Homolog	Not found	Not found
Evolinc_SR_tID_00011448.Evolinc_SR_gID_010819	Homolog	Homolog	Homolog	Homolog	Homolog	Not found	Homolog	Not found	Homolog	Not found
Evolinc_SR_tID_00009061.Evolinc_SR_gID_008527	Homolog	Homolog	Homolog	Homolog	Homolog	Not found	Homolog	Not found	Not found	Not found
Evolinc_SR_tID_00017686.Evolinc_SR_gID_016795	Homolog	Homolog	Homolog	Homolog	Homolog	Not found	Homolog	Not found	Not found	Not found
Evolinc_SR_tID_00026791.Evolinc_SR_gID_025561	Homolog	Homolog	Homolog	Homolog	Homolog	Not found	Homolog	Not found	Not found	Not found
Evolinc_SR_tID_00026793.Evolinc_SR_gID_025561	Homolog	Homolog	Homolog	Homolog	Homolog	Not found	Homolog	Not found	Not found	Not found
Evolinc_SR_tID_00011451.Evolinc_SR_gID_010822	Homolog	Homolog	Homolog	Homolog	Homolog	Not found	Not found	Homolog	Not found	Not found
Evolinc_SR_tID_00007134.Evolinc_SR_gID_006700	Homolog	Homolog	Homolog	Homolog	Homolog	Not found	Not found	Not found	Homolog	Not found
Evolinc_SR_tID_00016023.Evolinc_SR_gID_015194	Homolog	Homolog	Homolog	Homolog	Homolog	Not found	Not found	Not found	Homolog	Not found
Evolinc_LR_tID_00000114.Evolinc_LR_gID_000074	Homolog	Homolog	Homolog	Homolog	Homolog	Not found	Not found	Not found	Not found	Not found
Evolinc_LR_tID_00001198.Evolinc_LR_gID_000991	Homolog	Homolog	Homolog	Homolog	Homolog	Not found	Not found	Not found	Not found	Not found
Evolinc_LR_tID_00001244.Evolinc_LR_gID_001018	Homolog	Homolog	Homolog	Homolog	Homolog	Not found	Not found	Not found	Not found	Not found
Evolinc_LR_tID_00001440.Evolinc_LR_gID_001169	Homolog	Homolog	Homolog	Homolog	Homolog	Not found	Not found	Not found	Not found	Not found
Evolinc_LR_tID_00002034.Evolinc_LR_gID_001656	Homolog	Homolog	Homolog	Homolog	Homolog	Not found	Not found	Not found	Not found	Not found
Evolinc_SR_tID_00000637.Evolinc_SR_gID_000593	Homolog	Homolog	Homolog	Homolog	Homolog	Not found	Not found	Not found	Not found	Not found
Evolinc_SR_tID_00002108.Evolinc_SR_gID_001954	Homolog	Homolog	Homolog	Homolog	Homolog	Not found	Not found	Not found	Not found	Not found
Evolinc_SR_tID_00004789.Evolinc_SR_gID_004506	Homolog	Homolog	Homolog	Homolog	Homolog	Not found	Not found	Not found	Not found	Not found
Evolinc_SR_tID_00006365.Evolinc_SR_gID_005981	Homolog	Homolog	Homolog	Homolog	Homolog	Not found	Not found	Not found	Not found	Not found
Evolinc_SR_tID_00006473.Evolinc_SR_gID_006062	Homolog	Homolog	Homolog	Homolog	Homolog	Not found	Not found	Not found	Not found	Not found
Evolinc_SR_tID_00008547.Evolinc_SR_gID_008028	Homolog	Homolog	Homolog	Homolog	Homolog	Not found	Not found	Not found	Not found	Not found
Evolinc_SR_tID_00009322.Evolinc_SR_gID_008780	Homolog	Homolog	Homolog	Homolog	Homolog	Not found	Not found	Not found	Not found	Not found
Evolinc_SR_tID_00011588.Evolinc_SR_gID_010952	Homolog	Homolog	Homolog	Homolog	Homolog	Not found	Not found	Not found	Not found	Not found
Evolinc_SR_tID_00015312.Evolinc_SR_gID_014514	Homolog	Homolog	Homolog	Homolog	Homolog	Not found	Not found	Not found	Not found	Not found
Evolinc_SR_tID_00015375.Evolinc_SR_gID_014576	Homolog	Homolog	Homolog	Homolog	Homolog	Not found	Not found	Not found	Not found	Not found
Evolinc_SR_tID_00016191.Evolinc_SR_gID_015353	Homolog	Homolog	Homolog	Homolog	Homolog	Not found	Not found	Not found	Not found	Not found
Evolinc_SR_tID_00016230.Evolinc_SR_gID_015392	Homolog	Homolog	Homolog	Homolog	Homolog	Not found	Not found	Not found	Not found	Not found
Evolinc_SR_tID_00016368.Evolinc_SR_gID_015524	Homolog	Homolog	Homolog	Homolog	Homolog	Not found	Not found	Not found	Not found	Not found
Evolinc_SR_tID_00016893.Evolinc_SR_gID_016038	Homolog	Homolog	Homolog	Homolog	Homolog	Not found	Not found	Not found	Not found	Not found
Evolinc_SR_tID_00020299.Evolinc_SR_gID_019313	Homolog	Homolog	Homolog	Homolog	Homolog	Not found	Not found	Not found	Not found	Not found
Evolinc_SR_tID_00021371.Evolinc_SR_gID_020323	Homolog	Homolog	Homolog	Homolog	Homolog	Not found	Not found	Not found	Not found	Not found
Evolinc_SR_tID_00021374.Evolinc_SR_gID_020326	Homolog	Homolog	Homolog	Homolog	Homolog	Not found	Not found	Not found	Not found	Not found
Evolinc_SR_tID_00022165.Evolinc_SR_gID_021069	Homolog	Homolog	Homolog	Homolog	Homolog	Not found	Not found	Not found	Not found	Not found
Evolinc_SR_tID_00022580.Evolinc_SR_gID_021459	Homolog	Homolog	Homolog	Homolog	Homolog	Not found	Not found	Not found	Not found	Not found
Evolinc_SR_tID_00025848.Evolinc_SR_gID_024688	Homolog	Homolog	Homolog	Homolog	Homolog	Not found	Not found	Not found	Not found	Not found
Evolinc_SR_tID_00029272.Evolinc_SR_gID_027973	Homolog	Homolog	Homolog	Homolog	Homolog	Not found	Not found	Not found	Not found	Not found
Evolinc_SR_tID_00032056.Evolinc_SR_gID_030555	Homolog	Homolog	Homolog	Homolog	Homolog	Not found	Not found	Not found	Not found	Not found
Evolinc_SR_tID_00032834.Evolinc_SR_gID_031270	Homolog	Homolog	Homolog	Homolog	Homolog	Not found	Not found	Not found	Not found	Not found
Evolinc_SR_tID_00034240.Evolinc_SR_gID_032590	Homolog	Homolog	Homolog	Homolog	Homolog	Not found	Not found	Not found	Not found	Not found
Evolinc_SR_tID_00034632.Evolinc_SR_gID_032963	Homolog	Homolog	Homolog	Homolog	Homolog	Not found	Not found	Not found	Not found	Not found
Evolinc_SR_tID_00035414.Evolinc_SR_gID_033704	Homolog	Homolog	Homolog	Homolog	Homolog	Not found	Not found	Not found	Not found	Not found
Evolinc_SR_tID_00038636.Evolinc_SR_gID_036755	Homolog	Homolog	Homolog	Homolog	Homolog	Not found	Not found	Not found	Not found	Not found
Evolinc_SR_tID_00038660.Evolinc_SR_gID_036778	Homolog	Homolog	Homolog	Homolog	Homolog	Not found	Not found	Not found	Not found	Not found
Evolinc_SR_tID_00038698.Evolinc_SR_gID_036816	Homolog	Homolog	Homolog	Homolog	Homolog	Not found	Not found	Not found	Not found	Not found
Evolinc_SR_tID_00038773.Evolinc_SR_gID_036881	Homolog	Homolog	Homolog	Homolog	Homolog	Not found	Not found	Not found	Not found	Not found
Evolinc_SR_tID_00038852.Evolinc_SR_gID_036953	Homolog	Homolog	Homolog	Homolog	Homolog	Not found	Not found	Not found	Not found	Not found
Evolinc_SR_tID_00039280.Evolinc_SR_gID_037356	Homolog	Homolog	Homolog	Homolog	Homolog	Not found	Not found	Not found	Not found	Not found
Evolinc_SR_tID_00039284.Evolinc_SR_gID_037359	Homolog	Homolog	Homolog	Homolog	Homolog	Not found	Not found	Not found	Not found	Not found
Evolinc_SR_tID_00009408.Evolinc_SR_gID_008864	Homolog	Homolog	Homolog	Homolog	Not found	Homolog	Homolog	Homolog	Not found	Not found
Evolinc_LR_tID_00001505	Homolog	Homolog	Homolog	Homolog	Not found	Not found	Homolog	Homolog	Not found	Not found
Evolinc_LR_tID_00003086.Evolinc_LR_gID_002580	Homolog	Homolog	Homolog	Homolog	Not found	Not found	Homolog	Homolog	Not found	Not found
Evolinc_SR_tID_00001756.Evolinc_SR_gID_001634	Homolog	Homolog	Homolog	Homolog	Not found	Not found	Homolog	Not found	Not found	Not found
Evolinc_SR_tID_00033918.Evolinc_SR_gID_032290	Homolog	Homolog	Homolog	Homolog	Not found	Not found	Homolog	Not found	Not found	Not found
Evolinc_SR_tID_00038656.Evolinc_SR_gID_036774	Homolog	Homolog	Homolog	Homolog	Not found	Not found	Homolog	Not found	Not found	Not found
Evolinc_LR_tID_00004079.Evolinc_LR_gID_003409	Homolog	Homolog	Homolog	Homolog	Not found	Not found	Not found	Homolog	Homolog	Not found
Evolinc_SR_tID_00001485.Evolinc_SR_gID_001380	Homolog	Homolog	Homolog	Homolog	Not found	Not found	Not found	Homolog	Not found	Not found
Evolinc_SR_tID_00008676.Evolinc_SR_gID_008150	Homolog	Homolog	Homolog	Homolog	Not found	Not found	Not found	Homolog	Not found	Not found
Evolinc_SR_tID_00021084.Evolinc_SR_gID_020056	Homolog	Homolog	Homolog	Homolog	Not found	Not found	Not found	Homolog	Not found	Not found
Evolinc_SR_tID_00022441.Evolinc_SR_gID_021332	Homolog	Homolog	Homolog	Homolog	Not found	Not found	Not found	Homolog	Not found	Not found
Evolinc_LR_tID_00001932.Evolinc_LR_gID_001591	Homolog	Homolog	Homolog	Homolog	Not found	Not found	Not found	Not found	Not found	Not found
Evolinc_LR_tID_00002229.Evolinc_LR_gID_001818	Homolog	Homolog	Homolog	Homolog	Not found	Not found	Not found	Not found	Not found	Not found
Evolinc_LR_tID_00002893.Evolinc_LR_gID_002417	Homolog	Homolog	Homolog	Homolog	Not found	Not found	Not found	Not found	Not found	Not found
Evolinc_LR_tID_00003586.Evolinc_LR_gID_003000	Homolog	Homolog	Homolog	Homolog	Not found	Not found	Not found	Not found	Not found	Not found
Evolinc_LR_tID_00004054.Evolinc_LR_gID_003389	Homolog	Homolog	Homolog	Homolog	Not found	Not found	Not found	Not found	Not found	Not found
Evolinc_SR_tID_00001008.Evolinc_SR_gID_000946	Homolog	Homolog	Homolog	Homolog	Not found	Not found	Not found	Not found	Not found	Not found
Evolinc_SR_tID_00001211.Evolinc_SR_gID_001136	Homolog	Homolog	Homolog	Homolog	Not found	Not found	Not found	Not found	Not found	Not found
Evolinc_SR_tID_00001398.Evolinc_SR_gID_001308	Homolog	Homolog	Homolog	Homolog	Not found	Not found	Not found	Not found	Not found	Not found
Evolinc_SR_tID_00001598.Evolinc_SR_gID_001488	Homolog	Homolog	Homolog	Homolog	Not found	Not found	Not found	Not found	Not found	Not found
Evolinc_SR_tID_00001805.Evolinc_SR_gID_001682	Homolog	Homolog	Homolog	Homolog	Not found	Not found	Not found	Not found	Not found	Not found
Evolinc_SR_tID_00002043.Evolinc_SR_gID_001894	Homolog	Homolog	Homolog	Homolog	Not found	Not found	Not found	Not found	Not found	Not found
Evolinc_SR_tID_00002432.Evolinc_SR_gID_002255	Homolog	Homolog	Homolog	Homolog	Not found	Not found	Not found	Not found	Not found	Not found
Evolinc_SR_tID_00002509.Evolinc_SR_gID_002328	Homolog	Homolog	Homolog	Homolog	Not found	Not found	Not found	Not found	Not found	Not found
Evolinc_SR_tID_00002918.Evolinc_SR_gID_002718	Homolog	Homolog	Homolog	Homolog	Not found	Not found	Not found	Not found	Not found	Not found
Evolinc_SR_tID_00004131.Evolinc_SR_gID_003873	Homolog	Homolog	Homolog	Homolog	Not found	Not found	Not found	Not found	Not found	Not found
Evolinc_SR_tID_00004390.Evolinc_SR_gID_004119	Homolog	Homolog	Homolog	Homolog	Not found	Not found	Not found	Not found	Not found	Not found
Evolinc_SR_tID_00004467.Evolinc_SR_gID_004190	Homolog	Homolog	Homolog	Homolog	Not found	Not found	Not found	Not found	Not found	Not found
Evolinc_SR_tID_00004725.Evolinc_SR_gID_004444	Homolog	Homolog	Homolog	Homolog	Not found	Not found	Not found	Not found	Not found	Not found
Evolinc_SR_tID_00005701.Evolinc_SR_gID_005367	Homolog	Homolog	Homolog	Homolog	Not found	Not found	Not found	Not found	Not found	Not found
Evolinc_SR_tID_00006524.Evolinc_SR_gID_006111	Homolog	Homolog	Homolog	Homolog	Not found	Not found	Not found	Not found	Not found	Not found
Evolinc_SR_tID_00006763.Evolinc_SR_gID_006344	Homolog	Homolog	Homolog	Homolog	Not found	Not found	Not found	Not found	Not found	Not found
Evolinc_SR_tID_00007650.Evolinc_SR_gID_007190	Homolog	Homolog	Homolog	Homolog	Not found	Not found	Not found	Not found	Not found	Not found
Evolinc_SR_tID_00007892.Evolinc_SR_gID_007418	Homolog	Homolog	Homolog	Homolog	Not found	Not found	Not found	Not found	Not found	Not found
Evolinc_SR_tID_00007893.Evolinc_SR_gID_007419	Homolog	Homolog	Homolog	Homolog	Not found	Not found	Not found	Not found	Not found	Not found
Evolinc_SR_tID_00009301.Evolinc_SR_gID_008760	Homolog	Homolog	Homolog	Homolog	Not found	Not found	Not found	Not found	Not found	Not found
Evolinc_SR_tID_00009317.Evolinc_SR_gID_008775	Homolog	Homolog	Homolog	Homolog	Not found	Not found	Not found	Not found	Not found	Not found
Evolinc_SR_tID_00009331.Evolinc_SR_gID_008789	Homolog	Homolog	Homolog	Homolog	Not found	Not found	Not found	Not found	Not found	Not found
Evolinc_SR_tID_00009986.Evolinc_SR_gID_009421	Homolog	Homolog	Homolog	Homolog	Not found	Not found	Not found	Not found	Not found	Not found
Evolinc_SR_tID_00010227.Evolinc_SR_gID_009655	Homolog	Homolog	Homolog	Homolog	Not found	Not found	Not found	Not found	Not found	Not found
Evolinc_SR_tID_00010426.Evolinc_SR_gID_009842	Homolog	Homolog	Homolog	Homolog	Not found	Not found	Not found	Not found	Not found	Not found
Evolinc_SR_tID_00010985.Evolinc_SR_gID_010387	Homolog	Homolog	Homolog	Homolog	Not found	Not found	Not found	Not found	Not found	Not found
Evolinc_SR_tID_00011178.Evolinc_SR_gID_010571	Homolog	Homolog	Homolog	Homolog	Not found	Not found	Not found	Not found	Not found	Not found
Evolinc_SR_tID_00011358.Evolinc_SR_gID_010737	Homolog	Homolog	Homolog	Homolog	Not found	Not found	Not found	Not found	Not found	Not found
Evolinc_SR_tID_00012175.Evolinc_SR_gID_011514	Homolog	Homolog	Homolog	Homolog	Not found	Not found	Not found	Not found	Not found	Not found
Evolinc_SR_tID_00012191.Evolinc_SR_gID_011528	Homolog	Homolog	Homolog	Homolog	Not found	Not found	Not found	Not found	Not found	Not found
Evolinc_SR_tID_00012224.Evolinc_SR_gID_011560	Homolog	Homolog	Homolog	Homolog	Not found	Not found	Not found	Not found	Not found	Not found
Evolinc_SR_tID_00012888.Evolinc_SR_gID_012210	Homolog	Homolog	Homolog	Homolog	Not found	Not found	Not found	Not found	Not found	Not found
Evolinc_SR_tID_00013080.Evolinc_SR_gID_012380	Homolog	Homolog	Homolog	Homolog	Not found	Not found	Not found	Not found	Not found	Not found
Evolinc_SR_tID_00013155.Evolinc_SR_gID_012452	Homolog	Homolog	Homolog	Homolog	Not found	Not found	Not found	Not found	Not found	Not found
Evolinc_SR_tID_00014817.Evolinc_SR_gID_014039	Homolog	Homolog	Homolog	Homolog	Not found	Not found	Not found	Not found	Not found	Not found
Evolinc_SR_tID_00015578.Evolinc_SR_gID_014774	Homolog	Homolog	Homolog	Homolog	Not found	Not found	Not found	Not found	Not found	Not found
Evolinc_SR_tID_00015964.Evolinc_SR_gID_015135	Homolog	Homolog	Homolog	Homolog	Not found	Not found	Not found	Not found	Not found	Not found
Evolinc_SR_tID_00016000.Evolinc_SR_gID_015171	Homolog	Homolog	Homolog	Homolog	Not found	Not found	Not found	Not found	Not found	Not found
Evolinc_SR_tID_00016996.Evolinc_SR_gID_016138	Homolog	Homolog	Homolog	Homolog	Not found	Not found	Not found	Not found	Not found	Not found
Evolinc_SR_tID_00017624.Evolinc_SR_gID_016739	Homolog	Homolog	Homolog	Homolog	Not found	Not found	Not found	Not found	Not found	Not found
Evolinc_SR_tID_00018862.Evolinc_SR_gID_017931	Homolog	Homolog	Homolog	Homolog	Not found	Not found	Not found	Not found	Not found	Not found
Evolinc_SR_tID_00019369.Evolinc_SR_gID_018418	Homolog	Homolog	Homolog	Homolog	Not found	Not found	Not found	Not found	Not found	Not found
Evolinc_SR_tID_00019779.Evolinc_SR_gID_018825	Homolog	Homolog	Homolog	Homolog	Not found	Not found	Not found	Not found	Not found	Not found
Evolinc_SR_tID_00019780.Evolinc_SR_gID_018826	Homolog	Homolog	Homolog	Homolog	Not found	Not found	Not found	Not found	Not found	Not found
Evolinc_SR_tID_00021117.Evolinc_SR_gID_020088	Homolog	Homolog	Homolog	Homolog	Not found	Not found	Not found	Not found	Not found	Not found
Evolinc_SR_tID_00021630.Evolinc_SR_gID_020568	Homolog	Homolog	Homolog	Homolog	Not found	Not found	Not found	Not found	Not found	Not found
Evolinc_SR_tID_00021815.Evolinc_SR_gID_020744	Homolog	Homolog	Homolog	Homolog	Not found	Not found	Not found	Not found	Not found	Not found
Evolinc_SR_tID_00021834	Homolog	Homolog	Homolog	Homolog	Not found	Not found	Not found	Not found	Not found	Not found
Evolinc_SR_tID_00021994.Evolinc_SR_gID_020910	Homolog	Homolog	Homolog	Homolog	Not found	Not found	Not found	Not found	Not found	Not found
Evolinc_SR_tID_00022617.Evolinc_SR_gID_021494	Homolog	Homolog	Homolog	Homolog	Not found	Not found	Not found	Not found	Not found	Not found
Evolinc_SR_tID_00022730.Evolinc_SR_gID_021598	Homolog	Homolog	Homolog	Homolog	Not found	Not found	Not found	Not found	Not found	Not found
Evolinc_SR_tID_00026003.Evolinc_SR_gID_024829	Homolog	Homolog	Homolog	Homolog	Not found	Not found	Not found	Not found	Not found	Not found
Evolinc_SR_tID_00026378.Evolinc_SR_gID_025176	Homolog	Homolog	Homolog	Homolog	Not found	Not found	Not found	Not found	Not found	Not found
Evolinc_SR_tID_00028916.Evolinc_SR_gID_027642	Homolog	Homolog	Homolog	Homolog	Not found	Not found	Not found	Not found	Not found	Not found
Evolinc_SR_tID_00029530.Evolinc_SR_gID_028212	Homolog	Homolog	Homolog	Homolog	Not found	Not found	Not found	Not found	Not found	Not found
Evolinc_SR_tID_00029776.Evolinc_SR_gID_028439	Homolog	Homolog	Homolog	Homolog	Not found	Not found	Not found	Not found	Not found	Not found
Evolinc_SR_tID_00029780.Evolinc_SR_gID_028443	Homolog	Homolog	Homolog	Homolog	Not found	Not found	Not found	Not found	Not found	Not found
Evolinc_SR_tID_00030082.Evolinc_SR_gID_028718	Homolog	Homolog	Homolog	Homolog	Not found	Not found	Not found	Not found	Not found	Not found
Evolinc_SR_tID_00030661.Evolinc_SR_gID_029267	Homolog	Homolog	Homolog	Homolog	Not found	Not found	Not found	Not found	Not found	Not found
Evolinc_SR_tID_00030797.Evolinc_SR_gID_029389	Homolog	Homolog	Homolog	Homolog	Not found	Not found	Not found	Not found	Not found	Not found
Evolinc_SR_tID_00030994.Evolinc_SR_gID_029578	Homolog	Homolog	Homolog	Homolog	Not found	Not found	Not found	Not found	Not found	Not found
Evolinc_SR_tID_00031208.Evolinc_SR_gID_029773	Homolog	Homolog	Homolog	Homolog	Not found	Not found	Not found	Not found	Not found	Not found
Evolinc_SR_tID_00031631.Evolinc_SR_gID_030162	Homolog	Homolog	Homolog	Homolog	Not found	Not found	Not found	Not found	Not found	Not found
Evolinc_SR_tID_00032488.Evolinc_SR_gID_030942	Homolog	Homolog	Homolog	Homolog	Not found	Not found	Not found	Not found	Not found	Not found
Evolinc_SR_tID_00032491.Evolinc_SR_gID_030945	Homolog	Homolog	Homolog	Homolog	Not found	Not found	Not found	Not found	Not found	Not found
Evolinc_SR_tID_00033037.Evolinc_SR_gID_031467	Homolog	Homolog	Homolog	Homolog	Not found	Not found	Not found	Not found	Not found	Not found
Evolinc_SR_tID_00033501.Evolinc_SR_gID_031895	Homolog	Homolog	Homolog	Homolog	Not found	Not found	Not found	Not found	Not found	Not found
Evolinc_SR_tID_00033785.Evolinc_SR_gID_032171	Homolog	Homolog	Homolog	Homolog	Not found	Not found	Not found	Not found	Not found	Not found
Evolinc_SR_tID_00034025.Evolinc_SR_gID_032394	Homolog	Homolog	Homolog	Homolog	Not found	Not found	Not found	Not found	Not found	Not found
Evolinc_SR_tID_00034120.Evolinc_SR_gID_032482	Homolog	Homolog	Homolog	Homolog	Not found	Not found	Not found	Not found	Not found	Not found
Evolinc_SR_tID_00034346.Evolinc_SR_gID_032692	Homolog	Homolog	Homolog	Homolog	Not found	Not found	Not found	Not found	Not found	Not found
Evolinc_SR_tID_00034910.Evolinc_SR_gID_033225	Homolog	Homolog	Homolog	Homolog	Not found	Not found	Not found	Not found	Not found	Not found
Evolinc_SR_tID_00035017.Evolinc_SR_gID_033328	Homolog	Homolog	Homolog	Homolog	Not found	Not found	Not found	Not found	Not found	Not found
Evolinc_SR_tID_00035383.Evolinc_SR_gID_033673	Homolog	Homolog	Homolog	Homolog	Not found	Not found	Not found	Not found	Not found	Not found
Evolinc_SR_tID_00035901.Evolinc_SR_gID_034152	Homolog	Homolog	Homolog	Homolog	Not found	Not found	Not found	Not found	Not found	Not found
Evolinc_SR_tID_00036084.Evolinc_SR_gID_034326	Homolog	Homolog	Homolog	Homolog	Not found	Not found	Not found	Not found	Not found	Not found
Evolinc_SR_tID_00036089.Evolinc_SR_gID_034330	Homolog	Homolog	Homolog	Homolog	Not found	Not found	Not found	Not found	Not found	Not found
Evolinc_SR_tID_00037393.Evolinc_SR_gID_035568	Homolog	Homolog	Homolog	Homolog	Not found	Not found	Not found	Not found	Not found	Not found
Evolinc_SR_tID_00037762.Evolinc_SR_gID_035916	Homolog	Homolog	Homolog	Homolog	Not found	Not found	Not found	Not found	Not found	Not found
Evolinc_SR_tID_00037844.Evolinc_SR_gID_035991	Homolog	Homolog	Homolog	Homolog	Not found	Not found	Not found	Not found	Not found	Not found
Evolinc_SR_tID_00037875.Evolinc_SR_gID_036022	Homolog	Homolog	Homolog	Homolog	Not found	Not found	Not found	Not found	Not found	Not found
Evolinc_SR_tID_00038530.Evolinc_SR_gID_036656	Homolog	Homolog	Homolog	Homolog	Not found	Not found	Not found	Not found	Not found	Not found
Evolinc_SR_tID_00038664.Evolinc_SR_gID_036782	Homolog	Homolog	Homolog	Homolog	Not found	Not found	Not found	Not found	Not found	Not found
Evolinc_SR_tID_00038699.Evolinc_SR_gID_036817	Homolog	Homolog	Homolog	Homolog	Not found	Not found	Not found	Not found	Not found	Not found
Evolinc_SR_tID_00039201.Evolinc_SR_gID_037281	Homolog	Homolog	Homolog	Homolog	Not found	Not found	Not found	Not found	Not found	Not found
Evolinc_SR_tID_00039259.Evolinc_SR_gID_037337	Homolog	Homolog	Homolog	Homolog	Not found	Not found	Not found	Not found	Not found	Not found
Evolinc_SR_tID_00039281.Evolinc_SR_gID_037356	Homolog	Homolog	Homolog	Homolog	Not found	Not found	Not found	Not found	Not found	Not found
Evolinc_SR_tID_00039477.Evolinc_SR_gID_037544	Homolog	Homolog	Homolog	Homolog	Not found	Not found	Not found	Not found	Not found	Not found
Evolinc_SR_tID_00022161.Evolinc_SR_gID_021065	Homolog	Homolog	Homolog	Not found	Homolog	Homolog	Homolog	Homolog	Not found	Not found
Evolinc_SR_tID_00012785.Evolinc_SR_gID_012109	Homolog	Homolog	Homolog	Not found	Homolog	Not found	Homolog	Not found	Not found	Not found
Evolinc_SR_tID_00015296.Evolinc_SR_gID_014499	Homolog	Homolog	Homolog	Not found	Homolog	Not found	Homolog	Not found	Not found	Not found
Evolinc_SR_tID_00003400.Evolinc_SR_gID_003175	Homolog	Homolog	Homolog	Not found	Homolog	Not found	Not found	Not found	Not found	Not found
Evolinc_SR_tID_00004512.Evolinc_SR_gID_004235	Homolog	Homolog	Homolog	Not found	Homolog	Not found	Not found	Not found	Not found	Not found
Evolinc_SR_tID_00012082.Evolinc_SR_gID_011427	Homolog	Homolog	Homolog	Not found	Homolog	Not found	Not found	Not found	Not found	Not found
Evolinc_SR_tID_00012190.Evolinc_SR_gID_011527	Homolog	Homolog	Homolog	Not found	Homolog	Not found	Not found	Not found	Not found	Not found
Evolinc_SR_tID_00021043.Evolinc_SR_gID_020016	Homolog	Homolog	Homolog	Not found	Homolog	Not found	Not found	Not found	Not found	Not found
Evolinc_SR_tID_00037861.Evolinc_SR_gID_036008	Homolog	Homolog	Homolog	Not found	Homolog	Not found	Not found	Not found	Not found	Not found
Evolinc_SR_tID_00039627.Evolinc_SR_gID_037681	Homolog	Homolog	Homolog	Not found	Homolog	Not found	Not found	Not found	Not found	Not found
Evolinc_SR_tID_00003342.Evolinc_SR_gID_003118	Homolog	Homolog	Homolog	Not found	Not found	Not found	Homolog	Homolog	Not found	Not found
Evolinc_SR_tID_00014140.Evolinc_SR_gID_013383	Homolog	Homolog	Homolog	Not found	Not found	Not found	Homolog	Homolog	Not found	Not found
Evolinc_SR_tID_00011605.Evolinc_SR_gID_010967	Homolog	Homolog	Homolog	Not found	Not found	Not found	Homolog	Not found	Not found	Not found
Evolinc_LR_tID_00001048	Homolog	Homolog	Homolog	Not found	Not found	Not found	Not found	Not found	Not found	Not found
Evolinc_LR_tID_00003397.Evolinc_LR_gID_002839	Homolog	Homolog	Homolog	Not found	Not found	Not found	Not found	Not found	Not found	Not found
Evolinc_SR_tID_00000312.Evolinc_SR_gID_000289	Homolog	Homolog	Homolog	Not found	Not found	Not found	Not found	Not found	Not found	Not found
Evolinc_SR_tID_00006057.Evolinc_SR_gID_005693	Homolog	Homolog	Homolog	Not found	Not found	Not found	Not found	Not found	Not found	Not found
Evolinc_SR_tID_00006442.Evolinc_SR_gID_006032	Homolog	Homolog	Homolog	Not found	Not found	Not found	Not found	Not found	Not found	Not found
Evolinc_SR_tID_00010938.Evolinc_SR_gID_010343	Homolog	Homolog	Homolog	Not found	Not found	Not found	Not found	Not found	Not found	Not found
Evolinc_SR_tID_00013125.Evolinc_SR_gID_012422	Homolog	Homolog	Homolog	Not found	Not found	Not found	Not found	Not found	Not found	Not found
Evolinc_SR_tID_00013413.Evolinc_SR_gID_012694	Homolog	Homolog	Homolog	Not found	Not found	Not found	Not found	Not found	Not found	Not found
Evolinc_SR_tID_00018808.Evolinc_SR_gID_017878	Homolog	Homolog	Homolog	Not found	Not found	Not found	Not found	Not found	Not found	Not found
Evolinc_SR_tID_00019834.Evolinc_SR_gID_018874	Homolog	Homolog	Homolog	Not found	Not found	Not found	Not found	Not found	Not found	Not found
Evolinc_SR_tID_00020036.Evolinc_SR_gID_019062	Homolog	Homolog	Homolog	Not found	Not found	Not found	Not found	Not found	Not found	Not found
Evolinc_SR_tID_00020037.Evolinc_SR_gID_019063	Homolog	Homolog	Homolog	Not found	Not found	Not found	Not found	Not found	Not found	Not found
Evolinc_SR_tID_00020187.Evolinc_SR_gID_019209	Homolog	Homolog	Homolog	Not found	Not found	Not found	Not found	Not found	Not found	Not found
Evolinc_SR_tID_00020793.Evolinc_SR_gID_019778	Homolog	Homolog	Homolog	Not found	Not found	Not found	Not found	Not found	Not found	Not found
Evolinc_SR_tID_00020799.Evolinc_SR_gID_019784	Homolog	Homolog	Homolog	Not found	Not found	Not found	Not found	Not found	Not found	Not found
Evolinc_SR_tID_00020800.Evolinc_SR_gID_019785	Homolog	Homolog	Homolog	Not found	Not found	Not found	Not found	Not found	Not found	Not found
Evolinc_SR_tID_00020842.Evolinc_SR_gID_019822	Homolog	Homolog	Homolog	Not found	Not found	Not found	Not found	Not found	Not found	Not found
Evolinc_SR_tID_00021251.Evolinc_SR_gID_020210	Homolog	Homolog	Homolog	Not found	Not found	Not found	Not found	Not found	Not found	Not found
Evolinc_SR_tID_00021373.Evolinc_SR_gID_020325	Homolog	Homolog	Homolog	Not found	Not found	Not found	Not found	Not found	Not found	Not found
Evolinc_SR_tID_00025796.Evolinc_SR_gID_024641	Homolog	Homolog	Homolog	Not found	Not found	Not found	Not found	Not found	Not found	Not found
Evolinc_SR_tID_00026100.Evolinc_SR_gID_024920	Homolog	Homolog	Homolog	Not found	Not found	Not found	Not found	Not found	Not found	Not found
Evolinc_SR_tID_00026152.Evolinc_SR_gID_024967	Homolog	Homolog	Homolog	Not found	Not found	Not found	Not found	Not found	Not found	Not found
Evolinc_SR_tID_00027061.Evolinc_SR_gID_025806	Homolog	Homolog	Homolog	Not found	Not found	Not found	Not found	Not found	Not found	Not found
Evolinc_SR_tID_00031486.Evolinc_SR_gID_030029	Homolog	Homolog	Homolog	Not found	Not found	Not found	Not found	Not found	Not found	Not found
Evolinc_SR_tID_00033245.Evolinc_SR_gID_031656	Homolog	Homolog	Homolog	Not found	Not found	Not found	Not found	Not found	Not found	Not found
Evolinc_SR_tID_00034787.Evolinc_SR_gID_033109	Homolog	Homolog	Homolog	Not found	Not found	Not found	Not found	Not found	Not found	Not found
Evolinc_SR_tID_00036828.Evolinc_SR_gID_035029	Homolog	Homolog	Homolog	Not found	Not found	Not found	Not found	Not found	Not found	Not found
Evolinc_SR_tID_00039707.Evolinc_SR_gID_037755	Homolog	Homolog	Homolog	Not found	Not found	Not found	Not found	Not found	Not found	Not found
Evolinc_SR_tID_00009655.Evolinc_SR_gID_009101	Homolog	Homolog	Not found	Homolog	Homolog	Homolog	Not found	Not found	Not found	Not found
Evolinc_SR_tID_00020230.Evolinc_SR_gID_019250	Homolog	Homolog	Not found	Homolog	Homolog	Not found	Homolog	Homolog	Homolog	Not found
Evolinc_SR_tID_00011138.Evolinc_SR_gID_010532	Homolog	Homolog	Not found	Homolog	Homolog	Not found	Homolog	Homolog	Not found	Not found
Evolinc_SR_tID_00019213.Evolinc_SR_gID_018266	Homolog	Homolog	Not found	Homolog	Homolog	Not found	Homolog	Not found	Not found	Not found
Evolinc_SR_tID_00000719.Evolinc_SR_gID_000671	Homolog	Homolog	Not found	Homolog	Homolog	Not found	Not found	Homolog	Not found	Not found
Evolinc_SR_tID_00015346.Evolinc_SR_gID_014548	Homolog	Homolog	Not found	Homolog	Homolog	Not found	Not found	Homolog	Not found	Not found
Evolinc_SR_tID_00038612.Evolinc_SR_gID_036731	Homolog	Homolog	Not found	Homolog	Homolog	Not found	Not found	Homolog	Not found	Not found
Evolinc_LR_tID_00001100.Evolinc_LR_gID_000907	Homolog	Homolog	Not found	Homolog	Homolog	Not found	Not found	Not found	Not found	Not found
Evolinc_SR_tID_00001238.Evolinc_SR_gID_001163	Homolog	Homolog	Not found	Homolog	Homolog	Not found	Not found	Not found	Not found	Not found
Evolinc_SR_tID_00009251.Evolinc_SR_gID_008712	Homolog	Homolog	Not found	Homolog	Homolog	Not found	Not found	Not found	Not found	Not found
Evolinc_SR_tID_00011350.Evolinc_SR_gID_010729	Homolog	Homolog	Not found	Homolog	Homolog	Not found	Not found	Not found	Not found	Not found
Evolinc_SR_tID_00020135.Evolinc_SR_gID_019158	Homolog	Homolog	Not found	Homolog	Homolog	Not found	Not found	Not found	Not found	Not found
Evolinc_SR_tID_00028992.Evolinc_SR_gID_027714	Homolog	Homolog	Not found	Homolog	Homolog	Not found	Not found	Not found	Not found	Not found
Evolinc_SR_tID_00038575.Evolinc_SR_gID_036699	Homolog	Homolog	Not found	Homolog	Homolog	Not found	Not found	Not found	Not found	Not found
Evolinc_SR_tID_00003257.Evolinc_SR_gID_003037	Homolog	Homolog	Not found	Homolog	Not found	Homolog	Not found	Not found	Not found	Not found
Evolinc_SR_tID_00022360.Evolinc_SR_gID_021252	Homolog	Homolog	Not found	Homolog	Not found	Homolog	Not found	Not found	Not found	Not found
Evolinc_SR_tID_00003673	Homolog	Homolog	Not found	Homolog	Not found	Not found	Homolog	Not found	Not found	Not found
Evolinc_SR_tID_00009487.Evolinc_SR_gID_008942	Homolog	Homolog	Not found	Homolog	Not found	Not found	Homolog	Not found	Not found	Not found
Evolinc_SR_tID_00009721.Evolinc_SR_gID_009166	Homolog	Homolog	Not found	Homolog	Not found	Not found	Homolog	Not found	Not found	Not found
Evolinc_SR_tID_00011009.Evolinc_SR_gID_010409	Homolog	Homolog	Not found	Homolog	Not found	Not found	Homolog	Not found	Not found	Not found
Evolinc_SR_tID_00015983.Evolinc_SR_gID_015154	Homolog	Homolog	Not found	Homolog	Not found	Not found	Homolog	Not found	Not found	Not found
Evolinc_SR_tID_00009649.Evolinc_SR_gID_009096	Homolog	Homolog	Not found	Homolog	Not found	Not found	Not found	Homolog	Not found	Not found
Evolinc_SR_tID_00011758.Evolinc_SR_gID_011112	Homolog	Homolog	Not found	Homolog	Not found	Not found	Not found	Homolog	Not found	Not found
Evolinc_SR_tID_00013165.Evolinc_SR_gID_012461	Homolog	Homolog	Not found	Homolog	Not found	Not found	Not found	Homolog	Not found	Not found
Evolinc_SR_tID_00020391.Evolinc_SR_gID_019402	Homolog	Homolog	Not found	Homolog	Not found	Not found	Not found	Homolog	Not found	Not found
Evolinc_SR_tID_00036073.Evolinc_SR_gID_034315	Homolog	Homolog	Not found	Homolog	Not found	Not found	Not found	Homolog	Not found	Not found
Evolinc_SR_tID_00039479.Evolinc_SR_gID_037546	Homolog	Homolog	Not found	Homolog	Not found	Not found	Not found	Homolog	Not found	Not found
Evolinc_LR_tID_00000696.Evolinc_LR_gID_000558	Homolog	Homolog	Not found	Homolog	Not found	Not found	Not found	Not found	Not found	Not found
Evolinc_LR_tID_00000875.Evolinc_LR_gID_000711	Homolog	Homolog	Not found	Homolog	Not found	Not found	Not found	Not found	Not found	Not found
Evolinc_LR_tID_00001197.Evolinc_LR_gID_000990	Homolog	Homolog	Not found	Homolog	Not found	Not found	Not found	Not found	Not found	Not found
Evolinc_LR_tID_00001676.Evolinc_LR_gID_001370	Homolog	Homolog	Not found	Homolog	Not found	Not found	Not found	Not found	Not found	Not found
Evolinc_LR_tID_00001960.Evolinc_LR_gID_001607	Homolog	Homolog	Not found	Homolog	Not found	Not found	Not found	Not found	Not found	Not found
Evolinc_LR_tID_00002359.Evolinc_LR_gID_001922	Homolog	Homolog	Not found	Homolog	Not found	Not found	Not found	Not found	Not found	Not found
Evolinc_LR_tID_00003852.Evolinc_LR_gID_003228	Homolog	Homolog	Not found	Homolog	Not found	Not found	Not found	Not found	Not found	Not found
Evolinc_SR_tID_00000266.Evolinc_SR_gID_000244	Homolog	Homolog	Not found	Homolog	Not found	Not found	Not found	Not found	Not found	Not found
Evolinc_SR_tID_00000457.Evolinc_SR_gID_000421	Homolog	Homolog	Not found	Homolog	Not found	Not found	Not found	Not found	Not found	Not found
Evolinc_SR_tID_00000738.Evolinc_SR_gID_000689	Homolog	Homolog	Not found	Homolog	Not found	Not found	Not found	Not found	Not found	Not found
Evolinc_SR_tID_00000796.Evolinc_SR_gID_000744	Homolog	Homolog	Not found	Homolog	Not found	Not found	Not found	Not found	Not found	Not found
Evolinc_SR_tID_00001058.Evolinc_SR_gID_000992	Homolog	Homolog	Not found	Homolog	Not found	Not found	Not found	Not found	Not found	Not found
Evolinc_SR_tID_00001339.Evolinc_SR_gID_001255	Homolog	Homolog	Not found	Homolog	Not found	Not found	Not found	Not found	Not found	Not found
Evolinc_SR_tID_00001797.Evolinc_SR_gID_001674	Homolog	Homolog	Not found	Homolog	Not found	Not found	Not found	Not found	Not found	Not found
Evolinc_SR_tID_00003486.Evolinc_SR_gID_003256	Homolog	Homolog	Not found	Homolog	Not found	Not found	Not found	Not found	Not found	Not found
Evolinc_SR_tID_00003551.Evolinc_SR_gID_003320	Homolog	Homolog	Not found	Homolog	Not found	Not found	Not found	Not found	Not found	Not found
Evolinc_SR_tID_00003559.Evolinc_SR_gID_003328	Homolog	Homolog	Not found	Homolog	Not found	Not found	Not found	Not found	Not found	Not found
Evolinc_SR_tID_00003629.Evolinc_SR_gID_003398	Homolog	Homolog	Not found	Homolog	Not found	Not found	Not found	Not found	Not found	Not found
Evolinc_SR_tID_00003776.Evolinc_SR_gID_003534	Homolog	Homolog	Not found	Homolog	Not found	Not found	Not found	Not found	Not found	Not found
Evolinc_SR_tID_00003991.Evolinc_SR_gID_003741	Homolog	Homolog	Not found	Homolog	Not found	Not found	Not found	Not found	Not found	Not found
Evolinc_SR_tID_00004078.Evolinc_SR_gID_003825	Homolog	Homolog	Not found	Homolog	Not found	Not found	Not found	Not found	Not found	Not found
Evolinc_SR_tID_00004096.Evolinc_SR_gID_003842	Homolog	Homolog	Not found	Homolog	Not found	Not found	Not found	Not found	Not found	Not found
Evolinc_SR_tID_00004197.Evolinc_SR_gID_003935	Homolog	Homolog	Not found	Homolog	Not found	Not found	Not found	Not found	Not found	Not found
Evolinc_SR_tID_00004829.Evolinc_SR_gID_004545	Homolog	Homolog	Not found	Homolog	Not found	Not found	Not found	Not found	Not found	Not found
Evolinc_SR_tID_00005088.Evolinc_SR_gID_004789	Homolog	Homolog	Not found	Homolog	Not found	Not found	Not found	Not found	Not found	Not found
Evolinc_SR_tID_00005190.Evolinc_SR_gID_004879	Homolog	Homolog	Not found	Homolog	Not found	Not found	Not found	Not found	Not found	Not found
Evolinc_SR_tID_00005809.Evolinc_SR_gID_005465	Homolog	Homolog	Not found	Homolog	Not found	Not found	Not found	Not found	Not found	Not found
Evolinc_SR_tID_00007764.Evolinc_SR_gID_007300	Homolog	Homolog	Not found	Homolog	Not found	Not found	Not found	Not found	Not found	Not found
Evolinc_SR_tID_00008014.Evolinc_SR_gID_007535	Homolog	Homolog	Not found	Homolog	Not found	Not found	Not found	Not found	Not found	Not found
Evolinc_SR_tID_00008565.Evolinc_SR_gID_008044	Homolog	Homolog	Not found	Homolog	Not found	Not found	Not found	Not found	Not found	Not found
Evolinc_SR_tID_00009386.Evolinc_SR_gID_008843	Homolog	Homolog	Not found	Homolog	Not found	Not found	Not found	Not found	Not found	Not found
Evolinc_SR_tID_00010119.Evolinc_SR_gID_009551	Homolog	Homolog	Not found	Homolog	Not found	Not found	Not found	Not found	Not found	Not found
Evolinc_SR_tID_00010281.Evolinc_SR_gID_009707	Homolog	Homolog	Not found	Homolog	Not found	Not found	Not found	Not found	Not found	Not found
Evolinc_SR_tID_00010438.Evolinc_SR_gID_009854	Homolog	Homolog	Not found	Homolog	Not found	Not found	Not found	Not found	Not found	Not found
Evolinc_SR_tID_00011546.Evolinc_SR_gID_010912	Homolog	Homolog	Not found	Homolog	Not found	Not found	Not found	Not found	Not found	Not found
Evolinc_SR_tID_00011632.Evolinc_SR_gID_010994	Homolog	Homolog	Not found	Homolog	Not found	Not found	Not found	Not found	Not found	Not found
Evolinc_SR_tID_00011940.Evolinc_SR_gID_011290	Homolog	Homolog	Not found	Homolog	Not found	Not found	Not found	Not found	Not found	Not found
Evolinc_SR_tID_00012042.Evolinc_SR_gID_011387	Homolog	Homolog	Not found	Homolog	Not found	Not found	Not found	Not found	Not found	Not found
Evolinc_SR_tID_00012430.Evolinc_SR_gID_011762	Homolog	Homolog	Not found	Homolog	Not found	Not found	Not found	Not found	Not found	Not found
Evolinc_SR_tID_00013068.Evolinc_SR_gID_012368	Homolog	Homolog	Not found	Homolog	Not found	Not found	Not found	Not found	Not found	Not found
Evolinc_SR_tID_00013175.Evolinc_SR_gID_012470	Homolog	Homolog	Not found	Homolog	Not found	Not found	Not found	Not found	Not found	Not found
Evolinc_SR_tID_00013483.Evolinc_SR_gID_012762	Homolog	Homolog	Not found	Homolog	Not found	Not found	Not found	Not found	Not found	Not found
Evolinc_SR_tID_00013602.Evolinc_SR_gID_012872	Homolog	Homolog	Not found	Homolog	Not found	Not found	Not found	Not found	Not found	Not found
Evolinc_SR_tID_00013866.Evolinc_SR_gID_013127	Homolog	Homolog	Not found	Homolog	Not found	Not found	Not found	Not found	Not found	Not found
Evolinc_SR_tID_00013906.Evolinc_SR_gID_013167	Homolog	Homolog	Not found	Homolog	Not found	Not found	Not found	Not found	Not found	Not found
Evolinc_SR_tID_00014168.Evolinc_SR_gID_013410	Homolog	Homolog	Not found	Homolog	Not found	Not found	Not found	Not found	Not found	Not found
Evolinc_SR_tID_00014881.Evolinc_SR_gID_014100	Homolog	Homolog	Not found	Homolog	Not found	Not found	Not found	Not found	Not found	Not found
Evolinc_SR_tID_00015031.Evolinc_SR_gID_014246	Homolog	Homolog	Not found	Homolog	Not found	Not found	Not found	Not found	Not found	Not found
Evolinc_SR_tID_00015316.Evolinc_SR_gID_014518	Homolog	Homolog	Not found	Homolog	Not found	Not found	Not found	Not found	Not found	Not found
Evolinc_SR_tID_00015459.Evolinc_SR_gID_014659	Homolog	Homolog	Not found	Homolog	Not found	Not found	Not found	Not found	Not found	Not found
Evolinc_SR_tID_00015521.Evolinc_SR_gID_014719	Homolog	Homolog	Not found	Homolog	Not found	Not found	Not found	Not found	Not found	Not found
Evolinc_SR_tID_00015920.Evolinc_SR_gID_015093	Homolog	Homolog	Not found	Homolog	Not found	Not found	Not found	Not found	Not found	Not found
Evolinc_SR_tID_00015988.Evolinc_SR_gID_015159	Homolog	Homolog	Not found	Homolog	Not found	Not found	Not found	Not found	Not found	Not found
Evolinc_SR_tID_00016182.Evolinc_SR_gID_015345	Homolog	Homolog	Not found	Homolog	Not found	Not found	Not found	Not found	Not found	Not found
Evolinc_SR_tID_00016229.Evolinc_SR_gID_015391	Homolog	Homolog	Not found	Homolog	Not found	Not found	Not found	Not found	Not found	Not found
Evolinc_SR_tID_00017738.Evolinc_SR_gID_016847	Homolog	Homolog	Not found	Homolog	Not found	Not found	Not found	Not found	Not found	Not found
Evolinc_SR_tID_00019025.Evolinc_SR_gID_018087	Homolog	Homolog	Not found	Homolog	Not found	Not found	Not found	Not found	Not found	Not found
Evolinc_SR_tID_00019776.Evolinc_SR_gID_018822	Homolog	Homolog	Not found	Homolog	Not found	Not found	Not found	Not found	Not found	Not found
Evolinc_SR_tID_00019911.Evolinc_SR_gID_018948	Homolog	Homolog	Not found	Homolog	Not found	Not found	Not found	Not found	Not found	Not found
Evolinc_SR_tID_00020221.Evolinc_SR_gID_019241	Homolog	Homolog	Not found	Homolog	Not found	Not found	Not found	Not found	Not found	Not found
Evolinc_SR_tID_00020656.Evolinc_SR_gID_019654	Homolog	Homolog	Not found	Homolog	Not found	Not found	Not found	Not found	Not found	Not found
Evolinc_SR_tID_00025948.Evolinc_SR_gID_024779	Homolog	Homolog	Not found	Homolog	Not found	Not found	Not found	Not found	Not found	Not found
Evolinc_SR_tID_00026027.Evolinc_SR_gID_024852	Homolog	Homolog	Not found	Homolog	Not found	Not found	Not found	Not found	Not found	Not found
Evolinc_SR_tID_00026210.Evolinc_SR_gID_025018	Homolog	Homolog	Not found	Homolog	Not found	Not found	Not found	Not found	Not found	Not found
Evolinc_SR_tID_00026242.Evolinc_SR_gID_025047	Homolog	Homolog	Not found	Homolog	Not found	Not found	Not found	Not found	Not found	Not found
Evolinc_SR_tID_00026243.Evolinc_SR_gID_025047	Homolog	Homolog	Not found	Homolog	Not found	Not found	Not found	Not found	Not found	Not found
Evolinc_SR_tID_00026444.Evolinc_SR_gID_025238	Homolog	Homolog	Not found	Homolog	Not found	Not found	Not found	Not found	Not found	Not found
Evolinc_SR_tID_00026564.Evolinc_SR_gID_025346	Homolog	Homolog	Not found	Homolog	Not found	Not found	Not found	Not found	Not found	Not found
Evolinc_SR_tID_00026758.Evolinc_SR_gID_025529	Homolog	Homolog	Not found	Homolog	Not found	Not found	Not found	Not found	Not found	Not found
Evolinc_SR_tID_00026903.Evolinc_SR_gID_025661	Homolog	Homolog	Not found	Homolog	Not found	Not found	Not found	Not found	Not found	Not found
Evolinc_SR_tID_00026923.Evolinc_SR_gID_025680	Homolog	Homolog	Not found	Homolog	Not found	Not found	Not found	Not found	Not found	Not found
Evolinc_SR_tID_00027011.Evolinc_SR_gID_025757	Homolog	Homolog	Not found	Homolog	Not found	Not found	Not found	Not found	Not found	Not found
Evolinc_SR_tID_00029378.Evolinc_SR_gID_028068	Homolog	Homolog	Not found	Homolog	Not found	Not found	Not found	Not found	Not found	Not found
Evolinc_SR_tID_00029728.Evolinc_SR_gID_028395	Homolog	Homolog	Not found	Homolog	Not found	Not found	Not found	Not found	Not found	Not found
Evolinc_SR_tID_00030229.Evolinc_SR_gID_028857	Homolog	Homolog	Not found	Homolog	Not found	Not found	Not found	Not found	Not found	Not found
Evolinc_SR_tID_00030509.Evolinc_SR_gID_029119	Homolog	Homolog	Not found	Homolog	Not found	Not found	Not found	Not found	Not found	Not found
Evolinc_SR_tID_00031028.Evolinc_SR_gID_029607	Homolog	Homolog	Not found	Homolog	Not found	Not found	Not found	Not found	Not found	Not found
Evolinc_SR_tID_00031375.Evolinc_SR_gID_029923	Homolog	Homolog	Not found	Homolog	Not found	Not found	Not found	Not found	Not found	Not found
Evolinc_SR_tID_00031707.Evolinc_SR_gID_030233	Homolog	Homolog	Not found	Homolog	Not found	Not found	Not found	Not found	Not found	Not found
Evolinc_SR_tID_00031913.Evolinc_SR_gID_030425	Homolog	Homolog	Not found	Homolog	Not found	Not found	Not found	Not found	Not found	Not found
Evolinc_SR_tID_00032060.Evolinc_SR_gID_030559	Homolog	Homolog	Not found	Homolog	Not found	Not found	Not found	Not found	Not found	Not found
Evolinc_SR_tID_00032311.Evolinc_SR_gID_030781	Homolog	Homolog	Not found	Homolog	Not found	Not found	Not found	Not found	Not found	Not found
Evolinc_SR_tID_00033104.Evolinc_SR_gID_031530	Homolog	Homolog	Not found	Homolog	Not found	Not found	Not found	Not found	Not found	Not found
Evolinc_SR_tID_00034155.Evolinc_SR_gID_032513	Homolog	Homolog	Not found	Homolog	Not found	Not found	Not found	Not found	Not found	Not found
Evolinc_SR_tID_00035486.Evolinc_SR_gID_033765	Homolog	Homolog	Not found	Homolog	Not found	Not found	Not found	Not found	Not found	Not found
Evolinc_SR_tID_00035635.Evolinc_SR_gID_033904	Homolog	Homolog	Not found	Homolog	Not found	Not found	Not found	Not found	Not found	Not found
Evolinc_SR_tID_00036074.Evolinc_SR_gID_034316	Homolog	Homolog	Not found	Homolog	Not found	Not found	Not found	Not found	Not found	Not found
Evolinc_SR_tID_00036872.Evolinc_SR_gID_035073	Homolog	Homolog	Not found	Homolog	Not found	Not found	Not found	Not found	Not found	Not found
Evolinc_SR_tID_00036905.Evolinc_SR_gID_035105	Homolog	Homolog	Not found	Homolog	Not found	Not found	Not found	Not found	Not found	Not found
Evolinc_SR_tID_00037099.Evolinc_SR_gID_035288	Homolog	Homolog	Not found	Homolog	Not found	Not found	Not found	Not found	Not found	Not found
Evolinc_SR_tID_00038242.Evolinc_SR_gID_036378	Homolog	Homolog	Not found	Homolog	Not found	Not found	Not found	Not found	Not found	Not found
Evolinc_SR_tID_00038395.Evolinc_SR_gID_036530	Homolog	Homolog	Not found	Homolog	Not found	Not found	Not found	Not found	Not found	Not found
Evolinc_SR_tID_00038426.Evolinc_SR_gID_036561	Homolog	Homolog	Not found	Homolog	Not found	Not found	Not found	Not found	Not found	Not found
Evolinc_SR_tID_00038941.Evolinc_SR_gID_037039	Homolog	Homolog	Not found	Homolog	Not found	Not found	Not found	Not found	Not found	Not found
Evolinc_SR_tID_00039367.Evolinc_SR_gID_037440	Homolog	Homolog	Not found	Homolog	Not found	Not found	Not found	Not found	Not found	Not found
Evolinc_SR_tID_00039502.Evolinc_SR_gID_037568	Homolog	Homolog	Not found	Homolog	Not found	Not found	Not found	Not found	Not found	Not found
Evolinc_SR_tID_00040022.Evolinc_SR_gID_038053	Homolog	Homolog	Not found	Homolog	Not found	Not found	Not found	Not found	Not found	Not found
Evolinc_SR_tID_00040210.Evolinc_SR_gID_038223	Homolog	Homolog	Not found	Homolog	Not found	Not found	Not found	Not found	Not found	Not found
Evolinc_SR_tID_00003116.Evolinc_SR_gID_002904	Homolog	Homolog	Not found	Not found	Homolog	Not found	Homolog	Homolog	Homolog	Not found
Evolinc_SR_tID_00036037.Evolinc_SR_gID_034280	Homolog	Homolog	Not found	Not found	Homolog	Not found	Not found	Homolog	Not found	Not found
Evolinc_LR_tID_00002429.Evolinc_LR_gID_001981	Homolog	Homolog	Not found	Not found	Homolog	Not found	Not found	Not found	Not found	Not found
Evolinc_SR_tID_00004398.Evolinc_SR_gID_004127	Homolog	Homolog	Not found	Not found	Homolog	Not found	Not found	Not found	Not found	Not found
Evolinc_SR_tID_00006564.Evolinc_SR_gID_006150	Homolog	Homolog	Not found	Not found	Homolog	Not found	Not found	Not found	Not found	Not found
Evolinc_SR_tID_00009222.Evolinc_SR_gID_008683	Homolog	Homolog	Not found	Not found	Homolog	Not found	Not found	Not found	Not found	Not found
Evolinc_SR_tID_00010186.Evolinc_SR_gID_009615	Homolog	Homolog	Not found	Not found	Homolog	Not found	Not found	Not found	Not found	Not found
Evolinc_SR_tID_00012236.Evolinc_SR_gID_011570	Homolog	Homolog	Not found	Not found	Homolog	Not found	Not found	Not found	Not found	Not found
Evolinc_SR_tID_00012873.Evolinc_SR_gID_012195	Homolog	Homolog	Not found	Not found	Homolog	Not found	Not found	Not found	Not found	Not found
Evolinc_SR_tID_00014074.Evolinc_SR_gID_013325	Homolog	Homolog	Not found	Not found	Homolog	Not found	Not found	Not found	Not found	Not found
Evolinc_SR_tID_00016105.Evolinc_SR_gID_015273	Homolog	Homolog	Not found	Not found	Homolog	Not found	Not found	Not found	Not found	Not found
Evolinc_SR_tID_00016779.Evolinc_SR_gID_015932	Homolog	Homolog	Not found	Not found	Homolog	Not found	Not found	Not found	Not found	Not found
Evolinc_SR_tID_00019872.Evolinc_SR_gID_018912	Homolog	Homolog	Not found	Not found	Homolog	Not found	Not found	Not found	Not found	Not found
Evolinc_SR_tID_00020056.Evolinc_SR_gID_019082	Homolog	Homolog	Not found	Not found	Homolog	Not found	Not found	Not found	Not found	Not found
Evolinc_SR_tID_00020100.Evolinc_SR_gID_019125	Homolog	Homolog	Not found	Not found	Homolog	Not found	Not found	Not found	Not found	Not found
Evolinc_SR_tID_00026288.Evolinc_SR_gID_025090	Homolog	Homolog	Not found	Not found	Homolog	Not found	Not found	Not found	Not found	Not found
Evolinc_SR_tID_00030081.Evolinc_SR_gID_028717	Homolog	Homolog	Not found	Not found	Homolog	Not found	Not found	Not found	Not found	Not found
Evolinc_SR_tID_00035590.Evolinc_SR_gID_033863	Homolog	Homolog	Not found	Not found	Homolog	Not found	Not found	Not found	Not found	Not found
Evolinc_SR_tID_00037930.Evolinc_SR_gID_036073	Homolog	Homolog	Not found	Not found	Homolog	Not found	Not found	Not found	Not found	Not found
Evolinc_SR_tID_00001231.Evolinc_SR_gID_001156	Homolog	Homolog	Not found	Not found	Not found	Homolog	Homolog	Homolog	Not found	Not found
Evolinc_SR_tID_00004127.Evolinc_SR_gID_003869	Homolog	Homolog	Not found	Not found	Not found	Homolog	Not found	Not found	Not found	Not found
Evolinc_SR_tID_00016434.Evolinc_SR_gID_015587	Homolog	Homolog	Not found	Not found	Not found	Homolog	Not found	Not found	Not found	Not found
Evolinc_SR_tID_00040410.Evolinc_SR_gID_038417	Homolog	Homolog	Not found	Not found	Not found	Homolog	Not found	Not found	Not found	Not found
Evolinc_SR_tID_00001328.Evolinc_SR_gID_001244	Homolog	Homolog	Not found	Not found	Not found	Not found	Homolog	Not found	Not found	Not found
Evolinc_SR_tID_00013553.Evolinc_SR_gID_012826	Homolog	Homolog	Not found	Not found	Not found	Not found	Not found	Homolog	Not found	Not found
Evolinc_SR_tID_00014605.Evolinc_SR_gID_013834	Homolog	Homolog	Not found	Not found	Not found	Not found	Not found	Homolog	Not found	Not found
Evolinc_SR_tID_00021736.Evolinc_SR_gID_020669	Homolog	Homolog	Not found	Not found	Not found	Not found	Not found	Homolog	Not found	Not found
Evolinc_SR_tID_00037055.Evolinc_SR_gID_035248	Homolog	Homolog	Not found	Not found	Not found	Not found	Not found	Homolog	Not found	Not found
Evolinc_SR_tID_00040227.Evolinc_SR_gID_038240	Homolog	Homolog	Not found	Not found	Not found	Not found	Not found	Homolog	Not found	Not found
Evolinc_SR_tID_00015010.Evolinc_SR_gID_014227	Homolog	Homolog	Not found	Not found	Not found	Not found	Not found	Not found	Homolog	Not found
Evolinc_SR_tID_00020809.Evolinc_SR_gID_019793	Homolog	Homolog	Not found	Not found	Not found	Not found	Not found	Not found	Homolog	Not found
Evolinc_SR_tID_00021692.Evolinc_SR_gID_020630	Homolog	Homolog	Not found	Not found	Not found	Not found	Not found	Not found	Homolog	Not found
Evolinc_SR_tID_00032042.Evolinc_SR_gID_030541	Homolog	Homolog	Not found	Not found	Not found	Not found	Not found	Not found	Homolog	Not found
Evolinc_SR_tID_00032731.Evolinc_SR_gID_031172	Homolog	Homolog	Not found	Not found	Not found	Not found	Not found	Not found	Homolog	Not found
Evolinc_SR_tID_00032972.Evolinc_SR_gID_031403	Homolog	Homolog	Not found	Not found	Not found	Not found	Not found	Not found	Homolog	Not found
Evolinc_SR_tID_00038408.Evolinc_SR_gID_036543	Homolog	Homolog	Not found	Not found	Not found	Not found	Not found	Not found	Homolog	Not found
Evolinc_LR_tID_00000438.Evolinc_LR_gID_000348	Homolog	Homolog	Not found	Not found	Not found	Not found	Not found	Not found	Not found	Not found
Evolinc_LR_tID_00000552.Evolinc_LR_gID_000427	Homolog	Homolog	Not found	Not found	Not found	Not found	Not found	Not found	Not found	Not found
Evolinc_LR_tID_00001086.Evolinc_LR_gID_000893	Homolog	Homolog	Not found	Not found	Not found	Not found	Not found	Not found	Not found	Not found
Evolinc_LR_tID_00001115.Evolinc_LR_gID_000922	Homolog	Homolog	Not found	Not found	Not found	Not found	Not found	Not found	Not found	Not found
Evolinc_LR_tID_00001242	Homolog	Homolog	Not found	Not found	Not found	Not found	Not found	Not found	Not found	Not found
Evolinc_LR_tID_00001470.Evolinc_LR_gID_001194	Homolog	Homolog	Not found	Not found	Not found	Not found	Not found	Not found	Not found	Not found
Evolinc_LR_tID_00001498.Evolinc_LR_gID_001218	Homolog	Homolog	Not found	Not found	Not found	Not found	Not found	Not found	Not found	Not found
Evolinc_LR_tID_00001864.Evolinc_LR_gID_001527	Homolog	Homolog	Not found	Not found	Not found	Not found	Not found	Not found	Not found	Not found
Evolinc_LR_tID_00001972.Evolinc_LR_gID_001617	Homolog	Homolog	Not found	Not found	Not found	Not found	Not found	Not found	Not found	Not found
Evolinc_LR_tID_00001992.Evolinc_LR_gID_001632	Homolog	Homolog	Not found	Not found	Not found	Not found	Not found	Not found	Not found	Not found
Evolinc_LR_tID_00002349.Evolinc_LR_gID_001912	Homolog	Homolog	Not found	Not found	Not found	Not found	Not found	Not found	Not found	Not found
Evolinc_LR_tID_00002611.Evolinc_LR_gID_002160	Homolog	Homolog	Not found	Not found	Not found	Not found	Not found	Not found	Not found	Not found
Evolinc_LR_tID_00003377.Evolinc_LR_gID_002825	Homolog	Homolog	Not found	Not found	Not found	Not found	Not found	Not found	Not found	Not found
Evolinc_LR_tID_00003482.Evolinc_LR_gID_002906	Homolog	Homolog	Not found	Not found	Not found	Not found	Not found	Not found	Not found	Not found
Evolinc_LR_tID_00003540	Homolog	Homolog	Not found	Not found	Not found	Not found	Not found	Not found	Not found	Not found
Evolinc_LR_tID_00003642.Evolinc_LR_gID_003038	Homolog	Homolog	Not found	Not found	Not found	Not found	Not found	Not found	Not found	Not found
Evolinc_LR_tID_00004015.Evolinc_LR_gID_003361	Homolog	Homolog	Not found	Not found	Not found	Not found	Not found	Not found	Not found	Not found
Evolinc_LR_tID_00004031.Evolinc_LR_gID_003372	Homolog	Homolog	Not found	Not found	Not found	Not found	Not found	Not found	Not found	Not found
Evolinc_LR_tID_00004081.Evolinc_LR_gID_003411	Homolog	Homolog	Not found	Not found	Not found	Not found	Not found	Not found	Not found	Not found
Evolinc_LR_tID_00004149.Evolinc_LR_gID_003459	Homolog	Homolog	Not found	Not found	Not found	Not found	Not found	Not found	Not found	Not found
Evolinc_SR_tID_00000073.Evolinc_SR_gID_000067	Homolog	Homolog	Not found	Not found	Not found	Not found	Not found	Not found	Not found	Not found
Evolinc_SR_tID_00000120.Evolinc_SR_gID_000111	Homolog	Homolog	Not found	Not found	Not found	Not found	Not found	Not found	Not found	Not found
Evolinc_SR_tID_00000146.Evolinc_SR_gID_000136	Homolog	Homolog	Not found	Not found	Not found	Not found	Not found	Not found	Not found	Not found
Evolinc_SR_tID_00000188.Evolinc_SR_gID_000176	Homolog	Homolog	Not found	Not found	Not found	Not found	Not found	Not found	Not found	Not found
Evolinc_SR_tID_00000340.Evolinc_SR_gID_000316	Homolog	Homolog	Not found	Not found	Not found	Not found	Not found	Not found	Not found	Not found
Evolinc_SR_tID_00000477.Evolinc_SR_gID_000437	Homolog	Homolog	Not found	Not found	Not found	Not found	Not found	Not found	Not found	Not found
Evolinc_SR_tID_00000547.Evolinc_SR_gID_000506	Homolog	Homolog	Not found	Not found	Not found	Not found	Not found	Not found	Not found	Not found
Evolinc_SR_tID_00000572.Evolinc_SR_gID_000530	Homolog	Homolog	Not found	Not found	Not found	Not found	Not found	Not found	Not found	Not found
Evolinc_SR_tID_00000603.Evolinc_SR_gID_000559	Homolog	Homolog	Not found	Not found	Not found	Not found	Not found	Not found	Not found	Not found
Evolinc_SR_tID_00000691.Evolinc_SR_gID_000646	Homolog	Homolog	Not found	Not found	Not found	Not found	Not found	Not found	Not found	Not found
Evolinc_SR_tID_00000697.Evolinc_SR_gID_000650	Homolog	Homolog	Not found	Not found	Not found	Not found	Not found	Not found	Not found	Not found
Evolinc_SR_tID_00000799.Evolinc_SR_gID_000747	Homolog	Homolog	Not found	Not found	Not found	Not found	Not found	Not found	Not found	Not found
Evolinc_SR_tID_00000849.Evolinc_SR_gID_000797	Homolog	Homolog	Not found	Not found	Not found	Not found	Not found	Not found	Not found	Not found
Evolinc_SR_tID_00000852.Evolinc_SR_gID_000800	Homolog	Homolog	Not found	Not found	Not found	Not found	Not found	Not found	Not found	Not found
Evolinc_SR_tID_00000969.Evolinc_SR_gID_000908	Homolog	Homolog	Not found	Not found	Not found	Not found	Not found	Not found	Not found	Not found
Evolinc_SR_tID_00001055.Evolinc_SR_gID_000989	Homolog	Homolog	Not found	Not found	Not found	Not found	Not found	Not found	Not found	Not found
Evolinc_SR_tID_00001131.Evolinc_SR_gID_001062	Homolog	Homolog	Not found	Not found	Not found	Not found	Not found	Not found	Not found	Not found
Evolinc_SR_tID_00001180.Evolinc_SR_gID_001108	Homolog	Homolog	Not found	Not found	Not found	Not found	Not found	Not found	Not found	Not found
Evolinc_SR_tID_00001273.Evolinc_SR_gID_001192	Homolog	Homolog	Not found	Not found	Not found	Not found	Not found	Not found	Not found	Not found
Evolinc_SR_tID_00001317.Evolinc_SR_gID_001233	Homolog	Homolog	Not found	Not found	Not found	Not found	Not found	Not found	Not found	Not found
Evolinc_SR_tID_00001350.Evolinc_SR_gID_001264	Homolog	Homolog	Not found	Not found	Not found	Not found	Not found	Not found	Not found	Not found
Evolinc_SR_tID_00001601.Evolinc_SR_gID_001491	Homolog	Homolog	Not found	Not found	Not found	Not found	Not found	Not found	Not found	Not found
Evolinc_SR_tID_00001669.Evolinc_SR_gID_001553	Homolog	Homolog	Not found	Not found	Not found	Not found	Not found	Not found	Not found	Not found
Evolinc_SR_tID_00001685.Evolinc_SR_gID_001567	Homolog	Homolog	Not found	Not found	Not found	Not found	Not found	Not found	Not found	Not found
Evolinc_SR_tID_00001754.Evolinc_SR_gID_001632	Homolog	Homolog	Not found	Not found	Not found	Not found	Not found	Not found	Not found	Not found
Evolinc_SR_tID_00001834.Evolinc_SR_gID_001710	Homolog	Homolog	Not found	Not found	Not found	Not found	Not found	Not found	Not found	Not found
Evolinc_SR_tID_00001999.Evolinc_SR_gID_001853	Homolog	Homolog	Not found	Not found	Not found	Not found	Not found	Not found	Not found	Not found
Evolinc_SR_tID_00002030.Evolinc_SR_gID_001883	Homolog	Homolog	Not found	Not found	Not found	Not found	Not found	Not found	Not found	Not found
Evolinc_SR_tID_00002033.Evolinc_SR_gID_001886	Homolog	Homolog	Not found	Not found	Not found	Not found	Not found	Not found	Not found	Not found
Evolinc_SR_tID_00002057.Evolinc_SR_gID_001907	Homolog	Homolog	Not found	Not found	Not found	Not found	Not found	Not found	Not found	Not found
Evolinc_SR_tID_00002215.Evolinc_SR_gID_002053	Homolog	Homolog	Not found	Not found	Not found	Not found	Not found	Not found	Not found	Not found
Evolinc_SR_tID_00002428	Homolog	Homolog	Not found	Not found	Not found	Not found	Not found	Not found	Not found	Not found
Evolinc_SR_tID_00002528.Evolinc_SR_gID_002347	Homolog	Homolog	Not found	Not found	Not found	Not found	Not found	Not found	Not found	Not found
Evolinc_SR_tID_00002823.Evolinc_SR_gID_002632	Homolog	Homolog	Not found	Not found	Not found	Not found	Not found	Not found	Not found	Not found
Evolinc_SR_tID_00002921.Evolinc_SR_gID_002721	Homolog	Homolog	Not found	Not found	Not found	Not found	Not found	Not found	Not found	Not found
Evolinc_SR_tID_00003016.Evolinc_SR_gID_002807	Homolog	Homolog	Not found	Not found	Not found	Not found	Not found	Not found	Not found	Not found
Evolinc_SR_tID_00003284.Evolinc_SR_gID_003063	Homolog	Homolog	Not found	Not found	Not found	Not found	Not found	Not found	Not found	Not found
Evolinc_SR_tID_00003401.Evolinc_SR_gID_003176	Homolog	Homolog	Not found	Not found	Not found	Not found	Not found	Not found	Not found	Not found
Evolinc_SR_tID_00003413.Evolinc_SR_gID_003188	Homolog	Homolog	Not found	Not found	Not found	Not found	Not found	Not found	Not found	Not found
Evolinc_SR_tID_00003433.Evolinc_SR_gID_003208	Homolog	Homolog	Not found	Not found	Not found	Not found	Not found	Not found	Not found	Not found
Evolinc_SR_tID_00003606.Evolinc_SR_gID_003375	Homolog	Homolog	Not found	Not found	Not found	Not found	Not found	Not found	Not found	Not found
Evolinc_SR_tID_00003645.Evolinc_SR_gID_003414	Homolog	Homolog	Not found	Not found	Not found	Not found	Not found	Not found	Not found	Not found
Evolinc_SR_tID_00003678.Evolinc_SR_gID_003444	Homolog	Homolog	Not found	Not found	Not found	Not found	Not found	Not found	Not found	Not found
Evolinc_SR_tID_00003829.Evolinc_SR_gID_003585	Homolog	Homolog	Not found	Not found	Not found	Not found	Not found	Not found	Not found	Not found
Evolinc_SR_tID_00004090.Evolinc_SR_gID_003836	Homolog	Homolog	Not found	Not found	Not found	Not found	Not found	Not found	Not found	Not found
Evolinc_SR_tID_00004217.Evolinc_SR_gID_003955	Homolog	Homolog	Not found	Not found	Not found	Not found	Not found	Not found	Not found	Not found
Evolinc_SR_tID_00004232.Evolinc_SR_gID_003969	Homolog	Homolog	Not found	Not found	Not found	Not found	Not found	Not found	Not found	Not found
Evolinc_SR_tID_00004663.Evolinc_SR_gID_004384	Homolog	Homolog	Not found	Not found	Not found	Not found	Not found	Not found	Not found	Not found
Evolinc_SR_tID_00004664.Evolinc_SR_gID_004385	Homolog	Homolog	Not found	Not found	Not found	Not found	Not found	Not found	Not found	Not found
Evolinc_SR_tID_00004691.Evolinc_SR_gID_004411	Homolog	Homolog	Not found	Not found	Not found	Not found	Not found	Not found	Not found	Not found
Evolinc_SR_tID_00004970.Evolinc_SR_gID_004678	Homolog	Homolog	Not found	Not found	Not found	Not found	Not found	Not found	Not found	Not found
Evolinc_SR_tID_00005011.Evolinc_SR_gID_004716	Homolog	Homolog	Not found	Not found	Not found	Not found	Not found	Not found	Not found	Not found
Evolinc_SR_tID_00005115.Evolinc_SR_gID_004815	Homolog	Homolog	Not found	Not found	Not found	Not found	Not found	Not found	Not found	Not found
Evolinc_SR_tID_00005590.Evolinc_SR_gID_005265	Homolog	Homolog	Not found	Not found	Not found	Not found	Not found	Not found	Not found	Not found
Evolinc_SR_tID_00005643.Evolinc_SR_gID_005313	Homolog	Homolog	Not found	Not found	Not found	Not found	Not found	Not found	Not found	Not found
Evolinc_SR_tID_00006163.Evolinc_SR_gID_005792	Homolog	Homolog	Not found	Not found	Not found	Not found	Not found	Not found	Not found	Not found
Evolinc_SR_tID_00006298.Evolinc_SR_gID_005917	Homolog	Homolog	Not found	Not found	Not found	Not found	Not found	Not found	Not found	Not found
Evolinc_SR_tID_00006326.Evolinc_SR_gID_005945	Homolog	Homolog	Not found	Not found	Not found	Not found	Not found	Not found	Not found	Not found
Evolinc_SR_tID_00006372.Evolinc_SR_gID_005988	Homolog	Homolog	Not found	Not found	Not found	Not found	Not found	Not found	Not found	Not found
Evolinc_SR_tID_00006533.Evolinc_SR_gID_006120	Homolog	Homolog	Not found	Not found	Not found	Not found	Not found	Not found	Not found	Not found
Evolinc_SR_tID_00006633.Evolinc_SR_gID_006217	Homolog	Homolog	Not found	Not found	Not found	Not found	Not found	Not found	Not found	Not found
Evolinc_SR_tID_00006634.Evolinc_SR_gID_006218	Homolog	Homolog	Not found	Not found	Not found	Not found	Not found	Not found	Not found	Not found
Evolinc_SR_tID_00006819.Evolinc_SR_gID_006400	Homolog	Homolog	Not found	Not found	Not found	Not found	Not found	Not found	Not found	Not found
Evolinc_SR_tID_00006883.Evolinc_SR_gID_006462	Homolog	Homolog	Not found	Not found	Not found	Not found	Not found	Not found	Not found	Not found
Evolinc_SR_tID_00007133.Evolinc_SR_gID_006699	Homolog	Homolog	Not found	Not found	Not found	Not found	Not found	Not found	Not found	Not found
Evolinc_SR_tID_00007150.Evolinc_SR_gID_006716	Homolog	Homolog	Not found	Not found	Not found	Not found	Not found	Not found	Not found	Not found
Evolinc_SR_tID_00007216.Evolinc_SR_gID_006778	Homolog	Homolog	Not found	Not found	Not found	Not found	Not found	Not found	Not found	Not found
Evolinc_SR_tID_00007591.Evolinc_SR_gID_007141	Homolog	Homolog	Not found	Not found	Not found	Not found	Not found	Not found	Not found	Not found
Evolinc_SR_tID_00007631.Evolinc_SR_gID_007180	Homolog	Homolog	Not found	Not found	Not found	Not found	Not found	Not found	Not found	Not found
Evolinc_SR_tID_00007632.Evolinc_SR_gID_007180	Homolog	Homolog	Not found	Not found	Not found	Not found	Not found	Not found	Not found	Not found
Evolinc_SR_tID_00007635.Evolinc_SR_gID_007180	Homolog	Homolog	Not found	Not found	Not found	Not found	Not found	Not found	Not found	Not found
Evolinc_SR_tID_00007639.Evolinc_SR_gID_007180	Homolog	Homolog	Not found	Not found	Not found	Not found	Not found	Not found	Not found	Not found
Evolinc_SR_tID_00007681.Evolinc_SR_gID_007221	Homolog	Homolog	Not found	Not found	Not found	Not found	Not found	Not found	Not found	Not found
Evolinc_SR_tID_00007704.Evolinc_SR_gID_007243	Homolog	Homolog	Not found	Not found	Not found	Not found	Not found	Not found	Not found	Not found
Evolinc_SR_tID_00007982.Evolinc_SR_gID_007504	Homolog	Homolog	Not found	Not found	Not found	Not found	Not found	Not found	Not found	Not found
Evolinc_SR_tID_00008111.Evolinc_SR_gID_007629	Homolog	Homolog	Not found	Not found	Not found	Not found	Not found	Not found	Not found	Not found
Evolinc_SR_tID_00008194.Evolinc_SR_gID_007704	Homolog	Homolog	Not found	Not found	Not found	Not found	Not found	Not found	Not found	Not found
Evolinc_SR_tID_00008240.Evolinc_SR_gID_007746	Homolog	Homolog	Not found	Not found	Not found	Not found	Not found	Not found	Not found	Not found
Evolinc_SR_tID_00008242.Evolinc_SR_gID_007748	Homolog	Homolog	Not found	Not found	Not found	Not found	Not found	Not found	Not found	Not found
Evolinc_SR_tID_00008294.Evolinc_SR_gID_007797	Homolog	Homolog	Not found	Not found	Not found	Not found	Not found	Not found	Not found	Not found
Evolinc_SR_tID_00008640.Evolinc_SR_gID_008118	Homolog	Homolog	Not found	Not found	Not found	Not found	Not found	Not found	Not found	Not found
Evolinc_SR_tID_00009382.Evolinc_SR_gID_008839	Homolog	Homolog	Not found	Not found	Not found	Not found	Not found	Not found	Not found	Not found
Evolinc_SR_tID_00009621.Evolinc_SR_gID_009069	Homolog	Homolog	Not found	Not found	Not found	Not found	Not found	Not found	Not found	Not found
Evolinc_SR_tID_00009704.Evolinc_SR_gID_009150	Homolog	Homolog	Not found	Not found	Not found	Not found	Not found	Not found	Not found	Not found
Evolinc_SR_tID_00009927.Evolinc_SR_gID_009364	Homolog	Homolog	Not found	Not found	Not found	Not found	Not found	Not found	Not found	Not found
Evolinc_SR_tID_00009940.Evolinc_SR_gID_009376	Homolog	Homolog	Not found	Not found	Not found	Not found	Not found	Not found	Not found	Not found
Evolinc_SR_tID_00009975.Evolinc_SR_gID_009410	Homolog	Homolog	Not found	Not found	Not found	Not found	Not found	Not found	Not found	Not found
Evolinc_SR_tID_00009999.Evolinc_SR_gID_009434	Homolog	Homolog	Not found	Not found	Not found	Not found	Not found	Not found	Not found	Not found
Evolinc_SR_tID_00010125.Evolinc_SR_gID_009557	Homolog	Homolog	Not found	Not found	Not found	Not found	Not found	Not found	Not found	Not found
Evolinc_SR_tID_00010187.Evolinc_SR_gID_009616	Homolog	Homolog	Not found	Not found	Not found	Not found	Not found	Not found	Not found	Not found
Evolinc_SR_tID_00010877.Evolinc_SR_gID_010287	Homolog	Homolog	Not found	Not found	Not found	Not found	Not found	Not found	Not found	Not found
Evolinc_SR_tID_00010891.Evolinc_SR_gID_010300	Homolog	Homolog	Not found	Not found	Not found	Not found	Not found	Not found	Not found	Not found
Evolinc_SR_tID_00010910.Evolinc_SR_gID_010316	Homolog	Homolog	Not found	Not found	Not found	Not found	Not found	Not found	Not found	Not found
Evolinc_SR_tID_00010990.Evolinc_SR_gID_010390	Homolog	Homolog	Not found	Not found	Not found	Not found	Not found	Not found	Not found	Not found
Evolinc_SR_tID_00010996.Evolinc_SR_gID_010396	Homolog	Homolog	Not found	Not found	Not found	Not found	Not found	Not found	Not found	Not found
Evolinc_SR_tID_00011172.Evolinc_SR_gID_010565	Homolog	Homolog	Not found	Not found	Not found	Not found	Not found	Not found	Not found	Not found
Evolinc_SR_tID_00011198.Evolinc_SR_gID_010591	Homolog	Homolog	Not found	Not found	Not found	Not found	Not found	Not found	Not found	Not found
Evolinc_SR_tID_00011282.Evolinc_SR_gID_010667	Homolog	Homolog	Not found	Not found	Not found	Not found	Not found	Not found	Not found	Not found
Evolinc_SR_tID_00011589.Evolinc_SR_gID_010953	Homolog	Homolog	Not found	Not found	Not found	Not found	Not found	Not found	Not found	Not found
Evolinc_SR_tID_00011998.Evolinc_SR_gID_011346	Homolog	Homolog	Not found	Not found	Not found	Not found	Not found	Not found	Not found	Not found
Evolinc_SR_tID_00012209.Evolinc_SR_gID_011545	Homolog	Homolog	Not found	Not found	Not found	Not found	Not found	Not found	Not found	Not found
Evolinc_SR_tID_00012367.Evolinc_SR_gID_011699	Homolog	Homolog	Not found	Not found	Not found	Not found	Not found	Not found	Not found	Not found
Evolinc_SR_tID_00012425.Evolinc_SR_gID_011757	Homolog	Homolog	Not found	Not found	Not found	Not found	Not found	Not found	Not found	Not found
Evolinc_SR_tID_00013094.Evolinc_SR_gID_012394	Homolog	Homolog	Not found	Not found	Not found	Not found	Not found	Not found	Not found	Not found
Evolinc_SR_tID_00013390.Evolinc_SR_gID_012671	Homolog	Homolog	Not found	Not found	Not found	Not found	Not found	Not found	Not found	Not found
Evolinc_SR_tID_00013432.Evolinc_SR_gID_012713	Homolog	Homolog	Not found	Not found	Not found	Not found	Not found	Not found	Not found	Not found
Evolinc_SR_tID_00013507.Evolinc_SR_gID_012783	Homolog	Homolog	Not found	Not found	Not found	Not found	Not found	Not found	Not found	Not found
Evolinc_SR_tID_00013519.Evolinc_SR_gID_012795	Homolog	Homolog	Not found	Not found	Not found	Not found	Not found	Not found	Not found	Not found
Evolinc_SR_tID_00013621.Evolinc_SR_gID_012891	Homolog	Homolog	Not found	Not found	Not found	Not found	Not found	Not found	Not found	Not found
Evolinc_SR_tID_00014048.Evolinc_SR_gID_013300	Homolog	Homolog	Not found	Not found	Not found	Not found	Not found	Not found	Not found	Not found
Evolinc_SR_tID_00014287.Evolinc_SR_gID_013520	Homolog	Homolog	Not found	Not found	Not found	Not found	Not found	Not found	Not found	Not found
Evolinc_SR_tID_00014427.Evolinc_SR_gID_013660	Homolog	Homolog	Not found	Not found	Not found	Not found	Not found	Not found	Not found	Not found
Evolinc_SR_tID_00014863.Evolinc_SR_gID_014082	Homolog	Homolog	Not found	Not found	Not found	Not found	Not found	Not found	Not found	Not found
Evolinc_SR_tID_00015022.Evolinc_SR_gID_014237	Homolog	Homolog	Not found	Not found	Not found	Not found	Not found	Not found	Not found	Not found
Evolinc_SR_tID_00015024.Evolinc_SR_gID_014239	Homolog	Homolog	Not found	Not found	Not found	Not found	Not found	Not found	Not found	Not found
Evolinc_SR_tID_00015041.Evolinc_SR_gID_014256	Homolog	Homolog	Not found	Not found	Not found	Not found	Not found	Not found	Not found	Not found
Evolinc_SR_tID_00015144.Evolinc_SR_gID_014356	Homolog	Homolog	Not found	Not found	Not found	Not found	Not found	Not found	Not found	Not found
Evolinc_SR_tID_00015179.Evolinc_SR_gID_014389	Homolog	Homolog	Not found	Not found	Not found	Not found	Not found	Not found	Not found	Not found
Evolinc_SR_tID_00015181.Evolinc_SR_gID_014391	Homolog	Homolog	Not found	Not found	Not found	Not found	Not found	Not found	Not found	Not found
Evolinc_SR_tID_00015198.Evolinc_SR_gID_014407	Homolog	Homolog	Not found	Not found	Not found	Not found	Not found	Not found	Not found	Not found
Evolinc_SR_tID_00015278.Evolinc_SR_gID_014481	Homolog	Homolog	Not found	Not found	Not found	Not found	Not found	Not found	Not found	Not found
Evolinc_SR_tID_00015360.Evolinc_SR_gID_014562	Homolog	Homolog	Not found	Not found	Not found	Not found	Not found	Not found	Not found	Not found
Evolinc_SR_tID_00015606.Evolinc_SR_gID_014800	Homolog	Homolog	Not found	Not found	Not found	Not found	Not found	Not found	Not found	Not found
Evolinc_SR_tID_00015653.Evolinc_SR_gID_014842	Homolog	Homolog	Not found	Not found	Not found	Not found	Not found	Not found	Not found	Not found
Evolinc_SR_tID_00015782.Evolinc_SR_gID_014960	Homolog	Homolog	Not found	Not found	Not found	Not found	Not found	Not found	Not found	Not found
Evolinc_SR_tID_00015783.Evolinc_SR_gID_014961	Homolog	Homolog	Not found	Not found	Not found	Not found	Not found	Not found	Not found	Not found
Evolinc_SR_tID_00015927.Evolinc_SR_gID_015100	Homolog	Homolog	Not found	Not found	Not found	Not found	Not found	Not found	Not found	Not found
Evolinc_SR_tID_00015960.Evolinc_SR_gID_015131	Homolog	Homolog	Not found	Not found	Not found	Not found	Not found	Not found	Not found	Not found
Evolinc_SR_tID_00016008.Evolinc_SR_gID_015179	Homolog	Homolog	Not found	Not found	Not found	Not found	Not found	Not found	Not found	Not found
Evolinc_SR_tID_00016226.Evolinc_SR_gID_015388	Homolog	Homolog	Not found	Not found	Not found	Not found	Not found	Not found	Not found	Not found
Evolinc_SR_tID_00016873.Evolinc_SR_gID_016021	Homolog	Homolog	Not found	Not found	Not found	Not found	Not found	Not found	Not found	Not found
Evolinc_SR_tID_00017248.Evolinc_SR_gID_016375	Homolog	Homolog	Not found	Not found	Not found	Not found	Not found	Not found	Not found	Not found
Evolinc_SR_tID_00017530.Evolinc_SR_gID_016646	Homolog	Homolog	Not found	Not found	Not found	Not found	Not found	Not found	Not found	Not found
Evolinc_SR_tID_00017559.Evolinc_SR_gID_016675	Homolog	Homolog	Not found	Not found	Not found	Not found	Not found	Not found	Not found	Not found
Evolinc_SR_tID_00017620.Evolinc_SR_gID_016735	Homolog	Homolog	Not found	Not found	Not found	Not found	Not found	Not found	Not found	Not found
Evolinc_SR_tID_00017639.Evolinc_SR_gID_016752	Homolog	Homolog	Not found	Not found	Not found	Not found	Not found	Not found	Not found	Not found
Evolinc_SR_tID_00017687.Evolinc_SR_gID_016796	Homolog	Homolog	Not found	Not found	Not found	Not found	Not found	Not found	Not found	Not found
Evolinc_SR_tID_00018097.Evolinc_SR_gID_017202	Homolog	Homolog	Not found	Not found	Not found	Not found	Not found	Not found	Not found	Not found
Evolinc_SR_tID_00018178.Evolinc_SR_gID_017281	Homolog	Homolog	Not found	Not found	Not found	Not found	Not found	Not found	Not found	Not found
Evolinc_SR_tID_00018232.Evolinc_SR_gID_017333	Homolog	Homolog	Not found	Not found	Not found	Not found	Not found	Not found	Not found	Not found
Evolinc_SR_tID_00018401.Evolinc_SR_gID_017493	Homolog	Homolog	Not found	Not found	Not found	Not found	Not found	Not found	Not found	Not found
Evolinc_SR_tID_00018419.Evolinc_SR_gID_017510	Homolog	Homolog	Not found	Not found	Not found	Not found	Not found	Not found	Not found	Not found
Evolinc_SR_tID_00018495.Evolinc_SR_gID_017580	Homolog	Homolog	Not found	Not found	Not found	Not found	Not found	Not found	Not found	Not found
Evolinc_SR_tID_00018613.Evolinc_SR_gID_017695	Homolog	Homolog	Not found	Not found	Not found	Not found	Not found	Not found	Not found	Not found
Evolinc_SR_tID_00018618.Evolinc_SR_gID_017700	Homolog	Homolog	Not found	Not found	Not found	Not found	Not found	Not found	Not found	Not found
Evolinc_SR_tID_00018708.Evolinc_SR_gID_017785	Homolog	Homolog	Not found	Not found	Not found	Not found	Not found	Not found	Not found	Not found
Evolinc_SR_tID_00018792.Evolinc_SR_gID_017862	Homolog	Homolog	Not found	Not found	Not found	Not found	Not found	Not found	Not found	Not found
Evolinc_SR_tID_00019270.Evolinc_SR_gID_018323	Homolog	Homolog	Not found	Not found	Not found	Not found	Not found	Not found	Not found	Not found
Evolinc_SR_tID_00019365.Evolinc_SR_gID_018414	Homolog	Homolog	Not found	Not found	Not found	Not found	Not found	Not found	Not found	Not found
Evolinc_SR_tID_00019930.Evolinc_SR_gID_018966	Homolog	Homolog	Not found	Not found	Not found	Not found	Not found	Not found	Not found	Not found
Evolinc_SR_tID_00019977.Evolinc_SR_gID_019011	Homolog	Homolog	Not found	Not found	Not found	Not found	Not found	Not found	Not found	Not found
Evolinc_SR_tID_00020065.Evolinc_SR_gID_019091	Homolog	Homolog	Not found	Not found	Not found	Not found	Not found	Not found	Not found	Not found
Evolinc_SR_tID_00020217.Evolinc_SR_gID_019237	Homolog	Homolog	Not found	Not found	Not found	Not found	Not found	Not found	Not found	Not found
Evolinc_SR_tID_00020262.Evolinc_SR_gID_019276	Homolog	Homolog	Not found	Not found	Not found	Not found	Not found	Not found	Not found	Not found
Evolinc_SR_tID_00020326.Evolinc_SR_gID_019340	Homolog	Homolog	Not found	Not found	Not found	Not found	Not found	Not found	Not found	Not found
Evolinc_SR_tID_00020379.Evolinc_SR_gID_019391	Homolog	Homolog	Not found	Not found	Not found	Not found	Not found	Not found	Not found	Not found
Evolinc_SR_tID_00020438.Evolinc_SR_gID_019446	Homolog	Homolog	Not found	Not found	Not found	Not found	Not found	Not found	Not found	Not found
Evolinc_SR_tID_00020473.Evolinc_SR_gID_019481	Homolog	Homolog	Not found	Not found	Not found	Not found	Not found	Not found	Not found	Not found
Evolinc_SR_tID_00020494.Evolinc_SR_gID_019502	Homolog	Homolog	Not found	Not found	Not found	Not found	Not found	Not found	Not found	Not found
Evolinc_SR_tID_00020659.Evolinc_SR_gID_019657	Homolog	Homolog	Not found	Not found	Not found	Not found	Not found	Not found	Not found	Not found
Evolinc_SR_tID_00020778.Evolinc_SR_gID_019763	Homolog	Homolog	Not found	Not found	Not found	Not found	Not found	Not found	Not found	Not found
Evolinc_SR_tID_00020794.Evolinc_SR_gID_019779	Homolog	Homolog	Not found	Not found	Not found	Not found	Not found	Not found	Not found	Not found
Evolinc_SR_tID_00020796.Evolinc_SR_gID_019781	Homolog	Homolog	Not found	Not found	Not found	Not found	Not found	Not found	Not found	Not found
Evolinc_SR_tID_00020798.Evolinc_SR_gID_019783	Homolog	Homolog	Not found	Not found	Not found	Not found	Not found	Not found	Not found	Not found
Evolinc_SR_tID_00020821.Evolinc_SR_gID_019803	Homolog	Homolog	Not found	Not found	Not found	Not found	Not found	Not found	Not found	Not found
Evolinc_SR_tID_00020909.Evolinc_SR_gID_019887	Homolog	Homolog	Not found	Not found	Not found	Not found	Not found	Not found	Not found	Not found
Evolinc_SR_tID_00021101.Evolinc_SR_gID_020073	Homolog	Homolog	Not found	Not found	Not found	Not found	Not found	Not found	Not found	Not found
Evolinc_SR_tID_00021348.Evolinc_SR_gID_020303	Homolog	Homolog	Not found	Not found	Not found	Not found	Not found	Not found	Not found	Not found
Evolinc_SR_tID_00021365.Evolinc_SR_gID_020317	Homolog	Homolog	Not found	Not found	Not found	Not found	Not found	Not found	Not found	Not found
Evolinc_SR_tID_00021409.Evolinc_SR_gID_020359	Homolog	Homolog	Not found	Not found	Not found	Not found	Not found	Not found	Not found	Not found
Evolinc_SR_tID_00022052.Evolinc_SR_gID_020965	Homolog	Homolog	Not found	Not found	Not found	Not found	Not found	Not found	Not found	Not found
Evolinc_SR_tID_00022278.Evolinc_SR_gID_021174	Homolog	Homolog	Not found	Not found	Not found	Not found	Not found	Not found	Not found	Not found
Evolinc_SR_tID_00022411.Evolinc_SR_gID_021303	Homolog	Homolog	Not found	Not found	Not found	Not found	Not found	Not found	Not found	Not found
Evolinc_SR_tID_00022585.Evolinc_SR_gID_021464	Homolog	Homolog	Not found	Not found	Not found	Not found	Not found	Not found	Not found	Not found
[truncated: 10,848 more rows]

## Sheet: Brassica
Brap_ID	Spar	Esal	Atha	Alyr	Crub	Cgra	Csat	Chir	Aara	Thas
[truncated: 24,499 more rows]

## Sheet: Eutrema
Esal_ID	Brap	Spar	Atha	Alyr	Crub	Cgra	Csat	Chir	Aara	Thas
[truncated: 6,490 more rows]

[truncated: 2 more sheets: Transcr. Syn., lincRNA-CNS overlap]
