# Supplementary material for: Identification and functional annotation of long intergenic non-coding RNAs in Brassicaceae
Source: Plant Cell. 2022 Jun 6;34(9):3233–60. doi: 10.1093/plcell/koac166 (PMC9421480; doi:10.1093/plcell/koac166)
Supplement: koac166_Supplementary_Data [file koac166_supplementary_data.zip › tpc.21.00973_SupplementalDS8.xlsx]

## Sheet: ToC
Supplemental Data. Palos et al. (2022). Identification and functional annotation of long intergenic non-coding RNAs in Brassicaceae. Plant Cell
Supplemental Data Set S8. SRAs, with associated metadata, used in targeted transcriptomic studies.

## Sheet: Sheet1
Species	Number of samples analyzed	Associated Publication	BioProject	Notes
Arabidopsis thaliana	138	https://doi.org/10.1111/tpj.13312	PRJNA314076	RNA-seq. Tissue and developmental expression atlas. All experiments analyzed. Used for WGCNA and adjacent gene expression correlation.
Arabidopsis thaliana	58	https://doi.org/10.1038/s41467-018-07500-7	PRJNA494179	RNA-seq. Multiple abiotic stress experiments. Only poly-A experiments in seedlings were analyzed. Used for WGCNA.
Arabidopsis thaliana	45	https://doi.org/10.1093/jxb/eraa250	PRJNA609704	RNA-seq. Combinatorial abiotic stresses. All experiments analyzed. Used for WGCNA.
Arabidopsis thaliana	36	https://doi.org/10.1186/s12870-019-1636-y	PRJNA411947	RNA-seq. Organ specific cold responses. All experiments analyzed
Arabidopsis thaliana	18	https://doi.org/10.1105/tpc.16.00916	PRJNA363056	RNA-seq. Heat stress at different developmental stages. Did not analyze mutants
Arabidopsis thaliana	39	https://doi.org/10.1105/tpc.19.00463	PRJNA506408	RNA-seq. Seedlings exposed to hypoxia as well as reoxygenation. Only analyzed mRNA-seq of control, hypoxia, and reoxygenation. Used for WGCNA and adjacent gene expression correlation.
Arabidopsis thaliana	34	https://doi.org/10.1111/tpj.13312	PRJNA324514	RNA-seq. Stress experiments analyzed in Arabidopsis thaliana tissue and developmental atlas. All experiments analyzed. Used for WGCNA and ajdacent gene expression correlation.
Arabidopsis thaliana	24	https://doi.org/10.1073/pnas.1817233116	PRJNA472051	RNA-seq. ABA treatment of leaves at two different developmental stages. All experiments analyzed
Arabidopsis thaliana	18	https://doi.org/10.1111/tpj.13167	PRJNA315516	RNA-seq. Experiment analyzed sequential biotic and abiotic stresses. Only analyzed control and drought treatments at 5-7 days in this study.
Arabidopsis thaliana	12	https://doi.org/10.1371/journal.pone.0147625	PRJNA295091	RNA-seq. Plants exposed to heat, salt, and a combination of both. All experiments analyzed.
Arabidopsis thaliana	36	None identified	PRJNA309985	RNA-seq. Leaves and roots exposed to biotic infection, sampled at different time points. All experiments analyzed.
Arabidopsis thaliana	10	https://doi.org/10.1016/j.cub.2015.02.046	PRJNA230565	RNA-seq. Roots exposed to auxin, brassinosteroids, and a combination of both. All experiments analyzed.
Arabidopsis thaliana	15	https://doi.org/10.1111/tpj.13741	PRJNA412447	RNA-seq. Roots exposed to different biotic stimuli at various time points. All experiments analyzed.
Arabidopsis thaliana	12	None identified	PRJNA330878	RNA-seq. Roots sampled in phosphate-replete and depleted conditions. Only wild-type samples analyzed.
Arabidopsis thaliana	28	DOI: 10.1126/science.aag1550	PRJNA319318	RNA-seq. Seedlings exposed to ABA at multiple time points. All experiments analyzed. Used for adjacent gene expression correlation.
Arabidopsis thaliana	16	https://doi.org/10.1016/j.cell.2015.12.018	PRJNA255977	RNA-seq. Seedlings exposed to low blue light or white light at multiple time points. All experiments analyzed.
Arabidopsis thaliana	24	https://doi.org/10.1016/j.celrep.2019.11.051	PRJNA435737	RNA-seq. Seedlings exposed to high light or growth light at multiple time points. Recovery experiments were not analyzed. Only first and last time point analyzed for differential expression
Arabidopsis thaliana	17	https://doi.org/10.1038/s41598-019-41234-w	PRJNA476778	RNA-seq. Seedling exposed to hot and cold. Only wild-type samples analyzed.
Arabidopsis thaliana	28	https://doi.org/10.1105/tpc.16.00463	PRJNA320878	RNA-seq. Cotyledons and hypocotyls exposed to low and high red light. Only first and last time point analyzed for differential expression.
Arabidopsis thaliana	9	None identified	PRJNA554020	RNA-seq. Seedlings exposed to salt and oxidative stress. Only wild-type samples analyzed.
Arabidopsis thaliana	4	DOI: 10.7554/eLife.19092	PRJNA288172	RIP-seq. IP followed by RNA-seq of RNA Pol-V. Only wild-type and nrpre1 genotypes analyzed.
Arabidopsis thaliana & Eutrema salsugineum	12	DOI: 10.7554/eLife.47891 & https://doi.org/10.1073/pnas.1604666113	PRJNA302602	WGBS and ChIP-seq. Used for Arabdopsis DNA methylation and histone modification analyses. Only wild-type samples analyzed. Only Shandong accession analyzed for Eutrema.
Arabidopsis thaliana	13	https://doi.org/10.1038/s41467-021-27690-x	PRJNA691326	sRNA-seq. Used for pol-iv mutant small RNA analysis. Only sRNA-seq datasets from wild-type and nrdp mutant with matching tissues were used (ovule and flower).
Brassica rapa	8	https://doi.org/10.1186/1471-2164-14-689	PRJNA185152	RNA-seq. Part of the combined Brassica tissue expression atlas. All experiments analyzed.
Brassica rapa	28	https://doi.org/10.3389/fpls.2015.00005	PRJNA253868	RNA-seq. Heat experiment performed in multiple tissues and developmental stages. Control experiments used as part of the Brassica tissue expression atlas. All experiments used for heat differential expression.
Brassica rapa	48	https://doi.org/10.7554/eLife.29655	PRJNA356124	RNA-seq. Drought treatment at multiple time points. First and last time points were analyzed, all control vs all treatment were analyzed, finally the full time series was analyzed.
Brassica rapa	12	None identified	PRJNA298459	RNA-seq. Heat treatment at multiple time points in different accessions of B. rapa. No replicates for time points were identified within accessions. Thus, accessions were not considered time points from different accessions were considered replicates. All time points were analyzed.
Brassica rapa	8	https://doi.org/10.3389/fpls.2015.01183	PRJNA298858	RNA-seq. Biotic infections at multiple time points in different accessions of B. rapa. All samples analyzed.
Brassica rapa	12	None identified	PRJNA490252	RNA-seq. Heat treatment at multiple time points in different accessions of B. rapa. Only the first and last time points analyzed for both accessions.
Brassica rapa	42	https://doi.org/10.3390/genes11040392	PRJNA615255	RNA-seq. Cold treatment at multiple time points in different accessions of B. rapa. All time points analyzed for both accessions.
Camelina sativa	12	https://doi.org/10.1038/s41598-018-28204-4	PRJNA397728	RNA-seq. Shoots and roots of Camelina were sampled after salt treatment. All samples analyzed.
Eutrema salsugineum	8	https://doi.org/10.1111/plb.13006	PRJNA438390	RNA-seq. Leaves and roots of Eutrema were samples after ABA treatment. All samples analyzed.
Eutrema salsugineum	33	https://doi.org/10.1534/g3.119.400201	PRJNA494564	RNA-seq. Two accessions of Eutrema were exposed to drought and re-watering. Both accessions were analyzed at drought time point 1 and 2, as well as the re-watering condition.
Eutrema salsugineum	4	None identified	PRJNA401357	RNA-seq. Arabidopsis and Eutrema seedlings exposed to salt stress. Only Eutrema samples analyzed.
