# Supplementary material for: Identification and functional annotation of long intergenic non-coding RNAs in Brassicaceae
Source: Plant Cell. 2022 Jun 6;34(9):3233–60. doi: 10.1093/plcell/koac166 (PMC9421480; doi:10.1093/plcell/koac166)
Supplement: koac166_Supplementary_Data [file koac166_supplementary_data.zip › tpc.21.00973_SupplementalDS9.xlsx]

## Sheet: ToC
Supplemental Data. Palos et al. (2022). Identification and functional annotation of long intergenic non-coding RNAs in Brassicaceae. Plant Cell
Tab 1	Log2FC for all differentially expressed genes in the Arabidopsis Klepikova tissue atlas for all pairwise comparison between broad tissue classes.
Tab 2	Log2FC for Arabidopsis lincRNAs in all stress experiments relative to their respective control tissue/samples. See Supplemental File 8 for specific BioProjects
Tab 3	Log2FC for Arabidopsis mRNAs in all stress experiments relative to their respective control tissue/samples. See Supplemental File 8 for specific BioProjects
Tab 4	Log2FC for Brassica lincRNAs in all stress experiments relative to their respective control tissue/samples. See Supplemental File 8 for specific BioProjects
Tab 5	Log2FC for Brassica mRNAs in all stress experiments relative to their respective control tissue/samples. See Supplemental File 8 for specific BioProjects
Tab 6	Log2FC for Camelina lincRNAs in all stress experiments relative to their respective control tissue/samples. See Supplemental File 8 for specific BioProjects
Tab 7	Log2FC for Camelina mRNAs in all stress experiments relative to their respective control tissue/samples. See Supplemental File 8 for specific BioProjects
Tab 8	Log2FC for Eutrema lincRNAs in all stress experiments relative to their respective control tissue/samples. See Supplemental File 8 for specific BioProjects
Tab 9	Log2FC for Eutrema mRNAs in all stress experiments relative to their respective control tissue/samples. See Supplemental File 8 for specific BioProjects
Supplemental Data Set S9. Differential expression results from all species.

## Sheet: Klepikova atlas
Gene	log2FC	experiment	SRA_study
AT5G01280	-46.9042	leaf_vs_flower	Klepikova_expression_atlas
AT1G07680	-42.4909	leaf_vs_flower	Klepikova_expression_atlas
Evolinc_SR_gID_056229	-45.4031	leaf_vs_flower	Klepikova_expression_atlas
AT3G59120	-42.9911	leaf_vs_flower	Klepikova_expression_atlas
AT1G35110	-45.3381	leaf_vs_flower	Klepikova_expression_atlas
AT3G26880	-35.9558	leaf_vs_flower	Klepikova_expression_atlas
AT1G32361	-40.5562	leaf_vs_flower	Klepikova_expression_atlas
AT3TE63380	-42.5177	leaf_vs_flower	Klepikova_expression_atlas
AT5G48543	-40.5801	leaf_vs_flower	Klepikova_expression_atlas
AT2G19045	-35.1284	leaf_vs_flower	Klepikova_expression_atlas
AT4G17200	-44.1711	leaf_vs_flower	Klepikova_expression_atlas
AT1G06320	-22.4903	leaf_vs_flower	Klepikova_expression_atlas
AT4TE30230	-46.7197	leaf_vs_flower	Klepikova_expression_atlas
AT3TE65820	-40.136	leaf_vs_flower	Klepikova_expression_atlas
AT1G64590	39.848	leaf_vs_flower	Klepikova_expression_atlas
AT3G20557	-49.8709	leaf_vs_flower	Klepikova_expression_atlas
AT5G39120	38.1073	leaf_vs_flower	Klepikova_expression_atlas
AT1G60570	-23.783	leaf_vs_flower	Klepikova_expression_atlas
AT1G47590	-43.0269	leaf_vs_flower	Klepikova_expression_atlas
AT2G23630	42.2175	leaf_vs_flower	Klepikova_expression_atlas
AT1G51190	-20.6803	leaf_vs_flower	Klepikova_expression_atlas
AT1G52060	45.0879	leaf_vs_flower	Klepikova_expression_atlas
AT1G36105	-38.6392	leaf_vs_flower	Klepikova_expression_atlas
AT4G34520	-33.4461	leaf_vs_flower	Klepikova_expression_atlas
AT1G55030	-22.272	leaf_vs_flower	Klepikova_expression_atlas
AT5G28970	-36.5731	leaf_vs_flower	Klepikova_expression_atlas
AT3G55570	-44.4787	leaf_vs_flower	Klepikova_expression_atlas
Evolinc_LR_gID_000070	-41.046	leaf_vs_flower	Klepikova_expression_atlas
Evolinc_SR_gID_062721	-38.3038	leaf_vs_flower	Klepikova_expression_atlas
AT1G34510	42.0885	leaf_vs_flower	Klepikova_expression_atlas
AT1G35540	-33.9507	leaf_vs_flower	Klepikova_expression_atlas
AT3G25790	44.6776	leaf_vs_flower	Klepikova_expression_atlas
AT4G04315	-35.1922	leaf_vs_flower	Klepikova_expression_atlas
AT5G46970	-39.6118	leaf_vs_flower	Klepikova_expression_atlas
AT5G11220	-32.3718	leaf_vs_flower	Klepikova_expression_atlas
AT4G00320	-23.0145	leaf_vs_flower	Klepikova_expression_atlas
AT1G65570	-40.7229	leaf_vs_flower	Klepikova_expression_atlas
Evolinc_SR_gID_030996	-31.7152	leaf_vs_flower	Klepikova_expression_atlas
AT3TE27255	-36.9549	leaf_vs_flower	Klepikova_expression_atlas
Evolinc_SR_gID_034818	-35.5718	leaf_vs_flower	Klepikova_expression_atlas
AT1TE41415	-44.3626	leaf_vs_flower	Klepikova_expression_atlas
AT5G43110	-24.5379	leaf_vs_flower	Klepikova_expression_atlas
AT5G39010	-44.8628	leaf_vs_flower	Klepikova_expression_atlas
AT4G39290	-37.8035	leaf_vs_flower	Klepikova_expression_atlas
AT5G37920	-42.3128	leaf_vs_flower	Klepikova_expression_atlas
Evolinc_LR_gID_000255	-34.3249	leaf_vs_flower	Klepikova_expression_atlas
AT1G12170	32.0985	leaf_vs_flower	Klepikova_expression_atlas
AT1G73165	-43.2384	leaf_vs_flower	Klepikova_expression_atlas
AT1G11250	-31.1098	leaf_vs_flower	Klepikova_expression_atlas
AT1G66235	-24.4746	leaf_vs_flower	Klepikova_expression_atlas
AT5G37810	-28.9482	leaf_vs_flower	Klepikova_expression_atlas
AT1G50580	-24.1568	leaf_vs_flower	Klepikova_expression_atlas
AT3G21970	-31.3285	leaf_vs_flower	Klepikova_expression_atlas
AT1G56553	-25.3757	leaf_vs_flower	Klepikova_expression_atlas
AT2G17845	-34.8051	leaf_vs_flower	Klepikova_expression_atlas
AT1G16940	-39.346	leaf_vs_flower	Klepikova_expression_atlas
AT3G53140	-26.5521	leaf_vs_flower	Klepikova_expression_atlas
AT4G35280	-39.7494	leaf_vs_flower	Klepikova_expression_atlas
AT2G16505	-25.5631	leaf_vs_flower	Klepikova_expression_atlas
AT1G27260	-44.7629	leaf_vs_flower	Klepikova_expression_atlas
AT2G31770	-24.5118	leaf_vs_flower	Klepikova_expression_atlas
Evolinc_LR_gID_000106	-36.0509	leaf_vs_flower	Klepikova_expression_atlas
AT3G45810	-28.5644	leaf_vs_flower	Klepikova_expression_atlas
AT4G22660	-35.8007	leaf_vs_flower	Klepikova_expression_atlas
AT3G21985	-38.0719	leaf_vs_flower	Klepikova_expression_atlas
AT3G07620	-25.8603	leaf_vs_flower	Klepikova_expression_atlas
AT5G58910	-40.091	leaf_vs_flower	Klepikova_expression_atlas
AT2TE77560	43.0242	leaf_vs_flower	Klepikova_expression_atlas
AT2G26370	-34.2121	leaf_vs_flower	Klepikova_expression_atlas
AT4G39675	28.1502	leaf_vs_flower	Klepikova_expression_atlas
AT5G55880	-24.0717	leaf_vs_flower	Klepikova_expression_atlas
AT2TE29130	-41.7905	leaf_vs_flower	Klepikova_expression_atlas
AT3G32040	-41.7588	leaf_vs_flower	Klepikova_expression_atlas
AT5G41300	38.7595	leaf_vs_flower	Klepikova_expression_atlas
AT4G20530	-25.5797	leaf_vs_flower	Klepikova_expression_atlas
AT5G35798	-23.188	leaf_vs_flower	Klepikova_expression_atlas
Evolinc_SR_gID_033545	-32.9773	leaf_vs_flower	Klepikova_expression_atlas
AT2G04090	-34.2324	leaf_vs_flower	Klepikova_expression_atlas
AT1G42110	-34.5964	leaf_vs_flower	Klepikova_expression_atlas
AT2TE27820	-26.1242	leaf_vs_flower	Klepikova_expression_atlas
AT3G44710	-40.7586	leaf_vs_flower	Klepikova_expression_atlas
AT3G49020	-22.6507	leaf_vs_flower	Klepikova_expression_atlas
AT1G33280	-35.1296	leaf_vs_flower	Klepikova_expression_atlas
AT4G31260	-31.9313	leaf_vs_flower	Klepikova_expression_atlas
AT4G10603	-26.2906	leaf_vs_flower	Klepikova_expression_atlas
Evolinc_LR_gID_000204	-36.2526	leaf_vs_flower	Klepikova_expression_atlas
AT2G34280	-39.1579	leaf_vs_flower	Klepikova_expression_atlas
AT1G31450	-23.7748	leaf_vs_flower	Klepikova_expression_atlas
AT3G17500	-39.1306	leaf_vs_flower	Klepikova_expression_atlas
AT5G26150	-24.2707	leaf_vs_flower	Klepikova_expression_atlas
AT4G06165	-34.7356	leaf_vs_flower	Klepikova_expression_atlas
AT5G46990	-25.8898	leaf_vs_flower	Klepikova_expression_atlas
AT3G23727	-25.8194	leaf_vs_flower	Klepikova_expression_atlas
AT1G27270	-38.8532	leaf_vs_flower	Klepikova_expression_atlas
AT5G58782	-23.9886	leaf_vs_flower	Klepikova_expression_atlas
AT1G08413	-21.3414	leaf_vs_flower	Klepikova_expression_atlas
AT1G34330	-35.4594	leaf_vs_flower	Klepikova_expression_atlas
AT2G27145	-32.6343	leaf_vs_flower	Klepikova_expression_atlas
AT1G35440	-35.9832	leaf_vs_flower	Klepikova_expression_atlas
AT2G21727	-28.5727	leaf_vs_flower	Klepikova_expression_atlas
Evolinc_LR_gID_000111	-22.9892	leaf_vs_flower	Klepikova_expression_atlas
AT4G09885	-21.5745	leaf_vs_flower	Klepikova_expression_atlas
AT3G45320	-31.5846	leaf_vs_flower	Klepikova_expression_atlas
AT5G22430	-10.9847	leaf_vs_flower	Klepikova_expression_atlas
AT5G08090	-22.058	leaf_vs_flower	Klepikova_expression_atlas
AT3G22730	-33.5034	leaf_vs_flower	Klepikova_expression_atlas
AT2G06983	-26.5486	leaf_vs_flower	Klepikova_expression_atlas
AT4G22600	-24.3833	leaf_vs_flower	Klepikova_expression_atlas
Evolinc_SR_gID_042458	-30.9982	leaf_vs_flower	Klepikova_expression_atlas
AT3G53075	-25.959	leaf_vs_flower	Klepikova_expression_atlas
AT4G24974	-23.6191	leaf_vs_flower	Klepikova_expression_atlas
Evolinc_LR_gID_000227	-23.6014	leaf_vs_flower	Klepikova_expression_atlas
AT5G20240	-9.31767	leaf_vs_flower	Klepikova_expression_atlas
AT3G58310	-25.1495	leaf_vs_flower	Klepikova_expression_atlas
AT2G05025	-24.0399	leaf_vs_flower	Klepikova_expression_atlas
AT1G63410	-31.9248	leaf_vs_flower	Klepikova_expression_atlas
AT2G29780	-24.8585	leaf_vs_flower	Klepikova_expression_atlas
AT2G16130	-25.1414	leaf_vs_flower	Klepikova_expression_atlas
AT3G02310	-8.83349	leaf_vs_flower	Klepikova_expression_atlas
AT4G09644	-31.4899	leaf_vs_flower	Klepikova_expression_atlas
AT4G12820	-34.829	leaf_vs_flower	Klepikova_expression_atlas
AT2G15370	40.5856	leaf_vs_flower	Klepikova_expression_atlas
AT5TE52555	-24.3354	leaf_vs_flower	Klepikova_expression_atlas
Evolinc_SR_gID_034046	-22.544	leaf_vs_flower	Klepikova_expression_atlas
AT4G07150	-33.5196	leaf_vs_flower	Klepikova_expression_atlas
AT4G13575	7.07103	leaf_vs_flower	Klepikova_expression_atlas
AT2G38590	-20.4201	leaf_vs_flower	Klepikova_expression_atlas
AT1G14160	-36.6695	leaf_vs_flower	Klepikova_expression_atlas
AT4G15393	18.3935	leaf_vs_flower	Klepikova_expression_atlas
AT2G20870	-9.78686	leaf_vs_flower	Klepikova_expression_atlas
AT3G04540	-23.9769	leaf_vs_flower	Klepikova_expression_atlas
AT2G15720	-33.1353	leaf_vs_flower	Klepikova_expression_atlas
AT1G30350	-40.0523	leaf_vs_flower	Klepikova_expression_atlas
AT5G06765	-34.1004	leaf_vs_flower	Klepikova_expression_atlas
AT5G13350	-22.4262	leaf_vs_flower	Klepikova_expression_atlas
Evolinc_SR_gID_060027	-35.6357	leaf_vs_flower	Klepikova_expression_atlas
AT3G21940	-36.7949	leaf_vs_flower	Klepikova_expression_atlas
AT3G13228	-34.4373	leaf_vs_flower	Klepikova_expression_atlas
AT5G60770	-36.2613	leaf_vs_flower	Klepikova_expression_atlas
Evolinc_LR_gID_000088	-21.2581	leaf_vs_flower	Klepikova_expression_atlas
AT4G20680	-34.2085	leaf_vs_flower	Klepikova_expression_atlas
AT5G38790	-18.8956	leaf_vs_flower	Klepikova_expression_atlas
AT3G54340	-9.76942	leaf_vs_flower	Klepikova_expression_atlas
AT3G50300	25.4359	leaf_vs_flower	Klepikova_expression_atlas
AT5G54480	-23.037	leaf_vs_flower	Klepikova_expression_atlas
AT4G33880	35.0489	leaf_vs_flower	Klepikova_expression_atlas
AT3G25265	-23.497	leaf_vs_flower	Klepikova_expression_atlas
AT2G16960	-17.8194	leaf_vs_flower	Klepikova_expression_atlas
AT1G22010	-25.8756	leaf_vs_flower	Klepikova_expression_atlas
Evolinc_SR_gID_022155	-33.7043	leaf_vs_flower	Klepikova_expression_atlas
AT1G63600	38.9622	leaf_vs_flower	Klepikova_expression_atlas
AT2G22807	-25.2671	leaf_vs_flower	Klepikova_expression_atlas
AT4TE48230	-35.7646	leaf_vs_flower	Klepikova_expression_atlas
AT1TE60715	-23.6484	leaf_vs_flower	Klepikova_expression_atlas
AT5G06595	-21.7408	leaf_vs_flower	Klepikova_expression_atlas
AT5G52490	-22.3524	leaf_vs_flower	Klepikova_expression_atlas
AT2G16220	-20.5537	leaf_vs_flower	Klepikova_expression_atlas
Evolinc_SR_gID_058870	-31.4227	leaf_vs_flower	Klepikova_expression_atlas
Evolinc_SR_gID_033658	-24.7047	leaf_vs_flower	Klepikova_expression_atlas
AT5G49340	-24.0535	leaf_vs_flower	Klepikova_expression_atlas
AT2G38790	34.8703	leaf_vs_flower	Klepikova_expression_atlas
AT3G01900	-20.6673	leaf_vs_flower	Klepikova_expression_atlas
AT5G26594	-20.7718	leaf_vs_flower	Klepikova_expression_atlas
AT4G12320	8.76448	leaf_vs_flower	Klepikova_expression_atlas
AT5TE39630	-23.8945	leaf_vs_flower	Klepikova_expression_atlas
Evolinc_LR_gID_000056	-30.5771	leaf_vs_flower	Klepikova_expression_atlas
AT2G04020	-23.666	leaf_vs_flower	Klepikova_expression_atlas
AT1G32140	-37.6379	leaf_vs_flower	Klepikova_expression_atlas
AT1G61680	-9.13808	leaf_vs_flower	Klepikova_expression_atlas
AT4G19430	-8.5846	leaf_vs_flower	Klepikova_expression_atlas
Evolinc_SR_gID_058394	-32.4402	leaf_vs_flower	Klepikova_expression_atlas
AT1G67775	-19.4444	leaf_vs_flower	Klepikova_expression_atlas
AT1G45227	-27.5323	leaf_vs_flower	Klepikova_expression_atlas
AT1G80660	-10.4043	leaf_vs_flower	Klepikova_expression_atlas
AT3G30247	-24.0371	leaf_vs_flower	Klepikova_expression_atlas
AT1G52087	-35.0433	leaf_vs_flower	Klepikova_expression_atlas
AT3G01185	-24.3568	leaf_vs_flower	Klepikova_expression_atlas
AT1G44020	36.2267	leaf_vs_flower	Klepikova_expression_atlas
AT1G61330	-17.9152	leaf_vs_flower	Klepikova_expression_atlas
Evolinc_SR_gID_045928	-19.9769	leaf_vs_flower	Klepikova_expression_atlas
AT2G33880	-9.49761	leaf_vs_flower	Klepikova_expression_atlas
AT5TE51200	-23.5462	leaf_vs_flower	Klepikova_expression_atlas
AT4G39760	-21.38	leaf_vs_flower	Klepikova_expression_atlas
AT1G69120	-9.25647	leaf_vs_flower	Klepikova_expression_atlas
AT5G24440	-23.2359	leaf_vs_flower	Klepikova_expression_atlas
AT1G54620	-26.2014	leaf_vs_flower	Klepikova_expression_atlas
AT1G02190	-8.89843	leaf_vs_flower	Klepikova_expression_atlas
AT3G59240	-29.6173	leaf_vs_flower	Klepikova_expression_atlas
Evolinc_SR_gID_002370	-24.7107	leaf_vs_flower	Klepikova_expression_atlas
AT4G28930	-19.325	leaf_vs_flower	Klepikova_expression_atlas
AT5G43518	-23.4269	leaf_vs_flower	Klepikova_expression_atlas
AT5G56560	-33.4126	leaf_vs_flower	Klepikova_expression_atlas
AT4G35670	-22.8339	leaf_vs_flower	Klepikova_expression_atlas
AT2G44030	-20.8309	leaf_vs_flower	Klepikova_expression_atlas
AT3G21980	-29.2857	leaf_vs_flower	Klepikova_expression_atlas
AT3G13640	-5.15334	leaf_vs_flower	Klepikova_expression_atlas
AT5G42567	-24.8893	leaf_vs_flower	Klepikova_expression_atlas
AT3G20850	-16.8484	leaf_vs_flower	Klepikova_expression_atlas
AT5G49240	-26.0786	leaf_vs_flower	Klepikova_expression_atlas
AT2G05960	-22.4551	leaf_vs_flower	Klepikova_expression_atlas
AT1G71770	-8.4018	leaf_vs_flower	Klepikova_expression_atlas
AT3G47310	-31.7224	leaf_vs_flower	Klepikova_expression_atlas
AT2G31230	4.10244	leaf_vs_flower	Klepikova_expression_atlas
AT5TE35975	40.1905	leaf_vs_flower	Klepikova_expression_atlas
AT4G11653	-23.8847	leaf_vs_flower	Klepikova_expression_atlas
AT3G11060	-31.7872	leaf_vs_flower	Klepikova_expression_atlas
AT3G17540	-21.6335	leaf_vs_flower	Klepikova_expression_atlas
AT3G22050	-26.3076	leaf_vs_flower	Klepikova_expression_atlas
AT1G70720	-12.243	leaf_vs_flower	Klepikova_expression_atlas
AT3G04545	-24.0095	leaf_vs_flower	Klepikova_expression_atlas
AT3G12850	-24.223	leaf_vs_flower	Klepikova_expression_atlas
AT1G24260	-6.49334	leaf_vs_flower	Klepikova_expression_atlas
AT5G41200	-22.2263	leaf_vs_flower	Klepikova_expression_atlas
AT2G39510	-7.98092	leaf_vs_flower	Klepikova_expression_atlas
AT5TE52550	-23.6374	leaf_vs_flower	Klepikova_expression_atlas
AT1G04293	-22.9196	leaf_vs_flower	Klepikova_expression_atlas
AT4G34950	4.17656	leaf_vs_flower	Klepikova_expression_atlas
AT3G46800	-30.473	leaf_vs_flower	Klepikova_expression_atlas
AT4G13495	4.35878	leaf_vs_flower	Klepikova_expression_atlas
AT1G58430	-10.7661	leaf_vs_flower	Klepikova_expression_atlas
AT1G15360	-9.26217	leaf_vs_flower	Klepikova_expression_atlas
AT3G02020	7.09486	leaf_vs_flower	Klepikova_expression_atlas
AT1G51880	-33.8837	leaf_vs_flower	Klepikova_expression_atlas
AT4G31610	-7.86646	leaf_vs_flower	Klepikova_expression_atlas
AT3G44230	-28.7834	leaf_vs_flower	Klepikova_expression_atlas
AT4G14695	-7.16585	leaf_vs_flower	Klepikova_expression_atlas
AT5G44620	-8.75059	leaf_vs_flower	Klepikova_expression_atlas
AT4G23390	-16.9465	leaf_vs_flower	Klepikova_expression_atlas
AT5G57530	-21.4485	leaf_vs_flower	Klepikova_expression_atlas
AT2G01370	-19.9386	leaf_vs_flower	Klepikova_expression_atlas
AT5G44700	-7.66998	leaf_vs_flower	Klepikova_expression_atlas
AT2G29820	-32.3186	leaf_vs_flower	Klepikova_expression_atlas
AT1G66140	4.58282	leaf_vs_flower	Klepikova_expression_atlas
AT3G28500	-6.90584	leaf_vs_flower	Klepikova_expression_atlas
AT5TE50560	-36.2052	leaf_vs_flower	Klepikova_expression_atlas
AT3G03450	-4.1736	leaf_vs_flower	Klepikova_expression_atlas
AT1G35310	-9.80028	leaf_vs_flower	Klepikova_expression_atlas
AT4G01390	11.8063	leaf_vs_flower	Klepikova_expression_atlas
AT5G48650	-5.91128	leaf_vs_flower	Klepikova_expression_atlas
AT5G15800	-7.14011	leaf_vs_flower	Klepikova_expression_atlas
AT1G78960	-4.42597	leaf_vs_flower	Klepikova_expression_atlas
AT5G20710	-7.0628	leaf_vs_flower	Klepikova_expression_atlas
AT5G56970	-7.73528	leaf_vs_flower	Klepikova_expression_atlas
AT1G66100	10.4926	leaf_vs_flower	Klepikova_expression_atlas
AT3G28980	-9.74316	leaf_vs_flower	Klepikova_expression_atlas
AT5G44265	-25.3513	leaf_vs_flower	Klepikova_expression_atlas
AT1G16410	8.23035	leaf_vs_flower	Klepikova_expression_atlas
AT2G29830	-24.6446	leaf_vs_flower	Klepikova_expression_atlas
Evolinc_SR_gID_054132	-34.3236	leaf_vs_flower	Klepikova_expression_atlas
AT1G47470	-23.2136	leaf_vs_flower	Klepikova_expression_atlas
AT4G26880	-33.7795	leaf_vs_flower	Klepikova_expression_atlas
AT3G43083	-26.0595	leaf_vs_flower	Klepikova_expression_atlas
Evolinc_SR_gID_025140	-20.4871	leaf_vs_flower	Klepikova_expression_atlas
AT2G27880	-7.74747	leaf_vs_flower	Klepikova_expression_atlas
AT5G21150	-7.73413	leaf_vs_flower	Klepikova_expression_atlas
AT3G26390	-22.8978	leaf_vs_flower	Klepikova_expression_atlas
AT3G46120	-23.6501	leaf_vs_flower	Klepikova_expression_atlas
AT5G38760	-9.81745	leaf_vs_flower	Klepikova_expression_atlas
AT5G34887	-27.76	leaf_vs_flower	Klepikova_expression_atlas
AT4G16270	-8.64285	leaf_vs_flower	Klepikova_expression_atlas
AT3G28780	-10.2662	leaf_vs_flower	Klepikova_expression_atlas
AT1G18280	-10.8288	leaf_vs_flower	Klepikova_expression_atlas
AT4G10350	-30.4821	leaf_vs_flower	Klepikova_expression_atlas
AT5G03545	7.31857	leaf_vs_flower	Klepikova_expression_atlas
AT2G32310	-23.2048	leaf_vs_flower	Klepikova_expression_atlas
AT5G48000	19.4699	leaf_vs_flower	Klepikova_expression_atlas
AT3G28830	-8.54184	leaf_vs_flower	Klepikova_expression_atlas
AT5G62080	-10.4227	leaf_vs_flower	Klepikova_expression_atlas
AT2G47540	25.8467	leaf_vs_flower	Klepikova_expression_atlas
AT2G18300	6.01802	leaf_vs_flower	Klepikova_expression_atlas
AT3G28790	-9.78912	leaf_vs_flower	Klepikova_expression_atlas
AT1G08695	-23.139	leaf_vs_flower	Klepikova_expression_atlas
AT4G27980	-7.02289	leaf_vs_flower	Klepikova_expression_atlas
AT4G39480	-7.58796	leaf_vs_flower	Klepikova_expression_atlas
AT1G13110	6.29377	leaf_vs_flower	Klepikova_expression_atlas
AT4G40100	-23.4883	leaf_vs_flower	Klepikova_expression_atlas
AT4G21590	-6.82228	leaf_vs_flower	Klepikova_expression_atlas
AT2G07560	-13.5456	leaf_vs_flower	Klepikova_expression_atlas
AT2G42990	-7.42137	leaf_vs_flower	Klepikova_expression_atlas
AT4G11760	-11.279	leaf_vs_flower	Klepikova_expression_atlas
AT1TE64170	-31.2997	leaf_vs_flower	Klepikova_expression_atlas
AT4G15160	-7.25928	leaf_vs_flower	Klepikova_expression_atlas
AT3G29780	29.2923	leaf_vs_flower	Klepikova_expression_atlas
AT3G04875	-29.0816	leaf_vs_flower	Klepikova_expression_atlas
AT1G22460	-7.24414	leaf_vs_flower	Klepikova_expression_atlas
AT5G34885	-22.9852	leaf_vs_flower	Klepikova_expression_atlas
AT1G62360	-5.80304	leaf_vs_flower	Klepikova_expression_atlas
AT3G58990	5.73558	leaf_vs_flower	Klepikova_expression_atlas
AT1G69940	-9.83748	leaf_vs_flower	Klepikova_expression_atlas
AT4G11390	-19.9378	leaf_vs_flower	Klepikova_expression_atlas
AT2G04425	18.2179	leaf_vs_flower	Klepikova_expression_atlas
AT1G08860	-6.10971	leaf_vs_flower	Klepikova_expression_atlas
AT3G45460	-21.9409	leaf_vs_flower	Klepikova_expression_atlas
AT5G51105	-22.6534	leaf_vs_flower	Klepikova_expression_atlas
AT2G13116	-23.4402	leaf_vs_flower	Klepikova_expression_atlas
AT2TE84830	-30.0992	leaf_vs_flower	Klepikova_expression_atlas
AT5G25425	-21.8125	leaf_vs_flower	Klepikova_expression_atlas
AT4G39770	5.59974	leaf_vs_flower	Klepikova_expression_atlas
AT2G28550	5.55974	leaf_vs_flower	Klepikova_expression_atlas
AT3G30160	-24.3025	leaf_vs_flower	Klepikova_expression_atlas
AT5G04960	27.0755	leaf_vs_flower	Klepikova_expression_atlas
AT3G12145	-5.55828	leaf_vs_flower	Klepikova_expression_atlas
AT3G07850	-9.00784	leaf_vs_flower	Klepikova_expression_atlas
AT4G34850	-8.18319	leaf_vs_flower	Klepikova_expression_atlas
AT1G54230	-23.8572	leaf_vs_flower	Klepikova_expression_atlas
AT3G42520	-31.4559	leaf_vs_flower	Klepikova_expression_atlas
AT3G46520	-7.9544	leaf_vs_flower	Klepikova_expression_atlas
Evolinc_SR_gID_015939	-17.0483	leaf_vs_flower	Klepikova_expression_atlas
AT4G25850	-6.72493	leaf_vs_flower	Klepikova_expression_atlas
AT2G22540	4.94704	leaf_vs_flower	Klepikova_expression_atlas
AT3G19710	8.01903	leaf_vs_flower	Klepikova_expression_atlas
AT2G19910	-4.94652	leaf_vs_flower	Klepikova_expression_atlas
AT1G04880	-5.6867	leaf_vs_flower	Klepikova_expression_atlas
AT3G29370	-5.90988	leaf_vs_flower	Klepikova_expression_atlas
Evolinc_LR_gID_000179	-21.1303	leaf_vs_flower	Klepikova_expression_atlas
AT2G13680	-6.2343	leaf_vs_flower	Klepikova_expression_atlas
AT1G54560	-7.80282	leaf_vs_flower	Klepikova_expression_atlas
AT2G15080	7.64944	leaf_vs_flower	Klepikova_expression_atlas
AT3G53280	3.83693	leaf_vs_flower	Klepikova_expression_atlas
AT1G26480	-9.84667	leaf_vs_flower	Klepikova_expression_atlas
AT1G16705	-6.60729	leaf_vs_flower	Klepikova_expression_atlas
AT2G36890	-5.16844	leaf_vs_flower	Klepikova_expression_atlas
AT5G64770	6.2496	leaf_vs_flower	Klepikova_expression_atlas
AT1G22760	-9.71454	leaf_vs_flower	Klepikova_expression_atlas
AT3TE46255	-35.8806	leaf_vs_flower	Klepikova_expression_atlas
AT1G65160	-34.5504	leaf_vs_flower	Klepikova_expression_atlas
AT5G47600	-8.64051	leaf_vs_flower	Klepikova_expression_atlas
AT4G33355	-8.08758	leaf_vs_flower	Klepikova_expression_atlas
AT3G04620	-4.23723	leaf_vs_flower	Klepikova_expression_atlas
AT3G14510	-14.7202	leaf_vs_flower	Klepikova_expression_atlas
AT2G36190	-8.79643	leaf_vs_flower	Klepikova_expression_atlas
AT3G15340	-4.76635	leaf_vs_flower	Klepikova_expression_atlas
AT1G62980	26.7912	leaf_vs_flower	Klepikova_expression_atlas
AT5G44630	-9.11684	leaf_vs_flower	Klepikova_expression_atlas
AT5G61110	-25.2726	leaf_vs_flower	Klepikova_expression_atlas
AT4G11750	-28.3354	leaf_vs_flower	Klepikova_expression_atlas
Evolinc_SR_gID_020360	23.6845	leaf_vs_flower	Klepikova_expression_atlas
AT5G07700	9.45876	leaf_vs_flower	Klepikova_expression_atlas
AT5G38391	-21.7841	leaf_vs_flower	Klepikova_expression_atlas
AT5G41500	-22.2607	leaf_vs_flower	Klepikova_expression_atlas
AT5G17090	-6.23499	leaf_vs_flower	Klepikova_expression_atlas
AT1G03710	-5.86733	leaf_vs_flower	Klepikova_expression_atlas
AT2G20873	-26.8022	leaf_vs_flower	Klepikova_expression_atlas
AT2G22950	-11.3786	leaf_vs_flower	Klepikova_expression_atlas
AT5G24240	-5.41918	leaf_vs_flower	Klepikova_expression_atlas
AT5G14200	5.68834	leaf_vs_flower	Klepikova_expression_atlas
AT1G11980	-35.4846	leaf_vs_flower	Klepikova_expression_atlas
AT5G09550	-9.39107	leaf_vs_flower	Klepikova_expression_atlas
AT2G31081	32.6717	leaf_vs_flower	Klepikova_expression_atlas
AT3G11000	-6.24651	leaf_vs_flower	Klepikova_expression_atlas
AT3G47870	-9.42712	leaf_vs_flower	Klepikova_expression_atlas
AT2G21450	-6.31879	leaf_vs_flower	Klepikova_expression_atlas
AT4G33900	-21.0217	leaf_vs_flower	Klepikova_expression_atlas
AT3G28917	-9.96799	leaf_vs_flower	Klepikova_expression_atlas
AT3G14040	-8.86542	leaf_vs_flower	Klepikova_expression_atlas
AT3G20865	-7.18916	leaf_vs_flower	Klepikova_expression_atlas
AT4G08670	-11.4898	leaf_vs_flower	Klepikova_expression_atlas
AT2G34870	-10.4335	leaf_vs_flower	Klepikova_expression_atlas
AT1G56160	-17.2607	leaf_vs_flower	Klepikova_expression_atlas
AT2G20725	1.74004	leaf_vs_flower	Klepikova_expression_atlas
AT5G59370	-7.22189	leaf_vs_flower	Klepikova_expression_atlas
AT1G16290	-8.41342	leaf_vs_flower	Klepikova_expression_atlas
AT4G14785	-24.8694	leaf_vs_flower	Klepikova_expression_atlas
AT2G25344	-23.0158	leaf_vs_flower	Klepikova_expression_atlas
AT3G42850	-5.44981	leaf_vs_flower	Klepikova_expression_atlas
AT5G53260	27.5976	leaf_vs_flower	Klepikova_expression_atlas
AT5G57540	26.7712	leaf_vs_flower	Klepikova_expression_atlas
AT1G56120	3.79406	leaf_vs_flower	Klepikova_expression_atlas
AT5G23010	7.00226	leaf_vs_flower	Klepikova_expression_atlas
AT3G12143	-6.54987	leaf_vs_flower	Klepikova_expression_atlas
AT5TE76190	-32.2029	leaf_vs_flower	Klepikova_expression_atlas
AT4G32510	-6.53715	leaf_vs_flower	Klepikova_expression_atlas
AT3G59455	-13.077	leaf_vs_flower	Klepikova_expression_atlas
AT5G51810	-6.78179	leaf_vs_flower	Klepikova_expression_atlas
AT1G55570	-8.85086	leaf_vs_flower	Klepikova_expression_atlas
AT3G21120	-22.5777	leaf_vs_flower	Klepikova_expression_atlas
AT4G10850	-8.62231	leaf_vs_flower	Klepikova_expression_atlas
AT5G61120	-7.47923	leaf_vs_flower	Klepikova_expression_atlas
AT5G24780	-6.64374	leaf_vs_flower	Klepikova_expression_atlas
AT4G27300	5.86549	leaf_vs_flower	Klepikova_expression_atlas
AT1G71680	-12.7951	leaf_vs_flower	Klepikova_expression_atlas
AT5G07530	-11.5127	leaf_vs_flower	Klepikova_expression_atlas
Evolinc_SR_gID_045800	-24.1745	leaf_vs_flower	Klepikova_expression_atlas
AT5G53190	-10.7139	leaf_vs_flower	Klepikova_expression_atlas
AT2G38060	-3.995	leaf_vs_flower	Klepikova_expression_atlas
Evolinc_SR_gID_005113	-21.875	leaf_vs_flower	Klepikova_expression_atlas
AT2G42830	-6.52751	leaf_vs_flower	Klepikova_expression_atlas
AT3G25750	-15.9628	leaf_vs_flower	Klepikova_expression_atlas
AT5G06190	-2.34232	leaf_vs_flower	Klepikova_expression_atlas
AT3TE10670	-20.5913	leaf_vs_flower	Klepikova_expression_atlas
AT1G52680	-9.73636	leaf_vs_flower	Klepikova_expression_atlas
AT2G16210	-10.3465	leaf_vs_flower	Klepikova_expression_atlas
AT3G14380	-8.23913	leaf_vs_flower	Klepikova_expression_atlas
AT1G15460	-9.71508	leaf_vs_flower	Klepikova_expression_atlas
Evolinc_SR_gID_025220	-23.8081	leaf_vs_flower	Klepikova_expression_atlas
AT5G07410	-8.57076	leaf_vs_flower	Klepikova_expression_atlas
AT1G54280	-6.08702	leaf_vs_flower	Klepikova_expression_atlas
AT1G53020	-23.2003	leaf_vs_flower	Klepikova_expression_atlas
AT5G09500	-7.73842	leaf_vs_flower	Klepikova_expression_atlas
AT5G51520	-30.7029	leaf_vs_flower	Klepikova_expression_atlas
AT2G27250	-17.0672	leaf_vs_flower	Klepikova_expression_atlas
AT4G32500	-8.09743	leaf_vs_flower	Klepikova_expression_atlas
AT5G15140	-6.81685	leaf_vs_flower	Klepikova_expression_atlas
AT1G75910	-10.7639	leaf_vs_flower	Klepikova_expression_atlas
AT3G45160	6.16244	leaf_vs_flower	Klepikova_expression_atlas
AT1G52030	-6.98807	leaf_vs_flower	Klepikova_expression_atlas
AT4G04077	-8.4207	leaf_vs_flower	Klepikova_expression_atlas
AT2G32870	7.21687	leaf_vs_flower	Klepikova_expression_atlas
AT4G18960	-5.76381	leaf_vs_flower	Klepikova_expression_atlas
AT4G40065	3.68646	leaf_vs_flower	Klepikova_expression_atlas
AT2G16760	-5.36749	leaf_vs_flower	Klepikova_expression_atlas
AT1G50310	-7.22002	leaf_vs_flower	Klepikova_expression_atlas
AT3G10570	-5.16154	leaf_vs_flower	Klepikova_expression_atlas
AT2G38110	-5.07899	leaf_vs_flower	Klepikova_expression_atlas
AT2G16910	-7.62833	leaf_vs_flower	Klepikova_expression_atlas
AT4G34400	-5.62344	leaf_vs_flower	Klepikova_expression_atlas
AT4G13840	5.41443	leaf_vs_flower	Klepikova_expression_atlas
AT1G74550	-6.89251	leaf_vs_flower	Klepikova_expression_atlas
AT1G68750	-11.1933	leaf_vs_flower	Klepikova_expression_atlas
AT5G22160	-29.0087	leaf_vs_flower	Klepikova_expression_atlas
AT2G24210	-9.15605	leaf_vs_flower	Klepikova_expression_atlas
AT1G68238	5.33601	leaf_vs_flower	Klepikova_expression_atlas
AT1G21130	5.84875	leaf_vs_flower	Klepikova_expression_atlas
AT1G23760	-5.7942	leaf_vs_flower	Klepikova_expression_atlas
AT3G22231	6.79155	leaf_vs_flower	Klepikova_expression_atlas
AT1G15125	5.61275	leaf_vs_flower	Klepikova_expression_atlas
AT5G61420	3.78781	leaf_vs_flower	Klepikova_expression_atlas
AT4G33390	-5.94732	leaf_vs_flower	Klepikova_expression_atlas
AT1G22540	2.17315	leaf_vs_flower	Klepikova_expression_atlas
AT1G26799	16.2243	leaf_vs_flower	Klepikova_expression_atlas
AT1G56600	9.27228	leaf_vs_flower	Klepikova_expression_atlas
AT5G44300	-11.0229	leaf_vs_flower	Klepikova_expression_atlas
AT4G32717	-24.7209	leaf_vs_flower	Klepikova_expression_atlas
AT2G24615	-24.519	leaf_vs_flower	Klepikova_expression_atlas
AT4G13570	6.91816	leaf_vs_flower	Klepikova_expression_atlas
AT2G28680	-9.132	leaf_vs_flower	Klepikova_expression_atlas
AT2G20470	-5.3495	leaf_vs_flower	Klepikova_expression_atlas
AT1G65860	6.43746	leaf_vs_flower	Klepikova_expression_atlas
AT2G41905	-6.03205	leaf_vs_flower	Klepikova_expression_atlas
AT3G15400	-6.2341	leaf_vs_flower	Klepikova_expression_atlas
AT4G00350	-7.15666	leaf_vs_flower	Klepikova_expression_atlas
AT5G23510	3.24905	leaf_vs_flower	Klepikova_expression_atlas
AT1G75880	-5.73266	leaf_vs_flower	Klepikova_expression_atlas
AT1G13140	-5.59449	leaf_vs_flower	Klepikova_expression_atlas
AT5G12330	-4.34636	leaf_vs_flower	Klepikova_expression_atlas
AT5G61720	-8.52417	leaf_vs_flower	Klepikova_expression_atlas
AT2G19770	-8.7388	leaf_vs_flower	Klepikova_expression_atlas
AT3G62170	-8.4	leaf_vs_flower	Klepikova_expression_atlas
AT4G12030	5.51135	leaf_vs_flower	Klepikova_expression_atlas
AT3G16670	11.5427	leaf_vs_flower	Klepikova_expression_atlas
AT4G08470	2.20961	leaf_vs_flower	Klepikova_expression_atlas
AT1G59640	-3.91223	leaf_vs_flower	Klepikova_expression_atlas
AT4G26260	-6.45493	leaf_vs_flower	Klepikova_expression_atlas
AT3G56600	-6.24392	leaf_vs_flower	Klepikova_expression_atlas
AT5G18000	-7.24771	leaf_vs_flower	Klepikova_expression_atlas
AT5G02995	-30.3854	leaf_vs_flower	Klepikova_expression_atlas
Evolinc_SR_gID_022159	-21.4862	leaf_vs_flower	Klepikova_expression_atlas
AT3G22000	-26.4738	leaf_vs_flower	Klepikova_expression_atlas
AT1G30080	-6.50718	leaf_vs_flower	Klepikova_expression_atlas
AT4G14680	2.03403	leaf_vs_flower	Klepikova_expression_atlas
AT4G13230	-11.2386	leaf_vs_flower	Klepikova_expression_atlas
AT5G40260	-7.85047	leaf_vs_flower	Klepikova_expression_atlas
Evolinc_SR_gID_015940	-16.4719	leaf_vs_flower	Klepikova_expression_atlas
AT2G24620	-21.0013	leaf_vs_flower	Klepikova_expression_atlas
AT2TE70870	24.6448	leaf_vs_flower	Klepikova_expression_atlas
AT3G17760	-8.25037	leaf_vs_flower	Klepikova_expression_atlas
AT5G49040	-16.749	leaf_vs_flower	Klepikova_expression_atlas
AT5G49260	-23.8006	leaf_vs_flower	Klepikova_expression_atlas
Evolinc_SR_gID_036601	-20.85	leaf_vs_flower	Klepikova_expression_atlas
Evolinc_SR_gID_028464	-14.9674	leaf_vs_flower	Klepikova_expression_atlas
AT3TE65810	-21.1538	leaf_vs_flower	Klepikova_expression_atlas
AT5G07690	5.49765	leaf_vs_flower	Klepikova_expression_atlas
AT2G22121	-16.4827	leaf_vs_flower	Klepikova_expression_atlas
AT1G75110	-3.04685	leaf_vs_flower	Klepikova_expression_atlas
AT3G12460	-3.91487	leaf_vs_flower	Klepikova_expression_atlas
AT1G60250	-21.5446	leaf_vs_flower	Klepikova_expression_atlas
AT1G75920	-7.6207	leaf_vs_flower	Klepikova_expression_atlas
AT1G20130	-10.3629	leaf_vs_flower	Klepikova_expression_atlas
AT2G43100	5.77434	leaf_vs_flower	Klepikova_expression_atlas
AT2G27936	-17.2446	leaf_vs_flower	Klepikova_expression_atlas
AT4G02405	1.13578	leaf_vs_flower	Klepikova_expression_atlas
AT1G35320	-3.5503	leaf_vs_flower	Klepikova_expression_atlas
AT3G14020	4.26529	leaf_vs_flower	Klepikova_expression_atlas
AT4G11030	-12.773	leaf_vs_flower	Klepikova_expression_atlas
AT1G66850	-10.5433	leaf_vs_flower	Klepikova_expression_atlas
AT4G14080	-10.0041	leaf_vs_flower	Klepikova_expression_atlas
AT1G78160	-9.65567	leaf_vs_flower	Klepikova_expression_atlas
AT5G42170	-13.1122	leaf_vs_flower	Klepikova_expression_atlas
AT4G13770	5.78771	leaf_vs_flower	Klepikova_expression_atlas
AT1G79780	-5.04247	leaf_vs_flower	Klepikova_expression_atlas
AT4G24580	-4.43158	leaf_vs_flower	Klepikova_expression_atlas
AT1G52696	16.3938	leaf_vs_flower	Klepikova_expression_atlas
AT1G69600	-5.13336	leaf_vs_flower	Klepikova_expression_atlas
AT5G44190	3.22074	leaf_vs_flower	Klepikova_expression_atlas
AT5G57810	-7.89463	leaf_vs_flower	Klepikova_expression_atlas
AT1G56430	6.55116	leaf_vs_flower	Klepikova_expression_atlas
AT1G10300	-4.87612	leaf_vs_flower	Klepikova_expression_atlas
AT3G22235	6.31915	leaf_vs_flower	Klepikova_expression_atlas
AT5G14380	-6.20776	leaf_vs_flower	Klepikova_expression_atlas
AT3G21180	-7.53602	leaf_vs_flower	Klepikova_expression_atlas
AT5G56510	-6.75402	leaf_vs_flower	Klepikova_expression_atlas
AT1G24200	-22.5373	leaf_vs_flower	Klepikova_expression_atlas
AT5G07540	-13.0758	leaf_vs_flower	Klepikova_expression_atlas
AT5G44540	-9.2336	leaf_vs_flower	Klepikova_expression_atlas
AT5G07550	-10.4148	leaf_vs_flower	Klepikova_expression_atlas
AT3G03430	-7.86013	leaf_vs_flower	Klepikova_expression_atlas
AT1G13710	-7.25183	leaf_vs_flower	Klepikova_expression_atlas
AT4G10440	-7.63075	leaf_vs_flower	Klepikova_expression_atlas
AT3TE82575	-30.904	leaf_vs_flower	Klepikova_expression_atlas
AT3G57690	-7.37486	leaf_vs_flower	Klepikova_expression_atlas
AT1G22470	-4.93196	leaf_vs_flower	Klepikova_expression_atlas
AT5TE04420	-32.8714	leaf_vs_flower	Klepikova_expression_atlas
AT5G12270	-6.48619	leaf_vs_flower	Klepikova_expression_atlas
AT1G62560	5.65364	leaf_vs_flower	Klepikova_expression_atlas
AT5G57380	-5.64207	leaf_vs_flower	Klepikova_expression_atlas
AT5G46600	3.66882	leaf_vs_flower	Klepikova_expression_atlas
AT4G27790	-6.51031	leaf_vs_flower	Klepikova_expression_atlas
AT2TE26610	5.89071	leaf_vs_flower	Klepikova_expression_atlas
AT5TE60840	-29.1986	leaf_vs_flower	Klepikova_expression_atlas
AT4G25590	-7.35214	leaf_vs_flower	Klepikova_expression_atlas
AT3G26320	8.33622	leaf_vs_flower	Klepikova_expression_atlas
AT5G52160	-10.8791	leaf_vs_flower	Klepikova_expression_atlas
AT5G22200	-6.70901	leaf_vs_flower	Klepikova_expression_atlas
AT4G24130	-4.59703	leaf_vs_flower	Klepikova_expression_atlas
AT2G05520	4.45618	leaf_vs_flower	Klepikova_expression_atlas
AT1G47610	-7.99965	leaf_vs_flower	Klepikova_expression_atlas
Evolinc_SR_gID_052859	-32.291	leaf_vs_flower	Klepikova_expression_atlas
AT2G47050	-6.67405	leaf_vs_flower	Klepikova_expression_atlas
AT2G28405	-12.5056	leaf_vs_flower	Klepikova_expression_atlas
AT1G25430	7.52474	leaf_vs_flower	Klepikova_expression_atlas
AT2G23800	-10.3312	leaf_vs_flower	Klepikova_expression_atlas
AT5G38960	-13.9374	leaf_vs_flower	Klepikova_expression_atlas
AT3G28750	-6.47065	leaf_vs_flower	Klepikova_expression_atlas
AT3G02550	-4.08722	leaf_vs_flower	Klepikova_expression_atlas
AT2G12480	-6.11891	leaf_vs_flower	Klepikova_expression_atlas
AT4G17030	5.68379	leaf_vs_flower	Klepikova_expression_atlas
AT2G46440	5.01539	leaf_vs_flower	Klepikova_expression_atlas
AT3G05730	8.95835	leaf_vs_flower	Klepikova_expression_atlas
AT3G26140	-8.54365	leaf_vs_flower	Klepikova_expression_atlas
AT2G42005	-5.36477	leaf_vs_flower	Klepikova_expression_atlas
AT1G62450	-9.90028	leaf_vs_flower	Klepikova_expression_atlas
AT3G21965	-28.401	leaf_vs_flower	Klepikova_expression_atlas
AT1G15415	-6.71831	leaf_vs_flower	Klepikova_expression_atlas
AT3G44990	7.59824	leaf_vs_flower	Klepikova_expression_atlas
AT2G34270	-24.1866	leaf_vs_flower	Klepikova_expression_atlas
AT1G19790	-5.49773	leaf_vs_flower	Klepikova_expression_atlas
AT2G31980	-5.72241	leaf_vs_flower	Klepikova_expression_atlas
AT2G37710	2.56122	leaf_vs_flower	Klepikova_expression_atlas
AT4G14400	6.88995	leaf_vs_flower	Klepikova_expression_atlas
AT5G40980	-19.0652	leaf_vs_flower	Klepikova_expression_atlas
AT2G30650	-7.72716	leaf_vs_flower	Klepikova_expression_atlas
AT3G25050	-10.8052	leaf_vs_flower	Klepikova_expression_atlas
AT2G29120	7.0493	leaf_vs_flower	Klepikova_expression_atlas
AT3G46330	29.4556	leaf_vs_flower	Klepikova_expression_atlas
AT1TE58610	-15.4599	leaf_vs_flower	Klepikova_expression_atlas
AT2G17880	-4.61635	leaf_vs_flower	Klepikova_expression_atlas
AT1G15680	-28.1777	leaf_vs_flower	Klepikova_expression_atlas
AT5TE40920	-31.6166	leaf_vs_flower	Klepikova_expression_atlas
AT5G26730	-8.14298	leaf_vs_flower	Klepikova_expression_atlas
AT1G70510	-4.94347	leaf_vs_flower	Klepikova_expression_atlas
AT2G41550	-2.88643	leaf_vs_flower	Klepikova_expression_atlas
AT1G46840	-20.1277	leaf_vs_flower	Klepikova_expression_atlas
AT2G15040	5.68936	leaf_vs_flower	Klepikova_expression_atlas
AT5G60140	-7.46212	leaf_vs_flower	Klepikova_expression_atlas
Evolinc_SR_gID_044927	-10.0083	leaf_vs_flower	Klepikova_expression_atlas
AT5G52360	-7.63267	leaf_vs_flower	Klepikova_expression_atlas
AT3G04960	-4.43279	leaf_vs_flower	Klepikova_expression_atlas
AT2G36660	-4.919	leaf_vs_flower	Klepikova_expression_atlas
AT5G66020	-8.26241	leaf_vs_flower	Klepikova_expression_atlas
AT3G28940	2.38584	leaf_vs_flower	Klepikova_expression_atlas
AT5G67110	-4.26943	leaf_vs_flower	Klepikova_expression_atlas
AT2G29790	-11.3411	leaf_vs_flower	Klepikova_expression_atlas
AT1G33430	-9.62989	leaf_vs_flower	Klepikova_expression_atlas
AT5G50790	-6.82781	leaf_vs_flower	Klepikova_expression_atlas
AT2G46650	4.25767	leaf_vs_flower	Klepikova_expression_atlas
AT2G20610	2.87318	leaf_vs_flower	Klepikova_expression_atlas
AT2G13570	-6.30245	leaf_vs_flower	Klepikova_expression_atlas
AT5G25400	-8.91992	leaf_vs_flower	Klepikova_expression_atlas
AT5G07510	-8.73091	leaf_vs_flower	Klepikova_expression_atlas
AT1G78850	3.94567	leaf_vs_flower	Klepikova_expression_atlas
AT4G21920	7.61824	leaf_vs_flower	Klepikova_expression_atlas
AT4G28000	-8.12152	leaf_vs_flower	Klepikova_expression_atlas
AT2G29810	-22.4096	leaf_vs_flower	Klepikova_expression_atlas
AT2G47200	-37.8202	leaf_vs_flower	Klepikova_expression_atlas
AT5G17460	3.23892	leaf_vs_flower	Klepikova_expression_atlas
AT1G22015	-9.79913	leaf_vs_flower	Klepikova_expression_atlas
AT1G70890	5.43249	leaf_vs_flower	Klepikova_expression_atlas
AT3G59530	-4.00799	leaf_vs_flower	Klepikova_expression_atlas
AT1G61110	-8.56653	leaf_vs_flower	Klepikova_expression_atlas
AT4G37900	-5.70469	leaf_vs_flower	Klepikova_expression_atlas
AT3G52160	-8.05602	leaf_vs_flower	Klepikova_expression_atlas
AT4G20703	-23.5784	leaf_vs_flower	Klepikova_expression_atlas
AT1G66534	-24.093	leaf_vs_flower	Klepikova_expression_atlas
AT5G65690	-9.43457	leaf_vs_flower	Klepikova_expression_atlas
AT3G12410	-6.35144	leaf_vs_flower	Klepikova_expression_atlas
AT1G29140	-7.66583	leaf_vs_flower	Klepikova_expression_atlas
AT2G45650	-6.32644	leaf_vs_flower	Klepikova_expression_atlas
AT3G19090	-8.52822	leaf_vs_flower	Klepikova_expression_atlas
AT5G45250	2.21917	leaf_vs_flower	Klepikova_expression_atlas
AT5G45875	-24.5215	leaf_vs_flower	Klepikova_expression_atlas
AT1G26780	-6.99815	leaf_vs_flower	Klepikova_expression_atlas
AT3G13400	-7.0436	leaf_vs_flower	Klepikova_expression_atlas
AT1G69180	-8.60086	leaf_vs_flower	Klepikova_expression_atlas
AT2G25200	4.37341	leaf_vs_flower	Klepikova_expression_atlas
AT4G35010	-6.87547	leaf_vs_flower	Klepikova_expression_atlas
AT5G55990	1.05717	leaf_vs_flower	Klepikova_expression_atlas
AT1G02040	-9.49613	leaf_vs_flower	Klepikova_expression_atlas
AT5G21080	-7.91482	leaf_vs_flower	Klepikova_expression_atlas
AT1G49100	-17.3701	leaf_vs_flower	Klepikova_expression_atlas
AT3G27415	-7.86806	leaf_vs_flower	Klepikova_expression_atlas
AT1G74420	-3.57029	leaf_vs_flower	Klepikova_expression_atlas
AT3G03855	2.30943	leaf_vs_flower	Klepikova_expression_atlas
AT5G08165	16.3846	leaf_vs_flower	Klepikova_expression_atlas
AT3G24503	2.71504	leaf_vs_flower	Klepikova_expression_atlas
AT2G33670	-9.40554	leaf_vs_flower	Klepikova_expression_atlas
AT5G07420	-8.05902	leaf_vs_flower	Klepikova_expression_atlas
AT1G18590	4.50645	leaf_vs_flower	Klepikova_expression_atlas
AT1G35710	3.73455	leaf_vs_flower	Klepikova_expression_atlas
AT5G09980	-4.5165	leaf_vs_flower	Klepikova_expression_atlas
Evolinc_SR_gID_050473	6.00829	leaf_vs_flower	Klepikova_expression_atlas
AT5G17480	-8.69194	leaf_vs_flower	Klepikova_expression_atlas
AT4G05230	-22.8391	leaf_vs_flower	Klepikova_expression_atlas
AT4G25190	-13.6663	leaf_vs_flower	Klepikova_expression_atlas
AT4G14730	-6.57489	leaf_vs_flower	Klepikova_expression_atlas
AT3G16690	6.00585	leaf_vs_flower	Klepikova_expression_atlas
AT1G73870	5.91761	leaf_vs_flower	Klepikova_expression_atlas
AT1G27040	-6.78067	leaf_vs_flower	Klepikova_expression_atlas
AT4G12310	5.90642	leaf_vs_flower	Klepikova_expression_atlas
AT3G23270	-9.87045	leaf_vs_flower	Klepikova_expression_atlas
AT5TE53610	15.8481	leaf_vs_flower	Klepikova_expression_atlas
AT2G04675	-30.9428	leaf_vs_flower	Klepikova_expression_atlas
AT2G18470	-6.64024	leaf_vs_flower	Klepikova_expression_atlas
AT4G09960	-6.43019	leaf_vs_flower	Klepikova_expression_atlas
AT4G24050	-2.90684	leaf_vs_flower	Klepikova_expression_atlas
AT3G01250	-8.42005	leaf_vs_flower	Klepikova_expression_atlas
Evolinc_SR_gID_011206	-24.0189	leaf_vs_flower	Klepikova_expression_atlas
AT1G01600	-5.48306	leaf_vs_flower	Klepikova_expression_atlas
AT4G04930	-6.97133	leaf_vs_flower	Klepikova_expression_atlas
AT4G13493	3.5786	leaf_vs_flower	Klepikova_expression_atlas
AT5G04770	-3.50792	leaf_vs_flower	Klepikova_expression_atlas
AT5G23020	9.30387	leaf_vs_flower	Klepikova_expression_atlas
AT3G21000	-6.75176	leaf_vs_flower	Klepikova_expression_atlas
AT4G23680	-6.50256	leaf_vs_flower	Klepikova_expression_atlas
AT4G39756	-26.6282	leaf_vs_flower	Klepikova_expression_atlas
AT4G39110	-5.38033	leaf_vs_flower	Klepikova_expression_atlas
AT1G45201	6.13519	leaf_vs_flower	Klepikova_expression_atlas
AT2G42885	-7.61716	leaf_vs_flower	Klepikova_expression_atlas
AT3G05820	-5.13826	leaf_vs_flower	Klepikova_expression_atlas
AT2G43010	3.99645	leaf_vs_flower	Klepikova_expression_atlas
AT4G07960	-4.70893	leaf_vs_flower	Klepikova_expression_atlas
AT1G78050	-2.47117	leaf_vs_flower	Klepikova_expression_atlas
AT4G08380	-26.3608	leaf_vs_flower	Klepikova_expression_atlas
AT3G48320	3.73917	leaf_vs_flower	Klepikova_expression_atlas
AT4G11200	-2.83662	leaf_vs_flower	Klepikova_expression_atlas
AT5G59120	-8.88342	leaf_vs_flower	Klepikova_expression_atlas
AT2G24370	-6.8536	leaf_vs_flower	Klepikova_expression_atlas
Evolinc_LR_gID_000240	-25.4966	leaf_vs_flower	Klepikova_expression_atlas
AT4G13572	5.72537	leaf_vs_flower	Klepikova_expression_atlas
AT3G25770	5.83809	leaf_vs_flower	Klepikova_expression_atlas
AT1G09460	-3.26244	leaf_vs_flower	Klepikova_expression_atlas
AT1G05490	-4.75657	leaf_vs_flower	Klepikova_expression_atlas
AT1G79530	-2.65356	leaf_vs_flower	Klepikova_expression_atlas
AT5G39270	-20.6913	leaf_vs_flower	Klepikova_expression_atlas
AT5G13990	-6.19145	leaf_vs_flower	Klepikova_expression_atlas
AT5G50700	40.2984	leaf_vs_flower	Klepikova_expression_atlas
AT1G04220	-4.02643	leaf_vs_flower	Klepikova_expression_atlas
AT5G59540	6.185	leaf_vs_flower	Klepikova_expression_atlas
AT1G02810	-4.85166	leaf_vs_flower	Klepikova_expression_atlas
Evolinc_LR_gID_000079	5.98472	leaf_vs_flower	Klepikova_expression_atlas
AT1G62940	-10.4316	leaf_vs_flower	Klepikova_expression_atlas
AT4G15980	-7.66312	leaf_vs_flower	Klepikova_expression_atlas
AT5G24820	-9.71048	leaf_vs_flower	Klepikova_expression_atlas
AT5G40040	-7.47154	leaf_vs_flower	Klepikova_expression_atlas
AT5G51950	-6.61443	leaf_vs_flower	Klepikova_expression_atlas
AT2G25600	-6.37747	leaf_vs_flower	Klepikova_expression_atlas
AT3G54600	3.38899	leaf_vs_flower	Klepikova_expression_atlas
AT2G41540	-2.94538	leaf_vs_flower	Klepikova_expression_atlas
AT4G29980	-12.8355	leaf_vs_flower	Klepikova_expression_atlas
AT4G26350	-29.6155	leaf_vs_flower	Klepikova_expression_atlas
AT1G30250	6.25898	leaf_vs_flower	Klepikova_expression_atlas
AT3G59830	-5.26621	leaf_vs_flower	Klepikova_expression_atlas
AT5G02570	-28.9015	leaf_vs_flower	Klepikova_expression_atlas
AT1G49150	-23.644	leaf_vs_flower	Klepikova_expression_atlas
AT3G24340	-3.77032	leaf_vs_flower	Klepikova_expression_atlas
AT4G14780	-6.34237	leaf_vs_flower	Klepikova_expression_atlas
AT5TE54975	-29.3683	leaf_vs_flower	Klepikova_expression_atlas
AT5G07560	-7.90078	leaf_vs_flower	Klepikova_expression_atlas
AT3G22492	32.9145	leaf_vs_flower	Klepikova_expression_atlas
AT2G22805	-9.78043	leaf_vs_flower	Klepikova_expression_atlas
AT5G19800	-16.0578	leaf_vs_flower	Klepikova_expression_atlas
AT3TE18300	-15.7787	leaf_vs_flower	Klepikova_expression_atlas
AT1G01420	4.81718	leaf_vs_flower	Klepikova_expression_atlas
AT5G09750	-7.18935	leaf_vs_flower	Klepikova_expression_atlas
AT1G54940	-10.0725	leaf_vs_flower	Klepikova_expression_atlas
AT3G20190	-6.11991	leaf_vs_flower	Klepikova_expression_atlas
AT4G10260	-10.0667	leaf_vs_flower	Klepikova_expression_atlas
AT1G72960	-5.79863	leaf_vs_flower	Klepikova_expression_atlas
AT1G14550	-30.8978	leaf_vs_flower	Klepikova_expression_atlas
AT3G16530	6.67379	leaf_vs_flower	Klepikova_expression_atlas
AT5G52390	-6.26374	leaf_vs_flower	Klepikova_expression_atlas
AT3G08245	-9.35331	leaf_vs_flower	Klepikova_expression_atlas
AT2G04115	-10.4862	leaf_vs_flower	Klepikova_expression_atlas
AT2G30250	5.5156	leaf_vs_flower	Klepikova_expression_atlas
AT1G12220	1.96346	leaf_vs_flower	Klepikova_expression_atlas
AT5G24910	-6.26843	leaf_vs_flower	Klepikova_expression_atlas
AT3G20520	-7.11602	leaf_vs_flower	Klepikova_expression_atlas
AT5G19580	-6.56599	leaf_vs_flower	Klepikova_expression_atlas
AT3G61280	6.48051	leaf_vs_flower	Klepikova_expression_atlas
AT2G28610	-7.67002	leaf_vs_flower	Klepikova_expression_atlas
AT1G75520	-4.6883	leaf_vs_flower	Klepikova_expression_atlas
AT5G42490	-6.10928	leaf_vs_flower	Klepikova_expression_atlas
AT3G52600	-7.70139	leaf_vs_flower	Klepikova_expression_atlas
AT5G07460	4.14347	leaf_vs_flower	Klepikova_expression_atlas
AT5G58050	-6.71583	leaf_vs_flower	Klepikova_expression_atlas
AT2G03740	-9.6691	leaf_vs_flower	Klepikova_expression_atlas
AT4G28850	24.4997	leaf_vs_flower	Klepikova_expression_atlas
AT1G12070	-6.0733	leaf_vs_flower	Klepikova_expression_atlas
AT1G21460	-3.06464	leaf_vs_flower	Klepikova_expression_atlas
AT3G13390	-7.53454	leaf_vs_flower	Klepikova_expression_atlas
AT4G32460	-5.08069	leaf_vs_flower	Klepikova_expression_atlas
AT1G63060	-9.48141	leaf_vs_flower	Klepikova_expression_atlas
AT1G25550	2.56649	leaf_vs_flower	Klepikova_expression_atlas
AT3G58780	-5.23966	leaf_vs_flower	Klepikova_expression_atlas
Evolinc_SR_gID_051582	-30.0009	leaf_vs_flower	Klepikova_expression_atlas
AT4G34860	-2.43404	leaf_vs_flower	Klepikova_expression_atlas
AT3G09930	-8.87911	leaf_vs_flower	Klepikova_expression_atlas
Evolinc_SR_gID_058333	-28.7405	leaf_vs_flower	Klepikova_expression_atlas
AT1G26310	-7.03252	leaf_vs_flower	Klepikova_expression_atlas
AT1G78955	-3.21162	leaf_vs_flower	Klepikova_expression_atlas
AT4G13430	1.70848	leaf_vs_flower	Klepikova_expression_atlas
AT5G19610	-11.3947	leaf_vs_flower	Klepikova_expression_atlas
AT3G17650	1.87557	leaf_vs_flower	Klepikova_expression_atlas
AT1G15890	3.61023	leaf_vs_flower	Klepikova_expression_atlas
AT3G10190	-2.94643	leaf_vs_flower	Klepikova_expression_atlas
AT4G32280	5.96829	leaf_vs_flower	Klepikova_expression_atlas
AT3G28840	-7.07714	leaf_vs_flower	Klepikova_expression_atlas
AT1G10980	-6.84122	leaf_vs_flower	Klepikova_expression_atlas
AT2G17890	-6.83971	leaf_vs_flower	Klepikova_expression_atlas
Evolinc_SR_gID_014161	-20.8538	leaf_vs_flower	Klepikova_expression_atlas
AT4G01470	-8.89204	leaf_vs_flower	Klepikova_expression_atlas
AT3G13062	2.07583	leaf_vs_flower	Klepikova_expression_atlas
AT1G72290	-9.47183	leaf_vs_flower	Klepikova_expression_atlas
AT3G44820	2.08429	leaf_vs_flower	Klepikova_expression_atlas
AT4G25020	-2.15848	leaf_vs_flower	Klepikova_expression_atlas
AT3G08560	-9.04588	leaf_vs_flower	Klepikova_expression_atlas
AT3G11980	-9.12981	leaf_vs_flower	Klepikova_expression_atlas
AT2G42835	-8.33463	leaf_vs_flower	Klepikova_expression_atlas
AT1G03170	-5.23059	leaf_vs_flower	Klepikova_expression_atlas
AT1G24095	-2.32211	leaf_vs_flower	Klepikova_expression_atlas
AT5G42530	4.52403	leaf_vs_flower	Klepikova_expression_atlas
AT1G63210	-7.65494	leaf_vs_flower	Klepikova_expression_atlas
AT5G01140	-20.0104	leaf_vs_flower	Klepikova_expression_atlas
AT3G28930	2.64623	leaf_vs_flower	Klepikova_expression_atlas
AT5G11130	-8.46973	leaf_vs_flower	Klepikova_expression_atlas
AT3G06220	-5.6719	leaf_vs_flower	Klepikova_expression_atlas
AT1G02790	-7.27066	leaf_vs_flower	Klepikova_expression_atlas
AT1G68170	-6.39592	leaf_vs_flower	Klepikova_expression_atlas
AT5G48250	1.61488	leaf_vs_flower	Klepikova_expression_atlas
AT4TE13250	-29.2838	leaf_vs_flower	Klepikova_expression_atlas
AT5G61160	9.8087	leaf_vs_flower	Klepikova_expression_atlas
AT3G22890	2.58513	leaf_vs_flower	Klepikova_expression_atlas
AT5G44582	3.72867	leaf_vs_flower	Klepikova_expression_atlas
AT4G04840	9.51925	leaf_vs_flower	Klepikova_expression_atlas
AT3G25740	1.97065	leaf_vs_flower	Klepikova_expression_atlas
AT4G33730	32.6057	leaf_vs_flower	Klepikova_expression_atlas
AT4G08530	16.1318	leaf_vs_flower	Klepikova_expression_atlas
AT2G23660	-8.69892	leaf_vs_flower	Klepikova_expression_atlas
AT3G18360	-6.08223	leaf_vs_flower	Klepikova_expression_atlas
AT1G04670	-10.5017	leaf_vs_flower	Klepikova_expression_atlas
AT2G30290	-10.7932	leaf_vs_flower	Klepikova_expression_atlas
AT5G49138	-7.03675	leaf_vs_flower	Klepikova_expression_atlas
AT2G23060	-5.96409	leaf_vs_flower	Klepikova_expression_atlas
AT3G23130	-8.14528	leaf_vs_flower	Klepikova_expression_atlas
AT3G16170	-1.4452	leaf_vs_flower	Klepikova_expression_atlas
AT4G03060	4.24661	leaf_vs_flower	Klepikova_expression_atlas
AT5G32619	-15.8654	leaf_vs_flower	Klepikova_expression_atlas
AT1G75050	-6.25332	leaf_vs_flower	Klepikova_expression_atlas
AT3G01700	-6.62053	leaf_vs_flower	Klepikova_expression_atlas
AT5G60010	-9.25449	leaf_vs_flower	Klepikova_expression_atlas
Evolinc_SR_gID_042568	-20.7746	leaf_vs_flower	Klepikova_expression_atlas
AT3G10000	-6.52975	leaf_vs_flower	Klepikova_expression_atlas
AT3G19660	4.43677	leaf_vs_flower	Klepikova_expression_atlas
AT5G39650	-9.74892	leaf_vs_flower	Klepikova_expression_atlas
AT5G15120	-4.31456	leaf_vs_flower	Klepikova_expression_atlas
AT5G49920	-5.44518	leaf_vs_flower	Klepikova_expression_atlas
AT1G11940	-1.46981	leaf_vs_flower	Klepikova_expression_atlas
AT5G36930	2.46223	leaf_vs_flower	Klepikova_expression_atlas
AT2G42410	-8.18243	leaf_vs_flower	Klepikova_expression_atlas
AT2G35310	-5.26744	leaf_vs_flower	Klepikova_expression_atlas
AT3G07830	-8.5381	leaf_vs_flower	Klepikova_expression_atlas
AT5G37870	-23.3969	leaf_vs_flower	Klepikova_expression_atlas
AT1G24625	4.59508	leaf_vs_flower	Klepikova_expression_atlas
AT5G60740	-7.60453	leaf_vs_flower	Klepikova_expression_atlas
AT3G01020	-8.52005	leaf_vs_flower	Klepikova_expression_atlas
AT2G31220	-6.33929	leaf_vs_flower	Klepikova_expression_atlas
AT5G66040	3.48514	leaf_vs_flower	Klepikova_expression_atlas
AT5G23960	-9.61047	leaf_vs_flower	Klepikova_expression_atlas
AT1G49230	4.64401	leaf_vs_flower	Klepikova_expression_atlas
AT5G61690	-10.8168	leaf_vs_flower	Klepikova_expression_atlas
AT1G61860	-5.00457	leaf_vs_flower	Klepikova_expression_atlas
AT1G75940	-9.91048	leaf_vs_flower	Klepikova_expression_atlas
AT2G42070	1.10564	leaf_vs_flower	Klepikova_expression_atlas
AT3G05720	-3.98872	leaf_vs_flower	Klepikova_expression_atlas
AT1G07560	-11.8521	leaf_vs_flower	Klepikova_expression_atlas
AT5G14670	-8.47763	leaf_vs_flower	Klepikova_expression_atlas
AT4G20160	-7.33226	leaf_vs_flower	Klepikova_expression_atlas
AT5G60900	4.6185	leaf_vs_flower	Klepikova_expression_atlas
AT4G10010	-6.64024	leaf_vs_flower	Klepikova_expression_atlas
AT5G53950	-6.57908	leaf_vs_flower	Klepikova_expression_atlas
AT4G26590	-6.39842	leaf_vs_flower	Klepikova_expression_atlas
AT1G11350	2.6114	leaf_vs_flower	Klepikova_expression_atlas
AT5G11150	1.05177	leaf_vs_flower	Klepikova_expression_atlas
Evolinc_SR_gID_007522	-14.5999	leaf_vs_flower	Klepikova_expression_atlas
AT2G05440	8.39028	leaf_vs_flower	Klepikova_expression_atlas
AT1G06260	-6.72194	leaf_vs_flower	Klepikova_expression_atlas
AT2G46220	2.85289	leaf_vs_flower	Klepikova_expression_atlas
AT3G44860	5.49281	leaf_vs_flower	Klepikova_expression_atlas
AT1G79250	-7.97328	leaf_vs_flower	Klepikova_expression_atlas
AT4G10950	-5.61692	leaf_vs_flower	Klepikova_expression_atlas
AT4G16590	-6.4134	leaf_vs_flower	Klepikova_expression_atlas
AT5G41070	-3.17435	leaf_vs_flower	Klepikova_expression_atlas
AT1TE58740	-26.6443	leaf_vs_flower	Klepikova_expression_atlas
AT1G51260	-8.97061	leaf_vs_flower	Klepikova_expression_atlas
AT4G11543	-7.57508	leaf_vs_flower	Klepikova_expression_atlas
AT3G01270	-6.92994	leaf_vs_flower	Klepikova_expression_atlas
AT3G21930	-32.255	leaf_vs_flower	Klepikova_expression_atlas
Evolinc_SR_gID_027939	-28.5391	leaf_vs_flower	Klepikova_expression_atlas
AT2G22155	-17.156	leaf_vs_flower	Klepikova_expression_atlas
AT4G34440	-6.46512	leaf_vs_flower	Klepikova_expression_atlas
AT5G16920	-9.00165	leaf_vs_flower	Klepikova_expression_atlas
AT2G28355	-12.025	leaf_vs_flower	Klepikova_expression_atlas
AT5G54010	-8.14568	leaf_vs_flower	Klepikova_expression_atlas
AT4G13240	-8.12073	leaf_vs_flower	Klepikova_expression_atlas
AT5G18560	-19.266	leaf_vs_flower	Klepikova_expression_atlas
AT1G74090	2.78697	leaf_vs_flower	Klepikova_expression_atlas
AT4G01985	6.8929	leaf_vs_flower	Klepikova_expression_atlas
AT1G61070	-8.98199	leaf_vs_flower	Klepikova_expression_atlas
AT5G46540	-6.23657	leaf_vs_flower	Klepikova_expression_atlas
AT3G46750	-8.26356	leaf_vs_flower	Klepikova_expression_atlas
AT2G18050	5.52277	leaf_vs_flower	Klepikova_expression_atlas
AT1G15015	-19.857	leaf_vs_flower	Klepikova_expression_atlas
AT3G54900	1.61134	leaf_vs_flower	Klepikova_expression_atlas
AT2G11570	-31.2082	leaf_vs_flower	Klepikova_expression_atlas
AT5G20150	3.57337	leaf_vs_flower	Klepikova_expression_atlas
AT1G75790	-10.4518	leaf_vs_flower	Klepikova_expression_atlas
AT5G17740	-20.7892	leaf_vs_flower	Klepikova_expression_atlas
AT5G46500	5.29937	leaf_vs_flower	Klepikova_expression_atlas
AT4G27420	-9.31344	leaf_vs_flower	Klepikova_expression_atlas
AT4G39590	-7.69946	leaf_vs_flower	Klepikova_expression_atlas
AT3G45260	3.74923	leaf_vs_flower	Klepikova_expression_atlas
AT4G33800	-6.5645	leaf_vs_flower	Klepikova_expression_atlas
AT4G17370	3.28136	leaf_vs_flower	Klepikova_expression_atlas
AT4G15210	-5.6679	leaf_vs_flower	Klepikova_expression_atlas
AT5G27630	-2.16486	leaf_vs_flower	Klepikova_expression_atlas
AT1G17540	-6.12709	leaf_vs_flower	Klepikova_expression_atlas
AT1G54240	-7.88285	leaf_vs_flower	Klepikova_expression_atlas
AT5G45060	1.43864	leaf_vs_flower	Klepikova_expression_atlas
AT3G17980	-6.25659	leaf_vs_flower	Klepikova_expression_atlas
AT5G28470	-8.5252	leaf_vs_flower	Klepikova_expression_atlas
AT2G22180	-6.73321	leaf_vs_flower	Klepikova_expression_atlas
AT2G19000	-8.25125	leaf_vs_flower	Klepikova_expression_atlas
AT2G46860	-7.21968	leaf_vs_flower	Klepikova_expression_atlas
AT2G16730	-7.3081	leaf_vs_flower	Klepikova_expression_atlas
AT5G66052	2.37931	leaf_vs_flower	Klepikova_expression_atlas
AT5G66790	5.37043	leaf_vs_flower	Klepikova_expression_atlas
AT1G67990	-9.00066	leaf_vs_flower	Klepikova_expression_atlas
AT1G26720	-9.74904	leaf_vs_flower	Klepikova_expression_atlas
AT1G61290	-5.57096	leaf_vs_flower	Klepikova_expression_atlas
AT2G31425	-8.84624	leaf_vs_flower	Klepikova_expression_atlas
AT4G04810	5.73346	leaf_vs_flower	Klepikova_expression_atlas
AT1G30170	-7.15775	leaf_vs_flower	Klepikova_expression_atlas
AT5G57690	-4.93354	leaf_vs_flower	Klepikova_expression_atlas
AT3G59510	-6.39375	leaf_vs_flower	Klepikova_expression_atlas
AT2G41470	-5.23337	leaf_vs_flower	Klepikova_expression_atlas
AT5G33370	-6.68559	leaf_vs_flower	Klepikova_expression_atlas
AT4G26770	-6.97245	leaf_vs_flower	Klepikova_expression_atlas
AT1G67290	-7.45046	leaf_vs_flower	Klepikova_expression_atlas
Evolinc_SR_gID_015784	-7.61507	leaf_vs_flower	Klepikova_expression_atlas
AT5G11610	5.38075	leaf_vs_flower	Klepikova_expression_atlas
AT2G25510	4.76514	leaf_vs_flower	Klepikova_expression_atlas
AT4G25434	5.12052	leaf_vs_flower	Klepikova_expression_atlas
AT3G18850	-3.55156	leaf_vs_flower	Klepikova_expression_atlas
AT1G69500	-9.29696	leaf_vs_flower	Klepikova_expression_atlas
AT1G06970	-7.00769	leaf_vs_flower	Klepikova_expression_atlas
AT1G24212	-14.3596	leaf_vs_flower	Klepikova_expression_atlas
AT1G01280	-9.91125	leaf_vs_flower	Klepikova_expression_atlas
AT5G62310	-5.4022	leaf_vs_flower	Klepikova_expression_atlas
AT1G12280	2.4328	leaf_vs_flower	Klepikova_expression_atlas
AT1G32180	-9.07244	leaf_vs_flower	Klepikova_expression_atlas
AT1G06160	4.89716	leaf_vs_flower	Klepikova_expression_atlas
AT3G47500	2.36741	leaf_vs_flower	Klepikova_expression_atlas
AT4G02290	-4.86997	leaf_vs_flower	Klepikova_expression_atlas
AT1G55560	-6.74385	leaf_vs_flower	Klepikova_expression_atlas
AT1G19960	4.60704	leaf_vs_flower	Klepikova_expression_atlas
AT2G26490	-7.85067	leaf_vs_flower	Klepikova_expression_atlas
AT3G52080	-8.16425	leaf_vs_flower	Klepikova_expression_atlas
AT5G44050	4.11094	leaf_vs_flower	Klepikova_expression_atlas
AT5G42280	-2.937	leaf_vs_flower	Klepikova_expression_atlas
AT3G20530	-5.69267	leaf_vs_flower	Klepikova_expression_atlas
AT1G68825	-6.38606	leaf_vs_flower	Klepikova_expression_atlas
AT3G12470	-7.31874	leaf_vs_flower	Klepikova_expression_atlas
AT4G20100	-22.7415	leaf_vs_flower	Klepikova_expression_atlas
AT1G67000	6.19977	leaf_vs_flower	Klepikova_expression_atlas
AT5G05810	-2.84463	leaf_vs_flower	Klepikova_expression_atlas
AT4G08150	-4.6176	leaf_vs_flower	Klepikova_expression_atlas
AT1G65730	-4.33128	leaf_vs_flower	Klepikova_expression_atlas
AT1G07933	-17.3175	leaf_vs_flower	Klepikova_expression_atlas
AT5G08250	-9.35186	leaf_vs_flower	Klepikova_expression_atlas
AT1TE34335	-22.1774	leaf_vs_flower	Klepikova_expression_atlas
AT4G20050	-5.60986	leaf_vs_flower	Klepikova_expression_atlas
AT3G60100	-9.16156	leaf_vs_flower	Klepikova_expression_atlas
AT5G26700	-5.5982	leaf_vs_flower	Klepikova_expression_atlas
AT1G63930	-5.84113	leaf_vs_flower	Klepikova_expression_atlas
AT2G41445	-6.15802	leaf_vs_flower	Klepikova_expression_atlas
AT4G03620	-8.85631	leaf_vs_flower	Klepikova_expression_atlas
AT2G46290	-2.05014	leaf_vs_flower	Klepikova_expression_atlas
AT1G54510	-1.29256	leaf_vs_flower	Klepikova_expression_atlas
AT2G41090	4.1304	leaf_vs_flower	Klepikova_expression_atlas
AT5G04590	1.84925	leaf_vs_flower	Klepikova_expression_atlas
AT2G17280	-3.03302	leaf_vs_flower	Klepikova_expression_atlas
AT1G24620	-7.84828	leaf_vs_flower	Klepikova_expression_atlas
AT1G48740	-4.50106	leaf_vs_flower	Klepikova_expression_atlas
AT2G47040	-7.12692	leaf_vs_flower	Klepikova_expression_atlas
AT5G15720	-5.53391	leaf_vs_flower	Klepikova_expression_atlas
AT5G57630	2.98309	leaf_vs_flower	Klepikova_expression_atlas
AT4G00730	1.67793	leaf_vs_flower	Klepikova_expression_atlas
AT3G05930	-6.25387	leaf_vs_flower	Klepikova_expression_atlas
AT4G17360	3.0312	leaf_vs_flower	Klepikova_expression_atlas
Evolinc_SR_gID_000517	33.4823	leaf_vs_flower	Klepikova_expression_atlas
Evolinc_SR_gID_044587	-35.8117	leaf_vs_flower	Klepikova_expression_atlas
AT2G33100	-5.58874	leaf_vs_flower	Klepikova_expression_atlas
AT1G75160	-7.36995	leaf_vs_flower	Klepikova_expression_atlas
AT1G56680	-7.51013	leaf_vs_flower	Klepikova_expression_atlas
AT2G46450	3.14112	leaf_vs_flower	Klepikova_expression_atlas
AT2G33000	-4.46954	leaf_vs_flower	Klepikova_expression_atlas
AT3G42880	-7.94101	leaf_vs_flower	Klepikova_expression_atlas
AT5G62750	-7.12862	leaf_vs_flower	Klepikova_expression_atlas
AT3G05960	-10.1707	leaf_vs_flower	Klepikova_expression_atlas
AT2G22960	-7.0773	leaf_vs_flower	Klepikova_expression_atlas
AT2G38860	3.04791	leaf_vs_flower	Klepikova_expression_atlas
AT3G04700	-5.10045	leaf_vs_flower	Klepikova_expression_atlas
AT1G65190	4.15049	leaf_vs_flower	Klepikova_expression_atlas
AT2G42600	1.81925	leaf_vs_flower	Klepikova_expression_atlas
AT5G35450	1.98173	leaf_vs_flower	Klepikova_expression_atlas
AT5G12180	-6.23426	leaf_vs_flower	Klepikova_expression_atlas
AT1G61563	-7.25727	leaf_vs_flower	Klepikova_expression_atlas
AT3G06260	-5.62033	leaf_vs_flower	Klepikova_expression_atlas
AT2G04810	-28.8499	leaf_vs_flower	Klepikova_expression_atlas
AT5G09430	-4.37537	leaf_vs_flower	Klepikova_expression_atlas
AT4G02650	-6.21254	leaf_vs_flower	Klepikova_expression_atlas
AT1G18410	-4.91205	leaf_vs_flower	Klepikova_expression_atlas
Evolinc_LR_gID_000141	-27.0741	leaf_vs_flower	Klepikova_expression_atlas
AT3G62570	-3.45892	leaf_vs_flower	Klepikova_expression_atlas
AT5G44720	1.56749	leaf_vs_flower	Klepikova_expression_atlas
AT2G47340	-7.07156	leaf_vs_flower	Klepikova_expression_atlas
AT5G27870	-7.79927	leaf_vs_flower	Klepikova_expression_atlas
AT4G14040	3.73572	leaf_vs_flower	Klepikova_expression_atlas
AT1G64030	-9.32546	leaf_vs_flower	Klepikova_expression_atlas
AT4G13540	-3.57752	leaf_vs_flower	Klepikova_expression_atlas
AT1G07540	-9.52573	leaf_vs_flower	Klepikova_expression_atlas
AT4G27250	-4.77609	leaf_vs_flower	Klepikova_expression_atlas
AT1G61566	-7.21509	leaf_vs_flower	Klepikova_expression_atlas
AT5G08775	-9.40559	leaf_vs_flower	Klepikova_expression_atlas
AT2G35890	-7.25124	leaf_vs_flower	Klepikova_expression_atlas
AT1G04247	-3.98311	leaf_vs_flower	Klepikova_expression_atlas
AT4G22960	-4.44154	leaf_vs_flower	Klepikova_expression_atlas
AT1G80470	-6.42901	leaf_vs_flower	Klepikova_expression_atlas
AT2G38530	-5.5746	leaf_vs_flower	Klepikova_expression_atlas
AT1G26610	-4.7706	leaf_vs_flower	Klepikova_expression_atlas
AT5G50040	-7.2829	leaf_vs_flower	Klepikova_expression_atlas
AT3G23460	-8.75249	leaf_vs_flower	Klepikova_expression_atlas
AT4G16545	-7.71948	leaf_vs_flower	Klepikova_expression_atlas
AT2G23200	2.0789	leaf_vs_flower	Klepikova_expression_atlas
AT2G20520	22.4381	leaf_vs_flower	Klepikova_expression_atlas
AT5G23530	-3.65427	leaf_vs_flower	Klepikova_expression_atlas
AT5G53200	-3.94244	leaf_vs_flower	Klepikova_expression_atlas
AT3G13220	-9.41547	leaf_vs_flower	Klepikova_expression_atlas
AT4G39940	4.09324	leaf_vs_flower	Klepikova_expression_atlas
AT5G46770	-6.61208	leaf_vs_flower	Klepikova_expression_atlas
AT5G23970	-7.29844	leaf_vs_flower	Klepikova_expression_atlas
AT2G32460	-5.64221	leaf_vs_flower	Klepikova_expression_atlas
AT2G41170	-3.03872	leaf_vs_flower	Klepikova_expression_atlas
AT2G26240	1.23406	leaf_vs_flower	Klepikova_expression_atlas
AT3G28853	-14.4193	leaf_vs_flower	Klepikova_expression_atlas
AT3G16050	-2.32031	leaf_vs_flower	Klepikova_expression_atlas
AT1G51410	-7.04441	leaf_vs_flower	Klepikova_expression_atlas
AT4G04080	-8.22162	leaf_vs_flower	Klepikova_expression_atlas
AT5G62320	-7.55899	leaf_vs_flower	Klepikova_expression_atlas
AT2G34430	5.42344	leaf_vs_flower	Klepikova_expression_atlas
AT2G46690	4.42566	leaf_vs_flower	Klepikova_expression_atlas
AT2G26410	-6.09476	leaf_vs_flower	Klepikova_expression_atlas
AT1G18520	-9.96623	leaf_vs_flower	Klepikova_expression_atlas
AT5G57720	-8.35969	leaf_vs_flower	Klepikova_expression_atlas
AT5G50520	1.03845	leaf_vs_flower	Klepikova_expression_atlas
AT4G12940	-7.83925	leaf_vs_flower	Klepikova_expression_atlas
AT5G03620	-4.85498	leaf_vs_flower	Klepikova_expression_atlas
AT4G29470	-6.54009	leaf_vs_flower	Klepikova_expression_atlas
AT4G13960	-7.41725	leaf_vs_flower	Klepikova_expression_atlas
AT3G13227	-6.93326	leaf_vs_flower	Klepikova_expression_atlas
AT4G03560	1.14873	leaf_vs_flower	Klepikova_expression_atlas
AT3G62230	-6.48407	leaf_vs_flower	Klepikova_expression_atlas
AT1G06750	-4.68946	leaf_vs_flower	Klepikova_expression_atlas
AT3G28290	4.85636	leaf_vs_flower	Klepikova_expression_atlas
AT1G01310	-5.67752	leaf_vs_flower	Klepikova_expression_atlas
AT1G03050	-6.85769	leaf_vs_flower	Klepikova_expression_atlas
AT4G15540	2.41086	leaf_vs_flower	Klepikova_expression_atlas
AT5G13150	-6.76051	leaf_vs_flower	Klepikova_expression_atlas
AT3G16040	-6.21292	leaf_vs_flower	Klepikova_expression_atlas
AT1G21270	3.78669	leaf_vs_flower	Klepikova_expression_atlas
AT5G39493	-9.53577	leaf_vs_flower	Klepikova_expression_atlas
AT5G58460	-8.68171	leaf_vs_flower	Klepikova_expression_atlas
AT3G22800	-7.58356	leaf_vs_flower	Klepikova_expression_atlas
AT3G55870	-10.5455	leaf_vs_flower	Klepikova_expression_atlas
AT5G57340	3.99897	leaf_vs_flower	Klepikova_expression_atlas
AT5G26310	-7.84483	leaf_vs_flower	Klepikova_expression_atlas
AT4G02250	-7.05222	leaf_vs_flower	Klepikova_expression_atlas
AT3G07820	-6.97646	leaf_vs_flower	Klepikova_expression_atlas
AT4G02260	1.96916	leaf_vs_flower	Klepikova_expression_atlas
AT5G12960	-5.77449	leaf_vs_flower	Klepikova_expression_atlas
AT1G65875	-12.5227	leaf_vs_flower	Klepikova_expression_atlas
AT1G24100	2.49012	leaf_vs_flower	Klepikova_expression_atlas
AT5G41260	1.01662	leaf_vs_flower	Klepikova_expression_atlas
AT3G21040	-4.42846	leaf_vs_flower	Klepikova_expression_atlas
AT1G02065	-5.76439	leaf_vs_flower	Klepikova_expression_atlas
AT4G12830	3.37619	leaf_vs_flower	Klepikova_expression_atlas
AT4G18900	-7.59328	leaf_vs_flower	Klepikova_expression_atlas
AT1G28375	-9.50509	leaf_vs_flower	Klepikova_expression_atlas
AT1G30795	-9.2364	leaf_vs_flower	Klepikova_expression_atlas
AT3G13890	-8.49204	leaf_vs_flower	Klepikova_expression_atlas
AT1G04540	-4.54639	leaf_vs_flower	Klepikova_expression_atlas
AT1G06170	-5.41034	leaf_vs_flower	Klepikova_expression_atlas
AT5G42650	2.87196	leaf_vs_flower	Klepikova_expression_atlas
AT5G38820	-5.95275	leaf_vs_flower	Klepikova_expression_atlas
AT3G25260	-5.75719	leaf_vs_flower	Klepikova_expression_atlas
AT1G08630	-3.86708	leaf_vs_flower	Klepikova_expression_atlas
AT1G79800	-6.60378	leaf_vs_flower	Klepikova_expression_atlas
AT3G47380	4.37916	leaf_vs_flower	Klepikova_expression_atlas
AT3G45280	-4.66044	leaf_vs_flower	Klepikova_expression_atlas
AT1G10385	-7.48881	leaf_vs_flower	Klepikova_expression_atlas
AT3G61230	-6.33641	leaf_vs_flower	Klepikova_expression_atlas
AT5G54585	5.03376	leaf_vs_flower	Klepikova_expression_atlas
AT1G28335	-8.44894	leaf_vs_flower	Klepikova_expression_atlas
AT3G03080	-8.50246	leaf_vs_flower	Klepikova_expression_atlas
AT3G10460	-9.38578	leaf_vs_flower	Klepikova_expression_atlas
AT4G22305	2.08486	leaf_vs_flower	Klepikova_expression_atlas
AT1G18990	-5.31859	leaf_vs_flower	Klepikova_expression_atlas
AT4G38190	-6.82165	leaf_vs_flower	Klepikova_expression_atlas
AT3G23010	4.23014	leaf_vs_flower	Klepikova_expression_atlas
AT5G24770	-4.14087	leaf_vs_flower	Klepikova_expression_atlas
AT3G51490	-4.32806	leaf_vs_flower	Klepikova_expression_atlas
AT3G45860	6.72208	leaf_vs_flower	Klepikova_expression_atlas
AT2G24800	-7.84078	leaf_vs_flower	Klepikova_expression_atlas
AT4G14815	-9.0802	leaf_vs_flower	Klepikova_expression_atlas
AT4G11485	-7.00201	leaf_vs_flower	Klepikova_expression_atlas
AT2G43040	-3.13081	leaf_vs_flower	Klepikova_expression_atlas
AT5G61670	1.73675	leaf_vs_flower	Klepikova_expression_atlas
AT5G60070	-9.90006	leaf_vs_flower	Klepikova_expression_atlas
AT1G67220	-6.33556	leaf_vs_flower	Klepikova_expression_atlas
AT1G02070	-4.67734	leaf_vs_flower	Klepikova_expression_atlas
AT1G72260	-6.2061	leaf_vs_flower	Klepikova_expression_atlas
AT3G50060	-3.01142	leaf_vs_flower	Klepikova_expression_atlas
AT4G13790	-6.89396	leaf_vs_flower	Klepikova_expression_atlas
AT1G28305	-9.99904	leaf_vs_flower	Klepikova_expression_atlas
AT3G08790	-6.43263	leaf_vs_flower	Klepikova_expression_atlas
AT5G13180	3.15953	leaf_vs_flower	Klepikova_expression_atlas
AT3G18220	-7.11195	leaf_vs_flower	Klepikova_expression_atlas
AT5G11360	-4.18858	leaf_vs_flower	Klepikova_expression_atlas
AT2G40600	1.00669	leaf_vs_flower	Klepikova_expression_atlas
AT5G36150	-9.18147	leaf_vs_flower	Klepikova_expression_atlas
AT1G10560	-3.849	leaf_vs_flower	Klepikova_expression_atlas
AT1G67770	-6.77676	leaf_vs_flower	Klepikova_expression_atlas
AT4G16230	-7.6515	leaf_vs_flower	Klepikova_expression_atlas
AT1G12080	-5.1581	leaf_vs_flower	Klepikova_expression_atlas
AT1G44970	-6.83247	leaf_vs_flower	Klepikova_expression_atlas
AT3G14520	-7.97186	leaf_vs_flower	Klepikova_expression_atlas
AT1G62500	-5.5371	leaf_vs_flower	Klepikova_expression_atlas
AT2G02850	-5.37698	leaf_vs_flower	Klepikova_expression_atlas
AT2G45800	-5.51721	leaf_vs_flower	Klepikova_expression_atlas
AT4G36490	-6.40876	leaf_vs_flower	Klepikova_expression_atlas
AT3G15605	-4.24992	leaf_vs_flower	Klepikova_expression_atlas
AT1G14420	-6.37474	leaf_vs_flower	Klepikova_expression_atlas
AT3G08770	-5.22354	leaf_vs_flower	Klepikova_expression_atlas
AT1G75580	-3.59394	leaf_vs_flower	Klepikova_expression_atlas
Evolinc_SR_gID_044928	-8.39869	leaf_vs_flower	Klepikova_expression_atlas
AT3G12160	-5.22692	leaf_vs_flower	Klepikova_expression_atlas
AT5G37020	-2.19832	leaf_vs_flower	Klepikova_expression_atlas
AT1G52343	-7.97433	leaf_vs_flower	Klepikova_expression_atlas
AT2G46430	4.1433	leaf_vs_flower	Klepikova_expression_atlas
AT3G47510	2.75167	leaf_vs_flower	Klepikova_expression_atlas
AT2G47030	-6.91552	leaf_vs_flower	Klepikova_expression_atlas
AT1G28270	-6.8188	leaf_vs_flower	Klepikova_expression_atlas
AT5G39020	3.86464	leaf_vs_flower	Klepikova_expression_atlas
AT5G39890	-4.69293	leaf_vs_flower	Klepikova_expression_atlas
AT5G12280	-3.37363	leaf_vs_flower	Klepikova_expression_atlas
AT4G05270	-22.6492	leaf_vs_flower	Klepikova_expression_atlas
AT2G43230	-4.63497	leaf_vs_flower	Klepikova_expression_atlas
AT5G23980	4.90651	leaf_vs_flower	Klepikova_expression_atlas
AT4G18395	-6.75528	leaf_vs_flower	Klepikova_expression_atlas
AT4G11521	4.63204	leaf_vs_flower	Klepikova_expression_atlas
AT3G62640	-6.38814	leaf_vs_flower	Klepikova_expression_atlas
AT5G57420	-6.58606	leaf_vs_flower	Klepikova_expression_atlas
AT5G15380	-6.88237	leaf_vs_flower	Klepikova_expression_atlas
AT3G13662	-6.69612	leaf_vs_flower	Klepikova_expression_atlas
AT5G14895	-5.00644	leaf_vs_flower	Klepikova_expression_atlas
AT4G11320	-4.21337	leaf_vs_flower	Klepikova_expression_atlas
AT5G39220	-4.32653	leaf_vs_flower	Klepikova_expression_atlas
AT1G10770	-5.47767	leaf_vs_flower	Klepikova_expression_atlas
AT3G10595	-13.8491	leaf_vs_flower	Klepikova_expression_atlas
AT5G07520	-6.89145	leaf_vs_flower	Klepikova_expression_atlas
AT4G00870	-5.09473	leaf_vs_flower	Klepikova_expression_atlas
AT1G22110	-4.62021	leaf_vs_flower	Klepikova_expression_atlas
AT3G27810	-8.38053	leaf_vs_flower	Klepikova_expression_atlas
AT4TE34430	3.25833	leaf_vs_flower	Klepikova_expression_atlas
AT5G59810	-7.23856	leaf_vs_flower	Klepikova_expression_atlas
AT5G52050	5.85465	leaf_vs_flower	Klepikova_expression_atlas
AT5G07430	-6.67843	leaf_vs_flower	Klepikova_expression_atlas
AT5G47000	-6.46722	leaf_vs_flower	Klepikova_expression_atlas
AT5G37470	-7.25754	leaf_vs_flower	Klepikova_expression_atlas
AT3G03190	6.47785	leaf_vs_flower	Klepikova_expression_atlas
AT1G56360	-8.67787	leaf_vs_flower	Klepikova_expression_atlas
AT2G30370	-4.6675	leaf_vs_flower	Klepikova_expression_atlas
AT1G11340	5.54197	leaf_vs_flower	Klepikova_expression_atlas
AT1G02050	-4.11284	leaf_vs_flower	Klepikova_expression_atlas
AT1G04470	-6.84182	leaf_vs_flower	Klepikova_expression_atlas
AT1G26320	-10.0502	leaf_vs_flower	Klepikova_expression_atlas
AT4G27580	-5.89069	leaf_vs_flower	Klepikova_expression_atlas
AT4G27330	-9.21216	leaf_vs_flower	Klepikova_expression_atlas
AT5G62730	-5.14553	leaf_vs_flower	Klepikova_expression_atlas
AT3G15170	-5.45517	leaf_vs_flower	Klepikova_expression_atlas
AT1G08065	-9.24748	leaf_vs_flower	Klepikova_expression_atlas
AT4TE30125	-30.3958	leaf_vs_flower	Klepikova_expression_atlas
AT3G57670	-2.5876	leaf_vs_flower	Klepikova_expression_atlas
AT4G35650	-6.44149	leaf_vs_flower	Klepikova_expression_atlas
AT3G52320	-20.7371	leaf_vs_flower	Klepikova_expression_atlas
AT4G33870	-6.91043	leaf_vs_flower	Klepikova_expression_atlas
AT1G03740	1.93436	leaf_vs_flower	Klepikova_expression_atlas
AT2G32235	-2.32717	leaf_vs_flower	Klepikova_expression_atlas
AT5G16500	-6.79376	leaf_vs_flower	Klepikova_expression_atlas
AT1G60240	-8.0305	leaf_vs_flower	Klepikova_expression_atlas
AT2G31210	-6.60492	leaf_vs_flower	Klepikova_expression_atlas
AT4G00160	-7.48413	leaf_vs_flower	Klepikova_expression_atlas
AT2G16570	-3.76802	leaf_vs_flower	Klepikova_expression_atlas
AT1G73860	-5.43733	leaf_vs_flower	Klepikova_expression_atlas
AT2G24160	3.29135	leaf_vs_flower	Klepikova_expression_atlas
AT2G29040	-8.52845	leaf_vs_flower	Klepikova_expression_atlas
AT5G36260	-5.41553	leaf_vs_flower	Klepikova_expression_atlas
AT2G32480	1.79648	leaf_vs_flower	Klepikova_expression_atlas
AT1G13100	4.947	leaf_vs_flower	Klepikova_expression_atlas
AT5G62240	-5.28013	leaf_vs_flower	Klepikova_expression_atlas
AT3G47090	4.47494	leaf_vs_flower	Klepikova_expression_atlas
AT3G25760	5.02863	leaf_vs_flower	Klepikova_expression_atlas
AT3G49540	-6.58235	leaf_vs_flower	Klepikova_expression_atlas
AT5G39310	-10.126	leaf_vs_flower	Klepikova_expression_atlas
AT1G26515	-7.68434	leaf_vs_flower	Klepikova_expression_atlas
AT3G42960	-8.87801	leaf_vs_flower	Klepikova_expression_atlas
AT5G18910	-6.40049	leaf_vs_flower	Klepikova_expression_atlas
Evolinc_SR_gID_068238	-8.50774	leaf_vs_flower	Klepikova_expression_atlas
AT2G26450	-6.23936	leaf_vs_flower	Klepikova_expression_atlas
AT3G03800	-5.68924	leaf_vs_flower	Klepikova_expression_atlas
AT2G03250	-8.30119	leaf_vs_flower	Klepikova_expression_atlas
AT5G03670	-3.12758	leaf_vs_flower	Klepikova_expression_atlas
AT1G73330	8.04827	leaf_vs_flower	Klepikova_expression_atlas
AT2G39060	-8.59514	leaf_vs_flower	Klepikova_expression_atlas
AT5G18840	-4.32844	leaf_vs_flower	Klepikova_expression_atlas
AT4G26390	-5.43895	leaf_vs_flower	Klepikova_expression_atlas
AT5G66220	-23.8472	leaf_vs_flower	Klepikova_expression_atlas
AT4G00820	-2.99918	leaf_vs_flower	Klepikova_expression_atlas
AT1G65970	-5.97114	leaf_vs_flower	Klepikova_expression_atlas
AT2G41415	-8.36918	leaf_vs_flower	Klepikova_expression_atlas
AT3G19310	-5.17181	leaf_vs_flower	Klepikova_expression_atlas
AT2G25330	-6.81117	leaf_vs_flower	Klepikova_expression_atlas
AT4G02920	1.82857	leaf_vs_flower	Klepikova_expression_atlas
AT1G07850	-7.40981	leaf_vs_flower	Klepikova_expression_atlas
AT3G01240	-6.50832	leaf_vs_flower	Klepikova_expression_atlas
AT5G66590	-3.71302	leaf_vs_flower	Klepikova_expression_atlas
AT1G02813	-8.02805	leaf_vs_flower	Klepikova_expression_atlas
AT1G18390	3.98456	leaf_vs_flower	Klepikova_expression_atlas
AT5G03480	-6.52647	leaf_vs_flower	Klepikova_expression_atlas
AT5G01760	-5.63404	leaf_vs_flower	Klepikova_expression_atlas
AT2G24693	-10.6327	leaf_vs_flower	Klepikova_expression_atlas
AT5G14870	-3.99045	leaf_vs_flower	Klepikova_expression_atlas
AT5G07230	-8.3303	leaf_vs_flower	Klepikova_expression_atlas
AT1G30800	-27.1599	leaf_vs_flower	Klepikova_expression_atlas
AT1G65113	-11.33	leaf_vs_flower	Klepikova_expression_atlas
AT5G20330	-8.31306	leaf_vs_flower	Klepikova_expression_atlas
AT1G66360	-7.72634	leaf_vs_flower	Klepikova_expression_atlas
AT4G36740	-6.13855	leaf_vs_flower	Klepikova_expression_atlas
AT3G23550	5.72339	leaf_vs_flower	Klepikova_expression_atlas
AT5G56540	-5.17103	leaf_vs_flower	Klepikova_expression_atlas
AT1G16760	-9.01601	leaf_vs_flower	Klepikova_expression_atlas
AT3G51590	-8.94136	leaf_vs_flower	Klepikova_expression_atlas
AT2G36020	-6.46508	leaf_vs_flower	Klepikova_expression_atlas
AT3G59070	-20.9644	leaf_vs_flower	Klepikova_expression_atlas
AT3G06125	2.30146	leaf_vs_flower	Klepikova_expression_atlas
AT2G33420	-6.33254	leaf_vs_flower	Klepikova_expression_atlas
AT3G57050	1.2272	leaf_vs_flower	Klepikova_expression_atlas
AT2G19010	-9.04836	leaf_vs_flower	Klepikova_expression_atlas
AT3G55190	-8.72784	leaf_vs_flower	Klepikova_expression_atlas
AT3G28770	-5.59617	leaf_vs_flower	Klepikova_expression_atlas
AT5G04220	2.817	leaf_vs_flower	Klepikova_expression_atlas
AT3G49680	1.53503	leaf_vs_flower	Klepikova_expression_atlas
AT4G09420	5.21777	leaf_vs_flower	Klepikova_expression_atlas
AT1G58215	-5.09865	leaf_vs_flower	Klepikova_expression_atlas
AT1G23350	-5.10256	leaf_vs_flower	Klepikova_expression_atlas
AT3G53370	-1.44402	leaf_vs_flower	Klepikova_expression_atlas
AT5G61620	-6.9531	leaf_vs_flower	Klepikova_expression_atlas
AT5G56220	-2.60027	leaf_vs_flower	Klepikova_expression_atlas
AT1G04700	-3.22851	leaf_vs_flower	Klepikova_expression_atlas
AT1G03590	-1.5087	leaf_vs_flower	Klepikova_expression_atlas
AT4G30140	-6.80755	leaf_vs_flower	Klepikova_expression_atlas
AT5G14150	-5.74693	leaf_vs_flower	Klepikova_expression_atlas
AT3G42640	-3.88269	leaf_vs_flower	Klepikova_expression_atlas
AT1G30910	1.02477	leaf_vs_flower	Klepikova_expression_atlas
AT5G39870	-8.76505	leaf_vs_flower	Klepikova_expression_atlas
AT1G12570	-5.31946	leaf_vs_flower	Klepikova_expression_atlas
AT1G28306	-8.69534	leaf_vs_flower	Klepikova_expression_atlas
AT2G17820	1.55823	leaf_vs_flower	Klepikova_expression_atlas
AT1G21100	5.90026	leaf_vs_flower	Klepikova_expression_atlas
AT4G10507	-8.67837	leaf_vs_flower	Klepikova_expression_atlas
AT1G35560	2.40037	leaf_vs_flower	Klepikova_expression_atlas
AT1G23570	-10.2392	leaf_vs_flower	Klepikova_expression_atlas
AT1G58120	-6.66853	leaf_vs_flower	Klepikova_expression_atlas
AT4G28395	-8.79482	leaf_vs_flower	Klepikova_expression_atlas
Evolinc_SR_gID_064729	-19.5523	leaf_vs_flower	Klepikova_expression_atlas
AT2G02720	-6.48637	leaf_vs_flower	Klepikova_expression_atlas
AT5G24790	-8.64896	leaf_vs_flower	Klepikova_expression_atlas
AT4G35420	-3.97201	leaf_vs_flower	Klepikova_expression_atlas
AT5G14090	3.07606	leaf_vs_flower	Klepikova_expression_atlas
AT2G20700	-4.99097	leaf_vs_flower	Klepikova_expression_atlas
AT5G14970	1.86985	leaf_vs_flower	Klepikova_expression_atlas
AT1G67800	2.11939	leaf_vs_flower	Klepikova_expression_atlas
AT5G07990	-3.76742	leaf_vs_flower	Klepikova_expression_atlas
AT2G18420	-9.75349	leaf_vs_flower	Klepikova_expression_atlas
AT3G26860	-7.21753	leaf_vs_flower	Klepikova_expression_atlas
AT2G39350	-4.21178	leaf_vs_flower	Klepikova_expression_atlas
AT3G05660	3.41069	leaf_vs_flower	Klepikova_expression_atlas
AT3G22360	-10.7139	leaf_vs_flower	Klepikova_expression_atlas
AT4G15990	6.30813	leaf_vs_flower	Klepikova_expression_atlas
AT4G21895	-6.54525	leaf_vs_flower	Klepikova_expression_atlas
AT1G25330	-8.43084	leaf_vs_flower	Klepikova_expression_atlas
AT4G29340	-6.88342	leaf_vs_flower	Klepikova_expression_atlas
Evolinc_SR_gID_037711	-24.0723	leaf_vs_flower	Klepikova_expression_atlas
AT4G37890	-2.50672	leaf_vs_flower	Klepikova_expression_atlas
AT1G28430	-8.25733	leaf_vs_flower	Klepikova_expression_atlas
AT1G69710	-3.58367	leaf_vs_flower	Klepikova_expression_atlas
AT3G18810	-6.70889	leaf_vs_flower	Klepikova_expression_atlas
AT5G44580	4.62523	leaf_vs_flower	Klepikova_expression_atlas
AT4G21630	-7.77688	leaf_vs_flower	Klepikova_expression_atlas
AT5G39080	4.01173	leaf_vs_flower	Klepikova_expression_atlas
AT3G59060	3.05654	leaf_vs_flower	Klepikova_expression_atlas
AT1G16400	4.93542	leaf_vs_flower	Klepikova_expression_atlas
AT3G58865	-1.56441	leaf_vs_flower	Klepikova_expression_atlas
AT1G02510	-9.68771	leaf_vs_flower	Klepikova_expression_atlas
AT2G31500	-6.69429	leaf_vs_flower	Klepikova_expression_atlas
AT3G13900	-4.25292	leaf_vs_flower	Klepikova_expression_atlas
AT5G60090	-10.5993	leaf_vs_flower	Klepikova_expression_atlas
AT5G27980	-5.85933	leaf_vs_flower	Klepikova_expression_atlas
Evolinc_SR_gID_049898	29.6842	leaf_vs_flower	Klepikova_expression_atlas
AT2G35140	-2.18288	leaf_vs_flower	Klepikova_expression_atlas
AT1G56630	16.6989	leaf_vs_flower	Klepikova_expression_atlas
AT4G20920	-3.39229	leaf_vs_flower	Klepikova_expression_atlas
AT5G11870	-2.50527	leaf_vs_flower	Klepikova_expression_atlas
AT3G16980	-3.07464	leaf_vs_flower	Klepikova_expression_atlas
AT1G28290	-4.03039	leaf_vs_flower	Klepikova_expression_atlas
AT2G27120	-5.05693	leaf_vs_flower	Klepikova_expression_atlas
AT3G55100	-7.79431	leaf_vs_flower	Klepikova_expression_atlas
AT4G30910	1.65664	leaf_vs_flower	Klepikova_expression_atlas
AT5G26060	-7.4109	leaf_vs_flower	Klepikova_expression_atlas
AT1G76420	-4.88506	leaf_vs_flower	Klepikova_expression_atlas
AT3G62520	-23.2961	leaf_vs_flower	Klepikova_expression_atlas
AT2G33775	-6.11285	leaf_vs_flower	Klepikova_expression_atlas
AT3G02810	-6.54727	leaf_vs_flower	Klepikova_expression_atlas
AT1G21670	2.48961	leaf_vs_flower	Klepikova_expression_atlas
Evolinc_SR_gID_032035	-8.37593	leaf_vs_flower	Klepikova_expression_atlas
AT5G37420	-4.97531	leaf_vs_flower	Klepikova_expression_atlas
AT2G07040	-6.81238	leaf_vs_flower	Klepikova_expression_atlas
AT4G32790	1.09541	leaf_vs_flower	Klepikova_expression_atlas
AT3G26280	5.62338	leaf_vs_flower	Klepikova_expression_atlas
AT4G14130	-4.54502	leaf_vs_flower	Klepikova_expression_atlas
AT5G61850	-7.574	leaf_vs_flower	Klepikova_expression_atlas
AT4G29880	-4.25826	leaf_vs_flower	Klepikova_expression_atlas
AT4G10895	-10.9406	leaf_vs_flower	Klepikova_expression_atlas
AT1G75870	-6.86977	leaf_vs_flower	Klepikova_expression_atlas
AT3G28810	-7.18261	leaf_vs_flower	Klepikova_expression_atlas
AT5G55690	-6.92871	leaf_vs_flower	Klepikova_expression_atlas
AT5G39420	-4.90194	leaf_vs_flower	Klepikova_expression_atlas
AT3G59210	2.81672	leaf_vs_flower	Klepikova_expression_atlas
AT2G30690	-4.50602	leaf_vs_flower	Klepikova_expression_atlas
AT5G15100	-5.35952	leaf_vs_flower	Klepikova_expression_atlas
AT2G34650	-2.66802	leaf_vs_flower	Klepikova_expression_atlas
AT4G10955	-2.71195	leaf_vs_flower	Klepikova_expression_atlas
AT1G63350	4.76649	leaf_vs_flower	Klepikova_expression_atlas
AT5TE86440	-23.6996	leaf_vs_flower	Klepikova_expression_atlas
AT3G05790	-3.11816	leaf_vs_flower	Klepikova_expression_atlas
AT5G61700	-8.87663	leaf_vs_flower	Klepikova_expression_atlas
AT4G15200	-5.80237	leaf_vs_flower	Klepikova_expression_atlas
AT3G05610	-6.63785	leaf_vs_flower	Klepikova_expression_atlas
AT1G55475	1.16722	leaf_vs_flower	Klepikova_expression_atlas
AT1G43630	-9.15856	leaf_vs_flower	Klepikova_expression_atlas
AT3G20220	-6.2094	leaf_vs_flower	Klepikova_expression_atlas
AT1G23510	-7.7593	leaf_vs_flower	Klepikova_expression_atlas
AT1G69560	-7.48964	leaf_vs_flower	Klepikova_expression_atlas
AT5G48140	-6.72825	leaf_vs_flower	Klepikova_expression_atlas
AT1G77860	-3.62946	leaf_vs_flower	Klepikova_expression_atlas
AT4G02860	2.04264	leaf_vs_flower	Klepikova_expression_atlas
AT2G19030	-8.8932	leaf_vs_flower	Klepikova_expression_atlas
AT1G02980	-6.67667	leaf_vs_flower	Klepikova_expression_atlas
AT3G12420	-6.6809	leaf_vs_flower	Klepikova_expression_atlas
AT1G75820	1.79827	leaf_vs_flower	Klepikova_expression_atlas
AT1G10050	1.8059	leaf_vs_flower	Klepikova_expression_atlas
AT3G15354	1.87046	leaf_vs_flower	Klepikova_expression_atlas
AT4G26330	-4.20408	leaf_vs_flower	Klepikova_expression_atlas
AT1G28695	-9.86885	leaf_vs_flower	Klepikova_expression_atlas
AT2G40990	-5.80138	leaf_vs_flower	Klepikova_expression_atlas
AT4G18596	-5.92012	leaf_vs_flower	Klepikova_expression_atlas
AT5G58170	-6.85316	leaf_vs_flower	Klepikova_expression_atlas
AT1G66920	5.71197	leaf_vs_flower	Klepikova_expression_atlas
AT3G50700	1.99732	leaf_vs_flower	Klepikova_expression_atlas
AT5G47470	-5.13727	leaf_vs_flower	Klepikova_expression_atlas
AT4G27590	-4.78987	leaf_vs_flower	Klepikova_expression_atlas
AT5G04180	-6.24332	leaf_vs_flower	Klepikova_expression_atlas
AT5G15110	-6.94864	leaf_vs_flower	Klepikova_expression_atlas
AT4G29305	-11.6288	leaf_vs_flower	Klepikova_expression_atlas
AT3G45580	-26.552	leaf_vs_flower	Klepikova_expression_atlas
AT2G23510	-9.11509	leaf_vs_flower	Klepikova_expression_atlas
AT2G14750	2.74095	leaf_vs_flower	Klepikova_expression_atlas
AT3G25160	-7.7438	leaf_vs_flower	Klepikova_expression_atlas
AT1G06350	-5.46759	leaf_vs_flower	Klepikova_expression_atlas
AT2G30630	-4.95878	leaf_vs_flower	Klepikova_expression_atlas
AT3G28820	-9.80434	leaf_vs_flower	Klepikova_expression_atlas
AT1G23670	-11.5567	leaf_vs_flower	Klepikova_expression_atlas
AT2G19330	-4.72831	leaf_vs_flower	Klepikova_expression_atlas
AT5TE64780	3.13304	leaf_vs_flower	Klepikova_expression_atlas
AT5G44420	7.78884	leaf_vs_flower	Klepikova_expression_atlas
AT5G25950	-8.30407	leaf_vs_flower	Klepikova_expression_atlas
AT1G34570	1.31368	leaf_vs_flower	Klepikova_expression_atlas
AT5G37540	-3.12002	leaf_vs_flower	Klepikova_expression_atlas
AT3G59850	-7.55562	leaf_vs_flower	Klepikova_expression_atlas
AT4G17570	1.14141	leaf_vs_flower	Klepikova_expression_atlas
AT1G04450	-7.78521	leaf_vs_flower	Klepikova_expression_atlas
AT1G48020	-6.25939	leaf_vs_flower	Klepikova_expression_atlas
AT1G08140	-6.39805	leaf_vs_flower	Klepikova_expression_atlas
AT1G28140	1.66577	leaf_vs_flower	Klepikova_expression_atlas
AT5G26692	-7.39567	leaf_vs_flower	Klepikova_expression_atlas
AT1G49500	4.09546	leaf_vs_flower	Klepikova_expression_atlas
AT3G57130	-4.96619	leaf_vs_flower	Klepikova_expression_atlas
AT4G04610	2.61766	leaf_vs_flower	Klepikova_expression_atlas
AT1G72270	-4.5423	leaf_vs_flower	Klepikova_expression_atlas
AT4G22390	-3.02123	leaf_vs_flower	Klepikova_expression_atlas
AT2G36695	-7.00171	leaf_vs_flower	Klepikova_expression_atlas
AT1G14900	-2.59421	leaf_vs_flower	Klepikova_expression_atlas
AT5G61630	-8.29606	leaf_vs_flower	Klepikova_expression_atlas
Evolinc_SR_gID_042352	-21.4228	leaf_vs_flower	Klepikova_expression_atlas
AT2G19070	-8.60946	leaf_vs_flower	Klepikova_expression_atlas
AT5G46450	2.45629	leaf_vs_flower	Klepikova_expression_atlas
AT3G47440	-6.92982	leaf_vs_flower	Klepikova_expression_atlas
AT1G31690	10.6231	leaf_vs_flower	Klepikova_expression_atlas
AT2G41860	-6.46848	leaf_vs_flower	Klepikova_expression_atlas
AT5G10090	-5.12444	leaf_vs_flower	Klepikova_expression_atlas
AT5G65530	-4.31618	leaf_vs_flower	Klepikova_expression_atlas
AT4G18205	3.91803	leaf_vs_flower	Klepikova_expression_atlas
AT5G09520	-7.32118	leaf_vs_flower	Klepikova_expression_atlas
AT3G01230	-6.71902	leaf_vs_flower	Klepikova_expression_atlas
AT1G79360	-4.1438	leaf_vs_flower	Klepikova_expression_atlas
AT3G20580	-6.19301	leaf_vs_flower	Klepikova_expression_atlas
AT2G27180	-4.5418	leaf_vs_flower	Klepikova_expression_atlas
AT5G60510	-9.89266	leaf_vs_flower	Klepikova_expression_atlas
AT3G62180	-6.25076	leaf_vs_flower	Klepikova_expression_atlas
AT2G41940	4.33901	leaf_vs_flower	Klepikova_expression_atlas
AT2G22055	-6.69976	leaf_vs_flower	Klepikova_expression_atlas
AT2G28210	8.49306	leaf_vs_flower	Klepikova_expression_atlas
AT1G20135	-9.82098	leaf_vs_flower	Klepikova_expression_atlas
AT1G49330	-5.54378	leaf_vs_flower	Klepikova_expression_atlas
AT5G42230	-4.79436	leaf_vs_flower	Klepikova_expression_atlas
AT2G40850	-3.91686	leaf_vs_flower	Klepikova_expression_atlas
AT3G57370	-8.33963	leaf_vs_flower	Klepikova_expression_atlas
AT5G21050	-4.726	leaf_vs_flower	Klepikova_expression_atlas
AT3G17675	-7.70912	leaf_vs_flower	Klepikova_expression_atlas
AT3G14395	-4.10566	leaf_vs_flower	Klepikova_expression_atlas
AT5G16453	-7.53592	leaf_vs_flower	Klepikova_expression_atlas
AT4G29110	3.27761	leaf_vs_flower	Klepikova_expression_atlas
AT5G45880	-6.65101	leaf_vs_flower	Klepikova_expression_atlas
AT5G54095	-5.92349	leaf_vs_flower	Klepikova_expression_atlas
AT2G33010	-8.47561	leaf_vs_flower	Klepikova_expression_atlas
AT1G07410	-2.30418	leaf_vs_flower	Klepikova_expression_atlas
AT2G01520	-5.87831	leaf_vs_flower	Klepikova_expression_atlas
AT1G23240	-11.2663	leaf_vs_flower	Klepikova_expression_atlas
AT3G10560	-5.03205	leaf_vs_flower	Klepikova_expression_atlas
AT1G47390	-30.362	leaf_vs_flower	Klepikova_expression_atlas
AT5G38120	-4.2044	leaf_vs_flower	Klepikova_expression_atlas
AT5G02110	-5.77615	leaf_vs_flower	Klepikova_expression_atlas
AT4TE34565	-3.67042	leaf_vs_flower	Klepikova_expression_atlas
AT3G01630	-4.68267	leaf_vs_flower	Klepikova_expression_atlas
AT3G09530	-6.61267	leaf_vs_flower	Klepikova_expression_atlas
AT4G29050	3.9055	leaf_vs_flower	Klepikova_expression_atlas
AT5G16010	3.00042	leaf_vs_flower	Klepikova_expression_atlas
AT3G13660	-5.20351	leaf_vs_flower	Klepikova_expression_atlas
AT2G39250	6.45055	leaf_vs_flower	Klepikova_expression_atlas
AT1G18960	-8.03297	leaf_vs_flower	Klepikova_expression_atlas
AT2G21480	-6.25114	leaf_vs_flower	Klepikova_expression_atlas
AT2G02140	-6.91472	leaf_vs_flower	Klepikova_expression_atlas
AT1G28660	5.074	leaf_vs_flower	Klepikova_expression_atlas
AT5G63650	-2.72995	leaf_vs_flower	Klepikova_expression_atlas
AT1G64800	-8.47774	leaf_vs_flower	Klepikova_expression_atlas
AT5G66740	-4.26531	leaf_vs_flower	Klepikova_expression_atlas
AT1G32660	-21.2428	leaf_vs_flower	Klepikova_expression_atlas
AT3G51410	-5.84098	leaf_vs_flower	Klepikova_expression_atlas
AT1G07340	-8.57853	leaf_vs_flower	Klepikova_expression_atlas
AT1G23060	-4.3269	leaf_vs_flower	Klepikova_expression_atlas
AT3G48720	4.45043	leaf_vs_flower	Klepikova_expression_atlas
AT4G33230	-6.5701	leaf_vs_flower	Klepikova_expression_atlas
AT1G77980	-7.96215	leaf_vs_flower	Klepikova_expression_atlas
AT2G43970	1.86196	leaf_vs_flower	Klepikova_expression_atlas
AT5G40460	-2.38528	leaf_vs_flower	Klepikova_expression_atlas
AT4G24150	-4.25633	leaf_vs_flower	Klepikova_expression_atlas
AT5TE48725	5.07483	leaf_vs_flower	Klepikova_expression_atlas
AT3G07120	-3.77488	leaf_vs_flower	Klepikova_expression_atlas
AT2G16535	-11.6425	leaf_vs_flower	Klepikova_expression_atlas
AT3G29060	-6.34828	leaf_vs_flower	Klepikova_expression_atlas
AT5G11440	-7.00465	leaf_vs_flower	Klepikova_expression_atlas
AT5G18300	2.91483	leaf_vs_flower	Klepikova_expression_atlas
AT5G46440	2.47604	leaf_vs_flower	Klepikova_expression_atlas
AT4G10240	-7.7622	leaf_vs_flower	Klepikova_expression_atlas
AT2G33270	-6.77528	leaf_vs_flower	Klepikova_expression_atlas
AT5G43740	2.51576	leaf_vs_flower	Klepikova_expression_atlas
AT4G23270	4.51855	leaf_vs_flower	Klepikova_expression_atlas
AT1G44191	-10.1918	leaf_vs_flower	Klepikova_expression_atlas
AT1G68840	4.71799	leaf_vs_flower	Klepikova_expression_atlas
AT3G22650	-8.8563	leaf_vs_flower	Klepikova_expression_atlas
AT4G01525	-3.56077	leaf_vs_flower	Klepikova_expression_atlas
AT2G40250	-4.86373	leaf_vs_flower	Klepikova_expression_atlas
AT5G14470	-3.48424	leaf_vs_flower	Klepikova_expression_atlas
AT2G31790	2.39924	leaf_vs_flower	Klepikova_expression_atlas
AT5G50030	-6.02662	leaf_vs_flower	Klepikova_expression_atlas
AT1G65560	-1.77887	leaf_vs_flower	Klepikova_expression_atlas
AT2G05045	-5.42773	leaf_vs_flower	Klepikova_expression_atlas
AT5G65350	-2.62894	leaf_vs_flower	Klepikova_expression_atlas
AT3G18320	3.67123	leaf_vs_flower	Klepikova_expression_atlas
AT4G32714	-12.1714	leaf_vs_flower	Klepikova_expression_atlas
AT1G31580	3.93724	leaf_vs_flower	Klepikova_expression_atlas
AT5G04950	6.42911	leaf_vs_flower	Klepikova_expression_atlas
AT1G47280	-6.0314	leaf_vs_flower	Klepikova_expression_atlas
AT1G59960	1.98499	leaf_vs_flower	Klepikova_expression_atlas
AT5G35370	3.674	leaf_vs_flower	Klepikova_expression_atlas
AT4G27110	-8.26005	leaf_vs_flower	Klepikova_expression_atlas
AT1G04150	-5.86998	leaf_vs_flower	Klepikova_expression_atlas
AT5G38435	-6.6884	leaf_vs_flower	Klepikova_expression_atlas
Evolinc_SR_gID_062909	6.35979	leaf_vs_flower	Klepikova_expression_atlas
AT1G27020	5.89922	leaf_vs_flower	Klepikova_expression_atlas
AT2TE26680	7.34924	leaf_vs_flower	Klepikova_expression_atlas
AT1G16300	-1.59069	leaf_vs_flower	Klepikova_expression_atlas
AT1G66120	-11.3172	leaf_vs_flower	Klepikova_expression_atlas
AT2G29710	-2.89698	leaf_vs_flower	Klepikova_expression_atlas
AT1G09650	-3.07482	leaf_vs_flower	Klepikova_expression_atlas
AT3G02970	-6.29789	leaf_vs_flower	Klepikova_expression_atlas
Evolinc_LR_gID_000077	-10.2955	leaf_vs_flower	Klepikova_expression_atlas
AT3G23350	-9.16087	leaf_vs_flower	Klepikova_expression_atlas
AT1G64240	-5.65044	leaf_vs_flower	Klepikova_expression_atlas
AT5G19360	-6.01154	leaf_vs_flower	Klepikova_expression_atlas
AT3G58440	-8.88224	leaf_vs_flower	Klepikova_expression_atlas
AT5G46260	4.33474	leaf_vs_flower	Klepikova_expression_atlas
AT1G04890	-8.3416	leaf_vs_flower	Klepikova_expression_atlas
AT5G59780	4.82928	leaf_vs_flower	Klepikova_expression_atlas
AT1G07500	23.6536	leaf_vs_flower	Klepikova_expression_atlas
AT3G17010	-6.85838	leaf_vs_flower	Klepikova_expression_atlas
AT2G47010	-3.30189	leaf_vs_flower	Klepikova_expression_atlas
AT2G03200	-4.68581	leaf_vs_flower	Klepikova_expression_atlas
AT1G61630	-7.49556	leaf_vs_flower	Klepikova_expression_atlas
AT1G34750	2.2803	leaf_vs_flower	Klepikova_expression_atlas
AT1G74130	-6.41916	leaf_vs_flower	Klepikova_expression_atlas
AT4G11050	-4.64911	leaf_vs_flower	Klepikova_expression_atlas
AT5G14300	-23.1936	leaf_vs_flower	Klepikova_expression_atlas
AT4G04830	3.49713	leaf_vs_flower	Klepikova_expression_atlas
AT2G13790	1.87465	leaf_vs_flower	Klepikova_expression_atlas
AT1G19830	-4.32531	leaf_vs_flower	Klepikova_expression_atlas
AT1G31230	1.48364	leaf_vs_flower	Klepikova_expression_atlas
AT5G63090	-4.30725	leaf_vs_flower	Klepikova_expression_atlas
AT1TE42205	-8.06898	leaf_vs_flower	Klepikova_expression_atlas
AT1G78980	-9.92334	leaf_vs_flower	Klepikova_expression_atlas
AT2G02020	3.18667	leaf_vs_flower	Klepikova_expression_atlas
AT1G24270	4.08022	leaf_vs_flower	Klepikova_expression_atlas
AT5G39400	-6.48177	leaf_vs_flower	Klepikova_expression_atlas
AT4G08850	1.89315	leaf_vs_flower	Klepikova_expression_atlas
AT1G49490	-3.64692	leaf_vs_flower	Klepikova_expression_atlas
AT5G64790	-6.51323	leaf_vs_flower	Klepikova_expression_atlas
AT2G41730	4.0662	leaf_vs_flower	Klepikova_expression_atlas
AT4G23430	1.51405	leaf_vs_flower	Klepikova_expression_atlas
AT3G43860	-6.76617	leaf_vs_flower	Klepikova_expression_atlas
AT1G09155	-5.50673	leaf_vs_flower	Klepikova_expression_atlas
AT3G46770	-5.9043	leaf_vs_flower	Klepikova_expression_atlas
AT3G57880	-2.10862	leaf_vs_flower	Klepikova_expression_atlas
AT1G79860	-6.7763	leaf_vs_flower	Klepikova_expression_atlas
AT3G01085	-6.4895	leaf_vs_flower	Klepikova_expression_atlas
AT5G25320	-6.99863	leaf_vs_flower	Klepikova_expression_atlas
AT2G22600	-2.88488	leaf_vs_flower	Klepikova_expression_atlas
AT2G13620	-8.47757	leaf_vs_flower	Klepikova_expression_atlas
AT1G51420	-6.58184	leaf_vs_flower	Klepikova_expression_atlas
AT3G55290	-3.60022	leaf_vs_flower	Klepikova_expression_atlas
AT4G10767	-34.392	leaf_vs_flower	Klepikova_expression_atlas
AT5G01220	2.45676	leaf_vs_flower	Klepikova_expression_atlas
AT2G17010	-4.38658	leaf_vs_flower	Klepikova_expression_atlas
AT4G26440	-6.79626	leaf_vs_flower	Klepikova_expression_atlas
AT1G23420	-8.35492	leaf_vs_flower	Klepikova_expression_atlas
AT1G13890	-7.43709	leaf_vs_flower	Klepikova_expression_atlas
AT3G02430	-16.3871	leaf_vs_flower	Klepikova_expression_atlas
AT5G51270	-4.02023	leaf_vs_flower	Klepikova_expression_atlas
AT5G58120	3.67241	leaf_vs_flower	Klepikova_expression_atlas
AT4G27597	-22.3698	leaf_vs_flower	Klepikova_expression_atlas
Evolinc_SR_gID_055918	-9.67616	leaf_vs_flower	Klepikova_expression_atlas
AT1G72460	-8.93862	leaf_vs_flower	Klepikova_expression_atlas
AT3G57640	3.24017	leaf_vs_flower	Klepikova_expression_atlas
AT1G76360	3.62293	leaf_vs_flower	Klepikova_expression_atlas
AT3G60780	-7.00834	leaf_vs_flower	Klepikova_expression_atlas
AT4G38390	-5.74387	leaf_vs_flower	Klepikova_expression_atlas
AT3G44703	-8.16092	leaf_vs_flower	Klepikova_expression_atlas
AT2G38180	-1.34271	leaf_vs_flower	Klepikova_expression_atlas
AT3G29040	-11.8165	leaf_vs_flower	Klepikova_expression_atlas
AT5G61710	-7.87122	leaf_vs_flower	Klepikova_expression_atlas
AT3G07450	-10.2568	leaf_vs_flower	Klepikova_expression_atlas
AT2G15042	5.66796	leaf_vs_flower	Klepikova_expression_atlas
AT3G61250	-4.18055	leaf_vs_flower	Klepikova_expression_atlas
AT3G25610	4.16196	leaf_vs_flower	Klepikova_expression_atlas
AT1G17665	1.56652	leaf_vs_flower	Klepikova_expression_atlas
AT3G50230	-4.69004	leaf_vs_flower	Klepikova_expression_atlas
AT4G08950	-3.07509	leaf_vs_flower	Klepikova_expression_atlas
AT1G74150	-2.78786	leaf_vs_flower	Klepikova_expression_atlas
AT1G65780	-6.13666	leaf_vs_flower	Klepikova_expression_atlas
AT2G38910	-8.73244	leaf_vs_flower	Klepikova_expression_atlas
AT5G42120	-3.43169	leaf_vs_flower	Klepikova_expression_atlas
AT2G31470	-7.21207	leaf_vs_flower	Klepikova_expression_atlas
AT1G25240	-6.26274	leaf_vs_flower	Klepikova_expression_atlas
AT3G44070	-7.57587	leaf_vs_flower	Klepikova_expression_atlas
AT1G30710	-6.60119	leaf_vs_flower	Klepikova_expression_atlas
AT5G13380	-8.33115	leaf_vs_flower	Klepikova_expression_atlas
AT1G01460	-6.06943	leaf_vs_flower	Klepikova_expression_atlas
AT1G77960	5.503	leaf_vs_flower	Klepikova_expression_atlas
AT1G51250	-6.5402	leaf_vs_flower	Klepikova_expression_atlas
AT5G25530	-6.16923	leaf_vs_flower	Klepikova_expression_atlas
AT5G46200	-7.85199	leaf_vs_flower	Klepikova_expression_atlas
Evolinc_LR_gID_000184	2.68371	leaf_vs_flower	Klepikova_expression_atlas
AT1G01190	4.72563	leaf_vs_flower	Klepikova_expression_atlas
AT3G44450	4.24971	leaf_vs_flower	Klepikova_expression_atlas
AT3G04140	2.72739	leaf_vs_flower	Klepikova_expression_atlas
AT4G33600	-7.47936	leaf_vs_flower	Klepikova_expression_atlas
AT5G44870	2.56708	leaf_vs_flower	Klepikova_expression_atlas
AT5G08030	-5.6469	leaf_vs_flower	Klepikova_expression_atlas
AT1G63880	2.57764	leaf_vs_flower	Klepikova_expression_atlas
AT1G70540	-6.89701	leaf_vs_flower	Klepikova_expression_atlas
AT2G29660	-2.56144	leaf_vs_flower	Klepikova_expression_atlas
AT3G20975	-5.55374	leaf_vs_flower	Klepikova_expression_atlas
AT2G18500	-3.7208	leaf_vs_flower	Klepikova_expression_atlas
AT5G45960	-4.421	leaf_vs_flower	Klepikova_expression_atlas
AT1G30260	3.65248	leaf_vs_flower	Klepikova_expression_atlas
AT4G31020	-3.5061	leaf_vs_flower	Klepikova_expression_atlas
AT3G09870	-4.87433	leaf_vs_flower	Klepikova_expression_atlas
AT2TE45520	-22.5927	leaf_vs_flower	Klepikova_expression_atlas
AT5G24660	3.36132	leaf_vs_flower	Klepikova_expression_atlas
AT3G21990	-10.3572	leaf_vs_flower	Klepikova_expression_atlas
AT4G20860	5.62201	leaf_vs_flower	Klepikova_expression_atlas
AT2G03210	-5.33919	leaf_vs_flower	Klepikova_expression_atlas
AT5G57735	-7.06593	leaf_vs_flower	Klepikova_expression_atlas
AT4G32630	-5.82432	leaf_vs_flower	Klepikova_expression_atlas
AT5G56640	-6.70928	leaf_vs_flower	Klepikova_expression_atlas
AT4G20700	-6.7902	leaf_vs_flower	Klepikova_expression_atlas
AT5G01305	-6.38441	leaf_vs_flower	Klepikova_expression_atlas
AT3G57540	4.41372	leaf_vs_flower	Klepikova_expression_atlas
AT4TE42160	-6.54885	leaf_vs_flower	Klepikova_expression_atlas
AT3G11680	-6.01316	leaf_vs_flower	Klepikova_expression_atlas
AT4G08410	17.4088	leaf_vs_flower	Klepikova_expression_atlas
AT1G33340	3.77579	leaf_vs_flower	Klepikova_expression_atlas
AT1G13210	2.45046	leaf_vs_flower	Klepikova_expression_atlas
AT2G37920	1.52926	leaf_vs_flower	Klepikova_expression_atlas
AT2G41970	-7.67181	leaf_vs_flower	Klepikova_expression_atlas
AT5G20690	-7.17023	leaf_vs_flower	Klepikova_expression_atlas
AT1G22570	4.5674	leaf_vs_flower	Klepikova_expression_atlas
AT2G14378	-10.0855	leaf_vs_flower	Klepikova_expression_atlas
AT2G23770	4.42809	leaf_vs_flower	Klepikova_expression_atlas
AT5G42340	-6.77428	leaf_vs_flower	Klepikova_expression_atlas
AT3G61060	2.82076	leaf_vs_flower	Klepikova_expression_atlas
AT1G23890	-1.02335	leaf_vs_flower	Klepikova_expression_atlas
AT3G43910	-29.667	leaf_vs_flower	Klepikova_expression_atlas
AT1G30700	9.3975	leaf_vs_flower	Klepikova_expression_atlas
AT5G50080	-6.89325	leaf_vs_flower	Klepikova_expression_atlas
AT5G01690	-7.80383	leaf_vs_flower	Klepikova_expression_atlas
AT4G16990	3.56807	leaf_vs_flower	Klepikova_expression_atlas
AT1TE40360	-7.10261	leaf_vs_flower	Klepikova_expression_atlas
AT5G25860	-25.3889	leaf_vs_flower	Klepikova_expression_atlas
AT1G54070	-5.9938	leaf_vs_flower	Klepikova_expression_atlas
AT4G30530	2.5798	leaf_vs_flower	Klepikova_expression_atlas
AT1G78370	2.73764	leaf_vs_flower	Klepikova_expression_atlas
AT1G61080	-7.02448	leaf_vs_flower	Klepikova_expression_atlas
AT1G75030	-4.62066	leaf_vs_flower	Klepikova_expression_atlas
AT2G19650	3.23748	leaf_vs_flower	Klepikova_expression_atlas
AT4G19660	1.34735	leaf_vs_flower	Klepikova_expression_atlas
AT3G48980	-2.09329	leaf_vs_flower	Klepikova_expression_atlas
AT1G72010	1.33694	leaf_vs_flower	Klepikova_expression_atlas
AT2G04220	-7.29644	leaf_vs_flower	Klepikova_expression_atlas
AT2G28180	-6.38702	leaf_vs_flower	Klepikova_expression_atlas
Evolinc_SR_gID_023486	-27.8471	leaf_vs_flower	Klepikova_expression_atlas
AT5G54090	1.19793	leaf_vs_flower	Klepikova_expression_atlas
AT1G22100	-6.79626	leaf_vs_flower	Klepikova_expression_atlas
AT5G57400	-6.21985	leaf_vs_flower	Klepikova_expression_atlas
AT1G11770	-7.63451	leaf_vs_flower	Klepikova_expression_atlas
AT1G60410	-6.01516	leaf_vs_flower	Klepikova_expression_atlas
AT5G60500	-10.2756	leaf_vs_flower	Klepikova_expression_atlas
AT5G35110	-5.25045	leaf_vs_flower	Klepikova_expression_atlas
AT5G41700	1.70553	leaf_vs_flower	Klepikova_expression_atlas
AT2G16380	4.76448	leaf_vs_flower	Klepikova_expression_atlas
AT2G23900	-6.29091	leaf_vs_flower	Klepikova_expression_atlas
AT1G23600	-6.60503	leaf_vs_flower	Klepikova_expression_atlas
AT4G00295	-7.05245	leaf_vs_flower	Klepikova_expression_atlas
AT4G04980	-6.23501	leaf_vs_flower	Klepikova_expression_atlas
AT3G18362	-6.18851	leaf_vs_flower	Klepikova_expression_atlas
AT3G58240	-8.69905	leaf_vs_flower	Klepikova_expression_atlas
AT3G09680	-4.23395	leaf_vs_flower	Klepikova_expression_atlas
AT1G54020	-4.67534	leaf_vs_flower	Klepikova_expression_atlas
AT2G37290	-4.41063	leaf_vs_flower	Klepikova_expression_atlas
AT3G29070	-10.4848	leaf_vs_flower	Klepikova_expression_atlas
AT5G25140	4.80387	leaf_vs_flower	Klepikova_expression_atlas
AT3G43120	-6.28859	leaf_vs_flower	Klepikova_expression_atlas
AT1G23380	-3.35349	leaf_vs_flower	Klepikova_expression_atlas
AT2G26020	10.3494	leaf_vs_flower	Klepikova_expression_atlas
AT3G29610	-25.5609	leaf_vs_flower	Klepikova_expression_atlas
AT3G45252	-14.2386	leaf_vs_flower	Klepikova_expression_atlas
AT3G24620	-8.0294	leaf_vs_flower	Klepikova_expression_atlas
AT1G16360	-5.07388	leaf_vs_flower	Klepikova_expression_atlas
AT5G27220	-2.91106	leaf_vs_flower	Klepikova_expression_atlas
AT1G35490	-6.36025	leaf_vs_flower	Klepikova_expression_atlas
AT3G52010	-6.29361	leaf_vs_flower	Klepikova_expression_atlas
AT3G25165	-6.71692	leaf_vs_flower	Klepikova_expression_atlas
AT3G13110	1.85499	leaf_vs_flower	Klepikova_expression_atlas
AT4G14290	-1.31926	leaf_vs_flower	Klepikova_expression_atlas
AT1G72240	-3.6468	leaf_vs_flower	Klepikova_expression_atlas
AT5G23940	-3.90785	leaf_vs_flower	Klepikova_expression_atlas
AT2G36470	1.92026	leaf_vs_flower	Klepikova_expression_atlas
AT3G62710	-6.12497	leaf_vs_flower	Klepikova_expression_atlas
AT1G73050	-6.31483	leaf_vs_flower	Klepikova_expression_atlas
AT3G55880	3.38163	leaf_vs_flower	Klepikova_expression_atlas
AT3G11210	-2.34387	leaf_vs_flower	Klepikova_expression_atlas
AT1G20080	-4.91162	leaf_vs_flower	Klepikova_expression_atlas
AT2G21237	-7.33788	leaf_vs_flower	Klepikova_expression_atlas
AT3G57230	1.87305	leaf_vs_flower	Klepikova_expression_atlas
AT4G25300	1.97054	leaf_vs_flower	Klepikova_expression_atlas
AT1G30760	-4.94193	leaf_vs_flower	Klepikova_expression_atlas
AT1G13245	2.90239	leaf_vs_flower	Klepikova_expression_atlas
AT4G35110	-2.85556	leaf_vs_flower	Klepikova_expression_atlas
AT1G10620	-7.13867	leaf_vs_flower	Klepikova_expression_atlas
AT1G50990	-7.09721	leaf_vs_flower	Klepikova_expression_atlas
AT1G63750	3.38692	leaf_vs_flower	Klepikova_expression_atlas
Evolinc_SR_gID_041964	-27.4545	leaf_vs_flower	Klepikova_expression_atlas
AT2G40116	-5.44205	leaf_vs_flower	Klepikova_expression_atlas
AT4G00120	-6.6158	leaf_vs_flower	Klepikova_expression_atlas
AT2G17950	-8.56589	leaf_vs_flower	Klepikova_expression_atlas
AT5G39880	-6.27418	leaf_vs_flower	Klepikova_expression_atlas
Evolinc_SR_gID_033175	3.73887	leaf_vs_flower	Klepikova_expression_atlas
AT4G13900	4.37535	leaf_vs_flower	Klepikova_expression_atlas
AT1G05577	-5.70128	leaf_vs_flower	Klepikova_expression_atlas
AT4G25835	-2.22041	leaf_vs_flower	Klepikova_expression_atlas
AT5G05490	-3.55457	leaf_vs_flower	Klepikova_expression_atlas
AT4G33790	-5.17557	leaf_vs_flower	Klepikova_expression_atlas
AT5G49660	2.76143	leaf_vs_flower	Klepikova_expression_atlas
AT1G10155	5.16618	leaf_vs_flower	Klepikova_expression_atlas
AT1G08150	-6.32367	leaf_vs_flower	Klepikova_expression_atlas
AT5G58880	-7.56411	leaf_vs_flower	Klepikova_expression_atlas
AT5G02190	-3.18848	leaf_vs_flower	Klepikova_expression_atlas
AT5G05040	-5.27829	leaf_vs_flower	Klepikova_expression_atlas
AT1G31990	-5.46337	leaf_vs_flower	Klepikova_expression_atlas
AT4G38550	3.56043	leaf_vs_flower	Klepikova_expression_atlas
AT1G11510	-6.80906	leaf_vs_flower	Klepikova_expression_atlas
AT5G35090	-5.6643	leaf_vs_flower	Klepikova_expression_atlas
AT4G29250	-7.51264	leaf_vs_flower	Klepikova_expression_atlas
AT3TE27560	-24.7659	leaf_vs_flower	Klepikova_expression_atlas
AT5G07600	-8.79559	leaf_vs_flower	Klepikova_expression_atlas
AT5G25880	-4.55308	leaf_vs_flower	Klepikova_expression_atlas
AT5G05070	-6.30113	leaf_vs_flower	Klepikova_expression_atlas
AT2G46480	-3.78435	leaf_vs_flower	Klepikova_expression_atlas
AT3G03760	-7.57334	leaf_vs_flower	Klepikova_expression_atlas
AT3G20710	-6.10285	leaf_vs_flower	Klepikova_expression_atlas
AT2G34340	-2.94703	leaf_vs_flower	Klepikova_expression_atlas
AT3G52130	-9.12927	leaf_vs_flower	Klepikova_expression_atlas
AT5G40940	-7.66546	leaf_vs_flower	Klepikova_expression_atlas
AT1G01920	-1.0543	leaf_vs_flower	Klepikova_expression_atlas
AT3G22510	-6.42301	leaf_vs_flower	Klepikova_expression_atlas
AT5G13940	-5.73475	leaf_vs_flower	Klepikova_expression_atlas
AT3G55780	-7.35216	leaf_vs_flower	Klepikova_expression_atlas
AT5G23270	-5.29152	leaf_vs_flower	Klepikova_expression_atlas
AT2TE76410	-24.9682	leaf_vs_flower	Klepikova_expression_atlas
AT3G26110	-6.33611	leaf_vs_flower	Klepikova_expression_atlas
AT5G60615	-6.53546	leaf_vs_flower	Klepikova_expression_atlas
AT3G63093	-7.82011	leaf_vs_flower	Klepikova_expression_atlas
AT1G11765	-6.36313	leaf_vs_flower	Klepikova_expression_atlas
AT4G00030	1.27736	leaf_vs_flower	Klepikova_expression_atlas
AT4G18790	-6.85975	leaf_vs_flower	Klepikova_expression_atlas
AT5G05960	4.06415	leaf_vs_flower	Klepikova_expression_atlas
AT1G76250	-4.12511	leaf_vs_flower	Klepikova_expression_atlas
AT5G33280	1.15401	leaf_vs_flower	Klepikova_expression_atlas
AT3G48290	-5.36661	leaf_vs_flower	Klepikova_expression_atlas
AT1G51210	-7.66938	leaf_vs_flower	Klepikova_expression_atlas
AT1G37130	3.89878	leaf_vs_flower	Klepikova_expression_atlas
AT3G29580	-6.40662	leaf_vs_flower	Klepikova_expression_atlas
AT3G13600	-2.69323	leaf_vs_flower	Klepikova_expression_atlas
AT3G51300	-3.48068	leaf_vs_flower	Klepikova_expression_atlas
AT5G17000	2.87184	leaf_vs_flower	Klepikova_expression_atlas
AT5G58412	-8.65907	leaf_vs_flower	Klepikova_expression_atlas
AT1G52570	-3.0819	leaf_vs_flower	Klepikova_expression_atlas
AT4G02140	-4.28558	leaf_vs_flower	Klepikova_expression_atlas
AT1G76370	-6.51664	leaf_vs_flower	Klepikova_expression_atlas
AT3G49830	-6.33875	leaf_vs_flower	Klepikova_expression_atlas
AT2G42800	-3.99932	leaf_vs_flower	Klepikova_expression_atlas
AT5G27000	-3.05653	leaf_vs_flower	Klepikova_expression_atlas
AT4G19980	-6.22169	leaf_vs_flower	Klepikova_expression_atlas
AT5G44880	-29.4962	leaf_vs_flower	Klepikova_expression_atlas
AT1G02530	-5.0029	leaf_vs_flower	Klepikova_expression_atlas
AT3G22060	3.99684	leaf_vs_flower	Klepikova_expression_atlas
AT1G76960	4.74257	leaf_vs_flower	Klepikova_expression_atlas
AT3G06100	-5.03475	leaf_vs_flower	Klepikova_expression_atlas
AT1G44224	-9.49649	leaf_vs_flower	Klepikova_expression_atlas
AT1G59870	3.09553	leaf_vs_flower	Klepikova_expression_atlas
AT1G14040	-1.90262	leaf_vs_flower	Klepikova_expression_atlas
AT4G24140	-4.6775	leaf_vs_flower	Klepikova_expression_atlas
AT3G03530	4.90343	leaf_vs_flower	Klepikova_expression_atlas
AT2G26610	-7.49021	leaf_vs_flower	Klepikova_expression_atlas
AT4G23260	5.83305	leaf_vs_flower	Klepikova_expression_atlas
AT4G08920	1.24913	leaf_vs_flower	Klepikova_expression_atlas
AT2G18860	1.24086	leaf_vs_flower	Klepikova_expression_atlas
AT1G04090	-2.84613	leaf_vs_flower	Klepikova_expression_atlas
AT1G23580	-7.56308	leaf_vs_flower	Klepikova_expression_atlas
AT1G71160	-8.48399	leaf_vs_flower	Klepikova_expression_atlas
AT3G54240	-6.85236	leaf_vs_flower	Klepikova_expression_atlas
AT1G50610	-6.37019	leaf_vs_flower	Klepikova_expression_atlas
AT1G74870	-3.63721	leaf_vs_flower	Klepikova_expression_atlas
AT4G36070	-6.1225	leaf_vs_flower	Klepikova_expression_atlas
AT4G17280	-3.3332	leaf_vs_flower	Klepikova_expression_atlas
AT2G27650	-6.1497	leaf_vs_flower	Klepikova_expression_atlas
AT2G43200	1.62154	leaf_vs_flower	Klepikova_expression_atlas
AT4G04740	1.59581	leaf_vs_flower	Klepikova_expression_atlas
AT5G58400	-8.14853	leaf_vs_flower	Klepikova_expression_atlas
AT3G36659	-5.4376	leaf_vs_flower	Klepikova_expression_atlas
AT2G13350	-6.5341	leaf_vs_flower	Klepikova_expression_atlas
AT3G63095	-8.85355	leaf_vs_flower	Klepikova_expression_atlas
AT2G32160	3.91912	leaf_vs_flower	Klepikova_expression_atlas
AT3G24600	-5.6698	leaf_vs_flower	Klepikova_expression_atlas
AT2G44210	2.09282	leaf_vs_flower	Klepikova_expression_atlas
AT5G44840	-16.0297	leaf_vs_flower	Klepikova_expression_atlas
AT4G29740	4.18208	leaf_vs_flower	Klepikova_expression_atlas
AT2G22420	-2.53222	leaf_vs_flower	Klepikova_expression_atlas
AT1G01980	-6.12704	leaf_vs_flower	Klepikova_expression_atlas
AT2G29880	-8.09378	leaf_vs_flower	Klepikova_expression_atlas
AT2G18460	-7.0162	leaf_vs_flower	Klepikova_expression_atlas
AT4G17210	-6.6536	leaf_vs_flower	Klepikova_expression_atlas
AT5G59750	1.48841	leaf_vs_flower	Klepikova_expression_atlas
AT5G23700	-4.09528	leaf_vs_flower	Klepikova_expression_atlas
AT5G15150	-4.04657	leaf_vs_flower	Klepikova_expression_atlas
AT3G01620	-4.15156	leaf_vs_flower	Klepikova_expression_atlas
AT1G06510	1.29524	leaf_vs_flower	Klepikova_expression_atlas
AT4G16890	1.96109	leaf_vs_flower	Klepikova_expression_atlas
AT5G47550	-3.29004	leaf_vs_flower	Klepikova_expression_atlas
AT1G09880	-4.17994	leaf_vs_flower	Klepikova_expression_atlas
AT1G11210	2.77865	leaf_vs_flower	Klepikova_expression_atlas
AT1G56610	1.50383	leaf_vs_flower	Klepikova_expression_atlas
AT3G56920	-5.8314	leaf_vs_flower	Klepikova_expression_atlas
AT3G17260	-6.56805	leaf_vs_flower	Klepikova_expression_atlas
AT2G18080	-9.65442	leaf_vs_flower	Klepikova_expression_atlas
AT1G29010	-7.2333	leaf_vs_flower	Klepikova_expression_atlas
AT3G57920	-6.37543	leaf_vs_flower	Klepikova_expression_atlas
AT1G09790	-7.1005	leaf_vs_flower	Klepikova_expression_atlas
AT2G04400	1.25238	leaf_vs_flower	Klepikova_expression_atlas
AT5G59845	-4.95425	leaf_vs_flower	Klepikova_expression_atlas
AT4G24110	-4.0711	leaf_vs_flower	Klepikova_expression_atlas
AT4G16840	1.25482	leaf_vs_flower	Klepikova_expression_atlas
AT1G22130	-5.88449	leaf_vs_flower	Klepikova_expression_atlas
AT1G77520	-4.28626	leaf_vs_flower	Klepikova_expression_atlas
AT3G57620	-8.36519	leaf_vs_flower	Klepikova_expression_atlas
AT2G28790	-3.99827	leaf_vs_flower	Klepikova_expression_atlas
AT1G06420	-3.24556	leaf_vs_flower	Klepikova_expression_atlas
AT1G20925	-5.9562	leaf_vs_flower	Klepikova_expression_atlas
AT1G27710	-10.6527	leaf_vs_flower	Klepikova_expression_atlas
AT2G46455	-2.51898	leaf_vs_flower	Klepikova_expression_atlas
AT3G03828	-9.90225	leaf_vs_flower	Klepikova_expression_atlas
AT5G28680	-6.62036	leaf_vs_flower	Klepikova_expression_atlas
Evolinc_LR_gID_000265	-5.42908	leaf_vs_flower	Klepikova_expression_atlas
AT4TE30225	-6.59392	leaf_vs_flower	Klepikova_expression_atlas
AT4G03290	-6.00453	leaf_vs_flower	Klepikova_expression_atlas
AT5G10190	1.54223	leaf_vs_flower	Klepikova_expression_atlas
AT5G46470	1.53134	leaf_vs_flower	Klepikova_expression_atlas
AT1G63710	-5.57387	leaf_vs_flower	Klepikova_expression_atlas
AT5G58670	3.33939	leaf_vs_flower	Klepikova_expression_atlas
AT4G25160	-2.97729	leaf_vs_flower	Klepikova_expression_atlas
AT5G62850	-5.45772	leaf_vs_flower	Klepikova_expression_atlas
AT1G02560	1.2168	leaf_vs_flower	Klepikova_expression_atlas
AT5G22980	-7.10345	leaf_vs_flower	Klepikova_expression_atlas
AT3G58480	-4.79591	leaf_vs_flower	Klepikova_expression_atlas
AT3G59960	-6.86393	leaf_vs_flower	Klepikova_expression_atlas
AT1G24520	-5.95426	leaf_vs_flower	Klepikova_expression_atlas
AT2G41440	-1.25503	leaf_vs_flower	Klepikova_expression_atlas
AT1G64405	-4.59649	leaf_vs_flower	Klepikova_expression_atlas
AT3G25010	2.85254	leaf_vs_flower	Klepikova_expression_atlas
AT1G23700	-6.40345	leaf_vs_flower	Klepikova_expression_atlas
AT1G11610	-8.53915	leaf_vs_flower	Klepikova_expression_atlas
AT5G15600	-4.10881	leaf_vs_flower	Klepikova_expression_atlas
AT1G44160	-5.71359	leaf_vs_flower	Klepikova_expression_atlas
AT1G32500	1.09074	leaf_vs_flower	Klepikova_expression_atlas
AT2G32360	-7.34697	leaf_vs_flower	Klepikova_expression_atlas
AT1G67760	-4.07896	leaf_vs_flower	Klepikova_expression_atlas
AT4G02810	-3.79118	leaf_vs_flower	Klepikova_expression_atlas
AT5G53810	-2.99598	leaf_vs_flower	Klepikova_expression_atlas
AT1G10900	1.93214	leaf_vs_flower	Klepikova_expression_atlas
AT5G12000	-6.29693	leaf_vs_flower	Klepikova_expression_atlas
AT5G23440	1.27894	leaf_vs_flower	Klepikova_expression_atlas
AT4G24640	-6.2708	leaf_vs_flower	Klepikova_expression_atlas
AT3G01980	-2.84778	leaf_vs_flower	Klepikova_expression_atlas
AT1G05030	1.02918	leaf_vs_flower	Klepikova_expression_atlas
AT3G28560	-6.05096	leaf_vs_flower	Klepikova_expression_atlas
AT1G03580	4.49985	leaf_vs_flower	Klepikova_expression_atlas
AT1G23590	-8.58356	leaf_vs_flower	Klepikova_expression_atlas
AT3G60020	-5.94439	leaf_vs_flower	Klepikova_expression_atlas
AT1G28500	-6.49838	leaf_vs_flower	Klepikova_expression_atlas
AT3G55730	-1.78385	leaf_vs_flower	Klepikova_expression_atlas
AT3G04110	4.19719	leaf_vs_flower	Klepikova_expression_atlas
AT3G28230	-6.63103	leaf_vs_flower	Klepikova_expression_atlas
AT1G07795	-6.25463	leaf_vs_flower	Klepikova_expression_atlas
AT5G09970	-5.25255	leaf_vs_flower	Klepikova_expression_atlas
AT3G60550	-4.15352	leaf_vs_flower	Klepikova_expression_atlas
AT1TE71770	4.81422	leaf_vs_flower	Klepikova_expression_atlas
AT5G46380	-6.16123	leaf_vs_flower	Klepikova_expression_atlas
AT5G16440	-2.22239	leaf_vs_flower	Klepikova_expression_atlas
AT4G39860	-1.67739	leaf_vs_flower	Klepikova_expression_atlas
AT4G39795	3.77406	leaf_vs_flower	Klepikova_expression_atlas
AT5G36110	-5.82949	leaf_vs_flower	Klepikova_expression_atlas
AT1G14580	2.11515	leaf_vs_flower	Klepikova_expression_atlas
AT3G59480	-4.42247	leaf_vs_flower	Klepikova_expression_atlas
AT1G66770	28.5741	leaf_vs_flower	Klepikova_expression_atlas
AT5G43660	-2.69833	leaf_vs_flower	Klepikova_expression_atlas
AT3G58360	-6.87604	leaf_vs_flower	Klepikova_expression_atlas
AT5G09780	-8.81748	leaf_vs_flower	Klepikova_expression_atlas
AT5G50830	-6.12996	leaf_vs_flower	Klepikova_expression_atlas
AT5G39030	4.70496	leaf_vs_flower	Klepikova_expression_atlas
AT5G41550	-2.9368	leaf_vs_flower	Klepikova_expression_atlas
AT1TE71765	5.29036	leaf_vs_flower	Klepikova_expression_atlas
AT2G07680	1.76447	leaf_vs_flower	Klepikova_expression_atlas
Evolinc_SR_gID_024261	2.90909	leaf_vs_flower	Klepikova_expression_atlas
AT5G09570	-4.28095	leaf_vs_flower	Klepikova_expression_atlas
AT1G05140	1.38673	leaf_vs_flower	Klepikova_expression_atlas
AT3G44042	-6.83892	leaf_vs_flower	Klepikova_expression_atlas
AT3G55180	-7.30212	leaf_vs_flower	Klepikova_expression_atlas
AT1G05580	-6.31169	leaf_vs_flower	Klepikova_expression_atlas
AT2G44560	-6.36258	leaf_vs_flower	Klepikova_expression_atlas
AT1G28550	-6.30396	leaf_vs_flower	Klepikova_expression_atlas
AT1G79915	-3.70694	leaf_vs_flower	Klepikova_expression_atlas
AT1G06265	-3.40769	leaf_vs_flower	Klepikova_expression_atlas
AT2G33460	-4.63756	leaf_vs_flower	Klepikova_expression_atlas
AT2G47000	3.89414	leaf_vs_flower	Klepikova_expression_atlas
AT3G26934	-5.99765	leaf_vs_flower	Klepikova_expression_atlas
AT1G11000	-2.77109	leaf_vs_flower	Klepikova_expression_atlas
AT1G18710	4.05031	leaf_vs_flower	Klepikova_expression_atlas
AT3G50960	-1.43783	leaf_vs_flower	Klepikova_expression_atlas
AT3G10580	-7.58696	leaf_vs_flower	Klepikova_expression_atlas
AT2G22330	4.25345	leaf_vs_flower	Klepikova_expression_atlas
AT2G33770	2.5507	leaf_vs_flower	Klepikova_expression_atlas
AT1G53130	-7.66007	leaf_vs_flower	Klepikova_expression_atlas
AT4G32270	1.04114	leaf_vs_flower	Klepikova_expression_atlas
AT5G53420	1.92993	leaf_vs_flower	Klepikova_expression_atlas
AT2G24320	-5.92842	leaf_vs_flower	Klepikova_expression_atlas
AT5G53700	-3.16174	leaf_vs_flower	Klepikova_expression_atlas
AT3G09922	7.96787	leaf_vs_flower	Klepikova_expression_atlas
AT2G26850	-6.37181	leaf_vs_flower	Klepikova_expression_atlas
AT1G32583	4.09144	leaf_vs_flower	Klepikova_expression_atlas
AT2G35215	-7.68117	leaf_vs_flower	Klepikova_expression_atlas
AT3G62750	2.82455	leaf_vs_flower	Klepikova_expression_atlas
AT5TE61030	-3.39178	leaf_vs_flower	Klepikova_expression_atlas
AT1G73607	-8.91336	leaf_vs_flower	Klepikova_expression_atlas
AT3G15356	4.0033	leaf_vs_flower	Klepikova_expression_atlas
AT3G54780	2.05635	leaf_vs_flower	Klepikova_expression_atlas
AT4G01940	1.26632	leaf_vs_flower	Klepikova_expression_atlas
AT3G17060	-6.19792	leaf_vs_flower	Klepikova_expression_atlas
AT1G22340	5.85062	leaf_vs_flower	Klepikova_expression_atlas
AT1G20790	-6.22781	leaf_vs_flower	Klepikova_expression_atlas
AT4G33970	-4.9743	leaf_vs_flower	Klepikova_expression_atlas
AT1G61130	-5.85612	leaf_vs_flower	Klepikova_expression_atlas
AT1G64720	1.88874	leaf_vs_flower	Klepikova_expression_atlas
AT2G14282	-10.0273	leaf_vs_flower	Klepikova_expression_atlas
AT3G16300	-7.06229	leaf_vs_flower	Klepikova_expression_atlas
AT1G73040	3.61881	leaf_vs_flower	Klepikova_expression_atlas
AT4G15480	-3.53118	leaf_vs_flower	Klepikova_expression_atlas
AT1G11925	6.68411	leaf_vs_flower	Klepikova_expression_atlas
AT2G22340	-4.93414	leaf_vs_flower	Klepikova_expression_atlas
AT4G30130	-2.5743	leaf_vs_flower	Klepikova_expression_atlas
AT4G12890	-5.73943	leaf_vs_flower	Klepikova_expression_atlas
AT5G44330	-8.84804	leaf_vs_flower	Klepikova_expression_atlas
AT5G40390	2.60214	leaf_vs_flower	Klepikova_expression_atlas
AT4G30430	-4.40083	leaf_vs_flower	Klepikova_expression_atlas
AT1G21520	3.31477	leaf_vs_flower	Klepikova_expression_atlas
AT4G34120	1.79621	leaf_vs_flower	Klepikova_expression_atlas
AT2G26975	2.37158	leaf_vs_flower	Klepikova_expression_atlas
AT1G80540	-4.77396	leaf_vs_flower	Klepikova_expression_atlas
AT2G27240	-5.33001	leaf_vs_flower	Klepikova_expression_atlas
AT1G73260	6.82714	leaf_vs_flower	Klepikova_expression_atlas
AT4G13450	-4.74574	leaf_vs_flower	Klepikova_expression_atlas
AT5G14980	-6.73307	leaf_vs_flower	Klepikova_expression_atlas
AT2G28640	-7.83693	leaf_vs_flower	Klepikova_expression_atlas
AT3G51960	4.38904	leaf_vs_flower	Klepikova_expression_atlas
AT5G04260	1.12769	leaf_vs_flower	Klepikova_expression_atlas
AT3G55590	-6.34349	leaf_vs_flower	Klepikova_expression_atlas
AT4G22080	-8.50002	leaf_vs_flower	Klepikova_expression_atlas
AT5G49630	2.6511	leaf_vs_flower	Klepikova_expression_atlas
AT2G22450	1.04032	leaf_vs_flower	Klepikova_expression_atlas
AT5G09315	1.38948	leaf_vs_flower	Klepikova_expression_atlas
AT1G09350	5.30562	leaf_vs_flower	Klepikova_expression_atlas
AT4G13494	3.48398	leaf_vs_flower	Klepikova_expression_atlas
AT5G01870	-4.69546	leaf_vs_flower	Klepikova_expression_atlas
AT4G10115	-11.1563	leaf_vs_flower	Klepikova_expression_atlas
AT3G17150	-8.99351	leaf_vs_flower	Klepikova_expression_atlas
AT4G13075	-7.9712	leaf_vs_flower	Klepikova_expression_atlas
AT1G01110	-2.48426	leaf_vs_flower	Klepikova_expression_atlas
AT1G79910	-3.73282	leaf_vs_flower	Klepikova_expression_atlas
AT2G31430	-6.76195	leaf_vs_flower	Klepikova_expression_atlas
AT3G54800	-5.8857	leaf_vs_flower	Klepikova_expression_atlas
AT5G41890	-7.07805	leaf_vs_flower	Klepikova_expression_atlas
AT5G06839	-5.24775	leaf_vs_flower	Klepikova_expression_atlas
AT1G49290	-6.80647	leaf_vs_flower	Klepikova_expression_atlas
AT1G15320	-5.89628	leaf_vs_flower	Klepikova_expression_atlas
AT3G11760	-1.21995	leaf_vs_flower	Klepikova_expression_atlas
AT3G11010	2.30126	leaf_vs_flower	Klepikova_expression_atlas
AT2G45403	-6.84319	leaf_vs_flower	Klepikova_expression_atlas
AT5G04880	2.10186	leaf_vs_flower	Klepikova_expression_atlas
AT3G17700	1.58123	leaf_vs_flower	Klepikova_expression_atlas
AT2G43470	-4.85704	leaf_vs_flower	Klepikova_expression_atlas
AT1G64890	1.00076	leaf_vs_flower	Klepikova_expression_atlas
AT2G43220	-7.06384	leaf_vs_flower	Klepikova_expression_atlas
AT1G52855	-2.76275	leaf_vs_flower	Klepikova_expression_atlas
AT2G42570	-3.16395	leaf_vs_flower	Klepikova_expression_atlas
AT3G52670	1.64925	leaf_vs_flower	Klepikova_expression_atlas
AT5G52940	4.00256	leaf_vs_flower	Klepikova_expression_atlas
AT5G20740	-3.97089	leaf_vs_flower	Klepikova_expression_atlas
AT1G52580	-3.58903	leaf_vs_flower	Klepikova_expression_atlas
AT5G44820	4.08171	leaf_vs_flower	Klepikova_expression_atlas
AT1G14182	-9.58601	leaf_vs_flower	Klepikova_expression_atlas
AT5G67265	-5.64564	leaf_vs_flower	Klepikova_expression_atlas
AT2G35210	-4.21039	leaf_vs_flower	Klepikova_expression_atlas
AT5G38096	-5.74139	leaf_vs_flower	Klepikova_expression_atlas
AT1G49830	-4.3954	leaf_vs_flower	Klepikova_expression_atlas
AT3G23200	1.63205	leaf_vs_flower	Klepikova_expression_atlas
AT1G20120	-4.53752	leaf_vs_flower	Klepikova_expression_atlas
AT4G37780	-7.68426	leaf_vs_flower	Klepikova_expression_atlas
AT1G60740	-5.74706	leaf_vs_flower	Klepikova_expression_atlas
Evolinc_SR_gID_009552	-6.37646	leaf_vs_flower	Klepikova_expression_atlas
AT2G29630	2.39937	leaf_vs_flower	Klepikova_expression_atlas
AT4G28280	-4.79862	leaf_vs_flower	Klepikova_expression_atlas
AT5G10500	-7.7535	leaf_vs_flower	Klepikova_expression_atlas
AT2G25735	4.6533	leaf_vs_flower	Klepikova_expression_atlas
AT5G61090	-4.12341	leaf_vs_flower	Klepikova_expression_atlas
AT5G52400	-6.98933	leaf_vs_flower	Klepikova_expression_atlas
AT5G19473	-6.12653	leaf_vs_flower	Klepikova_expression_atlas
AT1G12600	-3.29505	leaf_vs_flower	Klepikova_expression_atlas
AT1G34660	-23.4898	leaf_vs_flower	Klepikova_expression_atlas
AT2G21220	-5.20256	leaf_vs_flower	Klepikova_expression_atlas
AT3G20010	-1.1738	leaf_vs_flower	Klepikova_expression_atlas
AT5G24560	-6.50808	leaf_vs_flower	Klepikova_expression_atlas
AT1G08310	4.73586	leaf_vs_flower	Klepikova_expression_atlas
AT4G18190	-7.6662	leaf_vs_flower	Klepikova_expression_atlas
AT2G20515	-2.85881	leaf_vs_flower	Klepikova_expression_atlas
AT3G05725	-6.22341	leaf_vs_flower	Klepikova_expression_atlas
AT3G14950	-4.50852	leaf_vs_flower	Klepikova_expression_atlas
AT2G46360	-6.33395	leaf_vs_flower	Klepikova_expression_atlas
AT3G09940	6.04351	leaf_vs_flower	Klepikova_expression_atlas
AT4G19450	1.4286	leaf_vs_flower	Klepikova_expression_atlas
AT3G05020	-2.92804	leaf_vs_flower	Klepikova_expression_atlas
AT5G57200	-8.03245	leaf_vs_flower	Klepikova_expression_atlas
AT5G55930	-3.84414	leaf_vs_flower	Klepikova_expression_atlas
AT1G11310	1.96907	leaf_vs_flower	Klepikova_expression_atlas
AT2G30860	2.37505	leaf_vs_flower	Klepikova_expression_atlas
AT5G20420	-2.1129	leaf_vs_flower	Klepikova_expression_atlas
AT1G65790	3.64832	leaf_vs_flower	Klepikova_expression_atlas
AT5G02760	4.06397	leaf_vs_flower	Klepikova_expression_atlas
AT1G13448	3.31242	leaf_vs_flower	Klepikova_expression_atlas
Evolinc_SR_gID_044929	-9.39549	leaf_vs_flower	Klepikova_expression_atlas
AT4G16957	2.23743	leaf_vs_flower	Klepikova_expression_atlas
AT5G44440	-6.33201	leaf_vs_flower	Klepikova_expression_atlas
AT5G48210	-8.96797	leaf_vs_flower	Klepikova_expression_atlas
AT1G17600	2.78708	leaf_vs_flower	Klepikova_expression_atlas
AT1G07550	-16.9904	leaf_vs_flower	Klepikova_expression_atlas
AT5G09910	-4.17884	leaf_vs_flower	Klepikova_expression_atlas
AT1G51460	-4.34332	leaf_vs_flower	Klepikova_expression_atlas
AT5G25340	-4.86672	leaf_vs_flower	Klepikova_expression_atlas
AT4G26070	1.83343	leaf_vs_flower	Klepikova_expression_atlas
AT1G24070	-3.47938	leaf_vs_flower	Klepikova_expression_atlas
AT5G37060	-7.03616	leaf_vs_flower	Klepikova_expression_atlas
AT1G66210	-6.3248	leaf_vs_flower	Klepikova_expression_atlas
AT2G20430	-7.78045	leaf_vs_flower	Klepikova_expression_atlas
AT1G22090	-7.42068	leaf_vs_flower	Klepikova_expression_atlas
AT5G44572	3.13103	leaf_vs_flower	Klepikova_expression_atlas
AT5G17500	-9.81501	leaf_vs_flower	Klepikova_expression_atlas
AT2G28630	-3.31836	leaf_vs_flower	Klepikova_expression_atlas
AT5G53510	-8.40102	leaf_vs_flower	Klepikova_expression_atlas
AT3G05460	-7.14833	leaf_vs_flower	Klepikova_expression_atlas
AT1G55410	-7.49225	leaf_vs_flower	Klepikova_expression_atlas
AT4G14315	-7.93344	leaf_vs_flower	Klepikova_expression_atlas
AT5G66080	-2.63797	leaf_vs_flower	Klepikova_expression_atlas
AT2G22290	-7.60481	leaf_vs_flower	Klepikova_expression_atlas
[truncated: 80,289 more rows]

## Sheet: Arabidopsis lincRNAs
	PRJNA324514	PRJNA324514	PRJNA411947	PRJNA411947	PRJNA411947	PRJNA411947	PRJNA411947	PRJNA411947	PRJNA411947	PRJNA411947	PRJNA411947	PRJNA411947	PRJNA476778	PRJNA411947	PRJNA411947	PRJNA494179	PRJNA324514	PRJNA324514	PRJNA609704	PRJNA363056	PRJNA295091	PRJNA476778	PRJNA363056	PRJNA295091	PRJNA609704	PRJNA609704	PRJNA609704	PRJNA609704	PRJNA295091	PRJNA554020	PRJNA609704	PRJNA609704	PRJNA315516	PRJNA494179	PRJNA494179	PRJNA324514	PRJNA324514	PRJNA554020	PRJNA506408	PRJNA506408	PRJNA330878	PRJNA472051	PRJNA319318	PRJNA494179	PRJNA319318	PRJNA494179	PRJNA230565	PRJNA230565	PRJNA230565
ID	Klepikova_cold_1_hour	Klepikova_cold_24_hour	cotyledon_cold_27_hour	cotyledon_cold_3_hour	flower_cold_27_hour	flower_cold_3_hour	hypocotyl_cold_27_hour	hypocotyl_cold_3_hour	leaf_cold_27_hour	leaf_cold_3_hour	seed_cold_27_hour	seed_cold_3_hour	seedling_cold	young_flower_cold_27_hour	young_flower_cold_3_hour	seedling_cold_20_day	Klepikova_heat_1_hour	Klepikova_heat_24_hour	Leaf_heat_2	leaf_heat	Leaf_heat_1	seedling_heat	mature_flower_heat	Leaf_salt_and_heat	leaf_mannitol_heat	leaf_salt_mannitol_heat	leaf_salt_heat	leaf_salt	Leaf_salt	seedling_salt	leaf_salt_mannitol	leaf_mannitol	Leaf_drought	seedling_drought_2_hour	seedling_drought_8_hour	Klepikova_wound_1_hour	Klepikova_wound_48_hour	seedling_oxidative	seedling_hypoxia_2h	seedling_hypoxia_9h	root_phosphate_limit	leaf_aba	seedling_aba_1_hour	seedling_aba_2_hour	seedling_aba_60_hour	seedling_aba_8_hour	Root_Aux	Root_BR_Aux	Root_BR
AT4G06701	-2.72541	-2.23033	NA	NA	NA	NA	NA	NA	NA	NA	NA	NA	NA	NA	NA	NA	-2.06293	-2.87395	NA	NA	NA	NA	NA	NA	NA	NA	NA	NA	NA	-2.00797	NA	NA	NA	NA	NA	-2.46642	-1.77602	NA	NA	NA	NA	NA	NA	NA	NA	NA	NA	NA	NA
AT3G07215	-2.67853	-2.25492	NA	NA	NA	NA	-1.98533	-1.32122	NA	NA	NA	NA	NA	NA	-1.82832	NA	NA	NA	NA	NA	NA	NA	NA	NA	NA	NA	NA	NA	NA	-1.70103	NA	NA	NA	NA	NA	NA	-1.10245	NA	NA	NA	NA	NA	NA	NA	NA	NA	NA	NA	NA
Evolinc_SR_gID_068748	-3.75706	-4.41034	NA	NA	NA	NA	-2.48473	-1.22894	-2.17921	NA	NA	NA	NA	-2.65092	-1.63197	NA	3.39476	2.8392	3.71041	NA	5.65647	3.86536	5.67671	4.8859	3.99899	3.29879	3.09635	NA	NA	-2.0238	NA	NA	NA	-3.87797	NA	-1.42454	-1.64439	NA	NA	2.85782	NA	NA	NA	NA	NA	NA	NA	NA	NA
Evolinc_SR_gID_024261	-3.06821	-1.78531	NA	NA	NA	NA	NA	NA	-2.03273	NA	2.73357	NA	NA	-1.29403	NA	NA	NA	2.69667	NA	NA	1.34043	1.97764	NA	1.10531	NA	NA	NA	NA	NA	NA	NA	NA	NA	NA	NA	-2.90416	-2.41164	NA	NA	2.70266	NA	NA	NA	NA	NA	NA	NA	NA	NA
AT2G18440	-3.10076	-1.64014	NA	-1.12901	NA	NA	NA	-1.78952	1.06455	NA	NA	NA	NA	NA	-1.26582	1.31901	NA	NA	1.17964	NA	1.74124	NA	1.60382	1.77962	1.17562	1.09027	1.14105	NA	NA	-2.6831	NA	NA	NA	NA	NA	-2.46857	-1.74179	NA	NA	1.0501	NA	NA	NA	NA	NA	NA	NA	NA	NA
Evolinc_LR_gID_000102	-3.37033	-3.60911	NA	NA	NA	NA	NA	NA	NA	NA	2.92379	NA	NA	NA	NA	NA	NA	-10.6237	NA	1.62321	NA	NA	1.94071	-9.05966	1.00079	NA	NA	NA	NA	NA	NA	NA	NA	NA	NA	NA	-1.61648	NA	NA	-20.3231	-9.5909	NA	NA	NA	NA	NA	NA	NA	NA
Evolinc_SR_gID_068656	-2.69422	-2.73633	NA	NA	1.87643	NA	-3.64314	NA	NA	NA	NA	NA	NA	NA	NA	NA	3.07976	6.20197	3.65249	NA	5.40577	3.10134	NA	5.09527	3.90712	3.22847	3.40174	NA	NA	NA	NA	NA	NA	NA	NA	-2.08627	-1.70149	NA	NA	2.7999	NA	NA	NA	NA	NA	NA	NA	NA	NA
AT2G05075	-2.69756	-2.83785	NA	NA	NA	NA	-3.17843	-2.74784	-1.56009	NA	NA	NA	NA	NA	-1.9702	NA	-2.0004	NA	NA	NA	-1.01523	NA	NA	NA	NA	NA	NA	NA	NA	NA	NA	NA	NA	NA	NA	-2.45452	-2.32351	NA	NA	NA	NA	NA	NA	NA	NA	NA	NA	NA	NA
AT2G15292	-2.72419	-1.78367	NA	NA	NA	NA	NA	NA	NA	NA	NA	NA	NA	NA	NA	NA	-1.36283	NA	NA	NA	NA	NA	NA	NA	NA	NA	NA	NA	NA	-2.22068	NA	NA	NA	NA	NA	-2.04616	-1.33633	NA	NA	NA	NA	NA	NA	NA	NA	NA	NA	NA	NA
AT1G07323	-3.24164	-1.39558	NA	NA	NA	NA	NA	NA	NA	NA	NA	NA	NA	NA	NA	NA	-3.5111	NA	NA	NA	NA	NA	NA	NA	NA	NA	NA	NA	NA	-1.36681	NA	NA	NA	NA	NA	-2.46129	-2.45045	NA	NA	-2.01681	NA	NA	NA	NA	NA	NA	NA	NA	NA
Evolinc_LR_gID_000222	5.44477	3.16731	NA	NA	NA	NA	NA	5.93185	NA	NA	NA	NA	NA	NA	NA	NA	3.06358	NA	-1.90314	NA	-3.68548	NA	NA	NA	-1.31145	-1.72288	-1.44218	NA	NA	NA	NA	NA	-1.29386	1.30972	NA	2.64934	3.88617	NA	NA	NA	NA	-2.01645	NA	NA	NA	-2.13054	NA	NA	NA
Evolinc_SR_gID_068654	-2.36247	-2.03563	NA	NA	NA	NA	-2.10551	-1.87056	-1.52151	NA	NA	NA	NA	-2.09277	NA	NA	2.25738	4.13244	NA	NA	2.6144	2.08195	NA	2.18239	NA	NA	NA	NA	NA	NA	NA	NA	NA	NA	NA	-2.1289	-1.66402	NA	NA	2.57105	NA	NA	NA	NA	NA	NA	NA	NA	NA
Evolinc_SR_gID_068723	-2.61546	-2.00918	NA	NA	NA	NA	-1.34821	-1.22062	-1.70216	NA	1.2136	NA	NA	-1.87806	NA	NA	3.39926	3.87681	1.65948	2.6025	2.40301	2.91846	4.55337	1.8935	1.56708	1.3321	1.23829	NA	NA	NA	NA	NA	NA	NA	NA	-1.30071	NA	NA	NA	2.1877	NA	NA	NA	NA	NA	NA	NA	NA	NA
Evolinc_SR_gID_068655	-2.21944	-2.05351	NA	NA	NA	NA	NA	NA	NA	NA	NA	NA	NA	NA	NA	NA	3.96272	5.8444	2.08963	NA	3.45143	3.0449	NA	3.01782	2.00569	1.94734	1.69157	NA	NA	NA	NA	NA	NA	NA	NA	NA	NA	NA	NA	3.03313	NA	NA	NA	NA	NA	NA	-1.38982	NA	NA
Evolinc_SR_gID_068726	-3.02183	-3.41754	NA	NA	NA	NA	-1.92481	-1.25108	NA	NA	1.03575	NA	NA	-1.71718	-1.22664	NA	4.55503	5.19485	3.44231	3.81483	4.72004	4.60396	5.76981	4.15942	3.75596	3.15608	2.92718	NA	NA	NA	NA	NA	1.02964	NA	NA	-1.32753	NA	NA	NA	3.2402	NA	NA	NA	NA	NA	NA	NA	NA	NA
Evolinc_SR_gID_048690	-2.98185	-2.38169	NA	-1.16039	NA	NA	-2.01034	NA	NA	NA	NA	NA	NA	NA	-1.27795	NA	-3.11332	1.26909	1.60608	NA	1.42982	NA	NA	1.31167	1.01057	1.20036	1.08091	NA	NA	NA	NA	NA	NA	NA	NA	-3.0815	-2.0531	NA	NA	NA	NA	NA	NA	NA	NA	NA	NA	NA	NA
AT1G11175	-3.91333	-2.93706	NA	NA	NA	NA	-1.94231	-1.55574	-1.72804	NA	-1.60175	NA	NA	NA	-1.49121	NA	-2.96013	NA	NA	NA	1.04791	NA	1.69826	1.23573	NA	NA	NA	NA	NA	NA	NA	NA	NA	NA	NA	-2.58017	-3.06473	NA	NA	-1.15142	1.18103	NA	NA	NA	NA	NA	-1.45054	-1.09521	NA
AT4G36648	-2.74095	NA	1.34334	NA	NA	NA	1.36903	NA	2.7583	NA	1.32907	NA	NA	1.87301	NA	2.41169	NA	1.62216	NA	NA	1.41327	1.09825	1.20168	1.11747	NA	NA	NA	NA	NA	-3.24008	NA	NA	NA	NA	NA	NA	-1.65832	NA	1.20189	2.11774	NA	NA	NA	1.21207	NA	1.63137	NA	NA	NA
Evolinc_LR_gID_000014	-3.69332	-3.77943	-2.19681	-1.31084	NA	NA	-2.22299	-1.827	NA	NA	NA	NA	NA	NA	NA	1.83264	-3.74074	NA	1.32423	1.32926	1.24799	NA	1.72477	1.42311	1.6204	2.00185	1.48299	NA	NA	-1.1961	NA	NA	1.15465	NA	1.45053	-3.83004	-2.95961	NA	NA	NA	NA	NA	NA	NA	NA	NA	NA	NA	NA
AT5G43403	-1.99604	NA	NA	NA	NA	NA	NA	NA	1.14988	NA	NA	NA	NA	1.17476	NA	NA	-1.88554	NA	NA	NA	1.19928	NA	NA	1.0434	NA	NA	NA	NA	NA	NA	NA	NA	NA	NA	NA	-1.31018	-1.6348	NA	NA	NA	NA	NA	NA	NA	NA	NA	NA	NA	NA
AT2G05518	-5.59156	-3.92849	NA	NA	NA	NA	NA	NA	NA	NA	NA	NA	NA	NA	NA	3.90362	-8.70801	-3.26522	NA	NA	-1.08034	NA	NA	NA	NA	NA	NA	NA	NA	-3.22722	NA	NA	NA	NA	NA	-3.51224	-4.21044	NA	NA	NA	NA	NA	NA	NA	NA	NA	NA	NA	NA
Evolinc_LR_gID_000288	-3.51356	-4.9037	NA	NA	NA	NA	-1.67333	-3.05647	-2.42724	NA	NA	NA	NA	-4.50702	-2.34256	NA	2.91715	2.47395	2.1896	NA	3.80361	3.42289	NA	2.93419	2.42863	1.92054	1.54202	NA	NA	-3.22822	NA	NA	NA	NA	NA	-1.93374	-2.22344	NA	NA	3.51623	NA	NA	NA	NA	NA	NA	NA	NA	NA
Evolinc_SR_gID_024272	-2.51304	-2.35256	NA	NA	1.1061	NA	NA	NA	NA	NA	NA	NA	NA	NA	NA	NA	4.18754	6.58385	3.12031	NA	4.55522	3.66708	NA	4.1335	3.46391	2.9794	2.72929	NA	NA	NA	NA	NA	NA	NA	NA	NA	NA	NA	NA	2.35282	NA	NA	NA	NA	NA	NA	NA	1.34714	NA
AT2G05215	-2.44538	-2.51754	NA	NA	NA	NA	NA	NA	NA	NA	NA	NA	NA	-2.08775	NA	NA	2.51447	5.28781	NA	1.78951	3.03253	2.66505	3.48993	2.75697	NA	NA	NA	NA	NA	NA	NA	NA	NA	NA	NA	-2.67632	-1.52191	NA	NA	2.8709	NA	NA	NA	NA	NA	NA	-2.96648	NA	NA
Evolinc_SR_gID_016594	-2.95777	-1.65619	NA	NA	NA	NA	-2.41656	-1.32967	NA	NA	NA	NA	NA	NA	-1.2672	NA	NA	NA	1.33676	1.04661	NA	NA	1.53682	NA	1.40888	1.31193	1.43493	NA	NA	-2.39721	NA	NA	NA	NA	NA	NA	NA	NA	NA	NA	NA	NA	NA	NA	NA	NA	NA	NA	NA
AT2G31585	-3.22679	-3.27552	-1.07131	-1.32583	NA	NA	-1.46142	NA	NA	NA	NA	NA	NA	NA	NA	NA	-2.77365	NA	NA	NA	NA	NA	1.3527	NA	NA	NA	NA	NA	NA	NA	NA	NA	NA	NA	1.20065	-2.97294	-2.80388	NA	NA	NA	1.19185	NA	NA	1.06929	NA	NA	NA	NA	NA
Evolinc_LR_gID_000101	-2.37955	-1.34257	NA	NA	NA	NA	-1.09208	NA	-1.63622	NA	1.6758	NA	NA	NA	NA	NA	1.56075	3.65424	NA	NA	NA	NA	1.12091	NA	NA	NA	NA	NA	NA	NA	NA	NA	NA	NA	NA	-2.31321	-1.31267	NA	NA	1.64768	NA	NA	NA	NA	NA	NA	NA	NA	NA
AT2G41312	3.01309	NA	NA	NA	NA	NA	NA	NA	1.53549	NA	-5.98173	-3.01287	NA	NA	NA	NA	2.22275	NA	NA	NA	1.84726	NA	NA	2.08041	NA	NA	NA	NA	NA	NA	NA	NA	NA	2.74504	1.53574	3.94634	3.21916	NA	NA	NA	NA	NA	NA	3.19585	1.89018	2.24386	-1.14891	-1.26196	-1.1252
Evolinc_SR_gID_068689	-2.51126	-2.41886	NA	NA	NA	NA	NA	NA	NA	NA	NA	NA	NA	NA	NA	NA	4.01485	7.22156	3.56701	NA	6.32663	4.46362	NA	6.08288	3.69048	3.01798	2.97538	NA	NA	NA	NA	NA	NA	NA	NA	NA	-1.82001	NA	NA	2.4587	NA	NA	NA	NA	NA	NA	NA	NA	NA
AT5G48412	-3.22412	-2.97928	NA	NA	NA	NA	-2.22998	NA	NA	NA	NA	NA	NA	NA	NA	NA	-3.58003	1.72794	1.45927	1.01985	1.63398	NA	NA	1.71437	1.64692	1.59462	1.54905	NA	NA	NA	NA	NA	NA	NA	1.20051	-3.68169	-2.8889	NA	NA	NA	NA	NA	NA	NA	NA	NA	NA	NA	NA
Evolinc_SR_gID_018760	-1.51343	-2.28404	NA	NA	NA	NA	NA	NA	NA	NA	NA	NA	NA	NA	NA	2.02691	-1.10416	NA	NA	NA	NA	NA	NA	NA	NA	NA	NA	NA	NA	NA	NA	NA	NA	NA	NA	-1.19137	-1.02453	NA	NA	NA	NA	NA	NA	NA	NA	NA	NA	NA	NA
AT5G24735	-2.11526	-2.21194	-1.16868	NA	NA	NA	-2.16624	NA	NA	NA	NA	NA	NA	NA	NA	NA	-2.11502	NA	NA	NA	NA	NA	NA	NA	NA	NA	NA	NA	NA	-1.31527	NA	NA	NA	NA	NA	-2.98977	-1.89681	NA	NA	NA	1.0894	NA	NA	NA	NA	NA	NA	NA	NA
Evolinc_LR_gID_000197	7.89892	6.29173	NA	NA	NA	NA	NA	NA	NA	NA	NA	NA	NA	NA	NA	NA	7.72674	NA	NA	NA	NA	NA	NA	NA	NA	NA	NA	NA	NA	NA	NA	NA	-2.58067	NA	NA	7.19396	8.03462	NA	NA	NA	NA	-1.76761	NA	NA	NA	NA	NA	NA	NA
AT4G08035	-1.95422	-1.59104	NA	NA	NA	NA	NA	-1.12214	NA	-1.11618	NA	NA	NA	NA	NA	2.21101	-2.01932	-2.86795	NA	NA	NA	-1.37678	-1.26569	NA	NA	NA	NA	NA	NA	-1.25017	NA	NA	NA	NA	NA	-1.52755	-1.26925	NA	NA	2.1052	NA	NA	NA	NA	NA	NA	NA	NA	NA
Evolinc_SR_gID_037693	-2.19119	NA	2.9062	NA	NA	NA	1.96688	NA	NA	-1.80499	NA	-1.06376	-1.67171	NA	-1.68116	NA	NA	2.70247	2.09763	NA	1.13764	NA	NA	1.67903	2.37297	1.98982	2.08889	NA	NA	NA	NA	NA	NA	NA	NA	NA	NA	NA	NA	-1.68154	NA	NA	NA	NA	NA	NA	2.25567	2.09498	NA
AT1G18745	-2.76933	-2.59633	NA	NA	-1.14982	NA	-1.44487	-1.05287	-1.25018	-1.38511	NA	NA	NA	NA	-1.56516	NA	NA	NA	1.08631	NA	NA	NA	NA	NA	1.18615	1.19193	1.06705	NA	NA	-3.05063	NA	NA	NA	NA	NA	NA	NA	NA	NA	NA	NA	NA	NA	NA	NA	NA	NA	NA	NA
Evolinc_LR_gID_000006	-2.90249	-3.45479	-1.15302	-1.49856	NA	NA	-1.59791	-1.23182	NA	NA	NA	NA	NA	NA	NA	NA	-2.33174	NA	NA	NA	NA	NA	NA	NA	1.02097	NA	NA	NA	NA	-1.84793	NA	NA	NA	NA	NA	-2.67058	-2.52987	NA	NA	NA	NA	NA	NA	NA	NA	NA	NA	NA	NA
Evolinc_SR_gID_048069	-3.00809	-1.95249	NA	NA	NA	NA	-8.56971	-1.24757	-1.95767	NA	NA	NA	NA	-4.30746	NA	NA	NA	-6.6572	NA	-2.18185	-2.8166	NA	-3.06819	-2.57791	NA	NA	NA	NA	NA	NA	NA	NA	NA	NA	NA	-2.559	NA	NA	NA	NA	NA	NA	NA	NA	NA	NA	NA	NA	NA
AT4G12917	-1.63171	-1.91367	-2.82144	NA	NA	NA	-3.03594	NA	-1.04878	NA	-2.30154	-1.82351	NA	-2.38996	NA	NA	-1.36167	-1.00254	NA	NA	NA	NA	NA	NA	NA	NA	NA	NA	NA	NA	NA	NA	NA	NA	NA	-2.74515	-1.11379	NA	NA	NA	NA	NA	NA	NA	NA	-1.18034	NA	NA	NA
AT3G54366	-2.32923	-2.11281	NA	NA	NA	NA	NA	NA	NA	NA	NA	NA	NA	NA	NA	NA	-2.13084	NA	NA	NA	NA	NA	NA	NA	NA	NA	NA	NA	NA	NA	NA	NA	NA	NA	NA	-2.78271	-1.882	NA	NA	NA	1.03087	NA	NA	NA	NA	NA	NA	NA	NA
Evolinc_SR_gID_068757	-5.13063	-6.0864	NA	NA	NA	NA	-6.44893	NA	-2.85907	NA	NA	NA	NA	-4.04637	NA	NA	3.40459	2.59851	2.56543	2.35794	4.365	3.19903	6.94978	3.80456	2.84497	2.66098	NA	NA	NA	NA	NA	NA	NA	NA	NA	-2.50085	-3.05917	NA	NA	3.1634	NA	NA	NA	NA	NA	NA	NA	NA	NA
AT2G14878	-2.31031	-3.25172	-1.02526	NA	NA	NA	-2.69947	NA	NA	NA	NA	NA	NA	NA	NA	NA	-2.82046	NA	NA	NA	NA	NA	NA	NA	1.02614	NA	1.03399	NA	NA	NA	NA	NA	1.35577	NA	NA	-2.88113	-1.80813	NA	NA	NA	NA	NA	NA	NA	1.17128	NA	NA	NA	NA
AT2G24592	-1.50378	-2.10272	NA	NA	-1.38848	-1.45192	NA	NA	NA	-1.54718	-1.10415	NA	NA	-1.04838	-1.49873	NA	-1.44297	NA	NA	NA	NA	NA	NA	NA	NA	NA	NA	NA	NA	NA	NA	NA	NA	NA	NA	-1.187	NA	NA	NA	-1.03763	NA	NA	NA	NA	NA	NA	NA	NA	NA
AT1G46554	-3.32121	NA	NA	NA	NA	NA	-1.77873	NA	NA	NA	NA	NA	NA	NA	NA	NA	-4.96419	NA	NA	NA	NA	NA	NA	NA	NA	NA	NA	NA	NA	NA	NA	NA	NA	1.70716	3.59461	-4.27215	-2.43357	NA	NA	NA	NA	NA	NA	1.72847	NA	1.62919	-1.33443	-1.35625	NA
Evolinc_SR_gID_026705	-2.84784	-1.97143	NA	NA	NA	NA	NA	NA	NA	NA	NA	NA	NA	NA	NA	NA	-3.14985	NA	NA	-1.73981	NA	NA	NA	NA	NA	NA	NA	NA	NA	NA	NA	NA	NA	NA	NA	-1.88876	-1.93912	NA	NA	-3.71051	NA	NA	NA	NA	NA	NA	NA	NA	NA
AT4G07395	-7.11688	NA	7.028	7.60756	5.03741	4.70897	8.74104	6.4803	5.12273	3.81689	NA	NA	NA	7.79009	7.07755	NA	-6.41924	-4.22006	NA	NA	NA	NA	NA	-4.69038	NA	NA	NA	NA	NA	NA	NA	NA	NA	NA	6.5375	-7.2036	-7.28113	NA	NA	NA	NA	2.97511	NA	6.06938	NA	6.15019	NA	NA	NA
AT3G44798	-1.93569	-1.76034	NA	NA	NA	NA	-3.31464	-1.19569	NA	NA	NA	NA	NA	NA	-1.99435	NA	-1.76428	-1.16987	NA	NA	NA	NA	NA	NA	NA	NA	NA	NA	NA	NA	NA	NA	NA	NA	NA	NA	NA	NA	NA	NA	NA	NA	NA	NA	NA	NA	-1.50153	-1.30305	NA
Evolinc_SR_gID_016663	-3.25255	NA	NA	1.60892	NA	NA	NA	NA	1.0985	NA	NA	NA	NA	NA	NA	NA	NA	1.81135	1.53959	NA	NA	NA	NA	1.19134	1.63651	1.78913	1.49036	NA	NA	-2.90741	NA	NA	NA	NA	NA	NA	NA	NA	NA	NA	NA	NA	NA	NA	NA	NA	1.30061	1.33489	NA
AT3G26612	-1.29881	-1.24846	-1.71239	NA	NA	NA	-2.15842	NA	NA	NA	NA	NA	NA	NA	NA	NA	-1.14381	NA	NA	NA	NA	NA	NA	NA	NA	NA	NA	NA	NA	NA	NA	NA	NA	NA	NA	NA	-1.00429	NA	NA	NA	NA	NA	NA	NA	NA	NA	NA	NA	NA
Evolinc_SR_gID_024293	-8.16864	-8.58289	NA	NA	NA	NA	NA	NA	NA	NA	NA	NA	NA	NA	NA	NA	5.70608	5.97668	NA	19.416	5.72385	NA	NA	5.03001	NA	NA	NA	NA	NA	-7.62279	NA	NA	NA	NA	NA	NA	-6.88561	NA	NA	9.56723	NA	NA	NA	NA	NA	NA	NA	NA	NA
Evolinc_LR_gID_000092	7.11791	4.31353	NA	NA	NA	NA	NA	NA	NA	NA	NA	NA	NA	NA	NA	NA	5.12334	NA	NA	NA	NA	NA	NA	NA	NA	NA	NA	NA	NA	NA	NA	NA	NA	NA	NA	6.30062	4.99774	NA	NA	NA	NA	NA	NA	NA	NA	NA	NA	NA	NA
AT2G43375	-2.64509	-1.50715	1.78064	NA	NA	NA	NA	-1.13409	NA	-1.88332	NA	NA	-1.90761	NA	-1.4074	NA	NA	1.48796	3.52954	2.81274	2.28991	NA	2.19782	3.06911	3.17984	2.75073	3.33986	NA	NA	NA	NA	NA	NA	NA	-1.0859	NA	NA	NA	NA	-2.60445	NA	NA	NA	NA	NA	NA	1.50835	1.42118	NA
AT5G03395	7.69442	4.83883	NA	NA	NA	NA	NA	NA	NA	NA	NA	NA	NA	NA	NA	NA	NA	NA	NA	NA	NA	NA	NA	NA	NA	NA	NA	NA	NA	NA	NA	NA	NA	4.56462	3.83513	6.12046	6.85327	NA	NA	NA	NA	-2.80458	NA	NA	NA	NA	NA	NA	NA
Evolinc_SR_gID_001487	-3.15597	NA	NA	NA	NA	NA	NA	NA	1.92762	NA	NA	NA	NA	1.97658	NA	NA	-3.98769	NA	1.54978	NA	1.52016	NA	1.22049	2.33944	NA	NA	1.18494	NA	NA	NA	NA	NA	NA	NA	NA	-4.78435	-3.28598	NA	NA	NA	NA	NA	NA	-1.97893	NA	-1.71925	NA	-1.83543	NA
Evolinc_LR_gID_000208	-3.37571	-1.99944	NA	1.19643	NA	NA	-3.03392	NA	-1.66484	NA	NA	NA	NA	NA	-1.53614	NA	NA	2.08927	NA	NA	1.28699	NA	NA	1.14956	NA	1.10926	NA	NA	NA	-1.72696	NA	NA	NA	NA	NA	-2.2202	NA	NA	NA	-4.24176	NA	-1.35761	NA	NA	NA	-1.71991	1.09824	1.39315	NA
Evolinc_SR_gID_004569	-3.1197	-2.97213	-3.71625	NA	NA	NA	-6.04348	NA	NA	NA	NA	NA	NA	NA	NA	NA	NA	NA	NA	NA	NA	NA	NA	NA	NA	1.32833	NA	NA	NA	NA	NA	NA	NA	NA	NA	-2.61939	-2.29826	NA	NA	NA	NA	NA	NA	NA	NA	NA	NA	NA	NA
Evolinc_SR_gID_068752	-7.91984	-4.23641	NA	NA	NA	NA	NA	NA	NA	NA	NA	NA	NA	NA	NA	NA	5.59276	4.40949	NA	NA	4.79224	NA	NA	4.24182	NA	NA	NA	NA	NA	NA	NA	NA	NA	NA	NA	NA	NA	NA	NA	NA	NA	NA	NA	NA	NA	NA	NA	NA	NA
Evolinc_SR_gID_024147	-3.11009	-4.37552	NA	NA	NA	NA	NA	NA	NA	NA	NA	NA	NA	NA	NA	NA	-5.23514	-4.61176	NA	NA	NA	NA	NA	NA	NA	NA	NA	NA	NA	NA	NA	NA	NA	NA	NA	-4.46384	-2.50026	NA	NA	NA	NA	NA	NA	NA	NA	NA	NA	NA	NA
Evolinc_SR_gID_068705	-3.23604	-2.0261	NA	NA	NA	NA	NA	NA	NA	NA	NA	NA	NA	NA	NA	NA	4.67258	5.93287	3.17229	4.39291	6.17497	4.19576	9.09276	5.39327	3.00645	3.0892	2.31933	NA	NA	NA	NA	NA	NA	NA	NA	NA	NA	NA	NA	2.81132	NA	NA	NA	NA	NA	NA	1.2914	NA	NA
Evolinc_SR_gID_068801	-4.22447	-4.65966	NA	NA	NA	NA	NA	NA	NA	NA	NA	NA	NA	-3.20379	NA	NA	3.82954	4.44091	3.77415	2.85824	4.33435	3.60098	5.15397	3.83844	3.67286	3.6385	3.34572	NA	NA	NA	NA	NA	NA	NA	NA	NA	NA	NA	NA	NA	NA	NA	NA	NA	NA	NA	NA	NA	NA
AT1G70518	-2.31003	-1.4508	NA	-1.2094	NA	NA	NA	NA	NA	NA	NA	NA	NA	NA	NA	NA	-2.17383	NA	NA	NA	NA	NA	NA	1.2221	NA	1.13609	NA	NA	NA	1.52156	NA	NA	NA	NA	NA	NA	NA	NA	NA	NA	NA	NA	NA	NA	NA	NA	NA	NA	NA
Evolinc_SR_gID_068677	-2.67903	-4.12387	NA	NA	NA	NA	-2.04996	NA	-1.66559	NA	NA	NA	NA	-3.45301	NA	NA	4.979	4.14932	3.29677	3.89531	5.03462	4.99507	6.04909	4.41049	3.75391	3.06494	2.99245	NA	NA	-1.80198	NA	NA	NA	NA	NA	NA	NA	NA	NA	3.12665	NA	NA	NA	NA	NA	NA	NA	NA	NA
Evolinc_SR_gID_068700	-2.66196	-4.25631	NA	NA	NA	NA	NA	NA	NA	NA	NA	NA	NA	NA	NA	NA	5.25287	5.42473	4.03636	2.98789	5.06448	4.22003	5.7581	4.69122	4.29471	3.6045	2.95141	NA	NA	NA	NA	NA	NA	NA	NA	NA	NA	NA	NA	3.23485	NA	NA	NA	NA	NA	NA	NA	NA	NA
AT2G08220	7.1454	NA	NA	NA	NA	NA	NA	NA	NA	NA	6.7364	NA	NA	NA	NA	NA	NA	NA	NA	NA	NA	NA	NA	NA	-2.16561	NA	NA	NA	NA	NA	-2.40099	NA	-3.17245	NA	-2.98287	5.05562	6.35196	NA	NA	NA	NA	-2.28933	NA	-2.93843	NA	-2.92348	NA	NA	NA
Evolinc_SR_gID_024282	-6.31871	-2.74745	NA	NA	NA	NA	NA	NA	NA	NA	NA	NA	NA	NA	NA	NA	5.32629	4.07269	3.12645	NA	4.47476	3.94487	6.1874	3.98175	3.43261	2.7176	NA	NA	NA	NA	NA	NA	NA	NA	NA	NA	NA	NA	NA	4.02289	NA	NA	NA	NA	NA	NA	NA	NA	NA
Evolinc_SR_gID_068671	-3.4597	-3.83912	NA	NA	NA	NA	NA	NA	-4.23632	NA	NA	NA	NA	NA	NA	NA	6.26425	5.87105	5.36033	5.67758	6.42149	5.52515	6.35488	5.50155	5.81583	5.13123	4.84424	NA	NA	-1.68822	NA	NA	NA	NA	NA	NA	NA	NA	NA	2.99467	NA	NA	NA	NA	NA	NA	NA	NA	NA
AT3G17185	2.91475	NA	NA	NA	NA	NA	-5.37396	-1.32298	NA	NA	NA	NA	NA	NA	NA	NA	NA	NA	NA	NA	NA	NA	-1.51956	NA	NA	NA	NA	NA	NA	-1.95392	-1.41246	NA	-1.68937	-1.5561	-2.4899	NA	2.54663	NA	NA	-1.75474	NA	-1.25551	NA	-1.23554	NA	-1.50204	NA	NA	NA
AT2G39681	-2.17678	NA	NA	NA	NA	NA	NA	NA	NA	NA	NA	NA	NA	NA	NA	NA	-2.39547	NA	1.53268	1.23584	NA	NA	NA	1.02545	1.27734	1.2462	1.56154	NA	NA	-3.55408	NA	NA	NA	NA	-1.49594	-1.77533	NA	NA	NA	-2.37712	NA	NA	NA	NA	NA	NA	NA	NA	NA
Evolinc_SR_gID_030543	-3.39277	NA	NA	NA	NA	NA	-3.206	NA	NA	NA	NA	NA	NA	NA	NA	NA	NA	NA	-1.53354	NA	NA	NA	NA	NA	NA	NA	NA	NA	NA	NA	NA	NA	NA	NA	NA	NA	NA	NA	NA	NA	NA	NA	NA	NA	NA	NA	NA	NA	NA
Evolinc_SR_gID_008823	-4.17465	-3.35385	NA	NA	NA	NA	NA	NA	NA	NA	NA	NA	NA	NA	NA	NA	NA	NA	NA	NA	NA	NA	NA	NA	NA	NA	NA	NA	NA	NA	NA	NA	NA	NA	NA	NA	-3.83491	NA	NA	NA	NA	NA	NA	NA	NA	NA	NA	NA	NA
Evolinc_SR_gID_068743	-3.19012	-2.82501	NA	NA	1.78038	NA	-7.2159	NA	NA	NA	NA	NA	NA	NA	NA	NA	2.95496	7.28112	4.37848	NA	6.69867	4.16794	NA	6.42766	4.6949	3.88894	4.28892	NA	NA	NA	NA	NA	NA	NA	NA	NA	NA	NA	NA	2.75924	NA	NA	NA	NA	NA	NA	NA	NA	NA
Evolinc_SR_gID_034193	-3.34345	NA	NA	NA	NA	NA	NA	NA	-1.81199	NA	NA	NA	NA	NA	-2.63778	NA	NA	4.08784	2.7513	2.41766	1.29481	NA	2.03672	2.21751	2.24044	2.38599	2.84595	NA	NA	NA	NA	NA	NA	NA	NA	NA	NA	NA	NA	NA	1.26223	NA	NA	NA	NA	NA	1.61193	NA	NA
AT3G59765	1.69842	NA	NA	NA	NA	NA	NA	-1.18289	1.94954	NA	NA	NA	NA	NA	NA	NA	1.53308	NA	-1.41651	NA	-3.64374	-1.93598	-3.04297	-3.88102	-1.5425	-2.22133	-1.34201	NA	NA	NA	NA	NA	NA	NA	NA	1.42931	NA	NA	NA	NA	NA	-1.16455	NA	NA	NA	NA	NA	NA	NA
Evolinc_SR_gID_068725	-5.9366	-4.02114	NA	NA	NA	NA	NA	NA	NA	NA	NA	NA	NA	NA	NA	NA	3.58075	4.20845	2.57058	6.17422	4.05638	3.92854	8.08495	3.89468	2.3375	2.2682	NA	NA	NA	NA	NA	NA	NA	NA	NA	NA	NA	NA	NA	2.59566	NA	NA	NA	NA	NA	NA	NA	NA	NA
AT3G06755	-5.16958	-2.3447	NA	NA	NA	NA	NA	NA	NA	NA	NA	NA	NA	NA	NA	NA	NA	NA	NA	NA	NA	NA	NA	-1.48204	NA	NA	NA	NA	NA	NA	NA	NA	NA	NA	NA	-3.86237	NA	NA	NA	NA	NA	NA	NA	NA	NA	NA	NA	NA	NA
Evolinc_SR_gID_007908	2.11339	2.29966	2.29756	2.00614	2.82726	2.65933	NA	1.22747	5.5665	2.11993	5.78799	6.41447	NA	2.63675	NA	NA	NA	NA	NA	NA	NA	NA	NA	NA	NA	2.01058	NA	NA	NA	NA	NA	NA	NA	NA	4.00735	NA	NA	NA	NA	NA	NA	NA	NA	NA	NA	NA	NA	NA	NA
AT1G34418	-1.87497	-2.62281	NA	-1.17177	-2.00244	NA	-1.39528	-2.80856	-1.51736	-1.41021	NA	NA	NA	NA	-1.95167	NA	-1.36306	-2.45465	NA	NA	NA	NA	-1.14763	NA	NA	NA	NA	NA	NA	NA	NA	NA	NA	NA	NA	NA	NA	NA	NA	-6.11281	NA	NA	NA	NA	NA	NA	NA	NA	NA
AT2G46192	-1.91391	NA	NA	NA	NA	NA	-1.95113	NA	1.23873	NA	NA	NA	NA	1.25546	NA	NA	NA	NA	NA	NA	1.97434	NA	NA	2.08767	1.2067	NA	NA	NA	NA	-2.81278	NA	NA	NA	NA	NA	NA	NA	NA	NA	1.47299	NA	NA	NA	NA	NA	NA	2.00912	2.26799	NA
Evolinc_SR_gID_068716	-3.8287	-2.52959	NA	NA	NA	NA	-5.96559	NA	NA	NA	NA	NA	NA	NA	NA	NA	4.22862	5.46157	4.95934	4.07627	4.56921	4.16224	6.14655	3.86624	5.55334	4.90796	4.0077	NA	NA	NA	NA	NA	NA	NA	NA	NA	NA	NA	NA	2.78064	NA	NA	NA	NA	NA	NA	NA	NA	NA
Evolinc_SR_gID_068800	-6.23344	-5.20904	NA	NA	NA	NA	NA	NA	NA	NA	NA	NA	NA	NA	NA	NA	3.38071	4.06393	3.39299	4.36202	6.4667	3.83215	4.40169	6.33881	3.96826	3.38143	3.04427	NA	NA	NA	NA	NA	NA	NA	NA	NA	NA	NA	NA	NA	NA	NA	NA	NA	NA	NA	NA	NA	NA
Evolinc_SR_gID_040776	-4.01628	NA	NA	NA	NA	NA	NA	NA	NA	NA	NA	NA	NA	NA	NA	NA	NA	3.85798	2.93917	NA	1.2396	NA	NA	2.23152	2.45547	3.16003	3.01347	NA	NA	NA	NA	NA	NA	NA	NA	NA	NA	NA	NA	NA	NA	NA	NA	NA	NA	NA	NA	NA	NA
Evolinc_SR_gID_068688	-2.79364	-2.07804	NA	NA	NA	NA	NA	NA	NA	NA	NA	NA	NA	NA	NA	NA	3.71708	7.16283	3.41567	NA	5.13347	4.01387	NA	4.97651	3.62042	NA	2.63207	NA	NA	NA	NA	NA	NA	NA	NA	NA	NA	NA	NA	2.68114	NA	NA	NA	NA	NA	NA	NA	NA	NA
Evolinc_SR_gID_068771	-2.64046	-1.98344	NA	NA	NA	NA	NA	NA	NA	NA	NA	NA	NA	NA	NA	NA	5.59992	6.70352	NA	3.71352	6.70432	4.9143	5.28348	6.24502	NA	NA	NA	NA	NA	NA	NA	NA	NA	NA	NA	NA	NA	NA	NA	2.43764	NA	NA	NA	NA	NA	NA	NA	NA	NA
AT5G07322	-3.79526	NA	NA	NA	-2.53106	-2.44738	NA	NA	NA	NA	NA	NA	NA	NA	NA	NA	-3.93369	-2.47883	-1.28646	NA	NA	NA	NA	NA	-1.79958	-1.5267	-2.62493	NA	NA	-1.15535	NA	NA	NA	NA	NA	NA	-3.79694	-1.01213	-1.44638	-2.38267	NA	NA	NA	NA	NA	-1.11208	-1.20391	NA	NA
Evolinc_SR_gID_065322	6.45638	NA	NA	NA	NA	NA	NA	NA	NA	NA	NA	NA	NA	NA	NA	NA	NA	5.293	NA	NA	NA	NA	NA	NA	NA	NA	NA	NA	NA	NA	NA	NA	NA	NA	NA	NA	6.22162	NA	NA	NA	NA	NA	NA	NA	NA	NA	NA	NA	NA
AT2G05205	-6.51574	NA	NA	NA	NA	NA	NA	NA	NA	NA	5.7347	NA	NA	NA	NA	NA	3.01223	5.94315	NA	NA	6.51066	NA	NA	6.0987	NA	NA	NA	NA	NA	NA	NA	NA	NA	NA	NA	-5.15519	NA	NA	NA	2.27997	NA	NA	NA	NA	NA	NA	NA	NA	NA
Evolinc_SR_gID_068669	-2.46166	-2.70463	NA	NA	2.21737	NA	NA	NA	NA	NA	NA	NA	NA	NA	NA	NA	4.31704	6.85046	4.33071	NA	6.25908	3.8273	NA	5.95356	3.91677	3.6646	3.41467	NA	NA	NA	NA	NA	NA	NA	NA	NA	NA	NA	NA	2.77727	NA	NA	NA	NA	NA	NA	NA	NA	NA
Evolinc_SR_gID_068692	-2.72768	-4.6394	NA	NA	NA	NA	NA	NA	NA	NA	1.75247	1.69383	NA	-2.78487	NA	NA	4.63892	3.80956	2.40595	3.62449	4.83726	3.20913	5.7845	3.94535	2.77253	2.13652	1.68371	NA	NA	-3.25775	NA	NA	NA	NA	NA	NA	NA	NA	NA	3.35529	NA	NA	NA	NA	NA	NA	NA	NA	NA
Evolinc_SR_gID_052408	-2.3785	-1.54038	NA	NA	NA	NA	-2.49917	NA	-1.90909	NA	NA	NA	NA	NA	NA	NA	NA	NA	NA	NA	NA	NA	NA	NA	NA	NA	NA	NA	NA	NA	NA	NA	NA	NA	NA	-2.70263	-2.35326	NA	NA	NA	NA	NA	NA	NA	NA	NA	NA	NA	NA
Evolinc_SR_gID_037828	-2.61089	-3.32811	NA	NA	NA	NA	NA	NA	NA	NA	NA	NA	NA	NA	NA	NA	-3.01806	2.07652	1.75468	NA	NA	NA	NA	NA	NA	NA	NA	NA	NA	-3.07247	NA	NA	NA	NA	NA	-3.07734	NA	NA	NA	NA	NA	NA	NA	NA	NA	NA	NA	NA	NA
Evolinc_SR_gID_068650	-2.58001	-5.63493	NA	NA	NA	NA	-5.402	NA	NA	NA	NA	NA	NA	NA	NA	NA	5.4892	4.98635	3.532	4.04647	5.42521	4.40034	5.73346	4.56467	3.70924	3.32245	2.78558	NA	NA	-1.60976	NA	NA	NA	NA	NA	NA	NA	NA	NA	2.84569	NA	NA	NA	NA	NA	NA	1.43457	NA	NA
AT1G08847	-3.9997	-2.59364	NA	NA	NA	NA	NA	NA	NA	-4.71891	NA	NA	NA	NA	NA	NA	NA	NA	NA	NA	NA	NA	NA	NA	NA	NA	NA	NA	NA	-6.01128	NA	NA	NA	NA	NA	-6.10185	-4.74167	NA	NA	NA	NA	NA	NA	NA	NA	NA	NA	NA	NA
AT4G14548	-1.73261	-2.14967	-1.12975	NA	NA	NA	NA	NA	NA	NA	NA	-1.72662	NA	NA	NA	NA	-2.33936	-2.32815	-1.03816	NA	NA	-1.99718	NA	-1.12453	-1.14405	-1.02032	NA	NA	NA	NA	NA	NA	NA	-1.00522	NA	-2.71526	NA	NA	-1.30704	-1.93059	NA	-1.49968	NA	NA	NA	NA	NA	NA	NA
AT3G07675	-2.47003	-2.67534	NA	NA	NA	NA	-6.32154	NA	NA	NA	NA	NA	NA	NA	NA	NA	-2.17473	NA	NA	NA	NA	NA	NA	NA	NA	NA	NA	NA	NA	-4.32533	NA	NA	NA	NA	NA	-6.14591	NA	NA	NA	NA	NA	NA	NA	NA	NA	NA	NA	NA	NA
Evolinc_LR_gID_000153	2.32769	NA	NA	NA	3.28681	NA	NA	NA	5.38626	NA	NA	NA	NA	NA	NA	NA	3.24079	2.23666	NA	NA	NA	3.23482	NA	2.22895	NA	NA	NA	NA	NA	NA	NA	NA	2.79507	NA	NA	1.99141	2.58073	5.4774	NA	NA	NA	NA	NA	NA	NA	NA	NA	NA	NA
Evolinc_LR_gID_000022	-2.91269	-5.21113	NA	NA	NA	NA	NA	NA	NA	NA	NA	NA	NA	NA	NA	NA	-3.62409	-6.94152	NA	NA	NA	NA	NA	NA	NA	NA	NA	NA	NA	NA	NA	NA	NA	NA	NA	-3.68838	NA	NA	NA	NA	NA	NA	NA	NA	NA	NA	NA	NA	NA
Evolinc_SR_gID_068742	-6.58835	-4.08104	NA	NA	NA	NA	-5.68602	NA	6.22623	NA	NA	NA	NA	NA	NA	NA	4.25647	6.68806	3.9011	NA	5.66107	5.86263	NA	5.46224	3.81058	NA	NA	NA	NA	NA	NA	NA	NA	NA	NA	NA	NA	NA	NA	NA	NA	NA	NA	NA	NA	NA	NA	NA	NA
Evolinc_SR_gID_068736	-3.62987	-4.60143	NA	NA	NA	NA	NA	NA	NA	NA	NA	NA	NA	NA	NA	NA	4.63389	5.07097	3.70462	5.61046	4.92634	5.40707	5.40077	4.31233	3.59108	3.49274	3.09019	NA	NA	NA	NA	NA	NA	NA	NA	NA	NA	NA	NA	4.46521	NA	NA	NA	NA	NA	NA	NA	NA	NA
Evolinc_SR_gID_066356	-5.09125	NA	NA	NA	NA	NA	NA	-4.51302	NA	NA	NA	NA	NA	NA	NA	NA	NA	NA	NA	NA	NA	NA	NA	3.27032	NA	NA	NA	NA	NA	NA	NA	NA	NA	NA	NA	NA	NA	NA	NA	NA	NA	NA	NA	NA	NA	NA	NA	NA	NA
AT1G67105	-3.14701	-2.66793	NA	NA	NA	NA	-2.19798	NA	1.57212	NA	NA	NA	NA	NA	NA	NA	-3.86814	NA	NA	NA	NA	NA	NA	NA	NA	NA	NA	NA	NA	NA	NA	NA	NA	NA	-2.63275	-4.03763	NA	NA	NA	1.6243	2.94853	NA	NA	NA	NA	NA	NA	NA	NA
Evolinc_LR_gID_000064	5.9057	NA	NA	NA	NA	NA	NA	NA	NA	NA	NA	NA	NA	NA	NA	NA	6.45718	NA	NA	NA	NA	NA	NA	NA	NA	NA	NA	NA	NA	NA	NA	NA	NA	NA	NA	5.57254	5.2689	NA	NA	NA	NA	NA	NA	NA	NA	NA	NA	NA	NA
Evolinc_SR_gID_068794	-5.36415	-3.00318	NA	NA	NA	NA	NA	NA	NA	NA	NA	NA	NA	NA	NA	NA	4.1377	4.34371	2.88876	3.01437	5.38932	3.68258	5.37604	4.64246	3.12797	4.31782	3.05805	NA	NA	NA	NA	NA	NA	NA	NA	NA	NA	NA	NA	3.47944	NA	NA	NA	NA	NA	NA	NA	NA	NA
Evolinc_SR_gID_068703	-3.21591	-3.26317	NA	NA	NA	NA	5.45682	NA	NA	NA	NA	NA	NA	NA	NA	NA	4.70058	4.30484	4.00275	NA	8.31468	4.97008	7.78435	7.96588	2.98891	3.76337	2.92514	NA	5.04856	NA	NA	NA	NA	NA	NA	NA	NA	NA	NA	3.98773	NA	NA	NA	NA	NA	NA	NA	NA	NA
Evolinc_SR_gID_024248	-2.42462	-2.89536	NA	NA	NA	NA	-6.05744	-5.78797	NA	NA	NA	NA	NA	NA	NA	NA	4.21404	6.39029	3.47811	6.48844	9.03825	4.77377	6.70795	8.42446	3.57709	2.95351	3.70333	NA	3.89073	NA	NA	NA	NA	NA	NA	NA	NA	NA	NA	2.86263	NA	NA	NA	NA	NA	NA	1.43439	NA	NA
Evolinc_SR_gID_068715	14.2776	15.4207	NA	NA	NA	NA	NA	NA	NA	NA	NA	NA	NA	NA	NA	NA	21.2505	22.4397	4.71694	NA	NA	5.54143	9.93408	NA	NA	NA	NA	NA	NA	NA	NA	NA	NA	NA	NA	NA	15.5338	NA	NA	NA	NA	NA	NA	NA	NA	NA	NA	NA	NA
Evolinc_SR_gID_009828	-2.57848	-2.02962	NA	NA	NA	NA	NA	NA	NA	NA	NA	NA	NA	NA	NA	NA	NA	NA	1.50031	NA	2.69965	NA	NA	2.53996	NA	1.66101	NA	NA	NA	NA	NA	NA	NA	NA	NA	NA	NA	NA	NA	NA	NA	NA	NA	NA	NA	NA	-1.68943	NA	NA
Evolinc_SR_gID_068830	2.30515	1.9107	NA	NA	NA	NA	NA	1.54656	1.64348	NA	NA	NA	4.33523	NA	NA	NA	2.49372	NA	NA	NA	NA	NA	NA	NA	NA	NA	NA	NA	NA	1.18614	NA	NA	NA	NA	NA	2.03559	NA	NA	NA	2.25472	NA	NA	NA	NA	NA	NA	NA	NA	NA
Evolinc_SR_gID_000968	-6.72215	NA	NA	NA	NA	NA	NA	NA	NA	NA	NA	NA	NA	NA	NA	NA	NA	NA	NA	NA	NA	NA	NA	NA	NA	NA	NA	NA	NA	NA	NA	NA	NA	NA	NA	NA	NA	NA	NA	NA	NA	NA	NA	NA	NA	NA	NA	NA	NA
Evolinc_SR_gID_068680	-1.71047	-3.15367	NA	NA	NA	NA	NA	NA	NA	NA	NA	NA	NA	NA	NA	NA	4.54257	6.59467	3.05761	3.96065	4.38539	2.73961	4.58408	3.90702	2.63856	2.46973	2.66181	NA	NA	NA	NA	NA	NA	NA	NA	NA	NA	NA	NA	2.28784	NA	NA	NA	NA	NA	NA	NA	NA	NA
Evolinc_SR_gID_068737	-5.12471	-6.9998	NA	NA	NA	NA	NA	NA	NA	NA	NA	NA	NA	NA	NA	NA	4.40505	4.57454	NA	4.74492	8.65312	5.45275	5.81326	7.9076	NA	NA	NA	NA	NA	NA	NA	NA	NA	NA	NA	NA	NA	NA	NA	4.57891	NA	NA	NA	NA	NA	NA	NA	NA	NA
AT5G04075	-6.09673	NA	NA	NA	NA	NA	NA	NA	NA	NA	NA	NA	NA	NA	NA	NA	NA	3.56669	NA	NA	2.9275	NA	NA	3.84704	NA	NA	NA	NA	NA	NA	NA	NA	NA	NA	NA	NA	NA	NA	NA	NA	NA	NA	NA	NA	NA	NA	NA	NA	NA
AT1G49832	-2.03868	NA	NA	NA	NA	NA	-5.73521	NA	NA	NA	NA	NA	NA	NA	NA	NA	NA	NA	NA	NA	NA	NA	NA	NA	NA	NA	NA	NA	NA	NA	NA	NA	NA	NA	NA	NA	NA	NA	NA	NA	NA	NA	NA	NA	NA	NA	NA	NA	NA
Evolinc_SR_gID_013543	6.54568	NA	NA	NA	NA	NA	NA	NA	NA	NA	NA	NA	NA	NA	NA	NA	6.0682	NA	NA	NA	NA	NA	NA	NA	NA	NA	NA	NA	NA	NA	NA	NA	NA	NA	NA	NA	7.77212	NA	NA	NA	NA	NA	NA	NA	NA	NA	NA	NA	NA
Evolinc_SR_gID_038518	6.57527	NA	5.38579	NA	NA	NA	-6.93746	NA	3.48271	NA	NA	NA	NA	NA	NA	NA	7.34579	NA	NA	NA	NA	NA	NA	NA	NA	NA	NA	NA	NA	NA	NA	NA	NA	NA	NA	NA	7.13896	NA	NA	NA	NA	NA	NA	NA	NA	-4.77713	NA	NA	NA
Evolinc_SR_gID_068768	-4.99674	-5.41553	NA	NA	NA	NA	NA	NA	NA	NA	NA	NA	NA	NA	NA	NA	6.68684	7.1454	6.80891	NA	7.14507	7.06539	NA	6.3793	7.31159	6.58406	6.30561	NA	NA	NA	NA	NA	NA	NA	NA	NA	NA	NA	NA	2.42933	NA	NA	NA	NA	NA	NA	NA	NA	NA
Evolinc_SR_gID_036701	2.72407	NA	NA	NA	NA	NA	NA	NA	NA	NA	NA	NA	NA	NA	NA	NA	NA	3.97166	NA	NA	NA	NA	NA	NA	NA	NA	NA	NA	NA	NA	NA	NA	NA	NA	NA	NA	NA	NA	NA	NA	NA	NA	NA	NA	NA	NA	NA	NA	NA
AT1G11185	-4.4879	-3.32469	NA	NA	-2.69136	-2.24597	-5.51946	NA	NA	NA	NA	NA	NA	5.11084	NA	NA	NA	-4.98278	1.34899	NA	4.13239	NA	NA	2.63144	NA	NA	NA	NA	NA	-1.9912	NA	NA	NA	-3.05112	-4.78922	3.22366	NA	-1.87339	NA	NA	NA	-3.75904	NA	-1.99639	-1.74286	-2.96754	NA	NA	NA
AT3G08065	-1.9246	-1.80593	NA	NA	NA	NA	NA	NA	NA	NA	NA	NA	NA	NA	NA	NA	-2.30956	-5.71553	NA	NA	NA	NA	NA	NA	NA	NA	NA	NA	NA	-1.79173	NA	NA	NA	NA	NA	-3.11575	-2.33772	NA	NA	NA	NA	NA	NA	NA	NA	NA	NA	NA	NA
Evolinc_SR_gID_010434	5.04997	NA	NA	NA	NA	NA	NA	NA	NA	NA	NA	NA	NA	NA	NA	NA	NA	NA	NA	NA	NA	NA	NA	NA	NA	NA	NA	NA	NA	NA	NA	NA	NA	NA	NA	5.43435	5.61669	NA	NA	NA	NA	NA	NA	NA	NA	NA	NA	NA	NA
Evolinc_SR_gID_068713	-2.49399	-2.69534	NA	NA	1.93488	NA	-3.82783	NA	NA	NA	NA	NA	NA	NA	NA	NA	6.31498	7.62023	4.56543	NA	6.36912	5.77825	NA	5.94941	4.54953	4.61886	4.3806	NA	NA	NA	NA	NA	NA	NA	NA	NA	NA	NA	NA	3.11248	NA	NA	NA	NA	NA	NA	NA	NA	NA
Evolinc_SR_gID_021843	-1.45505	NA	1.18809	NA	NA	NA	NA	NA	NA	NA	NA	NA	NA	NA	NA	NA	NA	3.12633	1.86245	NA	1.01843	NA	NA	1.59097	1.56199	1.57185	1.82303	NA	NA	-1.92895	NA	NA	NA	NA	NA	NA	NA	NA	NA	NA	NA	NA	NA	NA	NA	NA	NA	NA	NA
Evolinc_SR_gID_000863	-19.0234	-20.3248	NA	NA	NA	NA	NA	NA	NA	NA	NA	NA	NA	NA	NA	NA	NA	NA	NA	NA	NA	NA	NA	NA	NA	NA	NA	NA	NA	NA	NA	NA	NA	NA	NA	NA	NA	3.54326	NA	NA	NA	NA	NA	NA	NA	NA	NA	NA	NA
Evolinc_SR_gID_015676	-3.1798	-3.63922	NA	NA	NA	NA	-2.18215	-1.27217	NA	NA	NA	NA	NA	NA	NA	NA	-5.24758	-4.06025	NA	NA	NA	NA	NA	NA	NA	NA	NA	NA	NA	-3.6833	NA	NA	NA	NA	NA	-3.59101	NA	NA	NA	NA	NA	NA	NA	NA	NA	NA	NA	NA	NA
AT2G06002	-3.90374	NA	NA	NA	-3.16013	NA	-6.51795	NA	-2.95712	NA	-3.50544	NA	NA	NA	NA	-1.71646	NA	NA	NA	1.53044	1.56078	-1.6213	NA	2.06937	NA	NA	NA	NA	NA	NA	NA	NA	NA	-1.37397	-1.59526	NA	NA	NA	NA	-4.62174	NA	NA	NA	NA	NA	NA	NA	NA	NA
Evolinc_SR_gID_009734	-5.98058	-7.85378	-5.0657	NA	-3.14661	NA	-7.58593	NA	-3.36037	NA	NA	NA	NA	-2.82752	NA	NA	-5.29462	NA	NA	NA	NA	NA	NA	NA	NA	NA	NA	NA	NA	NA	NA	NA	NA	NA	NA	-6.07898	NA	NA	NA	NA	NA	NA	NA	NA	NA	NA	NA	NA	NA
Evolinc_SR_gID_063087	-1.73384	NA	NA	NA	NA	NA	NA	NA	-1.46058	NA	NA	NA	NA	NA	NA	NA	-2.27369	NA	NA	NA	NA	NA	NA	NA	NA	NA	NA	NA	NA	NA	NA	NA	NA	NA	NA	-1.70841	NA	-1.15988	NA	NA	NA	NA	NA	NA	NA	NA	NA	NA	NA
Evolinc_SR_gID_068732	-2.41499	-5.07465	NA	NA	NA	NA	-6.87788	-6.60841	-2.20459	NA	3.02016	NA	NA	-2.20493	NA	NA	5.42625	4.80629	3.85452	3.76086	5.15287	4.29531	7.4892	4.45367	3.75372	3.1804	3.25706	NA	NA	NA	NA	NA	NA	-1.80912	NA	NA	NA	NA	NA	2.08444	NA	NA	NA	NA	NA	NA	NA	NA	NA
AT2G09745	-2.45626	-2.3604	NA	NA	NA	NA	-3.89682	NA	NA	NA	NA	NA	NA	NA	NA	NA	NA	NA	NA	NA	NA	NA	NA	NA	NA	NA	NA	NA	NA	NA	NA	NA	NA	NA	NA	NA	NA	NA	NA	NA	NA	NA	NA	NA	NA	NA	NA	NA	NA
Evolinc_SR_gID_010107	-2.2298	NA	NA	NA	NA	NA	NA	NA	2.461	1.00821	1.72035	NA	NA	2.27407	NA	NA	-6.30382	NA	NA	NA	NA	NA	NA	1.58486	NA	NA	NA	NA	NA	NA	NA	NA	NA	NA	NA	-6.09676	-3.08164	NA	NA	NA	NA	NA	NA	NA	NA	NA	-1.73269	NA	NA
Evolinc_SR_gID_018412	-1.39065	-1.44481	NA	NA	NA	NA	-2.37947	-1.8738	NA	NA	NA	NA	NA	NA	NA	NA	4.23685	7.51178	4.38683	NA	5.72187	3.34343	5.59204	5.59192	3.5859	3.82699	3.59943	NA	NA	NA	NA	NA	NA	NA	NA	-2.00451	NA	NA	NA	2.61881	NA	NA	NA	NA	NA	4.18805	NA	NA	NA
Evolinc_SR_gID_016187	-1.78578	-2.13799	NA	NA	NA	NA	NA	NA	NA	NA	NA	NA	NA	NA	NA	NA	-2.36825	NA	NA	NA	1.09482	NA	NA	1.13353	NA	1.50743	NA	NA	NA	NA	NA	NA	NA	NA	NA	NA	NA	NA	NA	NA	NA	NA	NA	NA	NA	NA	NA	NA	NA
Evolinc_SR_gID_068667	-3.53385	-4.02315	NA	NA	NA	NA	NA	NA	NA	NA	NA	NA	NA	NA	NA	NA	5.47221	4.32712	NA	3.38998	4.28108	4.33107	6.82541	3.82117	NA	NA	NA	NA	NA	NA	NA	NA	NA	NA	NA	NA	NA	NA	NA	2.39968	NA	NA	NA	NA	NA	NA	NA	NA	NA
AT3G13277	-2.61436	-5.61479	-2.79472	-1.54289	NA	NA	-3.09747	-1.06212	-2.18892	-1.61938	NA	NA	NA	-2.8766	-1.69562	NA	NA	4.31623	3.5248	3.10384	4.33605	2.00565	4.13414	4.69825	3.26434	3.38017	3.45597	1.10638	1.11955	NA	NA	NA	1.08728	NA	NA	NA	NA	NA	-1.73383	NA	NA	NA	NA	NA	NA	NA	NA	NA	NA
Evolinc_SR_gID_068835	-2.0115	NA	NA	NA	2.54681	NA	-3.32218	-2.35935	NA	NA	NA	NA	NA	NA	NA	NA	NA	-3.30499	NA	NA	NA	NA	NA	NA	NA	NA	NA	NA	NA	NA	NA	NA	NA	NA	NA	-2.22813	NA	NA	NA	1.15329	NA	NA	NA	NA	NA	NA	NA	NA	NA
Evolinc_SR_gID_026501	-1.63919	-2.52357	NA	NA	-3.55628	NA	NA	NA	NA	NA	NA	NA	NA	NA	NA	NA	-2.35932	NA	NA	NA	NA	NA	NA	NA	NA	NA	NA	NA	NA	NA	NA	NA	NA	NA	NA	-2.54042	NA	NA	NA	-3.7937	NA	NA	NA	NA	NA	NA	NA	NA	NA
Evolinc_LR_gID_000219	-1.81029	-1.58201	NA	NA	NA	NA	NA	NA	NA	NA	NA	NA	NA	NA	NA	-2.34992	-4.30963	-1.92641	-1.50123	NA	NA	NA	NA	NA	NA	NA	NA	NA	NA	NA	NA	NA	1.07346	2.15189	NA	-2.46498	-7.16748	NA	NA	NA	NA	NA	NA	NA	NA	NA	NA	NA	NA
Evolinc_SR_gID_014746	3.47952	NA	NA	NA	NA	NA	NA	NA	NA	NA	NA	NA	NA	NA	NA	NA	5.55221	6.93457	3.24131	NA	NA	2.81984	NA	2.5682	1.96588	NA	3.03094	NA	NA	3.28138	NA	NA	NA	NA	NA	3.88409	NA	2.441	NA	NA	NA	NA	NA	NA	NA	NA	NA	NA	NA
Evolinc_SR_gID_068702	-5.03719	-5.51855	NA	NA	NA	NA	NA	NA	NA	NA	NA	NA	NA	NA	NA	NA	5.41528	4.28818	5.01873	4.89442	6.02091	5.25805	6.92817	5.22613	4.64537	4.85554	4.0477	NA	NA	-5.02681	NA	NA	NA	NA	NA	NA	NA	NA	NA	NA	NA	NA	NA	NA	NA	NA	NA	NA	NA
Evolinc_SR_gID_068764	-3.51249	NA	NA	NA	NA	NA	NA	NA	NA	NA	NA	NA	NA	NA	NA	NA	4.60156	6.50543	NA	2.98319	6.72838	4.00673	6.66642	5.77903	NA	NA	NA	NA	NA	NA	NA	NA	NA	NA	NA	NA	NA	NA	NA	3.31311	NA	NA	NA	NA	NA	NA	NA	NA	NA
AT1G64563	-1.86102	-2.36741	NA	-1.80801	NA	NA	NA	NA	-1.57119	-1.62471	-2.10338	NA	NA	NA	NA	2.12934	NA	5.78676	3.43807	3.56967	3.52605	1.98535	4.04498	4.08722	3.53127	3.33483	3.311	NA	NA	1.90733	NA	NA	NA	NA	NA	NA	NA	NA	NA	NA	NA	NA	NA	NA	NA	NA	NA	NA	NA
Evolinc_LR_gID_000184	-1.69007	-1.71971	-1.62429	NA	-1.69084	NA	-1.41752	NA	-1.86188	-1.11351	-1.77934	NA	NA	-1.63464	NA	2.40519	-2.10192	-2.902	NA	NA	NA	NA	NA	NA	NA	NA	NA	NA	NA	NA	NA	NA	NA	NA	NA	-2.07941	NA	NA	NA	NA	NA	NA	NA	NA	NA	NA	NA	NA	NA
Evolinc_SR_gID_068690	-1.31357	NA	NA	NA	NA	NA	NA	-1.77154	-2.8241	NA	NA	NA	NA	NA	NA	NA	4.08915	5.30954	NA	NA	3.14995	2.34416	NA	2.58139	NA	NA	NA	NA	NA	NA	NA	NA	NA	NA	NA	NA	NA	NA	NA	2.08592	NA	NA	NA	NA	NA	NA	NA	NA	NA
Evolinc_SR_gID_068731	-1.94568	NA	NA	1.16662	2.08996	NA	NA	NA	1.86746	NA	NA	NA	NA	1.04146	NA	NA	4.48568	6.16465	2.22234	NA	2.98846	2.57095	2.96331	2.92635	4.88646	NA	NA	NA	NA	NA	2.70901	NA	NA	NA	NA	NA	NA	NA	NA	2.65968	NA	NA	NA	NA	NA	NA	NA	NA	NA
Evolinc_SR_gID_006430	-6.09491	NA	NA	NA	NA	NA	NA	NA	NA	NA	NA	NA	NA	NA	NA	NA	NA	NA	NA	NA	4.6934	NA	NA	5.68299	NA	NA	NA	NA	NA	NA	NA	NA	NA	NA	NA	NA	NA	NA	NA	NA	NA	NA	NA	NA	NA	NA	NA	NA	NA
Evolinc_SR_gID_035042	-4.8317	NA	NA	NA	NA	NA	NA	NA	NA	NA	NA	NA	NA	NA	NA	NA	NA	4.1084	2.86866	NA	NA	NA	NA	4.13255	NA	NA	NA	NA	NA	NA	NA	NA	NA	NA	NA	NA	NA	2.87358	NA	NA	NA	NA	NA	NA	NA	NA	NA	NA	NA
AT2G08735	-2.07543	NA	-1.29946	NA	NA	NA	-1.33138	-1.37552	-1.1349	NA	1.19231	NA	NA	NA	NA	NA	NA	NA	NA	NA	NA	NA	NA	NA	NA	2.02524	1.63821	NA	NA	-1.5297	NA	NA	NA	NA	NA	-2.23029	-2.43064	NA	NA	NA	NA	NA	NA	NA	NA	NA	NA	NA	NA
AT1G58590	-1.37082	NA	NA	NA	NA	NA	-1.40663	NA	3.15149	2.19493	NA	NA	NA	NA	NA	NA	-2.21653	-2.6263	NA	-2.03248	-1.07447	NA	-1.35037	NA	-1.07975	-1.17576	-1.08393	NA	NA	-1.57133	NA	NA	NA	NA	NA	NA	NA	NA	NA	-2.09333	NA	NA	NA	NA	NA	NA	-1.36491	NA	NA
Evolinc_SR_gID_068811	-2.02581	NA	NA	NA	NA	NA	NA	NA	NA	NA	NA	NA	NA	NA	NA	NA	NA	-1.78942	NA	NA	1.25478	NA	NA	1.44719	3.06004	NA	NA	NA	NA	NA	NA	NA	NA	NA	NA	-2.40825	NA	NA	NA	NA	NA	NA	NA	NA	NA	NA	NA	NA	NA
Evolinc_SR_gID_068679	-2.98958	NA	NA	NA	NA	NA	NA	NA	NA	NA	NA	NA	NA	NA	NA	NA	4.18653	4.48462	2.24623	4.72539	4.165	5.36421	4.74091	3.71935	NA	2.49255	2.50967	NA	NA	NA	NA	NA	NA	NA	NA	NA	NA	NA	NA	3.10782	NA	NA	NA	NA	NA	NA	NA	NA	NA
Evolinc_SR_gID_065397	-2.20678	NA	NA	NA	1.00441	NA	2.64728	NA	3.94543	1.60342	2.58235	2.64082	NA	NA	NA	NA	NA	2.26366	NA	NA	NA	NA	NA	NA	NA	NA	NA	NA	NA	1.18087	NA	NA	NA	NA	NA	NA	-6.09735	NA	NA	-1.7477	NA	NA	NA	3.72899	NA	4.42809	NA	NA	NA
Evolinc_LR_gID_000166	-1.81181	-2.64811	-3.42892	NA	-1.83015	NA	-1.96129	-1.93855	-2.95779	NA	NA	NA	NA	-2.63189	NA	NA	-3.31784	NA	1.5232	1.85906	2.55335	NA	1.23786	2.48334	1.91707	2.00453	1.62014	NA	NA	NA	NA	NA	NA	NA	NA	NA	-3.55454	NA	NA	NA	NA	NA	NA	NA	NA	NA	NA	-1.20362	NA
AT4G02005	-1.74527	NA	NA	NA	NA	NA	NA	-1.92374	NA	NA	NA	NA	NA	NA	NA	NA	NA	3.58128	3.21864	2.12303	4.05449	2.85908	2.32533	4.26617	2.87912	2.91262	2.97318	NA	NA	-2.8677	NA	NA	NA	NA	1.0086	-1.95815	-1.8797	NA	NA	NA	NA	NA	NA	NA	NA	NA	NA	NA	NA
Evolinc_SR_gID_068733	-3.78801	-6.63051	NA	NA	NA	NA	NA	NA	NA	NA	NA	NA	NA	NA	NA	NA	4.23693	4.07275	4.11281	3.45628	5.58669	4.28536	8.08531	4.39086	4.38865	3.54057	3.56254	NA	NA	NA	NA	NA	NA	NA	NA	NA	NA	NA	NA	NA	NA	NA	NA	NA	NA	NA	NA	NA	NA
AT2G22482	-7.83088	NA	NA	NA	NA	NA	NA	NA	NA	NA	NA	NA	NA	NA	NA	NA	NA	NA	NA	NA	NA	NA	NA	NA	NA	NA	NA	NA	NA	NA	NA	NA	NA	NA	NA	NA	NA	NA	NA	NA	NA	NA	NA	NA	NA	NA	-5.68192	-1.49792	NA
Evolinc_LR_gID_000289	-2.42949	-3.36451	NA	-1.89864	NA	NA	-9.00614	NA	NA	NA	NA	NA	NA	NA	-1.5888	NA	4.43862	4.86888	4.1525	4.17776	4.66201	4.25649	7.17502	3.95167	5.01217	3.80928	3.873	NA	NA	-1.85386	NA	NA	NA	NA	NA	NA	NA	NA	NA	3.43598	NA	1.30172	NA	NA	NA	NA	5.87502	6.61064	NA
Evolinc_SR_gID_020523	2.63002	NA	NA	NA	NA	NA	NA	NA	NA	NA	NA	NA	NA	NA	NA	NA	3.61249	2.57304	NA	NA	NA	NA	NA	NA	NA	NA	NA	NA	NA	NA	NA	NA	NA	NA	NA	NA	3.12354	NA	NA	NA	NA	NA	NA	NA	NA	NA	NA	NA	NA
AT3G01425	-3.89377	-4.91208	NA	NA	NA	NA	-4.84207	NA	-6.65718	NA	NA	NA	NA	NA	NA	NA	NA	NA	NA	NA	NA	NA	NA	NA	NA	NA	NA	NA	NA	NA	NA	NA	NA	NA	NA	NA	NA	NA	NA	NA	NA	NA	NA	NA	NA	NA	NA	NA	NA
Evolinc_SR_gID_048590	2.62802	NA	NA	NA	NA	NA	-5.10736	NA	NA	NA	NA	NA	NA	NA	NA	NA	NA	NA	NA	NA	NA	NA	NA	NA	NA	NA	NA	NA	NA	NA	NA	NA	NA	NA	NA	NA	NA	NA	NA	NA	NA	NA	NA	NA	NA	NA	NA	NA	NA
Evolinc_SR_gID_068740	-3.34889	-4.79247	NA	NA	NA	NA	-5.61201	NA	NA	NA	NA	NA	NA	NA	NA	NA	6.55709	6.73551	6.26733	NA	8.5729	7.20818	NA	7.74568	6.71917	5.94292	5.58237	NA	NA	NA	NA	NA	NA	NA	NA	NA	NA	NA	NA	2.53948	NA	NA	NA	NA	NA	NA	NA	NA	NA
AT5G06475	3.78783	NA	NA	NA	NA	NA	NA	NA	NA	NA	NA	NA	NA	NA	NA	NA	NA	NA	NA	NA	NA	NA	NA	NA	NA	NA	NA	NA	NA	NA	NA	NA	NA	2.45308	2.79291	4.32162	NA	NA	NA	NA	NA	NA	NA	3.27054	NA	2.15854	NA	NA	NA
Evolinc_SR_gID_042294	-3.36581	NA	-2.38154	-3.26872	NA	NA	-4.2691	-3.30466	NA	-4.60925	NA	NA	NA	NA	NA	NA	-5.24948	NA	NA	NA	1.27793	NA	NA	1.43589	NA	NA	NA	NA	NA	-4.72405	NA	NA	NA	NA	NA	NA	NA	NA	NA	NA	NA	NA	NA	NA	NA	NA	NA	NA	NA
Evolinc_SR_gID_045483	3.00418	NA	NA	NA	NA	NA	NA	NA	NA	NA	NA	NA	NA	NA	NA	NA	NA	NA	NA	NA	NA	NA	NA	NA	NA	NA	NA	NA	NA	NA	NA	NA	NA	NA	NA	NA	NA	NA	NA	NA	NA	NA	NA	NA	NA	NA	NA	NA	NA
AT2G18735	-1.39541	NA	NA	-1.72817	NA	NA	-1.89212	-1.02456	NA	NA	NA	NA	NA	NA	NA	NA	NA	2.24695	NA	NA	1.16717	NA	NA	1.75365	NA	NA	NA	NA	NA	-1.05611	NA	NA	NA	NA	NA	-1.72802	NA	NA	NA	-1.26212	1.20181	NA	NA	NA	NA	NA	NA	NA	NA
AT3G44765	4.94994	NA	NA	NA	NA	NA	-5.36182	NA	NA	NA	NA	NA	NA	NA	NA	NA	NA	NA	NA	NA	NA	NA	NA	NA	NA	NA	NA	NA	NA	NA	NA	NA	NA	NA	NA	NA	NA	NA	NA	NA	NA	NA	NA	NA	NA	NA	NA	NA	NA
Evolinc_SR_gID_068661	-4.54294	-4.04238	NA	NA	NA	NA	NA	NA	NA	NA	NA	NA	NA	NA	NA	NA	4.60195	4.454	3.38969	5.61207	4.63513	3.9214	6.84012	3.61643	3.95259	4.22772	3.352	NA	NA	NA	NA	NA	NA	NA	NA	NA	NA	NA	NA	2.63626	NA	NA	NA	NA	NA	NA	NA	NA	NA
AT2G21188	-1.56379	-2.00879	NA	NA	NA	NA	-2.11834	-1.26768	NA	NA	NA	NA	NA	NA	NA	NA	-2.33089	NA	NA	NA	NA	NA	NA	NA	NA	NA	NA	NA	NA	NA	NA	NA	NA	NA	NA	-1.95227	NA	NA	NA	NA	NA	NA	NA	NA	NA	NA	NA	NA	NA
Evolinc_LR_gID_000036	1.76284	NA	NA	NA	NA	NA	NA	NA	NA	NA	NA	NA	NA	NA	NA	NA	NA	NA	NA	NA	NA	NA	NA	NA	NA	NA	NA	NA	NA	NA	NA	NA	NA	NA	NA	NA	NA	NA	NA	NA	NA	NA	NA	NA	NA	NA	NA	NA	NA
Evolinc_LR_gID_000262	-2.55696	NA	NA	NA	NA	NA	NA	NA	NA	NA	NA	NA	NA	NA	NA	NA	NA	NA	NA	NA	NA	-2.61915	NA	NA	NA	NA	NA	NA	NA	-2.31459	NA	NA	NA	NA	NA	NA	-3.80986	NA	NA	-4.00867	NA	NA	NA	NA	NA	NA	NA	NA	NA
Evolinc_SR_gID_068834	-2.65915	NA	NA	NA	2.25444	NA	-2.19852	NA	NA	NA	NA	NA	NA	NA	NA	NA	NA	NA	NA	NA	NA	NA	NA	NA	4.73362	NA	NA	NA	NA	NA	NA	NA	NA	NA	NA	-3.85329	NA	NA	NA	NA	NA	NA	NA	NA	NA	NA	NA	NA	NA
AT4G06880	-1.42151	NA	NA	NA	NA	NA	NA	NA	2.59087	NA	NA	NA	NA	1.64044	NA	NA	NA	6.05936	NA	NA	1.19911	NA	NA	1.95661	NA	NA	NA	NA	NA	-2.46261	NA	NA	NA	NA	NA	NA	-1.79047	NA	NA	NA	NA	NA	NA	NA	NA	NA	NA	1.21477	NA
Evolinc_SR_gID_053258	-1.35116	NA	1.53276	NA	NA	NA	1.72691	NA	2.48143	NA	NA	NA	NA	NA	NA	NA	4.20053	3.98184	1.55457	NA	1.50601	3.86855	NA	2.13121	NA	NA	1.81111	NA	NA	-3.3517	NA	NA	NA	NA	NA	NA	NA	NA	NA	NA	NA	NA	NA	NA	NA	NA	NA	NA	NA
AT5G06795	-3.04644	NA	NA	NA	NA	NA	NA	NA	NA	NA	NA	NA	NA	NA	NA	NA	NA	NA	NA	NA	NA	NA	NA	NA	NA	NA	NA	NA	NA	NA	NA	NA	NA	NA	NA	NA	NA	NA	NA	NA	NA	NA	NA	NA	NA	NA	NA	NA	NA
AT1G10682	-2.03729	-2.01429	-1.62299	NA	-1.1971	NA	-2.4124	NA	NA	1.01151	NA	NA	NA	-1.35282	-1.32639	-1.2534	-3.13888	-2.889	NA	-1.51224	-1.69791	NA	NA	-1.61085	NA	NA	NA	NA	NA	-1.35388	NA	NA	NA	NA	-1.32579	-3.4345	NA	-1.32395	NA	NA	1.2944	-1.1801	NA	NA	NA	-1.1251	-1.59025	-1.54602	NA
Evolinc_SR_gID_051013	-2.5709	-2.57055	NA	-2.19535	NA	NA	-1.67466	NA	NA	NA	NA	NA	NA	NA	-1.8509	NA	NA	NA	2.63607	NA	2.83461	NA	NA	3.91222	2.86524	2.51392	2.98849	NA	1.51613	NA	NA	NA	NA	NA	NA	NA	NA	NA	-3.77014	NA	NA	NA	NA	NA	NA	NA	NA	NA	NA
AT1G09647	-3.82412	NA	NA	NA	NA	NA	NA	NA	NA	NA	NA	NA	NA	NA	NA	NA	NA	NA	NA	NA	NA	NA	NA	NA	NA	NA	NA	NA	NA	NA	NA	NA	NA	NA	NA	NA	NA	NA	NA	NA	NA	NA	NA	NA	NA	NA	NA	NA	NA
AT1G08697	-5.31182	NA	NA	NA	NA	NA	-5.76972	NA	NA	NA	NA	NA	NA	NA	NA	NA	NA	NA	NA	NA	NA	NA	NA	NA	NA	NA	NA	NA	NA	NA	NA	NA	NA	-3.38862	-2.57142	NA	NA	NA	NA	NA	3.5107	NA	NA	NA	NA	NA	NA	NA	NA
Evolinc_LR_gID_000079	-2.81052	-4.6414	-3.47564	NA	NA	NA	-4.9873	NA	-6.46044	-2.53298	NA	NA	NA	NA	NA	NA	NA	NA	1.56383	1.29564	NA	NA	NA	1.53616	1.76681	1.83108	1.83453	NA	NA	-3.80281	NA	NA	NA	NA	NA	-4.66054	NA	NA	NA	NA	NA	NA	NA	NA	NA	-3.2291	NA	NA	NA
Evolinc_SR_gID_068833	-3.18801	NA	NA	NA	NA	NA	NA	NA	2.70948	NA	NA	NA	NA	NA	NA	NA	NA	NA	NA	NA	NA	NA	NA	NA	NA	NA	NA	NA	NA	NA	NA	NA	NA	NA	NA	-4.57877	NA	NA	NA	1.6369	NA	NA	NA	NA	NA	NA	NA	NA	NA
Evolinc_SR_gID_068707	-1.63892	-3.32466	NA	NA	NA	NA	NA	-1.95699	NA	NA	NA	NA	NA	NA	NA	NA	5.34246	4.77217	3.32928	3.76477	5.18667	4.34626	6.04282	4.24057	3.54571	3.09104	2.65655	NA	NA	-1.69502	NA	NA	2.25397	NA	NA	NA	NA	NA	NA	2.891	NA	NA	NA	NA	NA	NA	1.88104	NA	NA
Evolinc_LR_gID_000142	-1.16475	NA	NA	NA	-1.20552	NA	NA	-1.12835	NA	NA	NA	NA	NA	NA	-1.00911	NA	NA	NA	NA	NA	NA	-1.85492	NA	NA	1.04083	NA	1.01016	NA	NA	-1.08127	NA	NA	NA	NA	-1.03506	NA	NA	NA	NA	-1.70797	NA	NA	NA	NA	NA	NA	NA	NA	NA
AT2G23040	-1.13018	NA	1.5958	NA	1.30881	NA	1.6416	NA	1.42186	NA	NA	NA	NA	1.19637	NA	NA	NA	-3.76521	NA	NA	NA	NA	NA	NA	1.04032	NA	NA	NA	NA	NA	NA	NA	NA	NA	NA	NA	NA	NA	NA	NA	NA	NA	NA	NA	NA	NA	NA	NA	NA
Evolinc_SR_gID_068817	-1.82236	NA	NA	NA	NA	NA	NA	NA	1.55656	NA	NA	NA	NA	2.62369	NA	NA	NA	NA	NA	NA	1.79633	NA	NA	1.90433	2.28077	NA	NA	NA	NA	NA	NA	NA	NA	NA	NA	-3.60647	NA	NA	NA	NA	NA	NA	NA	NA	NA	NA	NA	NA	NA
AT4G06265	2.88568	2.92242	NA	NA	NA	NA	5.5403	4.65248	7.66111	NA	NA	NA	NA	NA	NA	NA	NA	3.08937	NA	NA	NA	NA	NA	NA	NA	NA	NA	NA	NA	3.65839	NA	NA	NA	NA	NA	NA	NA	2.77704	NA	NA	NA	NA	NA	NA	NA	NA	NA	NA	NA
Evolinc_SR_gID_018400	-2.23576	-4.18557	NA	NA	NA	NA	-6.19796	NA	NA	NA	NA	NA	NA	NA	NA	NA	3.2294	2.30122	3.46486	NA	3.01955	3.36579	4.44549	2.12545	3.63635	2.95327	3.14235	NA	NA	-2.09355	NA	NA	NA	NA	NA	NA	NA	NA	NA	2.31464	NA	NA	NA	NA	NA	NA	NA	NA	NA
Evolinc_SR_gID_024271	-1.20537	NA	-1.58474	NA	NA	NA	-2.08895	-1.97627	-1.85119	NA	NA	NA	NA	-1.71358	NA	NA	2.48547	3.42607	-1.0076	NA	NA	1.11115	NA	NA	-1.12945	-1.34852	-1.0646	NA	NA	NA	NA	NA	NA	NA	NA	NA	NA	NA	NA	1.7903	NA	NA	NA	NA	NA	NA	NA	NA	NA
Evolinc_SR_gID_046866	3.25439	NA	NA	NA	NA	NA	NA	6.22504	NA	NA	NA	NA	NA	NA	NA	NA	NA	NA	NA	NA	NA	NA	NA	NA	NA	NA	NA	NA	NA	NA	NA	NA	NA	NA	NA	NA	NA	NA	NA	NA	NA	NA	NA	NA	NA	NA	NA	NA	NA
Evolinc_SR_gID_028461	-4.83994	NA	NA	NA	NA	NA	NA	NA	NA	NA	NA	NA	NA	NA	NA	NA	NA	NA	NA	NA	3.10101	NA	NA	NA	NA	NA	NA	NA	NA	NA	NA	NA	NA	NA	NA	NA	NA	NA	NA	NA	NA	NA	NA	NA	NA	NA	NA	NA	NA
AT4G31408	NA	-4.04126	-3.69913	-2.15805	-1.187	-1.48014	-7.90559	NA	-3.412	-1.33126	NA	NA	NA	-1.8208	-2.43494	1.66548	1.37769	4.49062	2.36918	2.14292	2.81186	3.24957	3.73196	3.07096	2.56969	2.64728	2.57243	NA	NA	NA	NA	NA	1.41296	NA	NA	NA	NA	NA	NA	NA	NA	NA	NA	NA	NA	NA	-1.33642	NA	NA
Evolinc_SR_gID_010863	NA	-9.34318	NA	NA	NA	NA	NA	NA	NA	NA	NA	NA	NA	NA	NA	NA	-6.78401	-7.01248	NA	NA	-7.52492	NA	NA	-7.55822	NA	NA	NA	NA	NA	NA	NA	NA	NA	NA	NA	NA	NA	NA	NA	NA	-1.49596	NA	NA	NA	NA	NA	NA	NA	NA
AT1G07187	NA	-3.04846	-3.56248	NA	NA	NA	NA	NA	-3.60495	NA	NA	NA	NA	NA	-2.24671	NA	NA	1.7679	NA	NA	NA	NA	NA	NA	NA	NA	NA	NA	NA	NA	NA	NA	NA	NA	NA	NA	NA	NA	NA	NA	NA	NA	NA	NA	NA	NA	NA	NA	NA
Evolinc_SR_gID_004636	NA	-4.09854	-3.75181	NA	NA	NA	-7.02697	-3.7185	NA	NA	-2.89672	-2.90894	NA	NA	NA	NA	NA	NA	NA	NA	NA	NA	NA	NA	NA	NA	NA	NA	NA	NA	NA	NA	NA	NA	NA	NA	NA	NA	NA	NA	NA	NA	NA	NA	NA	NA	NA	NA	NA
AT2G08455	NA	-7.34857	-6.47805	NA	NA	NA	-6.21048	NA	-6.2384	NA	NA	NA	NA	NA	NA	NA	NA	4.4047	NA	NA	1.35196	NA	NA	2.08499	NA	NA	NA	NA	NA	NA	NA	NA	NA	NA	1.65184	NA	NA	NA	NA	NA	NA	NA	NA	NA	NA	NA	NA	NA	NA
Evolinc_SR_gID_068753	NA	-4.50868	NA	NA	NA	NA	6.3352	7.03862	-2.88349	NA	NA	NA	NA	NA	NA	NA	5.53797	6.08266	5.09918	NA	5.70884	5.11126	NA	4.91122	5.81529	5.72703	4.92764	2.65226	NA	-4.47728	NA	NA	NA	NA	NA	NA	NA	NA	NA	3.77996	NA	NA	NA	NA	NA	NA	2.58386	2.85876	NA
Evolinc_SR_gID_013220	NA	-5.00961	-6.77497	NA	NA	NA	-5.60242	NA	-6.81515	NA	NA	NA	NA	NA	NA	NA	NA	NA	NA	NA	NA	NA	NA	NA	NA	NA	NA	NA	NA	NA	NA	NA	NA	NA	NA	NA	NA	NA	NA	NA	NA	NA	NA	NA	NA	NA	NA	NA	NA
AT2G32795	NA	-1.56112	-1.24378	NA	NA	NA	-1.90358	NA	NA	NA	NA	NA	NA	NA	NA	NA	-1.13912	NA	NA	NA	NA	NA	NA	NA	NA	NA	NA	NA	NA	NA	NA	NA	NA	NA	NA	-1.2663	NA	NA	NA	NA	NA	NA	NA	NA	NA	1.03251	NA	NA	NA
AT3G05945	NA	-1.98772	-1.29316	NA	NA	-1.04831	NA	NA	NA	NA	NA	NA	NA	NA	NA	NA	NA	NA	NA	NA	NA	-1.44068	NA	-1.07093	NA	NA	NA	NA	NA	-1.80105	NA	NA	NA	NA	NA	-1.99746	NA	NA	NA	NA	NA	NA	NA	NA	NA	NA	NA	NA	NA
Evolinc_SR_gID_068701	NA	-5.32432	NA	NA	NA	NA	NA	NA	-6.20444	NA	NA	NA	NA	-6.41954	NA	NA	5.19957	4.11805	NA	NA	4.72216	NA	NA	4.16863	NA	NA	NA	NA	NA	NA	NA	NA	NA	NA	NA	NA	NA	NA	4.87655	NA	NA	NA	NA	NA	NA	NA	NA	NA	NA
Evolinc_SR_gID_016958	NA	-4.53791	-5.29646	NA	NA	NA	-6.23398	NA	-4.91688	NA	NA	NA	NA	NA	NA	NA	NA	NA	NA	NA	1.67457	NA	NA	1.83298	NA	NA	NA	NA	NA	NA	NA	NA	NA	NA	NA	2.49792	NA	NA	NA	NA	NA	NA	NA	NA	NA	NA	NA	NA	NA
AT2G36307	NA	-2.52878	-1.57013	NA	NA	NA	-2.50294	-1.05838	-2.00816	NA	NA	NA	NA	NA	NA	NA	NA	NA	NA	NA	NA	NA	NA	NA	NA	NA	NA	NA	NA	NA	NA	NA	NA	NA	NA	NA	NA	NA	NA	NA	NA	NA	NA	NA	NA	NA	NA	NA	NA
AT4G26255	NA	-2.88776	NA	NA	-1.61416	NA	NA	NA	NA	NA	-3.41882	-2.84302	NA	NA	NA	NA	NA	-5.44738	NA	NA	NA	NA	NA	NA	NA	NA	NA	NA	NA	NA	-1.6377	-1.4483	NA	1.64662	1.7945	NA	NA	NA	NA	NA	NA	NA	NA	NA	NA	NA	NA	NA	NA
AT2G08445	NA	-5.73103	NA	NA	NA	NA	NA	NA	-4.11069	NA	NA	NA	NA	-4.97584	NA	NA	NA	5.18978	NA	NA	1.37048	NA	NA	1.95024	NA	NA	NA	NA	NA	NA	NA	NA	NA	NA	NA	NA	NA	NA	NA	NA	NA	NA	NA	NA	NA	NA	NA	NA	NA
Evolinc_SR_gID_039656	NA	5.91343	NA	NA	NA	NA	5.05963	NA	3.29261	NA	-3.31879	-5.53549	NA	3.74401	NA	NA	NA	5.59466	NA	NA	NA	NA	NA	NA	NA	NA	NA	NA	NA	NA	NA	NA	NA	NA	NA	NA	NA	NA	NA	6.04963	-3.13282	NA	NA	NA	NA	NA	NA	NA	NA
Evolinc_SR_gID_036994	NA	-6.89624	NA	NA	NA	NA	NA	-5.09532	4.39231	NA	NA	NA	NA	NA	NA	NA	NA	NA	NA	NA	NA	5.55511	NA	NA	NA	NA	NA	NA	NA	6.90476	NA	NA	NA	NA	NA	NA	NA	6.02267	NA	NA	NA	NA	NA	NA	NA	NA	NA	NA	NA
AT5G09125	NA	4.06028	6.0022	4.34121	NA	NA	5.4894	5.33313	4.85791	3.70716	2.97392	NA	NA	3.79604	NA	NA	NA	3.06218	NA	NA	NA	NA	NA	NA	NA	NA	NA	NA	NA	NA	NA	NA	NA	NA	NA	NA	NA	NA	NA	NA	NA	NA	NA	NA	NA	NA	1.52691	1.52473	NA
Evolinc_LR_gID_000291	NA	-5.91691	NA	NA	NA	NA	-5.38611	NA	-4.96362	NA	NA	NA	NA	NA	NA	NA	4.78695	4.16208	3.4597	3.95276	3.14369	3.46991	3.99307	2.02625	4.0209	3.65209	3.80113	NA	NA	NA	NA	NA	NA	NA	NA	NA	NA	NA	NA	3.87208	NA	NA	NA	NA	NA	NA	NA	NA	NA
Evolinc_LR_gID_000211	NA	4.15162	5.0119	NA	3.85488	2.29573	8.49161	5.53196	NA	NA	NA	NA	NA	5.26338	NA	NA	NA	NA	NA	NA	NA	NA	NA	NA	NA	NA	NA	NA	NA	NA	NA	NA	NA	1.54323	NA	NA	NA	NA	NA	NA	NA	NA	NA	NA	NA	NA	1.54033	1.45417	NA
AT1G52347	NA	-1.08134	NA	NA	NA	NA	-1.2953	NA	NA	NA	NA	NA	NA	NA	NA	NA	-1.67742	1.01441	NA	NA	NA	NA	NA	NA	NA	NA	NA	NA	NA	NA	NA	NA	NA	NA	NA	-1.48402	NA	NA	NA	NA	NA	NA	NA	NA	NA	NA	NA	NA	NA
Evolinc_LR_gID_000189	NA	3.63015	3.9544	3.00572	2.04734	NA	3.95636	NA	4.81272	NA	NA	NA	NA	2.87597	NA	NA	4.88387	5.01105	NA	NA	NA	NA	2.28278	NA	NA	NA	NA	NA	NA	NA	NA	NA	NA	NA	NA	NA	NA	NA	NA	NA	NA	NA	NA	NA	NA	NA	1.91272	1.66594	NA
Evolinc_SR_gID_025202	NA	-6.25399	NA	NA	NA	NA	NA	NA	NA	NA	NA	NA	NA	NA	NA	NA	NA	-5.37638	-3.54359	NA	-4.81958	NA	NA	-8.96411	-3.70276	-3.27447	-3.56526	NA	NA	NA	NA	NA	NA	NA	NA	-5.93227	NA	NA	NA	NA	NA	NA	NA	NA	NA	NA	NA	NA	NA
Evolinc_SR_gID_041560	NA	2.0606	2.63449	NA	NA	NA	2.37864	NA	4.33012	NA	-1.48283	NA	NA	2.07791	NA	NA	NA	-5.34458	2.07556	NA	1.33043	NA	NA	2.01783	2.56069	2.39714	1.57973	NA	NA	NA	1.32532	NA	NA	NA	NA	NA	NA	2.51128	NA	NA	NA	NA	NA	NA	NA	NA	NA	NA	NA
Evolinc_LR_gID_000231	NA	-1.54299	-1.68894	NA	NA	NA	-1.32533	-1.22454	NA	NA	NA	NA	NA	NA	NA	1.24481	1.3659	NA	1.3028	1.50948	1.00188	2.49522	NA	NA	1.63208	1.65286	1.53826	NA	NA	NA	NA	NA	NA	NA	NA	NA	NA	NA	NA	NA	NA	NA	NA	NA	NA	NA	NA	NA	NA
AT2G07042	NA	-1.93919	-1.69275	NA	NA	NA	NA	NA	-2.02113	-1.31624	NA	NA	NA	NA	NA	NA	NA	2.80286	1.08959	1.14822	1.75774	NA	1.33389	1.8874	1.31274	1.18182	1.20388	NA	NA	NA	NA	NA	NA	-1.27925	NA	NA	NA	NA	NA	NA	NA	NA	NA	NA	NA	-2.56976	NA	NA	NA
Evolinc_SR_gID_048890	NA	5.15212	NA	NA	NA	NA	NA	-2.32192	4.75118	NA	-3.52422	-5.29661	NA	3.78703	NA	NA	NA	4.18988	NA	NA	NA	NA	NA	NA	NA	NA	NA	NA	NA	NA	NA	NA	NA	NA	NA	NA	NA	NA	NA	5.49447	-4.17489	NA	NA	NA	NA	NA	NA	NA	NA
AT5G28262	NA	-1.61794	NA	NA	NA	NA	-8.02748	NA	NA	NA	NA	NA	NA	NA	NA	NA	NA	NA	NA	NA	2.43853	NA	NA	2.28016	NA	NA	NA	NA	NA	NA	NA	NA	NA	NA	NA	NA	NA	NA	NA	NA	NA	NA	NA	NA	NA	-1.70819	NA	NA	NA
AT5G09295	NA	-2.36971	NA	NA	NA	NA	-3.80896	NA	NA	NA	NA	NA	NA	-2.24742	NA	NA	NA	NA	NA	2.1383	1.80991	NA	NA	2.03527	NA	NA	NA	NA	NA	NA	NA	NA	NA	NA	NA	NA	NA	NA	NA	NA	NA	NA	NA	NA	NA	NA	NA	NA	NA
Evolinc_LR_gID_000060	NA	-2.42279	NA	NA	NA	NA	NA	NA	NA	NA	NA	NA	NA	NA	NA	NA	NA	-4.9849	2.18063	NA	3.12772	NA	NA	3.1854	2.33595	NA	2.11514	NA	NA	NA	NA	NA	NA	NA	NA	NA	NA	NA	NA	NA	NA	NA	NA	NA	NA	NA	NA	NA	NA
Evolinc_SR_gID_068773	NA	-3.96274	NA	NA	NA	NA	NA	NA	NA	NA	NA	NA	NA	NA	NA	NA	4.16598	3.64538	3.05754	3.47655	4.81174	2.45436	5.82446	4.36461	3.33491	5.10277	3.34415	NA	NA	NA	NA	NA	NA	NA	NA	NA	NA	NA	NA	3.21611	NA	NA	NA	NA	NA	NA	NA	NA	NA
AT1G06173	NA	1.60485	NA	NA	NA	NA	NA	NA	NA	NA	NA	NA	NA	NA	NA	NA	NA	NA	NA	NA	1.68892	NA	NA	1.36884	2.81139	NA	NA	NA	NA	NA	NA	NA	NA	NA	NA	NA	NA	NA	NA	NA	NA	NA	NA	NA	NA	NA	NA	NA	NA
Evolinc_SR_gID_068706	NA	-3.13119	-4.46844	NA	NA	NA	NA	5.18662	NA	NA	NA	NA	NA	NA	NA	NA	5.68457	4.3354	2.47754	2.72305	3.25074	3.60478	6.04817	2.85626	2.31787	2.34441	NA	NA	NA	NA	NA	NA	NA	NA	NA	NA	NA	NA	NA	NA	NA	NA	NA	NA	NA	NA	NA	NA	NA
Evolinc_SR_gID_001105	NA	-6.1983	NA	-3.25873	NA	NA	NA	-3.53817	-4.38348	NA	4.57178	NA	NA	NA	NA	NA	NA	NA	NA	NA	-3.74676	NA	NA	NA	NA	NA	NA	NA	NA	NA	NA	NA	NA	NA	NA	NA	NA	NA	NA	NA	NA	NA	NA	NA	NA	NA	NA	NA	NA
AT4G16892	NA	-1.565	-2.8567	NA	NA	NA	-5.36852	NA	-2.35087	NA	NA	NA	NA	-1.55633	NA	1.22308	NA	1.58092	NA	NA	NA	NA	NA	NA	NA	NA	NA	NA	NA	NA	NA	NA	NA	NA	NA	NA	NA	NA	NA	NA	NA	NA	NA	NA	NA	NA	NA	NA	NA
Evolinc_SR_gID_066870	NA	2.25014	4.61044	NA	2.13758	NA	5.39663	4.22164	2.45009	NA	2.73921	NA	NA	3.37766	NA	NA	NA	4.41967	NA	NA	NA	NA	NA	NA	NA	NA	NA	NA	NA	NA	NA	NA	NA	NA	NA	NA	NA	NA	NA	NA	NA	NA	NA	NA	NA	NA	1.86567	2.09128	NA
Evolinc_SR_gID_018411	NA	-3.76219	NA	NA	NA	NA	NA	NA	NA	NA	NA	NA	NA	NA	NA	NA	4.47824	6.43156	3.26609	NA	3.18419	3.61727	6.16516	3.23028	4.03256	2.66725	NA	NA	NA	NA	NA	NA	NA	NA	NA	NA	NA	NA	NA	1.69947	NA	NA	NA	NA	NA	NA	NA	NA	NA
AT1G15405	NA	3.4039	NA	NA	1.99929	NA	2.31528	1.33988	2.13039	NA	-1.91615	-2.12717	NA	1.94524	NA	NA	NA	3.07523	-1.59511	NA	NA	NA	2.52009	NA	2.85843	NA	NA	NA	NA	NA	NA	NA	NA	NA	NA	NA	NA	NA	NA	2.62689	NA	NA	NA	NA	-3.8281	-2.5511	NA	NA	NA
Evolinc_LR_gID_000218	NA	-5.64981	NA	NA	NA	NA	NA	NA	3.12841	NA	NA	NA	NA	NA	NA	NA	NA	NA	NA	NA	NA	NA	NA	NA	NA	NA	NA	NA	NA	NA	NA	NA	NA	NA	NA	NA	NA	4.2695	NA	NA	NA	NA	NA	NA	NA	NA	1.54538	NA	NA
Evolinc_SR_gID_024250	NA	-3.52719	NA	NA	NA	NA	NA	-5.86015	NA	NA	6.52167	NA	NA	-5.83897	NA	NA	3.77769	3.07217	2.2375	3.02482	2.87443	3.26277	5.00907	2.24443	2.83435	2.51216	2.11623	NA	-4.7295	-4.48285	NA	NA	NA	NA	NA	NA	-5.76741	NA	NA	NA	NA	NA	NA	NA	NA	NA	NA	NA	NA
AT4G08835	NA	-3.01831	NA	NA	NA	NA	-4.34048	NA	NA	NA	NA	NA	NA	NA	NA	NA	NA	NA	NA	NA	2.32766	NA	NA	2.43968	NA	NA	NA	NA	NA	NA	NA	NA	NA	NA	NA	NA	NA	NA	NA	NA	NA	NA	NA	NA	NA	NA	NA	NA	NA
AT3G12965	NA	1.49431	1.49009	NA	NA	NA	NA	NA	1.75918	NA	NA	NA	NA	1.29361	NA	NA	NA	-1.53731	NA	NA	NA	-1.07321	NA	NA	NA	NA	NA	NA	NA	NA	NA	NA	NA	NA	-1.46777	NA	NA	NA	NA	NA	NA	NA	NA	NA	NA	NA	NA	NA	NA
Evolinc_SR_gID_018429	NA	-4.73086	NA	NA	NA	NA	NA	NA	NA	NA	NA	NA	NA	NA	NA	NA	5.12708	6.6249	NA	NA	6.57749	NA	NA	6.28441	NA	NA	NA	NA	NA	NA	NA	NA	NA	NA	NA	NA	NA	NA	NA	NA	NA	NA	NA	NA	NA	NA	NA	NA	NA
AT1G70581	NA	-2.58248	NA	NA	NA	NA	-4.0287	NA	NA	NA	NA	NA	NA	3.35478	NA	NA	NA	NA	NA	NA	NA	NA	NA	NA	NA	NA	NA	NA	NA	NA	NA	NA	NA	-2.6322	NA	-5.07374	NA	NA	NA	NA	1.4738	NA	NA	NA	NA	NA	NA	NA	NA
Evolinc_LR_gID_000259	NA	-8.66213	-4.323	NA	-1.3573	-1.9807	NA	NA	-6.32916	-1.6982	NA	-1.22052	NA	NA	-1.47344	NA	NA	NA	NA	NA	NA	NA	NA	NA	NA	NA	NA	NA	NA	-1.24211	NA	NA	NA	NA	NA	NA	NA	NA	NA	-2.94889	NA	NA	NA	NA	NA	NA	NA	NA	NA
Evolinc_SR_gID_014572	NA	-6.60931	NA	NA	NA	NA	NA	NA	NA	NA	NA	NA	NA	NA	NA	NA	NA	NA	NA	NA	NA	2.88227	NA	NA	NA	NA	NA	NA	NA	7.28546	NA	NA	NA	NA	NA	NA	NA	5.75675	NA	NA	NA	NA	NA	NA	NA	NA	NA	NA	NA
AT1G16635	NA	3.08204	4.14516	NA	2.6353	NA	2.49118	NA	-4.12115	NA	2.41835	NA	NA	3.81176	NA	NA	4.84217	4.0115	NA	NA	NA	NA	NA	2.11502	2.38708	NA	2.55603	NA	NA	NA	NA	NA	NA	NA	NA	NA	NA	NA	NA	NA	NA	NA	NA	NA	NA	NA	2.03702	2.03671	NA
Evolinc_SR_gID_068718	NA	-2.2386	NA	NA	NA	NA	NA	NA	1.55122	NA	NA	NA	NA	-3.59561	NA	NA	6.18657	6.41032	4.94097	4.27362	6.54983	5.01516	6.21894	5.71999	4.89706	4.48909	3.7304	NA	NA	NA	NA	NA	NA	NA	NA	NA	NA	NA	NA	2.5342	NA	NA	NA	NA	NA	NA	NA	NA	NA
Evolinc_SR_gID_068678	NA	-1.77552	NA	NA	2.59346	NA	NA	NA	4.69969	NA	NA	NA	NA	NA	NA	NA	5.43305	6.85761	4.7927	3.98366	4.96874	3.94372	6.11229	4.65167	4.80519	4.28207	4.21652	NA	NA	NA	NA	NA	NA	NA	NA	NA	NA	NA	NA	2.67907	NA	NA	NA	NA	NA	NA	2.03434	NA	NA
AT1G03987	NA	-5.09217	NA	NA	NA	NA	NA	NA	NA	NA	NA	NA	NA	NA	NA	NA	NA	NA	NA	NA	NA	NA	NA	NA	NA	NA	NA	NA	NA	NA	NA	NA	NA	NA	NA	NA	NA	NA	NA	NA	NA	NA	NA	NA	NA	NA	NA	NA	NA
Evolinc_SR_gID_048752	NA	-5.0318	-5.91176	NA	NA	NA	-7.58754	NA	-4.31598	NA	NA	NA	NA	NA	NA	2.33535	NA	3.10553	NA	NA	NA	NA	NA	NA	NA	NA	NA	NA	NA	-2.35147	NA	NA	NA	-2.51048	-4.71892	NA	NA	NA	NA	NA	2.33492	NA	NA	-1.99229	-2.78981	-4.22379	1.2212	1.57209	NA
Evolinc_SR_gID_008534	NA	1.16351	NA	NA	NA	NA	NA	NA	-1.2518	NA	NA	NA	NA	NA	NA	NA	1.93805	2.52499	NA	NA	NA	NA	NA	NA	NA	NA	NA	NA	NA	2.92943	NA	NA	NA	NA	NA	NA	NA	NA	NA	NA	NA	NA	NA	NA	NA	NA	NA	NA	NA
AT1G06837	NA	-2.77182	NA	NA	NA	NA	NA	-3.14246	NA	NA	-5.30819	NA	NA	NA	NA	NA	NA	NA	NA	NA	NA	NA	NA	NA	NA	NA	NA	NA	NA	NA	NA	NA	NA	NA	NA	NA	NA	NA	NA	NA	NA	NA	NA	NA	NA	NA	NA	2.43212	NA
Evolinc_SR_gID_068756	NA	-4.4884	NA	NA	NA	NA	NA	NA	NA	NA	NA	NA	NA	NA	NA	NA	6.76314	7.06677	NA	NA	5.97152	4.92765	6.83156	5.64005	NA	NA	NA	NA	NA	NA	NA	NA	NA	NA	NA	NA	NA	NA	NA	3.74682	NA	NA	NA	NA	NA	NA	NA	NA	NA
Evolinc_SR_gID_024267	NA	-4.70949	NA	NA	NA	NA	NA	NA	NA	NA	NA	NA	NA	NA	NA	NA	5.26313	5.31625	NA	NA	5.63312	3.87529	5.71563	4.93544	NA	NA	NA	NA	NA	NA	NA	NA	NA	NA	NA	NA	NA	NA	NA	NA	NA	NA	NA	NA	NA	NA	NA	NA	NA
Evolinc_SR_gID_068786	NA	-3.8267	NA	NA	NA	NA	NA	NA	NA	NA	NA	NA	NA	NA	NA	NA	4.73872	4.51355	3.92555	NA	9.16586	5.00099	NA	8.52382	4.51987	4.17363	3.51429	NA	NA	NA	NA	NA	NA	NA	NA	NA	NA	NA	NA	4.44831	NA	NA	NA	NA	NA	NA	NA	NA	NA
Evolinc_SR_gID_068828	NA	-4.50597	NA	NA	NA	NA	NA	NA	NA	NA	NA	NA	NA	NA	NA	NA	NA	NA	NA	NA	NA	NA	NA	NA	NA	NA	NA	NA	NA	NA	NA	NA	NA	NA	NA	NA	NA	NA	NA	1.96192	NA	NA	NA	NA	NA	NA	NA	NA	NA
AT3G57157	NA	1.62738	NA	NA	NA	NA	NA	NA	NA	2.35186	NA	NA	NA	NA	NA	NA	NA	-4.27624	NA	NA	-2.77044	-3.85075	NA	NA	NA	NA	NA	NA	NA	NA	NA	NA	-3.39858	NA	NA	2.08899	NA	NA	2.31245	2.68022	-3.66235	-2.41702	NA	NA	NA	-2.03713	NA	NA	NA
Evolinc_LR_gID_000025	NA	1.74396	NA	NA	NA	NA	3.56833	3.22455	4.85804	NA	3.11493	2.37865	NA	NA	NA	NA	NA	2.23267	NA	NA	NA	NA	NA	NA	NA	NA	NA	NA	NA	NA	NA	NA	NA	3.11457	3.76698	NA	NA	NA	NA	NA	NA	NA	NA	NA	NA	NA	NA	NA	NA
Evolinc_SR_gID_043137	NA	-5.73244	NA	NA	NA	NA	NA	NA	NA	NA	NA	NA	NA	NA	NA	NA	NA	NA	NA	NA	2.75851	NA	NA	2.76	NA	NA	NA	NA	NA	NA	NA	NA	NA	NA	NA	NA	NA	NA	NA	NA	NA	NA	NA	NA	NA	NA	NA	NA	NA
Evolinc_SR_gID_011249	NA	-1.92223	NA	NA	NA	NA	NA	NA	NA	NA	NA	NA	NA	NA	NA	NA	-4.98063	NA	NA	NA	NA	NA	NA	NA	NA	NA	NA	NA	NA	NA	NA	NA	2.01524	NA	NA	NA	NA	NA	NA	NA	NA	NA	NA	NA	NA	NA	NA	NA	NA
Evolinc_LR_gID_000117	NA	1.34845	NA	NA	NA	NA	-1.61005	NA	NA	NA	NA	NA	NA	NA	NA	NA	1.60271	-6.24856	NA	NA	NA	NA	NA	NA	NA	NA	NA	NA	NA	NA	NA	NA	NA	NA	NA	NA	NA	NA	NA	NA	NA	NA	NA	NA	NA	NA	NA	NA	NA
Evolinc_SR_gID_058078	NA	-2.07733	NA	NA	NA	NA	NA	NA	NA	NA	NA	NA	NA	NA	NA	NA	NA	NA	NA	NA	NA	NA	NA	NA	NA	NA	NA	NA	NA	NA	NA	NA	NA	NA	NA	-3.15253	-3.21286	NA	NA	NA	NA	NA	NA	NA	NA	NA	NA	NA	NA
AT3G45638	NA	-1.87782	NA	NA	NA	NA	NA	2.97974	1.81692	NA	3.18006	3.7127	NA	NA	NA	NA	-3.85433	NA	-1.30316	NA	NA	-2.39367	NA	NA	NA	NA	-1.52355	NA	NA	NA	NA	NA	NA	NA	NA	-2.44647	NA	NA	NA	NA	NA	NA	NA	NA	NA	NA	NA	NA	NA
AT4G04223	NA	-1.76086	NA	NA	NA	NA	-6.00738	NA	NA	NA	NA	NA	NA	NA	NA	NA	-2.04728	NA	NA	NA	NA	1.94927	NA	NA	NA	NA	NA	1.96665	NA	NA	1.3421	NA	NA	NA	NA	-2.25051	-2.42343	NA	NA	NA	NA	NA	NA	NA	NA	NA	NA	NA	NA
AT5G24205	NA	-2.02586	NA	NA	NA	NA	NA	NA	-2.82894	NA	NA	NA	NA	NA	NA	2.71211	NA	2.14712	NA	NA	NA	NA	-1.42566	NA	NA	NA	NA	NA	NA	-2.69307	NA	NA	NA	NA	NA	NA	NA	NA	NA	NA	NA	NA	NA	NA	NA	NA	NA	NA	NA
Evolinc_SR_gID_068666	NA	-4.9079	NA	NA	NA	NA	NA	NA	NA	NA	NA	NA	NA	NA	NA	NA	6.44835	4.9532	NA	6.55069	5.25689	4.41558	5.8888	4.6529	3.1185	NA	NA	NA	NA	NA	NA	NA	NA	NA	NA	NA	NA	NA	NA	NA	NA	NA	NA	NA	NA	NA	NA	NA	NA
Evolinc_SR_gID_009180	NA	-4.10644	NA	NA	NA	NA	NA	NA	NA	NA	NA	NA	NA	NA	NA	NA	NA	NA	NA	NA	NA	5.34643	NA	NA	NA	NA	NA	NA	NA	3.03757	NA	NA	NA	NA	NA	NA	NA	2.70795	NA	NA	NA	NA	NA	NA	NA	NA	NA	NA	NA
Evolinc_SR_gID_068697	NA	NA	NA	NA	NA	NA	NA	NA	NA	NA	NA	NA	NA	NA	NA	NA	6.36101	7.42987	5.90728	4.37992	5.38427	NA	5.62824	5.09668	5.88795	5.4296	5.67883	NA	NA	NA	2.74704	NA	NA	NA	NA	NA	NA	NA	NA	2.49328	NA	NA	NA	NA	NA	NA	NA	1.70832	NA
Evolinc_SR_gID_068698	NA	NA	NA	NA	NA	NA	NA	NA	NA	NA	NA	NA	NA	NA	NA	NA	6.15533	7.96874	NA	NA	5.72828	3.08287	6.63573	5.10648	NA	NA	NA	NA	NA	NA	NA	NA	NA	NA	NA	NA	NA	NA	NA	3.00036	NA	NA	NA	NA	NA	NA	NA	NA	NA
Evolinc_SR_gID_014804	NA	NA	NA	NA	NA	NA	NA	NA	NA	NA	NA	NA	NA	NA	NA	4.91947	9.92202	6.57414	2.96309	NA	2.57697	6.83012	NA	3.11184	2.80827	2.88667	3.04853	NA	NA	1.91469	1.75573	2.17543	-1.70256	NA	NA	NA	NA	5.87855	NA	NA	NA	NA	NA	NA	NA	NA	NA	NA	NA
Evolinc_SR_gID_068653	NA	NA	NA	NA	NA	NA	-4.53757	NA	NA	NA	NA	NA	NA	NA	NA	NA	5.09237	6.47931	3.02309	NA	5.54589	4.64919	NA	4.90074	3.62922	2.83652	2.84808	NA	NA	NA	NA	NA	NA	NA	NA	NA	NA	NA	NA	3.61353	NA	NA	NA	NA	NA	NA	NA	NA	NA
Evolinc_SR_gID_061902	NA	NA	NA	NA	1.99236	NA	1.62203	NA	2.4171	NA	1.85228	NA	NA	1.21365	NA	NA	4.14333	7.53468	5.53812	6.34853	5.28231	7.3419	6.59622	6.04706	5.33558	5.94355	5.25481	NA	NA	NA	NA	NA	NA	NA	NA	NA	NA	NA	NA	NA	NA	NA	NA	3.72414	NA	4.61133	NA	NA	NA
Evolinc_SR_gID_068776	NA	NA	NA	NA	NA	NA	NA	NA	NA	NA	NA	NA	NA	NA	NA	NA	6.17049	4.8923	NA	NA	3.71007	2.99655	NA	NA	NA	NA	NA	NA	NA	NA	NA	NA	NA	NA	NA	NA	NA	NA	NA	NA	NA	NA	NA	NA	NA	NA	NA	NA	NA
Evolinc_SR_gID_039756	NA	NA	NA	NA	2.04893	NA	NA	-1.2341	4.27863	NA	NA	-1.35362	NA	1.94167	NA	NA	3.88047	3.45215	3.15982	NA	4.66798	4.15015	NA	4.71214	2.80438	2.75651	2.97648	NA	NA	5.42778	NA	NA	NA	NA	NA	NA	NA	NA	NA	1.41183	NA	NA	NA	NA	NA	NA	NA	NA	NA
Evolinc_SR_gID_068797	NA	NA	NA	NA	NA	NA	NA	NA	NA	NA	NA	NA	NA	NA	NA	NA	5.76671	4.86132	NA	3.57759	5.22714	5.39778	5.49256	4.37398	NA	NA	NA	NA	NA	NA	NA	NA	NA	NA	NA	NA	NA	NA	NA	NA	NA	NA	NA	NA	NA	NA	NA	NA	NA
AT1G50055	NA	NA	NA	NA	NA	NA	-1.13994	NA	NA	NA	NA	NA	NA	NA	NA	NA	-4.72907	-1.92673	NA	NA	NA	-1.23053	NA	NA	NA	NA	NA	NA	NA	-5.42405	NA	NA	NA	NA	NA	-1.87428	NA	-2.15541	NA	-4.19325	NA	NA	NA	-1.25696	NA	NA	NA	NA	NA
Evolinc_SR_gID_018410	NA	NA	NA	NA	NA	NA	NA	NA	NA	NA	NA	NA	NA	NA	NA	NA	5.53839	5.61338	NA	3.58909	5.11267	3.10498	4.91309	4.37342	2.87565	3.13168	NA	NA	NA	NA	NA	NA	NA	NA	NA	NA	NA	NA	NA	3.371	NA	NA	NA	NA	NA	NA	NA	NA	NA
Evolinc_SR_gID_068720	NA	NA	NA	NA	NA	NA	NA	NA	NA	NA	NA	NA	NA	NA	NA	NA	4.83187	7.63481	3.60012	3.49698	3.79283	3.46709	7.12195	3.31415	3.41194	3.25716	3.01794	NA	NA	NA	NA	NA	NA	NA	NA	NA	NA	NA	NA	2.31962	NA	NA	NA	NA	NA	NA	NA	NA	NA
AT3G06355	NA	NA	NA	NA	1.65567	NA	-1.11076	-1.62033	2.95596	NA	NA	-1.03622	NA	NA	-1.64424	NA	2.95206	2.21706	NA	NA	3.21674	1.2696	NA	3.25608	1.04968	NA	NA	NA	NA	3.16057	NA	NA	NA	NA	NA	NA	NA	NA	NA	1.5073	NA	NA	NA	NA	NA	NA	NA	NA	NA
Evolinc_SR_gID_027960	NA	NA	NA	NA	NA	NA	NA	NA	NA	NA	NA	NA	NA	NA	NA	NA	5.9018	4.72152	NA	NA	NA	NA	NA	NA	NA	NA	NA	NA	NA	NA	NA	NA	NA	NA	NA	NA	NA	NA	NA	NA	NA	NA	NA	NA	NA	NA	NA	NA	NA
Evolinc_SR_gID_023204	NA	NA	-1.42109	NA	NA	NA	-1.76591	-1.38565	1.87385	-1.30696	NA	-1.59587	NA	1.09871	NA	NA	4.05363	3.11266	3.30058	NA	4.28677	3.18973	NA	4.37638	2.89902	2.9698	3.15288	NA	NA	4.60399	NA	NA	NA	NA	NA	NA	NA	1.12067	NA	2.4105	NA	NA	NA	NA	NA	NA	NA	NA	NA
AT5G03285	NA	NA	NA	-4.35584	NA	NA	1.70915	NA	NA	NA	NA	NA	NA	NA	NA	2.6963	3.67312	NA	2.21522	2.1142	1.54119	3.32289	1.43316	1.2136	2.49644	2.53092	2.12424	NA	NA	NA	1.23926	NA	NA	NA	1.66727	NA	NA	NA	NA	NA	NA	NA	NA	1.70397	1.85127	2.40718	NA	NA	NA
AT2G05365	NA	NA	NA	NA	NA	NA	NA	NA	NA	NA	NA	NA	NA	NA	NA	NA	7.24775	7.09746	3.6902	6.75348	6.35462	7.41299	7.45301	5.4913	4.14396	3.65227	3.17621	NA	NA	NA	NA	NA	NA	NA	NA	NA	NA	NA	NA	NA	NA	NA	NA	NA	NA	NA	NA	NA	NA
AT3G09415	NA	NA	-1.98113	1.86077	NA	NA	-2.85879	NA	-2.63798	NA	NA	NA	NA	NA	NA	NA	-6.47056	-6.69903	NA	NA	-1.29277	NA	NA	NA	-1.15954	-1.01991	-1.27069	NA	NA	NA	NA	NA	-1.8852	NA	NA	-3.80228	-2.90768	NA	NA	NA	NA	NA	NA	NA	NA	NA	NA	NA	NA
Evolinc_SR_gID_024285	NA	NA	NA	NA	NA	NA	NA	NA	NA	NA	NA	NA	NA	NA	NA	NA	5.02911	5.69025	NA	NA	NA	3.16784	NA	NA	NA	NA	NA	NA	NA	NA	NA	NA	NA	NA	NA	NA	NA	NA	NA	4.08878	NA	NA	NA	NA	NA	NA	NA	NA	NA
Evolinc_SR_gID_018413	NA	NA	NA	NA	NA	NA	NA	NA	NA	NA	NA	NA	NA	NA	NA	NA	5.07963	7.91245	3.38448	NA	5.26067	2.10877	NA	4.719	3.41621	3.30438	2.84933	NA	NA	NA	NA	NA	NA	NA	NA	NA	NA	NA	NA	3.4466	NA	NA	NA	NA	NA	NA	NA	NA	NA
AT2G27400	NA	NA	NA	NA	-1.09791	NA	NA	NA	1.22966	NA	NA	NA	NA	NA	NA	NA	-2.45586	-1.46217	1.28144	1.12405	NA	NA	NA	NA	NA	NA	1.12282	NA	NA	-3.38668	NA	NA	NA	NA	-1.30452	-1.69483	NA	NA	NA	-1.19245	NA	NA	NA	-1.15174	NA	NA	NA	NA	NA
AT1G69252	NA	NA	1.30099	NA	NA	NA	NA	NA	1.25855	NA	NA	NA	NA	NA	NA	NA	-1.30869	-1.57857	NA	NA	1.05419	NA	NA	1.12011	NA	NA	NA	NA	NA	NA	NA	NA	1.00356	NA	1.91174	NA	NA	NA	NA	-1.19512	NA	NA	NA	1.69005	NA	1.01741	-1.22705	NA	NA
Evolinc_SR_gID_009156	NA	NA	NA	NA	NA	NA	NA	NA	NA	NA	NA	NA	NA	3.09122	NA	NA	8.76187	11.8384	3.79409	NA	5.35191	3.79006	NA	6.09344	NA	3.87139	4.9759	NA	NA	7.36872	NA	NA	NA	NA	NA	NA	NA	NA	NA	NA	NA	NA	NA	NA	NA	NA	NA	NA	NA
Evolinc_SR_gID_068672	NA	NA	NA	NA	NA	NA	NA	NA	NA	NA	NA	NA	NA	NA	NA	NA	5.6281	4.45889	3.52846	4.26818	6.26183	4.54665	8.32814	4.74894	3.63481	3.42697	3.77911	NA	NA	NA	NA	NA	NA	NA	NA	NA	NA	NA	NA	NA	NA	NA	NA	NA	NA	NA	NA	NA	NA
Evolinc_SR_gID_055156	NA	NA	NA	NA	NA	NA	NA	NA	NA	NA	NA	NA	NA	NA	NA	NA	7.41425	12.1947	NA	NA	NA	NA	5.36655	NA	NA	NA	NA	NA	NA	7.99591	NA	NA	NA	NA	NA	NA	NA	3.89721	NA	NA	1.66552	NA	NA	NA	NA	NA	NA	NA	NA
Evolinc_SR_gID_024244	NA	NA	NA	NA	NA	NA	NA	NA	NA	NA	NA	NA	NA	NA	NA	NA	6.21817	7.51516	NA	4.96469	6.47267	4.6149	5.84421	5.58963	NA	NA	NA	NA	NA	NA	NA	NA	NA	NA	NA	NA	NA	NA	NA	NA	NA	NA	NA	NA	NA	NA	NA	NA	NA
Evolinc_SR_gID_068674	NA	NA	NA	NA	NA	NA	NA	NA	NA	NA	NA	NA	NA	NA	NA	NA	6.0561	8.20549	NA	6.13457	5.63946	3.9364	5.97945	4.78342	3.94138	NA	NA	NA	NA	NA	NA	NA	NA	NA	NA	NA	NA	NA	NA	NA	NA	NA	NA	NA	NA	NA	NA	NA	NA
AT4G13495	NA	NA	NA	NA	-1.2095	NA	-1.14837	NA	-3.73367	-1.08271	NA	NA	NA	NA	NA	1.48916	-1.70209	-3.98627	NA	-1.61159	NA	-1.95013	NA	NA	NA	-1.18599	NA	NA	NA	-1.45584	NA	NA	-1.4958	NA	-2.11514	NA	NA	NA	NA	NA	NA	NA	NA	NA	NA	-2.05302	NA	NA	NA
Evolinc_SR_gID_068675	NA	NA	NA	NA	NA	NA	NA	NA	NA	NA	NA	NA	NA	NA	NA	NA	8.52257	8.213	NA	NA	4.8842	3.74587	6.38919	5.19614	NA	NA	NA	NA	NA	NA	NA	NA	NA	NA	NA	NA	NA	NA	NA	NA	NA	NA	NA	NA	NA	NA	NA	NA	NA
AT3G05055	NA	NA	NA	NA	NA	NA	NA	NA	NA	NA	NA	NA	NA	NA	NA	NA	7.23555	10.783	NA	NA	NA	NA	NA	NA	NA	NA	NA	NA	NA	NA	NA	NA	NA	NA	NA	7.3171	NA	NA	NA	NA	NA	NA	NA	NA	NA	NA	NA	NA	NA
AT2G45023	NA	NA	NA	NA	NA	NA	NA	NA	NA	NA	NA	NA	NA	NA	NA	NA	-1.37666	-1.43725	NA	NA	NA	NA	NA	NA	NA	NA	NA	NA	NA	NA	NA	NA	NA	NA	NA	NA	NA	NA	NA	NA	NA	NA	NA	NA	NA	NA	NA	NA	NA
Evolinc_LR_gID_000236	NA	NA	1.38678	1.90498	NA	NA	NA	NA	NA	NA	NA	NA	NA	1.05571	NA	NA	-2.85713	-3.15959	NA	NA	NA	NA	NA	NA	NA	NA	NA	NA	NA	-3.08799	NA	NA	NA	NA	NA	NA	NA	NA	NA	-3.37599	NA	NA	NA	NA	NA	NA	NA	NA	NA
Evolinc_SR_gID_068744	NA	NA	NA	NA	NA	NA	NA	NA	NA	NA	NA	NA	NA	NA	NA	NA	7.06006	5.41489	NA	NA	5.83637	NA	5.18999	4.68817	NA	NA	NA	NA	NA	NA	NA	NA	NA	NA	NA	NA	NA	NA	NA	NA	NA	NA	NA	NA	NA	NA	NA	NA	NA
AT1G66173	NA	NA	-3.12063	NA	NA	NA	NA	NA	NA	NA	-2.05346	NA	NA	NA	-4.2669	NA	-5.22829	NA	NA	-2.22605	NA	NA	NA	NA	NA	NA	NA	NA	NA	NA	NA	NA	NA	NA	-3.04814	NA	NA	NA	NA	NA	1.13092	-1.80477	NA	NA	NA	NA	NA	NA	NA
AT5G00985	NA	NA	NA	NA	NA	NA	NA	NA	NA	NA	NA	NA	NA	NA	NA	NA	7.13607	6.65239	3.98431	NA	5.37416	NA	NA	5.28181	4.31365	4.85614	4.57611	NA	NA	NA	NA	NA	NA	NA	NA	NA	NA	NA	NA	NA	NA	NA	NA	NA	NA	NA	NA	NA	NA
Evolinc_SR_gID_045834	NA	NA	NA	NA	NA	NA	NA	NA	NA	NA	NA	NA	NA	NA	NA	NA	3.60658	4.07671	NA	NA	NA	NA	NA	NA	NA	NA	NA	NA	NA	3.23111	NA	NA	NA	NA	NA	NA	NA	NA	NA	NA	NA	NA	NA	NA	NA	NA	NA	NA	NA
Evolinc_SR_gID_068062	NA	NA	NA	NA	NA	NA	NA	NA	NA	NA	NA	NA	NA	NA	NA	NA	-6.77971	-7.00818	NA	NA	NA	NA	NA	NA	NA	NA	NA	NA	NA	NA	NA	NA	NA	NA	NA	-7.56408	NA	NA	NA	NA	NA	NA	NA	NA	NA	NA	NA	NA	NA
Evolinc_SR_gID_068668	NA	NA	-5.4705	NA	NA	NA	NA	NA	NA	NA	NA	NA	NA	NA	NA	NA	4.57927	5.56454	3.89173	NA	8.8854	4.54638	NA	8.83328	NA	3.46348	NA	NA	NA	NA	NA	NA	NA	NA	NA	NA	NA	NA	3.10625	2.35138	NA	NA	NA	NA	NA	NA	NA	NA	NA
AT5G05725	NA	NA	NA	NA	NA	NA	NA	NA	NA	NA	NA	NA	NA	NA	NA	NA	9.06517	NA	NA	NA	NA	NA	NA	NA	NA	NA	NA	NA	NA	NA	NA	NA	NA	NA	NA	NA	NA	NA	NA	NA	NA	NA	NA	NA	NA	NA	NA	NA	NA
Evolinc_SR_gID_031655	NA	NA	NA	NA	NA	NA	NA	NA	NA	NA	NA	NA	NA	NA	NA	NA	6.45391	7.30313	4.7567	NA	5.13706	NA	NA	5.38521	NA	NA	NA	NA	NA	NA	NA	NA	NA	NA	NA	NA	NA	NA	NA	NA	NA	NA	NA	NA	NA	NA	NA	NA	NA
Evolinc_SR_gID_066895	NA	NA	NA	NA	NA	NA	NA	NA	NA	NA	NA	NA	NA	NA	NA	NA	3.70223	NA	NA	NA	NA	6.21445	NA	NA	NA	NA	NA	NA	NA	NA	NA	NA	NA	NA	NA	NA	NA	NA	NA	NA	NA	NA	NA	NA	NA	NA	3.58451	3.35532	NA
Evolinc_LR_gID_000167	NA	NA	NA	NA	NA	NA	NA	NA	NA	NA	NA	NA	NA	NA	NA	NA	1.7257	3.83974	NA	1.45469	NA	NA	NA	NA	NA	NA	NA	NA	NA	NA	NA	NA	NA	NA	-1.64909	NA	NA	NA	NA	NA	NA	NA	NA	NA	NA	NA	NA	NA	NA
Evolinc_LR_gID_000162	NA	NA	-3.74496	NA	NA	NA	-3.23529	NA	-3.25557	NA	NA	NA	NA	NA	NA	NA	-4.21979	-5.89538	NA	NA	NA	NA	NA	NA	NA	NA	NA	NA	NA	NA	NA	NA	-2.14114	NA	NA	-6.45128	-4.07592	NA	NA	NA	NA	NA	NA	NA	NA	NA	NA	NA	NA
AT1G06473	NA	NA	-1.15456	-2.44191	NA	NA	-2.87745	-3.30749	-1.111	NA	NA	NA	NA	NA	-1.15521	NA	-2.32596	NA	NA	NA	1.62331	NA	NA	1.453	1.09727	1.18398	NA	NA	NA	NA	NA	NA	NA	NA	1.41621	-2.51716	NA	NA	NA	-1.34036	NA	NA	NA	1.68549	NA	NA	-1.55103	-1.69281	NA
Evolinc_SR_gID_006590	NA	NA	NA	NA	NA	NA	NA	NA	NA	NA	NA	NA	NA	NA	NA	NA	-5.55409	-5.78256	NA	NA	NA	NA	NA	NA	NA	NA	NA	NA	NA	NA	NA	NA	NA	NA	NA	NA	NA	NA	NA	NA	NA	NA	NA	NA	NA	NA	NA	NA	NA
AT3G04485	NA	NA	NA	NA	NA	NA	-1.34818	NA	-2.42156	NA	NA	NA	NA	NA	NA	NA	-1.36759	-3.48674	NA	-1.0144	NA	-1.61378	NA	NA	NA	NA	NA	NA	NA	NA	NA	NA	NA	NA	1.64724	-1.95243	NA	NA	NA	NA	NA	NA	NA	NA	NA	NA	NA	NA	NA
Evolinc_SR_gID_045262	NA	NA	NA	NA	NA	NA	NA	NA	NA	NA	NA	NA	NA	NA	NA	NA	4.19472	NA	3.64217	NA	NA	4.82125	NA	NA	NA	NA	NA	NA	NA	NA	NA	NA	NA	NA	NA	NA	NA	NA	NA	NA	NA	NA	NA	NA	NA	NA	NA	NA	NA
Evolinc_SR_gID_056980	NA	NA	NA	NA	NA	NA	NA	NA	-6.53951	NA	NA	NA	NA	NA	NA	NA	1.71884	NA	NA	NA	NA	NA	NA	NA	NA	NA	NA	NA	NA	NA	NA	NA	NA	NA	NA	NA	NA	NA	NA	NA	NA	NA	NA	NA	NA	NA	NA	NA	NA
Evolinc_SR_gID_064596	NA	NA	NA	NA	NA	NA	NA	NA	NA	NA	NA	NA	NA	NA	NA	NA	NA	9.00561	NA	4.66903	1.45612	NA	5.90728	NA	NA	NA	NA	NA	NA	NA	NA	NA	NA	NA	NA	NA	NA	NA	NA	NA	NA	NA	NA	NA	NA	NA	NA	NA	NA
AT1G06983	NA	NA	NA	NA	NA	NA	NA	NA	NA	NA	NA	NA	NA	NA	NA	NA	NA	8.59231	NA	NA	NA	NA	NA	NA	NA	NA	NA	NA	NA	NA	NA	NA	NA	NA	NA	NA	NA	NA	NA	NA	NA	NA	NA	NA	NA	NA	NA	NA	NA
AT2G08100	NA	NA	NA	NA	NA	NA	NA	NA	NA	NA	NA	NA	NA	NA	NA	NA	NA	11.1717	NA	NA	NA	NA	NA	3.58249	NA	NA	NA	NA	NA	NA	NA	NA	NA	NA	NA	NA	NA	NA	NA	NA	NA	NA	NA	NA	NA	NA	NA	NA	NA
Evolinc_SR_gID_026566	NA	NA	NA	NA	NA	NA	NA	NA	NA	NA	NA	NA	NA	NA	NA	NA	NA	11.9445	NA	NA	3.68929	NA	NA	5.60992	NA	NA	NA	NA	NA	NA	NA	NA	NA	NA	NA	NA	NA	NA	NA	NA	NA	NA	NA	NA	NA	NA	NA	NA	NA
AT1G22403	NA	NA	NA	NA	NA	NA	NA	NA	NA	NA	NA	NA	NA	NA	NA	1.74513	NA	3.13183	NA	NA	NA	NA	NA	NA	NA	NA	NA	NA	NA	NA	NA	NA	NA	NA	NA	NA	NA	NA	NA	NA	NA	NA	NA	NA	NA	NA	NA	NA	NA
Evolinc_SR_gID_040777	NA	NA	1.61946	NA	NA	NA	NA	NA	NA	NA	NA	NA	NA	NA	NA	NA	NA	2.61798	1.76695	NA	NA	NA	NA	1.04164	1.46281	1.33149	1.59169	NA	NA	-1.96055	NA	NA	NA	NA	NA	NA	NA	NA	NA	-1.20467	NA	NA	NA	NA	NA	NA	1.03996	NA	NA
Evolinc_SR_gID_044560	NA	NA	NA	NA	NA	NA	-2.4054	NA	NA	NA	NA	NA	NA	NA	NA	NA	NA	3.51096	NA	NA	1.68913	NA	NA	1.86268	NA	NA	NA	NA	NA	NA	NA	NA	NA	NA	NA	NA	NA	NA	NA	NA	NA	NA	NA	NA	NA	NA	NA	NA	NA
Evolinc_SR_gID_016862	NA	NA	NA	NA	NA	NA	-4.64956	NA	NA	NA	NA	NA	NA	NA	NA	NA	NA	4.00765	1.8439	NA	3.24154	NA	NA	3.06501	2.11524	2.65949	NA	NA	NA	NA	NA	NA	NA	NA	NA	NA	NA	NA	NA	NA	NA	NA	NA	NA	NA	NA	NA	NA	NA
Evolinc_LR_gID_000200	NA	NA	NA	NA	1.31498	NA	1.28321	NA	1.26542	NA	NA	NA	NA	NA	NA	NA	NA	4.37551	2.33447	NA	3.05344	NA	NA	3.8425	2.22279	2.46962	2.36274	NA	NA	NA	NA	NA	NA	NA	NA	NA	NA	NA	NA	1.68322	NA	NA	NA	NA	NA	NA	NA	NA	NA
Evolinc_SR_gID_030100	NA	NA	NA	NA	NA	NA	NA	NA	NA	NA	NA	NA	NA	NA	NA	NA	NA	8.85159	NA	NA	4.27516	NA	NA	4.69103	3.35581	3.9871	3.63663	NA	NA	NA	NA	NA	NA	NA	NA	NA	NA	NA	NA	NA	NA	NA	NA	NA	NA	NA	NA	NA	NA
Evolinc_SR_gID_002240	NA	NA	NA	NA	NA	NA	NA	NA	NA	NA	NA	NA	NA	NA	NA	NA	NA	5.58798	2.39678	NA	3.60011	NA	NA	4.28619	NA	NA	NA	NA	NA	NA	NA	NA	NA	NA	NA	NA	NA	NA	NA	NA	NA	NA	NA	NA	NA	NA	NA	NA	NA
Evolinc_SR_gID_053168	NA	NA	NA	NA	NA	NA	NA	NA	NA	-1.28406	NA	NA	NA	NA	NA	NA	NA	-2.9134	NA	NA	NA	NA	NA	NA	NA	NA	NA	NA	NA	NA	NA	NA	NA	NA	NA	NA	NA	NA	-1.71996	NA	NA	NA	NA	NA	NA	NA	NA	NA	NA
AT4G03935	NA	NA	NA	NA	-1.55902	NA	NA	-1.13146	-1.60184	-1.9046	NA	NA	NA	NA	NA	NA	NA	-4.36132	NA	NA	NA	NA	NA	NA	NA	NA	NA	NA	NA	NA	NA	NA	NA	NA	NA	NA	NA	NA	NA	NA	NA	NA	NA	-1.01974	NA	NA	NA	NA	NA
Evolinc_SR_gID_031406	NA	NA	NA	NA	NA	NA	NA	NA	-3.23814	NA	NA	NA	NA	-1.04058	NA	NA	NA	-7.37926	NA	NA	NA	NA	NA	NA	NA	-1.21186	NA	NA	NA	NA	NA	NA	NA	NA	NA	NA	NA	NA	NA	NA	NA	NA	NA	NA	NA	NA	NA	NA	NA
AT3G06125	NA	NA	NA	NA	NA	NA	NA	NA	NA	NA	NA	NA	NA	NA	NA	NA	NA	-1.45856	NA	NA	NA	NA	NA	NA	NA	NA	NA	NA	NA	NA	NA	NA	NA	NA	NA	NA	NA	NA	NA	-1.47217	NA	NA	NA	NA	NA	NA	NA	NA	NA
AT5G09195	NA	NA	NA	NA	NA	NA	NA	NA	NA	NA	NA	NA	NA	NA	NA	NA	NA	4.07644	NA	NA	NA	NA	NA	4.02115	NA	NA	NA	NA	NA	NA	NA	NA	NA	NA	NA	NA	NA	NA	NA	NA	NA	NA	NA	NA	NA	NA	NA	NA	NA
Evolinc_LR_gID_000293	NA	NA	NA	NA	2.45862	NA	NA	NA	NA	NA	NA	NA	NA	NA	-1.28829	NA	NA	-2.36481	NA	NA	NA	NA	NA	NA	NA	NA	NA	NA	NA	NA	NA	NA	NA	NA	NA	NA	NA	NA	NA	1.3925	NA	NA	NA	NA	NA	NA	NA	NA	NA
AT2G08450	NA	NA	NA	NA	NA	NA	-6.14093	NA	NA	NA	NA	NA	NA	NA	NA	NA	NA	5.48536	NA	NA	1.53489	NA	NA	2.09006	NA	NA	NA	NA	NA	NA	NA	NA	1.02237	NA	NA	NA	NA	NA	NA	NA	NA	NA	NA	NA	NA	NA	NA	NA	NA
Evolinc_SR_gID_008728	NA	NA	-1.65177	NA	NA	NA	NA	NA	NA	NA	NA	-1.30273	NA	NA	NA	1.21205	NA	-2.68083	NA	NA	NA	NA	-1.53057	NA	NA	NA	NA	NA	NA	NA	NA	NA	NA	-2.28916	-2.79344	NA	NA	2.02313	3.88872	1.84707	NA	NA	NA	NA	NA	NA	NA	NA	NA
Evolinc_SR_gID_022781	NA	NA	NA	NA	NA	NA	NA	NA	NA	NA	NA	NA	NA	NA	NA	NA	NA	10.9114	NA	NA	NA	NA	NA	4.1585	NA	NA	NA	NA	NA	NA	NA	NA	NA	NA	NA	NA	NA	NA	NA	NA	NA	NA	NA	NA	NA	NA	NA	NA	NA
Evolinc_LR_gID_000044	NA	NA	NA	NA	NA	NA	-5.2996	NA	NA	NA	NA	NA	NA	-4.03842	NA	NA	NA	4.1038	NA	NA	NA	NA	NA	NA	NA	NA	NA	NA	NA	NA	NA	NA	NA	NA	NA	NA	NA	NA	NA	NA	NA	NA	NA	NA	NA	NA	NA	NA	NA
AT5G06165	NA	NA	2.46295	NA	NA	NA	NA	NA	NA	NA	NA	NA	NA	2.74372	NA	NA	NA	3.34224	NA	NA	NA	NA	2.35518	NA	NA	NA	NA	NA	NA	NA	NA	NA	NA	NA	NA	NA	NA	NA	NA	NA	NA	NA	NA	NA	NA	NA	1.3937	1.26882	NA
AT2G30945	NA	NA	NA	NA	NA	NA	-1.2744	-1.01649	NA	NA	NA	NA	NA	NA	NA	NA	NA	1.3163	NA	NA	1.36131	NA	NA	NA	NA	NA	NA	NA	NA	NA	NA	NA	NA	NA	NA	NA	-1.13937	NA	NA	NA	NA	NA	NA	NA	NA	NA	NA	NA	NA
Evolinc_LR_gID_000118	NA	NA	NA	NA	NA	NA	NA	NA	NA	NA	1.38816	1.20369	NA	NA	NA	NA	NA	1.74807	NA	NA	NA	NA	NA	NA	NA	NA	NA	NA	NA	NA	NA	NA	NA	NA	NA	NA	NA	NA	NA	NA	NA	NA	NA	NA	NA	NA	NA	NA	NA
Evolinc_SR_gID_029936	NA	NA	NA	NA	NA	NA	NA	NA	NA	NA	NA	NA	NA	2.73167	NA	NA	NA	3.08453	NA	NA	NA	NA	NA	NA	NA	NA	NA	NA	NA	NA	NA	NA	NA	NA	NA	NA	NA	NA	NA	NA	NA	NA	NA	NA	NA	NA	NA	NA	NA
Evolinc_SR_gID_060229	NA	NA	NA	NA	NA	NA	5.18568	NA	NA	NA	NA	NA	NA	NA	NA	NA	NA	3.00049	3.4306	NA	3.27782	NA	NA	3.82879	3.07576	3.6709	3.29001	NA	NA	-3.08613	NA	NA	NA	NA	NA	NA	NA	NA	NA	NA	NA	NA	NA	NA	NA	NA	NA	NA	NA
Evolinc_SR_gID_019429	NA	NA	1.60834	NA	NA	NA	1.74279	1.1487	NA	NA	1.02947	NA	NA	NA	NA	2.36893	NA	-4.63901	-2.00252	-1.896	NA	-2.14674	-1.22071	NA	-1.33169	-1.51985	-1.70644	NA	NA	NA	NA	NA	NA	NA	-1.67212	NA	NA	NA	NA	NA	NA	NA	NA	NA	NA	NA	NA	NA	NA
Evolinc_LR_gID_000090	NA	NA	-1.47242	NA	NA	NA	NA	NA	1.45262	NA	NA	NA	NA	NA	NA	NA	NA	-5.76261	-2.91179	NA	NA	-3.12141	NA	NA	-1.81023	-1.84189	-1.99105	NA	NA	NA	NA	NA	NA	NA	NA	NA	NA	NA	NA	NA	NA	NA	NA	NA	NA	NA	NA	NA	NA
AT1G79075	NA	NA	NA	NA	NA	NA	NA	NA	NA	NA	NA	NA	NA	NA	NA	NA	NA	-3.43502	NA	NA	-2.08656	NA	NA	-1.75181	NA	-1.27013	NA	NA	NA	-1.10785	NA	NA	NA	NA	NA	NA	NA	NA	NA	NA	NA	NA	NA	NA	NA	NA	NA	NA	NA
Evolinc_SR_gID_025319	NA	NA	NA	NA	NA	NA	NA	NA	1.48181	NA	NA	NA	NA	NA	NA	NA	NA	-6.30429	-1.75981	NA	NA	-1.52954	NA	NA	-1.02997	-1.87719	-1.57921	NA	NA	-1.76474	NA	NA	NA	NA	NA	NA	NA	-1.16577	NA	NA	NA	NA	NA	NA	NA	NA	NA	NA	NA
Evolinc_SR_gID_001731	NA	NA	NA	NA	NA	NA	NA	NA	NA	NA	NA	NA	NA	NA	NA	NA	NA	8.01469	NA	NA	NA	NA	NA	NA	NA	NA	NA	NA	NA	NA	NA	NA	NA	4.75715	6.29161	NA	NA	NA	NA	NA	NA	NA	NA	NA	NA	NA	NA	NA	NA
Evolinc_SR_gID_016791	NA	NA	NA	NA	NA	NA	NA	NA	NA	NA	NA	NA	NA	NA	NA	NA	NA	8.06996	NA	NA	NA	NA	NA	NA	NA	NA	NA	NA	NA	NA	NA	NA	NA	NA	NA	NA	NA	NA	NA	NA	NA	NA	NA	NA	NA	NA	NA	NA	NA
Evolinc_LR_gID_000100	NA	NA	NA	NA	NA	NA	NA	NA	1.60331	NA	NA	NA	NA	NA	NA	2.29901	NA	-2.08367	-1.78151	NA	NA	-2.60493	NA	NA	-1.74255	-1.35183	-2.63881	NA	NA	NA	NA	NA	NA	NA	-1.45172	NA	NA	NA	NA	NA	1.25573	NA	NA	NA	NA	NA	NA	NA	NA
Evolinc_SR_gID_050112	NA	NA	NA	NA	NA	NA	NA	NA	2.46205	NA	NA	NA	NA	NA	NA	NA	NA	-5.05197	NA	NA	NA	NA	NA	NA	NA	NA	NA	NA	NA	NA	NA	NA	NA	NA	NA	NA	NA	NA	NA	NA	NA	NA	NA	NA	NA	NA	1.27479	NA	NA
AT5G06845	NA	NA	NA	NA	NA	NA	NA	-2.8311	NA	NA	NA	NA	NA	NA	NA	NA	NA	3.8628	NA	NA	NA	NA	NA	NA	NA	NA	NA	NA	NA	NA	NA	NA	NA	NA	NA	NA	NA	NA	NA	NA	NA	NA	NA	NA	NA	NA	NA	NA	NA
Evolinc_SR_gID_009379	NA	NA	NA	NA	NA	NA	NA	NA	NA	NA	NA	NA	NA	NA	NA	NA	NA	6.04599	NA	NA	NA	NA	NA	NA	NA	NA	NA	NA	NA	4.55632	NA	NA	NA	NA	NA	NA	NA	NA	NA	NA	NA	NA	NA	NA	NA	NA	NA	NA	NA
Evolinc_LR_gID_000061	NA	NA	NA	NA	1.11657	NA	1.47341	NA	1.05123	NA	NA	NA	NA	1.46308	NA	NA	NA	-5.63612	NA	NA	NA	-3.03286	-1.68363	NA	NA	NA	NA	NA	NA	-3.74893	NA	NA	NA	NA	NA	NA	NA	NA	-3.76393	NA	NA	NA	NA	NA	NA	NA	NA	NA	NA
Evolinc_SR_gID_067802	NA	NA	NA	NA	NA	NA	NA	NA	NA	NA	NA	NA	NA	NA	NA	NA	NA	7.65429	NA	NA	NA	NA	NA	NA	NA	NA	NA	NA	NA	NA	NA	NA	-2.98605	NA	NA	NA	NA	NA	NA	NA	NA	-5.65251	NA	NA	NA	NA	NA	NA	NA
Evolinc_SR_gID_013817	NA	NA	NA	NA	NA	NA	NA	NA	NA	NA	NA	NA	NA	NA	NA	NA	NA	9.32874	NA	NA	NA	NA	NA	NA	NA	NA	NA	NA	NA	NA	NA	NA	NA	NA	NA	NA	NA	NA	NA	NA	NA	NA	NA	NA	NA	NA	NA	NA	NA
AT3G05105	NA	NA	NA	NA	NA	NA	NA	NA	NA	NA	NA	NA	NA	NA	NA	NA	NA	3.34042	NA	NA	-4.23152	NA	NA	-4.26481	NA	NA	NA	NA	NA	NA	NA	NA	NA	NA	NA	NA	NA	NA	NA	NA	NA	NA	NA	NA	NA	NA	NA	NA	NA
AT3G05085	NA	NA	NA	NA	NA	NA	NA	NA	NA	NA	NA	NA	NA	NA	NA	NA	NA	4.15807	NA	NA	NA	NA	NA	NA	NA	NA	NA	NA	NA	NA	NA	NA	NA	NA	NA	NA	NA	NA	NA	NA	NA	NA	NA	NA	NA	NA	NA	NA	NA
Evolinc_LR_gID_000252	NA	NA	1.95128	3.19616	NA	NA	1.57242	NA	2.4327	1.8522	NA	NA	NA	1.59923	NA	NA	NA	2.78233	NA	NA	NA	NA	NA	NA	NA	NA	NA	NA	NA	-2.20935	NA	NA	NA	NA	NA	NA	NA	NA	NA	2.48725	1.30094	NA	NA	NA	NA	NA	NA	NA	NA
Evolinc_LR_gID_000198	NA	NA	NA	NA	NA	NA	NA	NA	NA	NA	-1.61777	-1.56159	NA	-1.16992	NA	NA	NA	1.84374	NA	NA	NA	NA	NA	1.71269	NA	NA	NA	NA	NA	NA	NA	NA	NA	NA	NA	NA	NA	NA	NA	NA	NA	NA	NA	NA	NA	NA	NA	NA	NA
AT2G15128	NA	NA	NA	NA	NA	NA	1.89458	NA	NA	NA	NA	NA	NA	NA	NA	NA	NA	-5.23732	NA	NA	NA	NA	NA	NA	NA	NA	NA	NA	NA	NA	NA	NA	NA	NA	NA	NA	NA	NA	NA	NA	NA	NA	NA	NA	NA	NA	NA	NA	NA
Evolinc_SR_gID_022105	NA	NA	NA	NA	NA	NA	NA	NA	NA	NA	NA	NA	NA	NA	NA	NA	NA	5.0585	NA	NA	NA	NA	NA	NA	NA	NA	NA	NA	NA	NA	NA	NA	NA	NA	NA	NA	NA	NA	NA	NA	NA	NA	NA	NA	NA	NA	NA	NA	NA
Evolinc_SR_gID_035546	NA	NA	NA	NA	NA	NA	NA	NA	NA	NA	NA	NA	NA	NA	NA	NA	NA	3.38391	2.63167	NA	3.08616	3.02313	NA	3.1322	2.33722	2.02598	2.11375	NA	NA	2.57513	NA	NA	NA	NA	NA	NA	NA	NA	NA	NA	NA	NA	NA	NA	NA	NA	NA	NA	NA
Evolinc_SR_gID_007569	NA	NA	NA	NA	NA	NA	NA	NA	NA	NA	NA	NA	NA	NA	NA	NA	NA	7.11036	NA	NA	NA	NA	NA	NA	NA	NA	NA	NA	NA	NA	NA	NA	NA	NA	NA	NA	NA	NA	NA	NA	NA	NA	NA	NA	NA	NA	NA	NA	NA
AT1G08283	NA	NA	NA	NA	NA	NA	-5.81487	NA	NA	NA	-2.48579	NA	NA	NA	NA	NA	NA	-4.31799	NA	NA	-1.73528	NA	-1.43975	NA	NA	NA	NA	NA	NA	NA	NA	NA	NA	NA	NA	NA	NA	NA	NA	NA	NA	NA	NA	NA	NA	NA	NA	NA	NA
Evolinc_SR_gID_068836	NA	NA	NA	NA	NA	NA	NA	NA	NA	NA	NA	NA	NA	NA	NA	NA	NA	-2.95382	NA	NA	NA	NA	NA	NA	NA	NA	NA	NA	NA	NA	NA	NA	NA	NA	NA	NA	NA	NA	NA	1.79937	NA	NA	NA	NA	NA	NA	NA	NA	NA
Evolinc_SR_gID_017022	NA	NA	NA	NA	NA	NA	NA	NA	NA	NA	NA	NA	NA	NA	NA	NA	NA	6.42569	NA	NA	NA	NA	NA	NA	NA	NA	NA	NA	NA	NA	NA	NA	NA	NA	NA	NA	NA	NA	NA	NA	NA	NA	NA	NA	NA	NA	NA	NA	NA
AT3G52748	NA	NA	NA	NA	NA	NA	NA	NA	NA	NA	NA	NA	NA	NA	NA	NA	NA	2.27487	NA	NA	NA	NA	NA	NA	1.27252	1.35859	NA	NA	NA	NA	NA	NA	-1.85073	NA	-1.36075	2.85004	NA	NA	NA	NA	-1.65323	-3.3859	NA	NA	NA	NA	NA	NA	NA
Evolinc_SR_gID_053702	NA	NA	NA	NA	NA	NA	NA	NA	NA	NA	NA	NA	NA	NA	NA	NA	NA	7.66939	NA	NA	NA	NA	NA	NA	NA	NA	NA	NA	NA	NA	NA	NA	NA	NA	NA	NA	NA	NA	NA	NA	NA	NA	NA	NA	NA	NA	NA	NA	NA
Evolinc_SR_gID_020524	NA	NA	NA	NA	NA	NA	NA	NA	NA	NA	NA	NA	NA	NA	NA	NA	NA	4.30192	NA	NA	NA	NA	NA	NA	NA	NA	NA	NA	NA	NA	NA	NA	NA	NA	NA	NA	NA	NA	NA	NA	NA	NA	NA	NA	NA	NA	NA	NA	NA
Evolinc_SR_gID_014228	NA	NA	NA	NA	NA	NA	NA	NA	NA	NA	NA	NA	NA	NA	NA	NA	NA	2.94399	NA	NA	NA	NA	NA	NA	NA	NA	NA	NA	NA	3.85047	NA	NA	NA	NA	NA	NA	NA	NA	NA	NA	NA	NA	NA	NA	NA	NA	NA	NA	NA
AT4G06955	NA	NA	NA	NA	NA	NA	-6.42277	NA	NA	NA	NA	NA	NA	NA	NA	NA	NA	3.37873	NA	NA	NA	NA	NA	NA	NA	NA	NA	NA	NA	NA	NA	NA	NA	NA	NA	NA	NA	NA	NA	NA	NA	NA	NA	NA	NA	NA	NA	NA	NA
AT5G02055	NA	NA	NA	NA	NA	NA	NA	NA	NA	NA	NA	NA	NA	NA	NA	NA	NA	6.63542	NA	NA	NA	NA	NA	4.5118	NA	NA	NA	NA	NA	NA	NA	NA	NA	NA	NA	NA	NA	NA	NA	NA	NA	NA	NA	NA	NA	NA	NA	NA	NA
Evolinc_LR_gID_000119	NA	NA	NA	NA	NA	NA	-6.32969	-2.20784	NA	NA	NA	NA	NA	NA	NA	NA	NA	-4.37301	NA	NA	-6.0131	-2.91543	-3.09439	-6.05686	NA	-2.19073	NA	NA	NA	NA	NA	NA	NA	NA	NA	NA	NA	NA	NA	NA	NA	NA	NA	-1.16141	NA	-1.97757	NA	NA	NA
Evolinc_SR_gID_031973	NA	NA	NA	NA	NA	NA	NA	NA	NA	NA	NA	NA	NA	NA	NA	NA	NA	3.47828	NA	NA	NA	NA	NA	NA	NA	NA	NA	NA	NA	NA	NA	NA	NA	NA	NA	NA	NA	NA	NA	NA	NA	NA	NA	NA	NA	NA	NA	NA	NA
Evolinc_SR_gID_013816	NA	NA	NA	NA	NA	NA	NA	NA	NA	NA	NA	NA	NA	NA	NA	NA	NA	9.99338	NA	NA	NA	NA	NA	NA	NA	NA	NA	NA	NA	NA	NA	NA	NA	NA	NA	NA	NA	NA	NA	NA	NA	NA	NA	NA	NA	NA	NA	NA	NA
Evolinc_SR_gID_068815	NA	NA	NA	NA	2.66193	NA	NA	NA	2.2431	NA	NA	NA	NA	NA	NA	NA	NA	-2.39641	NA	NA	NA	NA	NA	NA	NA	NA	NA	NA	NA	NA	NA	NA	NA	NA	NA	NA	NA	NA	NA	2.0946	NA	NA	NA	NA	NA	NA	NA	NA	NA
AT1G05913	NA	NA	NA	NA	NA	NA	NA	NA	NA	NA	NA	NA	NA	NA	NA	NA	NA	5.4553	NA	NA	NA	NA	NA	NA	NA	NA	NA	NA	NA	NA	NA	NA	NA	NA	NA	NA	NA	NA	NA	NA	NA	NA	NA	NA	NA	NA	1.49979	NA	NA
Evolinc_SR_gID_053959	NA	NA	NA	NA	NA	NA	NA	NA	NA	NA	NA	NA	NA	NA	NA	NA	NA	-4.83976	NA	NA	NA	NA	NA	-1.77282	NA	NA	NA	NA	NA	-1.76593	NA	NA	NA	NA	NA	NA	NA	NA	NA	NA	NA	NA	NA	NA	NA	NA	-1.42385	NA	NA
AT3G05955	NA	NA	NA	NA	NA	NA	NA	NA	NA	NA	NA	NA	NA	NA	NA	NA	NA	-4.34843	NA	NA	NA	NA	NA	NA	NA	NA	NA	NA	NA	NA	NA	NA	NA	NA	NA	NA	NA	NA	NA	NA	NA	NA	NA	NA	NA	NA	NA	NA	NA
Evolinc_SR_gID_033800	NA	NA	NA	NA	NA	NA	NA	NA	NA	NA	NA	NA	NA	NA	NA	NA	NA	1.98606	NA	NA	NA	NA	NA	NA	NA	NA	NA	NA	NA	NA	NA	NA	NA	NA	NA	-4.31692	NA	NA	NA	NA	NA	NA	NA	NA	NA	NA	NA	NA	NA
Evolinc_SR_gID_020104	NA	NA	NA	NA	NA	NA	NA	NA	-1.44916	NA	NA	NA	NA	NA	NA	NA	NA	-3.01552	NA	NA	NA	-2.9114	NA	NA	NA	NA	NA	NA	NA	NA	NA	NA	NA	NA	NA	NA	NA	NA	NA	NA	NA	NA	NA	NA	NA	NA	NA	NA	NA
Evolinc_SR_gID_023462	NA	NA	NA	NA	NA	NA	NA	NA	NA	NA	NA	NA	NA	NA	NA	NA	NA	4.76444	NA	NA	NA	NA	NA	NA	NA	NA	NA	NA	NA	NA	NA	NA	NA	NA	NA	NA	NA	NA	NA	NA	NA	NA	NA	NA	NA	NA	NA	NA	NA
AT3G15536	NA	NA	NA	NA	NA	NA	NA	NA	NA	NA	NA	NA	NA	NA	NA	4.43385	NA	-4.44848	-1.56146	-2.41688	-2.87811	NA	NA	-3.59103	-1.89969	NA	-1.62575	NA	NA	NA	NA	NA	-2.65188	NA	2.65318	NA	NA	NA	NA	NA	NA	-2.54455	NA	NA	NA	NA	NA	NA	NA
AT5G03085	NA	NA	NA	NA	NA	NA	NA	NA	NA	NA	NA	NA	NA	2.22705	NA	NA	NA	-4.11886	NA	NA	NA	NA	NA	NA	NA	NA	NA	NA	NA	NA	NA	NA	NA	NA	NA	NA	NA	NA	NA	NA	NA	NA	NA	NA	NA	NA	NA	NA	NA
Evolinc_SR_gID_061903	NA	NA	NA	NA	NA	NA	NA	NA	NA	NA	NA	NA	NA	NA	NA	NA	NA	7.94425	NA	NA	NA	NA	NA	NA	NA	NA	NA	NA	NA	NA	NA	NA	NA	NA	NA	NA	NA	NA	NA	NA	NA	NA	NA	NA	NA	NA	NA	NA	NA
Evolinc_SR_gID_040924	NA	NA	NA	NA	NA	NA	NA	NA	NA	NA	NA	NA	NA	NA	NA	NA	NA	3.98922	NA	NA	NA	NA	NA	NA	NA	NA	NA	NA	NA	NA	NA	NA	NA	NA	NA	NA	NA	NA	NA	NA	NA	NA	NA	NA	NA	NA	NA	NA	NA
AT5G08975	NA	NA	NA	NA	5.26686	NA	NA	NA	NA	NA	NA	NA	NA	NA	NA	NA	NA	4.54863	NA	NA	NA	NA	NA	NA	NA	NA	NA	NA	NA	2.85891	NA	NA	NA	NA	NA	NA	NA	NA	NA	NA	NA	NA	NA	NA	NA	NA	NA	NA	NA
Evolinc_SR_gID_068814	NA	NA	NA	NA	NA	NA	NA	NA	1.48284	NA	NA	NA	NA	NA	NA	NA	NA	-2.22866	NA	NA	NA	NA	NA	NA	2.92483	NA	NA	NA	NA	NA	NA	NA	NA	NA	NA	NA	NA	NA	NA	2.37566	NA	NA	NA	NA	NA	NA	NA	NA	NA
Evolinc_SR_gID_068709	NA	NA	NA	NA	NA	NA	NA	NA	NA	NA	NA	NA	NA	NA	NA	NA	NA	8.90629	NA	4.77458	6.38134	4.39224	5.89322	5.12912	NA	NA	NA	NA	NA	NA	NA	NA	NA	NA	NA	NA	NA	NA	NA	NA	NA	NA	NA	NA	NA	NA	NA	NA	NA
Evolinc_SR_gID_062909	NA	NA	NA	NA	NA	NA	NA	NA	NA	NA	NA	NA	NA	NA	NA	NA	NA	-5.08564	2.6849	NA	NA	NA	NA	2.13413	3.0104	NA	2.27827	NA	NA	NA	NA	NA	2.67414	NA	NA	NA	NA	NA	NA	NA	NA	NA	NA	NA	NA	NA	NA	NA	NA
AT4G03905	NA	NA	NA	NA	NA	NA	2.88061	NA	NA	NA	NA	NA	NA	3.37054	NA	NA	NA	2.17122	NA	1.57973	NA	NA	NA	2.14967	1.91098	NA	NA	NA	NA	NA	NA	NA	NA	NA	NA	NA	NA	NA	NA	NA	1.33029	NA	NA	NA	NA	NA	1.6986	1.22272	NA
Evolinc_SR_gID_033179	NA	NA	NA	1.33424	4.30927	NA	NA	NA	4.06811	NA	NA	-1.33808	NA	2.26576	NA	NA	NA	2.06516	NA	NA	NA	NA	NA	NA	4.37546	NA	NA	NA	NA	1.75986	2.08635	NA	NA	NA	NA	NA	NA	NA	NA	2.651	NA	NA	NA	NA	NA	NA	NA	NA	NA
Evolinc_SR_gID_011240	NA	NA	NA	NA	NA	NA	NA	NA	NA	NA	NA	NA	NA	NA	NA	NA	NA	1.71114	NA	NA	NA	NA	5.07851	NA	2.88469	NA	NA	NA	NA	NA	NA	NA	NA	NA	NA	NA	NA	NA	NA	5.33335	NA	NA	NA	NA	NA	NA	NA	NA	NA
Evolinc_SR_gID_067888	NA	NA	NA	NA	NA	NA	NA	NA	NA	NA	NA	NA	NA	NA	NA	NA	NA	4.35188	NA	NA	NA	NA	NA	NA	NA	NA	NA	NA	NA	NA	NA	NA	NA	NA	NA	NA	NA	NA	NA	NA	NA	NA	NA	NA	NA	NA	NA	NA	NA
AT5G34871	NA	NA	NA	NA	NA	NA	NA	-4.77011	NA	NA	NA	NA	NA	NA	NA	NA	NA	1.35564	NA	NA	NA	NA	NA	NA	NA	NA	NA	NA	NA	NA	NA	NA	NA	NA	NA	NA	NA	NA	NA	NA	NA	NA	NA	NA	NA	NA	NA	NA	NA
AT1G05527	NA	NA	NA	NA	NA	NA	NA	NA	NA	NA	NA	NA	NA	NA	NA	NA	NA	4.44639	NA	NA	NA	NA	NA	NA	NA	NA	NA	NA	NA	NA	NA	NA	NA	NA	NA	NA	NA	NA	NA	NA	NA	NA	NA	NA	NA	NA	NA	NA	NA
Evolinc_SR_gID_030057	NA	NA	NA	NA	NA	NA	-3.71606	-6.49517	NA	NA	NA	NA	NA	NA	NA	NA	NA	5.97174	NA	NA	NA	NA	NA	NA	NA	NA	NA	NA	NA	NA	NA	NA	NA	NA	NA	NA	NA	NA	NA	NA	NA	NA	NA	NA	NA	NA	NA	NA	NA
Evolinc_SR_gID_011741	NA	NA	NA	NA	NA	NA	NA	NA	NA	NA	NA	NA	NA	NA	NA	NA	NA	3.63992	NA	4.1705	NA	NA	4.61366	NA	NA	NA	NA	NA	NA	NA	NA	NA	NA	NA	NA	NA	NA	NA	NA	NA	1.57636	NA	NA	NA	NA	NA	NA	1.74454	NA
AT5G37485	NA	NA	NA	NA	NA	NA	NA	-3.20376	NA	NA	NA	NA	NA	NA	NA	NA	NA	1.9995	NA	NA	4.33609	NA	NA	4.57075	NA	NA	NA	NA	NA	NA	NA	NA	NA	NA	NA	NA	NA	NA	NA	NA	NA	NA	NA	NA	NA	NA	NA	NA	NA
Evolinc_LR_gID_000075	NA	NA	NA	NA	NA	NA	-4.98269	NA	NA	NA	NA	NA	NA	NA	NA	NA	NA	-3.68066	-2.70914	NA	-3.05555	NA	NA	-4.07906	-2.38129	NA	NA	NA	NA	NA	NA	NA	NA	NA	NA	NA	NA	NA	NA	NA	NA	NA	NA	1.70593	NA	NA	NA	NA	NA
Evolinc_SR_gID_068810	NA	NA	NA	NA	NA	NA	NA	NA	1.16581	NA	NA	NA	NA	NA	NA	NA	NA	-1.81335	NA	NA	NA	NA	NA	1.31152	2.74197	NA	NA	NA	NA	NA	NA	NA	NA	NA	NA	NA	NA	NA	NA	2.25591	NA	NA	NA	NA	NA	NA	NA	NA	NA
AT1G04425	NA	NA	NA	NA	NA	NA	-6.98597	-3.0078	NA	NA	NA	NA	NA	NA	NA	NA	NA	-3.6384	NA	NA	-3.43677	-2.95524	-2.95041	-3.76195	NA	-1.64225	NA	NA	NA	-3.23768	NA	NA	NA	NA	NA	NA	NA	NA	NA	1.45251	NA	NA	NA	NA	NA	NA	NA	NA	NA
Evolinc_LR_gID_000180	NA	NA	NA	NA	NA	NA	NA	NA	NA	NA	NA	NA	NA	NA	NA	NA	NA	2.0624	1.48159	2.37989	2.30352	NA	NA	2.58613	2.05448	2.31462	1.58085	NA	NA	NA	NA	NA	NA	NA	NA	NA	NA	NA	NA	NA	NA	NA	NA	NA	NA	NA	NA	NA	NA
Evolinc_SR_gID_053657	NA	NA	NA	NA	NA	NA	-1.92094	-1.43251	-1.36394	NA	NA	NA	NA	-1.24819	NA	NA	NA	1.90832	NA	NA	2.03356	NA	NA	2.08873	NA	NA	NA	NA	NA	NA	NA	NA	NA	NA	NA	NA	NA	NA	NA	NA	NA	NA	NA	NA	NA	NA	NA	NA	NA
Evolinc_SR_gID_010243	NA	NA	NA	NA	NA	NA	NA	NA	NA	NA	NA	NA	NA	NA	NA	NA	NA	3.44064	NA	NA	NA	NA	NA	NA	NA	NA	NA	NA	NA	NA	NA	NA	NA	NA	NA	NA	NA	NA	NA	NA	NA	NA	NA	NA	NA	NA	NA	NA	NA
Evolinc_SR_gID_046639	NA	NA	NA	NA	NA	NA	NA	NA	NA	NA	NA	NA	NA	NA	NA	2.40931	NA	NA	NA	-4.82282	NA	5.50841	NA	NA	NA	NA	NA	NA	NA	NA	NA	NA	NA	NA	NA	5.91892	3.46123	NA	NA	NA	NA	-4.17189	NA	NA	NA	NA	NA	NA	NA
Evolinc_SR_gID_042348	NA	NA	NA	NA	NA	NA	NA	NA	NA	NA	NA	NA	NA	NA	NA	NA	NA	NA	NA	NA	NA	NA	NA	NA	NA	NA	NA	NA	NA	NA	NA	NA	NA	NA	NA	-3.55868	NA	NA	NA	NA	NA	NA	NA	NA	NA	NA	NA	NA	NA
Evolinc_SR_gID_064800	NA	NA	NA	2.47449	NA	NA	NA	2.77608	NA	NA	NA	NA	NA	NA	NA	NA	NA	NA	NA	NA	NA	5.24853	NA	1.67316	NA	NA	NA	NA	NA	NA	NA	NA	NA	NA	NA	-5.793	NA	NA	NA	NA	NA	NA	NA	NA	NA	NA	NA	NA	NA
Evolinc_SR_gID_042697	NA	NA	NA	NA	NA	NA	NA	NA	NA	NA	NA	NA	NA	NA	NA	NA	NA	NA	NA	NA	NA	NA	NA	NA	NA	NA	NA	NA	NA	NA	NA	NA	NA	NA	NA	-3.35255	NA	NA	NA	NA	NA	NA	NA	NA	NA	NA	NA	NA	NA
Evolinc_SR_gID_041632	NA	NA	NA	NA	NA	NA	NA	NA	NA	NA	NA	NA	NA	NA	NA	NA	NA	NA	NA	NA	NA	NA	NA	NA	NA	NA	NA	NA	NA	NA	NA	NA	NA	NA	NA	4.69897	NA	NA	NA	NA	NA	NA	NA	NA	NA	NA	NA	NA	NA
Evolinc_LR_gID_000052	NA	NA	NA	NA	NA	NA	NA	NA	NA	NA	NA	NA	NA	NA	NA	NA	NA	NA	NA	NA	NA	NA	NA	NA	NA	NA	NA	NA	NA	NA	NA	NA	NA	NA	NA	-6.39516	-6.47269	NA	NA	NA	NA	NA	NA	NA	NA	NA	NA	NA	NA
Evolinc_SR_gID_053663	NA	NA	NA	NA	NA	NA	NA	NA	NA	NA	NA	NA	NA	NA	NA	NA	NA	NA	NA	NA	NA	NA	NA	NA	NA	NA	NA	NA	NA	NA	NA	NA	NA	NA	NA	-4.89766	NA	NA	NA	NA	NA	NA	NA	NA	NA	NA	NA	NA	NA
AT3G08115	NA	NA	NA	NA	NA	NA	-6.44772	NA	NA	NA	NA	NA	NA	-4.9525	NA	NA	NA	NA	NA	NA	NA	NA	NA	NA	NA	NA	NA	NA	NA	NA	NA	NA	NA	NA	NA	3.63403	NA	NA	NA	NA	1.68365	NA	NA	NA	NA	NA	2.55664	2.24841	NA
AT2G06995	NA	NA	NA	NA	NA	NA	-4.51337	NA	NA	NA	NA	NA	NA	4.57764	NA	NA	NA	NA	NA	NA	-1.20598	NA	NA	NA	NA	NA	NA	NA	NA	NA	NA	NA	NA	NA	NA	-4.84832	NA	NA	NA	NA	NA	NA	NA	NA	NA	NA	NA	NA	NA
AT1G21529	NA	NA	NA	NA	NA	NA	NA	NA	NA	NA	NA	NA	NA	NA	NA	8.25642	NA	NA	NA	NA	NA	5.68345	2.74209	NA	NA	3.01489	NA	NA	NA	NA	NA	NA	2.80408	NA	3.53153	NA	-5.92278	NA	NA	NA	-6.80077	4.31511	NA	NA	NA	3.97886	NA	NA	NA
AT4G05525	NA	NA	NA	NA	NA	NA	NA	NA	NA	NA	NA	NA	NA	NA	NA	NA	NA	NA	NA	NA	NA	NA	NA	NA	NA	NA	NA	NA	NA	NA	NA	NA	NA	NA	NA	NA	NA	NA	NA	NA	NA	NA	NA	NA	NA	NA	2.88821	2.77674	NA
Evolinc_SR_gID_023901	NA	NA	2.94107	1.76752	2.32054	NA	1.07757	NA	4.08776	1.21623	NA	NA	NA	2.55953	NA	NA	NA	NA	NA	NA	NA	NA	NA	NA	1.44822	NA	NA	NA	NA	NA	NA	NA	NA	NA	NA	NA	NA	NA	NA	2.13141	NA	NA	NA	NA	NA	NA	1.62865	1.61838	NA
AT3G27884	NA	NA	NA	NA	NA	NA	NA	NA	NA	NA	NA	NA	NA	NA	NA	NA	NA	NA	NA	NA	NA	-1.23262	NA	NA	NA	NA	NA	NA	NA	-3.03358	NA	NA	NA	2.40052	1.18832	NA	NA	NA	1.0146	NA	NA	NA	1.86358	2.75713	-1.85302	NA	-1.71425	-1.35107	NA
Evolinc_SR_gID_044918	NA	NA	NA	NA	NA	NA	NA	NA	NA	NA	NA	NA	NA	NA	NA	NA	NA	NA	NA	NA	NA	NA	NA	NA	NA	NA	NA	NA	NA	NA	NA	NA	NA	NA	NA	NA	NA	NA	NA	NA	NA	NA	NA	NA	NA	NA	5.61686	5.58364	NA
Evolinc_SR_gID_059412	NA	NA	NA	NA	NA	NA	NA	NA	NA	NA	NA	NA	NA	NA	NA	NA	NA	NA	NA	NA	NA	NA	NA	NA	NA	NA	NA	NA	NA	NA	NA	NA	NA	NA	NA	NA	NA	NA	NA	NA	NA	NA	NA	NA	NA	NA	7.60188	7.63074	NA
Evolinc_SR_gID_050395	NA	NA	NA	NA	NA	NA	NA	NA	NA	NA	NA	NA	NA	NA	NA	NA	NA	NA	NA	NA	NA	NA	NA	NA	NA	NA	NA	NA	NA	NA	NA	NA	NA	NA	NA	NA	NA	NA	NA	NA	NA	NA	NA	NA	NA	NA	7.54643	7.57511	NA
Evolinc_SR_gID_068389	NA	NA	NA	NA	NA	NA	NA	NA	NA	NA	NA	NA	NA	NA	NA	NA	NA	NA	NA	NA	NA	NA	NA	NA	NA	NA	NA	NA	NA	NA	NA	NA	NA	NA	NA	NA	NA	NA	NA	NA	NA	NA	NA	NA	NA	NA	4.0697	4.68442	NA
AT3G02832	NA	NA	2.58449	1.19714	1.66902	NA	2.9786	NA	2.79974	NA	1.09245	NA	NA	2.7037	NA	NA	NA	NA	1.21467	1.14728	1.5198	NA	NA	1.74911	1.61549	NA	1.33908	NA	NA	NA	NA	NA	NA	NA	NA	NA	NA	NA	NA	NA	NA	NA	NA	NA	NA	NA	1.82277	1.5639	NA
AT5G09735	NA	NA	NA	NA	NA	NA	NA	NA	NA	NA	NA	NA	NA	NA	NA	NA	NA	NA	NA	NA	NA	NA	NA	NA	NA	NA	NA	NA	NA	NA	NA	NA	NA	NA	NA	NA	NA	NA	NA	NA	-4.99701	NA	NA	NA	NA	NA	-3.86945	-4.25045	NA
Evolinc_SR_gID_066888	NA	NA	NA	NA	NA	NA	NA	NA	NA	NA	NA	NA	NA	NA	NA	NA	NA	NA	NA	NA	NA	NA	NA	NA	NA	NA	NA	NA	NA	NA	NA	NA	NA	NA	NA	NA	NA	NA	NA	NA	NA	NA	NA	NA	NA	NA	7.26381	6.85727	NA
Evolinc_SR_gID_029705	NA	NA	NA	NA	NA	NA	NA	NA	NA	NA	NA	NA	NA	NA	NA	NA	NA	NA	NA	NA	NA	NA	NA	NA	NA	NA	NA	NA	NA	NA	NA	NA	NA	NA	-2.03357	NA	NA	NA	NA	NA	-1.49674	NA	NA	NA	NA	NA	-1.35564	-2.2218	NA
Evolinc_LR_gID_000251	NA	NA	NA	NA	NA	NA	NA	NA	NA	NA	NA	NA	NA	NA	NA	NA	NA	NA	NA	NA	NA	NA	NA	NA	NA	NA	NA	NA	NA	NA	NA	NA	NA	NA	NA	NA	NA	NA	NA	NA	NA	NA	NA	NA	NA	NA	6.42457	6.89427	NA
Evolinc_SR_gID_051971	NA	NA	NA	NA	NA	NA	NA	NA	NA	NA	NA	NA	NA	NA	NA	NA	NA	NA	NA	NA	NA	NA	NA	NA	NA	NA	NA	NA	NA	NA	NA	NA	NA	NA	NA	NA	NA	NA	NA	NA	NA	NA	NA	NA	NA	NA	6.89078	7.78565	NA
AT5G02375	NA	NA	NA	NA	NA	NA	NA	NA	NA	NA	NA	NA	NA	NA	NA	NA	NA	NA	NA	NA	NA	NA	NA	NA	NA	NA	NA	NA	NA	NA	NA	NA	NA	NA	NA	NA	NA	NA	NA	NA	NA	NA	NA	NA	NA	NA	6.46148	6.00057	NA
Evolinc_SR_gID_065233	NA	NA	NA	NA	NA	NA	NA	NA	NA	NA	NA	NA	NA	NA	NA	NA	NA	NA	NA	NA	NA	NA	NA	NA	NA	NA	NA	NA	NA	NA	NA	NA	NA	NA	NA	NA	NA	NA	NA	NA	NA	NA	NA	NA	NA	NA	3.78719	5.43469	NA
Evolinc_SR_gID_065790	NA	NA	NA	NA	NA	NA	NA	NA	NA	NA	NA	NA	NA	NA	NA	NA	NA	NA	NA	NA	NA	NA	NA	NA	NA	NA	NA	NA	NA	NA	NA	NA	NA	NA	NA	NA	NA	NA	NA	NA	NA	NA	NA	NA	NA	NA	-3.75058	-2.24329	NA
Evolinc_SR_gID_005411	NA	NA	NA	NA	NA	NA	NA	NA	NA	NA	NA	NA	NA	NA	NA	NA	NA	NA	NA	NA	NA	NA	NA	NA	NA	NA	NA	NA	NA	NA	NA	NA	NA	-4.41771	-4.48012	NA	NA	NA	NA	NA	NA	NA	NA	NA	NA	NA	2.13825	1.11114	NA
Evolinc_SR_gID_021746	NA	NA	NA	NA	NA	NA	NA	NA	NA	NA	NA	NA	NA	NA	NA	NA	NA	NA	NA	NA	NA	NA	NA	NA	NA	NA	NA	NA	NA	NA	NA	NA	NA	NA	NA	NA	NA	NA	NA	NA	NA	NA	NA	NA	NA	NA	6.06952	7.92664	NA
Evolinc_SR_gID_023623	NA	NA	NA	NA	NA	NA	NA	NA	NA	NA	NA	NA	NA	NA	NA	NA	NA	NA	NA	NA	NA	NA	NA	NA	NA	NA	NA	NA	NA	NA	NA	NA	NA	NA	NA	NA	NA	NA	NA	NA	NA	NA	NA	NA	NA	NA	6.44564	6.39578	NA
Evolinc_SR_gID_022911	NA	NA	NA	NA	NA	NA	NA	NA	NA	NA	NA	NA	NA	NA	NA	NA	NA	NA	NA	NA	NA	NA	NA	NA	NA	NA	NA	NA	NA	NA	NA	NA	NA	NA	NA	NA	NA	NA	NA	NA	NA	NA	NA	NA	NA	NA	6.38728	6.73583	NA
Evolinc_SR_gID_061467	NA	NA	NA	NA	NA	NA	NA	NA	NA	NA	NA	NA	NA	NA	NA	NA	NA	NA	NA	NA	NA	NA	NA	NA	NA	NA	NA	NA	NA	NA	NA	NA	NA	NA	NA	NA	NA	NA	NA	NA	NA	NA	NA	NA	NA	NA	2.37229	2.19118	NA
AT1G07973	NA	NA	NA	NA	NA	NA	NA	NA	NA	NA	NA	NA	NA	NA	NA	NA	NA	NA	NA	NA	NA	NA	NA	NA	NA	NA	NA	NA	NA	NA	NA	NA	NA	NA	NA	NA	NA	NA	NA	NA	NA	NA	NA	NA	NA	NA	6.04865	6.84799	NA
AT5G07125	NA	NA	NA	NA	NA	NA	NA	NA	NA	NA	NA	NA	NA	NA	NA	NA	NA	NA	NA	NA	NA	NA	NA	NA	NA	NA	NA	NA	NA	NA	NA	NA	NA	NA	NA	NA	NA	NA	NA	NA	NA	NA	NA	NA	NA	NA	6.05567	6.15207	NA
Evolinc_SR_gID_062229	NA	NA	NA	NA	NA	NA	NA	NA	NA	NA	NA	NA	NA	NA	NA	NA	NA	NA	NA	NA	NA	NA	NA	NA	NA	NA	NA	NA	NA	NA	NA	NA	NA	NA	NA	NA	NA	NA	NA	NA	NA	NA	NA	NA	NA	NA	5.95929	6.63577	NA
Evolinc_LR_gID_000174	NA	NA	NA	NA	NA	NA	NA	NA	NA	NA	NA	NA	NA	NA	NA	NA	NA	NA	NA	NA	NA	NA	NA	NA	NA	NA	NA	NA	NA	NA	NA	NA	NA	NA	NA	NA	NA	NA	NA	NA	NA	NA	NA	NA	NA	NA	-2.9469	-1.37824	NA
AT5G07915	NA	NA	NA	NA	NA	NA	NA	NA	NA	NA	NA	NA	NA	NA	NA	NA	NA	NA	NA	NA	NA	NA	NA	NA	NA	NA	NA	NA	NA	NA	NA	NA	NA	NA	NA	NA	NA	NA	NA	NA	NA	NA	NA	NA	NA	NA	6.1402	5.61814	NA
AT3G61198	NA	NA	-4.17296	NA	NA	NA	-6.35505	-6.08558	NA	NA	-2.565	NA	NA	NA	NA	NA	NA	NA	NA	-2.1919	NA	NA	NA	-1.34781	NA	NA	NA	NA	NA	-2.91504	NA	NA	NA	-2.77459	-2.03354	NA	NA	-1.43801	NA	NA	NA	-2.18272	NA	NA	NA	-1.93436	-1.33114	-1.08647	NA
AT5G07115	NA	NA	NA	NA	NA	NA	5.50748	NA	NA	NA	NA	NA	NA	NA	NA	NA	NA	NA	NA	NA	NA	NA	NA	NA	NA	NA	NA	NA	NA	NA	NA	NA	NA	NA	NA	NA	NA	NA	NA	NA	NA	NA	NA	NA	NA	NA	3.09184	3.03435	NA
AT3G03435	NA	NA	NA	NA	NA	NA	4.56541	NA	NA	NA	NA	NA	NA	NA	NA	NA	NA	NA	NA	NA	NA	NA	NA	NA	NA	NA	NA	NA	NA	NA	NA	NA	NA	NA	NA	NA	NA	NA	NA	NA	1.40941	NA	NA	NA	NA	NA	3.25528	2.86394	NA
Evolinc_SR_gID_030017	NA	NA	NA	NA	NA	NA	NA	NA	NA	NA	NA	NA	NA	NA	NA	NA	NA	NA	NA	NA	NA	NA	NA	NA	NA	NA	NA	NA	NA	NA	NA	NA	NA	NA	NA	NA	NA	NA	NA	NA	NA	NA	NA	NA	NA	NA	5.7856	6.06364	NA
Evolinc_SR_gID_025946	NA	NA	NA	NA	NA	NA	NA	NA	NA	NA	NA	NA	NA	NA	NA	NA	NA	NA	NA	NA	NA	NA	NA	NA	NA	NA	NA	NA	NA	NA	NA	NA	NA	NA	NA	NA	NA	NA	NA	NA	NA	NA	NA	NA	NA	NA	5.02894	5.19905	NA
Evolinc_SR_gID_061849	NA	NA	4.10124	NA	NA	NA	6.09611	NA	NA	NA	NA	NA	NA	2.23107	NA	NA	NA	NA	NA	NA	NA	NA	NA	NA	NA	NA	NA	NA	NA	NA	NA	NA	NA	NA	NA	NA	NA	NA	NA	NA	NA	NA	NA	NA	NA	NA	1.60372	1.47922	NA
Evolinc_SR_gID_037178	NA	NA	NA	NA	NA	NA	NA	NA	NA	NA	NA	NA	NA	NA	NA	NA	NA	NA	NA	NA	NA	NA	NA	NA	NA	NA	NA	NA	NA	NA	NA	NA	NA	NA	NA	NA	NA	NA	NA	NA	NA	NA	NA	NA	NA	NA	-4.59147	-2.74026	NA
Evolinc_SR_gID_011746	NA	NA	NA	NA	NA	NA	2.25779	NA	NA	NA	NA	NA	NA	NA	NA	NA	NA	NA	NA	NA	NA	-3.07924	NA	NA	NA	NA	NA	NA	NA	NA	NA	NA	NA	NA	NA	NA	NA	NA	NA	NA	NA	NA	NA	NA	NA	NA	1.20687	NA	-1.01183
Evolinc_SR_gID_048213	NA	NA	NA	NA	NA	NA	NA	NA	NA	NA	NA	NA	NA	NA	NA	NA	NA	NA	NA	NA	NA	NA	NA	NA	NA	NA	NA	NA	NA	NA	NA	NA	NA	NA	NA	NA	NA	NA	NA	NA	NA	NA	NA	NA	NA	NA	-1.62162	-1.26017	NA
Evolinc_SR_gID_050400	NA	NA	NA	NA	NA	NA	NA	NA	NA	NA	NA	NA	NA	NA	NA	NA	NA	NA	NA	NA	NA	NA	NA	NA	NA	NA	NA	NA	NA	NA	NA	NA	NA	NA	NA	NA	NA	NA	NA	NA	NA	NA	NA	NA	NA	NA	2.73737	2.31255	NA
Evolinc_SR_gID_061058	NA	NA	2.82193	NA	NA	NA	2.90175	NA	NA	NA	1.63704	NA	NA	2.22877	NA	NA	NA	NA	NA	NA	NA	NA	NA	NA	NA	NA	NA	NA	NA	NA	NA	NA	NA	NA	NA	NA	NA	NA	NA	NA	NA	NA	NA	NA	NA	NA	1.38237	1.47111	NA
AT5G01775	NA	NA	2.36989	NA	NA	NA	2.7403	NA	NA	NA	NA	NA	NA	2.55447	NA	NA	NA	NA	NA	NA	NA	NA	NA	NA	NA	NA	NA	NA	NA	NA	NA	NA	NA	NA	NA	NA	NA	NA	NA	NA	NA	NA	NA	NA	NA	NA	1.34748	1.14551	-2.27401
Evolinc_SR_gID_006758	NA	NA	NA	NA	NA	NA	NA	NA	NA	NA	NA	NA	NA	NA	NA	NA	NA	NA	NA	NA	NA	NA	NA	NA	NA	NA	NA	NA	NA	NA	NA	NA	NA	NA	NA	NA	NA	NA	NA	NA	NA	NA	NA	NA	NA	NA	4.64521	4.69091	NA
AT3G04975	NA	NA	NA	NA	NA	NA	NA	NA	NA	NA	NA	NA	NA	NA	NA	NA	NA	NA	NA	NA	NA	NA	NA	NA	NA	NA	NA	NA	NA	NA	NA	NA	NA	NA	NA	NA	NA	NA	NA	NA	NA	NA	NA	NA	NA	NA	3.47507	3.45719	NA
Evolinc_SR_gID_067817	NA	NA	NA	NA	NA	NA	NA	NA	NA	NA	NA	NA	NA	NA	NA	NA	NA	NA	NA	NA	NA	NA	NA	NA	NA	NA	NA	NA	NA	NA	NA	NA	NA	2.5597	NA	NA	NA	NA	NA	NA	3.45718	NA	NA	NA	NA	-2.91999	1.92556	1.7963	NA
Evolinc_SR_gID_067468	NA	NA	NA	NA	NA	NA	NA	NA	NA	NA	NA	NA	NA	3.1846	NA	NA	NA	NA	NA	NA	NA	NA	NA	NA	NA	NA	NA	NA	NA	NA	NA	NA	NA	NA	NA	NA	NA	NA	NA	NA	NA	NA	NA	NA	NA	NA	1.55991	1.00923	NA
Evolinc_SR_gID_042829	NA	NA	4.88983	NA	NA	NA	NA	NA	NA	NA	NA	NA	NA	3.20432	NA	NA	NA	NA	NA	NA	NA	NA	NA	NA	NA	NA	NA	NA	NA	NA	NA	NA	NA	NA	NA	NA	NA	NA	NA	NA	NA	NA	NA	NA	NA	NA	2.26196	1.97529	NA
AT5G09765	NA	NA	NA	NA	NA	NA	NA	NA	NA	NA	NA	NA	NA	NA	NA	NA	NA	NA	NA	NA	NA	NA	NA	NA	NA	NA	NA	NA	NA	NA	NA	NA	NA	NA	NA	NA	NA	NA	NA	NA	NA	NA	NA	NA	NA	NA	-4.9321	-4.9762	NA
Evolinc_LR_gID_000260	NA	NA	NA	NA	NA	NA	NA	NA	NA	NA	NA	NA	NA	NA	NA	NA	NA	NA	NA	NA	NA	NA	NA	NA	NA	NA	NA	NA	NA	NA	NA	NA	NA	NA	NA	NA	NA	NA	NA	NA	NA	NA	NA	NA	NA	NA	5.04308	5.84446	NA
AT5G01155	NA	NA	NA	NA	NA	NA	NA	NA	NA	NA	NA	NA	NA	NA	NA	NA	NA	NA	NA	NA	NA	NA	NA	NA	NA	NA	NA	NA	NA	NA	NA	NA	NA	NA	NA	NA	NA	NA	NA	NA	NA	NA	NA	NA	NA	NA	1.82259	1.5916	NA
Evolinc_SR_gID_054192	NA	NA	NA	NA	NA	NA	NA	NA	NA	NA	NA	NA	NA	NA	NA	NA	NA	NA	NA	NA	NA	NA	NA	NA	NA	NA	NA	NA	NA	NA	NA	NA	NA	NA	NA	NA	NA	NA	NA	NA	NA	NA	NA	NA	NA	NA	4.43024	4.05205	NA
AT5G06585	NA	NA	NA	NA	NA	NA	NA	NA	NA	NA	NA	NA	NA	NA	NA	NA	NA	NA	NA	NA	NA	NA	NA	NA	NA	NA	NA	NA	NA	NA	NA	NA	NA	NA	NA	NA	NA	NA	NA	NA	NA	NA	NA	NA	NA	NA	4.29583	3.64528	NA
Evolinc_SR_gID_001596	NA	NA	NA	NA	NA	NA	NA	NA	NA	NA	NA	NA	NA	NA	NA	NA	NA	NA	NA	NA	NA	NA	NA	NA	NA	NA	NA	NA	NA	NA	NA	NA	NA	NA	NA	NA	NA	NA	NA	NA	NA	NA	NA	NA	NA	NA	4.72049	6.12995	NA
AT1G32172	NA	NA	NA	NA	NA	NA	NA	NA	NA	NA	NA	NA	NA	NA	NA	NA	NA	NA	NA	NA	NA	NA	NA	NA	NA	NA	NA	NA	NA	NA	NA	NA	NA	NA	NA	NA	NA	NA	NA	NA	2.01198	NA	NA	NA	-4.62455	NA	3.64113	5.56342	NA
Evolinc_SR_gID_008967	NA	NA	NA	NA	NA	NA	NA	NA	NA	NA	NA	NA	NA	NA	NA	NA	NA	NA	NA	NA	NA	NA	NA	NA	NA	NA	NA	NA	NA	NA	NA	NA	NA	NA	NA	NA	NA	NA	NA	NA	-2.06445	NA	NA	1.49002	NA	NA	-1.48597	-1.30802	NA
Evolinc_SR_gID_011747	NA	NA	NA	NA	NA	NA	5.53635	4.88042	NA	NA	NA	NA	NA	NA	NA	NA	NA	NA	NA	NA	NA	NA	NA	NA	NA	NA	NA	NA	NA	NA	NA	NA	NA	NA	NA	NA	NA	NA	NA	NA	NA	NA	NA	NA	NA	NA	1.01568	NA	NA
AT5G02645	NA	NA	5.2753	NA	NA	NA	4.71189	NA	NA	NA	NA	NA	NA	6.61919	NA	NA	NA	NA	NA	NA	NA	NA	NA	NA	NA	NA	NA	NA	NA	NA	NA	NA	NA	NA	NA	NA	NA	NA	NA	NA	NA	NA	NA	NA	NA	NA	2.66442	2.64126	NA
Evolinc_LR_gID_000187	NA	NA	NA	NA	NA	NA	NA	NA	NA	NA	NA	NA	NA	NA	NA	NA	NA	NA	NA	NA	NA	NA	NA	NA	NA	NA	NA	NA	NA	NA	NA	NA	NA	NA	NA	NA	NA	NA	NA	NA	NA	NA	NA	NA	NA	NA	-3.62673	-3.71874	NA
AT1G04877	NA	NA	NA	NA	NA	NA	NA	NA	NA	NA	NA	NA	NA	NA	NA	NA	NA	NA	NA	NA	2.99037	NA	NA	2.76674	NA	NA	NA	NA	NA	NA	NA	NA	NA	NA	NA	NA	NA	NA	NA	NA	NA	NA	NA	NA	NA	NA	1.44909	2.13862	NA
AT1G07913	NA	NA	NA	NA	NA	NA	NA	NA	NA	NA	NA	NA	NA	NA	NA	NA	NA	NA	NA	NA	NA	NA	NA	NA	NA	NA	NA	NA	NA	NA	NA	NA	NA	NA	NA	NA	NA	NA	NA	NA	NA	NA	NA	NA	NA	NA	-3.19203	NA	NA
AT2G08820	NA	NA	NA	NA	NA	NA	NA	NA	NA	NA	NA	NA	NA	NA	NA	NA	NA	NA	NA	NA	NA	NA	NA	NA	NA	NA	NA	NA	NA	NA	NA	NA	NA	NA	NA	NA	NA	NA	NA	NA	-8.59276	NA	NA	NA	NA	NA	-1.91565	NA	NA
Evolinc_SR_gID_018428	NA	NA	NA	NA	NA	NA	NA	NA	NA	NA	NA	NA	NA	NA	NA	NA	NA	NA	NA	NA	NA	NA	7.55252	NA	NA	NA	NA	NA	NA	NA	NA	NA	NA	NA	NA	NA	NA	NA	NA	3.71063	NA	NA	NA	NA	NA	NA	-2.53208	-1.56865	NA
AT1G07937	NA	NA	NA	NA	NA	NA	NA	NA	NA	NA	NA	NA	NA	NA	NA	NA	NA	NA	NA	NA	NA	NA	NA	NA	NA	NA	NA	NA	NA	NA	NA	NA	NA	NA	NA	NA	NA	NA	NA	NA	NA	NA	NA	NA	NA	NA	1.12068	1.00251	NA
Evolinc_SR_gID_001970	NA	NA	NA	NA	NA	NA	NA	NA	NA	NA	NA	NA	NA	NA	NA	NA	NA	NA	NA	NA	NA	NA	NA	NA	NA	NA	NA	NA	NA	NA	NA	NA	NA	NA	NA	NA	NA	NA	NA	NA	NA	NA	NA	NA	NA	NA	-3.15325	NA	NA
AT1G05517	NA	NA	NA	NA	NA	NA	5.24365	NA	NA	NA	NA	NA	NA	NA	NA	NA	NA	NA	3.75623	NA	5.00513	NA	NA	4.06801	3.29778	NA	NA	NA	NA	NA	NA	NA	NA	NA	NA	NA	NA	NA	NA	NA	NA	NA	NA	NA	NA	NA	2.03949	NA	NA
Evolinc_LR_gID_000042	NA	NA	NA	NA	NA	NA	NA	NA	NA	NA	NA	NA	NA	NA	NA	NA	NA	NA	NA	NA	NA	NA	NA	NA	NA	NA	NA	NA	NA	NA	NA	NA	NA	NA	NA	NA	NA	NA	NA	NA	NA	NA	NA	NA	NA	NA	-1.21414	NA	NA
Evolinc_LR_gID_000054	NA	NA	5.54073	NA	NA	NA	5.97053	5.56527	NA	NA	NA	NA	NA	6.09142	NA	NA	NA	NA	NA	NA	NA	NA	NA	NA	NA	NA	NA	NA	NA	NA	NA	NA	NA	NA	NA	NA	NA	NA	NA	NA	NA	NA	NA	NA	NA	NA	1.41195	1.62383	NA
AT2G08825	NA	NA	NA	NA	NA	NA	NA	NA	NA	NA	NA	NA	NA	NA	NA	NA	NA	NA	NA	NA	NA	NA	NA	NA	NA	NA	NA	NA	NA	NA	NA	NA	NA	NA	NA	NA	NA	NA	NA	NA	-4.29588	NA	NA	NA	NA	NA	-2.10834	NA	NA
AT2G44995	NA	NA	NA	NA	NA	NA	NA	NA	-2.80982	NA	NA	NA	NA	NA	NA	NA	NA	NA	NA	NA	2.07847	NA	NA	1.80795	NA	NA	NA	NA	NA	NA	NA	NA	NA	NA	NA	NA	NA	NA	NA	NA	NA	NA	NA	NA	NA	NA	-1.17021	NA	NA
AT3G61118	NA	NA	NA	NA	NA	NA	NA	NA	NA	NA	NA	NA	NA	NA	NA	NA	NA	NA	NA	NA	NA	NA	NA	NA	NA	NA	NA	NA	NA	NA	NA	NA	NA	NA	NA	NA	NA	NA	NA	NA	NA	NA	NA	NA	NA	NA	-1.05582	NA	NA
Evolinc_SR_gID_067190	NA	NA	NA	NA	NA	NA	NA	NA	NA	NA	NA	NA	NA	NA	NA	NA	NA	NA	NA	NA	NA	NA	NA	NA	NA	NA	NA	NA	NA	NA	NA	NA	NA	NA	NA	NA	NA	NA	NA	NA	NA	NA	NA	NA	NA	NA	2.70256	NA	NA
Evolinc_SR_gID_015045	NA	NA	NA	NA	NA	NA	NA	NA	NA	NA	NA	NA	NA	NA	NA	NA	NA	NA	NA	NA	NA	NA	NA	NA	NA	NA	NA	NA	NA	NA	NA	NA	NA	NA	NA	NA	NA	NA	NA	NA	NA	NA	NA	NA	NA	NA	-2.43422	-2.07488	NA
Evolinc_SR_gID_048476	NA	NA	NA	NA	NA	NA	NA	NA	NA	NA	NA	NA	NA	NA	NA	NA	NA	NA	NA	NA	NA	NA	2.02675	NA	NA	NA	NA	NA	NA	NA	NA	NA	NA	NA	NA	NA	NA	NA	NA	NA	1.15366	NA	NA	NA	NA	NA	-1.35351	NA	NA
Evolinc_LR_gID_000286	NA	NA	NA	NA	NA	NA	NA	NA	NA	NA	NA	NA	NA	NA	NA	NA	NA	NA	NA	NA	NA	NA	NA	NA	NA	NA	NA	NA	NA	NA	NA	NA	NA	NA	NA	NA	NA	NA	NA	NA	NA	NA	NA	NA	NA	NA	1.82218	NA	NA
Evolinc_SR_gID_068020	NA	NA	NA	NA	NA	NA	NA	NA	NA	NA	NA	NA	NA	NA	NA	NA	NA	NA	NA	NA	NA	NA	NA	NA	NA	NA	NA	NA	NA	NA	NA	NA	NA	NA	NA	NA	NA	NA	NA	NA	NA	NA	NA	NA	NA	NA	1.10836	NA	NA
Evolinc_SR_gID_054681	NA	NA	NA	NA	NA	NA	NA	NA	NA	NA	NA	NA	NA	NA	NA	NA	NA	NA	NA	NA	NA	NA	NA	NA	NA	NA	NA	NA	NA	NA	NA	NA	NA	NA	NA	NA	NA	NA	NA	NA	NA	NA	NA	NA	NA	NA	1.34547	NA	NA
AT5G22788	NA	NA	NA	NA	NA	NA	NA	NA	NA	NA	NA	NA	NA	NA	NA	NA	NA	NA	NA	1.39175	1.56007	NA	NA	1.41568	NA	NA	NA	NA	NA	NA	NA	NA	NA	NA	NA	NA	NA	NA	NA	NA	NA	NA	NA	NA	NA	NA	1.16621	NA	NA
AT2G05665	NA	NA	NA	NA	NA	NA	NA	NA	5.77683	NA	NA	NA	NA	NA	NA	NA	NA	NA	NA	NA	NA	NA	NA	NA	NA	NA	NA	NA	NA	NA	NA	NA	NA	NA	NA	NA	NA	NA	NA	NA	NA	NA	NA	NA	NA	NA	1.73448	NA	NA
Evolinc_SR_gID_031708	NA	NA	NA	NA	NA	NA	NA	NA	NA	NA	NA	NA	NA	NA	NA	NA	NA	NA	-2.9968	NA	-5.41773	NA	NA	-6.34143	-3.11987	-4.31117	-3.03558	NA	NA	NA	-2.24027	NA	NA	NA	NA	NA	NA	NA	NA	NA	NA	NA	NA	NA	NA	NA	-2.54576	NA	NA
Evolinc_SR_gID_031483	NA	NA	NA	NA	NA	NA	NA	2.42701	NA	NA	NA	NA	NA	NA	NA	NA	NA	NA	NA	-3.71959	NA	NA	NA	NA	NA	NA	NA	NA	NA	NA	NA	NA	NA	3.37306	3.95048	NA	NA	NA	NA	NA	NA	NA	NA	2.60774	NA	2.21672	1.87992	1.94127	NA
Evolinc_SR_gID_053171	NA	NA	NA	NA	NA	NA	NA	NA	NA	NA	NA	NA	NA	NA	NA	NA	NA	NA	NA	NA	NA	NA	NA	NA	NA	NA	NA	NA	NA	NA	NA	NA	NA	NA	NA	NA	NA	NA	NA	NA	NA	NA	NA	NA	NA	NA	-1.55895	NA	NA
AT1G09797	NA	NA	NA	NA	NA	NA	6.46261	4.99298	NA	NA	NA	NA	NA	NA	NA	NA	NA	NA	NA	NA	NA	NA	2.79751	NA	NA	NA	NA	NA	NA	NA	NA	NA	NA	NA	-1.69888	NA	NA	NA	NA	NA	NA	NA	NA	NA	NA	NA	1.06484	1.39324	NA
AT3G06962	NA	NA	NA	NA	NA	NA	NA	NA	NA	NA	NA	NA	NA	NA	NA	NA	NA	NA	NA	NA	NA	NA	NA	NA	NA	NA	NA	NA	NA	NA	NA	NA	NA	NA	NA	NA	NA	NA	NA	NA	-1.92122	NA	NA	NA	NA	NA	-1.3989	NA	NA
Evolinc_SR_gID_024247	NA	NA	NA	NA	NA	NA	NA	NA	NA	NA	NA	NA	NA	NA	NA	NA	NA	NA	NA	NA	NA	NA	NA	NA	NA	NA	NA	NA	NA	NA	NA	NA	NA	NA	NA	NA	NA	NA	NA	NA	NA	NA	NA	NA	NA	NA	5.43221	NA	NA
AT1G55525	NA	NA	NA	NA	NA	NA	NA	NA	NA	NA	NA	NA	NA	NA	NA	NA	NA	NA	NA	NA	NA	NA	NA	NA	NA	NA	NA	NA	NA	NA	NA	NA	NA	NA	NA	NA	NA	NA	NA	NA	-4.99168	NA	NA	NA	NA	NA	1.77258	2.41675	NA
AT5G40316	NA	NA	NA	NA	NA	NA	NA	NA	NA	NA	NA	NA	NA	NA	NA	NA	NA	NA	NA	NA	NA	NA	NA	NA	NA	NA	NA	NA	NA	NA	NA	NA	NA	NA	NA	NA	NA	NA	NA	NA	NA	NA	NA	NA	NA	NA	-1.38541	-2.42095	NA
AT4G06065	NA	NA	NA	NA	NA	NA	NA	NA	NA	NA	NA	NA	NA	NA	NA	NA	NA	NA	NA	NA	NA	NA	NA	NA	NA	NA	NA	NA	NA	NA	NA	NA	NA	NA	NA	NA	NA	NA	NA	NA	-4.41182	NA	NA	NA	NA	NA	-2.05167	-4.50802	NA
Evolinc_SR_gID_007612	NA	NA	NA	NA	NA	NA	-4.6841	NA	NA	NA	NA	NA	NA	NA	NA	NA	NA	NA	NA	NA	NA	NA	NA	NA	NA	NA	NA	NA	NA	NA	NA	NA	NA	NA	NA	NA	NA	NA	NA	NA	NA	NA	NA	NA	NA	NA	1.13897	NA	NA
Evolinc_SR_gID_049829	NA	NA	NA	NA	NA	NA	NA	NA	NA	NA	NA	NA	NA	NA	NA	NA	NA	NA	NA	NA	NA	NA	NA	NA	NA	NA	NA	NA	NA	NA	NA	NA	NA	NA	NA	NA	NA	NA	NA	NA	NA	NA	NA	NA	NA	NA	1.73305	NA	NA
Evolinc_SR_gID_008215	NA	NA	NA	NA	NA	NA	NA	NA	NA	NA	NA	NA	NA	NA	NA	NA	NA	NA	NA	NA	NA	NA	NA	NA	NA	NA	NA	NA	NA	NA	NA	NA	NA	NA	NA	NA	NA	NA	NA	NA	NA	NA	NA	NA	NA	NA	-1.59569	-2.09051	NA
AT3G03605	NA	NA	NA	NA	NA	NA	NA	NA	NA	NA	NA	NA	NA	NA	NA	NA	NA	NA	NA	NA	NA	NA	NA	NA	NA	NA	NA	NA	NA	NA	NA	NA	NA	NA	NA	NA	NA	NA	NA	NA	NA	NA	NA	NA	NA	NA	1.66844	NA	NA
Evolinc_SR_gID_050494	NA	NA	NA	NA	NA	NA	NA	NA	NA	NA	NA	NA	NA	NA	NA	NA	NA	NA	NA	NA	NA	NA	NA	NA	NA	NA	NA	NA	NA	NA	NA	NA	NA	NA	NA	NA	NA	NA	NA	NA	NA	NA	NA	NA	NA	NA	1.2242	NA	NA
AT1G08903	NA	NA	NA	NA	NA	NA	NA	NA	NA	NA	NA	NA	NA	NA	NA	NA	NA	NA	NA	NA	NA	NA	NA	NA	NA	NA	NA	NA	NA	NA	NA	NA	NA	NA	NA	NA	NA	NA	NA	NA	3.12796	NA	NA	NA	NA	NA	NA	-5.53868	NA
Evolinc_SR_gID_014956	NA	NA	NA	NA	NA	NA	NA	NA	NA	NA	NA	NA	NA	NA	NA	NA	NA	NA	NA	NA	NA	NA	NA	NA	NA	NA	NA	NA	NA	NA	NA	NA	NA	NA	NA	NA	NA	NA	NA	NA	NA	NA	NA	NA	NA	NA	NA	-2.24276	NA
Evolinc_SR_gID_058047	NA	NA	NA	NA	NA	NA	NA	NA	NA	NA	NA	NA	NA	NA	NA	NA	NA	NA	NA	NA	NA	NA	NA	NA	NA	NA	NA	NA	NA	NA	NA	NA	NA	NA	NA	NA	NA	NA	NA	NA	NA	NA	NA	NA	NA	NA	NA	1.2057	NA
Evolinc_SR_gID_039392	NA	NA	NA	NA	NA	NA	NA	NA	NA	NA	NA	NA	NA	NA	NA	NA	NA	NA	NA	NA	NA	NA	NA	NA	NA	NA	NA	NA	NA	NA	NA	NA	NA	NA	NA	NA	NA	NA	NA	NA	NA	NA	NA	NA	NA	NA	NA	-1.2175	NA
Evolinc_SR_gID_014955	NA	NA	NA	NA	NA	NA	NA	NA	NA	NA	NA	NA	NA	NA	NA	NA	NA	NA	NA	NA	NA	NA	NA	NA	NA	NA	NA	NA	NA	NA	NA	NA	NA	NA	NA	NA	NA	NA	NA	NA	NA	NA	NA	NA	NA	NA	NA	-1.97586	NA
Evolinc_SR_gID_059731	NA	NA	NA	NA	NA	NA	NA	NA	NA	NA	NA	NA	NA	NA	NA	NA	NA	NA	3.10774	2.09059	3.02036	NA	1.85404	NA	2.1364	2.21272	NA	NA	NA	NA	NA	NA	NA	NA	NA	NA	NA	NA	NA	NA	NA	NA	NA	NA	NA	NA	NA	-1.03495	NA
Evolinc_SR_gID_062103	NA	NA	2.40187	NA	NA	NA	NA	NA	2.77139	NA	NA	NA	NA	3.20854	NA	NA	NA	NA	NA	NA	NA	NA	NA	-3.38373	NA	NA	NA	NA	NA	NA	NA	NA	NA	NA	NA	NA	NA	NA	NA	NA	NA	NA	NA	NA	NA	NA	NA	1.09557	NA
Evolinc_SR_gID_033480	NA	NA	NA	NA	NA	NA	NA	NA	NA	NA	NA	NA	NA	NA	NA	NA	NA	NA	NA	NA	2.33535	NA	NA	2.23304	NA	NA	NA	NA	NA	NA	NA	NA	NA	NA	NA	NA	NA	NA	NA	NA	NA	NA	NA	NA	NA	NA	NA	1.04586	NA
AT1G70185	NA	NA	NA	NA	NA	NA	NA	NA	NA	NA	NA	NA	NA	NA	NA	NA	NA	NA	NA	NA	NA	NA	NA	NA	NA	NA	NA	NA	NA	4.08625	NA	NA	NA	NA	NA	NA	NA	4.41875	NA	NA	NA	NA	NA	NA	NA	NA	NA	1.1894	NA
Evolinc_SR_gID_001159	NA	NA	NA	NA	NA	NA	NA	NA	NA	NA	NA	NA	NA	NA	NA	NA	NA	NA	NA	NA	NA	NA	NA	NA	NA	NA	NA	NA	NA	3.4672	NA	NA	NA	NA	NA	NA	NA	NA	NA	NA	NA	NA	NA	NA	NA	NA	NA	1.18998	NA
Evolinc_LR_gID_000037	NA	NA	NA	NA	NA	NA	NA	3.2842	NA	NA	NA	NA	NA	NA	NA	NA	NA	NA	NA	NA	NA	NA	-1.96906	NA	NA	NA	NA	NA	NA	NA	NA	NA	NA	NA	-1.57662	NA	NA	NA	NA	NA	1.5753	-2.09597	NA	NA	NA	NA	NA	1.07812	NA
AT2G04805	NA	NA	NA	NA	NA	NA	NA	NA	NA	NA	NA	NA	NA	NA	NA	NA	NA	NA	NA	NA	NA	NA	NA	NA	NA	NA	NA	NA	NA	NA	NA	NA	NA	NA	NA	NA	NA	NA	NA	NA	NA	NA	NA	NA	NA	NA	NA	NA	-1.73531
Evolinc_SR_gID_017292	NA	NA	NA	1.59804	5.16563	NA	NA	NA	4.19371	NA	NA	-1.43516	NA	2.64407	NA	NA	NA	NA	NA	NA	NA	NA	NA	NA	5.26827	NA	NA	NA	NA	2.1802	NA	NA	NA	NA	NA	NA	NA	NA	NA	NA	NA	NA	NA	NA	NA	NA	NA	NA	1.1943
Evolinc_LR_gID_000268	NA	NA	-6.02485	NA	-2.23425	NA	-6.88691	-5.62593	NA	NA	NA	NA	NA	NA	NA	NA	NA	NA	3.82754	NA	-1.37157	NA	NA	NA	NA	3.51443	3.86784	NA	NA	NA	NA	NA	NA	NA	NA	NA	NA	NA	NA	NA	NA	NA	NA	NA	NA	NA	NA	NA	NA
AT2G42485	NA	NA	-1.5421	NA	NA	NA	-3.26476	NA	-2.79597	NA	-1.34689	NA	NA	NA	NA	-1.04609	NA	NA	NA	NA	NA	-2.14771	NA	NA	NA	NA	NA	NA	NA	NA	NA	NA	NA	NA	NA	NA	NA	NA	NA	NA	NA	NA	NA	NA	NA	NA	NA	NA	NA
AT4G06195	NA	NA	-2.36192	NA	NA	NA	-1.86151	NA	NA	NA	NA	NA	NA	NA	NA	NA	NA	NA	-2.2894	NA	-5.14158	NA	NA	-3.83542	-3.30802	-3.38275	-2.89263	NA	NA	NA	-2.44498	NA	NA	NA	NA	NA	NA	NA	NA	NA	NA	NA	NA	NA	NA	NA	NA	NA	NA
AT2G01422	NA	NA	-7.01175	NA	NA	NA	-6.86339	-5.11439	NA	NA	NA	NA	NA	NA	NA	NA	NA	NA	NA	NA	NA	NA	NA	NA	NA	NA	NA	NA	NA	NA	NA	NA	NA	NA	NA	NA	NA	NA	NA	NA	NA	NA	NA	NA	NA	NA	NA	NA	NA
Evolinc_SR_gID_044913	NA	NA	2.27066	1.78426	NA	NA	NA	NA	NA	NA	NA	NA	NA	NA	NA	NA	NA	NA	NA	NA	NA	NA	NA	NA	NA	NA	NA	NA	NA	NA	NA	NA	NA	NA	NA	NA	NA	NA	NA	NA	NA	NA	NA	NA	NA	NA	NA	NA	NA
AT1G31935	NA	NA	-1.80622	NA	-1.67273	NA	NA	NA	-2.30796	NA	NA	NA	NA	NA	NA	-1.74594	NA	NA	1.38447	NA	NA	NA	NA	1.29032	NA	NA	1.11459	NA	NA	-1.18608	NA	NA	1.44966	NA	NA	NA	NA	NA	NA	-1.42589	NA	NA	NA	NA	NA	1.01136	NA	NA	NA
Evolinc_SR_gID_068816	NA	NA	-1.95124	NA	NA	NA	-2.8769	NA	NA	NA	NA	-1.4835	3.94779	NA	NA	NA	NA	NA	NA	NA	1.70602	NA	NA	NA	3.41309	NA	NA	NA	NA	NA	NA	NA	NA	NA	NA	NA	NA	NA	NA	1.57853	NA	NA	NA	NA	NA	NA	NA	NA	NA
AT2G07585	NA	NA	-2.23777	NA	NA	NA	NA	NA	NA	NA	NA	NA	NA	NA	NA	NA	NA	NA	NA	NA	2.21932	NA	NA	2.25947	NA	1.83094	1.83771	NA	NA	NA	NA	NA	NA	NA	NA	NA	NA	NA	NA	NA	NA	NA	NA	NA	NA	NA	NA	NA	NA
AT4G07815	NA	NA	5.81724	NA	NA	NA	NA	-5.65616	NA	NA	NA	NA	NA	NA	NA	NA	NA	NA	NA	NA	NA	NA	NA	NA	-1.46038	NA	NA	NA	NA	NA	NA	NA	2.02175	NA	NA	NA	NA	NA	NA	NA	NA	NA	NA	NA	NA	NA	NA	NA	NA
Evolinc_SR_gID_051113	NA	NA	6.17307	NA	NA	NA	NA	NA	6.60255	NA	NA	NA	NA	NA	NA	NA	NA	NA	NA	NA	NA	NA	NA	NA	NA	NA	NA	NA	NA	NA	NA	NA	NA	NA	NA	NA	NA	NA	NA	NA	NA	NA	NA	NA	NA	NA	NA	NA	NA
Evolinc_SR_gID_052441	NA	NA	-1.00974	NA	NA	NA	NA	NA	-2.09761	NA	NA	NA	NA	NA	NA	NA	NA	NA	NA	NA	NA	NA	NA	NA	NA	NA	NA	NA	NA	NA	NA	NA	NA	NA	NA	NA	NA	NA	NA	NA	NA	NA	NA	NA	NA	NA	NA	NA	NA
AT2G09525	NA	NA	-2.4948	NA	NA	NA	NA	NA	-3.92845	NA	NA	NA	NA	NA	NA	NA	NA	NA	NA	NA	NA	NA	NA	NA	NA	NA	NA	NA	NA	NA	NA	NA	NA	NA	NA	NA	NA	NA	NA	NA	NA	NA	NA	NA	NA	NA	NA	NA	NA
AT4G16355	NA	NA	-4.88564	NA	NA	NA	NA	NA	NA	NA	NA	NA	NA	NA	NA	NA	NA	NA	NA	NA	NA	NA	NA	NA	NA	NA	NA	NA	NA	NA	NA	NA	NA	NA	NA	NA	NA	NA	NA	NA	NA	NA	NA	NA	NA	NA	NA	NA	NA
AT5G24206	NA	NA	-3.29819	NA	NA	NA	NA	-5.34196	-2.59973	NA	NA	NA	NA	NA	NA	2.04406	NA	NA	NA	NA	NA	NA	NA	NA	NA	NA	NA	NA	NA	-1.895	NA	NA	NA	NA	NA	NA	NA	NA	NA	NA	NA	NA	NA	NA	NA	-1.44635	NA	NA	NA
AT1G04357	NA	NA	-1.71772	NA	-1.90885	NA	-2.78739	NA	NA	NA	NA	NA	NA	-3.36809	NA	NA	NA	NA	NA	NA	1.07966	NA	NA	NA	NA	NA	NA	NA	NA	NA	NA	NA	NA	NA	NA	NA	NA	NA	NA	NA	NA	NA	NA	NA	NA	NA	NA	NA	NA
Evolinc_LR_gID_000030	NA	NA	-1.24374	NA	NA	NA	NA	-1.95773	NA	NA	-1.30629	-1.34704	NA	-1.1608	NA	NA	NA	NA	NA	NA	NA	NA	-1.67448	NA	NA	NA	1.32844	NA	NA	NA	NA	NA	NA	NA	NA	NA	NA	NA	NA	2.00635	NA	NA	NA	NA	NA	NA	NA	NA	NA
AT5G38005	NA	NA	-2.56123	NA	NA	NA	NA	NA	NA	NA	NA	NA	NA	NA	NA	NA	NA	NA	NA	NA	NA	NA	NA	NA	NA	NA	NA	NA	NA	-1.82752	NA	NA	NA	NA	NA	NA	NA	NA	NA	NA	NA	NA	NA	NA	NA	NA	NA	NA	NA
AT1G07373	NA	NA	NA	-2.65758	NA	NA	-1.4169	-2.81503	NA	NA	NA	NA	NA	NA	NA	NA	NA	NA	NA	NA	-2.21567	2.00187	NA	NA	NA	NA	NA	NA	NA	NA	NA	NA	NA	NA	NA	NA	NA	NA	NA	NA	NA	NA	NA	NA	NA	NA	NA	NA	NA
Evolinc_SR_gID_022828	NA	NA	NA	-3.50071	NA	NA	NA	-2.58265	NA	NA	-4.26173	NA	NA	NA	NA	NA	NA	NA	NA	NA	-3.04549	NA	NA	NA	NA	NA	NA	NA	NA	NA	NA	NA	NA	NA	NA	NA	NA	NA	NA	NA	NA	NA	NA	NA	NA	NA	NA	NA	NA
Evolinc_LR_gID_000195	NA	NA	NA	-1.97364	NA	NA	NA	NA	NA	NA	2.6466	NA	NA	NA	NA	NA	NA	NA	NA	NA	NA	NA	NA	NA	NA	NA	NA	NA	NA	NA	NA	NA	NA	NA	NA	NA	NA	NA	NA	NA	NA	NA	NA	NA	NA	NA	NA	NA	NA
Evolinc_LR_gID_000215	NA	NA	NA	NA	NA	NA	NA	NA	NA	NA	NA	NA	NA	NA	NA	NA	NA	NA	NA	NA	NA	NA	NA	NA	NA	NA	NA	NA	NA	NA	NA	NA	2.95206	NA	3.41771	NA	NA	NA	NA	NA	NA	3.03431	NA	NA	NA	2.4313	NA	NA	NA
AT4G06115	NA	NA	NA	NA	NA	NA	NA	NA	NA	NA	NA	NA	NA	NA	NA	NA	NA	NA	NA	NA	NA	NA	NA	NA	1.05173	NA	1.19077	NA	NA	NA	NA	NA	-1.94505	NA	-4.48836	NA	NA	NA	NA	NA	NA	NA	NA	NA	NA	NA	NA	NA	NA
AT2G06185	NA	NA	NA	NA	NA	NA	NA	NA	NA	NA	NA	NA	NA	NA	NA	NA	NA	NA	NA	NA	-4.90264	NA	NA	-5.80111	NA	NA	NA	NA	NA	NA	NA	NA	-3.4165	NA	NA	NA	NA	NA	NA	NA	NA	NA	NA	NA	NA	NA	NA	NA	NA
Evolinc_LR_gID_000027	NA	NA	NA	NA	NA	NA	NA	NA	NA	NA	NA	NA	NA	NA	NA	NA	NA	NA	NA	NA	NA	NA	NA	NA	NA	NA	NA	NA	NA	5.18179	NA	NA	3.61918	NA	NA	NA	NA	3.5091	NA	NA	NA	NA	NA	NA	NA	NA	NA	NA	NA
AT3G03165	NA	NA	NA	NA	NA	NA	NA	NA	NA	NA	NA	NA	NA	NA	NA	NA	NA	NA	5.01552	NA	NA	NA	NA	NA	5.07659	4.04021	5.71285	NA	NA	NA	NA	NA	1.44802	2.56156	2.92835	NA	NA	NA	NA	NA	NA	NA	NA	3.4335	NA	3.14279	NA	NA	NA
AT1G19968	NA	NA	NA	NA	NA	NA	NA	NA	NA	NA	NA	NA	NA	NA	NA	NA	NA	NA	NA	NA	NA	NA	NA	NA	NA	NA	NA	NA	NA	6.26368	NA	NA	-3.44571	NA	NA	NA	NA	NA	NA	NA	NA	NA	NA	NA	NA	NA	NA	NA	NA
Evolinc_LR_gID_000122	NA	NA	NA	NA	NA	NA	NA	NA	NA	NA	NA	NA	NA	NA	NA	5.15007	NA	NA	NA	-2.80974	NA	NA	NA	NA	1.18615	1.6693	NA	NA	NA	NA	2.89731	3.01313	-2.74907	NA	NA	NA	NA	NA	NA	NA	NA	-1.6869	NA	NA	NA	NA	NA	NA	NA
Evolinc_SR_gID_018980	NA	NA	NA	NA	NA	NA	NA	NA	NA	NA	NA	NA	NA	NA	NA	NA	NA	NA	NA	NA	NA	NA	NA	NA	NA	NA	NA	NA	NA	NA	NA	NA	-2.35181	NA	NA	NA	NA	NA	NA	NA	NA	NA	NA	NA	NA	NA	NA	NA	NA
AT4G09605	NA	NA	NA	NA	NA	NA	NA	NA	NA	NA	NA	NA	NA	NA	NA	NA	NA	NA	NA	NA	NA	NA	NA	NA	NA	NA	NA	NA	NA	NA	NA	NA	2.20322	NA	NA	NA	NA	NA	NA	NA	NA	NA	NA	NA	NA	NA	NA	NA	NA
AT3G25795	NA	NA	NA	NA	NA	NA	NA	NA	NA	NA	NA	NA	NA	NA	NA	NA	NA	NA	-4.23654	NA	NA	NA	NA	NA	-3.46552	-2.90968	-4.48222	NA	NA	NA	NA	NA	2.81701	NA	3.04291	NA	NA	NA	NA	NA	-2.43697	NA	NA	NA	NA	NA	NA	NA	NA
Evolinc_SR_gID_045493	NA	NA	NA	NA	NA	NA	NA	NA	NA	NA	NA	NA	NA	NA	NA	NA	NA	NA	NA	NA	NA	NA	NA	NA	NA	NA	NA	NA	NA	NA	NA	NA	1.90465	NA	NA	NA	NA	NA	NA	NA	NA	NA	NA	NA	NA	NA	NA	NA	NA
Evolinc_SR_gID_028514	NA	NA	NA	NA	NA	NA	NA	NA	NA	NA	NA	NA	NA	NA	NA	NA	NA	NA	NA	NA	NA	NA	NA	NA	NA	NA	NA	NA	NA	NA	NA	NA	1.91311	NA	NA	NA	NA	NA	NA	NA	NA	NA	NA	NA	NA	NA	NA	NA	NA
AT3G06655	NA	NA	NA	NA	NA	NA	NA	NA	NA	NA	NA	NA	NA	NA	NA	NA	NA	NA	-3.5067	NA	NA	NA	NA	NA	-3.22903	-3.9235	-3.90212	-1.6279	NA	NA	-1.04712	-1.24976	NA	NA	NA	NA	NA	NA	NA	NA	NA	-3.12316	NA	NA	NA	NA	NA	NA	NA
AT4G04865	NA	NA	NA	NA	NA	NA	NA	NA	-6.09463	NA	NA	NA	NA	NA	NA	NA	NA	NA	2.39769	NA	NA	NA	NA	NA	2.20292	1.80278	2.08073	NA	NA	NA	NA	NA	NA	NA	NA	NA	NA	NA	NA	NA	NA	NA	NA	NA	NA	NA	NA	NA	NA
Evolinc_SR_gID_006428	NA	NA	NA	NA	NA	NA	NA	NA	NA	NA	NA	NA	NA	NA	NA	NA	NA	NA	5.39426	NA	6.00941	NA	NA	7.04995	5.09783	4.93923	5.26637	NA	NA	NA	NA	NA	NA	NA	NA	NA	NA	NA	NA	NA	NA	NA	NA	NA	NA	NA	NA	NA	NA
Evolinc_LR_gID_000068	NA	NA	NA	NA	NA	NA	NA	NA	NA	NA	NA	NA	NA	NA	NA	NA	NA	NA	2.96576	NA	3.64329	NA	NA	4.67541	2.22791	2.04431	2.61413	NA	NA	NA	NA	NA	NA	NA	NA	NA	NA	NA	NA	NA	NA	NA	NA	NA	NA	NA	NA	NA	NA
AT3G08455	NA	NA	NA	NA	NA	NA	NA	NA	NA	NA	NA	NA	NA	NA	NA	NA	NA	NA	2.13069	NA	NA	NA	NA	NA	1.68886	NA	2.12029	NA	NA	NA	NA	NA	NA	NA	NA	NA	NA	NA	NA	NA	NA	-3.6214	NA	NA	NA	NA	NA	NA	NA
Evolinc_SR_gID_027458	NA	NA	NA	NA	NA	NA	NA	NA	NA	NA	NA	NA	NA	NA	NA	NA	NA	NA	4.07583	NA	NA	NA	NA	NA	3.53107	4.02845	3.54752	NA	NA	NA	NA	NA	NA	NA	NA	NA	NA	NA	NA	NA	NA	NA	NA	NA	NA	NA	NA	NA	NA
Evolinc_SR_gID_002971	NA	NA	NA	NA	NA	NA	NA	NA	NA	NA	NA	NA	NA	NA	NA	NA	NA	NA	3.25348	NA	5.06843	NA	NA	5.88925	3.1612	3.2177	3.63388	NA	NA	NA	NA	NA	NA	NA	NA	NA	NA	NA	NA	NA	NA	NA	NA	NA	NA	NA	NA	NA	NA
Evolinc_SR_gID_040321	NA	NA	NA	NA	NA	NA	NA	NA	NA	NA	NA	NA	NA	NA	NA	NA	NA	NA	2.18998	NA	2.06064	NA	NA	3.32	2.59962	2.33309	2.09665	NA	NA	NA	NA	NA	NA	NA	NA	NA	NA	NA	NA	NA	NA	NA	NA	NA	NA	NA	NA	NA	NA
AT1G43765	NA	NA	NA	NA	NA	NA	NA	NA	-4.19183	NA	NA	NA	NA	NA	NA	NA	NA	NA	2.32638	NA	2.26342	NA	1.86742	2.13907	2.19194	NA	NA	NA	NA	NA	NA	NA	NA	NA	NA	NA	NA	NA	NA	NA	NA	NA	NA	NA	NA	NA	NA	NA	NA
Evolinc_SR_gID_068822	NA	NA	NA	NA	NA	NA	NA	NA	NA	NA	NA	NA	NA	NA	NA	NA	NA	NA	-3.01774	NA	NA	NA	NA	NA	NA	NA	NA	NA	NA	NA	NA	NA	NA	NA	NA	NA	NA	NA	NA	1.48718	NA	NA	NA	NA	NA	NA	NA	NA	NA
Evolinc_LR_gID_000246	NA	NA	NA	NA	NA	NA	-1.74983	NA	NA	NA	NA	NA	NA	NA	NA	NA	NA	NA	-1.68554	NA	-4.68564	NA	-2.37179	-5.65407	NA	-1.96277	NA	NA	NA	-2.28557	NA	NA	NA	NA	NA	NA	NA	NA	NA	NA	NA	NA	NA	-1.56468	NA	-1.29805	NA	NA	NA
Evolinc_SR_gID_055448	NA	NA	NA	NA	NA	NA	NA	NA	NA	NA	NA	NA	NA	NA	NA	NA	NA	NA	2.34214	NA	2.15323	NA	NA	2.63856	NA	2.54875	NA	NA	NA	NA	NA	NA	NA	NA	NA	NA	NA	NA	NA	NA	NA	NA	NA	NA	NA	NA	NA	NA	NA
AT1G05133	NA	NA	NA	NA	NA	NA	NA	NA	NA	NA	NA	NA	NA	NA	NA	NA	NA	NA	2.7169	NA	NA	NA	NA	NA	2.79543	NA	3.03468	NA	NA	NA	NA	NA	NA	NA	NA	NA	NA	NA	NA	NA	NA	NA	NA	NA	NA	NA	NA	NA	NA
Evolinc_SR_gID_020130	NA	NA	NA	NA	NA	NA	NA	NA	NA	NA	-1.07242	NA	NA	NA	-1.13492	NA	NA	NA	1.09136	NA	NA	-1.94896	NA	NA	1.48051	1.23194	NA	NA	NA	-3.65047	NA	1.42143	NA	NA	NA	NA	NA	NA	NA	NA	NA	NA	NA	NA	NA	NA	NA	NA	NA
AT2G05995	NA	NA	NA	NA	NA	NA	NA	NA	NA	NA	NA	NA	NA	NA	NA	NA	NA	NA	-2.9914	NA	NA	NA	NA	NA	NA	NA	NA	NA	NA	NA	NA	NA	NA	NA	NA	NA	NA	NA	NA	NA	NA	NA	NA	NA	NA	NA	NA	NA	NA
AT5G02865	NA	NA	NA	NA	NA	NA	NA	NA	NA	NA	NA	NA	NA	NA	NA	NA	NA	NA	NA	NA	NA	NA	NA	NA	NA	NA	NA	NA	NA	NA	NA	NA	NA	NA	-3.82694	NA	NA	NA	NA	NA	NA	-3.40949	NA	-3.04329	NA	-6.36823	NA	NA	NA
AT3G07045	NA	NA	NA	NA	NA	NA	NA	NA	NA	NA	NA	NA	NA	NA	NA	NA	NA	NA	NA	NA	NA	NA	NA	NA	NA	NA	NA	NA	NA	NA	NA	NA	NA	3.99323	NA	NA	NA	NA	NA	NA	NA	-2.82288	NA	4.19639	NA	NA	NA	NA	NA
Evolinc_SR_gID_042837	NA	NA	NA	NA	2.08812	NA	1.4318	NA	1.95764	NA	NA	-1.7796	NA	1.63883	NA	NA	NA	NA	NA	NA	NA	NA	NA	NA	1.43296	NA	NA	NA	NA	NA	NA	NA	NA	NA	NA	NA	NA	NA	NA	1.87934	NA	-1.13176	NA	NA	NA	-2.46486	NA	NA	NA
Evolinc_SR_gID_039248	NA	NA	NA	NA	NA	NA	NA	NA	NA	NA	NA	NA	NA	NA	NA	NA	NA	NA	NA	7.65412	5.04778	NA	7.15215	3.3489	NA	NA	NA	NA	NA	NA	NA	NA	NA	NA	NA	NA	NA	NA	NA	NA	NA	NA	NA	NA	NA	NA	NA	NA	NA
AT4G39404	NA	NA	NA	NA	NA	NA	NA	NA	NA	NA	NA	NA	NA	NA	NA	NA	NA	NA	NA	5.065	5.90836	NA	NA	4.77739	NA	NA	NA	NA	NA	NA	NA	NA	NA	NA	-4.83945	NA	NA	NA	NA	NA	NA	NA	NA	NA	NA	NA	NA	NA	NA
Evolinc_SR_gID_068766	NA	NA	NA	NA	NA	NA	NA	NA	NA	NA	NA	NA	NA	NA	NA	NA	NA	NA	NA	3.45369	NA	4.7884	4.62385	NA	NA	NA	NA	NA	NA	NA	NA	NA	NA	NA	NA	NA	NA	NA	NA	NA	NA	NA	NA	NA	NA	NA	NA	NA	NA
AT2G04365	NA	NA	NA	NA	NA	NA	NA	NA	NA	NA	NA	NA	NA	NA	NA	NA	NA	NA	NA	4.93313	NA	NA	6.82465	4.49439	NA	NA	NA	NA	NA	NA	NA	NA	NA	NA	NA	NA	NA	NA	NA	NA	NA	NA	NA	NA	NA	NA	NA	NA	NA
Evolinc_SR_gID_007088	NA	NA	NA	NA	NA	NA	NA	NA	NA	NA	NA	NA	NA	NA	NA	NA	NA	NA	NA	3.64997	NA	5.26634	NA	NA	NA	NA	NA	NA	NA	NA	NA	NA	NA	NA	NA	NA	NA	NA	NA	NA	NA	NA	NA	NA	NA	NA	NA	NA	NA
Evolinc_SR_gID_018434	NA	NA	NA	NA	NA	NA	NA	NA	NA	NA	NA	NA	NA	NA	NA	NA	NA	NA	NA	4.96723	5.13664	NA	4.72943	4.21823	NA	NA	NA	NA	NA	NA	NA	NA	NA	NA	NA	NA	NA	NA	NA	NA	NA	NA	NA	NA	NA	NA	NA	NA	NA
Evolinc_SR_gID_068708	NA	NA	NA	NA	NA	NA	NA	NA	NA	NA	NA	NA	NA	NA	NA	NA	NA	NA	NA	3.35639	4.77308	NA	6.0557	4.76863	NA	NA	NA	NA	NA	NA	NA	NA	NA	NA	NA	NA	NA	NA	NA	3.36769	NA	NA	NA	NA	NA	NA	NA	NA	NA
AT2G05825	NA	NA	NA	NA	NA	NA	NA	NA	NA	NA	NA	NA	NA	NA	NA	NA	NA	NA	NA	-4.73586	-4.85792	NA	NA	-4.89121	NA	NA	NA	NA	NA	NA	NA	NA	NA	NA	NA	NA	NA	NA	NA	NA	NA	NA	NA	NA	NA	NA	NA	NA	NA
AT1G78865	NA	NA	NA	NA	NA	NA	-3.97802	-2.06137	NA	NA	-1.19636	NA	NA	NA	NA	NA	NA	NA	NA	2.90771	-1.90972	NA	-1.95711	-1.66665	NA	NA	1.01973	NA	NA	-4.73447	NA	NA	NA	NA	NA	NA	NA	-1.28543	NA	NA	NA	NA	NA	NA	NA	NA	NA	NA	NA
Evolinc_SR_gID_011712	NA	NA	NA	NA	NA	NA	-6.55254	NA	NA	NA	NA	NA	NA	NA	NA	NA	NA	NA	NA	-2.8848	NA	NA	-2.12973	NA	NA	NA	NA	NA	NA	NA	NA	NA	NA	NA	NA	NA	NA	NA	NA	NA	NA	NA	NA	NA	NA	NA	NA	NA	NA
AT1G08507	NA	NA	NA	NA	NA	NA	-3.60139	NA	NA	NA	NA	NA	NA	NA	NA	NA	NA	NA	NA	-2.31259	-3.06527	-2.68651	-2.25091	-2.91617	NA	NA	NA	NA	NA	NA	NA	NA	NA	NA	1.53397	NA	NA	NA	NA	NA	NA	NA	NA	NA	NA	NA	NA	NA	NA
Evolinc_SR_gID_034345	NA	NA	NA	NA	NA	NA	NA	NA	NA	NA	NA	NA	NA	NA	NA	NA	NA	NA	NA	NA	-3.4441	NA	NA	-3.64675	-1.67779	NA	-1.72351	NA	NA	-1.07302	1.07707	1.35397	NA	NA	NA	NA	NA	1.02362	NA	NA	NA	NA	NA	NA	NA	NA	NA	NA	NA
AT5G00980	NA	NA	NA	NA	NA	NA	NA	NA	NA	NA	NA	NA	NA	NA	NA	NA	NA	NA	NA	NA	NA	NA	NA	NA	NA	NA	NA	NA	NA	NA	-3.58928	-3.88757	NA	NA	NA	NA	NA	NA	NA	NA	NA	NA	NA	NA	NA	NA	NA	NA	NA
Evolinc_LR_gID_000091	NA	NA	NA	NA	NA	NA	NA	NA	NA	NA	NA	NA	NA	NA	NA	NA	NA	NA	NA	NA	NA	NA	NA	1.53325	1.71038	1.35046	1.35759	NA	NA	-4.36074	1.40593	NA	NA	NA	NA	NA	NA	-2.59067	NA	NA	NA	NA	NA	NA	NA	1.7962	NA	NA	NA
Evolinc_SR_gID_068755	NA	NA	NA	NA	NA	NA	-7.30117	-7.03171	NA	NA	NA	NA	NA	NA	NA	NA	NA	NA	NA	NA	6.27684	NA	NA	NA	4.23655	4.96703	3.71881	NA	NA	NA	NA	NA	NA	NA	NA	NA	NA	NA	NA	5.54179	NA	NA	NA	NA	NA	NA	NA	NA	NA
Evolinc_SR_gID_009876	NA	NA	NA	NA	NA	NA	NA	NA	NA	NA	NA	NA	NA	NA	NA	NA	NA	NA	NA	NA	NA	NA	NA	NA	3.10769	2.94463	3.56062	NA	NA	NA	NA	NA	NA	NA	NA	NA	NA	NA	NA	NA	NA	NA	NA	NA	NA	NA	NA	NA	NA
Evolinc_LR_gID_000046	NA	NA	NA	NA	NA	NA	NA	NA	NA	NA	NA	NA	NA	NA	NA	NA	NA	NA	NA	NA	NA	NA	-2.94763	-2.85313	-2.61314	-2.27214	-2.48813	NA	NA	NA	NA	NA	NA	NA	NA	NA	NA	NA	NA	NA	NA	NA	NA	NA	NA	NA	NA	NA	NA
Evolinc_SR_gID_006099	NA	NA	NA	NA	NA	NA	NA	NA	NA	NA	NA	NA	NA	NA	NA	NA	NA	NA	NA	NA	NA	NA	NA	NA	2.75828	3.00384	NA	NA	NA	NA	NA	NA	NA	NA	NA	NA	NA	NA	NA	NA	NA	NA	NA	NA	NA	NA	NA	NA	NA
AT5G07325	NA	NA	NA	NA	NA	NA	NA	NA	NA	NA	-2.96686	NA	NA	3.8875	NA	NA	NA	NA	NA	NA	NA	NA	NA	NA	2.66477	NA	NA	NA	NA	NA	NA	NA	NA	NA	NA	NA	NA	NA	NA	3.01918	NA	NA	NA	NA	NA	NA	NA	NA	NA
AT5G49615	NA	NA	NA	NA	NA	NA	NA	NA	NA	NA	NA	NA	NA	NA	NA	NA	NA	NA	NA	NA	NA	NA	-4.47653	NA	NA	NA	NA	NA	NA	NA	NA	NA	NA	NA	NA	NA	NA	NA	NA	NA	NA	NA	NA	NA	NA	NA	NA	NA	NA
Evolinc_SR_gID_003462	NA	NA	NA	NA	NA	NA	NA	NA	NA	NA	NA	NA	NA	NA	NA	NA	NA	NA	NA	NA	NA	NA	7.16947	NA	NA	NA	NA	NA	NA	NA	NA	NA	NA	NA	NA	NA	NA	NA	NA	NA	NA	NA	NA	NA	NA	NA	NA	NA	NA
AT3G04775	NA	NA	NA	NA	NA	NA	NA	NA	NA	NA	NA	NA	NA	4.05658	NA	NA	NA	NA	NA	NA	5.13037	NA	3.77523	4.06864	NA	NA	NA	NA	NA	NA	NA	NA	NA	NA	NA	NA	NA	NA	NA	NA	NA	NA	NA	NA	NA	NA	NA	NA	NA
Evolinc_SR_gID_068792	NA	NA	NA	NA	NA	NA	NA	NA	NA	NA	NA	NA	NA	NA	NA	NA	NA	NA	NA	NA	NA	4.08681	4.85728	NA	NA	NA	NA	NA	NA	NA	NA	NA	NA	NA	NA	NA	NA	NA	NA	NA	NA	NA	NA	NA	NA	NA	NA	NA	NA
Evolinc_SR_gID_068787	NA	NA	NA	NA	NA	NA	NA	NA	NA	NA	NA	NA	NA	NA	NA	NA	NA	NA	NA	NA	NA	NA	5.74242	NA	NA	NA	NA	NA	NA	NA	NA	NA	NA	NA	NA	NA	NA	NA	NA	NA	NA	NA	NA	NA	NA	NA	NA	NA	NA
AT2G05155	NA	NA	NA	NA	NA	NA	NA	NA	NA	NA	NA	NA	NA	NA	NA	NA	NA	NA	NA	NA	NA	NA	5.38403	NA	NA	NA	NA	NA	NA	NA	NA	NA	NA	NA	NA	NA	NA	NA	NA	NA	NA	NA	NA	NA	NA	NA	NA	NA	NA
Evolinc_SR_gID_042836	NA	NA	NA	NA	2.45099	NA	NA	NA	1.8013	NA	NA	NA	NA	2.00568	NA	NA	NA	NA	NA	NA	NA	NA	2.88914	NA	NA	NA	NA	NA	NA	NA	NA	NA	NA	NA	NA	NA	NA	NA	NA	3.78403	NA	NA	NA	NA	NA	-2.60162	NA	NA	NA
AT4G09240	NA	NA	NA	NA	NA	NA	NA	NA	NA	NA	NA	NA	NA	NA	NA	NA	NA	NA	NA	NA	-4.66437	NA	-3.13477	NA	NA	NA	NA	NA	NA	NA	NA	NA	NA	NA	NA	NA	NA	NA	NA	NA	NA	NA	NA	NA	NA	NA	NA	NA	NA
Evolinc_LR_gID_000290	NA	NA	NA	NA	NA	NA	NA	NA	3.42693	3.04655	NA	NA	NA	-4.81284	3.89885	NA	NA	NA	NA	NA	NA	NA	4.91206	NA	NA	NA	NA	NA	NA	NA	NA	NA	NA	NA	NA	NA	NA	NA	NA	NA	NA	NA	NA	NA	NA	NA	NA	NA	NA
Evolinc_LR_gID_000283	NA	NA	NA	NA	NA	NA	NA	NA	NA	NA	NA	NA	NA	NA	NA	NA	NA	NA	NA	NA	NA	NA	-4.89768	NA	NA	NA	NA	NA	NA	NA	NA	NA	NA	NA	NA	NA	NA	NA	NA	NA	NA	NA	NA	NA	NA	NA	NA	NA	NA
Evolinc_SR_gID_013553	NA	NA	NA	NA	NA	NA	-3.70985	-3.86025	NA	NA	NA	NA	NA	NA	NA	NA	NA	NA	NA	NA	NA	NA	NA	NA	NA	2.30164	2.55834	NA	NA	NA	NA	NA	NA	NA	NA	NA	NA	NA	NA	NA	NA	NA	NA	NA	NA	NA	NA	NA	NA
Evolinc_SR_gID_005225	NA	NA	NA	NA	NA	NA	-5.39145	NA	NA	NA	NA	NA	NA	NA	NA	NA	NA	NA	NA	NA	NA	NA	NA	NA	NA	NA	3.05977	NA	NA	NA	NA	NA	NA	NA	NA	NA	NA	NA	NA	NA	NA	NA	NA	NA	NA	NA	NA	NA	NA
Evolinc_SR_gID_068452	NA	NA	NA	NA	NA	NA	NA	NA	NA	NA	NA	NA	NA	NA	NA	NA	NA	NA	NA	NA	NA	NA	NA	NA	NA	NA	NA	NA	NA	NA	-1.83885	NA	NA	NA	NA	NA	NA	NA	NA	-3.416	NA	NA	NA	NA	NA	NA	NA	NA	NA
Evolinc_SR_gID_018922	NA	NA	NA	NA	NA	NA	NA	NA	NA	NA	NA	NA	NA	NA	NA	NA	NA	NA	NA	NA	NA	-2.19409	NA	NA	NA	-1.15724	NA	NA	NA	-2.24679	NA	NA	NA	NA	NA	NA	NA	NA	NA	NA	NA	NA	NA	NA	NA	NA	NA	NA	NA
Evolinc_SR_gID_011242	NA	NA	NA	NA	NA	NA	NA	NA	NA	NA	NA	NA	NA	NA	NA	NA	NA	NA	NA	NA	1.76577	NA	NA	1.77548	NA	2.19736	NA	NA	NA	NA	NA	NA	NA	NA	NA	NA	NA	NA	NA	4.69812	NA	NA	NA	NA	NA	NA	NA	NA	NA
Evolinc_SR_gID_059628	NA	NA	NA	NA	3.5114	NA	-2.84848	-3.39464	NA	NA	NA	NA	NA	NA	NA	NA	NA	NA	NA	NA	NA	NA	NA	NA	NA	NA	NA	NA	NA	NA	NA	NA	NA	NA	NA	NA	NA	NA	NA	NA	NA	NA	NA	NA	NA	NA	NA	NA	NA
Evolinc_SR_gID_012090	NA	NA	NA	NA	-1.05402	NA	NA	NA	NA	NA	NA	NA	NA	-1.59536	NA	NA	NA	NA	NA	NA	NA	NA	NA	NA	NA	NA	NA	NA	NA	-1.44913	NA	NA	NA	NA	NA	NA	NA	-1.15662	NA	NA	NA	NA	NA	NA	NA	NA	NA	NA	NA
Evolinc_SR_gID_068840	NA	NA	NA	NA	-1.94334	NA	-3.63406	NA	-1.33107	-1.37298	NA	NA	NA	NA	NA	NA	NA	NA	NA	NA	NA	NA	NA	NA	NA	NA	NA	NA	NA	NA	NA	NA	NA	NA	NA	NA	NA	NA	NA	NA	NA	NA	NA	NA	NA	NA	NA	NA	NA
AT5G57735	NA	NA	NA	NA	-2.55255	NA	-7.01335	-6.74388	NA	NA	NA	NA	NA	NA	NA	NA	NA	NA	NA	NA	NA	NA	NA	NA	NA	NA	NA	NA	NA	NA	NA	NA	NA	NA	NA	NA	NA	NA	NA	NA	NA	NA	NA	NA	NA	NA	NA	NA	NA
Evolinc_SR_gID_068838	NA	NA	NA	NA	2.51126	NA	NA	NA	NA	NA	NA	NA	NA	2.22304	NA	NA	NA	NA	NA	NA	NA	NA	NA	NA	NA	NA	NA	NA	NA	NA	NA	NA	NA	NA	NA	NA	NA	NA	NA	1.40338	NA	NA	NA	NA	NA	NA	NA	NA	NA
Evolinc_SR_gID_016787	NA	NA	NA	NA	2.31222	NA	NA	NA	NA	NA	NA	NA	NA	NA	NA	NA	NA	NA	NA	NA	NA	NA	NA	NA	NA	NA	NA	NA	NA	NA	NA	NA	NA	NA	NA	NA	NA	NA	NA	NA	NA	NA	NA	NA	NA	NA	NA	NA	NA
Evolinc_LR_gID_000045	NA	NA	NA	NA	-5.04497	NA	-5.59946	-5.32999	NA	NA	NA	NA	NA	NA	NA	NA	NA	NA	NA	NA	NA	NA	NA	NA	NA	NA	NA	NA	NA	NA	NA	NA	NA	NA	NA	NA	NA	NA	NA	NA	NA	NA	NA	NA	NA	NA	NA	NA	NA
Evolinc_SR_gID_057472	NA	NA	NA	NA	NA	NA	-4.36032	NA	NA	NA	NA	NA	NA	NA	NA	NA	NA	NA	NA	NA	NA	NA	NA	NA	NA	NA	NA	NA	NA	NA	NA	NA	NA	NA	NA	NA	NA	NA	NA	NA	NA	NA	NA	NA	NA	NA	NA	NA	NA
AT3G09345	NA	NA	NA	NA	NA	NA	-3.81219	NA	NA	NA	NA	NA	NA	NA	NA	NA	NA	NA	NA	NA	NA	NA	NA	NA	NA	NA	NA	NA	NA	NA	NA	NA	NA	NA	NA	NA	NA	NA	NA	NA	NA	NA	NA	NA	NA	NA	NA	NA	NA
AT2G04205	NA	NA	NA	NA	NA	NA	-6.43995	-3.68803	NA	NA	NA	-1.60679	NA	NA	NA	NA	NA	NA	NA	NA	-4.75741	NA	NA	-4.7907	NA	NA	NA	NA	NA	NA	NA	NA	NA	NA	NA	NA	NA	NA	NA	NA	NA	NA	NA	NA	NA	NA	NA	NA	NA
Evolinc_LR_gID_000250	NA	NA	NA	NA	NA	NA	-4.88028	-2.59602	-2.82125	NA	NA	NA	NA	NA	NA	NA	NA	NA	NA	NA	NA	NA	NA	1.59656	NA	NA	NA	NA	NA	NA	NA	NA	NA	NA	NA	NA	NA	NA	NA	NA	NA	NA	NA	NA	NA	NA	NA	NA	NA
AT4G23205	NA	NA	NA	NA	NA	NA	-6.73992	NA	NA	NA	NA	NA	NA	NA	NA	NA	NA	NA	NA	NA	NA	NA	NA	NA	NA	NA	NA	NA	NA	NA	NA	NA	NA	NA	NA	NA	NA	NA	NA	NA	NA	NA	NA	NA	NA	NA	NA	NA	NA
Evolinc_SR_gID_000671	NA	NA	NA	NA	NA	NA	-6.23974	NA	NA	NA	NA	NA	NA	NA	NA	NA	NA	NA	NA	NA	NA	NA	NA	NA	NA	NA	NA	NA	NA	NA	NA	NA	NA	NA	NA	NA	NA	NA	NA	NA	NA	NA	NA	NA	NA	NA	NA	NA	NA
Evolinc_SR_gID_051399	NA	NA	NA	NA	NA	NA	-5.36403	-2.09362	-2.23046	NA	NA	NA	NA	NA	NA	NA	NA	NA	NA	NA	1.16458	NA	NA	NA	NA	NA	NA	NA	NA	NA	NA	NA	NA	NA	NA	NA	NA	NA	NA	NA	NA	NA	NA	NA	NA	NA	NA	NA	NA
AT1G09427	NA	NA	NA	NA	NA	NA	-6.0032	-4.29498	NA	NA	NA	NA	NA	NA	NA	NA	NA	NA	NA	NA	NA	NA	NA	NA	NA	NA	NA	NA	NA	NA	NA	NA	NA	NA	NA	NA	NA	NA	NA	NA	NA	NA	NA	NA	NA	NA	NA	NA	NA
AT4G03811	NA	NA	NA	NA	NA	NA	-6.6106	NA	NA	NA	NA	NA	NA	NA	NA	NA	NA	NA	NA	NA	2.60467	NA	NA	3.19253	NA	NA	NA	NA	NA	NA	NA	NA	NA	NA	NA	NA	NA	NA	NA	NA	NA	NA	NA	NA	NA	-3.79723	NA	NA	NA
Evolinc_SR_gID_010263	NA	NA	NA	NA	NA	NA	-6.00822	NA	NA	NA	NA	NA	NA	NA	NA	NA	NA	NA	NA	NA	NA	NA	NA	NA	NA	NA	NA	NA	NA	NA	NA	NA	NA	NA	NA	NA	NA	NA	NA	NA	NA	NA	NA	NA	NA	NA	NA	NA	NA
Evolinc_SR_gID_002742	NA	NA	NA	NA	NA	NA	-2.7055	NA	-2.71528	NA	NA	NA	NA	-2.03854	NA	NA	NA	NA	NA	NA	NA	NA	NA	NA	NA	NA	NA	NA	NA	NA	NA	NA	NA	NA	NA	NA	NA	NA	NA	NA	NA	NA	NA	NA	NA	NA	NA	NA	NA
Evolinc_LR_gID_000209	NA	NA	NA	NA	NA	NA	5.29609	NA	NA	NA	NA	NA	NA	NA	NA	NA	NA	NA	NA	NA	NA	NA	NA	NA	NA	NA	NA	NA	NA	NA	NA	NA	NA	NA	NA	NA	NA	NA	NA	NA	NA	NA	NA	NA	NA	NA	NA	NA	NA
Evolinc_SR_gID_027503	NA	NA	NA	NA	NA	NA	-5.98209	NA	NA	NA	NA	NA	NA	NA	NA	NA	NA	NA	NA	NA	NA	NA	NA	NA	NA	NA	NA	NA	NA	NA	NA	NA	NA	NA	NA	NA	NA	NA	NA	NA	NA	NA	NA	NA	NA	NA	NA	NA	NA
AT4G07210	NA	NA	NA	NA	NA	NA	-5.83868	NA	NA	NA	NA	NA	NA	NA	NA	NA	NA	NA	NA	NA	NA	NA	NA	NA	NA	NA	NA	NA	NA	NA	NA	NA	NA	NA	NA	NA	NA	NA	NA	NA	NA	NA	NA	NA	NA	NA	NA	NA	NA
Evolinc_SR_gID_068296	NA	NA	NA	NA	NA	NA	-3.20194	NA	2.40007	NA	NA	NA	NA	NA	NA	NA	NA	NA	NA	NA	3.50837	NA	NA	3.72486	NA	NA	NA	NA	NA	NA	NA	NA	NA	NA	NA	NA	NA	NA	NA	NA	NA	NA	NA	NA	NA	NA	NA	NA	NA
AT5G08855	NA	NA	NA	NA	NA	NA	5.2785	5.06724	4.82211	NA	NA	NA	NA	NA	NA	NA	NA	NA	NA	NA	NA	NA	NA	NA	NA	NA	NA	NA	NA	NA	NA	NA	NA	NA	NA	NA	NA	NA	NA	NA	NA	NA	NA	NA	NA	NA	NA	NA	NA
AT1G05397	NA	NA	NA	NA	NA	NA	5.35194	NA	NA	NA	NA	NA	NA	NA	NA	NA	NA	NA	NA	NA	NA	NA	NA	NA	NA	NA	NA	NA	NA	NA	NA	NA	NA	NA	NA	NA	NA	NA	NA	NA	NA	NA	NA	NA	NA	NA	NA	NA	NA
Evolinc_SR_gID_014664	NA	NA	NA	NA	NA	NA	-4.32289	-5.04587	NA	NA	NA	NA	NA	NA	NA	NA	NA	NA	NA	NA	2.19677	NA	NA	2.29717	NA	NA	NA	NA	NA	-2.46198	NA	NA	NA	NA	NA	NA	NA	-1.69401	NA	NA	NA	NA	NA	NA	NA	NA	NA	NA	NA
Evolinc_LR_gID_000152	NA	NA	NA	NA	NA	NA	-4.6407	-4.37453	NA	NA	NA	NA	NA	NA	NA	3.64801	NA	NA	NA	NA	NA	NA	NA	NA	NA	NA	NA	NA	NA	NA	NA	NA	NA	NA	NA	NA	NA	NA	NA	NA	NA	NA	NA	NA	NA	NA	NA	NA	NA
Evolinc_SR_gID_007833	NA	NA	NA	NA	NA	NA	-7.0204	NA	-6.45641	NA	NA	NA	NA	NA	NA	NA	NA	NA	NA	NA	NA	NA	NA	NA	NA	NA	NA	NA	NA	NA	NA	NA	NA	NA	NA	NA	NA	NA	NA	NA	NA	NA	NA	NA	NA	NA	NA	NA	NA
Evolinc_LR_gID_000049	NA	NA	NA	NA	NA	NA	5.60447	NA	NA	NA	NA	NA	NA	5.23834	NA	NA	NA	NA	NA	NA	NA	NA	NA	NA	NA	NA	NA	NA	NA	NA	NA	NA	NA	NA	NA	NA	NA	NA	NA	NA	NA	NA	NA	NA	NA	NA	NA	NA	NA
Evolinc_SR_gID_042856	NA	NA	NA	NA	NA	NA	-1.87654	NA	-1.82131	NA	NA	NA	NA	NA	NA	NA	NA	NA	NA	NA	2.14071	NA	NA	1.98143	NA	NA	NA	NA	NA	NA	NA	NA	NA	NA	NA	NA	NA	NA	NA	NA	NA	NA	NA	NA	NA	NA	NA	NA	NA
Evolinc_SR_gID_066799	NA	NA	NA	NA	NA	NA	6.41789	NA	NA	NA	NA	NA	NA	NA	NA	NA	NA	NA	NA	NA	NA	NA	NA	NA	NA	NA	NA	NA	NA	NA	NA	NA	NA	NA	NA	NA	NA	NA	NA	NA	NA	NA	NA	NA	NA	NA	NA	NA	NA
Evolinc_SR_gID_005139	NA	NA	NA	NA	NA	NA	4.93528	5.22802	5.55296	NA	NA	NA	NA	NA	NA	NA	NA	NA	NA	NA	NA	NA	NA	NA	NA	NA	NA	NA	NA	NA	NA	NA	NA	NA	NA	NA	NA	NA	NA	NA	NA	NA	NA	NA	NA	NA	NA	NA	NA
Evolinc_LR_gID_000270	NA	NA	NA	NA	NA	NA	6.14711	NA	NA	NA	NA	NA	NA	NA	NA	NA	NA	NA	NA	NA	NA	NA	NA	NA	NA	NA	NA	NA	NA	NA	NA	NA	NA	NA	NA	NA	NA	NA	NA	NA	NA	NA	NA	NA	NA	NA	NA	NA	NA
AT1G06587	NA	NA	NA	NA	NA	NA	-5.76544	-5.49597	NA	NA	NA	NA	NA	NA	NA	NA	NA	NA	NA	NA	NA	NA	NA	NA	NA	NA	NA	NA	NA	NA	NA	NA	NA	NA	NA	NA	NA	NA	NA	NA	NA	NA	NA	NA	NA	NA	NA	NA	NA
AT3G05152	NA	NA	NA	NA	NA	NA	-4.97221	-4.70274	NA	NA	NA	NA	NA	NA	NA	NA	NA	NA	NA	NA	NA	NA	NA	NA	NA	NA	NA	NA	NA	NA	NA	NA	NA	NA	NA	NA	NA	NA	NA	NA	NA	NA	NA	NA	NA	NA	NA	NA	NA
Evolinc_SR_gID_021360	NA	NA	NA	NA	NA	NA	5.33867	NA	NA	NA	NA	NA	NA	NA	NA	NA	NA	NA	NA	NA	3.55591	NA	NA	NA	NA	NA	NA	NA	NA	NA	NA	NA	NA	NA	NA	NA	NA	NA	NA	NA	NA	NA	NA	NA	NA	NA	NA	NA	NA
Evolinc_SR_gID_068808	NA	NA	NA	NA	NA	NA	4.50314	NA	NA	NA	NA	NA	NA	NA	NA	NA	NA	NA	NA	NA	NA	NA	NA	NA	NA	NA	NA	NA	NA	NA	NA	NA	NA	NA	NA	NA	NA	NA	NA	NA	NA	NA	NA	NA	NA	NA	NA	NA	NA
Evolinc_LR_gID_000130	NA	NA	NA	NA	NA	NA	-4.82549	NA	NA	NA	NA	-4.45577	NA	NA	NA	NA	NA	NA	NA	NA	NA	NA	NA	NA	NA	NA	NA	NA	NA	NA	NA	NA	NA	NA	NA	NA	NA	NA	NA	NA	NA	NA	NA	NA	NA	NA	NA	NA	NA
AT4G04015	NA	NA	NA	NA	NA	NA	-5.43303	-5.16356	NA	NA	NA	NA	NA	NA	NA	NA	NA	NA	NA	NA	NA	NA	NA	NA	NA	NA	NA	NA	NA	NA	NA	NA	NA	NA	NA	NA	NA	NA	NA	NA	NA	NA	NA	NA	NA	NA	NA	NA	NA
AT4G07205	NA	NA	NA	NA	NA	NA	2.10752	NA	NA	NA	NA	NA	NA	NA	NA	NA	NA	NA	NA	NA	NA	NA	NA	NA	NA	NA	NA	NA	NA	NA	NA	NA	NA	3.93441	NA	NA	NA	NA	NA	NA	NA	NA	NA	NA	NA	NA	NA	NA	NA
AT2G45780	NA	NA	NA	NA	NA	NA	-4.80014	NA	3.38688	NA	NA	NA	NA	NA	NA	NA	NA	NA	NA	NA	NA	NA	NA	NA	NA	NA	NA	NA	NA	NA	NA	NA	NA	NA	NA	NA	NA	NA	NA	NA	NA	NA	NA	NA	NA	NA	NA	NA	NA
Evolinc_SR_gID_026441	NA	NA	NA	NA	NA	NA	-5.51304	NA	NA	NA	NA	NA	NA	NA	NA	NA	NA	NA	NA	NA	NA	NA	NA	NA	NA	NA	NA	NA	NA	NA	NA	NA	NA	NA	NA	NA	NA	NA	NA	NA	NA	NA	NA	NA	NA	NA	NA	NA	NA
AT3G09545	NA	NA	NA	NA	NA	NA	4.53684	5.96482	NA	NA	NA	NA	NA	NA	NA	NA	NA	NA	NA	NA	NA	NA	NA	NA	NA	NA	NA	NA	NA	NA	NA	NA	NA	NA	NA	NA	NA	NA	NA	NA	NA	NA	NA	NA	NA	NA	NA	NA	NA
Evolinc_SR_gID_000293	NA	NA	NA	NA	NA	NA	4.75959	NA	4.75947	NA	NA	NA	NA	NA	NA	NA	NA	NA	NA	NA	NA	NA	NA	NA	NA	NA	NA	NA	NA	NA	NA	NA	NA	NA	NA	NA	NA	NA	NA	NA	NA	NA	NA	NA	NA	NA	NA	NA	NA
Evolinc_SR_gID_017989	NA	NA	NA	NA	NA	NA	-4.91234	NA	NA	NA	NA	NA	NA	NA	NA	NA	NA	NA	NA	NA	NA	NA	NA	NA	NA	NA	NA	NA	NA	NA	NA	NA	NA	NA	NA	NA	NA	NA	NA	NA	NA	NA	NA	NA	NA	NA	NA	NA	NA
Evolinc_SR_gID_054540	NA	NA	NA	NA	NA	NA	5.13867	NA	NA	NA	NA	NA	NA	NA	NA	NA	NA	NA	NA	NA	NA	NA	NA	NA	NA	NA	NA	NA	NA	NA	NA	NA	NA	NA	NA	NA	NA	NA	NA	NA	NA	NA	NA	NA	NA	NA	NA	NA	NA
Evolinc_SR_gID_014665	NA	NA	NA	NA	NA	NA	-7.65201	NA	NA	NA	NA	NA	NA	NA	NA	NA	NA	NA	NA	NA	NA	NA	NA	NA	NA	NA	NA	NA	NA	NA	NA	NA	NA	NA	NA	NA	NA	NA	NA	NA	NA	NA	NA	NA	NA	NA	NA	NA	NA
Evolinc_SR_gID_014965	NA	NA	NA	NA	NA	NA	-2.74258	NA	NA	NA	NA	NA	NA	NA	NA	NA	NA	NA	NA	NA	NA	NA	NA	NA	NA	NA	NA	NA	NA	NA	NA	NA	NA	NA	NA	NA	NA	NA	NA	NA	NA	NA	NA	NA	NA	NA	NA	NA	NA
Evolinc_SR_gID_006015	NA	NA	NA	NA	NA	NA	NA	-7.29822	NA	NA	NA	NA	NA	NA	NA	NA	NA	NA	NA	NA	NA	NA	NA	NA	NA	NA	NA	NA	NA	NA	NA	NA	NA	NA	NA	NA	NA	NA	NA	1.28703	NA	NA	NA	NA	NA	NA	NA	NA	NA
Evolinc_SR_gID_013526	NA	NA	NA	NA	NA	NA	NA	-4.25893	NA	NA	NA	NA	NA	NA	NA	NA	NA	NA	NA	NA	-3.71633	NA	NA	-2.20188	NA	NA	NA	NA	NA	NA	NA	NA	NA	2.6274	3.44046	NA	NA	NA	NA	NA	NA	NA	NA	NA	NA	5.30538	NA	NA	NA
AT5G33399	NA	NA	NA	NA	NA	NA	NA	-5.71827	NA	NA	NA	NA	NA	NA	NA	NA	NA	NA	NA	NA	3.77247	NA	NA	4.24065	NA	NA	NA	NA	NA	NA	NA	NA	NA	NA	NA	NA	NA	NA	NA	NA	NA	NA	NA	NA	NA	NA	NA	NA	NA
Evolinc_SR_gID_068813	NA	NA	NA	NA	NA	NA	NA	-3.54727	NA	NA	NA	NA	NA	NA	NA	NA	NA	NA	NA	NA	NA	NA	NA	1.53295	NA	NA	NA	NA	NA	NA	NA	NA	NA	NA	NA	NA	NA	NA	NA	NA	NA	NA	NA	NA	NA	NA	NA	NA	NA
Evolinc_SR_gID_001277	NA	NA	NA	NA	NA	NA	NA	2.9728	NA	NA	NA	NA	NA	NA	NA	NA	NA	NA	NA	NA	NA	NA	NA	NA	NA	NA	NA	NA	NA	NA	NA	NA	NA	3.22943	2.84586	NA	NA	NA	NA	NA	NA	NA	NA	NA	NA	-4.95948	NA	NA	NA
Evolinc_SR_gID_038510	NA	NA	NA	NA	NA	NA	NA	NA	-6.00504	NA	NA	NA	NA	NA	NA	NA	NA	NA	NA	NA	1.82493	NA	NA	NA	NA	NA	NA	NA	NA	-5.40282	NA	NA	NA	NA	NA	NA	NA	NA	NA	NA	NA	NA	NA	NA	NA	NA	NA	NA	NA
Evolinc_SR_gID_055420	NA	NA	NA	NA	NA	NA	NA	NA	-5.76264	NA	NA	NA	NA	NA	NA	NA	NA	NA	NA	NA	NA	NA	NA	NA	NA	NA	NA	NA	NA	-4.34914	NA	NA	NA	NA	NA	NA	NA	NA	NA	NA	NA	NA	NA	NA	NA	NA	NA	NA	NA
Evolinc_SR_gID_068820	NA	NA	NA	NA	NA	NA	NA	NA	1.70369	NA	NA	NA	NA	NA	NA	NA	NA	NA	NA	NA	NA	NA	NA	NA	NA	NA	NA	NA	NA	NA	NA	NA	NA	NA	NA	NA	NA	NA	NA	NA	NA	NA	NA	NA	NA	NA	NA	NA	NA
Evolinc_SR_gID_020131	NA	NA	NA	NA	NA	NA	NA	NA	-3.47472	NA	NA	NA	NA	NA	NA	NA	NA	NA	NA	NA	NA	NA	NA	NA	NA	NA	NA	NA	NA	NA	NA	NA	NA	NA	NA	NA	NA	NA	NA	NA	NA	NA	NA	NA	NA	NA	NA	NA	NA
Evolinc_LR_gID_000043	NA	NA	NA	NA	NA	NA	NA	NA	3.75226	NA	NA	NA	NA	NA	NA	NA	NA	NA	NA	NA	NA	NA	NA	NA	NA	NA	NA	NA	NA	NA	NA	NA	NA	NA	NA	NA	NA	NA	NA	NA	NA	NA	NA	NA	NA	NA	NA	NA	NA
Evolinc_SR_gID_053026	NA	NA	NA	NA	NA	NA	NA	NA	3.75139	NA	NA	NA	NA	NA	NA	NA	NA	NA	NA	NA	NA	NA	NA	NA	NA	NA	NA	NA	NA	2.33008	NA	NA	NA	NA	NA	NA	NA	NA	NA	NA	NA	NA	NA	2.74105	NA	3.65352	NA	NA	NA
AT5G07745	NA	NA	NA	NA	NA	NA	NA	NA	5.19697	NA	NA	-6.20328	NA	4.57445	NA	NA	NA	NA	NA	NA	NA	NA	NA	NA	NA	NA	NA	NA	NA	NA	NA	NA	NA	NA	NA	NA	NA	NA	NA	2.79563	NA	NA	NA	NA	NA	NA	NA	NA	NA
AT4G06810	NA	NA	NA	NA	NA	NA	NA	NA	3.51057	NA	NA	NA	NA	2.72144	NA	NA	NA	NA	NA	NA	NA	NA	NA	NA	NA	NA	NA	NA	NA	NA	NA	NA	NA	NA	NA	NA	NA	NA	NA	NA	NA	NA	NA	NA	NA	NA	NA	NA	NA
Evolinc_SR_gID_035311	NA	NA	NA	NA	NA	NA	NA	NA	-5.54385	NA	NA	NA	NA	NA	NA	NA	NA	NA	NA	NA	NA	NA	NA	NA	NA	NA	NA	NA	NA	NA	NA	NA	NA	NA	NA	NA	NA	NA	NA	NA	NA	NA	NA	NA	NA	NA	NA	NA	NA
Evolinc_SR_gID_052838	NA	NA	NA	NA	NA	NA	NA	NA	-4.62263	NA	NA	NA	NA	NA	NA	NA	NA	NA	NA	NA	3.95553	NA	NA	NA	NA	NA	NA	NA	NA	NA	NA	NA	NA	NA	NA	NA	NA	NA	NA	NA	NA	NA	NA	NA	NA	NA	NA	NA	NA
Evolinc_SR_gID_037512	NA	NA	NA	NA	NA	NA	NA	NA	-4.76367	NA	NA	NA	NA	NA	NA	NA	NA	NA	NA	NA	NA	NA	NA	NA	NA	NA	NA	NA	NA	NA	NA	NA	NA	NA	NA	NA	NA	NA	NA	NA	NA	NA	NA	NA	NA	NA	NA	NA	NA
Evolinc_SR_gID_016133	NA	NA	NA	NA	NA	NA	NA	NA	-2.98227	NA	NA	NA	NA	NA	NA	NA	NA	NA	NA	NA	NA	NA	NA	NA	NA	NA	NA	NA	NA	NA	NA	NA	NA	NA	NA	NA	NA	NA	NA	NA	NA	NA	NA	NA	NA	NA	NA	NA	NA
Evolinc_SR_gID_015784	NA	NA	NA	NA	NA	NA	NA	NA	4.56082	NA	NA	NA	NA	3.1439	NA	NA	NA	NA	NA	NA	NA	NA	NA	NA	NA	NA	NA	NA	NA	NA	NA	NA	NA	NA	NA	NA	NA	NA	NA	NA	-1.72329	NA	NA	NA	NA	NA	NA	NA	NA
Evolinc_SR_gID_047230	NA	NA	NA	NA	NA	NA	NA	NA	3.25524	NA	NA	NA	NA	NA	NA	NA	NA	NA	NA	NA	NA	NA	NA	NA	NA	NA	NA	NA	NA	NA	NA	NA	NA	NA	NA	NA	NA	NA	NA	NA	NA	NA	NA	NA	NA	NA	NA	NA	NA
AT3G09335	NA	NA	NA	NA	NA	NA	NA	NA	-4.72118	NA	NA	NA	NA	NA	NA	NA	NA	NA	NA	NA	NA	NA	NA	NA	NA	NA	NA	NA	NA	NA	NA	NA	NA	NA	NA	NA	NA	NA	NA	NA	NA	NA	NA	NA	NA	NA	NA	NA	NA
Evolinc_SR_gID_026487	NA	NA	NA	NA	NA	NA	NA	NA	7.37909	NA	NA	NA	NA	NA	NA	NA	NA	NA	NA	NA	NA	NA	NA	NA	NA	NA	NA	NA	NA	NA	NA	NA	NA	NA	NA	NA	NA	NA	NA	NA	NA	NA	NA	NA	NA	NA	NA	NA	NA
AT1G07313	NA	NA	NA	NA	NA	NA	NA	NA	-4.49583	NA	NA	NA	NA	NA	NA	NA	NA	NA	NA	NA	NA	NA	NA	NA	NA	NA	NA	NA	NA	NA	NA	NA	NA	NA	NA	NA	NA	NA	NA	NA	NA	NA	NA	NA	NA	NA	NA	NA	NA
AT2G08955	NA	NA	NA	NA	NA	NA	NA	NA	6.12032	NA	NA	NA	NA	NA	NA	NA	NA	NA	NA	NA	NA	NA	NA	NA	NA	NA	NA	NA	NA	NA	NA	NA	NA	NA	NA	NA	NA	NA	NA	NA	NA	NA	NA	NA	NA	NA	NA	NA	NA
Evolinc_LR_gID_000278	NA	NA	NA	NA	NA	NA	NA	NA	NA	2.82815	NA	NA	NA	NA	NA	NA	NA	NA	NA	NA	NA	NA	NA	NA	NA	NA	NA	NA	NA	NA	NA	NA	NA	NA	NA	NA	NA	NA	NA	NA	NA	NA	NA	NA	NA	NA	NA	NA	NA
Evolinc_SR_gID_066305	NA	NA	NA	NA	NA	NA	NA	NA	NA	NA	4.99209	NA	NA	NA	NA	NA	NA	NA	NA	NA	2.23458	NA	NA	2.66239	NA	NA	NA	NA	NA	3.44005	NA	NA	NA	NA	NA	NA	NA	2.30795	NA	NA	NA	NA	NA	NA	NA	NA	NA	NA	NA
Evolinc_SR_gID_024711	NA	NA	NA	NA	NA	NA	NA	NA	NA	NA	NA	NA	NA	NA	NA	NA	NA	NA	NA	NA	5.50952	NA	NA	5.76205	NA	NA	NA	NA	NA	NA	NA	NA	NA	NA	NA	NA	NA	NA	NA	NA	NA	NA	NA	NA	NA	NA	NA	NA	NA
Evolinc_SR_gID_049010	NA	NA	NA	NA	NA	NA	NA	NA	NA	NA	NA	NA	NA	NA	NA	NA	NA	NA	NA	NA	7.34949	NA	NA	6.88724	NA	NA	NA	NA	NA	NA	NA	NA	NA	NA	NA	NA	NA	NA	NA	NA	NA	NA	NA	NA	NA	NA	NA	NA	NA
Evolinc_SR_gID_039672	NA	NA	NA	NA	NA	NA	NA	NA	NA	NA	NA	NA	NA	NA	NA	NA	NA	NA	NA	NA	7.49677	NA	NA	5.07628	NA	NA	NA	NA	NA	NA	NA	NA	NA	NA	NA	NA	NA	NA	NA	NA	NA	NA	NA	NA	NA	NA	NA	NA	NA
Evolinc_SR_gID_004279	NA	NA	NA	NA	NA	NA	NA	NA	NA	NA	NA	NA	NA	NA	NA	NA	NA	NA	NA	NA	7.18382	NA	NA	5.53373	NA	NA	NA	NA	NA	NA	NA	NA	NA	NA	NA	NA	NA	NA	NA	NA	NA	NA	NA	NA	NA	NA	NA	NA	NA
Evolinc_SR_gID_033259	NA	NA	NA	NA	NA	NA	NA	NA	NA	NA	NA	NA	NA	NA	NA	NA	NA	NA	NA	NA	6.90173	NA	NA	6.00366	NA	NA	NA	NA	NA	NA	NA	NA	NA	NA	NA	NA	NA	NA	NA	NA	NA	NA	NA	NA	NA	NA	NA	NA	NA
AT1G06417	NA	NA	NA	NA	NA	NA	NA	NA	NA	NA	NA	NA	NA	NA	NA	NA	NA	NA	NA	NA	5.00397	NA	NA	5.35231	NA	NA	NA	NA	NA	NA	NA	NA	NA	NA	NA	NA	NA	NA	NA	NA	NA	NA	NA	NA	NA	NA	NA	NA	NA
Evolinc_SR_gID_003605	NA	NA	NA	NA	NA	NA	NA	NA	NA	NA	NA	NA	NA	NA	NA	NA	NA	NA	NA	NA	5.98955	NA	NA	4.78452	NA	NA	NA	NA	NA	NA	NA	NA	NA	NA	NA	NA	NA	NA	NA	NA	NA	NA	NA	NA	NA	NA	NA	NA	NA
Evolinc_SR_gID_021633	NA	NA	NA	NA	NA	NA	NA	NA	NA	NA	NA	NA	NA	NA	NA	NA	NA	NA	NA	NA	5.6372	NA	NA	5.28919	NA	NA	NA	NA	NA	NA	NA	NA	NA	NA	NA	NA	NA	NA	NA	NA	NA	NA	NA	NA	NA	NA	NA	NA	NA
Evolinc_LR_gID_000057	NA	NA	NA	NA	NA	NA	NA	NA	NA	NA	NA	NA	NA	NA	NA	NA	NA	NA	NA	NA	3.97829	NA	NA	4.02782	NA	NA	NA	NA	NA	-6.02556	NA	NA	NA	NA	NA	NA	NA	NA	NA	NA	NA	NA	NA	NA	NA	NA	NA	NA	NA
Evolinc_SR_gID_025956	NA	NA	NA	NA	NA	NA	NA	NA	NA	NA	NA	NA	NA	NA	NA	NA	NA	NA	NA	NA	-4.85012	NA	NA	-4.00607	NA	NA	NA	NA	NA	-6.75872	NA	NA	NA	NA	NA	NA	NA	NA	NA	NA	NA	NA	NA	NA	NA	NA	NA	NA	NA
Evolinc_SR_gID_055296	NA	NA	NA	NA	NA	NA	NA	NA	NA	NA	NA	NA	NA	NA	NA	NA	NA	NA	NA	NA	4.82781	NA	NA	4.84565	NA	NA	NA	NA	NA	NA	NA	NA	NA	NA	NA	NA	NA	NA	NA	NA	NA	NA	NA	NA	NA	NA	NA	NA	NA
Evolinc_SR_gID_053000	NA	NA	NA	NA	NA	NA	NA	NA	NA	NA	NA	NA	NA	NA	NA	NA	NA	NA	NA	NA	3.74927	NA	NA	3.50197	NA	NA	NA	NA	NA	NA	NA	NA	NA	NA	NA	NA	NA	NA	NA	NA	NA	NA	NA	NA	NA	NA	NA	NA	NA
AT1G26558	NA	NA	NA	NA	NA	NA	NA	NA	NA	NA	NA	NA	NA	NA	NA	NA	NA	NA	NA	NA	2.50574	NA	NA	NA	NA	NA	NA	NA	NA	NA	NA	NA	NA	NA	NA	NA	NA	NA	NA	NA	NA	NA	NA	NA	NA	NA	NA	NA	NA
AT5G05545	NA	NA	NA	NA	NA	NA	NA	NA	NA	NA	NA	NA	NA	NA	NA	NA	NA	NA	NA	NA	2.90468	NA	NA	3.46577	NA	NA	NA	NA	NA	NA	NA	NA	NA	NA	NA	NA	NA	NA	NA	NA	NA	NA	NA	NA	NA	NA	NA	NA	NA
Evolinc_SR_gID_021374	NA	NA	NA	NA	NA	NA	NA	NA	NA	NA	NA	NA	NA	NA	NA	NA	NA	NA	NA	NA	-3.66573	NA	NA	NA	NA	NA	NA	NA	NA	NA	NA	NA	NA	NA	NA	NA	NA	NA	NA	NA	NA	NA	NA	NA	NA	NA	NA	NA	NA
Evolinc_LR_gID_000059	NA	NA	NA	NA	NA	NA	NA	NA	NA	NA	NA	NA	NA	NA	NA	NA	NA	NA	NA	NA	1.76286	NA	NA	NA	NA	NA	NA	NA	NA	NA	NA	NA	NA	NA	NA	NA	NA	NA	NA	NA	NA	NA	NA	NA	NA	NA	NA	NA	NA
Evolinc_SR_gID_060755	NA	NA	NA	NA	NA	NA	NA	NA	NA	NA	NA	NA	NA	NA	NA	NA	NA	NA	NA	NA	4.4709	NA	NA	4.08056	NA	NA	NA	NA	NA	NA	NA	NA	NA	NA	NA	NA	NA	NA	NA	NA	NA	NA	NA	NA	NA	NA	NA	NA	NA
Evolinc_SR_gID_024265	NA	NA	NA	NA	NA	NA	NA	NA	NA	NA	NA	NA	NA	NA	NA	NA	NA	NA	NA	NA	4.42946	4.37354	NA	4.92215	NA	NA	NA	NA	NA	NA	NA	NA	NA	NA	NA	NA	NA	NA	NA	NA	NA	NA	NA	NA	NA	NA	NA	NA	NA
Evolinc_SR_gID_044443	NA	NA	NA	NA	NA	NA	NA	NA	NA	NA	NA	NA	NA	NA	NA	NA	NA	NA	NA	NA	4.01444	NA	NA	4.62169	NA	NA	NA	NA	NA	NA	NA	NA	NA	NA	NA	NA	NA	NA	NA	NA	NA	NA	NA	NA	NA	NA	NA	NA	NA
Evolinc_SR_gID_050379	NA	NA	NA	NA	NA	NA	NA	NA	NA	NA	NA	NA	NA	NA	NA	NA	NA	NA	NA	NA	4.23716	NA	NA	5.14892	NA	NA	NA	NA	NA	NA	NA	NA	NA	NA	NA	NA	NA	NA	NA	NA	NA	NA	NA	NA	NA	NA	NA	NA	NA
Evolinc_LR_gID_000104	NA	NA	NA	NA	NA	NA	NA	NA	NA	NA	NA	NA	NA	NA	NA	NA	NA	NA	NA	NA	-3.86519	NA	NA	-3.27457	NA	NA	NA	NA	NA	NA	NA	NA	NA	NA	NA	NA	NA	NA	NA	NA	NA	NA	NA	NA	NA	NA	NA	NA	NA
Evolinc_SR_gID_028650	NA	NA	NA	NA	NA	NA	NA	NA	NA	NA	NA	NA	NA	NA	NA	NA	NA	NA	NA	NA	4.56659	NA	NA	4.08277	NA	NA	NA	NA	NA	NA	NA	NA	NA	NA	NA	NA	NA	NA	NA	NA	NA	NA	NA	NA	NA	NA	NA	NA	NA
AT3G06465	NA	NA	NA	NA	NA	NA	NA	NA	NA	NA	NA	NA	NA	NA	NA	NA	NA	NA	NA	NA	3.40717	NA	NA	3.83608	NA	NA	NA	NA	NA	NA	NA	NA	NA	NA	NA	NA	NA	NA	NA	NA	NA	NA	NA	NA	NA	NA	NA	NA	NA
AT5G01245	NA	NA	NA	NA	NA	NA	NA	NA	NA	NA	NA	NA	NA	NA	NA	NA	NA	NA	NA	NA	4.34887	NA	NA	3.77699	NA	NA	NA	NA	NA	NA	NA	NA	NA	NA	NA	NA	NA	NA	NA	NA	NA	NA	NA	NA	NA	NA	NA	NA	NA
Evolinc_SR_gID_001615	NA	NA	NA	NA	NA	NA	NA	NA	NA	NA	NA	NA	NA	NA	NA	NA	NA	NA	NA	NA	-4.23651	NA	NA	NA	NA	NA	NA	NA	NA	NA	NA	NA	NA	NA	NA	NA	NA	NA	NA	NA	NA	NA	NA	NA	NA	NA	NA	NA	NA
Evolinc_SR_gID_006473	NA	NA	NA	NA	NA	NA	NA	NA	NA	NA	NA	NA	NA	NA	NA	NA	NA	NA	NA	NA	3.12676	NA	NA	NA	NA	NA	NA	NA	NA	NA	NA	NA	NA	NA	NA	NA	NA	NA	NA	NA	NA	NA	NA	NA	NA	NA	NA	NA	NA
AT5G05765	NA	NA	NA	NA	NA	NA	NA	NA	NA	NA	NA	NA	NA	NA	NA	NA	NA	NA	NA	NA	4.20964	NA	NA	NA	NA	NA	NA	NA	NA	NA	NA	NA	NA	NA	NA	NA	NA	NA	NA	NA	NA	NA	NA	NA	NA	NA	NA	NA	NA
Evolinc_SR_gID_051481	NA	NA	NA	NA	NA	NA	NA	NA	NA	NA	NA	NA	NA	NA	NA	NA	NA	NA	NA	NA	4.40569	NA	NA	NA	NA	NA	NA	NA	NA	NA	NA	NA	NA	NA	NA	NA	NA	NA	NA	NA	NA	NA	NA	NA	NA	NA	NA	NA	NA
AT1G08173	NA	NA	NA	NA	NA	NA	NA	NA	NA	NA	NA	NA	NA	NA	NA	-4.29271	NA	NA	NA	NA	-4.37766	NA	NA	-4.41095	NA	NA	NA	NA	NA	NA	NA	NA	NA	NA	NA	NA	NA	NA	NA	NA	NA	NA	NA	NA	NA	1.87247	NA	NA	NA
Evolinc_SR_gID_025822	NA	NA	NA	NA	NA	NA	NA	NA	NA	NA	NA	NA	NA	NA	NA	NA	NA	NA	NA	NA	3.96764	NA	NA	4.1728	NA	NA	NA	NA	NA	NA	NA	NA	NA	NA	NA	NA	NA	NA	NA	NA	NA	NA	NA	NA	NA	NA	NA	NA	NA
Evolinc_LR_gID_000129	NA	NA	NA	NA	NA	NA	NA	NA	NA	NA	NA	NA	NA	NA	NA	NA	NA	NA	NA	NA	1.38274	NA	NA	1.72828	NA	NA	NA	NA	NA	NA	NA	NA	NA	NA	NA	NA	NA	NA	NA	NA	NA	NA	NA	NA	NA	NA	NA	NA	NA
Evolinc_SR_gID_056366	NA	NA	NA	NA	NA	NA	NA	NA	NA	NA	NA	NA	NA	NA	NA	NA	NA	NA	NA	NA	3.66836	NA	NA	NA	NA	NA	NA	NA	NA	NA	NA	NA	NA	NA	NA	NA	NA	NA	NA	NA	NA	NA	NA	NA	NA	NA	NA	NA	NA
Evolinc_SR_gID_030640	NA	NA	NA	NA	NA	NA	NA	NA	NA	NA	NA	NA	NA	NA	NA	NA	NA	NA	NA	NA	3.88228	NA	NA	4.4356	NA	NA	NA	NA	NA	NA	NA	NA	NA	NA	NA	NA	NA	NA	NA	NA	NA	NA	NA	NA	NA	NA	NA	NA	NA
Evolinc_SR_gID_011235	NA	NA	NA	NA	NA	NA	NA	NA	NA	NA	NA	NA	NA	NA	NA	NA	NA	NA	NA	NA	1.83771	NA	NA	NA	NA	NA	NA	NA	NA	NA	NA	NA	NA	NA	NA	NA	NA	NA	NA	NA	NA	NA	NA	NA	NA	NA	NA	NA	NA
Evolinc_SR_gID_024564	NA	NA	NA	NA	NA	NA	NA	NA	NA	NA	NA	NA	NA	NA	NA	NA	NA	NA	NA	NA	4.11125	NA	NA	4.0364	NA	NA	NA	NA	NA	NA	NA	NA	NA	NA	NA	NA	NA	NA	NA	NA	NA	NA	NA	NA	NA	NA	NA	NA	NA
Evolinc_SR_gID_017579	NA	NA	NA	NA	NA	NA	NA	NA	NA	NA	NA	NA	NA	NA	NA	NA	NA	NA	NA	NA	4.09354	NA	NA	4.81958	NA	NA	NA	NA	NA	NA	NA	NA	NA	NA	NA	NA	NA	NA	NA	NA	NA	NA	NA	NA	NA	NA	NA	NA	NA
Evolinc_SR_gID_017379	NA	NA	NA	NA	NA	NA	NA	NA	NA	NA	NA	NA	NA	NA	NA	NA	NA	NA	NA	NA	NA	NA	NA	4.5104	NA	NA	NA	NA	NA	NA	NA	NA	NA	NA	NA	NA	NA	NA	NA	NA	NA	NA	NA	NA	NA	NA	NA	NA	NA
Evolinc_LR_gID_000113	NA	NA	NA	NA	NA	NA	NA	NA	NA	NA	NA	NA	NA	NA	NA	NA	NA	NA	NA	NA	NA	NA	NA	4.80342	NA	NA	NA	NA	NA	NA	NA	NA	NA	NA	NA	NA	NA	NA	NA	NA	NA	NA	NA	NA	NA	NA	NA	NA	NA
Evolinc_LR_gID_000031	NA	NA	NA	NA	NA	NA	NA	NA	NA	NA	NA	NA	NA	NA	NA	NA	NA	NA	NA	NA	NA	NA	NA	3.03379	NA	NA	NA	NA	NA	NA	NA	NA	NA	NA	NA	NA	NA	NA	NA	NA	NA	NA	NA	NA	NA	NA	NA	NA	NA
Evolinc_SR_gID_028110	NA	NA	NA	NA	NA	NA	NA	NA	NA	NA	NA	NA	NA	NA	NA	NA	NA	NA	NA	NA	NA	NA	NA	4.40737	NA	NA	NA	NA	NA	NA	NA	NA	NA	NA	NA	NA	NA	NA	NA	NA	NA	NA	NA	NA	NA	NA	NA	NA	NA
Evolinc_SR_gID_001374	NA	NA	NA	NA	NA	NA	NA	NA	NA	NA	NA	NA	NA	NA	NA	NA	NA	NA	NA	NA	NA	NA	NA	4.33796	NA	NA	NA	NA	NA	NA	NA	NA	NA	NA	NA	NA	NA	NA	NA	NA	NA	NA	NA	NA	NA	NA	NA	NA	NA
Evolinc_SR_gID_010349	NA	NA	NA	NA	NA	NA	NA	NA	NA	NA	NA	NA	NA	NA	NA	NA	NA	NA	NA	NA	NA	NA	NA	3.54503	NA	NA	NA	NA	NA	NA	NA	NA	NA	NA	NA	NA	NA	NA	NA	NA	NA	NA	NA	NA	NA	NA	NA	NA	NA
Evolinc_SR_gID_027807	NA	NA	NA	NA	NA	NA	NA	NA	NA	NA	NA	NA	NA	NA	NA	NA	NA	NA	NA	NA	NA	NA	NA	2.21264	NA	NA	NA	NA	NA	NA	NA	NA	NA	NA	NA	NA	NA	NA	NA	NA	NA	NA	NA	NA	NA	NA	NA	NA	NA
AT3G05995	NA	NA	NA	NA	NA	NA	NA	NA	NA	NA	NA	NA	NA	NA	NA	NA	NA	NA	NA	NA	NA	NA	NA	-4.08241	NA	NA	NA	NA	NA	NA	NA	NA	NA	NA	NA	NA	NA	NA	NA	NA	NA	NA	NA	NA	NA	NA	NA	NA	NA
AT1G06583	NA	NA	NA	NA	NA	NA	NA	NA	NA	NA	NA	NA	NA	NA	NA	NA	NA	NA	NA	NA	NA	NA	NA	2.62102	NA	NA	NA	NA	NA	NA	NA	NA	NA	NA	NA	NA	NA	NA	NA	NA	NA	NA	NA	NA	NA	NA	NA	NA	NA
Evolinc_SR_gID_007182	NA	NA	NA	NA	NA	NA	NA	NA	NA	NA	NA	NA	NA	NA	NA	NA	NA	NA	NA	NA	NA	NA	NA	-4.25258	NA	NA	NA	NA	NA	NA	NA	NA	NA	NA	NA	NA	NA	NA	NA	NA	NA	NA	NA	NA	NA	NA	NA	NA	NA
AT5G01235	NA	NA	NA	NA	NA	NA	NA	NA	NA	NA	NA	NA	NA	NA	NA	NA	NA	NA	NA	NA	NA	NA	NA	4.17954	NA	NA	NA	NA	NA	NA	NA	NA	NA	NA	NA	NA	NA	NA	NA	NA	NA	NA	NA	NA	NA	NA	NA	NA	NA
AT5G00790	NA	NA	NA	NA	NA	NA	NA	NA	NA	NA	NA	NA	NA	NA	NA	NA	NA	NA	NA	NA	NA	NA	NA	2.989	NA	NA	NA	NA	NA	NA	NA	NA	NA	NA	NA	NA	NA	NA	NA	NA	NA	NA	NA	NA	NA	NA	NA	NA	NA
Evolinc_SR_gID_031045	NA	NA	NA	NA	NA	NA	NA	NA	NA	NA	NA	NA	NA	NA	NA	NA	NA	NA	NA	NA	NA	NA	NA	-2.70119	NA	NA	NA	NA	NA	-3.03603	NA	NA	NA	NA	NA	NA	NA	-1.25641	3.66598	5.84743	NA	NA	NA	NA	NA	NA	NA	NA	NA
Evolinc_SR_gID_059693	NA	NA	NA	NA	NA	NA	NA	NA	NA	NA	NA	NA	NA	NA	NA	NA	NA	NA	NA	NA	NA	NA	NA	4.62387	NA	NA	NA	NA	NA	4.34799	NA	NA	NA	NA	NA	NA	NA	NA	NA	NA	NA	NA	NA	NA	NA	NA	NA	NA	NA
Evolinc_SR_gID_011236	NA	NA	NA	NA	NA	NA	NA	NA	NA	NA	NA	NA	NA	NA	NA	NA	NA	NA	NA	NA	NA	NA	NA	1.7267	NA	NA	NA	NA	NA	NA	NA	NA	NA	NA	NA	NA	NA	NA	NA	NA	NA	NA	NA	NA	NA	NA	NA	NA	NA
AT1G08763	NA	NA	NA	NA	NA	NA	NA	NA	NA	NA	NA	NA	NA	NA	NA	NA	NA	NA	NA	NA	NA	NA	NA	NA	NA	NA	NA	NA	NA	NA	NA	NA	NA	NA	NA	NA	NA	NA	NA	NA	NA	NA	NA	NA	NA	NA	NA	NA	NA
Evolinc_SR_gID_034643	NA	NA	NA	NA	NA	NA	NA	NA	NA	NA	NA	NA	NA	NA	NA	NA	NA	NA	NA	NA	NA	NA	NA	NA	NA	NA	NA	NA	NA	NA	NA	NA	NA	NA	NA	NA	NA	NA	NA	NA	NA	NA	NA	NA	NA	NA	NA	NA	NA
Evolinc_LR_gID_000266	NA	NA	NA	NA	NA	NA	NA	NA	NA	NA	NA	NA	NA	NA	NA	NA	NA	NA	NA	NA	NA	NA	NA	NA	NA	NA	NA	NA	NA	NA	NA	NA	NA	NA	NA	NA	NA	NA	NA	NA	NA	NA	NA	NA	NA	NA	NA	NA	NA
Evolinc_SR_gID_050550	NA	NA	NA	NA	NA	NA	NA	NA	NA	NA	NA	NA	NA	NA	NA	NA	NA	NA	NA	NA	NA	NA	NA	NA	NA	NA	NA	NA	NA	NA	NA	NA	NA	NA	NA	NA	NA	NA	NA	NA	NA	NA	NA	NA	NA	NA	NA	NA	NA
Evolinc_SR_gID_014949	NA	NA	NA	NA	NA	NA	NA	NA	NA	NA	NA	NA	NA	NA	NA	NA	NA	NA	NA	NA	NA	NA	NA	NA	NA	NA	NA	NA	NA	NA	NA	NA	NA	NA	NA	NA	NA	NA	NA	NA	NA	NA	NA	NA	NA	NA	NA	NA	NA
AT4G01533	NA	NA	NA	NA	NA	NA	NA	NA	NA	NA	NA	NA	NA	NA	NA	NA	NA	NA	NA	NA	NA	NA	NA	NA	NA	NA	NA	NA	NA	3.8009	NA	NA	NA	NA	NA	NA	NA	NA	NA	NA	NA	NA	NA	NA	NA	NA	NA	NA	NA
Evolinc_SR_gID_015187	NA	NA	NA	NA	NA	NA	NA	NA	NA	NA	NA	NA	NA	NA	NA	NA	NA	NA	NA	NA	NA	NA	NA	NA	NA	NA	NA	NA	NA	NA	NA	NA	NA	NA	NA	NA	NA	NA	NA	NA	1.22757	NA	NA	NA	NA	NA	NA	NA	NA
AT1G06963	NA	NA	NA	NA	NA	NA	NA	NA	NA	NA	NA	NA	NA	NA	NA	NA	NA	NA	NA	NA	NA	NA	NA	NA	NA	NA	NA	NA	NA	NA	NA	NA	NA	NA	NA	NA	NA	NA	NA	NA	NA	NA	NA	NA	NA	NA	NA	NA	NA
Evolinc_SR_gID_038983	NA	NA	NA	NA	NA	NA	NA	NA	NA	NA	NA	NA	NA	NA	NA	NA	NA	NA	NA	NA	NA	NA	NA	NA	NA	NA	NA	NA	NA	NA	NA	NA	NA	NA	NA	NA	NA	NA	NA	NA	NA	NA	NA	NA	NA	NA	NA	NA	NA
Evolinc_SR_gID_055177	NA	NA	NA	NA	NA	NA	NA	NA	NA	NA	NA	NA	NA	NA	NA	NA	NA	NA	NA	NA	NA	NA	NA	NA	NA	NA	NA	NA	NA	NA	NA	NA	NA	NA	NA	NA	NA	NA	NA	NA	NA	NA	NA	NA	NA	NA	NA	NA	NA
AT5G05135	NA	NA	NA	NA	NA	NA	NA	NA	NA	NA	NA	NA	NA	NA	NA	NA	NA	NA	NA	NA	NA	NA	NA	NA	NA	NA	NA	NA	NA	NA	NA	NA	NA	NA	NA	NA	NA	NA	NA	NA	NA	NA	NA	NA	NA	NA	NA	NA	NA
AT3G09855	NA	NA	NA	NA	NA	NA	NA	NA	NA	NA	NA	NA	NA	NA	NA	NA	NA	NA	NA	NA	NA	NA	NA	NA	NA	NA	NA	NA	NA	NA	NA	NA	NA	NA	NA	NA	NA	NA	NA	NA	NA	NA	NA	NA	NA	NA	NA	NA	NA
Evolinc_SR_gID_033808	NA	NA	NA	NA	NA	NA	NA	NA	NA	NA	NA	NA	NA	NA	NA	NA	NA	NA	NA	NA	NA	NA	NA	NA	NA	NA	NA	NA	NA	-2.21824	NA	NA	NA	NA	NA	NA	NA	NA	NA	NA	NA	NA	NA	NA	NA	NA	NA	NA	NA
Evolinc_SR_gID_016830	NA	NA	NA	NA	NA	NA	NA	NA	NA	NA	NA	NA	NA	NA	NA	NA	NA	NA	NA	NA	NA	NA	NA	NA	NA	NA	NA	NA	NA	NA	NA	NA	NA	NA	NA	NA	NA	NA	NA	NA	NA	NA	NA	NA	NA	NA	NA	NA	NA
Evolinc_SR_gID_013555	NA	NA	NA	NA	NA	NA	NA	NA	NA	NA	NA	NA	NA	NA	NA	NA	NA	NA	NA	NA	NA	NA	NA	NA	NA	NA	NA	NA	NA	NA	NA	NA	NA	NA	NA	NA	NA	NA	NA	NA	NA	NA	NA	NA	NA	NA	NA	NA	NA
AT4G07200	NA	NA	NA	NA	NA	NA	NA	NA	NA	NA	NA	NA	NA	NA	NA	NA	NA	NA	NA	NA	NA	NA	NA	NA	NA	NA	NA	NA	NA	NA	NA	NA	NA	NA	NA	NA	NA	NA	NA	NA	NA	NA	NA	NA	NA	NA	NA	NA	NA
AT1G07143	NA	NA	NA	NA	NA	NA	NA	NA	NA	NA	NA	NA	NA	NA	NA	NA	NA	NA	NA	NA	NA	NA	NA	NA	NA	NA	NA	NA	NA	NA	NA	NA	NA	NA	NA	NA	NA	NA	NA	NA	NA	NA	NA	NA	NA	NA	NA	NA	NA
AT1G09803	NA	NA	NA	NA	NA	NA	NA	NA	NA	NA	NA	NA	NA	NA	NA	NA	NA	NA	NA	NA	NA	NA	NA	NA	NA	NA	NA	NA	NA	NA	NA	NA	NA	NA	NA	NA	NA	NA	NA	NA	2.80303	NA	NA	NA	NA	NA	NA	NA	NA
Evolinc_SR_gID_009269	NA	NA	NA	NA	NA	NA	NA	NA	NA	NA	NA	NA	NA	NA	NA	NA	NA	NA	NA	NA	NA	NA	NA	NA	NA	NA	NA	NA	NA	NA	NA	NA	NA	NA	NA	NA	NA	NA	NA	NA	NA	NA	NA	NA	NA	NA	NA	NA	NA
AT3G04475	NA	NA	NA	NA	NA	NA	NA	NA	NA	NA	NA	NA	NA	NA	NA	NA	NA	NA	NA	NA	NA	NA	NA	NA	NA	NA	NA	NA	NA	NA	NA	NA	NA	NA	NA	NA	NA	NA	NA	NA	NA	NA	NA	NA	NA	NA	NA	NA	NA
AT2G04215	NA	NA	NA	NA	NA	NA	NA	NA	NA	NA	NA	NA	NA	NA	NA	NA	NA	NA	NA	NA	NA	NA	NA	NA	NA	NA	NA	NA	NA	NA	NA	NA	NA	NA	NA	NA	NA	NA	NA	NA	NA	NA	NA	NA	NA	NA	NA	NA	NA
Evolinc_SR_gID_022066	NA	NA	NA	NA	NA	NA	NA	NA	NA	NA	NA	NA	NA	NA	NA	NA	NA	NA	NA	NA	NA	NA	NA	NA	NA	NA	NA	NA	NA	NA	NA	NA	NA	NA	NA	NA	NA	NA	NA	NA	NA	NA	NA	NA	NA	NA	NA	NA	NA
Evolinc_SR_gID_053316	NA	NA	NA	NA	NA	NA	NA	NA	NA	NA	NA	NA	NA	NA	NA	NA	NA	NA	NA	NA	NA	NA	NA	NA	NA	NA	NA	NA	NA	NA	NA	NA	NA	NA	NA	NA	NA	NA	NA	NA	NA	NA	NA	NA	NA	NA	NA	NA	NA
AT1G06993	NA	NA	NA	NA	NA	NA	NA	NA	NA	NA	NA	NA	NA	NA	NA	NA	NA	NA	NA	NA	NA	NA	NA	NA	NA	NA	NA	NA	NA	NA	NA	NA	NA	NA	NA	NA	NA	NA	NA	NA	NA	NA	NA	NA	NA	NA	NA	NA	NA
Evolinc_SR_gID_040565	NA	NA	NA	NA	NA	NA	NA	NA	NA	NA	NA	NA	NA	NA	NA	NA	NA	NA	NA	NA	NA	NA	NA	NA	NA	NA	NA	NA	NA	NA	NA	NA	NA	NA	NA	NA	NA	NA	NA	NA	NA	NA	NA	NA	NA	NA	NA	NA	NA
Evolinc_SR_gID_030047	NA	NA	NA	NA	NA	NA	NA	NA	NA	NA	NA	NA	NA	NA	NA	NA	NA	NA	NA	NA	NA	NA	NA	NA	NA	NA	NA	NA	NA	NA	NA	NA	NA	NA	NA	NA	NA	NA	NA	NA	NA	NA	NA	NA	NA	NA	NA	NA	NA
AT2G04005	NA	NA	NA	NA	NA	NA	NA	NA	NA	NA	NA	NA	NA	NA	NA	NA	NA	NA	NA	NA	NA	NA	NA	NA	NA	NA	NA	NA	NA	NA	NA	NA	NA	NA	NA	NA	NA	NA	NA	NA	NA	NA	NA	NA	NA	NA	NA	NA	NA
Evolinc_LR_gID_000232	NA	NA	NA	NA	NA	NA	NA	NA	NA	NA	NA	NA	NA	NA	NA	NA	NA	NA	NA	NA	NA	NA	NA	NA	NA	NA	NA	NA	NA	NA	NA	NA	NA	NA	NA	NA	NA	NA	NA	NA	NA	NA	NA	NA	NA	-5.70851	NA	NA	NA
Evolinc_SR_gID_027895	NA	NA	NA	NA	NA	NA	NA	NA	NA	NA	NA	NA	NA	NA	NA	NA	NA	NA	NA	NA	NA	NA	NA	NA	NA	NA	NA	NA	NA	NA	NA	NA	NA	NA	NA	NA	NA	NA	NA	NA	-8.87701	NA	NA	NA	NA	NA	NA	NA	NA
Evolinc_SR_gID_003299	NA	NA	NA	NA	NA	NA	NA	NA	NA	NA	NA	NA	NA	NA	NA	NA	NA	NA	NA	NA	NA	NA	NA	NA	NA	NA	NA	NA	NA	NA	NA	NA	NA	NA	NA	NA	NA	NA	NA	NA	5.80371	NA	NA	NA	NA	NA	NA	NA	NA
AT1G07017	NA	NA	NA	NA	NA	NA	NA	NA	NA	NA	NA	NA	NA	NA	NA	NA	NA	NA	NA	NA	NA	NA	NA	NA	NA	NA	NA	NA	NA	NA	NA	NA	NA	NA	NA	NA	NA	NA	NA	4.09985	-3.80454	NA	NA	NA	NA	NA	NA	NA	NA
AT1G08217	NA	NA	NA	NA	NA	NA	NA	NA	NA	NA	NA	NA	NA	NA	NA	NA	NA	NA	NA	NA	NA	NA	NA	NA	NA	NA	NA	NA	NA	NA	NA	NA	NA	NA	NA	NA	NA	NA	NA	NA	1.22394	NA	NA	NA	NA	NA	NA	NA	NA
AT1G05487	NA	NA	NA	NA	NA	NA	NA	NA	NA	NA	NA	NA	NA	NA	NA	NA	NA	NA	NA	NA	NA	NA	NA	NA	NA	NA	NA	NA	NA	NA	NA	NA	NA	NA	NA	NA	NA	NA	NA	NA	-2.68367	NA	NA	NA	NA	NA	NA	NA	NA
Evolinc_SR_gID_038164	NA	NA	NA	NA	NA	NA	NA	NA	NA	NA	NA	NA	NA	NA	NA	NA	NA	NA	NA	NA	NA	NA	NA	NA	NA	NA	NA	NA	NA	NA	NA	NA	NA	NA	NA	NA	NA	NA	NA	NA	2.0424	NA	NA	NA	NA	NA	NA	NA	NA
AT3G14185	NA	NA	NA	NA	NA	NA	NA	NA	NA	NA	NA	NA	NA	NA	NA	NA	NA	NA	NA	NA	NA	NA	NA	NA	NA	NA	NA	NA	NA	NA	NA	NA	NA	NA	NA	NA	NA	NA	NA	NA	3.3378	NA	NA	NA	NA	NA	NA	NA	NA
Evolinc_SR_gID_026967	NA	NA	NA	NA	NA	NA	NA	NA	NA	NA	NA	NA	NA	NA	NA	NA	NA	NA	NA	NA	NA	NA	NA	NA	NA	NA	NA	NA	NA	NA	NA	NA	NA	NA	NA	NA	NA	NA	NA	NA	3.17985	NA	NA	NA	NA	NA	NA	NA	NA
AT2G06935	NA	NA	NA	NA	NA	NA	NA	NA	NA	NA	NA	NA	NA	NA	NA	NA	NA	NA	NA	NA	NA	NA	NA	NA	NA	NA	NA	NA	NA	NA	NA	NA	NA	NA	5.43605	NA	NA	NA	NA	NA	-3.44221	NA	NA	NA	NA	3.62501	NA	NA	NA
Evolinc_SR_gID_000919	NA	NA	NA	NA	NA	NA	NA	NA	NA	NA	NA	NA	NA	NA	NA	NA	NA	NA	NA	NA	NA	NA	NA	NA	NA	NA	NA	NA	NA	2.4348	NA	NA	NA	NA	NA	NA	NA	NA	NA	NA	3.33435	NA	NA	NA	NA	NA	NA	NA	NA
Evolinc_SR_gID_000869	NA	NA	NA	NA	NA	NA	NA	NA	NA	NA	NA	NA	NA	NA	NA	NA	NA	NA	NA	NA	NA	NA	NA	NA	NA	NA	NA	NA	NA	NA	NA	NA	NA	NA	NA	NA	NA	-3.57633	NA	NA	3.35035	NA	NA	NA	NA	NA	NA	NA	NA
AT3G04115	NA	NA	NA	NA	NA	NA	NA	NA	NA	NA	NA	NA	NA	NA	NA	NA	NA	NA	NA	NA	NA	NA	NA	NA	NA	NA	NA	NA	NA	NA	NA	NA	NA	NA	NA	NA	NA	NA	NA	NA	2.00377	NA	NA	NA	NA	NA	NA	NA	NA
Evolinc_SR_gID_005140	NA	NA	NA	NA	NA	NA	NA	NA	NA	NA	NA	NA	NA	NA	NA	NA	NA	NA	NA	NA	NA	NA	NA	NA	NA	NA	NA	NA	NA	NA	NA	NA	NA	NA	NA	NA	NA	NA	NA	NA	2.89968	NA	NA	NA	NA	NA	NA	NA	NA
AT5G09415	NA	NA	NA	NA	NA	NA	NA	NA	NA	NA	NA	NA	NA	NA	NA	NA	NA	NA	NA	NA	NA	NA	NA	NA	NA	NA	NA	NA	NA	NA	NA	NA	NA	NA	NA	NA	NA	NA	NA	NA	2.26305	NA	NA	NA	NA	NA	NA	NA	NA
Evolinc_SR_gID_061848	NA	NA	NA	NA	NA	NA	NA	NA	NA	NA	NA	NA	NA	NA	NA	NA	NA	NA	NA	NA	NA	NA	NA	NA	NA	NA	NA	NA	NA	NA	NA	NA	NA	NA	NA	NA	NA	NA	NA	NA	2.41436	NA	NA	NA	NA	NA	NA	NA	NA
AT4G06935	NA	NA	NA	NA	NA	NA	NA	NA	NA	NA	NA	NA	NA	NA	NA	5.88396	NA	NA	NA	NA	NA	NA	NA	NA	NA	NA	NA	NA	NA	4.38581	NA	NA	NA	NA	-2.89346	NA	NA	NA	3.06357	NA	-2.69271	NA	NA	NA	NA	NA	NA	NA	NA
Evolinc_SR_gID_055798	NA	NA	NA	NA	NA	NA	NA	NA	NA	NA	NA	NA	NA	NA	NA	NA	NA	NA	NA	NA	NA	NA	NA	NA	NA	NA	NA	NA	NA	NA	NA	NA	NA	NA	NA	NA	NA	NA	NA	NA	-2.27806	NA	NA	NA	NA	NA	NA	NA	NA
Evolinc_SR_gID_046929	NA	NA	NA	NA	NA	NA	NA	NA	NA	NA	NA	NA	NA	NA	NA	NA	NA	NA	NA	NA	NA	NA	NA	NA	NA	NA	NA	NA	NA	NA	NA	NA	NA	NA	NA	NA	NA	NA	NA	5.25294	NA	NA	NA	NA	NA	NA	NA	NA	NA
Evolinc_SR_gID_011238	NA	NA	NA	NA	NA	NA	NA	NA	NA	NA	NA	NA	NA	NA	NA	NA	NA	NA	NA	NA	NA	NA	NA	NA	NA	NA	NA	NA	NA	NA	NA	NA	NA	NA	NA	NA	NA	NA	NA	NA	NA	NA	NA	NA	NA	NA	NA	NA	NA
Evolinc_SR_gID_011239	NA	NA	NA	NA	NA	NA	NA	NA	NA	NA	NA	NA	NA	NA	NA	NA	NA	NA	NA	NA	NA	NA	NA	NA	NA	NA	NA	NA	NA	NA	NA	NA	NA	NA	NA	NA	NA	NA	NA	NA	NA	NA	NA	NA	NA	NA	NA	NA	NA
Evolinc_SR_gID_028687	NA	NA	NA	NA	NA	NA	NA	NA	NA	NA	NA	NA	NA	NA	NA	NA	NA	NA	NA	NA	NA	NA	NA	NA	NA	NA	NA	NA	NA	NA	NA	NA	NA	NA	NA	NA	NA	NA	NA	NA	NA	NA	NA	NA	NA	NA	NA	NA	NA
AT5G03115	NA	NA	NA	NA	NA	NA	NA	NA	NA	NA	NA	NA	NA	NA	NA	NA	NA	NA	NA	NA	NA	NA	NA	NA	NA	NA	NA	NA	NA	NA	NA	NA	NA	NA	NA	NA	NA	NA	NA	NA	NA	NA	NA	NA	NA	NA	NA	NA	NA
Evolinc_SR_gID_052060	NA	NA	NA	NA	NA	NA	NA	NA	NA	NA	NA	NA	NA	NA	NA	NA	NA	NA	NA	NA	NA	NA	NA	NA	NA	NA	NA	NA	NA	NA	NA	NA	NA	NA	NA	NA	NA	NA	NA	NA	NA	NA	NA	NA	NA	NA	NA	NA	NA
AT3G01835	NA	NA	NA	NA	NA	NA	NA	NA	NA	NA	NA	NA	NA	NA	NA	4.05452	NA	NA	NA	NA	NA	NA	NA	NA	NA	NA	NA	NA	NA	NA	NA	NA	NA	-4.21274	-3.71322	NA	NA	NA	NA	5.22199	NA	NA	NA	NA	NA	NA	NA	NA	NA
Evolinc_SR_gID_017663	NA	NA	NA	NA	NA	NA	NA	NA	NA	NA	NA	NA	NA	NA	NA	NA	NA	NA	NA	NA	NA	NA	NA	NA	NA	NA	NA	NA	NA	NA	NA	NA	NA	NA	NA	NA	NA	NA	NA	NA	NA	NA	NA	NA	NA	NA	NA	NA	NA
AT2G19796	NA	NA	NA	NA	NA	NA	NA	NA	NA	NA	-3.03968	-3.15918	NA	NA	NA	NA	NA	NA	NA	NA	NA	NA	NA	NA	NA	NA	NA	NA	NA	NA	NA	NA	NA	NA	NA	NA	NA	NA	NA	NA	NA	NA	NA	NA	NA	NA	NA	NA	NA
AT5G04205	NA	NA	NA	NA	NA	NA	NA	NA	NA	NA	-6.13834	NA	NA	NA	NA	NA	NA	NA	NA	NA	NA	NA	NA	NA	NA	NA	NA	NA	NA	NA	NA	NA	NA	5.67866	5.20433	NA	NA	NA	NA	NA	NA	NA	NA	NA	NA	NA	NA	NA	NA
Evolinc_SR_gID_011607	NA	NA	NA	NA	NA	NA	NA	NA	NA	NA	-4.25003	NA	NA	NA	NA	NA	NA	NA	NA	NA	NA	NA	NA	NA	NA	NA	NA	NA	NA	NA	NA	NA	NA	NA	NA	NA	NA	NA	NA	NA	NA	NA	NA	NA	NA	NA	NA	NA	NA
Evolinc_SR_gID_058522	NA	NA	NA	NA	NA	NA	NA	NA	NA	NA	3.45676	NA	NA	NA	NA	NA	NA	NA	NA	NA	NA	NA	NA	NA	NA	NA	NA	NA	NA	NA	NA	NA	NA	NA	NA	NA	NA	NA	NA	NA	NA	NA	NA	NA	NA	NA	NA	NA	NA
Evolinc_LR_gID_000048	NA	NA	NA	NA	NA	NA	NA	NA	NA	NA	NA	NA	NA	NA	NA	NA	NA	NA	NA	NA	NA	NA	NA	NA	NA	NA	NA	NA	NA	NA	NA	NA	NA	NA	NA	NA	NA	NA	NA	NA	NA	NA	NA	NA	NA	3.16405	NA	NA	NA
AT1G07367	NA	NA	NA	NA	NA	NA	NA	NA	NA	NA	NA	NA	NA	NA	NA	NA	NA	NA	NA	NA	NA	NA	NA	NA	NA	NA	NA	NA	NA	NA	NA	NA	NA	NA	NA	NA	NA	NA	NA	NA	NA	NA	NA	NA	NA	NA	NA	NA	NA
Evolinc_LR_gID_000011	NA	NA	NA	NA	NA	NA	NA	NA	NA	NA	NA	NA	NA	NA	NA	NA	NA	NA	NA	NA	NA	NA	NA	NA	NA	NA	NA	NA	NA	-5.83084	NA	NA	NA	NA	-3.35554	NA	NA	-3.5201	1.45043	NA	NA	NA	NA	NA	NA	NA	NA	NA	NA
AT1G08757	NA	NA	NA	NA	NA	NA	NA	NA	NA	NA	NA	NA	NA	NA	NA	2.27241	NA	NA	NA	NA	NA	NA	NA	NA	NA	NA	NA	NA	NA	-3.01083	NA	NA	NA	-2.40992	-7.66013	NA	NA	NA	NA	NA	NA	NA	NA	NA	NA	-3.43727	NA	NA	NA
Evolinc_LR_gID_000058	NA	NA	NA	NA	NA	NA	NA	NA	NA	NA	NA	NA	NA	NA	NA	NA	NA	NA	NA	NA	NA	NA	NA	NA	NA	NA	NA	NA	NA	NA	NA	NA	NA	NA	NA	NA	NA	NA	-6.16198	-4.77508	NA	NA	NA	NA	NA	NA	NA	NA	NA
Evolinc_LR_gID_000051	NA	NA	NA	NA	NA	NA	NA	NA	NA	NA	NA	NA	NA	NA	NA	NA	NA	NA	NA	NA	NA	NA	NA	NA	NA	NA	NA	NA	NA	-3.28391	NA	NA	NA	NA	NA	NA	NA	-2.81102	NA	NA	NA	NA	NA	NA	NA	NA	NA	NA	NA
Evolinc_LR_gID_000099	NA	NA	NA	NA	NA	NA	NA	NA	NA	NA	NA	NA	NA	NA	NA	NA	NA	NA	NA	NA	NA	NA	NA	NA	NA	NA	NA	NA	NA	NA	NA	NA	NA	NA	NA	NA	NA	NA	NA	NA	NA	NA	NA	NA	NA	NA	NA	NA	NA
AT3G01845	NA	NA	NA	NA	NA	NA	NA	NA	NA	NA	NA	NA	NA	NA	NA	NA	NA	NA	NA	NA	NA	NA	NA	NA	NA	NA	NA	NA	NA	NA	NA	NA	NA	NA	-4.28902	NA	NA	NA	NA	3.89712	NA	NA	NA	NA	NA	NA	NA	NA	NA
Evolinc_SR_gID_037735	NA	NA	NA	NA	NA	NA	NA	NA	NA	NA	NA	NA	NA	NA	NA	NA	NA	NA	NA	NA	NA	NA	NA	NA	NA	NA	NA	NA	NA	NA	NA	NA	NA	NA	NA	NA	NA	NA	NA	3.06114	NA	NA	NA	NA	NA	NA	NA	NA	NA
Evolinc_SR_gID_068823	NA	NA	NA	NA	NA	NA	NA	NA	NA	NA	NA	NA	NA	NA	NA	NA	NA	NA	NA	NA	NA	NA	NA	NA	NA	NA	NA	NA	NA	NA	NA	NA	NA	NA	NA	NA	NA	NA	NA	1.80664	NA	NA	NA	NA	NA	NA	NA	NA	NA
Evolinc_SR_gID_041295	NA	NA	NA	NA	NA	NA	NA	NA	NA	NA	NA	NA	NA	NA	NA	NA	NA	NA	NA	NA	NA	NA	NA	NA	NA	NA	NA	NA	NA	-4.43548	NA	NA	NA	NA	NA	NA	NA	NA	NA	-3.27213	NA	NA	NA	NA	NA	NA	NA	NA	NA
AT3G11415	NA	NA	NA	NA	NA	NA	NA	NA	NA	NA	NA	NA	NA	NA	NA	NA	NA	NA	NA	NA	NA	NA	NA	NA	NA	NA	NA	NA	NA	NA	NA	NA	NA	NA	NA	NA	NA	NA	NA	NA	NA	NA	NA	4.71051	NA	2.77944	NA	NA	NA
Evolinc_SR_gID_031631	NA	NA	NA	NA	NA	NA	NA	NA	NA	NA	NA	NA	NA	NA	NA	NA	NA	NA	NA	NA	NA	NA	NA	NA	NA	NA	NA	NA	NA	NA	NA	NA	NA	NA	NA	NA	NA	NA	NA	NA	NA	NA	NA	5.65311	NA	NA	NA	NA	NA
AT1G05107	NA	NA	NA	NA	NA	NA	NA	NA	NA	NA	NA	NA	NA	NA	NA	NA	NA	NA	NA	NA	NA	NA	NA	NA	NA	NA	NA	NA	NA	NA	NA	NA	NA	NA	NA	NA	NA	NA	NA	NA	NA	NA	NA	-4.84866	NA	-4.47997	NA	NA	NA
AT2G08950	NA	NA	NA	NA	NA	NA	NA	NA	NA	NA	NA	NA	NA	NA	NA	NA	NA	NA	NA	NA	NA	NA	NA	NA	NA	NA	NA	NA	NA	NA	NA	NA	NA	-5.65873	-5.72114	NA	NA	3.98715	NA	NA	NA	NA	NA	-5.63129	NA	-6.74877	NA	NA	NA
AT5G09365	NA	NA	NA	NA	NA	NA	NA	NA	NA	NA	NA	NA	NA	NA	NA	NA	NA	NA	NA	NA	NA	NA	NA	NA	NA	NA	NA	NA	NA	NA	NA	NA	NA	NA	NA	NA	NA	NA	NA	NA	NA	NA	NA	-4.02222	NA	-3.7374	NA	NA	NA
Evolinc_SR_gID_049899	NA	NA	NA	NA	NA	NA	NA	NA	NA	NA	NA	NA	NA	NA	NA	NA	NA	NA	NA	NA	NA	NA	NA	NA	NA	NA	NA	NA	NA	NA	NA	NA	NA	NA	NA	NA	NA	NA	NA	NA	NA	NA	NA	NA	5.3714	NA	NA	NA	NA
AT1G07407	NA	NA	NA	NA	NA	NA	NA	NA	NA	NA	NA	NA	NA	NA	NA	NA	NA	NA	NA	NA	NA	NA	NA	NA	NA	NA	NA	NA	NA	NA	NA	NA	NA	NA	NA	NA	NA	NA	NA	NA	NA	NA	NA	NA	-4.52657	NA	NA	NA	NA
AT5G06775	NA	NA	NA	NA	NA	NA	NA	NA	NA	NA	NA	NA	NA	NA	NA	NA	NA	NA	NA	NA	NA	NA	NA	NA	NA	NA	NA	NA	NA	NA	NA	NA	NA	NA	3.96708	NA	NA	NA	NA	NA	NA	NA	NA	NA	NA	4.62099	NA	NA	NA
Evolinc_LR_gID_000244	NA	NA	NA	NA	NA	NA	NA	NA	NA	NA	NA	NA	NA	NA	NA	NA	NA	NA	NA	NA	NA	NA	NA	NA	NA	NA	NA	NA	NA	NA	NA	NA	NA	-4.80087	-7.63964	NA	NA	NA	NA	NA	NA	NA	NA	NA	NA	-2.3765	NA	NA	NA
Evolinc_SR_gID_057676	NA	NA	NA	NA	NA	NA	NA	NA	NA	NA	NA	NA	NA	NA	NA	NA	NA	NA	NA	NA	NA	NA	NA	NA	NA	NA	NA	NA	NA	NA	NA	NA	NA	NA	NA	NA	NA	NA	NA	NA	NA	NA	NA	NA	NA	-4.30687	NA	NA	NA
Evolinc_SR_gID_004801	NA	NA	NA	NA	NA	NA	NA	NA	NA	NA	NA	NA	NA	NA	NA	NA	NA	NA	NA	NA	NA	NA	NA	NA	NA	NA	NA	NA	NA	NA	NA	NA	NA	NA	NA	NA	NA	NA	NA	NA	NA	NA	NA	NA	NA	5.35646	NA	NA	NA
Evolinc_SR_gID_021403	NA	NA	NA	NA	NA	NA	NA	NA	NA	NA	NA	NA	NA	NA	NA	NA	NA	NA	NA	NA	NA	NA	NA	NA	NA	NA	NA	NA	NA	NA	NA	NA	NA	NA	NA	NA	NA	NA	NA	NA	NA	NA	NA	NA	NA	-3.86139	NA	NA	NA
Evolinc_SR_gID_032035	NA	NA	NA	NA	NA	NA	NA	NA	NA	NA	NA	NA	NA	NA	NA	NA	NA	NA	NA	NA	NA	NA	NA	NA	NA	NA	NA	NA	NA	NA	NA	NA	NA	NA	4.04044	NA	NA	NA	NA	NA	NA	NA	NA	NA	NA	3.77551	NA	NA	NA
Evolinc_LR_gID_000237	NA	NA	NA	NA	NA	NA	NA	NA	NA	NA	NA	NA	NA	NA	NA	3.03354	NA	NA	NA	NA	NA	NA	NA	NA	NA	NA	NA	NA	NA	-2.84997	NA	NA	NA	NA	NA	NA	NA	NA	NA	NA	NA	NA	NA	NA	NA	NA	NA	NA	NA
AT4G05315	NA	NA	NA	NA	NA	NA	NA	NA	NA	NA	NA	NA	NA	NA	NA	NA	NA	NA	NA	NA	NA	NA	NA	NA	NA	NA	NA	NA	NA	NA	NA	NA	NA	3.90606	NA	NA	NA	NA	NA	NA	NA	NA	NA	NA	NA	NA	NA	NA	NA
Evolinc_SR_gID_068812	NA	NA	NA	NA	NA	NA	NA	NA	NA	NA	NA	NA	NA	NA	NA	NA	NA	NA	NA	NA	NA	NA	NA	NA	NA	NA	NA	NA	NA	NA	NA	NA	NA	NA	-1.75832	NA	NA	NA	NA	NA	NA	NA	NA	NA	NA	NA	NA	NA	NA
Evolinc_SR_gID_060960	NA	NA	NA	NA	NA	NA	NA	NA	NA	NA	NA	NA	NA	NA	NA	NA	NA	NA	NA	NA	NA	NA	NA	NA	NA	NA	NA	NA	NA	NA	NA	NA	NA	NA	3.61991	NA	NA	NA	NA	NA	NA	NA	NA	NA	NA	NA	NA	NA	NA
Evolinc_SR_gID_042403	NA	NA	NA	NA	NA	NA	NA	NA	NA	NA	NA	NA	NA	NA	NA	NA	NA	NA	NA	NA	NA	NA	NA	NA	NA	NA	NA	NA	NA	NA	NA	NA	NA	NA	4.17019	NA	NA	NA	NA	NA	NA	NA	NA	NA	NA	NA	NA	NA	NA
Evolinc_LR_gID_000062	NA	NA	NA	NA	NA	NA	NA	NA	NA	NA	NA	NA	NA	NA	NA	NA	NA	NA	NA	NA	NA	NA	NA	NA	NA	NA	NA	NA	NA	NA	NA	NA	NA	NA	-3.67913	NA	NA	NA	NA	NA	NA	NA	NA	NA	NA	NA	NA	NA	NA
Evolinc_SR_gID_009137	NA	NA	NA	NA	NA	NA	NA	NA	NA	NA	NA	NA	NA	NA	NA	NA	NA	NA	NA	NA	NA	7.31038	NA	NA	NA	NA	NA	NA	NA	NA	NA	NA	NA	NA	NA	NA	NA	NA	NA	NA	NA	NA	NA	NA	NA	NA	NA	NA	NA
Evolinc_SR_gID_042245	NA	NA	NA	NA	NA	NA	NA	NA	NA	NA	NA	NA	NA	NA	NA	NA	NA	NA	NA	NA	NA	6.18509	NA	NA	NA	NA	NA	NA	NA	4.4502	NA	NA	NA	NA	NA	NA	NA	4.13417	NA	NA	NA	NA	NA	NA	NA	NA	NA	NA	NA
Evolinc_SR_gID_029804	NA	NA	NA	NA	NA	NA	NA	NA	NA	NA	NA	NA	NA	NA	NA	NA	NA	NA	NA	NA	NA	6.56128	NA	NA	NA	NA	NA	NA	NA	NA	NA	NA	NA	NA	NA	NA	NA	NA	NA	NA	NA	NA	NA	NA	NA	NA	NA	NA	NA
Evolinc_SR_gID_000510	NA	NA	NA	NA	NA	NA	NA	NA	NA	NA	NA	NA	NA	NA	NA	NA	NA	NA	NA	NA	NA	6.11319	NA	NA	NA	NA	NA	NA	NA	NA	NA	NA	NA	NA	NA	NA	NA	NA	NA	NA	NA	NA	NA	NA	NA	NA	NA	NA	NA
Evolinc_SR_gID_051803	NA	NA	NA	NA	NA	NA	NA	NA	NA	NA	NA	NA	NA	NA	NA	NA	NA	NA	NA	NA	NA	5.35297	NA	NA	NA	NA	NA	NA	NA	NA	NA	NA	NA	NA	NA	NA	NA	NA	NA	NA	NA	NA	NA	NA	NA	NA	NA	NA	NA
Evolinc_SR_gID_024337	NA	NA	NA	NA	NA	NA	NA	NA	NA	NA	NA	NA	NA	NA	NA	NA	NA	NA	NA	NA	NA	5.25205	NA	NA	NA	NA	NA	NA	NA	NA	NA	NA	NA	NA	NA	NA	NA	NA	NA	NA	NA	NA	NA	NA	NA	NA	NA	NA	NA
Evolinc_SR_gID_005668	NA	NA	NA	NA	NA	NA	NA	NA	NA	NA	NA	NA	NA	NA	NA	NA	NA	NA	NA	NA	NA	5.48022	NA	NA	NA	NA	NA	NA	NA	NA	NA	NA	NA	NA	NA	NA	NA	NA	NA	NA	NA	NA	NA	NA	NA	NA	NA	NA	NA
Evolinc_SR_gID_036428	NA	NA	NA	NA	NA	NA	NA	NA	NA	NA	NA	NA	NA	NA	NA	NA	NA	NA	NA	NA	NA	5.30055	NA	NA	NA	NA	NA	NA	NA	NA	NA	NA	NA	NA	NA	NA	NA	NA	NA	NA	NA	NA	NA	NA	NA	NA	NA	NA	NA
Evolinc_SR_gID_021231	NA	NA	NA	NA	NA	NA	NA	NA	NA	NA	NA	NA	NA	NA	NA	NA	NA	NA	NA	NA	NA	4.8338	NA	NA	NA	NA	NA	NA	NA	NA	NA	NA	NA	NA	NA	NA	NA	NA	NA	NA	NA	NA	NA	NA	NA	NA	NA	NA	NA
Evolinc_SR_gID_051980	NA	NA	NA	NA	NA	NA	NA	NA	NA	NA	NA	NA	NA	NA	NA	NA	NA	NA	NA	NA	NA	4.33567	NA	NA	NA	NA	NA	NA	NA	NA	NA	NA	NA	NA	NA	NA	NA	NA	NA	NA	NA	NA	NA	NA	NA	NA	NA	NA	NA
Evolinc_SR_gID_046852	NA	NA	NA	NA	NA	NA	NA	NA	NA	NA	NA	NA	NA	NA	NA	NA	NA	NA	NA	NA	NA	4.19134	NA	NA	NA	NA	NA	NA	NA	NA	NA	NA	NA	NA	NA	NA	NA	NA	NA	NA	NA	NA	NA	NA	NA	NA	NA	NA	NA
Evolinc_SR_gID_054328	NA	NA	NA	NA	NA	NA	NA	NA	NA	NA	NA	NA	NA	NA	NA	NA	NA	NA	NA	NA	NA	4.8542	NA	NA	NA	NA	NA	NA	NA	NA	NA	NA	NA	NA	NA	NA	NA	NA	NA	NA	NA	NA	NA	NA	NA	NA	NA	NA	NA
Evolinc_SR_gID_067426	NA	NA	NA	NA	NA	NA	NA	NA	NA	NA	NA	NA	NA	NA	NA	NA	NA	NA	NA	NA	NA	4.87564	NA	NA	NA	NA	NA	NA	NA	NA	NA	NA	NA	NA	NA	NA	NA	NA	NA	NA	NA	NA	NA	NA	NA	NA	NA	NA	NA
Evolinc_SR_gID_036691	NA	NA	NA	NA	NA	NA	NA	NA	NA	NA	NA	NA	NA	NA	NA	NA	NA	NA	NA	NA	NA	4.90981	NA	NA	NA	NA	NA	NA	NA	NA	NA	NA	NA	NA	NA	NA	NA	NA	NA	NA	NA	NA	NA	NA	NA	NA	NA	NA	NA
Evolinc_SR_gID_036057	NA	NA	NA	NA	NA	NA	NA	NA	NA	NA	NA	NA	NA	NA	NA	NA	NA	NA	NA	NA	NA	3.71435	NA	NA	NA	NA	NA	NA	NA	5.97858	NA	NA	NA	NA	NA	NA	NA	4.27514	NA	NA	NA	NA	NA	NA	NA	NA	NA	NA	NA
Evolinc_SR_gID_067425	NA	NA	NA	NA	NA	NA	NA	NA	NA	NA	NA	NA	NA	NA	NA	NA	NA	NA	NA	NA	NA	4.7139	NA	NA	NA	NA	NA	NA	NA	NA	NA	NA	NA	NA	NA	NA	NA	NA	NA	NA	NA	NA	NA	NA	NA	NA	NA	NA	NA
Evolinc_SR_gID_054536	NA	NA	NA	NA	NA	NA	NA	NA	NA	NA	NA	NA	NA	NA	NA	NA	NA	NA	NA	NA	NA	2.75472	NA	NA	NA	NA	NA	NA	NA	NA	NA	NA	NA	NA	NA	NA	NA	NA	NA	NA	NA	NA	NA	NA	NA	NA	NA	NA	NA
Evolinc_SR_gID_033180	NA	NA	NA	NA	NA	NA	NA	NA	NA	NA	NA	NA	NA	NA	NA	NA	NA	NA	NA	NA	NA	2.4392	NA	NA	NA	NA	NA	NA	NA	NA	NA	NA	NA	NA	NA	NA	NA	NA	NA	NA	NA	NA	NA	NA	NA	NA	NA	NA	NA
Evolinc_SR_gID_051533	NA	NA	NA	NA	NA	NA	NA	NA	NA	NA	NA	NA	NA	NA	NA	NA	NA	NA	NA	NA	NA	NA	NA	NA	NA	NA	NA	NA	NA	NA	NA	NA	NA	NA	NA	NA	NA	NA	NA	NA	NA	NA	NA	NA	NA	NA	NA	NA	NA
AT2G42388	NA	NA	NA	NA	NA	NA	NA	NA	NA	NA	NA	NA	NA	NA	NA	NA	NA	NA	NA	NA	NA	NA	NA	NA	NA	NA	NA	NA	NA	NA	NA	NA	NA	NA	NA	NA	NA	NA	NA	NA	NA	NA	NA	NA	NA	NA	NA	NA	NA
Evolinc_SR_gID_040608	NA	NA	NA	NA	NA	NA	NA	NA	NA	NA	NA	NA	NA	NA	NA	NA	NA	NA	NA	NA	NA	NA	NA	NA	NA	NA	NA	NA	NA	-4.40119	NA	NA	NA	NA	NA	NA	NA	-5.18427	NA	NA	NA	NA	NA	NA	NA	NA	NA	NA	NA
Evolinc_SR_gID_051640	NA	NA	NA	NA	NA	NA	NA	NA	NA	NA	NA	NA	NA	NA	NA	NA	NA	NA	NA	NA	NA	NA	NA	NA	NA	NA	NA	NA	NA	6.46747	NA	NA	NA	NA	NA	NA	NA	7.3079	NA	NA	NA	NA	NA	NA	NA	NA	NA	NA	NA
Evolinc_SR_gID_037531	NA	NA	NA	NA	NA	NA	NA	NA	NA	NA	NA	NA	NA	NA	NA	NA	NA	NA	NA	NA	NA	NA	NA	NA	NA	NA	NA	NA	NA	NA	NA	NA	NA	NA	NA	NA	NA	2.98694	NA	NA	NA	NA	NA	NA	NA	NA	NA	NA	NA
Evolinc_SR_gID_007568	NA	NA	NA	NA	NA	NA	NA	NA	NA	NA	NA	NA	NA	NA	NA	NA	NA	NA	NA	NA	NA	NA	NA	NA	NA	NA	NA	NA	NA	7.21192	NA	NA	NA	NA	NA	NA	NA	4.54104	NA	NA	NA	NA	NA	NA	NA	NA	NA	NA	NA
Evolinc_SR_gID_035232	NA	NA	NA	NA	NA	NA	NA	NA	NA	NA	NA	NA	NA	NA	NA	NA	NA	NA	NA	NA	NA	NA	NA	NA	NA	NA	NA	NA	NA	2.85742	NA	NA	NA	NA	NA	NA	NA	3.42798	NA	NA	NA	NA	NA	NA	NA	NA	NA	NA	NA
Evolinc_SR_gID_045406	NA	NA	NA	NA	NA	NA	NA	NA	NA	NA	NA	NA	NA	NA	NA	NA	NA	NA	NA	NA	NA	NA	NA	NA	NA	NA	NA	NA	NA	5.70745	NA	NA	NA	NA	NA	NA	NA	4.74352	NA	NA	NA	NA	NA	NA	NA	NA	NA	NA	NA
Evolinc_SR_gID_036287	NA	NA	NA	NA	NA	NA	NA	NA	NA	NA	NA	NA	NA	NA	NA	NA	NA	NA	NA	NA	NA	NA	NA	NA	NA	NA	NA	NA	NA	5.79551	NA	NA	NA	NA	NA	NA	NA	4.16581	NA	NA	NA	NA	NA	NA	NA	NA	NA	NA	NA
AT1G06607	NA	NA	NA	NA	NA	NA	NA	NA	NA	NA	NA	NA	NA	NA	NA	NA	NA	NA	NA	NA	NA	NA	NA	NA	NA	NA	NA	NA	NA	7.53761	NA	NA	NA	NA	NA	NA	NA	4.1737	NA	NA	NA	NA	NA	NA	NA	NA	NA	NA	NA
Evolinc_SR_gID_035784	NA	NA	NA	NA	NA	NA	NA	NA	NA	NA	NA	NA	NA	NA	NA	NA	NA	NA	NA	NA	NA	NA	NA	NA	NA	NA	NA	NA	NA	4.22222	NA	NA	NA	NA	NA	NA	NA	2.97539	NA	NA	NA	NA	NA	NA	NA	NA	NA	NA	NA
Evolinc_SR_gID_009225	NA	NA	NA	NA	NA	NA	NA	NA	NA	NA	NA	NA	NA	NA	NA	NA	NA	NA	NA	NA	NA	NA	NA	NA	NA	NA	NA	NA	NA	4.9885	NA	NA	NA	NA	NA	NA	NA	4.18536	NA	NA	NA	NA	NA	NA	NA	NA	NA	NA	NA
Evolinc_SR_gID_035868	NA	NA	NA	NA	NA	NA	NA	NA	NA	NA	NA	NA	NA	NA	NA	NA	NA	NA	NA	NA	NA	NA	NA	NA	NA	NA	NA	NA	NA	7.26599	NA	NA	NA	NA	NA	NA	NA	4.12279	NA	NA	NA	NA	NA	NA	NA	NA	NA	NA	NA
Evolinc_SR_gID_031462	NA	NA	NA	NA	NA	NA	NA	NA	NA	NA	NA	NA	NA	NA	NA	NA	NA	NA	NA	NA	NA	NA	NA	NA	NA	NA	NA	NA	NA	5.61554	NA	NA	NA	NA	NA	NA	NA	4.33891	NA	NA	NA	NA	NA	NA	NA	NA	NA	NA	NA
Evolinc_SR_gID_061833	NA	NA	NA	NA	NA	NA	NA	NA	NA	NA	NA	NA	NA	NA	NA	NA	NA	NA	NA	NA	NA	NA	NA	NA	NA	NA	NA	NA	NA	6.5576	NA	NA	NA	NA	NA	NA	NA	4.00936	NA	NA	NA	NA	NA	NA	NA	NA	NA	NA	NA
AT2G06435	NA	NA	NA	NA	NA	NA	NA	NA	NA	NA	NA	NA	NA	NA	NA	NA	NA	NA	NA	NA	NA	NA	NA	NA	NA	NA	NA	NA	NA	NA	NA	NA	NA	NA	NA	NA	NA	1.7447	NA	NA	NA	NA	NA	NA	NA	NA	NA	NA	NA
Evolinc_SR_gID_014041	NA	NA	NA	NA	NA	NA	NA	NA	NA	NA	NA	NA	NA	NA	NA	NA	NA	NA	NA	NA	NA	NA	NA	NA	NA	NA	NA	NA	NA	6.05504	NA	NA	NA	NA	NA	NA	NA	3.77287	NA	NA	NA	NA	NA	NA	NA	NA	NA	NA	NA
Evolinc_SR_gID_000828	NA	NA	NA	NA	NA	NA	NA	NA	NA	NA	NA	NA	NA	NA	NA	NA	NA	NA	NA	NA	NA	NA	NA	NA	NA	NA	NA	NA	NA	5.56677	NA	NA	NA	NA	NA	NA	NA	3.97777	NA	NA	NA	NA	NA	NA	NA	NA	NA	NA	NA
Evolinc_SR_gID_066309	NA	NA	NA	NA	NA	NA	NA	NA	NA	NA	NA	NA	NA	NA	NA	NA	NA	NA	NA	NA	NA	NA	NA	NA	NA	NA	NA	NA	NA	5.70805	NA	NA	NA	NA	NA	NA	NA	3.41545	NA	NA	NA	NA	NA	NA	NA	NA	NA	NA	NA
AT1G06163	NA	NA	NA	NA	NA	NA	NA	NA	NA	NA	NA	NA	NA	NA	NA	NA	NA	NA	NA	NA	NA	NA	NA	NA	NA	NA	NA	NA	NA	6.66274	NA	NA	NA	NA	NA	NA	NA	NA	NA	NA	NA	NA	NA	NA	NA	NA	NA	NA	NA
Evolinc_SR_gID_036322	NA	NA	NA	NA	NA	NA	NA	NA	NA	NA	NA	NA	NA	NA	NA	NA	NA	NA	NA	NA	NA	NA	NA	NA	NA	NA	NA	NA	NA	6.52835	NA	NA	NA	NA	NA	NA	NA	NA	NA	NA	NA	NA	NA	NA	NA	NA	NA	NA	NA
Evolinc_SR_gID_045040	NA	NA	NA	NA	NA	NA	NA	NA	NA	NA	NA	NA	NA	NA	NA	NA	NA	NA	NA	NA	NA	NA	NA	NA	NA	NA	NA	NA	NA	6.8033	NA	NA	NA	NA	NA	NA	NA	NA	NA	NA	NA	NA	NA	NA	NA	NA	NA	NA	NA
Evolinc_SR_gID_063107	NA	NA	NA	NA	NA	NA	NA	NA	NA	NA	NA	NA	NA	NA	NA	NA	NA	NA	NA	NA	NA	NA	NA	NA	NA	NA	NA	NA	NA	-4.84707	NA	NA	NA	NA	NA	NA	NA	NA	NA	NA	NA	NA	NA	NA	NA	NA	NA	NA	NA
Evolinc_SR_gID_047157	NA	NA	NA	NA	NA	NA	NA	NA	NA	NA	NA	NA	NA	NA	NA	NA	NA	NA	NA	NA	NA	NA	NA	NA	NA	NA	NA	NA	NA	6.82944	NA	NA	NA	NA	NA	NA	NA	NA	NA	NA	NA	NA	NA	NA	NA	NA	NA	NA	NA
Evolinc_SR_gID_002611	NA	NA	NA	NA	NA	NA	NA	NA	NA	NA	NA	NA	NA	NA	NA	NA	NA	NA	NA	NA	NA	NA	NA	NA	NA	NA	NA	NA	NA	6.50294	NA	NA	NA	NA	NA	NA	NA	NA	NA	NA	NA	NA	NA	NA	NA	NA	NA	NA	NA
Evolinc_SR_gID_060150	NA	NA	NA	NA	NA	NA	NA	NA	NA	NA	NA	NA	NA	NA	NA	NA	NA	NA	NA	NA	NA	NA	NA	NA	NA	NA	NA	NA	NA	5.44144	NA	NA	NA	NA	NA	NA	NA	NA	NA	NA	NA	NA	NA	NA	NA	NA	NA	NA	NA
Evolinc_SR_gID_046624	NA	NA	NA	NA	NA	NA	NA	NA	NA	NA	NA	NA	NA	NA	NA	NA	NA	NA	NA	NA	NA	NA	NA	NA	NA	NA	NA	NA	NA	6.4199	NA	NA	NA	NA	NA	NA	NA	NA	NA	NA	NA	NA	NA	NA	NA	NA	NA	NA	NA
Evolinc_SR_gID_043190	NA	NA	NA	NA	NA	NA	NA	NA	NA	NA	NA	NA	NA	NA	NA	NA	NA	NA	NA	NA	NA	NA	NA	NA	NA	NA	NA	NA	NA	6.54467	NA	NA	NA	NA	NA	NA	NA	NA	NA	NA	NA	NA	NA	NA	NA	NA	NA	NA	NA
Evolinc_SR_gID_019838	NA	NA	NA	NA	NA	NA	NA	NA	NA	NA	NA	NA	NA	NA	NA	NA	NA	NA	NA	NA	NA	NA	NA	NA	NA	NA	NA	NA	NA	4.94487	NA	NA	NA	NA	NA	NA	NA	NA	NA	NA	NA	NA	NA	NA	NA	NA	NA	NA	NA
Evolinc_SR_gID_055711	NA	NA	NA	NA	NA	NA	NA	NA	NA	NA	NA	NA	NA	NA	NA	NA	NA	NA	NA	NA	NA	NA	NA	NA	NA	NA	NA	NA	NA	6.38396	NA	NA	NA	NA	NA	NA	NA	NA	NA	NA	NA	NA	NA	NA	NA	NA	NA	NA	NA
Evolinc_SR_gID_054481	NA	NA	NA	NA	NA	NA	NA	NA	NA	NA	NA	NA	NA	NA	NA	NA	NA	NA	NA	NA	NA	NA	NA	NA	NA	NA	NA	NA	NA	6.15889	NA	NA	NA	NA	NA	NA	NA	NA	NA	NA	NA	NA	NA	NA	NA	NA	NA	NA	NA
Evolinc_SR_gID_030069	NA	NA	NA	NA	NA	NA	NA	NA	NA	NA	NA	NA	NA	NA	NA	NA	NA	NA	NA	NA	NA	NA	NA	NA	NA	NA	NA	NA	NA	5.75551	NA	NA	NA	NA	NA	NA	NA	NA	NA	NA	NA	NA	NA	NA	NA	NA	NA	NA	NA
Evolinc_SR_gID_041922	NA	NA	NA	NA	NA	NA	NA	NA	NA	NA	NA	NA	NA	NA	NA	NA	NA	NA	NA	NA	NA	NA	NA	NA	NA	NA	NA	NA	NA	6.33809	NA	NA	NA	NA	NA	NA	NA	NA	NA	NA	NA	NA	NA	NA	NA	NA	NA	NA	NA
AT2G04435	NA	NA	NA	NA	NA	NA	NA	NA	NA	NA	NA	NA	NA	NA	NA	NA	NA	NA	NA	NA	NA	NA	NA	NA	NA	NA	NA	NA	NA	3.96268	NA	NA	NA	NA	NA	NA	NA	NA	NA	NA	NA	NA	NA	NA	NA	NA	NA	NA	NA
AT1G09163	NA	NA	NA	NA	NA	NA	NA	NA	NA	NA	NA	NA	NA	NA	NA	NA	NA	NA	NA	NA	NA	NA	NA	NA	NA	NA	NA	NA	NA	5.70387	NA	NA	NA	NA	NA	NA	NA	NA	NA	NA	NA	NA	NA	NA	NA	NA	NA	NA	NA
Evolinc_SR_gID_042430	NA	NA	NA	NA	NA	NA	NA	NA	NA	NA	NA	NA	NA	NA	NA	NA	NA	NA	NA	NA	NA	NA	NA	NA	NA	NA	NA	NA	NA	6.13189	NA	NA	NA	NA	NA	NA	NA	NA	NA	NA	NA	NA	NA	NA	NA	NA	NA	NA	NA
Evolinc_SR_gID_041720	NA	NA	NA	NA	NA	NA	NA	NA	NA	NA	NA	NA	NA	NA	NA	NA	NA	NA	NA	NA	NA	NA	NA	NA	NA	NA	NA	NA	NA	4.75643	NA	NA	NA	NA	NA	NA	NA	NA	NA	NA	NA	NA	NA	NA	NA	NA	NA	NA	NA
Evolinc_SR_gID_013995	NA	NA	NA	NA	NA	NA	NA	NA	NA	NA	NA	NA	NA	NA	NA	NA	NA	NA	NA	NA	NA	NA	NA	NA	NA	NA	NA	NA	NA	6.17112	NA	NA	NA	NA	NA	NA	NA	NA	NA	NA	NA	NA	NA	NA	NA	NA	NA	NA	NA
Evolinc_SR_gID_054377	NA	NA	NA	NA	NA	NA	NA	NA	NA	NA	NA	NA	NA	NA	NA	NA	NA	NA	NA	NA	NA	NA	NA	NA	NA	NA	NA	NA	NA	5.81313	NA	NA	NA	NA	NA	NA	NA	NA	NA	NA	NA	NA	NA	NA	NA	NA	NA	NA	NA
Evolinc_SR_gID_060054	NA	NA	NA	NA	NA	NA	NA	NA	NA	NA	NA	NA	NA	NA	NA	NA	NA	NA	NA	NA	NA	NA	NA	NA	NA	NA	NA	NA	NA	5.79067	NA	NA	NA	NA	NA	NA	NA	NA	NA	NA	NA	NA	NA	NA	NA	NA	NA	NA	NA
Evolinc_SR_gID_017089	NA	NA	NA	NA	NA	NA	NA	NA	NA	NA	NA	NA	NA	NA	NA	NA	NA	NA	NA	NA	NA	NA	NA	NA	NA	NA	NA	NA	NA	5.71313	NA	NA	NA	NA	NA	NA	NA	NA	NA	NA	NA	NA	NA	NA	NA	NA	NA	NA	NA
Evolinc_SR_gID_029224	NA	NA	NA	NA	NA	NA	NA	NA	NA	NA	NA	NA	NA	NA	NA	NA	NA	NA	NA	NA	NA	NA	NA	NA	NA	NA	NA	NA	NA	4.60418	NA	NA	NA	NA	NA	NA	NA	NA	NA	NA	NA	NA	NA	NA	NA	NA	NA	NA	NA
Evolinc_SR_gID_060079	NA	NA	NA	NA	NA	NA	NA	NA	NA	NA	NA	NA	NA	NA	NA	NA	NA	NA	NA	NA	NA	NA	NA	NA	NA	NA	NA	NA	NA	5.57352	NA	NA	NA	NA	NA	NA	NA	NA	NA	NA	NA	NA	NA	NA	NA	NA	NA	NA	NA
Evolinc_SR_gID_014385	NA	NA	NA	NA	NA	NA	NA	NA	NA	NA	NA	NA	NA	NA	NA	NA	NA	NA	NA	NA	NA	NA	NA	NA	NA	NA	NA	NA	NA	4.47853	NA	NA	NA	NA	NA	NA	NA	NA	NA	NA	NA	NA	NA	NA	NA	NA	NA	NA	NA
Evolinc_SR_gID_042587	NA	NA	NA	NA	NA	NA	NA	NA	NA	NA	NA	NA	NA	NA	NA	NA	NA	NA	NA	NA	NA	NA	NA	NA	NA	NA	NA	NA	NA	5.67694	NA	NA	NA	NA	NA	NA	NA	NA	NA	NA	NA	NA	NA	NA	NA	NA	NA	NA	NA
Evolinc_SR_gID_030357	NA	NA	NA	NA	NA	NA	NA	NA	NA	NA	NA	NA	NA	NA	NA	NA	NA	NA	NA	NA	NA	NA	NA	NA	NA	NA	NA	NA	NA	5.89565	NA	NA	NA	NA	NA	NA	NA	NA	NA	NA	NA	NA	NA	NA	NA	NA	NA	NA	NA
Evolinc_SR_gID_047705	NA	NA	NA	NA	NA	NA	NA	NA	NA	NA	NA	NA	NA	NA	NA	NA	NA	NA	NA	NA	NA	NA	NA	NA	NA	NA	NA	NA	NA	5.97299	NA	NA	NA	NA	NA	NA	NA	NA	NA	NA	NA	NA	NA	NA	NA	NA	NA	NA	NA
Evolinc_SR_gID_000619	NA	NA	NA	NA	NA	NA	NA	NA	NA	NA	NA	NA	NA	NA	NA	NA	NA	NA	NA	NA	NA	NA	NA	NA	NA	NA	NA	NA	NA	5.75024	NA	NA	NA	NA	NA	NA	NA	NA	NA	NA	NA	NA	NA	NA	NA	NA	NA	NA	NA
AT1G04063	NA	NA	NA	NA	NA	NA	NA	NA	NA	NA	NA	NA	NA	NA	NA	NA	NA	NA	NA	NA	NA	NA	NA	NA	NA	NA	NA	NA	NA	4.02022	NA	NA	NA	NA	NA	NA	NA	NA	NA	NA	NA	NA	NA	NA	NA	NA	NA	NA	NA
Evolinc_SR_gID_058569	NA	NA	NA	NA	NA	NA	NA	NA	NA	NA	NA	NA	NA	NA	NA	NA	NA	NA	NA	NA	NA	NA	NA	NA	NA	NA	NA	NA	NA	5.50072	NA	NA	NA	NA	NA	NA	NA	NA	NA	NA	NA	NA	NA	NA	NA	NA	NA	NA	NA
Evolinc_SR_gID_017495	NA	NA	NA	NA	NA	NA	NA	NA	NA	NA	NA	NA	NA	NA	NA	NA	NA	NA	NA	NA	NA	NA	NA	NA	NA	NA	NA	NA	NA	5.37355	NA	NA	NA	NA	NA	NA	NA	NA	NA	NA	NA	NA	NA	NA	NA	NA	NA	NA	NA
Evolinc_SR_gID_036459	NA	NA	NA	NA	NA	NA	NA	NA	NA	NA	NA	NA	NA	NA	NA	NA	NA	NA	NA	NA	NA	NA	NA	NA	NA	NA	NA	NA	NA	5.46684	NA	NA	NA	NA	NA	NA	NA	NA	NA	NA	NA	NA	NA	NA	NA	NA	NA	NA	NA
Evolinc_SR_gID_001318	NA	NA	NA	NA	NA	NA	NA	NA	NA	NA	NA	NA	NA	NA	NA	NA	NA	NA	NA	NA	NA	NA	NA	NA	NA	NA	NA	NA	NA	5.10039	NA	NA	NA	NA	NA	NA	NA	NA	NA	NA	NA	NA	NA	NA	NA	NA	NA	NA	NA
Evolinc_SR_gID_042295	NA	NA	NA	NA	NA	NA	NA	NA	NA	NA	NA	NA	NA	NA	NA	NA	NA	NA	NA	NA	NA	NA	NA	NA	NA	NA	NA	NA	NA	-4.74195	NA	NA	NA	NA	NA	NA	NA	NA	NA	NA	NA	NA	NA	NA	NA	NA	NA	NA	NA
Evolinc_SR_gID_034425	NA	NA	NA	NA	NA	NA	NA	NA	NA	NA	NA	NA	NA	NA	NA	NA	NA	NA	NA	NA	NA	NA	NA	NA	NA	NA	NA	NA	NA	4.84901	NA	NA	NA	NA	NA	NA	NA	NA	NA	NA	NA	NA	NA	NA	NA	NA	NA	NA	NA
Evolinc_SR_gID_060547	NA	NA	NA	NA	NA	NA	NA	NA	NA	NA	NA	NA	NA	NA	NA	NA	NA	NA	NA	NA	NA	NA	NA	NA	NA	NA	NA	NA	NA	5.18788	NA	NA	NA	NA	NA	NA	NA	NA	NA	NA	NA	NA	NA	NA	NA	NA	NA	NA	NA
Evolinc_SR_gID_051503	NA	NA	NA	NA	NA	NA	NA	NA	NA	NA	NA	NA	NA	NA	NA	NA	NA	NA	NA	NA	NA	NA	NA	NA	NA	NA	NA	NA	NA	3.72058	NA	NA	NA	NA	NA	NA	NA	NA	NA	NA	NA	NA	NA	NA	NA	NA	NA	NA	NA
AT5G09255	NA	NA	NA	NA	NA	NA	NA	NA	NA	NA	NA	NA	NA	NA	NA	NA	NA	NA	NA	NA	NA	NA	NA	NA	NA	NA	NA	NA	NA	4.93153	NA	NA	NA	NA	NA	NA	NA	NA	NA	NA	NA	NA	NA	NA	NA	NA	NA	NA	NA
Evolinc_SR_gID_068285	NA	NA	NA	NA	NA	NA	NA	NA	NA	NA	NA	NA	NA	NA	NA	NA	NA	NA	NA	NA	NA	NA	NA	NA	NA	NA	NA	NA	NA	4.03238	NA	NA	NA	NA	NA	NA	NA	NA	NA	NA	NA	NA	NA	NA	NA	NA	NA	NA	NA
Evolinc_SR_gID_026613	NA	NA	NA	NA	NA	NA	NA	NA	NA	NA	NA	NA	NA	NA	NA	NA	NA	NA	NA	NA	NA	NA	NA	NA	NA	NA	NA	NA	NA	5.57674	NA	NA	NA	NA	NA	NA	NA	NA	NA	NA	NA	NA	NA	NA	NA	NA	NA	NA	NA
Evolinc_SR_gID_002174	NA	NA	NA	NA	NA	NA	NA	NA	NA	NA	NA	NA	NA	NA	NA	NA	NA	NA	NA	NA	NA	NA	NA	NA	NA	NA	NA	NA	NA	3.70944	NA	NA	NA	NA	NA	NA	NA	NA	NA	NA	NA	NA	NA	NA	NA	NA	NA	NA	NA
Evolinc_SR_gID_043144	NA	NA	NA	NA	NA	NA	NA	NA	NA	NA	NA	NA	NA	NA	NA	NA	NA	NA	NA	NA	NA	NA	NA	NA	NA	NA	NA	NA	NA	5.02721	NA	NA	NA	NA	NA	NA	NA	NA	NA	NA	NA	NA	NA	NA	NA	NA	NA	NA	NA
Evolinc_SR_gID_005678	NA	NA	NA	NA	NA	NA	NA	NA	NA	NA	NA	NA	NA	NA	NA	NA	NA	NA	NA	NA	NA	NA	NA	NA	NA	NA	NA	NA	NA	4.98135	NA	NA	NA	NA	NA	NA	NA	NA	NA	NA	NA	NA	NA	NA	NA	NA	NA	NA	NA
Evolinc_SR_gID_008518	NA	NA	NA	NA	NA	NA	NA	NA	NA	NA	NA	NA	NA	NA	NA	NA	NA	NA	NA	NA	NA	NA	NA	NA	NA	NA	NA	NA	NA	4.85394	NA	NA	NA	NA	NA	NA	NA	NA	NA	NA	NA	NA	NA	NA	NA	NA	NA	NA	NA
AT2G09575	NA	NA	NA	NA	NA	NA	NA	NA	NA	NA	NA	NA	NA	NA	NA	NA	NA	NA	NA	NA	NA	NA	NA	NA	NA	NA	NA	NA	NA	4.63248	NA	NA	NA	NA	NA	NA	NA	NA	NA	NA	NA	NA	NA	NA	NA	NA	NA	NA	NA
AT4G05890	NA	NA	NA	NA	NA	NA	NA	NA	NA	NA	NA	NA	NA	NA	NA	NA	NA	NA	NA	NA	NA	NA	NA	NA	NA	NA	NA	NA	NA	4.81594	NA	NA	NA	NA	NA	NA	NA	NA	NA	NA	NA	NA	NA	NA	NA	NA	NA	NA	NA
Evolinc_SR_gID_067273	NA	NA	NA	NA	NA	NA	NA	NA	NA	NA	NA	NA	NA	NA	NA	NA	NA	NA	NA	NA	NA	NA	NA	NA	NA	NA	NA	NA	NA	4.50911	NA	NA	NA	NA	NA	NA	NA	NA	NA	NA	NA	NA	NA	NA	NA	NA	NA	NA	NA
Evolinc_SR_gID_043189	NA	NA	NA	NA	NA	NA	NA	NA	NA	NA	NA	NA	NA	NA	NA	NA	NA	NA	NA	NA	NA	NA	NA	NA	NA	NA	NA	NA	NA	4.67268	NA	NA	NA	NA	NA	NA	NA	NA	NA	NA	NA	NA	NA	NA	NA	NA	NA	NA	NA
Evolinc_SR_gID_014763	NA	NA	NA	NA	NA	NA	NA	NA	NA	NA	NA	NA	NA	NA	NA	NA	NA	NA	NA	NA	NA	NA	NA	NA	NA	NA	NA	NA	NA	4.69121	NA	NA	NA	NA	NA	NA	NA	NA	NA	NA	NA	NA	NA	NA	NA	NA	NA	NA	NA
Evolinc_SR_gID_008827	NA	NA	NA	NA	NA	NA	NA	NA	NA	NA	NA	NA	NA	NA	NA	NA	NA	NA	NA	NA	NA	NA	NA	NA	NA	NA	NA	NA	NA	5.11984	NA	NA	NA	NA	NA	NA	NA	NA	NA	NA	NA	NA	NA	NA	NA	NA	NA	NA	NA
Evolinc_SR_gID_026039	NA	NA	NA	NA	NA	NA	NA	NA	NA	NA	NA	NA	NA	NA	NA	NA	NA	NA	NA	NA	NA	NA	NA	NA	NA	NA	NA	NA	NA	5.50194	NA	NA	NA	NA	NA	NA	NA	NA	NA	NA	NA	NA	NA	NA	NA	NA	NA	NA	NA
AT2G04405	NA	NA	NA	NA	NA	NA	NA	NA	NA	NA	NA	NA	NA	NA	NA	NA	NA	NA	NA	NA	NA	NA	NA	NA	NA	NA	NA	NA	NA	4.07931	NA	NA	NA	NA	NA	NA	NA	NA	NA	NA	NA	NA	NA	NA	NA	NA	NA	NA	NA
Evolinc_SR_gID_037198	NA	NA	NA	NA	NA	NA	NA	NA	NA	NA	NA	NA	NA	NA	NA	NA	NA	NA	NA	NA	NA	NA	NA	NA	NA	NA	NA	NA	NA	3.33748	NA	NA	NA	NA	NA	NA	NA	NA	NA	NA	NA	NA	NA	NA	NA	NA	NA	NA	NA
Evolinc_SR_gID_015684	NA	NA	NA	NA	NA	NA	NA	NA	NA	NA	NA	NA	NA	NA	NA	NA	NA	NA	NA	NA	NA	NA	NA	NA	NA	NA	NA	NA	NA	-4.18534	NA	NA	NA	NA	NA	NA	NA	NA	NA	NA	NA	NA	NA	NA	NA	NA	NA	NA	NA
Evolinc_SR_gID_067354	NA	NA	NA	NA	NA	NA	NA	NA	NA	NA	NA	NA	NA	NA	NA	NA	NA	NA	NA	NA	NA	NA	NA	NA	NA	NA	NA	NA	NA	4.79304	NA	NA	NA	NA	NA	NA	NA	NA	NA	NA	NA	NA	NA	NA	NA	NA	NA	NA	NA
Evolinc_SR_gID_046433	NA	NA	NA	NA	NA	NA	NA	NA	NA	NA	NA	NA	NA	NA	NA	NA	NA	NA	NA	NA	NA	NA	NA	NA	NA	NA	NA	NA	NA	5.481	NA	NA	NA	NA	NA	NA	NA	NA	NA	NA	NA	NA	NA	NA	NA	NA	NA	NA	NA
Evolinc_SR_gID_017327	NA	NA	NA	NA	NA	NA	NA	NA	NA	NA	NA	NA	NA	NA	NA	NA	NA	NA	NA	NA	NA	NA	NA	NA	NA	NA	NA	NA	NA	5.01591	NA	NA	NA	NA	NA	NA	NA	NA	NA	NA	NA	NA	NA	NA	NA	NA	NA	NA	NA
Evolinc_SR_gID_007633	NA	NA	NA	NA	NA	NA	NA	NA	NA	NA	NA	NA	NA	NA	NA	NA	NA	NA	NA	NA	NA	NA	NA	NA	NA	NA	NA	NA	NA	4.70763	NA	NA	NA	NA	NA	NA	NA	NA	NA	NA	NA	NA	NA	NA	NA	NA	NA	NA	NA
Evolinc_SR_gID_028458	NA	NA	NA	NA	NA	NA	NA	NA	NA	NA	NA	NA	NA	NA	NA	NA	NA	NA	NA	NA	NA	NA	NA	NA	NA	NA	NA	NA	NA	3.66974	NA	NA	NA	NA	NA	NA	NA	NA	NA	NA	NA	NA	NA	NA	NA	NA	NA	NA	NA
Evolinc_SR_gID_009959	NA	NA	NA	NA	NA	NA	NA	NA	NA	NA	NA	NA	NA	NA	NA	NA	NA	NA	NA	NA	NA	NA	NA	NA	NA	NA	NA	NA	NA	4.56508	NA	NA	NA	NA	NA	NA	NA	NA	NA	NA	NA	NA	NA	NA	NA	NA	NA	NA	NA
Evolinc_SR_gID_010407	NA	NA	NA	NA	NA	NA	NA	NA	NA	NA	NA	NA	NA	NA	NA	NA	NA	NA	NA	NA	NA	NA	NA	NA	NA	NA	NA	NA	NA	-4.5561	NA	NA	NA	NA	NA	NA	NA	NA	NA	NA	NA	NA	NA	NA	NA	NA	NA	NA	NA
Evolinc_SR_gID_009471	NA	NA	NA	NA	NA	NA	NA	NA	NA	NA	NA	NA	NA	NA	NA	NA	NA	NA	NA	NA	NA	NA	NA	NA	NA	NA	NA	NA	NA	-4.63527	NA	NA	NA	NA	NA	NA	NA	NA	NA	NA	NA	NA	NA	NA	NA	NA	NA	NA	NA
Evolinc_SR_gID_042408	NA	NA	NA	NA	NA	NA	NA	NA	NA	NA	NA	NA	NA	NA	NA	NA	NA	NA	NA	NA	NA	NA	NA	NA	NA	NA	NA	NA	NA	4.25307	NA	NA	NA	NA	NA	NA	NA	NA	NA	NA	NA	NA	NA	NA	NA	NA	NA	NA	NA
Evolinc_SR_gID_033662	NA	NA	NA	NA	NA	NA	NA	NA	NA	NA	NA	NA	NA	NA	NA	NA	NA	NA	NA	NA	NA	NA	NA	NA	NA	NA	NA	NA	NA	4.86317	NA	NA	NA	NA	NA	NA	NA	NA	NA	NA	NA	NA	NA	NA	NA	NA	NA	NA	NA
Evolinc_SR_gID_035416	NA	NA	NA	NA	NA	NA	NA	NA	NA	NA	NA	NA	NA	NA	NA	NA	NA	NA	NA	NA	NA	NA	NA	NA	NA	NA	NA	NA	NA	3.65208	NA	NA	NA	NA	NA	NA	NA	NA	NA	NA	NA	NA	NA	NA	NA	NA	NA	NA	NA
Evolinc_SR_gID_048256	NA	NA	NA	NA	NA	NA	NA	NA	NA	NA	NA	NA	NA	NA	NA	NA	NA	NA	NA	NA	NA	NA	NA	NA	NA	NA	NA	NA	NA	4.91272	NA	NA	NA	NA	NA	NA	NA	NA	NA	NA	NA	NA	NA	NA	NA	NA	NA	NA	NA
Evolinc_SR_gID_001450	NA	NA	NA	NA	NA	NA	NA	NA	NA	NA	NA	NA	NA	NA	NA	NA	NA	NA	NA	NA	NA	NA	NA	NA	NA	NA	NA	NA	NA	4.329	NA	NA	NA	NA	NA	NA	NA	NA	NA	NA	NA	NA	NA	NA	NA	NA	NA	NA	NA
Evolinc_SR_gID_052933	NA	NA	NA	NA	NA	NA	NA	NA	NA	NA	NA	NA	NA	NA	NA	NA	NA	NA	NA	NA	NA	NA	NA	NA	NA	NA	NA	NA	NA	4.89241	NA	NA	NA	NA	NA	NA	NA	NA	NA	NA	NA	NA	NA	NA	NA	NA	NA	NA	NA
Evolinc_SR_gID_054503	NA	NA	NA	NA	NA	NA	NA	NA	NA	NA	NA	NA	NA	NA	NA	NA	NA	NA	NA	NA	NA	NA	NA	NA	NA	NA	NA	NA	NA	4.14938	NA	NA	NA	NA	NA	NA	NA	NA	NA	NA	NA	NA	NA	NA	NA	NA	NA	NA	NA
Evolinc_LR_gID_000168	NA	NA	NA	NA	NA	NA	NA	NA	NA	NA	NA	NA	NA	NA	NA	NA	NA	NA	NA	NA	NA	NA	NA	NA	NA	NA	NA	NA	NA	10.2733	NA	NA	NA	NA	NA	NA	NA	NA	NA	NA	NA	NA	NA	NA	NA	NA	NA	NA	NA
Evolinc_SR_gID_017624	NA	NA	NA	NA	NA	NA	NA	NA	NA	NA	NA	NA	NA	NA	NA	NA	NA	NA	NA	NA	NA	NA	NA	NA	NA	NA	NA	NA	NA	5.06434	NA	NA	NA	NA	NA	NA	NA	NA	NA	NA	NA	NA	NA	NA	NA	NA	NA	NA	NA
Evolinc_SR_gID_042253	NA	NA	NA	NA	NA	NA	NA	NA	NA	NA	NA	NA	NA	NA	NA	NA	NA	NA	NA	NA	NA	NA	NA	NA	NA	NA	NA	NA	NA	4.0775	NA	NA	NA	NA	NA	NA	NA	NA	NA	NA	NA	NA	NA	NA	NA	NA	NA	NA	NA
AT4G07170	NA	NA	NA	NA	NA	NA	NA	NA	NA	NA	NA	NA	NA	2.28319	NA	NA	NA	NA	NA	NA	NA	NA	NA	NA	NA	NA	NA	NA	NA	NA	NA	NA	NA	NA	NA	NA	NA	NA	NA	NA	NA	NA	NA	NA	NA	NA	NA	NA	NA
AT1G49952	NA	NA	NA	NA	NA	NA	NA	NA	NA	NA	NA	NA	NA	-3.2353	NA	NA	NA	NA	NA	NA	NA	NA	NA	NA	NA	NA	NA	NA	NA	NA	NA	NA	NA	NA	NA	NA	NA	NA	NA	NA	NA	NA	NA	NA	NA	NA	NA	NA	NA
Evolinc_SR_gID_032938	NA	NA	NA	NA	NA	NA	NA	NA	NA	NA	NA	NA	NA	6.09886	NA	NA	NA	NA	NA	NA	NA	NA	NA	NA	NA	NA	NA	NA	NA	NA	NA	NA	NA	NA	NA	NA	NA	NA	NA	NA	NA	NA	NA	NA	NA	NA	NA	NA	NA
Evolinc_SR_gID_026196	NA	NA	NA	NA	NA	NA	NA	NA	NA	NA	NA	NA	NA	2.5226	NA	NA	NA	NA	NA	NA	NA	NA	NA	NA	NA	NA	NA	NA	NA	NA	NA	NA	NA	NA	NA	NA	NA	NA	NA	NA	NA	NA	NA	NA	NA	NA	NA	NA	NA
[truncated: 11 more columns]

## Sheet: Arabidopsis mRNAs
	PRJNA324514	PRJNA324514	PRJNA411947	PRJNA411947	PRJNA411947	PRJNA411947	PRJNA411947	PRJNA411947	PRJNA411947	PRJNA411947	PRJNA411947	PRJNA411947	PRJNA476778	PRJNA411947	PRJNA411947	PRJNA494179	PRJNA324514	PRJNA324514	PRJNA609704	PRJNA363056	PRJNA295091	PRJNA476778	PRJNA363056	PRJNA295091	PRJNA609704	PRJNA609704	PRJNA609704	PRJNA609704	PRJNA295091	PRJNA554020	PRJNA609704	PRJNA609704	PRJNA315516	PRJNA494179	PRJNA494179	PRJNA324514	PRJNA324514	PRJNA554020	PRJNA506408	PRJNA506408	PRJNA330878	PRJNA472051	PRJNA319318	PRJNA494179	PRJNA319318	PRJNA494179	PRJNA230565	PRJNA230565	PRJNA230565
ID	Klepikova_cold_1_hour	Klepikova_cold_24_hour	cotyledon_cold_27_hour	cotyledon_cold_3_hour	flower_cold_27_hour	flower_cold_3_hour	hypocotyl_cold_27_hour	hypocotyl_cold_3_hour	leaf_cold_27_hour	leaf_cold_3_hour	seed_cold_27_hour	seed_cold_3_hour	seedling_cold	young_flower_cold_27_hour	young_flower_cold_3_hour	seedling_cold_20_day	Klepikova_heat_1_hour	Klepikova_heat_24_hour	Leaf_heat_2	leaf_heat	Leaf_heat_1	seedling_heat	mature_flower_heat	Leaf_salt_and_heat	leaf_mannitol_heat	leaf_salt_mannitol_heat	leaf_salt_heat	leaf_salt	Leaf_salt	seedling_salt	leaf_salt_mannitol	leaf_mannitol	Leaf_drought	seedling_drought_2_hour	seedling_drought_8_hour	Klepikova_wound_1_hour	Klepikova_wound_48_hour	seedling_oxidative	seedling_hypoxia_2h	seedling_hypoxia_9h	root_phosphate_limit	leaf_aba	seedling_aba_1_hour	seedling_aba_2_hour	seedling_aba_60_hour	seedling_aba_8_hour	Root_Aux	Root_BR_Aux	Root_BR
AT2G40080	-8.11082	-2.38899	-1.13583	NA	NA	1.14365	NA	1.23208	1.70163	1.39841	NA	2.63558	NA	NA	2.23205	-1.83128	-7.89226	-1.73322	1.33452	2.52167	-1.09642	NA	2.85469	NA	1.30895	2.57005	1.60641	NA	NA	1.04946	NA	NA	NA	3.23159	6.21497	-7.69291	-6.85571	-2.46702	NA	1.36288	NA	1.32214	NA	2.74538	1.34577	5.43837	NA	NA	NA
AT1G70610	3.2074	2.85663	1.37146	1.17145	1.01341	NA	1.45212	NA	2.05392	1.015	1.14731	NA	NA	NA	NA	NA	3.45796	2.64128	-1.0267	NA	NA	NA	NA	NA	-1.11129	-1.09884	NA	NA	NA	1.96654	NA	NA	NA	NA	NA	3.20766	3.22202	1.53559	NA	NA	NA	NA	NA	NA	NA	NA	NA	NA	NA
AT2G21660	-7.48795	NA	NA	NA	NA	NA	NA	NA	NA	NA	1.54686	NA	NA	NA	NA	-1.5176	-6.63934	NA	3.77255	4.68564	NA	NA	3.00515	NA	3.72273	3.73902	3.78068	NA	NA	-3.44864	NA	NA	NA	1.31064	3.6469	-7.44604	-6.84689	-2.4654	NA	1.63617	NA	NA	NA	1.00327	NA	2.62983	NA	NA	NA
AT3G54500	4.23198	2.1481	NA	2.05568	NA	1.30124	NA	1.14321	NA	NA	NA	1.54872	NA	NA	NA	NA	4.566	1.03792	NA	NA	1.25765	NA	NA	1.64954	NA	NA	NA	NA	NA	3.16188	NA	NA	NA	-1.14383	-5.14157	4.1695	4.64699	2.81169	NA	-3.1548	NA	NA	NA	-1.0797	NA	-5.93767	NA	NA	NA
AT5G52570	7.63489	6.97529	3.9897	3.44725	2.49871	1.66962	8.76581	7.61324	5.73231	2.52541	2.82597	NA	NA	2.2827	1.2906	NA	8.88993	5.40352	NA	NA	4.38509	NA	1.63234	4.21495	NA	NA	NA	NA	NA	3.27262	NA	NA	NA	NA	-2.29631	9.20308	7.20432	2.65703	NA	-4.44329	-2.31276	NA	NA	NA	NA	-2.62986	1.91251	1.44007	NA
AT5G19730	6.76605	4.81493	NA	NA	1.12649	NA	1.31166	-1.07287	2.00918	1.82145	NA	NA	NA	NA	NA	NA	6.94103	NA	NA	NA	1.17664	NA	NA	1.1949	NA	NA	NA	NA	NA	NA	NA	NA	NA	1.36042	1.09963	7.10024	6.64632	NA	NA	NA	NA	NA	NA	NA	NA	NA	-2.03395	-2.20102	NA
AT3G20810	-7.00962	-3.10794	-1.25638	-1.3236	1.00298	NA	NA	NA	1.94769	NA	NA	NA	NA	2.33703	NA	1.71528	-5.7289	NA	1.38926	1.82362	1.37999	NA	1.31293	1.68143	1.72585	1.54901	1.80193	1.28854	1.16076	-1.01718	1.08238	NA	1.78334	NA	6.66839	-7.17384	-6.10199	-1.61984	NA	2.57869	NA	2.15773	NA	1.54881	NA	6.00721	NA	NA	NA
AT5G60100	-9.46443	-1.3987	-1.47653	-1.4094	NA	NA	1.11135	NA	NA	NA	NA	-1.55491	NA	NA	NA	1.55082	-7.84836	-1.67274	3.18474	4.16032	NA	NA	1.68122	NA	3.52639	3.68409	3.30654	NA	NA	-4.19702	1.23535	NA	NA	2.77632	5.89123	-8.9326	-7.59935	-1.60942	NA	NA	NA	1.16494	NA	2.13919	NA	4.45725	NA	NA	NA
AT1G64780	5.72509	4.65574	4.46867	2.3963	NA	NA	3.60218	2.04307	2.77662	2.1609	NA	NA	NA	-2.58543	NA	-1.43606	5.68089	1.41122	1.10354	1.14359	3.23587	NA	NA	3.49418	NA	NA	NA	NA	NA	1.15807	NA	NA	NA	NA	-3.70251	4.72404	6.20393	2.59017	-1.17882	-1.35937	NA	NA	NA	-1.542	-3.91827	-2.86411	NA	NA	NA
AT5G23575	-3.78109	NA	NA	NA	NA	NA	NA	1.02284	NA	NA	1.1514	NA	NA	NA	NA	NA	-3.11291	-2.32197	NA	NA	-1.09692	NA	NA	-1.16859	NA	NA	NA	NA	NA	NA	NA	NA	NA	1.37481	1.97955	-3.56528	-3.31968	-1.06599	NA	1.80803	NA	NA	NA	1.20685	NA	1.76668	NA	NA	NA
AT2G35660	3.13101	2.32338	NA	NA	NA	NA	NA	NA	1.31721	NA	1.80757	1.97773	NA	NA	NA	NA	3.23127	1.45784	NA	NA	NA	NA	NA	NA	NA	NA	NA	NA	NA	1.61118	NA	NA	NA	NA	NA	2.45627	2.93988	1.49322	NA	NA	NA	NA	NA	NA	NA	-1.80347	NA	NA	NA
AT1G41830	3.51075	2.13563	NA	NA	NA	1.09087	1.10746	NA	NA	1.37966	NA	NA	NA	NA	1.06445	NA	2.48829	3.18259	NA	-1.08864	NA	-1.11314	NA	NA	NA	NA	NA	NA	NA	1.17942	NA	NA	NA	NA	NA	2.8151	3.26469	NA	NA	NA	NA	NA	NA	NA	NA	NA	NA	NA	NA
AT2G38670	-1.64333	NA	NA	NA	NA	NA	NA	NA	1.08329	NA	NA	NA	NA	NA	NA	NA	-1.5569	-1.99965	NA	NA	NA	NA	NA	NA	NA	NA	NA	NA	NA	NA	NA	NA	NA	NA	1.65183	-1.83917	-1.56802	NA	NA	NA	NA	NA	NA	NA	NA	1.23192	NA	NA	NA
AT3G27300	-2.05944	NA	NA	NA	NA	NA	NA	NA	NA	NA	NA	NA	NA	NA	NA	NA	-1.61427	-1.62732	NA	NA	-1.1993	NA	NA	-1.21681	NA	NA	NA	NA	NA	-1.02461	NA	NA	NA	NA	2.15422	-2.10432	-1.85907	NA	NA	1.21672	NA	NA	NA	NA	NA	1.5254	NA	NA	NA
AT3G24460	7.00336	3.38321	1.12809	NA	NA	NA	NA	NA	1.71199	1.40892	NA	NA	NA	-1.07124	NA	NA	6.71523	1.66853	1.11194	1.77773	1.54454	NA	NA	1.65601	NA	2.04182	1.37288	NA	NA	NA	NA	NA	NA	1.04151	NA	5.6211	7.574	NA	NA	NA	NA	NA	NA	NA	NA	-1.77769	NA	NA	NA
AT4G35920	2.29223	NA	-1.12861	NA	NA	NA	-1.07171	NA	-1.73834	NA	NA	NA	NA	NA	NA	NA	1.85744	NA	NA	NA	NA	NA	NA	NA	NA	NA	NA	NA	NA	NA	NA	NA	NA	NA	NA	1.50123	1.94836	NA	NA	NA	NA	NA	NA	NA	NA	NA	NA	NA	NA
AT1G18060	2.77399	2.09604	NA	NA	NA	NA	NA	NA	NA	NA	NA	NA	NA	NA	NA	-1.55431	2.96924	1.41216	NA	NA	NA	NA	NA	NA	NA	NA	NA	NA	NA	1.69945	NA	NA	NA	NA	NA	2.35273	2.48457	1.65287	NA	NA	NA	NA	NA	NA	NA	-1.59696	NA	NA	NA
AT3G07650	-5.25509	NA	NA	1.56912	NA	1.07922	1.75399	2.97343	2.14217	2.99982	NA	1.39925	NA	NA	1.34459	NA	-3.08953	2.27411	3.01666	4.20375	NA	NA	2.46053	NA	2.30191	3.16737	3.00585	NA	NA	2.31996	NA	NA	NA	NA	4.1251	-5.79062	-4.52323	NA	NA	3.12869	NA	NA	NA	1.54497	NA	3.8347	NA	NA	NA
AT5G39410	-4.37187	NA	NA	NA	NA	NA	1.43175	1.2966	NA	NA	NA	NA	NA	NA	NA	NA	-3.67264	NA	NA	1.6771	NA	NA	1.32787	NA	1.31382	1.29099	1.18072	NA	NA	-1.02244	NA	NA	NA	1.92805	3.41478	-4.31421	-4.6615	-1.01368	NA	1.68586	NA	NA	NA	1.65789	NA	2.65854	NA	NA	NA
AT1G68050	-8.04241	NA	NA	1.9784	NA	1.27064	1.44453	3.09769	1.91279	2.19683	NA	3.08407	NA	NA	2.40356	-4.55529	-8.24607	-1.56856	2.14589	5.62807	NA	NA	2.60682	NA	2.90057	3.54996	2.50562	NA	NA	NA	NA	1.73694	NA	6.10819	8.73112	-11.6597	-9.41973	-2.05492	NA	4.2921	NA	1.34535	NA	4.44556	NA	4.62394	NA	NA	NA
AT1G75180	3.5542	3.57577	NA	1.06298	NA	NA	NA	NA	2.03005	1.41284	NA	NA	NA	NA	NA	NA	3.9877	1.7569	NA	NA	NA	1.06726	NA	NA	NA	-1.1535	NA	NA	NA	NA	NA	NA	-1.69468	NA	-2.27925	3.06624	3.05407	NA	NA	NA	NA	-1.70344	NA	NA	NA	-2.39026	NA	NA	NA
AT1G56300	-7.82385	NA	-1.37322	1.02172	NA	NA	-1.39144	NA	NA	NA	NA	NA	NA	NA	NA	-1.63072	-4.02376	NA	2.78161	2.57315	NA	NA	2.83703	NA	2.71968	2.53351	2.74296	NA	NA	-1.74794	NA	NA	NA	4.44627	5.45272	-8.49757	-7.92001	NA	NA	1.80774	NA	NA	NA	3.22225	1.35776	3.05952	NA	NA	NA
AT2G22450	-5.95132	NA	NA	NA	NA	NA	NA	NA	NA	NA	NA	NA	NA	NA	NA	NA	-3.76486	1.8591	1.57992	1.9057	NA	NA	1.66882	NA	1.46818	1.49599	1.69309	NA	NA	NA	NA	NA	NA	1.68228	2.94387	-4.89075	-4.294	-1.12938	NA	1.5977	NA	NA	NA	1.88248	NA	2.33003	NA	NA	NA
AT5G11670	-3.74356	-1.83257	-1.05006	NA	NA	NA	NA	NA	NA	NA	NA	NA	NA	NA	NA	NA	-3.05981	-3.37947	NA	-1.80026	-2.10624	NA	NA	-2.30645	NA	NA	NA	NA	NA	NA	NA	NA	NA	NA	NA	-1.79767	-3.57323	1.04686	NA	1.13676	NA	NA	NA	NA	NA	NA	NA	NA	NA
AT5G16380	-4.11646	-1.47007	NA	NA	NA	NA	NA	NA	-1.50443	NA	NA	NA	NA	NA	NA	NA	-2.6114	NA	NA	1.28878	NA	NA	2.20927	NA	1.09332	1.1849	NA	NA	NA	NA	NA	NA	NA	1.6476	2.80853	-3.50571	-3.82301	NA	NA	NA	NA	NA	NA	1.08666	NA	1.71013	NA	NA	NA
AT5G23240	-10.7601	-3.08343	-3.40381	-1.44081	-2.28413	NA	-1.10543	NA	-1.28911	-1.97119	NA	NA	NA	NA	NA	NA	-7.70481	NA	3.87844	3.5141	NA	NA	2.80887	NA	3.99317	4.11391	3.79372	NA	NA	-4.09714	NA	NA	NA	5.32336	9.24559	-8.19598	-6.20403	-2.9468	NA	4.62937	NA	NA	NA	4.39167	2.32471	7.21397	NA	NA	NA
AT4G19390	-3.27771	NA	NA	NA	NA	NA	1.08278	NA	NA	NA	NA	NA	NA	NA	NA	1.13236	-2.1742	NA	NA	NA	NA	NA	NA	NA	NA	NA	NA	NA	NA	NA	1.15778	NA	NA	1.44957	4.12714	NA	-2.46479	NA	NA	1.02222	NA	NA	NA	1.74294	1.37907	3.79508	NA	NA	NA
AT2G46830	5.87026	5.72392	5.19769	3.85827	3.49035	3.51346	3.51863	3.56815	4.5228	3.12418	3.66923	4.06677	NA	3.01361	3.14275	NA	6.34371	1.25102	NA	NA	1.43569	NA	1.18555	2.38679	NA	1.0517	NA	NA	NA	6.01828	NA	NA	1.31268	NA	-3.66581	5.60433	5.9715	4.43604	NA	-3.54967	NA	1.17858	NA	NA	1.21941	-5.15531	NA	NA	NA
AT1G10960	4.13877	1.32417	NA	NA	NA	NA	NA	-1.00612	NA	NA	NA	NA	NA	NA	NA	-2.37661	5.28224	3.09437	2.25009	2.16552	1.98002	2.8767	1.23915	1.99626	2.15933	2.03616	2.3282	NA	NA	NA	NA	NA	NA	NA	-1.25	3.32602	3.97435	1.33217	NA	NA	NA	NA	NA	NA	NA	NA	NA	NA	NA
AT2G19450	-5.04205	NA	NA	1.64143	NA	NA	2.18351	1.51874	1.38804	1.29157	NA	NA	NA	NA	1.09342	NA	-2.95457	1.02762	2.53251	3.11677	NA	NA	1.85543	NA	2.5109	2.55351	2.54707	NA	NA	NA	NA	NA	NA	1.37796	2.19472	-3.79597	-3.89209	1.59428	NA	2.00086	NA	NA	NA	1.15692	NA	2.07358	NA	NA	NA
AT5G17300	5.67765	5.93039	3.63746	3.53621	1.83778	2.51799	1.14836	2.21804	4.37564	4.27564	2.8527	4.41876	NA	NA	2.07043	NA	6.40475	5.13019	NA	NA	NA	NA	1.47108	NA	NA	NA	NA	NA	NA	5.53032	NA	NA	NA	-1.511	-1.59831	5.94009	6.00419	3.93019	NA	-1.62054	1.02458	NA	NA	-1.05692	NA	-2.2735	NA	NA	NA
AT5G49015	-6.19242	-1.03245	-1.44512	NA	NA	NA	NA	NA	NA	NA	NA	NA	NA	NA	NA	NA	-5.12133	-1.16288	NA	NA	-2.07724	NA	NA	-2.424	NA	NA	NA	NA	NA	-2.20983	NA	NA	NA	1.59043	2.35711	-6.78611	-5.05363	-1.11413	NA	NA	NA	NA	NA	1.29726	NA	NA	NA	NA	NA
AT5G37780	-3.11663	NA	NA	NA	NA	NA	NA	NA	NA	NA	NA	NA	NA	NA	NA	NA	-2.84588	-1.15385	NA	NA	NA	NA	NA	NA	NA	NA	NA	NA	NA	NA	NA	NA	NA	NA	1.11114	-3.28794	-3.14886	NA	NA	NA	NA	NA	NA	NA	NA	1.32618	NA	NA	NA
AT5G64940	4.05687	3.42661	1.95297	1.63335	NA	NA	1.14016	1.03018	1.4968	NA	NA	NA	NA	NA	NA	NA	3.72305	-1.17204	NA	NA	NA	NA	NA	NA	NA	NA	NA	NA	NA	2.65925	NA	NA	NA	NA	-2.17107	3.55711	3.91983	1.82513	NA	-1.37746	NA	NA	NA	NA	NA	-3.12825	NA	NA	NA
AT3G28370	-4.54041	-1.44103	-1.20097	NA	NA	NA	NA	NA	-1.60443	NA	NA	NA	NA	NA	NA	NA	-2.67874	-2.00314	NA	NA	NA	NA	NA	NA	NA	NA	NA	NA	NA	-1.14405	NA	NA	NA	NA	1.4953	-4.22631	-3.82973	-1.08125	1.28734	2.60795	NA	NA	NA	NA	NA	NA	NA	NA	NA
AT1G55960	4.8763	NA	NA	NA	NA	NA	-1.32453	NA	NA	NA	NA	NA	NA	NA	NA	NA	4.68176	2.7392	NA	NA	1.48406	NA	NA	1.39947	NA	NA	NA	NA	NA	NA	NA	NA	NA	-1.88323	-3.36327	2.9282	5.07944	NA	NA	-2.34786	NA	NA	NA	-2.20848	NA	-3.06302	NA	NA	NA
AT4G33980	-9.3161	NA	NA	2.56591	NA	2.70241	3.21744	4.3301	2.04609	3.16166	2.12362	4.47325	NA	2.11501	3.81004	-1.47767	-7.51281	NA	3.3502	6.21506	NA	NA	2.17981	NA	4.43294	5.01204	4.07754	NA	NA	NA	NA	NA	NA	2.1085	6.1047	-12.3563	-9.39119	NA	1.41514	5.49792	NA	1.67556	NA	2.75254	NA	4.71872	NA	NA	NA
AT1G70370	3.82113	1.85987	-1.18753	NA	NA	NA	NA	NA	NA	NA	NA	NA	NA	NA	NA	NA	2.41136	-1.40356	NA	-1.02993	NA	NA	NA	NA	NA	NA	NA	NA	NA	1.93164	NA	NA	NA	NA	-1.19604	3.59549	3.17752	NA	NA	NA	NA	-1.43899	NA	NA	NA	NA	NA	NA	NA
AT4G34530	20.3961	20.8577	NA	NA	NA	8.78998	NA	NA	10.9495	9.1469	9.64395	8.99321	NA	8.86876	7.62691	NA	20.7292	19.7141	3.94016	NA	NA	NA	NA	4.3903	4.01031	3.54428	4.09855	NA	NA	NA	NA	NA	NA	-1.79522	-12.1075	20.9155	20.2697	NA	NA	NA	NA	NA	NA	NA	NA	NA	NA	NA	NA
AT3G01500	4.55814	2.98373	NA	NA	-1.4853	NA	-1.46471	1.29208	-1.92134	NA	-2.70573	-1.77004	NA	-1.96718	NA	-1.74227	4.92273	2.07076	NA	-1.58853	NA	NA	NA	NA	NA	NA	NA	NA	NA	2.76303	-1.10303	NA	-2.50176	NA	NA	3.60916	3.88945	3.47168	NA	NA	NA	-1.33775	NA	NA	-1.56802	-1.88167	NA	1.88566	NA
AT1G17665	-8.54662	NA	NA	1.39399	NA	1.59721	2.3723	1.27465	NA	1.45058	NA	NA	NA	NA	1.22169	NA	-5.83111	NA	4.33976	7.03518	NA	NA	3.82105	NA	4.53332	4.80022	4.56221	NA	NA	-1.23346	1.18538	1.1746	NA	1.33077	3.95889	-6.88617	-6.53991	-1.30126	NA	3.86139	NA	1.36457	NA	1.34915	NA	3.79726	NA	NA	NA
AT3G61160	-5.3055	-2.92496	-1.55517	NA	1.33695	NA	-1.4187	NA	-1.26551	NA	NA	NA	NA	NA	-1.12009	NA	-5.42047	-3.64784	NA	NA	-1.09716	NA	NA	NA	NA	NA	NA	NA	NA	NA	NA	NA	-1.21332	NA	1.02927	-5.70994	-4.6431	NA	NA	NA	NA	NA	NA	NA	1.17309	NA	2.69032	2.92173	NA
AT4G14270	-6.0374	-1.50136	-1.88965	-1.73187	NA	NA	-2.44668	-1.75956	NA	NA	-2.03801	NA	NA	-1.47284	-1.22852	NA	NA	NA	2.08115	1.77726	NA	NA	2.60526	1.15975	1.88203	1.8677	2.12383	NA	NA	NA	NA	NA	1.05102	NA	2.36014	-6.79879	-5.26957	NA	NA	NA	NA	NA	NA	1.36818	NA	NA	NA	NA	NA
AT2G21330	4.3832	2.46072	NA	NA	NA	NA	NA	1.35711	NA	1.26372	NA	NA	NA	NA	NA	NA	4.69768	2.93907	NA	NA	NA	NA	NA	NA	NA	NA	NA	NA	NA	1.9679	NA	NA	NA	NA	-1.8353	3.72762	4.29256	2.07591	NA	-1.28279	NA	NA	NA	NA	NA	-2.16193	5.4188	6.04373	NA
AT3G08510	-2.26006	NA	NA	NA	NA	NA	NA	NA	NA	NA	NA	NA	NA	NA	NA	NA	-2.69111	-1.23222	-1.00892	NA	-1.34582	NA	NA	-1.2387	NA	NA	NA	NA	NA	NA	NA	NA	NA	NA	1.44251	-2.66037	-2.20757	NA	NA	NA	NA	NA	NA	NA	NA	NA	NA	NA	NA
AT1G58290	4.32655	3.40557	NA	1.75369	NA	NA	-2.16183	NA	-1.33385	NA	NA	NA	NA	-1.05719	NA	NA	4.01637	NA	NA	NA	NA	NA	NA	NA	NA	NA	NA	NA	NA	1.71836	NA	NA	-1.16624	NA	-2.72315	3.53785	3.7207	1.3956	NA	-1.69109	NA	-1.25472	NA	NA	NA	-3.54607	NA	NA	NA
AT5G46860	-2.5937	NA	NA	NA	NA	NA	NA	NA	NA	NA	NA	NA	NA	NA	NA	NA	-1.08629	NA	NA	NA	NA	NA	NA	NA	NA	NA	NA	NA	NA	NA	NA	NA	NA	NA	NA	-1.97435	-1.83134	NA	NA	NA	NA	NA	NA	NA	NA	NA	NA	NA	NA
AT4G25970	-2.6046	NA	NA	NA	NA	NA	NA	NA	-1.03469	NA	NA	NA	NA	NA	NA	NA	-2.22008	-1.06766	NA	NA	NA	NA	NA	NA	NA	NA	NA	NA	NA	NA	NA	NA	NA	NA	NA	-3.25126	-2.28185	NA	NA	NA	NA	NA	NA	NA	NA	NA	NA	NA	NA
AT4G35090	4.87065	3.7608	2.17588	1.28996	NA	1.25854	1.19512	1.60461	1.40002	NA	NA	NA	NA	NA	NA	-1.16224	5.43283	3.3756	NA	NA	NA	NA	NA	NA	NA	NA	NA	NA	NA	2.3003	NA	NA	NA	NA	-3.05684	4.60154	5.06688	1.96389	NA	-1.41854	NA	NA	NA	NA	NA	-2.4379	NA	NA	NA
AT2G18050	-6.64183	-6.24591	-1.65073	NA	-1.07597	NA	-4.49655	-1.75414	-2.41912	NA	-2.93501	NA	NA	-2.32052	-2.20755	NA	-7.24088	-3.39917	NA	NA	-1.02538	NA	NA	NA	1.02186	1.42864	NA	1.41746	2.39823	-1.95512	1.90593	1.21918	2.27303	NA	4.82043	-7.34375	-5.87699	NA	NA	-1.29398	NA	2.63943	NA	1.29934	1.48483	1.87885	-1.84233	-1.03797	NA
AT3G52720	3.98177	NA	-1.3347	NA	NA	NA	-3.57014	NA	-1.28987	NA	-5.26765	-1.65273	NA	NA	NA	-1.13905	3.43504	-2.61651	NA	NA	NA	NA	NA	1.37719	NA	NA	NA	NA	NA	NA	NA	NA	NA	-1.6916	-4.78241	1.97038	4.12932	NA	NA	NA	-5.80872	-2.5486	NA	-3.08903	NA	-3.03779	-1.84084	NA	NA
AT2G15890	-9.14031	-2.22917	-2.3062	NA	-1.45556	NA	-2.39368	NA	-1.52602	NA	NA	NA	NA	-1.42784	NA	NA	-6.79222	NA	NA	1.84256	-1.62992	NA	2.65106	-1.45744	NA	NA	NA	NA	NA	NA	NA	NA	NA	-1.81784	NA	-9.86074	-8.67654	-1.10975	2.26878	3.116	1.38559	NA	NA	NA	NA	NA	-1.81563	-1.17042	NA
AT3G23510	7.18067	NA	NA	2.40146	NA	NA	-4.7164	NA	2.62732	NA	NA	NA	NA	NA	NA	-4.4906	6.0719	6.31585	2.43316	NA	NA	-1.81269	NA	NA	NA	NA	2.08331	NA	NA	NA	-1.53674	NA	-4.91742	NA	-2.79105	5.15328	6.45628	NA	NA	-1.7462	1.38175	NA	NA	-1.93581	-4.69859	-4.23048	-1.76479	-1.52661	NA
AT5G18680	-1.9767	-1.62687	-1.38644	NA	NA	NA	-1.18545	NA	NA	NA	NA	-1.10097	NA	NA	NA	NA	-1.43017	NA	NA	NA	NA	NA	NA	NA	NA	NA	NA	NA	NA	NA	NA	NA	NA	NA	NA	-2.75988	-1.82256	NA	NA	NA	NA	NA	NA	NA	NA	NA	NA	NA	NA
AT5G03555	4.2242	3.16219	1.5617	1.10322	2.1562	1.72151	1.11956	1.14989	2.06319	1.4884	1.81047	1.96887	NA	NA	1.13949	NA	4.05546	2.79349	NA	NA	1.84146	NA	NA	1.97877	NA	NA	NA	NA	NA	1.19977	NA	NA	NA	NA	-1.18472	4.1889	4.87201	1.52882	NA	-2.04375	NA	NA	NA	NA	NA	-1.3972	NA	NA	NA
AT5G42900	-8.69636	NA	NA	2.14659	2.16044	2.5725	3.23666	4.18474	4.49614	3.57622	2.51928	2.3966	NA	3.44567	3.67359	NA	-8.44079	2.84765	5.42589	5.06477	NA	NA	3.69758	NA	5.60998	6.06647	5.65883	NA	NA	NA	NA	NA	NA	3.72454	9.1272	-9.79662	-9.89993	NA	NA	2.52572	NA	1.44188	NA	5.01958	NA	7.50442	NA	-1.16578	NA
AT4G18930	-3.22286	-1.66236	-1.64561	NA	NA	NA	NA	NA	NA	NA	NA	NA	NA	NA	NA	NA	-3.2705	-1.9657	NA	NA	NA	NA	NA	-1.18064	NA	NA	NA	NA	NA	-1.60945	NA	NA	NA	NA	NA	-3.66817	-2.85393	-1.04225	NA	NA	NA	NA	NA	NA	NA	NA	NA	NA	NA
AT1G19450	3.79186	3.71014	1.25484	2.19467	NA	1.60064	1.81509	1.93545	1.3902	1.16406	NA	NA	NA	NA	NA	NA	3.55292	NA	NA	NA	NA	NA	-1.3922	NA	-1.21149	-1.50963	NA	NA	NA	2.55722	-1.01309	NA	-1.25034	NA	-1.7603	5.00045	4.03122	2.76042	NA	NA	-1.11585	-1.98175	NA	NA	NA	-1.05848	NA	NA	NA
AT4G25700	2.99545	NA	NA	NA	NA	NA	NA	1.03429	1.55168	1.39912	NA	NA	NA	NA	NA	NA	3.73468	3.6561	NA	NA	1.03623	NA	NA	1.06389	NA	NA	NA	NA	NA	1.63599	NA	NA	NA	NA	NA	2.62495	3.22552	1.37112	NA	NA	NA	NA	NA	NA	NA	NA	1.99527	2.06284	NA
AT2G36630	4.37903	2.6473	1.06914	2.11725	NA	NA	-2.09157	NA	2.7307	1.24141	1.08262	NA	NA	NA	NA	NA	4.2693	3.04435	NA	NA	NA	NA	1.01686	NA	NA	NA	NA	NA	NA	2.94323	NA	NA	NA	NA	NA	4.55266	4.69988	1.46625	NA	-1.34595	-2.32326	NA	NA	NA	NA	-1.74951	1.65609	NA	NA
AT1G64890	-3.9903	1.15299	2.30928	3.0641	NA	2.27531	3.04883	3.1292	1.91385	2.66737	NA	NA	NA	NA	2.30269	-1.02613	-5.05954	-2.97176	NA	NA	NA	NA	NA	NA	NA	NA	NA	NA	NA	NA	NA	NA	NA	3.51265	3.34394	-2.96529	-4.41763	NA	NA	NA	NA	NA	NA	2.78487	NA	2.23461	NA	NA	NA
AT3G08505	2.39964	1.53644	NA	NA	NA	NA	NA	NA	2.29013	NA	NA	NA	NA	1.08155	NA	NA	2.05846	NA	NA	NA	NA	NA	NA	NA	NA	NA	NA	NA	NA	NA	NA	NA	NA	NA	1.18226	1.60715	2.57715	1.073	NA	NA	NA	NA	NA	NA	NA	NA	NA	NA	NA
AT1G28050	-4.57728	-1.65119	NA	2.01098	-1.47639	NA	NA	1.60571	NA	1.34426	NA	1.49808	NA	NA	NA	NA	-4.22531	NA	1.54661	NA	NA	NA	NA	NA	1.4975	1.53577	1.44219	NA	NA	NA	NA	NA	NA	NA	2.05301	NA	-4.46637	NA	NA	NA	NA	1.14412	NA	1.07847	NA	2.02886	NA	NA	NA
AT4G34350	2.82893	2.15128	NA	1.08941	NA	1.0039	NA	NA	NA	NA	NA	NA	NA	NA	NA	NA	2.89149	3.13867	NA	NA	NA	NA	NA	NA	NA	NA	NA	NA	NA	1.53672	NA	NA	NA	NA	-1.78606	2.64894	2.79597	NA	NA	-1.74074	NA	NA	NA	NA	NA	-1.72531	NA	NA	NA
AT4G33700	-2.61927	NA	NA	NA	NA	NA	NA	NA	NA	NA	NA	NA	NA	NA	NA	NA	-2.44698	-1.53815	NA	1.32593	NA	NA	NA	NA	1.08355	1.01556	NA	NA	NA	NA	NA	NA	NA	1.881	3.2851	-1.14892	-1.84334	NA	NA	1.27464	NA	NA	NA	1.15863	NA	2.21108	NA	NA	NA
AT4G15560	2.28745	NA	-1.44185	NA	-1.23048	NA	-3.36685	NA	-2.34425	NA	-1.52083	NA	NA	-2.05355	NA	NA	1.68762	NA	NA	NA	NA	NA	NA	NA	NA	NA	NA	NA	NA	NA	NA	NA	NA	NA	-1.77829	1.4963	2.03667	NA	NA	-1.06742	NA	NA	NA	NA	NA	-2.05867	-1.02302	-1.18797	NA
AT4G28730	1.98059	1.58738	NA	NA	NA	NA	NA	NA	NA	NA	NA	NA	NA	NA	NA	NA	2.33549	NA	NA	NA	NA	NA	NA	NA	NA	NA	NA	NA	NA	1.03185	NA	NA	NA	NA	NA	1.95545	1.97077	NA	NA	NA	NA	NA	NA	NA	NA	NA	NA	NA	NA
AT3G48460	6.02999	4.30367	2.34454	NA	1.23812	NA	1.81087	1.28949	1.8918	NA	-1.48527	-1.3562	NA	NA	NA	NA	5.94297	1.8704	NA	NA	NA	NA	NA	NA	NA	NA	NA	NA	NA	2.845	NA	NA	NA	2.78135	1.87646	7.49033	6.43923	2.902	-1.52537	NA	NA	-1.12756	NA	2.1624	NA	1.87933	NA	NA	NA
AT3G24463	7.90755	2.95275	NA	NA	NA	NA	-8.24122	-2.15773	NA	NA	NA	NA	NA	-2.57866	NA	NA	8.50921	4.70287	2.89235	3.42413	3.08785	NA	2.24923	3.5563	3.02025	3.85474	3.4362	NA	NA	-2.74713	NA	NA	1.23496	NA	-2.0257	6.1236	8.70339	NA	NA	NA	NA	NA	NA	NA	-1.08224	-2.31393	NA	NA	NA
AT5G46910	3.62105	2.01947	NA	NA	NA	NA	NA	NA	1.83494	NA	NA	1.00462	NA	NA	NA	NA	3.0753	3.38852	NA	-2.36757	NA	NA	NA	NA	NA	NA	NA	NA	NA	1.83664	NA	NA	NA	NA	NA	3.96612	2.51374	1.83387	NA	1.23587	NA	NA	NA	NA	NA	NA	NA	NA	NA
AT1G64860	2.4286	2.21185	1.29368	1.14433	NA	NA	NA	NA	NA	NA	NA	NA	NA	NA	NA	NA	1.99606	-1.74135	NA	NA	NA	NA	NA	NA	NA	NA	NA	NA	NA	NA	NA	NA	NA	NA	-1.71889	1.55312	2.30591	NA	NA	NA	NA	NA	NA	NA	NA	-2.08701	NA	NA	NA
AT4G37760	3.4813	2.82512	1.98355	1.72128	1.74227	1.57494	1.53403	NA	2.22215	1.70634	1.04431	NA	NA	NA	1.06412	NA	3.60317	2.63922	NA	NA	NA	NA	NA	NA	NA	NA	NA	NA	NA	2.89075	NA	NA	NA	1.28797	NA	3.62028	3.59101	2.60494	NA	NA	NA	NA	NA	NA	1.03192	NA	NA	NA	NA
AT3G19720	2.42446	2.14113	NA	NA	NA	NA	NA	NA	NA	NA	NA	NA	NA	NA	NA	NA	2.35563	NA	NA	NA	NA	NA	NA	NA	NA	NA	NA	NA	NA	1.17555	NA	NA	NA	NA	NA	2.24501	2.09159	NA	NA	NA	NA	NA	NA	NA	NA	-1.07218	NA	NA	NA
AT4G31050	-2.22814	NA	-1.70329	NA	NA	NA	-1.70718	-1.538	-1.50223	-1.01079	NA	NA	NA	NA	NA	NA	-1.67908	-1.95796	NA	NA	NA	NA	NA	NA	NA	NA	NA	NA	NA	-1.39048	NA	NA	NA	NA	NA	-2.30143	-2.25146	-1.10918	NA	NA	NA	NA	NA	NA	NA	NA	NA	NA	NA
AT4G14230	-3.29078	NA	NA	NA	NA	NA	NA	NA	NA	NA	NA	NA	NA	NA	NA	NA	-4.56645	-2.00819	NA	NA	-1.23196	NA	NA	-1.25459	NA	NA	NA	NA	NA	NA	NA	NA	NA	1.49252	1.33932	-3.34937	-3.5319	NA	NA	NA	NA	NA	NA	NA	NA	NA	NA	NA	NA
AT3G47160	-5.8339	-1.42585	-1.07449	NA	NA	NA	-1.79292	NA	NA	NA	NA	NA	NA	NA	NA	NA	-4.28658	NA	1.13211	1.82273	NA	NA	1.90708	NA	1.29351	1.37428	1.13888	NA	NA	NA	NA	NA	NA	NA	1.46086	-6.99214	-6.01328	NA	NA	1.20789	NA	NA	NA	1.05019	NA	NA	-1.02383	NA	NA
AT1G74960	1.54599	1.16325	NA	NA	NA	NA	NA	NA	NA	NA	NA	NA	NA	1.37849	NA	NA	1.6361	NA	NA	NA	NA	NA	NA	NA	NA	NA	NA	NA	NA	NA	NA	NA	NA	NA	NA	1.30033	1.36566	NA	NA	NA	NA	NA	NA	NA	NA	NA	NA	NA	NA
AT1G21060	2.83662	1.12079	NA	NA	NA	NA	NA	NA	NA	NA	NA	NA	NA	NA	NA	NA	1.88669	-1.30192	NA	NA	NA	NA	NA	NA	NA	NA	NA	NA	NA	NA	NA	NA	NA	NA	NA	2.88357	2.47703	NA	NA	NA	NA	NA	NA	NA	NA	NA	2.08928	1.97982	NA
AT1G52200	-6.87351	-1.89733	-1.78354	2.5168	NA	NA	-6.38334	NA	2.6345	1.52649	2.27912	2.07979	1.01681	NA	NA	NA	-5.93682	-2.84497	NA	-1.86831	-2.82042	-1.91322	-2.38148	-3.42436	-1.65659	-1.19795	-1.84403	NA	-1.60779	NA	NA	NA	-2.0649	-2.33004	-3.97109	-3.86908	-4.46332	1.13259	NA	NA	1.26589	-2.01788	-2.08038	NA	-2.22292	NA	NA	NA	NA
AT5G56850	2.4297	NA	-1.01381	NA	NA	NA	-1.79247	NA	-1.6086	NA	NA	NA	NA	NA	NA	1.12752	2.79966	NA	1.13243	NA	1.48575	NA	NA	1.99855	NA	NA	1.10941	NA	NA	NA	NA	NA	NA	NA	-1.45432	1.74274	2.66959	NA	NA	NA	NA	NA	NA	NA	NA	-2.10435	NA	NA	NA
AT1G26800	-5.4442	-1.64952	-1.25351	-2.7557	NA	NA	-2.15775	-2.52535	1.06139	-1.13978	NA	NA	-2.09165	-1.97377	-2.41478	1.11804	3.99669	1.92696	2.15019	NA	-1.44495	6.18234	2.78965	NA	1.76553	1.21975	1.9137	NA	NA	NA	NA	NA	NA	-1.99375	NA	-3.73216	-2.13424	1.56432	1.84596	1.11446	1.44345	NA	NA	NA	NA	NA	NA	NA	NA
AT3G50500	-4.50959	-1.57273	-1.75091	NA	NA	NA	-1.08141	NA	NA	NA	NA	NA	NA	NA	NA	NA	-3.6399	NA	NA	NA	NA	NA	NA	NA	NA	NA	NA	NA	NA	NA	NA	NA	NA	NA	1.26843	-4.4443	-3.9866	NA	NA	NA	NA	NA	NA	NA	NA	1.00529	NA	NA	NA
AT3G23530	4.13176	NA	NA	NA	-1.27725	NA	NA	NA	NA	NA	-2.00654	-1.40956	NA	-1.03203	NA	NA	3.89835	NA	NA	-1.92317	NA	-1.03654	-1.00194	NA	NA	NA	NA	NA	NA	1.47963	NA	NA	-2.6351	NA	NA	3.24406	3.76897	NA	NA	NA	NA	NA	NA	NA	NA	NA	NA	NA	NA
AT3G59780	2.04502	1.01699	NA	NA	NA	NA	NA	NA	-1.94289	NA	NA	NA	NA	NA	NA	NA	1.87648	NA	NA	NA	NA	NA	NA	NA	NA	NA	NA	NA	NA	1.27734	NA	NA	NA	NA	NA	1.2848	1.65097	1.23529	NA	NA	NA	NA	NA	NA	NA	NA	NA	NA	NA
AT2G34560	2.38774	NA	NA	NA	NA	NA	NA	NA	-2.06262	NA	NA	NA	NA	NA	NA	-1.00367	2.84648	NA	NA	NA	NA	NA	NA	NA	NA	NA	NA	NA	NA	NA	NA	NA	NA	NA	NA	2.28426	2.32763	NA	NA	NA	NA	NA	NA	NA	NA	NA	NA	NA	NA
AT5G53200	6.35356	2.53036	-2.4917	NA	-2.04966	-1.50532	-4.66354	-4.39407	-5.80086	NA	NA	-1.22264	NA	-1.81544	-1.34479	-2.2592	6.08997	2.46263	NA	NA	1.60566	NA	NA	1.81422	NA	NA	NA	NA	NA	NA	NA	NA	-1.95293	NA	-3.15533	6.54613	6.26818	NA	NA	NA	NA	-3.03009	NA	-3.04227	NA	-5.71855	-1.18464	-1.05279	NA
AT4G15990	-4.64629	-3.41829	NA	NA	NA	NA	-3.18937	-1.09229	1.30642	1.29292	NA	NA	NA	NA	NA	-2.74365	-5.60415	-2.16748	-1.81841	NA	-2.04028	NA	NA	-2.39365	NA	-1.27538	-1.09556	NA	NA	NA	NA	1.16681	NA	NA	NA	-4.18992	-6.10814	-1.22295	NA	NA	1.38672	1.31422	NA	-1.17132	-1.14797	-4.50927	NA	NA	NA
AT5G22390	3.98614	2.49771	NA	1.76518	NA	NA	NA	NA	NA	NA	NA	NA	NA	NA	NA	-1.25879	3.2595	-2.13483	-1.80078	-1.65467	NA	1.83816	NA	-1.40396	-1.70722	-1.8883	-1.47894	NA	NA	2.02266	NA	NA	-1.53878	NA	-3.06104	3.34204	3.51356	1.83073	NA	-1.76235	NA	-1.90834	NA	NA	NA	-1.94574	NA	-1.33727	NA
AT1G71130	-2.17375	-1.78124	-1.55449	NA	NA	NA	-2.06334	-1.34913	NA	NA	NA	NA	NA	NA	NA	1.01819	-1.52209	NA	NA	NA	NA	NA	NA	NA	NA	NA	NA	NA	NA	1.3476	NA	NA	NA	NA	NA	-1.14177	-1.10265	NA	NA	NA	-1.49299	NA	NA	NA	NA	NA	NA	NA	NA
AT1G75100	2.70542	1.65198	NA	1.17414	NA	NA	-1.65268	NA	NA	NA	NA	NA	NA	NA	NA	NA	2.61136	NA	NA	NA	NA	NA	NA	NA	NA	NA	NA	NA	NA	2.06774	NA	NA	NA	-1.19598	-3.56216	2.04075	2.78765	1.48434	NA	-2.03833	NA	NA	NA	-1.24157	NA	-4.09892	NA	NA	NA
AT3G21870	4.75983	3.61048	1.66244	1.11132	NA	1.42389	-4.18419	NA	1.18636	NA	NA	NA	NA	NA	NA	NA	4.74524	4.22401	-1.03918	NA	2.10191	NA	NA	1.99454	-1.07612	-1.0863	-1.42096	NA	NA	1.40969	NA	NA	-2.27007	-1.49707	-2.27168	2.96861	4.47846	NA	NA	-1.82358	NA	-1.22118	NA	-1.28248	NA	-2.94411	NA	NA	NA
AT3G56720	-3.24921	NA	NA	NA	NA	NA	NA	NA	NA	NA	NA	NA	NA	NA	NA	NA	-2.14807	NA	NA	NA	NA	NA	NA	NA	NA	NA	NA	NA	NA	NA	NA	NA	NA	NA	1.10996	-3.58452	-3.35724	NA	NA	NA	NA	NA	NA	NA	NA	NA	NA	NA	NA
AT2G33830	-10.9384	-4.31784	-4.08212	NA	-1.76404	NA	-2.73059	NA	-1.25886	NA	NA	NA	NA	-2.13803	-1.32818	NA	-10.5715	-3.14362	1.0055	1.75361	-1.8301	NA	2.11367	-2.11344	NA	NA	1.05044	NA	NA	-1.71128	NA	NA	NA	-1.74323	1.95645	-13.0518	-10.4321	-1.61354	NA	1.51445	1.77335	NA	NA	1.36802	NA	NA	-3.42143	-2.12611	NA
AT2G34460	2.85776	2.51627	1.12219	NA	NA	1.04413	1.53946	NA	NA	NA	NA	NA	NA	NA	NA	NA	3.14024	NA	NA	NA	NA	NA	NA	NA	NA	NA	NA	NA	NA	1.34622	NA	NA	NA	NA	NA	2.51906	2.6882	1.75374	NA	NA	NA	NA	NA	NA	NA	NA	NA	NA	NA
AT4G25500	-2.42997	NA	NA	1.1812	NA	1.06413	1.11418	1.23779	NA	NA	1.33173	1.07537	NA	NA	NA	NA	-2.26999	NA	NA	NA	NA	NA	NA	NA	NA	NA	NA	NA	NA	NA	NA	NA	NA	NA	NA	-2.96284	-2.74717	NA	NA	NA	NA	NA	NA	NA	NA	NA	NA	NA	NA
AT1G53035	-4.19085	NA	1.13159	2.67105	1.30781	3.14165	1.99536	3.06969	2.56618	2.799	NA	NA	NA	1.49934	3.16413	NA	-6.49606	-9.37765	1.50835	NA	NA	NA	NA	-1.00829	1.70331	1.72198	1.38044	NA	NA	-1.12648	NA	NA	NA	2.09679	2.3496	-3.97704	-3.73428	-2.12156	NA	NA	NA	NA	NA	1.67221	NA	1.91161	NA	NA	NA
AT5G15950	4.9834	4.37344	2.32704	1.45815	2.79105	1.80576	5.54476	3.26653	4.14882	1.64859	3.77463	4.1873	NA	3.3392	1.57495	-1.32467	4.16485	NA	NA	NA	NA	NA	-1.67043	NA	NA	NA	NA	NA	NA	4.20047	NA	NA	NA	1.31486	NA	4.04412	4.85748	1.72014	-1.19624	NA	-2.01259	-1.30077	NA	1.19785	1.25765	NA	NA	NA	NA
AT1G51610	-2.03221	NA	NA	1.88491	NA	1.25394	1.25122	1.65524	1.10482	1.50363	NA	NA	NA	1.23644	1.75252	-1.52576	-2.48482	-1.50052	NA	NA	NA	-1.34293	NA	-1.16021	NA	NA	NA	NA	NA	NA	NA	NA	NA	1.40653	1.13327	-2.45254	-2.16231	NA	NA	NA	NA	NA	NA	1.05172	NA	NA	NA	NA	NA
AT1G67810	-5.56228	-3.36812	NA	NA	1.13372	NA	NA	-1.04807	3.30551	1.47374	NA	NA	NA	NA	1.22887	1.2429	-5.42243	-3.06533	NA	-1.13961	-4.19257	NA	NA	-4.36482	-1.42035	-1.06341	-1.47804	NA	-1.99544	NA	NA	NA	-1.79539	NA	NA	-6.03316	-5.34866	1.20289	NA	NA	NA	NA	NA	NA	NA	NA	NA	NA	NA
AT5G38420	3.95325	2.20278	-1.45427	NA	-1.61723	NA	-1.83842	1.2318	-3.33932	1.11512	-2.99527	-1.58292	NA	-2.01093	NA	NA	3.85315	NA	NA	NA	NA	NA	NA	NA	NA	NA	NA	NA	NA	NA	NA	NA	-2.27722	NA	-1.11355	3.07172	3.56405	NA	NA	NA	NA	-1.15898	NA	NA	NA	-1.95034	NA	NA	NA
AT5G17460	-5.20155	2.10861	4.8217	4.33862	3.2863	4.5067	3.9048	4.17015	5.09575	4.73139	3.61248	3.01497	NA	4.63999	5.01817	NA	-4.65956	-2.94286	NA	NA	NA	1.99534	NA	NA	1.55517	2.09568	1.44619	1.17447	NA	4.43702	1.64357	1.85021	1.85627	4.49804	5.70181	-3.26632	-5.69489	1.64696	NA	NA	NA	1.23301	3.59067	5.31827	2.31569	4.42328	NA	NA	NA
AT5G11150	-3.86047	NA	NA	NA	NA	NA	NA	NA	1.02067	NA	NA	NA	NA	NA	NA	NA	-2.70201	-3.96111	NA	NA	-1.65833	NA	NA	-1.75561	NA	NA	NA	NA	NA	NA	NA	NA	NA	NA	2.38896	-3.67658	-2.97095	NA	NA	NA	NA	NA	NA	1.13242	NA	2.39522	NA	NA	NA
AT4G27310	3.35349	2.2577	1.2553	2.25196	NA	1.55225	NA	1.07145	1.77027	1.4128	2.05069	2.999	1.59034	1.25221	1.92088	-2.84832	1.05656	-1.33315	NA	NA	NA	NA	-1.41661	NA	NA	NA	NA	NA	NA	1.6376	NA	NA	NA	NA	-5.06243	1.57933	1.70865	1.96075	-1.35432	-4.48227	NA	-1.25534	NA	NA	NA	-5.31965	NA	NA	NA
AT1G07050	-6.00946	-2.8571	-2.07862	NA	-1.45553	NA	NA	1.95139	NA	1.403	NA	1.51386	NA	-1.26161	1.52018	-3.15123	-5.8246	-4.32044	3.98503	5.05218	NA	NA	NA	NA	4.48703	4.24592	4.32823	NA	NA	-1.84782	NA	NA	-1.21702	3.48729	6.46628	-9.57845	-7.25712	-2.67208	NA	4.36356	NA	NA	NA	2.2615	NA	5.31693	NA	NA	NA
AT3G27050	2.89906	2.24653	NA	NA	NA	NA	NA	NA	NA	NA	NA	NA	NA	NA	NA	NA	3.31005	NA	-1.10156	NA	NA	NA	NA	NA	-1.37379	-1.4991	-1.1861	NA	NA	NA	NA	NA	NA	NA	-1.4588	2.85774	2.79719	NA	NA	NA	NA	NA	NA	NA	NA	-1.67393	NA	NA	NA
AT3G46970	-3.79497	NA	NA	NA	NA	NA	NA	NA	NA	NA	NA	NA	NA	NA	NA	NA	-4.01287	-5.12525	NA	NA	-1.45234	NA	NA	-1.30514	NA	NA	NA	NA	NA	-1.3244	NA	NA	NA	3.56229	3.69053	-4.67343	-4.22987	-1.63599	NA	2.95242	NA	NA	NA	1.40747	NA	1.98383	NA	NA	NA
AT5G48250	-4.02076	NA	NA	2.48959	NA	2.44056	1.78735	3.5001	2.32462	3.04572	NA	3.37937	NA	NA	3.1469	-1.19148	-2.46242	NA	2.59514	3.84171	NA	NA	1.50735	NA	2.78936	2.92782	2.79083	NA	NA	-1.12655	NA	NA	NA	1.74825	4.40877	-4.69346	-4.33079	-1.01334	NA	1.70993	NA	1.39528	NA	2.53022	NA	3.80508	NA	NA	NA
AT1G60590	8.22379	6.25285	NA	-1.24007	NA	NA	2.45574	NA	2.38765	3.21257	3.04214	4.54398	NA	NA	NA	NA	8.82725	NA	NA	NA	1.4577	NA	-1.21095	2.03913	NA	NA	NA	NA	NA	NA	-1.05252	NA	-3.2873	3.14036	1.89094	7.12415	8.78221	NA	NA	NA	NA	NA	NA	NA	NA	-1.40431	NA	NA	NA
AT5G13630	4.87941	3.8403	NA	1.00543	NA	NA	NA	1.21569	-1.03264	NA	NA	NA	NA	NA	NA	NA	4.91425	NA	NA	NA	NA	NA	NA	NA	NA	NA	NA	NA	NA	2.79418	NA	NA	-1.35035	NA	NA	3.83633	4.18804	2.31791	NA	-1.32813	NA	NA	NA	NA	NA	-3.3915	NA	NA	NA
AT1G27630	-3.8479	NA	NA	NA	NA	NA	NA	NA	1.14644	NA	NA	NA	NA	NA	NA	NA	-3.99942	NA	1.15827	1.50069	NA	NA	NA	NA	1.29256	1.41364	1.27002	NA	NA	NA	NA	NA	NA	1.3421	2.37989	-3.57155	-3.34701	NA	NA	2.01451	NA	NA	NA	1.17227	NA	1.41509	NA	NA	NA
AT4G16146	-5.50652	NA	NA	NA	NA	1.19358	1.63463	1.11206	NA	NA	1.7556	1.15009	NA	NA	NA	-1.31887	-7.08415	-1.55803	3.16527	2.82729	NA	NA	1.13507	NA	3.18029	3.21792	3.14673	NA	NA	-1.54407	NA	1.09254	NA	3.94093	5.05056	-3.82609	-6.35362	-1.46694	NA	3.12916	NA	NA	NA	3.8655	1.22862	4.5756	NA	NA	-1.26897
AT3G62550	-6.58613	NA	NA	NA	NA	NA	NA	1.36571	NA	NA	1.07064	NA	NA	NA	NA	-3.1111	-8.00565	-2.76184	NA	1.25193	-1.01362	NA	NA	NA	NA	NA	NA	NA	NA	-1.40094	NA	NA	NA	NA	3.22233	-9.49808	-7.45793	-1.58982	NA	NA	NA	NA	NA	1.70885	NA	1.53869	NA	NA	NA
AT1G04800	7.82352	6.46821	NA	NA	-4.16593	NA	NA	NA	-4.47677	NA	NA	NA	NA	-6.46124	NA	NA	6.73882	NA	-1.58044	-1.67414	-1.84694	NA	-2.14652	-2.10131	-2.90249	-4.1179	-2.24778	NA	NA	NA	-1.99372	-1.03578	-1.93194	NA	-1.33049	6.77754	5.27917	1.02124	NA	NA	NA	-4.03968	NA	NA	-1.10151	-1.45633	NA	NA	NA
AT1G23740	4.003	2.81886	NA	NA	NA	NA	NA	NA	NA	1.09823	NA	NA	NA	-1.08464	NA	-1.5072	3.65114	1.38569	NA	NA	1.046	1.99133	NA	1.30697	NA	NA	NA	NA	NA	2.92582	NA	NA	NA	NA	NA	3.21875	3.55304	3.29384	NA	NA	NA	NA	NA	NA	NA	-1.4923	-1.17584	NA	NA
AT2G39920	-8.14924	NA	NA	1.41445	-1.48185	NA	NA	NA	NA	NA	-2.22437	-1.29676	NA	NA	NA	-1.66947	-8.82899	-2.36204	NA	1.60347	NA	NA	2.92017	NA	NA	NA	NA	NA	NA	NA	NA	NA	NA	4.38324	4.70715	-11.211	-11.2886	-2.62587	NA	NA	NA	NA	NA	3.02549	NA	2.74391	NA	NA	NA
AT3G16175	4.3113	3.11049	NA	NA	1.95643	1.50997	NA	NA	2.48569	NA	NA	NA	NA	NA	NA	NA	3.41619	1.96711	NA	NA	NA	NA	NA	NA	NA	NA	NA	NA	NA	NA	NA	NA	NA	NA	NA	3.63182	4.03128	1.49211	NA	NA	NA	NA	NA	NA	NA	-1.31495	NA	NA	NA
AT2G28840	-4.0782	-1.27554	NA	1.14672	NA	NA	-1.05771	NA	NA	NA	NA	NA	NA	NA	NA	NA	-5.11988	NA	NA	NA	NA	NA	NA	NA	1.20479	1.40965	1.02386	NA	NA	NA	NA	NA	NA	NA	2.05646	-4.41173	-4.29834	NA	NA	NA	NA	NA	NA	1.02009	NA	NA	NA	NA	NA
AT5G42420	-3.08465	NA	NA	NA	NA	NA	NA	NA	NA	NA	NA	NA	NA	NA	NA	NA	-3.49574	-1.49615	NA	NA	NA	NA	NA	NA	NA	NA	NA	NA	NA	NA	NA	NA	NA	NA	NA	-2.62236	-2.80446	NA	NA	NA	NA	NA	NA	NA	NA	NA	NA	NA	NA
AT5G58600	-2.786	NA	NA	1.98338	NA	1.08396	1.52856	2.03608	1.02122	1.02343	NA	NA	NA	NA	1.26358	NA	-3.45173	-2.92638	NA	NA	NA	NA	NA	NA	NA	NA	NA	NA	NA	-1.21852	NA	NA	NA	NA	1.12683	-3.46444	-2.86236	NA	NA	NA	NA	NA	NA	1.73205	NA	1.56448	NA	NA	NA
AT1G78230	4.11429	1.90205	NA	NA	2.7762	1.15475	-1.48389	NA	2.43752	NA	NA	NA	NA	NA	NA	NA	2.27291	2.27217	NA	NA	NA	NA	NA	NA	NA	NA	NA	NA	NA	2.74116	NA	-1.02823	NA	NA	NA	3.27764	3.1681	2.36278	-1.46191	-1.37756	NA	-1.75383	NA	NA	NA	NA	-1.02291	NA	NA
AT5G09760	3.1125	2.09517	NA	NA	NA	NA	NA	NA	NA	NA	NA	NA	NA	NA	NA	NA	2.66367	-1.16596	NA	NA	NA	-2.18687	-1.1478	NA	NA	NA	NA	NA	NA	1.54567	NA	NA	NA	NA	NA	3.28948	3.29103	NA	NA	NA	NA	NA	NA	NA	NA	NA	NA	NA	NA
AT3G63530	2.80649	1.66779	1.0482	NA	NA	NA	NA	NA	2.18336	NA	NA	NA	NA	NA	NA	NA	2.83613	1.54549	NA	NA	NA	NA	NA	NA	NA	NA	NA	NA	NA	NA	NA	NA	NA	NA	NA	1.68741	2.55822	NA	1.08618	NA	NA	NA	NA	NA	NA	NA	NA	NA	NA
AT5G20220	2.1249	1.04684	NA	NA	1.09439	NA	NA	NA	1.9209	NA	NA	NA	NA	NA	NA	NA	2.2201	NA	NA	NA	NA	NA	NA	NA	NA	NA	NA	NA	NA	NA	NA	NA	NA	NA	NA	1.77378	2.11526	NA	NA	NA	NA	NA	NA	NA	NA	NA	NA	NA	NA
AT1G67070	4.3099	1.60797	NA	NA	NA	NA	-3.40808	NA	1.22315	NA	-1.60378	NA	NA	-2.38207	NA	NA	4.36269	5.12765	NA	NA	1.03396	NA	NA	NA	NA	NA	NA	NA	NA	NA	NA	NA	NA	NA	NA	6.18373	4.9459	1.09418	NA	NA	NA	NA	NA	NA	NA	NA	-1.29089	NA	NA
AT2G41250	4.41033	2.53468	1.52256	NA	NA	NA	-2.60154	-1.69363	1.12188	1.23177	NA	NA	NA	NA	NA	NA	4.30817	2.26503	-1.20686	NA	NA	NA	NA	NA	-1.51983	-1.18732	-1.21794	NA	NA	1.18972	NA	NA	-2.12306	-2.36648	-3.01523	3.36647	4.54877	NA	NA	-2.37129	NA	NA	NA	-2.35688	NA	-3.42556	NA	NA	NA
AT4G15430	6.29165	5.43569	5.33997	4.37642	1.83728	2.43895	2.82006	3.33175	3.8809	3.61468	2.58903	3.21516	NA	1.07404	1.81982	NA	5.40538	NA	-1.62958	-1.30412	NA	NA	NA	NA	-1.51988	-1.64212	-1.3542	NA	NA	3.33265	NA	NA	NA	-1.45754	-3.93612	6.46163	6.43924	1.97396	NA	-1.80528	NA	NA	NA	-2.62072	NA	-4.05157	NA	NA	NA
AT1G64770	2.59068	2.03158	NA	NA	NA	NA	2.1776	1.50059	1.25793	1.10786	NA	NA	NA	NA	NA	NA	2.35335	NA	NA	NA	NA	NA	NA	NA	NA	NA	NA	NA	NA	1.44473	NA	NA	NA	NA	-1.04371	1.78034	2.44477	1.97587	NA	1.08069	1.27299	NA	NA	NA	NA	-1.26149	1.87155	NA	NA
AT2G33255	1.42484	NA	NA	NA	NA	NA	-1.11989	NA	NA	NA	NA	NA	NA	NA	NA	-1.04182	1.44318	NA	NA	NA	NA	NA	NA	NA	NA	NA	NA	NA	NA	NA	NA	NA	NA	NA	NA	NA	1.41371	NA	NA	NA	NA	NA	NA	NA	NA	NA	NA	NA	NA
AT3G16565	-4.47515	-1.14966	NA	NA	NA	NA	NA	NA	NA	NA	NA	NA	NA	NA	NA	NA	-4.18652	-1.36205	NA	NA	-1.37653	NA	NA	-1.43226	NA	NA	NA	NA	NA	NA	1.03742	NA	NA	NA	2.20499	-3.23165	-3.298	NA	NA	NA	NA	NA	NA	1.36516	NA	2.51846	NA	NA	NA
AT1G48030	2.01707	NA	-1.24263	NA	NA	NA	NA	NA	-1.87168	NA	NA	NA	NA	NA	NA	NA	1.79857	NA	NA	NA	NA	NA	NA	NA	NA	NA	NA	NA	NA	NA	NA	NA	NA	NA	NA	1.47278	1.59052	NA	NA	NA	NA	NA	NA	NA	NA	NA	NA	NA	NA
AT3G05730	4.22918	4.34329	NA	NA	NA	NA	-3.37685	-2.56042	NA	NA	NA	NA	NA	NA	NA	NA	4.46882	NA	-1.05141	-3.01004	NA	NA	NA	-2.31544	-1.78234	-1.52851	-1.28775	-1.18581	-1.05587	1.21164	NA	-1.01425	-2.19372	NA	NA	3.88424	4.15298	1.03789	NA	NA	NA	-2.69106	NA	NA	NA	NA	NA	NA	NA
AT3G14770	5.18416	2.9568	NA	1.23805	1.10394	NA	-1.90183	1.71762	2.48343	1.6496	1.26049	1.88669	NA	NA	NA	NA	4.68302	4.87675	-1.56502	-1.48932	NA	NA	-1.73374	NA	-1.86884	-1.97471	-1.76694	NA	NA	2.25461	NA	NA	-2.17416	-1.07468	-2.36707	5.03819	5.33141	2.11687	NA	NA	NA	-2.76625	NA	NA	-2.33667	NA	NA	NA	NA
AT3G46670	7.236	7.86597	NA	NA	1.56061	1.71146	4.92631	NA	3.59712	NA	NA	NA	NA	-1.47452	NA	NA	8.41031	8.77238	NA	NA	NA	1.68816	NA	NA	NA	NA	NA	NA	NA	9.61891	NA	NA	NA	2.83473	2.48279	9.91583	7.10833	5.06035	-7.06309	NA	NA	NA	NA	2.1011	NA	2.43499	NA	NA	NA
AT1G12580	1.88074	1.39718	NA	1.01186	NA	NA	NA	NA	NA	NA	NA	NA	NA	NA	NA	NA	NA	NA	NA	NA	NA	NA	NA	NA	NA	NA	NA	NA	NA	1.16771	NA	NA	NA	-1.13522	NA	NA	NA	NA	NA	NA	NA	NA	NA	NA	NA	NA	NA	NA	NA
AT1G67660	-2.06821	NA	NA	NA	NA	NA	NA	NA	NA	NA	NA	NA	NA	NA	NA	-1.34545	-1.29394	-2.01253	NA	NA	NA	NA	NA	NA	NA	NA	NA	NA	NA	NA	NA	NA	NA	1.49382	2.02871	-2.20646	-1.84802	-1.00735	NA	1.41941	NA	NA	NA	NA	NA	1.31268	NA	NA	NA
AT5G35370	-2.27572	-2.97086	-1.83304	NA	-1.82518	-1.19961	-1.35447	NA	-1.83503	NA	NA	NA	NA	NA	-1.61916	NA	-2.36127	NA	NA	NA	NA	NA	NA	NA	NA	NA	NA	NA	NA	NA	NA	NA	NA	NA	NA	-1.03351	-1.17371	NA	NA	NA	NA	NA	NA	NA	NA	NA	NA	NA	NA
AT2G21130	-4.49915	1.36331	1.25637	NA	1.00168	NA	1.86305	1.27749	1.18262	NA	1.36187	NA	NA	NA	NA	NA	NA	2.26255	3.37525	3.15263	NA	3.21893	1.99141	NA	3.28195	3.39658	3.47077	NA	NA	1.90071	NA	NA	NA	3.82975	5.46709	-4.25267	-4.02177	NA	NA	2.96898	NA	NA	1.17024	4.15661	NA	4.51501	NA	NA	NA
AT1G06460	-3.13843	-1.2495	-1.43202	NA	-1.12643	NA	NA	NA	NA	NA	NA	NA	NA	NA	NA	-1.14325	-3.04703	NA	NA	NA	NA	NA	NA	NA	1.23586	1.38617	1.14237	NA	NA	-1.47145	NA	NA	NA	1.39975	2.78553	-4.06833	-3.15623	-1.85833	NA	NA	NA	NA	NA	1.51789	NA	1.88701	NA	NA	NA
AT3G56940	3.00966	2.37263	NA	NA	NA	NA	NA	NA	-1.7381	NA	NA	NA	NA	-1.36995	NA	NA	3.3119	NA	NA	NA	NA	1.11267	NA	NA	NA	NA	NA	NA	NA	1.20606	NA	NA	NA	NA	-1.87032	2.44496	2.59994	NA	NA	-1.54043	NA	NA	NA	NA	NA	-2.85354	-1.79408	-1.55926	NA
AT1G28330	-8.01997	-3.77016	-3.62974	-1.72851	-1.90685	-1.39764	-4.17673	-2.38367	-2.45329	NA	-2.3878	-1.10079	NA	-3.34876	-2.76831	NA	-6.89672	NA	1.12146	2.49265	-1.32956	NA	NA	-1.0489	1.48448	1.62338	1.46938	NA	NA	NA	NA	NA	1.55794	-1.52596	1.64392	-7.99116	-7.3784	NA	NA	1.11062	1.7519	1.40906	NA	1.12465	NA	1.27182	-2.02201	-1.41138	NA
AT1G29920	4.69904	4.8132	1.41952	1.50115	NA	1.40754	NA	1.26203	NA	NA	1.4937	NA	NA	1.49208	1.35778	NA	4.6961	-1.22272	NA	NA	NA	NA	NA	NA	NA	NA	NA	NA	NA	3.49494	NA	NA	-1.89305	NA	-2.71363	3.93245	3.788	3.3355	NA	-4.51052	NA	-1.73836	NA	NA	NA	-5.62055	NA	NA	NA
AT5G50915	6.47894	2.67891	NA	NA	NA	NA	NA	NA	NA	NA	-2.49201	-1.39458	NA	NA	NA	-2.58669	5.21635	NA	NA	NA	NA	NA	-1.68273	NA	-1.102	-1.67254	NA	NA	NA	2.16124	NA	NA	NA	NA	-2.37758	6.05597	4.50235	2.34305	1.61319	1.69462	NA	-1.64869	NA	NA	NA	NA	2.3179	NA	NA
AT3G26650	2.76632	1.5427	NA	NA	NA	NA	-1.70561	NA	-1.03401	NA	NA	NA	NA	-1.08728	NA	NA	2.89786	1.7135	NA	NA	NA	NA	NA	NA	-1.0295	NA	NA	NA	NA	NA	NA	NA	NA	NA	NA	2.04411	2.39203	NA	NA	NA	1.06721	NA	NA	NA	NA	-1.69476	NA	NA	NA
AT5G63810	-4.17136	NA	NA	NA	-1.2667	NA	-1.45158	NA	-1.54906	NA	NA	NA	NA	NA	NA	NA	-3.59211	-3.12033	NA	NA	-1.81069	NA	NA	-1.96197	NA	NA	NA	NA	NA	-1.84655	NA	NA	NA	NA	2.21467	-4.21131	-3.60448	-1.66472	NA	NA	NA	NA	NA	1.47131	NA	1.05974	NA	NA	NA
AT3G53800	-4.16194	-1.29639	-3.85081	NA	-2.1311	NA	-1.96896	NA	-1.88145	NA	-3.30404	-1.10493	NA	NA	NA	-1.39735	-4.68265	NA	NA	NA	NA	NA	NA	NA	NA	NA	NA	NA	NA	NA	NA	NA	NA	NA	1.68612	NA	-4.8286	NA	NA	1.30763	1.30048	NA	NA	NA	-1.18968	-1.37126	NA	NA	NA
AT4G09650	2.51471	1.63584	-1.02189	NA	NA	NA	-1.32954	NA	-2.5587	NA	NA	NA	NA	-1.06485	NA	-1.19679	2.09249	-2.64121	NA	NA	NA	NA	NA	NA	NA	-1.12647	NA	NA	NA	NA	NA	NA	-1.48827	NA	-1.00778	1.98414	2.11521	1.54116	NA	NA	NA	-1.16402	NA	NA	NA	-1.07022	NA	NA	NA
AT5G04170	-1.85986	NA	NA	NA	NA	NA	NA	NA	NA	NA	NA	NA	NA	NA	NA	NA	-1.19549	1.22081	NA	NA	NA	NA	NA	NA	NA	NA	NA	NA	NA	NA	NA	NA	NA	NA	NA	-1.11582	-1.54537	NA	NA	NA	NA	NA	NA	NA	NA	NA	NA	NA	NA
AT5G06980	3.55078	3.07601	2.64647	3.17031	2.5901	3.17787	1.03897	1.65617	2.73626	2.11591	2.78203	2.94456	NA	1.7303	2.02431	-1.55988	3.61491	2.04084	-1.61475	-2.02617	NA	NA	NA	-1.05607	-1.90278	-2.0698	-1.82964	NA	NA	3.96585	NA	NA	NA	-1.16091	-4.5806	4.11246	3.53906	2.84334	NA	-3.63421	NA	-1.01194	NA	NA	NA	-5.95794	NA	NA	NA
AT4G19880	-2.35422	-2.33371	-1.61143	NA	NA	NA	-1.81393	NA	-1.11129	NA	NA	NA	NA	NA	NA	NA	-2.13938	-3.54902	NA	-1.0579	-1.92166	NA	NA	-1.88641	NA	NA	NA	NA	NA	NA	NA	NA	NA	NA	-1.30199	-2.13868	-1.78838	1.67819	1.21789	1.97228	NA	NA	NA	NA	NA	NA	NA	NA	NA
AT2G21320	3.55327	4.61854	4.15066	2.07672	3.2929	3.37258	2.14444	1.13585	5.28084	2.91232	2.27973	2.31066	NA	2.28819	2.92998	-2.00654	2.94913	-1.67327	NA	1.22899	1.13136	NA	NA	1.57918	NA	1.06759	NA	NA	NA	NA	NA	NA	NA	1.55084	-1.5223	2.59165	3.64082	NA	NA	-5.1269	NA	NA	NA	-1.14947	NA	-2.99708	NA	NA	NA
AT5G15600	7.20538	2.88212	NA	1.98945	NA	NA	NA	3.61212	1.21725	NA	1.50374	NA	NA	NA	NA	NA	6.56419	NA	NA	NA	NA	NA	NA	NA	NA	-1.3683	NA	NA	NA	3.39995	-1.1506	NA	NA	NA	-1.97804	6.70721	6.46654	3.21323	NA	NA	NA	-1.85927	NA	NA	NA	-1.69497	-1.53667	-1.76737	NA
AT3G10020	-5.31432	-1.67125	-2.54672	-3.18145	-1.75118	-1.34152	-3.22085	-2.37382	-2.76245	-1.2081	-2.231	-1.27873	NA	-2.56356	-1.4995	-1.06093	5.41572	3.65579	2.41129	2.0868	NA	7.23541	4.04443	NA	2.05951	1.90285	2.47177	NA	NA	NA	NA	NA	NA	-1.80273	NA	-5.69143	-5.59895	1.35842	1.94283	1.6037	1.63662	NA	NA	NA	NA	NA	-1.00646	-1.22166	NA
AT5G66600	3.32541	NA	NA	NA	NA	NA	NA	1.3303	1.26188	NA	NA	NA	NA	NA	NA	NA	2.80589	NA	NA	-1.48167	NA	NA	NA	1.10631	NA	NA	NA	NA	NA	NA	NA	NA	1.01083	NA	NA	1.86005	3.1208	NA	NA	NA	NA	NA	NA	NA	NA	NA	1.22946	1.19733	NA
AT3G53830	4.20723	1.20284	1.49812	1.47595	1.21107	NA	1.51326	NA	2.22044	NA	NA	1.05473	NA	NA	NA	1.89477	5.57113	4.51744	NA	NA	1.98456	4.26306	NA	2.27907	NA	NA	1.00373	NA	NA	1.87261	NA	NA	NA	NA	-2.68691	4.06238	4.40598	1.99699	NA	NA	NA	NA	1.53511	NA	1.47354	-3.04236	NA	NA	NA
AT3G10340	4.21338	2.38104	NA	1.00474	1.38242	1.07731	-1.38612	NA	1.20034	2.72	2.86662	3.10185	NA	1.23272	NA	-1.40524	1.38772	-4.60515	-1.68524	-1.82353	-1.56711	NA	NA	-1.247	-1.38275	NA	-1.36434	NA	NA	-1.40235	NA	NA	4.04075	1.19774	1.92869	3.32336	3.17849	NA	NA	-1.24244	NA	NA	NA	1.44196	NA	2.10313	-1.11992	NA	NA
AT5G51570	-2.79661	1.18192	1.32863	NA	NA	NA	1.10021	NA	1.8597	NA	1.00066	NA	NA	NA	NA	NA	-1.78021	NA	NA	NA	-1.02706	NA	NA	-1.123	NA	NA	NA	NA	NA	NA	NA	NA	NA	NA	2.2807	-2.75936	-2.19129	NA	NA	1.26696	NA	NA	NA	NA	NA	1.61634	NA	NA	NA
AT3G14420	2.50271	NA	NA	NA	NA	NA	NA	NA	NA	NA	NA	NA	NA	NA	NA	NA	2.69539	2.02007	NA	NA	NA	NA	NA	NA	NA	NA	NA	NA	NA	1.6971	NA	NA	NA	NA	-1.23252	1.76377	2.42055	1.74773	NA	NA	NA	NA	NA	NA	NA	-1.42251	NA	NA	NA
AT2G36895	2.84625	1.85163	NA	NA	NA	NA	NA	NA	1.2153	NA	NA	NA	NA	NA	NA	NA	2.71155	1.32465	NA	NA	NA	NA	NA	NA	-1.17802	NA	NA	NA	NA	1.48082	NA	NA	NA	NA	NA	2.39156	2.66471	1.27839	NA	NA	NA	-1.38083	NA	NA	NA	NA	NA	NA	NA
AT1G01820	-2.11273	-1.17946	NA	NA	NA	NA	NA	NA	NA	NA	NA	NA	NA	NA	NA	NA	-1.1357	1.5358	NA	NA	NA	NA	NA	NA	NA	NA	NA	NA	NA	NA	NA	NA	NA	NA	NA	-1.99388	-1.70669	NA	NA	NA	NA	NA	NA	NA	NA	NA	NA	NA	NA
AT2G46820	2.731	1.94112	NA	NA	NA	NA	-1.04601	NA	-1.63853	NA	NA	NA	NA	NA	NA	-1.2109	2.57836	-1.1237	NA	-1.38578	NA	NA	NA	NA	-1.03178	-1.1631	NA	NA	NA	1.4257	NA	NA	-1.29153	NA	NA	1.94545	2.212	1.35072	NA	NA	NA	-1.1047	NA	NA	NA	-1.16415	NA	NA	NA
AT1G07240	-2.43171	-2.08121	-2.50964	NA	-1.26403	NA	NA	NA	NA	NA	NA	NA	NA	NA	-1.06558	NA	-2.36188	-1.58424	NA	-1.62082	NA	NA	NA	NA	NA	NA	NA	NA	NA	NA	NA	NA	NA	NA	NA	-2.23373	-2.41457	NA	NA	NA	NA	NA	NA	NA	NA	NA	NA	NA	NA
AT5G56140	-1.74679	NA	NA	NA	NA	NA	NA	NA	NA	NA	NA	NA	NA	NA	NA	1.05202	-1.08993	NA	NA	NA	NA	NA	NA	NA	NA	NA	NA	NA	NA	NA	NA	NA	NA	NA	NA	-1.31891	-1.24609	NA	NA	NA	NA	NA	NA	NA	NA	NA	NA	NA	NA
AT1G64500	4.58731	3.60136	3.02689	1.34863	NA	1.61422	NA	NA	1.82166	1.67197	2.39478	2.89849	NA	-1.46494	NA	NA	4.7044	NA	NA	NA	1.70305	NA	NA	1.55304	NA	NA	NA	NA	NA	1.99209	NA	NA	NA	NA	-2.7574	3.65238	4.96864	2.36619	NA	-1.70203	1.20773	NA	NA	-1.35297	NA	-3.11345	-1.09789	NA	NA
AT5G24970	1.67505	1.89122	1.2745	NA	NA	NA	NA	NA	1.48869	NA	NA	NA	NA	NA	NA	NA	1.36778	NA	NA	NA	NA	NA	NA	NA	NA	NA	NA	NA	NA	NA	NA	NA	NA	NA	NA	1.15233	1.28024	NA	NA	NA	NA	NA	NA	NA	1.27146	NA	NA	NA	NA
AT4G33110	2.56273	1.56859	NA	NA	NA	NA	NA	NA	NA	NA	NA	NA	NA	NA	NA	NA	2.27541	1.74893	NA	NA	NA	NA	NA	NA	NA	NA	NA	NA	NA	1.12705	NA	NA	NA	NA	-1.36694	1.89633	1.70758	NA	NA	NA	NA	NA	NA	NA	NA	-1.7607	NA	NA	NA
AT5G34940	2.87566	NA	-1.66655	NA	NA	NA	-2.05521	NA	3.9371	NA	NA	NA	NA	NA	NA	NA	2.24791	2.09567	NA	NA	NA	NA	-1.81746	NA	-1.22832	NA	-1.11083	NA	NA	-1.1505	NA	NA	NA	NA	NA	2.22177	2.28995	NA	NA	NA	NA	NA	NA	NA	-1.31961	NA	NA	NA	NA
AT5G59010	-2.34864	NA	NA	NA	NA	NA	NA	NA	NA	NA	NA	NA	NA	NA	NA	NA	-1.65392	-1.70514	NA	1.04789	NA	NA	-1.02448	NA	NA	NA	NA	NA	NA	-1.06588	NA	NA	NA	NA	-1.12672	-2.33801	-1.96529	-1.03011	NA	NA	NA	NA	NA	NA	NA	NA	NA	NA	NA
AT5G17310	2.70008	2.06915	1.00388	1.0877	1.18713	1.335	NA	NA	1.53951	1.58187	1.17898	NA	NA	1.05394	NA	NA	4.01822	3.30087	1.06417	1.52026	NA	2.52206	2.2053	NA	NA	1.02192	1.07866	NA	NA	1.44157	NA	NA	NA	NA	NA	2.11582	2.61868	1.35048	NA	NA	NA	NA	NA	NA	NA	NA	NA	NA	NA
AT5G48540	4.05676	3.28826	2.30023	2.21062	NA	NA	NA	NA	3.29317	3.58665	NA	-3.40017	NA	-1.92766	1.46997	1.29564	3.22984	1.59898	NA	-1.57364	NA	NA	NA	-1.44294	NA	NA	-1.29608	NA	-1.80082	1.03033	2.33731	2.44474	-1.6278	NA	-2.23327	3.72045	3.68931	2.39155	NA	NA	NA	-1.69896	NA	NA	NA	-1.17262	NA	NA	NA
AT2G37680	-1.41278	NA	NA	NA	NA	NA	NA	NA	1.47983	NA	NA	NA	NA	NA	NA	NA	NA	-2.10904	NA	NA	-1.10945	NA	NA	-1.20218	NA	NA	NA	NA	NA	NA	NA	NA	NA	NA	NA	NA	NA	NA	NA	NA	NA	NA	NA	NA	NA	NA	NA	NA	NA
AT3G44630	2.20221	NA	NA	NA	NA	NA	NA	NA	NA	NA	NA	NA	NA	NA	NA	NA	1.60966	NA	NA	-1.12645	NA	NA	NA	NA	NA	NA	NA	NA	NA	1.22449	NA	NA	NA	NA	-1.46297	1.06903	1.58913	1.19543	NA	2.57452	NA	NA	NA	NA	NA	-1.28555	NA	NA	NA
AT5G57030	2.60098	1.73639	NA	NA	NA	NA	NA	NA	NA	NA	NA	NA	NA	NA	NA	NA	2.0385	NA	NA	NA	NA	NA	NA	NA	NA	NA	NA	NA	NA	1.6673	NA	NA	NA	NA	NA	1.86049	2.05956	NA	NA	NA	NA	NA	NA	NA	NA	NA	NA	NA	NA
AT5G06290	2.43588	1.44845	-1.17519	NA	NA	NA	NA	NA	-1.09347	NA	NA	NA	NA	-1.02463	NA	NA	2.88365	NA	NA	NA	NA	1.91068	NA	NA	NA	NA	NA	NA	NA	NA	NA	NA	-1.35111	NA	NA	1.86433	1.62427	NA	NA	1.18869	NA	NA	NA	NA	NA	NA	NA	NA	NA
AT2G21170	1.96852	1.38116	NA	NA	NA	NA	NA	NA	NA	NA	NA	NA	NA	NA	NA	NA	2.96135	2.38904	NA	NA	NA	NA	NA	NA	NA	NA	NA	NA	NA	NA	NA	NA	NA	NA	NA	2.05745	1.74492	NA	NA	NA	NA	NA	NA	NA	NA	NA	NA	NA	NA
AT2G37180	6.18492	2.85839	-2.57069	-1.02683	NA	NA	-3.37712	-1.18363	NA	1.05164	NA	NA	NA	-2.87221	NA	NA	8.68402	9.14414	3.47104	1.79248	4.26136	4.39971	4.04973	4.10497	2.72789	2.4621	3.1746	NA	NA	4.21716	NA	NA	NA	1.77799	NA	8.82755	6.57713	1.8081	NA	NA	2.10339	-3.63215	NA	NA	-2.44449	-1.61352	-2.71368	-2.50067	NA
AT4G33960	-4.11363	-2.94566	-2.14696	NA	-1.4232	NA	-1.66284	NA	-2.13574	NA	NA	NA	NA	NA	NA	-2.11978	-4.69593	-3.06969	1.09367	NA	1.23005	-1.851	NA	1.12377	1.51511	1.44718	1.36877	NA	NA	-1.34265	NA	NA	NA	NA	NA	-4.25993	-4.34653	NA	NA	-1.25313	NA	NA	NA	NA	NA	NA	-2.19062	-1.18924	NA
AT3G23280	-2.74733	NA	-1.02714	NA	NA	NA	NA	NA	NA	NA	NA	NA	NA	NA	NA	NA	-2.24817	NA	NA	NA	-1.17509	NA	NA	-1.25172	NA	NA	NA	NA	NA	NA	NA	NA	NA	NA	1.37567	-2.66595	-2.18209	NA	NA	1.1555	NA	NA	NA	1.01427	NA	1.16735	NA	NA	NA
AT1G03055	4.54216	3.63404	1.10189	1.228	NA	NA	NA	NA	NA	1.05433	NA	1.14856	NA	NA	1.0119	-1.30083	4.26037	NA	NA	NA	NA	-1.10388	NA	1.35985	NA	NA	NA	NA	NA	2.36453	NA	NA	NA	NA	NA	3.80079	4.19476	3.72461	NA	NA	NA	NA	NA	NA	NA	-2.20474	1.69137	NA	NA
AT5G01030	1.71857	NA	NA	NA	NA	NA	NA	1.19149	1.15113	NA	NA	NA	NA	NA	NA	NA	1.05983	NA	NA	NA	NA	NA	NA	NA	NA	NA	NA	NA	NA	NA	NA	NA	NA	NA	NA	1.00002	1.44236	NA	NA	NA	NA	NA	NA	NA	NA	NA	NA	NA	NA
AT2G36870	4.63015	3.01267	2.10592	NA	NA	2.16918	NA	NA	-1.34663	NA	3.01455	3.522	NA	NA	1.13237	-1.23463	4.09076	-2.82402	NA	-2.59633	NA	NA	NA	NA	NA	NA	NA	NA	NA	1.7803	NA	NA	NA	1.90399	NA	3.82545	4.54625	2.7095	NA	NA	NA	NA	NA	NA	NA	NA	-2.39425	-3.16274	NA
AT5G08430	1.38554	NA	NA	NA	NA	NA	NA	NA	1.42787	NA	NA	NA	NA	NA	NA	NA	1.36908	NA	NA	NA	NA	NA	NA	NA	NA	NA	NA	NA	NA	NA	NA	NA	NA	NA	NA	1.08822	1.26032	NA	NA	NA	NA	NA	NA	NA	NA	NA	NA	NA	NA
AT4G21740	3.16732	NA	NA	NA	NA	NA	-1.62108	-1.3064	2.12341	1.38512	NA	NA	NA	NA	NA	NA	NA	-1.45566	NA	-2.33482	NA	NA	-1.9097	NA	NA	NA	NA	NA	NA	NA	NA	NA	NA	-1.3375	-1.76712	1.47793	2.25228	NA	NA	-1.57992	NA	-2.68901	NA	NA	NA	NA	NA	NA	NA
AT1G11850	6.89861	4.4667	NA	NA	-1.75911	NA	NA	NA	NA	2.13402	-2.21738	-2.54626	NA	-3.27384	NA	NA	5.78644	NA	NA	NA	NA	-1.80435	-1.8598	-1.20418	-1.77052	-3.04543	-1.07723	NA	NA	NA	-1.82736	NA	NA	NA	-2.02999	5.32283	4.34416	NA	NA	NA	NA	-1.76884	NA	NA	NA	-1.24532	NA	NA	NA
AT5G07100	-6.89837	-7.6806	-3.90126	NA	-1.67604	NA	-5.30403	-1.62672	-1.49077	NA	NA	NA	NA	3.47912	NA	1.95255	-6.56902	NA	-1.28659	NA	-1.61914	NA	NA	-2.37074	-1.2684	-1.14627	-1.57405	NA	NA	NA	NA	NA	-2.35959	-1.82702	-2.49385	-3.39866	-5.84691	NA	NA	NA	NA	-1.28829	NA	NA	NA	NA	NA	NA	NA
AT3G61990	-2.90345	-2.69119	NA	NA	NA	NA	NA	NA	1.30069	NA	NA	NA	NA	1.81883	NA	NA	-3.92931	-4.74199	NA	-1.52596	NA	NA	NA	NA	NA	NA	NA	NA	NA	NA	NA	NA	NA	NA	NA	-2.43085	-2.14891	-1.17059	NA	NA	NA	NA	NA	NA	NA	NA	NA	NA	NA
AT1G49840	3.28627	NA	NA	NA	NA	NA	NA	NA	NA	NA	NA	NA	NA	NA	NA	-1.35961	NA	2.96377	NA	NA	NA	1.58634	NA	NA	NA	1.06854	NA	NA	NA	1.10233	NA	NA	NA	NA	-1.89893	NA	NA	NA	NA	NA	NA	-1.47174	NA	NA	NA	NA	NA	NA	NA
AT2G26200	-2.16687	NA	NA	NA	NA	NA	NA	NA	NA	NA	NA	NA	NA	NA	NA	NA	-1.929	NA	1.14661	1.13894	NA	NA	NA	NA	1.17124	1.3333	1.23553	NA	NA	NA	NA	NA	NA	NA	NA	-1.93536	-2.06278	NA	NA	1.08692	NA	NA	NA	NA	NA	NA	NA	NA	NA
AT4G12080	-4.22968	-3.69369	-1.42006	NA	NA	NA	NA	NA	-1.18233	NA	NA	NA	NA	NA	-1.03678	NA	-4.5524	NA	NA	1.03036	1.26319	NA	NA	NA	NA	NA	NA	NA	NA	-1.18492	NA	NA	1.0745	-1.43069	-1.82174	-2.61783	-2.71458	NA	NA	NA	NA	NA	NA	NA	NA	NA	NA	NA	NA
AT1G33970	-3.74945	NA	NA	NA	NA	NA	NA	NA	NA	NA	NA	NA	NA	NA	NA	NA	-4.72149	NA	NA	NA	NA	NA	NA	NA	NA	NA	NA	NA	NA	NA	NA	NA	NA	NA	1.33031	-4.50446	-3.84112	NA	NA	NA	NA	NA	NA	NA	NA	NA	1.3795	1.61235	NA
AT1G49720	-4.24126	NA	NA	3.00353	1.17128	2.40343	2.02947	2.98156	NA	2.19613	1.29911	2.77873	NA	NA	2.17729	-1.06347	-4.42765	-1.92896	NA	NA	NA	NA	1.36861	NA	NA	NA	NA	NA	NA	-1.28048	NA	NA	NA	3.18634	3.30271	-5.4359	-4.52267	-1.54385	NA	1.46335	NA	1.20349	NA	2.8427	NA	1.476	NA	NA	NA
AT2G47890	-4.14165	NA	1.5016	1.98276	1.17597	2.0989	2.15882	1.99477	2.56569	1.30122	1.2438	1.72334	NA	1.29845	1.58511	NA	-4.2074	NA	NA	1.08153	NA	NA	1.60047	NA	1.06288	1.10405	NA	NA	NA	1.29425	NA	NA	NA	2.0877	2.97712	-3.84469	-4.53624	1.98035	NA	2.39025	NA	NA	NA	2.04339	1.18005	1.57714	NA	NA	NA
AT1G07010	3.20862	2.64034	2.01543	1.31903	1.0513	1.02156	1.08364	NA	2.2574	1.17755	1.1002	1.28166	NA	NA	NA	NA	3.69419	NA	NA	NA	NA	NA	NA	NA	NA	NA	NA	NA	NA	1.27171	NA	NA	NA	NA	-1.02604	3.04244	3.44906	1.33862	NA	NA	NA	NA	NA	-1.05535	NA	-2.11648	NA	NA	NA
AT4G11175	1.79	2.01353	NA	NA	NA	NA	NA	NA	NA	NA	NA	NA	NA	NA	NA	-1.11338	1.19821	NA	NA	NA	NA	NA	NA	NA	NA	NA	NA	NA	NA	NA	NA	NA	NA	NA	NA	1.08042	1.20123	NA	NA	NA	NA	NA	NA	NA	NA	NA	NA	NA	NA
AT4G26670	-4.80407	NA	NA	NA	NA	NA	NA	NA	NA	NA	NA	NA	NA	NA	NA	NA	-2.82158	NA	1.65162	2.69567	NA	NA	1.59998	NA	1.54695	1.52384	1.63756	NA	NA	-1.50797	NA	NA	NA	1.28244	2.16783	-4.10203	-4.52021	-1.86761	NA	1.89846	NA	NA	NA	1.2184	NA	1.65479	NA	NA	NA
AT5G54960	-4.05502	-1.68698	NA	1.30467	NA	NA	NA	1.46921	NA	NA	NA	NA	NA	NA	NA	NA	-1.50157	NA	1.90832	1.70262	NA	2.16754	3.27297	NA	2.2765	2.34896	1.97603	NA	NA	NA	NA	NA	NA	1.96052	1.75803	-2.22086	-3.18857	NA	3.42905	5.40786	NA	NA	NA	1.45553	NA	1.54438	NA	NA	NA
AT5G40550	-2.01843	NA	NA	NA	NA	NA	NA	NA	-1.20613	NA	NA	NA	NA	NA	NA	NA	-1.70727	-1.8398	NA	NA	NA	NA	NA	NA	NA	NA	NA	NA	NA	-1.541	NA	NA	NA	NA	NA	-1.80025	-1.88209	NA	NA	NA	NA	NA	NA	NA	NA	NA	NA	NA	NA
AT5G47770	1.55619	NA	-1.6445	NA	NA	NA	-1.58555	NA	-2.41757	NA	-1.70576	NA	NA	NA	NA	NA	1.78185	NA	NA	NA	NA	NA	NA	NA	NA	NA	NA	NA	NA	NA	NA	NA	NA	NA	NA	1.17504	1.15071	NA	NA	NA	NA	NA	NA	NA	NA	NA	NA	NA	NA
AT4G34090	2.5076	1.69843	NA	NA	NA	NA	NA	NA	-1.26269	NA	NA	NA	NA	NA	NA	NA	2.86126	NA	NA	NA	NA	NA	NA	NA	NA	NA	NA	NA	NA	1.0398	NA	NA	NA	NA	NA	2.10841	2.20424	NA	NA	1.05504	NA	NA	NA	NA	NA	NA	NA	NA	NA
AT2G26800	1.88571	1.53995	NA	NA	NA	NA	NA	NA	1.81748	NA	NA	NA	NA	NA	NA	NA	2.08272	1.91588	NA	NA	NA	NA	NA	NA	NA	NA	NA	NA	NA	NA	NA	NA	NA	NA	NA	2.15745	1.8743	NA	NA	NA	NA	NA	NA	NA	NA	NA	NA	NA	NA
AT3G14570	2.73987	1.45458	NA	NA	NA	NA	1.86299	NA	NA	NA	NA	NA	NA	NA	NA	1.53344	3.03416	2.2149	NA	NA	NA	1.18133	NA	NA	NA	NA	NA	NA	NA	NA	NA	NA	1.00192	NA	NA	3.54192	2.0858	-1.55801	NA	1.27343	NA	NA	NA	NA	NA	NA	NA	NA	NA
AT1G66100	4.93498	1.91849	-3.08762	NA	NA	NA	NA	NA	-1.49131	NA	NA	NA	NA	-2.56283	NA	NA	4.1496	-2.08457	-1.44824	-3.14971	-1.09476	NA	NA	-2.43784	-3.07721	-3.92093	-3.10458	-2.07753	-1.41288	1.21069	-2.64781	-2.32944	NA	1.02661	-2.0954	5.7778	4.8144	2.62477	NA	-2.12512	NA	-4.28606	NA	NA	NA	-3.49182	NA	NA	NA
AT3G18750	4.61537	NA	NA	NA	NA	NA	-1.99606	NA	-1.22194	NA	NA	NA	NA	NA	NA	-1.60709	4.17139	1.37916	NA	NA	NA	NA	NA	NA	NA	NA	NA	NA	NA	NA	NA	NA	NA	NA	NA	3.97118	4.22923	NA	NA	NA	NA	NA	NA	NA	NA	-1.39125	NA	NA	NA
AT2G27420	9.93849	4.6976	NA	NA	NA	NA	-2.21162	NA	2.35613	3.12128	NA	NA	NA	-2.5219	NA	-2.48916	9.10184	NA	NA	-3.47332	NA	NA	NA	NA	NA	-1.49288	NA	NA	NA	NA	NA	NA	-2.01872	NA	-5.81915	7.32599	10.1601	NA	NA	NA	NA	-3.09013	NA	-2.48468	NA	-5.28843	NA	NA	NA
AT1G15125	-8.63675	-9.45189	-2.98855	NA	-3.28591	-3.94221	-3.92778	-3.98798	-6.25696	-3.06826	2.23832	1.6183	NA	-1.45127	-1.71189	NA	-6.09638	-4.90433	-2.12267	NA	-6.23167	NA	NA	-6.52698	NA	NA	-2.89228	-1.67897	-1.57651	-2.31066	NA	NA	-3.42925	-3.63033	-6.05243	-8.02838	-8.93144	NA	NA	1.49146	1.98762	-3.3741	NA	-2.47078	NA	-4.5832	-2.05134	-1.71019	NA
AT5G08050	2.98123	2.50581	NA	NA	NA	NA	NA	NA	NA	NA	NA	NA	NA	NA	NA	-1.36715	3.14835	1.40031	NA	NA	NA	NA	NA	NA	NA	-1.05114	NA	NA	NA	NA	NA	NA	-1.28607	NA	-1.12846	2.37485	2.29305	1.3226	NA	NA	1.25418	-1.54554	NA	NA	NA	-1.44565	NA	NA	NA
AT1G32060	2.26678	1.12033	-1.13087	NA	NA	NA	-1.4701	NA	-2.8009	NA	NA	NA	NA	-1.87221	NA	NA	2.0026	-1.16956	NA	NA	NA	NA	NA	NA	NA	NA	NA	NA	NA	NA	NA	NA	NA	NA	NA	1.40886	2.15182	NA	NA	NA	NA	NA	NA	NA	NA	-1.73224	NA	NA	NA
AT5G64740	1.70966	NA	NA	NA	NA	NA	NA	1.23763	NA	NA	NA	NA	NA	-1.03423	NA	NA	NA	NA	NA	NA	NA	NA	NA	NA	NA	NA	NA	NA	NA	1.23126	NA	NA	NA	NA	NA	2.07554	1.4361	NA	NA	NA	NA	NA	NA	NA	NA	NA	NA	NA	NA
AT5G19760	2.11235	1.88859	NA	NA	NA	NA	NA	NA	NA	NA	NA	NA	NA	NA	NA	NA	2.81779	1.51663	NA	NA	NA	NA	NA	NA	NA	NA	NA	NA	NA	NA	NA	NA	NA	NA	NA	2.33306	2.0747	NA	NA	NA	NA	NA	NA	NA	NA	NA	NA	NA	NA
AT2G17780	3.49742	NA	-4.55267	NA	NA	NA	-7.21435	NA	-3.37294	NA	NA	NA	NA	NA	NA	NA	2.36398	-4.48147	-1.49592	-2.77851	-1.40076	-1.20799	-1.62539	NA	-1.37898	-1.85001	-1.1297	NA	NA	NA	NA	NA	-1.37633	-1.69786	-1.38633	1.82202	2.65762	NA	NA	1.15879	NA	NA	NA	-1.32524	NA	-1.99847	-1.31463	NA	NA
AT1G19640	3.75509	1.68948	1.53219	1.23796	NA	1.62195	NA	NA	-1.10799	1.54095	1.17487	NA	NA	NA	1.00995	-6.50116	4.10188	NA	NA	NA	NA	NA	-2.01444	-1.06852	NA	-1.2546	-1.03666	-1.17228	NA	3.00888	NA	NA	-1.37556	5.31737	1.39722	6.13312	4.06608	NA	NA	NA	NA	-2.30857	NA	NA	NA	NA	NA	NA	NA
AT5G51720	5.3204	4.84955	NA	NA	NA	NA	NA	NA	NA	NA	NA	1.03163	NA	-1.25891	NA	NA	6.41801	NA	NA	NA	NA	NA	NA	-1.53509	NA	NA	NA	NA	NA	3.60344	NA	NA	NA	NA	-1.64858	4.88837	4.67635	4.75616	NA	NA	NA	-1.9981	NA	NA	NA	-3.11167	NA	NA	NA
AT5G18540	-4.8061	NA	NA	1.0286	NA	NA	NA	NA	NA	NA	NA	NA	NA	NA	NA	NA	-4.39388	NA	1.68939	1.9387	NA	NA	NA	NA	1.31742	1.38041	1.65755	NA	NA	NA	NA	NA	NA	NA	1.45595	-4.35332	-5.08823	NA	NA	2.32077	NA	NA	NA	1.12055	NA	1.23342	NA	NA	NA
AT5G18670	5.67153	2.30083	NA	NA	NA	NA	-1.80814	NA	1.6312	1.25419	-1.76614	-1.24494	NA	-1.33099	-1.9146	NA	7.33935	4.30709	NA	NA	NA	NA	-1.20502	NA	NA	NA	NA	NA	NA	3.66217	NA	NA	NA	-1.34811	-1.928	5.27713	6.96789	2.31107	NA	-2.03201	NA	NA	NA	-1.12655	NA	-2.84646	-1.18014	NA	NA
AT1G08890	-5.79246	NA	1.05606	2.64049	NA	1.37858	2.44057	2.58913	2.26294	2.43536	NA	NA	NA	3.01692	2.48515	NA	-6.71717	NA	NA	NA	-1.91192	NA	NA	-1.3203	NA	1.03691	NA	1.05299	NA	2.01509	NA	NA	NA	2.15004	3.22417	-4.1284	-5.13487	NA	NA	NA	NA	NA	NA	3.73646	NA	3.30283	-1.33946	-1.188	NA
AT1G14170	-3.01376	NA	1.14143	1.18948	NA	NA	NA	NA	1.29988	NA	NA	NA	NA	1.36154	NA	NA	-2.88837	-8.11331	-1.43555	-2.81198	-3.30175	NA	NA	-3.42976	-1.56188	-1.60539	-1.32407	NA	NA	NA	NA	NA	NA	NA	1.25809	-2.76572	-1.98978	NA	NA	NA	NA	NA	NA	NA	NA	1.12806	NA	NA	NA
AT5G02830	2.73819	1.87514	NA	NA	NA	NA	NA	1.27503	NA	NA	NA	1.10816	NA	NA	NA	NA	2.15199	NA	NA	NA	NA	NA	NA	NA	NA	NA	NA	NA	NA	NA	NA	NA	NA	NA	NA	1.96146	2.52556	NA	NA	NA	NA	NA	NA	-1.03052	NA	-1.29913	NA	NA	NA
AT1G55320	3.37415	2.36577	2.12853	NA	NA	NA	NA	NA	1.69282	NA	1.28377	NA	NA	2.13991	1.25869	NA	3.47665	3.56846	NA	NA	-1.26786	NA	-1.65618	NA	NA	NA	NA	NA	NA	2.41541	NA	NA	NA	NA	1.59121	2.34216	3.41511	NA	NA	NA	NA	NA	NA	NA	NA	NA	NA	NA	NA
AT3G15520	3.22852	2.7003	NA	NA	NA	NA	NA	NA	NA	NA	NA	NA	NA	NA	NA	NA	3.79503	NA	NA	NA	NA	NA	NA	NA	NA	-1.15917	NA	NA	NA	2.03915	NA	NA	-1.27979	NA	NA	3.06449	2.7498	1.59	NA	NA	NA	NA	NA	NA	NA	NA	NA	NA	NA
AT3G46780	2.18889	1.03207	-1.29709	NA	-1.83363	NA	-1.90848	NA	-2.91061	NA	-1.29036	NA	NA	-1.99408	NA	NA	2.10993	NA	NA	-1.13332	NA	NA	NA	NA	NA	NA	NA	NA	NA	1.04897	NA	NA	-1.41351	NA	NA	1.51296	1.5628	NA	NA	NA	NA	NA	NA	NA	NA	-1.27861	NA	NA	NA
AT4G01050	1.86129	NA	NA	NA	NA	NA	NA	NA	-1.85067	NA	NA	NA	NA	-1.77907	NA	NA	2.19954	NA	NA	NA	NA	NA	NA	NA	NA	NA	NA	NA	NA	1.32901	NA	NA	NA	NA	NA	1.59492	1.50093	NA	NA	NA	NA	NA	NA	NA	NA	NA	NA	NA	NA
AT1G08310	-6.13087	-6.55966	NA	NA	NA	NA	NA	NA	NA	NA	NA	NA	NA	NA	NA	4.80764	-3.34068	NA	NA	NA	NA	NA	NA	2.63669	NA	NA	NA	NA	NA	NA	NA	NA	NA	NA	-1.62892	-3.45351	-5.96924	NA	NA	NA	-3.39436	NA	NA	NA	-1.94683	NA	-1.12082	NA	NA
AT1G76705	-4.86412	-3.65878	NA	NA	NA	NA	NA	NA	1.55749	NA	NA	NA	NA	NA	NA	2.28534	-3.54905	NA	1.37763	NA	1.13156	NA	NA	1.11206	1.56467	1.6806	1.6283	NA	NA	NA	NA	NA	NA	NA	NA	-3.05461	-3.03493	NA	NA	NA	NA	NA	NA	NA	NA	NA	NA	NA	NA
AT3G53380	3.05411	2.28138	NA	NA	NA	NA	-1.0035	NA	-1.73171	NA	NA	NA	NA	-1.00834	NA	NA	NA	NA	NA	NA	NA	-1.10001	-1.6435	NA	NA	-1.00691	NA	NA	NA	1.19393	NA	NA	NA	NA	NA	2.51895	2.47939	NA	-1.27258	NA	NA	NA	NA	NA	NA	-1.01669	NA	NA	NA
AT5G66740	8.65188	4.60332	NA	1.90893	NA	NA	NA	NA	2.87928	2.529	NA	2.15257	NA	NA	NA	NA	7.49354	NA	NA	NA	NA	NA	NA	1.11717	NA	NA	NA	NA	NA	NA	-1.0369	NA	NA	2.29567	NA	7.28016	7.51492	NA	NA	NA	NA	-1.43249	NA	-1.58871	NA	-3.45741	NA	NA	NA
AT1G76590	-5.7173	NA	1.96701	3.88065	1.21464	1.78007	3.02584	3.71549	2.55192	2.20153	NA	NA	NA	3.01968	3.31564	NA	-3.78903	NA	1.43395	1.86753	1.21208	1.44996	4.86947	1.27003	1.94487	2.26774	1.74213	NA	NA	1.18142	NA	NA	NA	2.03394	4.35541	-2.17807	-4.90548	NA	NA	1.37164	1.03442	NA	NA	2.85815	NA	2.6566	-1.08709	NA	NA
AT5G62500	2.18359	1.5714	NA	NA	NA	NA	1.23827	NA	NA	NA	NA	NA	NA	NA	NA	NA	1.84066	2.41374	NA	NA	NA	NA	NA	NA	NA	-1.0319	NA	NA	NA	NA	NA	NA	NA	NA	NA	3.52622	2.10759	NA	NA	1.00609	NA	NA	NA	NA	NA	NA	NA	NA	NA
AT4G12980	3.56309	2.29443	NA	NA	NA	NA	-1.95957	NA	-2.14315	NA	NA	NA	NA	-1.12314	NA	-1.30193	1.46127	-1.57893	-2.28717	-2.57821	-1.04343	NA	-2.04065	NA	-2.07411	-2.54008	-2.00109	NA	NA	NA	NA	NA	-1.30792	NA	-2.17841	NA	2.75442	NA	NA	-1.54042	NA	-3.45578	NA	-2.18046	NA	-3.35806	NA	NA	NA
AT1G66130	1.75039	1.84482	NA	NA	NA	NA	NA	NA	NA	NA	NA	NA	NA	NA	NA	NA	1.99815	NA	NA	NA	NA	NA	NA	NA	NA	NA	NA	NA	NA	NA	NA	NA	NA	NA	NA	1.103	2.00037	NA	NA	-1.78039	NA	NA	NA	NA	NA	-1.93688	-2.13718	NA	NA
AT2G32500	2.49566	1.71798	NA	NA	NA	NA	-1.10502	NA	NA	NA	NA	NA	NA	NA	NA	-1.32303	2.92122	NA	NA	-1.10217	NA	NA	NA	NA	NA	NA	NA	NA	NA	1.19406	NA	NA	NA	NA	NA	2.335	2.27648	1.03609	NA	1.02125	NA	NA	NA	NA	NA	NA	NA	NA	NA
AT3G09450	5.70474	6.51602	2.7399	1.40373	2.23494	NA	1.51588	NA	6.48547	1.52191	4.73398	NA	NA	2.10055	2.09934	NA	6.25955	2.01654	NA	NA	NA	NA	NA	NA	NA	NA	NA	NA	NA	NA	NA	NA	NA	4.35642	2.68678	5.88725	5.88715	NA	NA	NA	NA	NA	NA	-1.1637	NA	-3.32536	NA	NA	NA
AT3G27170	5.33681	4.2222	3.91348	2.34431	1.35686	NA	1.63677	1.86314	2.99029	2.7525	NA	NA	NA	NA	NA	NA	5.51447	NA	NA	NA	3.85901	NA	NA	3.57901	NA	NA	NA	NA	NA	3.47244	NA	NA	1.48557	NA	-2.3884	7.92835	6.10887	2.96512	NA	-1.72233	NA	NA	NA	NA	-1.41543	NA	-1.07655	NA	NA
AT3G52750	2.47107	1.5141	NA	NA	NA	NA	NA	NA	-2.25878	NA	NA	NA	NA	NA	NA	NA	2.19599	-3.72722	NA	NA	NA	NA	NA	NA	NA	NA	NA	NA	NA	NA	NA	NA	NA	NA	NA	1.88551	2.03037	NA	NA	NA	NA	NA	NA	NA	NA	NA	NA	NA	NA
AT1G03740	-2.29602	-2.04522	-1.25248	NA	-1.54286	NA	NA	NA	NA	1.2327	NA	NA	NA	NA	NA	NA	-3.55393	-1.72179	NA	-1.40177	-1.70276	-1.01085	NA	-1.90497	NA	NA	NA	NA	NA	1.52346	NA	NA	NA	NA	NA	-1.5463	-2.76552	1.18881	NA	NA	NA	NA	NA	NA	NA	NA	NA	NA	NA
AT5G61380	-4.33983	NA	NA	1.16496	1.00784	1.42667	1.49269	1.61944	2.30389	1.87544	NA	NA	NA	NA	1.01979	NA	-4.84034	NA	1.77005	1.96233	NA	NA	2.14442	NA	1.53737	1.83854	1.91041	NA	NA	NA	NA	NA	NA	NA	3.25103	-4.06022	-5.05369	NA	NA	1.75111	NA	NA	NA	1.64424	NA	2.64068	NA	NA	NA
AT5G60540	-1.48831	NA	NA	NA	NA	NA	NA	NA	NA	NA	NA	NA	NA	NA	NA	NA	NA	-1.34783	NA	NA	-1.02057	NA	NA	-1.21358	NA	NA	NA	NA	NA	-1.40165	NA	NA	NA	NA	1.75034	-1.40988	-1.35066	NA	NA	NA	NA	NA	NA	NA	NA	1.43264	NA	NA	NA
AT4G28080	3.00615	1.62283	NA	NA	NA	NA	NA	NA	NA	NA	-1.31186	NA	NA	-1.33296	NA	NA	2.21904	NA	-1.00181	NA	NA	-1.55975	NA	NA	NA	NA	NA	NA	NA	NA	NA	NA	NA	NA	NA	1.67568	2.45668	NA	NA	NA	NA	NA	NA	NA	NA	-1.6113	NA	NA	NA
AT1G17360	2.95516	1.45952	NA	NA	NA	NA	NA	NA	-1.16405	NA	NA	NA	NA	NA	NA	NA	2.44457	-1.08155	NA	NA	NA	NA	NA	NA	NA	NA	NA	NA	NA	2.09967	NA	NA	NA	NA	NA	2.74646	2.76193	NA	NA	NA	NA	NA	NA	NA	NA	NA	NA	NA	NA
AT2G37580	-3.16973	-1.16278	NA	2.77253	NA	NA	NA	NA	NA	NA	NA	NA	NA	NA	1.41877	NA	-4.43613	-2.95656	NA	NA	NA	NA	NA	NA	1.01584	1.03516	NA	NA	NA	NA	NA	NA	NA	2.8292	2.9771	NA	-3.54363	NA	NA	1.60538	-1.81631	NA	NA	2.99141	NA	2.91572	NA	NA	NA
AT4G39260	-3.59449	-1.4415	NA	NA	-1.32871	NA	-1.04713	1.00557	-1.6252	NA	NA	NA	NA	NA	NA	-3.41416	-3.24182	-2.87142	2.03932	1.53819	NA	NA	1.31762	NA	2.4866	2.31675	2.00575	NA	NA	-1.91718	NA	NA	NA	NA	NA	-4.12357	-3.60819	-1.49444	NA	NA	NA	NA	NA	NA	NA	NA	NA	NA	NA
AT1G11860	3.09165	1.62472	NA	NA	NA	NA	NA	NA	-1.87823	NA	NA	NA	NA	NA	NA	NA	3.42586	NA	NA	NA	NA	NA	NA	NA	-1.06868	-1.14079	-1.06889	NA	NA	NA	NA	NA	NA	NA	NA	2.53425	2.61987	NA	NA	NA	NA	NA	NA	NA	NA	-1.02724	NA	NA	NA
AT3G11020	-4.98224	NA	NA	2.0818	NA	1.81938	NA	2.95453	1.41769	2.25866	NA	2.96	NA	1.57902	2.26759	NA	2.11338	3.58144	2.66248	3.8695	1.36893	5.23392	2.88422	2.02355	2.72313	3.07088	2.76577	NA	NA	4.84467	NA	NA	NA	3.47362	4.74603	-4.58411	-5.69139	2.16926	NA	NA	NA	1.04831	1.29145	3.26976	NA	2.76973	NA	NA	NA
AT5G19850	3.39097	2.69178	2.12812	1.09496	1.70285	1.18182	NA	NA	2.6668	NA	1.22492	1.20131	NA	1.18808	NA	NA	3.80007	NA	NA	NA	NA	NA	NA	NA	NA	NA	NA	NA	NA	NA	NA	NA	NA	NA	NA	3.45691	3.48555	NA	NA	-1.46264	NA	NA	NA	NA	1.04803	NA	NA	NA	NA
AT2G26560	-8.32095	-4.64229	NA	3.06475	NA	2.1459	3.94209	7.06914	NA	2.13729	NA	NA	NA	NA	NA	2.12288	-8.58283	NA	-1.43997	-2.94554	-5.55469	NA	-1.88115	-5.83189	-1.33835	-1.10758	-2.01202	NA	-1.44746	NA	NA	1.03179	-2.42733	1.2184	NA	-8.20799	-8.07955	NA	-1.6452	-2.01329	NA	NA	NA	2.02167	NA	1.44599	NA	NA	NA
AT1G65490	4.38582	1.60719	NA	1.50732	NA	1.45435	4.17852	3.12252	2.06062	1.69783	2.43466	2.61301	NA	-1.38706	NA	NA	4.49747	NA	2.64723	NA	1.88199	NA	NA	1.91187	1.79144	1.8768	1.95078	NA	NA	3.1373	NA	NA	NA	NA	NA	3.81209	4.56327	3.51672	2.06776	NA	NA	-1.40054	NA	NA	NA	NA	NA	NA	NA
AT5G38410	3.52012	2.15436	NA	NA	-1.27835	NA	-2.46155	NA	-3.02181	NA	-1.7187	NA	NA	-1.89705	NA	-2.94479	3.85078	NA	NA	NA	NA	NA	NA	NA	NA	NA	NA	NA	NA	NA	NA	NA	-2.05559	NA	NA	3.22858	3.13556	1.78416	NA	NA	NA	-2.18799	NA	NA	NA	-1.56471	1.66973	4.18251	NA
AT2G38230	2.40915	1.55094	NA	NA	NA	NA	NA	NA	NA	NA	-1.06372	NA	NA	-1.72973	NA	NA	2.10918	NA	NA	NA	NA	NA	NA	NA	NA	NA	NA	NA	NA	1.05825	NA	NA	NA	NA	NA	1.67523	2.11321	1.31771	NA	-1.04692	1.37107	NA	NA	NA	NA	-1.52027	NA	NA	NA
AT1G56670	4.026	1.73053	NA	1.51092	NA	NA	-2.54219	NA	NA	1.32533	NA	1.2643	NA	NA	NA	-1.69667	3.09438	-2.59428	-1.43012	-2.14485	-1.01672	NA	NA	-1.14553	-1.28457	-1.80753	-1.2251	NA	NA	NA	NA	NA	NA	1.25384	NA	3.48124	3.84451	NA	NA	NA	NA	NA	NA	NA	NA	-1.02722	NA	NA	NA
AT4G01150	1.97617	1.58464	NA	NA	NA	NA	NA	NA	-1.53861	NA	NA	NA	NA	NA	NA	NA	2.5708	2.64572	NA	NA	NA	NA	NA	NA	NA	NA	NA	NA	NA	NA	NA	NA	NA	NA	NA	1.73441	1.66248	NA	NA	NA	NA	NA	NA	NA	NA	NA	NA	NA	NA
AT3G23750	1.6494	NA	NA	NA	NA	NA	-1.16488	NA	-1.28596	NA	NA	NA	NA	-1.37942	NA	NA	NA	NA	NA	-1.01797	NA	NA	NA	NA	NA	NA	NA	NA	NA	NA	NA	NA	NA	NA	NA	1.33706	NA	NA	NA	NA	NA	NA	NA	NA	NA	NA	NA	NA	NA
AT1G20840	-3.43813	-1.30243	NA	1.08347	NA	NA	NA	1.20532	-2.0058	NA	NA	NA	NA	-1.23642	NA	NA	-3.54792	-5.22911	-1.43095	-1.2736	-1.99489	-1.46449	-1.07621	-2.4367	-1.56625	-1.36839	-1.56614	NA	NA	-1.3021	NA	NA	NA	NA	NA	-3.816	-3.2611	NA	NA	NA	NA	NA	NA	NA	NA	NA	NA	NA	NA
AT5G08720	2.92664	1.07601	NA	NA	NA	NA	-2.01977	NA	-1.2446	NA	NA	NA	NA	NA	NA	NA	2.79799	-1.64649	NA	NA	NA	NA	NA	NA	NA	NA	NA	NA	NA	1.36143	NA	NA	NA	NA	NA	2.32059	2.75858	NA	NA	NA	NA	NA	NA	NA	NA	-1.74589	NA	NA	NA
AT4G27030	3.74993	2.13355	NA	1.53901	2.1634	1.58038	NA	1.4638	2.15662	NA	2.02345	2.06779	NA	NA	NA	-1.01607	4.19032	1.71411	NA	NA	1.31247	NA	NA	1.37583	NA	NA	NA	NA	NA	1.91199	NA	NA	NA	NA	-1.14158	3.05837	3.79502	1.68511	NA	-1.43616	NA	NA	NA	-1.53637	-2.20199	-1.78441	NA	NA	NA
AT3G54050	2.29753	1.99787	NA	NA	NA	NA	NA	NA	-1.13234	NA	NA	NA	NA	NA	NA	NA	2.56388	NA	-1.14383	NA	NA	NA	NA	NA	-1.3352	-1.38649	-1.25353	NA	NA	1.29941	NA	NA	NA	NA	NA	1.82467	1.91566	1.68115	NA	NA	NA	NA	NA	NA	NA	-1.08551	NA	NA	NA
AT3G58760	-1.02559	NA	NA	NA	NA	NA	NA	NA	NA	NA	NA	NA	NA	NA	NA	NA	-1.14596	NA	NA	NA	NA	NA	NA	NA	NA	NA	NA	NA	NA	NA	NA	NA	NA	NA	NA	NA	NA	NA	NA	NA	NA	NA	NA	NA	NA	NA	NA	NA	NA
AT1G58520	3.9764	2.09552	1.37811	NA	NA	NA	NA	NA	2.30447	1.11185	NA	NA	NA	NA	NA	NA	3.96833	NA	NA	NA	1.52703	NA	NA	1.81173	NA	NA	NA	NA	NA	2.48873	NA	NA	NA	2.29906	1.54554	3.21944	4.39261	NA	NA	NA	NA	NA	NA	NA	NA	NA	-1.47025	-1.24726	NA
AT2G39470	2.42991	1.3858	-1.20542	NA	NA	NA	-1.45035	NA	-1.29824	NA	-1.1887	NA	NA	NA	NA	NA	2.58996	-1.65446	NA	-1.28063	NA	NA	NA	NA	NA	NA	NA	NA	NA	1.28651	NA	NA	NA	NA	NA	1.7826	2.17023	1.1262	NA	NA	NA	NA	NA	NA	NA	-1.18465	NA	NA	NA
AT5G62940	2.21324	2.00822	NA	NA	NA	NA	NA	NA	NA	NA	2.38929	2.30575	NA	NA	NA	NA	1.07331	NA	NA	NA	NA	NA	NA	NA	NA	NA	NA	NA	NA	NA	NA	NA	NA	NA	NA	2.19367	1.78224	NA	NA	NA	NA	NA	NA	NA	NA	NA	NA	NA	NA
AT1G50450	2.20408	1.83575	NA	NA	NA	NA	NA	NA	NA	NA	NA	NA	NA	NA	NA	NA	2.23479	1.66157	NA	NA	NA	NA	NA	NA	NA	NA	NA	NA	NA	1.23718	NA	NA	NA	NA	NA	1.94706	1.84971	NA	NA	NA	NA	NA	NA	NA	NA	NA	NA	NA	NA
AT5G64170	2.32593	1.79927	1.75387	NA	1.13859	1.34732	1.04369	NA	1.80243	NA	NA	1.33198	NA	NA	1.04874	NA	2.23916	1.65945	NA	NA	NA	NA	NA	1.0811	NA	NA	NA	NA	NA	2.03416	NA	NA	NA	1.34952	NA	2.00478	2.31289	2.13567	NA	-2.89861	NA	NA	NA	NA	NA	-2.12463	NA	NA	NA
AT5G14270	-2.04006	NA	NA	NA	NA	NA	NA	NA	NA	NA	NA	NA	NA	NA	NA	NA	-1.73104	NA	NA	NA	NA	NA	1.16072	NA	NA	NA	NA	NA	NA	NA	NA	NA	NA	NA	1.09134	-2.29461	-2.13855	NA	NA	NA	NA	NA	NA	NA	NA	NA	NA	NA	NA
ATMG00090	-3.27076	-3.2566	NA	NA	1.45709	NA	-4.44935	-1.26981	NA	NA	NA	NA	NA	NA	NA	NA	4.18613	6.26297	4.00162	3.90757	5.70591	3.02019	6.06204	5.53206	4.24966	3.53731	3.81003	NA	NA	NA	NA	NA	NA	NA	NA	-2.24378	-2.39889	NA	NA	3.03431	NA	NA	NA	NA	NA	NA	1.20187	NA	1.27329
AT1G73530	1.62375	1.08516	NA	NA	NA	NA	NA	NA	NA	NA	NA	NA	NA	NA	NA	NA	1.95383	2.98391	NA	NA	NA	NA	NA	NA	NA	NA	NA	NA	NA	NA	NA	NA	NA	NA	NA	1.06656	1.27051	NA	NA	NA	NA	NA	NA	NA	NA	NA	NA	NA	NA
AT1G05540	3.33135	1.4544	NA	1.29126	NA	NA	NA	NA	1.05835	NA	NA	NA	NA	NA	1.01642	-1.4128	2.77025	NA	1.32035	1.07893	1.40922	NA	NA	1.58556	1.0104	NA	1.00239	NA	NA	NA	NA	NA	NA	NA	NA	2.60889	3.19092	NA	NA	NA	NA	NA	NA	NA	NA	NA	-1.20099	NA	NA
AT3G12320	4.67214	3.53817	3.8573	3.26215	2.57238	2.98038	2.16595	2.51835	3.25889	2.54119	3.08903	3.76141	NA	2.35128	2.8441	-1.46019	4.21943	1.78135	-2.01776	-1.1917	NA	NA	NA	NA	-1.65972	-1.68282	-1.89052	NA	NA	6.4636	NA	NA	NA	NA	-4.506	4.13212	4.09016	4.73836	NA	-4.03821	NA	NA	NA	-1.41981	NA	-6.34893	NA	NA	NA
AT4G35250	3.1416	2.66225	NA	NA	NA	NA	NA	1.08887	NA	NA	NA	NA	NA	NA	NA	NA	3.63637	NA	-1.44188	-1.17886	NA	NA	NA	-1.05491	-1.54109	-1.57552	-1.50622	NA	NA	1.60275	NA	NA	NA	NA	NA	2.87241	2.95074	1.66216	NA	NA	NA	NA	NA	NA	NA	-1.68622	NA	NA	NA
AT2G32540	3.42178	2.20649	2.02392	1.3999	-1.98525	NA	NA	NA	NA	NA	-2.20804	NA	NA	-1.86525	NA	NA	2.84481	1.27443	NA	1.28734	1.34616	NA	NA	1.53733	NA	NA	NA	NA	NA	1.69392	NA	NA	-1.09163	-1.35803	-3.1649	1.85864	3.31963	NA	NA	NA	NA	NA	NA	NA	NA	-2.41457	NA	NA	NA
AT4G25290	3.72463	2.88477	NA	NA	NA	NA	NA	NA	1.53794	NA	NA	1.36901	NA	NA	NA	NA	3.50745	-2.31007	NA	NA	NA	NA	NA	NA	NA	NA	NA	NA	NA	1.172	NA	NA	NA	NA	NA	3.52711	3.60499	NA	NA	NA	NA	NA	NA	NA	NA	-1.45957	NA	NA	NA
AT5G59440	-2.22769	-1.22202	NA	NA	NA	NA	NA	NA	NA	NA	NA	NA	NA	-1.18517	NA	NA	NA	2.96922	1.67664	1.34257	1.57252	NA	1.50853	1.83283	1.71117	1.65231	1.86051	NA	NA	NA	NA	NA	NA	NA	NA	-1.45999	-1.30454	NA	NA	NA	NA	NA	NA	NA	NA	NA	NA	NA	NA
AT1G68440	3.25765	NA	NA	NA	NA	NA	-1.30103	NA	1.42617	NA	NA	NA	NA	-2.73908	-1.2894	NA	4.18688	4.15175	NA	NA	NA	1.95357	NA	NA	NA	NA	NA	NA	NA	2.89031	NA	NA	NA	NA	NA	3.51665	3.68664	1.77396	NA	-1.06139	NA	NA	NA	NA	NA	NA	NA	NA	NA
AT5G67030	2.75192	2.75524	1.36376	1.30313	NA	1.19845	NA	NA	1.20586	NA	NA	1.04754	NA	NA	NA	NA	2.04554	-1.32812	-1.22523	NA	-1.0222	NA	NA	NA	-1.21113	-1.07584	-1.30879	NA	NA	3.21619	NA	NA	NA	NA	NA	2.20984	2.75902	2.43986	NA	-2.03316	NA	NA	NA	NA	1.0078	-1.97727	NA	NA	NA
AT1G13820	2.34655	1.86722	NA	NA	NA	NA	NA	NA	NA	NA	NA	NA	NA	NA	NA	NA	2.84735	1.00887	NA	NA	NA	NA	NA	NA	NA	NA	NA	NA	NA	1.32984	NA	NA	NA	NA	NA	2.49798	1.92793	1.03169	NA	NA	NA	NA	NA	NA	NA	NA	NA	NA	NA
AT4G32340	-5.1296	-2.26668	-2.13551	NA	-2.03502	NA	-1.26222	NA	-1.90194	NA	-2.55729	-1.01322	NA	NA	NA	-1.77968	-5.43421	NA	1.3205	1.55386	NA	NA	NA	NA	1.04996	NA	1.11246	NA	NA	-2.12395	NA	NA	NA	NA	2.10421	-5.70555	-5.51959	-2.38694	NA	1.21211	1.50826	NA	NA	1.30779	NA	1.40472	NA	NA	NA
AT3G27690	5.57504	3.48131	-2.35663	1.38911	-1.06098	NA	-5.78618	NA	-4.81462	NA	-2.61184	NA	NA	-1.35799	NA	-2.30962	4.14996	-3.69557	-2.60829	-4.09051	-1.67701	-1.47667	-1.905	-1.53886	-2.49302	-3.10011	-2.46335	NA	NA	3.86544	NA	NA	-3.30237	NA	-4.14531	3.78581	4.3866	4.54465	NA	-4.73661	2.15822	-2.65695	NA	NA	NA	-8.04046	NA	NA	NA
AT5G54130	4.97176	4.24406	1.77784	1.16593	1.04413	NA	NA	1.67414	4.48679	3.64154	1.60207	1.27714	NA	NA	NA	NA	5.62802	NA	NA	NA	NA	NA	NA	NA	-1.52767	-1.20604	-1.35191	NA	NA	NA	NA	NA	-1.91366	NA	-1.52369	5.09022	5.75324	NA	NA	NA	NA	-1.82081	NA	-1.79037	NA	-2.19616	1.72006	1.70823	NA
AT1G64110	-6.07633	-2.5757	3.95737	NA	1.13943	NA	2.25441	NA	1.84014	1.8099	NA	NA	NA	1.21856	NA	NA	-5.92981	-3.16274	NA	NA	-2.80109	NA	NA	NA	2.90312	4.32637	1.88837	4.30045	2.39024	2.82012	4.48003	3.5812	7.23392	2.08331	6.96153	-6.45575	-5.0514	NA	NA	NA	NA	4.94367	NA	2.67212	2.88785	6.17293	1.02904	NA	NA
AT1G65870	7.25	3.67472	NA	NA	NA	NA	-2.59802	NA	NA	2.41317	NA	NA	NA	NA	NA	NA	6.18238	NA	-2.10656	-3.42418	NA	-3.8023	-2.51809	NA	-1.71668	-1.62698	-1.74907	-1.23043	NA	NA	NA	NA	-1.77979	NA	-5.27329	6.34511	7.10985	NA	NA	NA	NA	-2.35944	NA	NA	NA	-3.71595	NA	NA	NA
AT5G59480	3.3116	3.76488	2.75104	NA	1.24661	1.09195	2.9462	1.07985	3.23918	1.77236	NA	NA	NA	1.86316	1.5984	NA	4.12292	2.16602	NA	NA	NA	NA	NA	NA	NA	NA	NA	NA	NA	3.85402	NA	NA	NA	2.21209	1.96413	5.365	3.11916	2.77195	NA	NA	NA	-1.33634	NA	2.16221	NA	1.9483	NA	NA	NA
AT3G47290	1.69008	NA	NA	NA	NA	NA	NA	NA	NA	NA	NA	NA	NA	NA	NA	NA	1.85167	NA	NA	NA	NA	NA	NA	NA	NA	NA	NA	NA	NA	NA	NA	NA	NA	NA	NA	1.60262	1.44039	NA	NA	NA	NA	NA	NA	NA	NA	NA	NA	NA	NA
AT1G44446	2.77243	2.3076	NA	NA	NA	NA	NA	NA	-1.3026	NA	NA	NA	NA	NA	NA	NA	1.9748	NA	-1.38305	NA	NA	NA	NA	NA	-1.2937	-1.29104	-1.27704	NA	NA	2.18536	NA	NA	-1.05803	NA	-2.95296	2.25864	2.43884	1.75486	-1.22095	-3.30983	NA	NA	NA	NA	NA	-4.03857	NA	NA	NA
AT1G19310	-2.73453	-1.63239	-2.5995	NA	NA	NA	-1.03763	NA	NA	NA	NA	NA	NA	NA	NA	NA	-3.80701	NA	NA	-1.20844	NA	NA	NA	NA	NA	NA	NA	NA	NA	2.01964	NA	NA	NA	NA	NA	-1.07655	-3.05649	NA	NA	NA	NA	NA	NA	NA	NA	NA	NA	NA	NA
AT2G30490	3.81055	2.29581	2.20468	NA	NA	NA	NA	NA	2.45842	1.12076	NA	NA	NA	NA	NA	NA	3.59128	2.36019	NA	-1.51851	NA	NA	NA	NA	NA	NA	NA	NA	NA	NA	NA	NA	1.65321	NA	NA	3.52678	3.80949	NA	NA	NA	NA	NA	NA	NA	NA	NA	NA	NA	NA
AT1G67090	2.68864	2.37362	NA	NA	NA	NA	NA	NA	NA	NA	NA	NA	NA	NA	NA	NA	2.72687	NA	-1.15852	-1.1255	NA	NA	NA	NA	-1.3921	-1.68521	-1.12508	NA	NA	NA	NA	NA	-1.49442	NA	NA	2.44795	2.34636	NA	NA	NA	NA	NA	NA	NA	NA	NA	NA	NA	NA
AT4G02370	-3.69592	-1.31015	-1.19809	NA	NA	NA	-1.8588	NA	-1.91019	NA	NA	NA	NA	NA	NA	NA	-3.52034	NA	NA	NA	NA	NA	NA	NA	NA	NA	NA	NA	NA	NA	NA	NA	NA	NA	1.24688	-4.42063	-3.67465	NA	NA	NA	NA	NA	NA	2.38138	NA	2.09458	NA	NA	NA
AT1G61210	2.5987	1.60224	1.58114	NA	NA	NA	1.43928	NA	1.9815	NA	NA	NA	NA	NA	NA	NA	2.16724	1.77822	NA	NA	NA	NA	NA	NA	NA	NA	NA	NA	NA	1.02899	NA	NA	NA	NA	NA	3.17852	2.37307	NA	NA	NA	NA	NA	NA	NA	NA	NA	NA	NA	NA
AT5G64840	2.82841	2.45105	1.06572	NA	1.10914	1.11376	NA	NA	1.19972	NA	NA	NA	NA	NA	NA	NA	2.69678	2.12676	NA	NA	NA	NA	NA	NA	NA	NA	NA	NA	NA	2.29391	NA	NA	NA	NA	NA	2.25369	2.96887	1.76074	NA	-2.46811	NA	NA	NA	NA	NA	-2.71022	NA	NA	NA
AT3G29034	-4.58693	-2.95432	NA	NA	NA	NA	-3.14174	NA	NA	NA	NA	NA	NA	3.35687	NA	NA	-3.17491	-2.6645	NA	-2.52401	-2.70252	-1.88081	NA	-3.54224	-1.17688	NA	-1.189	NA	-1.45125	-1.81837	NA	NA	-1.96044	-1.02219	-1.89283	NA	-4.0427	NA	NA	NA	NA	-2.36825	NA	NA	-1.27582	NA	NA	NA	NA
AT5G10190	-1.74363	NA	NA	NA	NA	NA	NA	NA	NA	NA	NA	NA	NA	NA	NA	NA	-1.31141	NA	NA	NA	NA	NA	NA	NA	NA	NA	NA	NA	NA	NA	NA	NA	NA	NA	NA	-1.2206	-1.29015	NA	NA	NA	NA	NA	NA	NA	NA	NA	NA	NA	NA
AT1G19397	-3.2205	-2.28575	-1.48616	-1.44473	NA	NA	NA	NA	NA	NA	NA	NA	NA	NA	-1.15341	2.35007	-5.54535	1.8513	NA	NA	1.10436	NA	1.42108	1.51011	1.06692	NA	NA	NA	NA	-2.90515	NA	NA	NA	NA	NA	-3.70597	-3.1977	NA	NA	NA	NA	NA	NA	NA	NA	NA	NA	NA	NA
AT1G68010	2.72383	NA	-1.36419	NA	-1.83787	NA	-1.63149	NA	-1.69739	NA	-2.61864	NA	NA	-2.7769	NA	NA	2.83583	1.74071	NA	NA	NA	NA	NA	NA	NA	NA	NA	NA	NA	1.18532	NA	NA	NA	NA	NA	1.97738	2.57811	1.00626	NA	NA	1.17951	NA	NA	NA	NA	-1.83931	-3.39702	-1.88291	NA
AT5G42760	5.75366	3.68124	1.82518	1.13004	2.28083	2.10735	NA	1.99931	3.45313	2.21606	3.74854	3.5526	NA	1.9024	2.04232	NA	5.95058	NA	NA	NA	1.09483	NA	NA	1.52262	NA	NA	NA	NA	NA	-1.42242	NA	NA	NA	NA	NA	5.18459	5.80448	NA	NA	NA	NA	NA	NA	-2.33938	NA	-2.1488	NA	NA	NA
AT5G55380	3.23744	NA	NA	1.12098	NA	NA	-1.25276	NA	1.2076	NA	NA	NA	NA	NA	NA	NA	3.3051	2.9082	NA	NA	NA	NA	NA	NA	NA	NA	NA	NA	NA	NA	NA	NA	NA	NA	NA	2.90844	3.50945	NA	NA	NA	NA	NA	NA	NA	NA	NA	NA	NA	NA
AT5G67370	2.08627	1.60385	NA	NA	1.24101	1.05974	NA	NA	1.15869	NA	2.1768	1.58723	NA	1.43562	1.0146	NA	2.45166	NA	NA	NA	NA	NA	NA	NA	NA	NA	NA	NA	NA	NA	NA	NA	NA	NA	NA	2.02461	2.25517	1.33458	NA	NA	NA	NA	NA	NA	1.87675	NA	NA	NA	NA
AT4G38950	5.07734	1.77736	NA	NA	NA	NA	NA	NA	NA	NA	NA	NA	NA	NA	NA	NA	5.4129	NA	-1.5871	-2.39935	-1.59849	-1.66875	-2.36111	-1.28244	-1.62476	-2.24436	-1.53633	NA	NA	NA	NA	NA	-1.30704	NA	-1.28409	4.02279	4.69377	NA	NA	1.72416	-1.01275	NA	NA	-1.2981	NA	-1.69261	NA	NA	NA
AT5G06690	-5.81223	-1.80094	-3.18812	NA	-1.64602	NA	-3.434	NA	-1.75188	NA	-2.39739	-1.37174	NA	-1.34171	NA	NA	-5.24339	NA	1.03833	1.30988	NA	NA	1.46407	NA	NA	NA	NA	NA	NA	-1.55186	NA	NA	NA	NA	1.90957	-6.99165	-5.94191	NA	NA	2.36611	2.82093	NA	NA	1.20859	NA	NA	-3.72043	-3.05997	NA
AT3G58570	-2.70011	1.11462	NA	NA	NA	NA	NA	1.05793	NA	NA	NA	NA	NA	NA	NA	NA	-1.67082	NA	NA	NA	NA	NA	NA	NA	NA	NA	NA	NA	NA	NA	NA	NA	NA	1.31302	2.44559	-2.4818	-2.3625	NA	NA	1.04265	NA	NA	NA	NA	NA	1.95191	NA	NA	NA
AT5G39530	2.43519	NA	-1.96407	NA	NA	NA	-3.12639	NA	-1.95683	NA	-1.89207	NA	NA	-1.01464	NA	NA	1.88268	1.14795	NA	NA	NA	NA	NA	NA	NA	NA	NA	NA	NA	NA	NA	NA	NA	NA	-1.4205	1.64249	1.66367	NA	NA	-1.62054	1.08653	NA	NA	NA	NA	-3.08647	-1.47271	-1.53607	NA
AT1G52342	2.85986	NA	-1.11308	NA	NA	NA	-8.64009	-1.89396	NA	NA	NA	NA	NA	-1.38277	NA	NA	2.76692	1.64203	NA	NA	NA	NA	NA	NA	NA	NA	NA	NA	NA	-1.25952	NA	NA	NA	NA	-1.90229	1.70255	3.38392	NA	NA	NA	NA	NA	NA	NA	NA	NA	-1.44836	-1.53484	NA
AT2G37480	-2.30188	-2.33114	-1.95892	-1.19166	NA	-1.09265	-1.94987	NA	-1.5709	NA	NA	-1.12683	NA	NA	-1.23753	NA	-1.85586	NA	NA	NA	NA	NA	1.38415	NA	NA	NA	NA	NA	NA	NA	NA	NA	NA	NA	NA	-2.34908	-1.99514	NA	NA	NA	NA	NA	NA	NA	NA	NA	NA	NA	NA
AT2G04240	-3.52108	-1.14118	-1.08728	-1.15589	-1.04566	-1.33537	NA	-1.04882	NA	NA	NA	NA	NA	-1.06292	-1.432	NA	-2.32201	-2.49495	NA	NA	1.02231	NA	NA	1.27414	1.33049	1.28311	NA	NA	NA	NA	NA	NA	1.12442	1.10468	2.39749	-1.47465	-1.6433	NA	NA	NA	NA	1.27989	NA	NA	NA	1.03204	NA	NA	NA
AT5G27930	-3.28939	NA	NA	2.01641	NA	1.23371	1.32304	1.80792	2.28291	1.68269	NA	NA	NA	NA	NA	NA	-4.16036	-2.34452	NA	NA	NA	NA	NA	NA	NA	NA	NA	NA	NA	1.03228	NA	NA	NA	1.85092	2.69271	-2.34665	-3.15151	NA	NA	NA	NA	NA	NA	2.15377	NA	1.76856	NA	NA	NA
AT5G58770	4.46328	NA	2.76813	1.06156	1.54729	1.58748	1.40992	NA	2.82637	NA	NA	NA	NA	NA	NA	-2.48725	7.74804	3.74075	3.09116	2.83168	3.19238	3.83325	3.56285	3.57739	2.42999	2.39472	2.56215	NA	NA	2.51806	NA	NA	NA	NA	NA	4.79236	5.54635	3.36584	NA	-1.48467	NA	-1.40575	NA	NA	NA	NA	-1.11289	-1.05291	NA
AT2G05070	3.33244	2.30996	-1.21717	NA	-1.45887	NA	-3.12771	NA	-5.18263	NA	-2.06993	NA	NA	-1.72021	NA	-1.51652	2.5611	-2.51267	NA	-2.05067	NA	NA	NA	NA	NA	-1.10947	NA	NA	NA	1.16613	NA	NA	-2.13186	NA	-3.5512	2.3082	2.62139	2.61195	NA	-4.9009	NA	-1.72398	NA	NA	NA	-6.0199	NA	NA	NA
AT2G16500	3.00512	1.86759	NA	NA	NA	NA	NA	1.82986	1.65552	1.32534	NA	NA	NA	1.23734	NA	NA	NA	NA	-1.48972	-1.52048	NA	-1.7353	NA	NA	-1.44044	-1.52464	-1.55942	NA	NA	NA	NA	NA	NA	NA	-1.08821	1.29217	2.15339	1.06719	-1.51553	-1.34523	NA	-1.03	NA	-1.30341	NA	-1.28458	NA	NA	NA
AT1G72160	-2.15894	-1.2682	-1.21271	NA	-1.17585	NA	NA	NA	-2.48208	NA	NA	NA	NA	NA	NA	-1.05061	-1.71495	-1.00931	NA	NA	-1.20882	NA	NA	-1.27894	NA	NA	NA	NA	NA	NA	NA	NA	NA	NA	NA	-2.35233	-1.80167	NA	NA	NA	NA	NA	NA	NA	NA	NA	NA	NA	NA
AT3G16670	7.16412	7.12982	NA	NA	NA	NA	NA	NA	NA	NA	NA	NA	NA	NA	NA	NA	6.04441	5.64337	NA	NA	NA	NA	NA	-1.91704	NA	NA	NA	NA	-2.2057	2.09173	NA	NA	-5.35498	NA	NA	6.54811	6.49428	1.38443	NA	NA	NA	NA	NA	NA	NA	NA	NA	NA	NA
AT2G05620	1.79293	1.67366	1.09094	NA	1.21293	NA	NA	NA	NA	NA	1.07715	NA	NA	NA	NA	NA	1.78256	1.20763	NA	NA	NA	NA	NA	NA	NA	NA	NA	NA	NA	NA	NA	NA	NA	NA	-1.29781	1.28883	1.62432	1.21284	NA	NA	NA	NA	NA	NA	NA	-1.93271	NA	NA	NA
AT5G61430	-4.90804	-3.81685	NA	NA	NA	NA	-4.13266	NA	2.83713	1.69315	NA	NA	NA	NA	-1.2311	NA	-5.47103	-1.3694	NA	NA	NA	NA	NA	NA	NA	NA	NA	NA	NA	NA	NA	NA	NA	NA	1.00924	-4.91543	-3.9785	NA	NA	NA	NA	NA	NA	1.85223	NA	1.87392	NA	NA	NA
AT4G34240	2.54491	2.09631	NA	NA	NA	NA	1.69934	NA	1.50262	NA	NA	NA	NA	1.55527	NA	NA	2.19047	NA	NA	NA	NA	1.15365	NA	NA	NA	NA	NA	NA	NA	1.08816	NA	NA	NA	NA	NA	3.4579	2.14874	1.15171	NA	NA	1.11393	NA	NA	NA	NA	NA	NA	NA	NA
AT5G14530	-1.54186	NA	NA	NA	NA	NA	NA	NA	NA	NA	NA	NA	NA	NA	NA	NA	NA	NA	NA	NA	NA	NA	NA	NA	NA	NA	NA	NA	NA	NA	NA	NA	NA	NA	NA	-2.09064	-1.33635	NA	NA	NA	NA	NA	NA	NA	NA	NA	NA	NA	NA
AT5G66880	-3.89705	-3.35063	-2.7092	NA	-1.08076	NA	-1.34881	NA	-1.52343	NA	-1.90334	-1.0063	NA	-1.11607	NA	NA	NA	NA	1.08212	NA	NA	3.08484	1.74768	NA	1.38831	1.36913	1.4101	NA	NA	NA	NA	NA	NA	NA	NA	-5.27032	-4.52464	NA	NA	1.19713	NA	NA	NA	NA	NA	NA	NA	NA	NA
AT4G34881	-2.6029	-2.66194	NA	NA	NA	NA	-1.01035	NA	NA	NA	NA	NA	NA	NA	NA	NA	-2.75479	-3.77829	-1.15137	-1.56124	-1.19	NA	-1.23043	-1.47857	NA	NA	NA	NA	NA	NA	NA	NA	NA	NA	NA	-2.88198	-2.05524	NA	NA	NA	1.58619	NA	NA	NA	NA	NA	-1.07652	NA	NA
AT2G06925	-4.86525	-1.60192	-2.67907	NA	-1.2167	NA	NA	NA	-3.86863	-2.13724	NA	NA	NA	-1.23723	NA	NA	-3.81935	-9.69575	NA	NA	-2.02373	NA	-1.85571	-2.34417	NA	-1.20805	NA	NA	NA	-1.59118	NA	NA	NA	NA	NA	-3.85685	-4.28133	-1.0889	NA	1.13508	NA	NA	NA	NA	NA	NA	NA	NA	NA
AT2G28470	4.44009	2.19271	-1.08822	NA	-1.5158	NA	-1.53631	NA	NA	NA	NA	NA	NA	NA	NA	-1.3416	2.7672	-3.09748	NA	NA	NA	-1.65794	-1.34156	NA	NA	NA	NA	NA	NA	NA	NA	NA	NA	NA	NA	3.93741	4.53647	NA	NA	NA	NA	NA	NA	NA	1.25163	NA	NA	NA	NA
AT4G27130	-3.29458	NA	NA	NA	NA	NA	NA	NA	NA	NA	NA	NA	NA	NA	NA	NA	-2.09612	2.69204	1.95035	1.99296	NA	1.12717	1.44816	NA	1.85101	1.98215	2.07887	NA	NA	-1.21049	NA	NA	NA	NA	1.60358	-3.54015	-2.63568	NA	NA	NA	NA	NA	NA	NA	NA	1.31451	NA	NA	NA
AT3G15850	3.6688	2.01059	NA	NA	NA	NA	-1.19067	NA	-1.26669	NA	NA	NA	NA	NA	NA	NA	4.20587	3.29461	NA	NA	NA	NA	NA	NA	NA	NA	NA	NA	NA	1.31568	NA	NA	-1.56704	NA	-2.48702	2.91615	3.47048	NA	NA	NA	NA	NA	NA	-1.19588	NA	-3.07426	1.18823	NA	NA
AT4G29020	6.25531	4.84602	NA	NA	NA	NA	-1.01372	NA	1.90448	2.92812	3.31231	1.8509	NA	-1.9604	NA	NA	4.20562	NA	NA	NA	NA	NA	-1.49106	NA	-1.15287	-1.5048	NA	NA	NA	NA	-2.061	-1.12263	NA	NA	NA	4.43175	2.70583	NA	NA	NA	NA	NA	NA	NA	NA	NA	NA	NA	NA
AT1G16080	2.76408	1.75106	NA	NA	NA	NA	NA	NA	NA	NA	NA	NA	NA	NA	NA	-1.13891	3.30381	1.80762	NA	NA	NA	NA	NA	NA	NA	NA	NA	NA	NA	1.08519	NA	NA	NA	NA	NA	2.43165	2.37672	1.37688	NA	NA	NA	NA	NA	NA	NA	NA	NA	NA	NA
AT3G01550	6.50987	5.34886	1.4182	1.85145	1.23969	1.80851	NA	NA	3.60643	2.49457	NA	NA	NA	2.08522	1.86691	NA	6.12707	NA	-2.07422	-3.17822	-1.81123	-1.16817	-2.12809	-1.74916	-2.45303	-2.80893	-2.09484	NA	NA	5.21708	NA	NA	-2.00072	NA	-3.26524	6.76605	6.09446	5.7747	NA	NA	NA	-1.75896	NA	NA	NA	-4.0408	NA	NA	NA
AT4G35750	-3.93151	-3.20823	-2.28162	-1.82359	NA	NA	-2.59933	-1.57856	-1.18134	NA	NA	NA	NA	NA	-1.01577	1.13418	-3.24226	NA	NA	NA	NA	NA	NA	NA	NA	NA	NA	NA	NA	NA	NA	NA	NA	-1.49009	NA	-4.1107	-3.28685	NA	1.02001	NA	NA	NA	NA	NA	NA	NA	-1.37403	NA	NA
AT4G38540	-6.61363	-3.23096	2.15496	2.11431	-1.55029	-1.66314	NA	1.12845	1.45047	NA	1.35492	NA	NA	NA	NA	1.95442	-3.94598	NA	NA	NA	-1.36399	NA	NA	-1.67533	NA	NA	NA	NA	NA	-1.0808	1.22839	NA	-1.61493	NA	-1.14619	-3.91872	-4.39184	NA	NA	NA	NA	1.47902	NA	NA	NA	NA	NA	NA	NA
AT3G29035	-8.41254	-6.5895	NA	NA	NA	-1.38081	-2.06897	-1.99461	NA	NA	NA	NA	NA	NA	NA	NA	-7.23214	NA	1.08771	1.30723	NA	-1.34037	NA	NA	1.03578	1.1091	NA	NA	NA	NA	NA	NA	NA	-1.32507	-2.1031	-7.78354	-6.39283	NA	NA	NA	NA	NA	NA	NA	NA	-1.27683	NA	NA	NA
AT2G46490	-2.53694	-2.76907	-2.57023	-1.43063	NA	NA	-3.60737	-1.82358	-2.09237	-1.11853	NA	NA	NA	NA	NA	NA	-3.02194	NA	NA	NA	NA	NA	NA	NA	NA	NA	NA	NA	NA	NA	NA	NA	NA	NA	NA	-1.92921	-2.17837	NA	NA	NA	NA	NA	NA	NA	NA	NA	NA	NA	NA
AT1G03960	-1.77329	NA	NA	NA	NA	NA	NA	NA	NA	NA	NA	NA	NA	NA	NA	NA	-1.96324	NA	NA	NA	NA	NA	NA	NA	NA	NA	NA	NA	NA	NA	NA	NA	NA	NA	NA	-1.62133	-2.07005	NA	NA	NA	NA	NA	NA	NA	NA	NA	NA	NA	NA
AT2G46810	2.97485	NA	NA	NA	NA	NA	NA	NA	-1.21241	NA	NA	NA	NA	NA	NA	NA	2.54278	NA	-1.00382	NA	NA	NA	NA	NA	-1.15917	-1.52138	NA	NA	NA	1.93953	-1.06159	NA	NA	-1.10108	-1.53349	3.10681	2.71912	NA	NA	NA	NA	NA	NA	NA	NA	-1.69561	NA	NA	NA
AT1G01060	8.149	6.70071	6.0962	3.42314	4.2841	3.1612	5.3849	4.68133	6.64733	4.27835	4.09948	3.21591	NA	4.43303	3.47252	1.45719	8.31095	NA	-4.83059	-4.06982	-1.91546	NA	-3.31941	-1.59822	-4.54374	-4.17909	-4.60732	NA	NA	4.24809	NA	NA	NA	-1.54719	-6.76155	8.14561	8.60483	3.77272	-1.00106	-3.1868	NA	NA	NA	-2.20539	NA	-5.57614	NA	NA	NA
AT3G21890	7.99189	5.62487	2.76288	2.77397	3.04645	3.31568	NA	NA	4.18753	3.45677	3.53406	4.04552	NA	1.91089	3.30408	NA	8.31652	NA	1.43468	NA	NA	NA	NA	NA	2.22416	2.16168	1.3923	NA	NA	3.7861	NA	NA	NA	4.24737	1.18195	9.13958	8.2231	NA	NA	NA	NA	NA	NA	2.49379	NA	NA	NA	NA	NA
AT2G42790	-3.04895	NA	NA	NA	NA	NA	NA	NA	NA	NA	NA	NA	NA	NA	NA	NA	-2.72064	2.12461	NA	NA	NA	NA	1.63583	NA	NA	NA	NA	NA	NA	1.43177	NA	NA	NA	NA	2.7192	-2.88563	-2.32822	NA	NA	NA	NA	NA	NA	1.77614	NA	2.70468	NA	NA	NA
AT2G42975	2.99887	2.44075	1.68349	1.61199	NA	NA	NA	NA	1.35283	NA	1.00191	1.00908	NA	NA	NA	NA	2.5877	NA	NA	NA	NA	NA	NA	NA	NA	NA	NA	NA	NA	1.25828	NA	NA	NA	NA	NA	2.55475	3.15093	2.11439	NA	NA	NA	-1.07862	NA	NA	NA	NA	NA	NA	NA
AT1G60550	2.64309	NA	-1.32664	NA	NA	NA	-1.71885	NA	-2.11113	NA	NA	NA	NA	NA	NA	NA	2.95608	1.5202	NA	NA	NA	NA	NA	NA	NA	NA	NA	NA	NA	NA	NA	NA	NA	NA	-1.20604	2.35793	2.44129	NA	NA	NA	NA	NA	NA	NA	NA	-1.51148	NA	NA	NA
AT1G30520	2.67618	NA	-3.27059	NA	NA	NA	-3.44135	-1.1616	-2.97462	-1.08903	-2.54624	NA	NA	-1.05298	NA	NA	1.90714	-1.12402	NA	NA	NA	NA	NA	NA	NA	NA	NA	NA	NA	NA	NA	NA	-1.39451	NA	-1.2131	1.37451	1.79852	NA	NA	NA	NA	NA	NA	-1.45501	NA	-2.94075	NA	NA	NA
AT5G20400	-4.43452	-1.96833	NA	NA	NA	NA	NA	NA	NA	NA	NA	NA	NA	NA	NA	1.02273	-4.26608	-1.69902	NA	-1.27011	-1.69771	NA	NA	-2.33443	-1.0148	NA	-1.02245	NA	NA	-1.06169	NA	NA	NA	-1.09517	-1.46326	-3.75951	-3.29797	NA	NA	NA	NA	NA	NA	NA	NA	NA	NA	NA	NA
AT4G30660	-4.43734	NA	-2.42909	NA	NA	NA	-2.12952	NA	-1.98885	NA	1.46679	NA	NA	NA	NA	-1.81518	-5.66398	-3.89942	NA	NA	NA	NA	NA	NA	NA	NA	NA	NA	NA	NA	NA	NA	NA	2.23407	3.26047	-5.4235	-5.13482	NA	NA	1.09359	NA	NA	NA	1.48708	NA	1.80979	NA	NA	NA
AT5G05230	-1.25856	NA	NA	NA	NA	NA	NA	NA	NA	NA	NA	NA	NA	NA	NA	NA	-1.73802	NA	NA	NA	NA	NA	NA	NA	NA	NA	NA	NA	NA	NA	NA	NA	NA	NA	NA	-1.52479	-1.10237	NA	NA	NA	NA	NA	NA	NA	NA	NA	NA	NA	NA
AT5G19855	2.13443	1.94237	NA	NA	NA	NA	NA	NA	1.59048	NA	NA	NA	NA	NA	NA	NA	2.31113	2.10967	NA	NA	NA	1.04404	NA	NA	NA	NA	NA	NA	NA	1.64267	NA	NA	NA	NA	NA	2.02559	1.80112	1.34676	NA	1.00479	NA	NA	NA	NA	NA	NA	NA	NA	NA
AT1G48370	-3.64943	NA	NA	NA	NA	NA	1.64706	1.56668	2.09696	NA	NA	NA	NA	NA	NA	NA	-3.45557	NA	NA	NA	NA	NA	NA	NA	NA	NA	NA	NA	NA	NA	NA	NA	NA	1.80416	3.50758	-3.09637	-2.71805	NA	NA	NA	-1.21726	NA	NA	1.28473	NA	2.74483	NA	NA	NA
AT4G23030	-4.99634	-3.48544	-2.3645	NA	NA	NA	-1.3255	1.25826	NA	NA	NA	NA	NA	1.30186	NA	NA	-4.46831	-5.28967	-1.48438	-3.90857	-2.06413	NA	-2.0416	-1.80045	-1.08359	NA	-1.40697	NA	NA	-1.11637	1.21118	1.37764	NA	NA	NA	-2.42399	-5.28494	1.0616	-1.85573	NA	NA	NA	NA	NA	NA	-1.03657	NA	2.33404	NA
AT2G39730	3.3261	1.43403	NA	NA	NA	NA	-1.226	1.09796	-1.13576	NA	NA	NA	NA	-1.86935	NA	-1.00509	3.87817	NA	NA	NA	NA	1.38329	NA	NA	NA	NA	NA	NA	NA	2.03749	NA	NA	NA	NA	-1.98929	2.91851	3.2733	2.57303	NA	NA	NA	NA	NA	NA	NA	-3.04884	NA	NA	NA
AT2G41120	1.89232	NA	NA	1.20846	NA	NA	NA	NA	1.25778	NA	NA	1.37896	NA	NA	NA	NA	1.92208	NA	NA	NA	NA	NA	NA	NA	NA	NA	NA	NA	NA	1.35447	NA	NA	NA	NA	-1.62402	1.21261	1.76299	1.17625	NA	NA	NA	NA	NA	NA	-2.79663	-1.28205	NA	NA	NA
AT5G03510	2.69032	2.52127	NA	NA	NA	NA	NA	1.82245	2.02502	NA	-2.00652	-3.78777	NA	NA	NA	NA	1.50942	NA	NA	NA	NA	NA	NA	NA	NA	NA	NA	NA	NA	NA	NA	NA	1.73047	NA	NA	2.4134	2.22877	-2.32454	NA	NA	NA	NA	NA	NA	NA	NA	NA	NA	NA
AT5G24150	4.89628	1.8808	NA	NA	NA	1.06995	NA	NA	NA	NA	NA	NA	NA	-1.53768	NA	-7.17634	5.08921	NA	2.01951	1.51737	2.93624	NA	NA	3.43851	1.99071	2.41448	2.10971	NA	NA	3.59535	NA	NA	NA	1.76939	NA	4.92796	5.53286	2.68897	NA	NA	NA	NA	NA	NA	NA	NA	NA	NA	NA
AT1G23205	6.33426	NA	-1.15656	-1.35157	1.47958	NA	2.1238	1.64245	-2.21098	-1.01587	-1.04238	-1.56315	NA	NA	1.39356	NA	6.41952	NA	NA	NA	NA	NA	-1.74257	1.05224	NA	NA	NA	NA	NA	NA	-1.88269	NA	NA	1.53293	NA	4.88735	5.6388	NA	NA	NA	NA	-2.57424	NA	NA	-2.70339	NA	-4.73599	-3.69209	NA
AT1G13080	3.07907	1.5489	-1.76523	-1.53563	1.20742	NA	-2.63895	-1.91434	-1.27754	-1.57515	NA	NA	NA	-1.73852	-1.59008	NA	3.47774	1.3115	NA	NA	1.44659	2.63071	1.80653	1.8008	NA	NA	NA	NA	NA	NA	NA	NA	NA	NA	-1.95333	2.10112	3.52208	NA	NA	NA	1.28692	NA	NA	NA	NA	NA	-1.84389	-1.16645	NA
AT3G60180	-2.6429	-2.47763	-1.13061	NA	NA	NA	-1.36244	NA	-1.3096	NA	NA	NA	NA	NA	NA	1.25918	-1.80673	-1.7623	NA	-1.13765	-1.06111	NA	NA	NA	NA	NA	NA	NA	NA	NA	NA	NA	NA	NA	1.12179	-1.85464	-1.9489	NA	NA	NA	NA	NA	NA	NA	NA	1.4643	NA	NA	NA
AT1G72970	4.09533	NA	NA	NA	NA	NA	NA	1.09836	1.37959	1.00054	NA	NA	NA	-1.44777	NA	-1.12843	2.25444	NA	NA	NA	NA	NA	-1.57591	NA	NA	NA	NA	NA	NA	NA	-1.69353	-1.01961	NA	NA	-1.23945	2.59931	2.81359	NA	NA	NA	NA	NA	NA	NA	NA	NA	NA	NA	NA
AT1G51940	-4.14839	NA	-1.81525	1.17553	-1.03638	NA	NA	1.13396	-2.79219	NA	NA	NA	NA	-1.30093	NA	NA	-4.18098	-4.78314	NA	NA	-1.26507	NA	NA	-1.03071	NA	NA	NA	NA	NA	-1.74883	NA	NA	NA	NA	-1.4926	-3.28344	-3.3769	-1.58052	NA	NA	NA	NA	NA	NA	NA	NA	NA	NA	NA
AT2G37970	3.01356	2.61937	2.56712	NA	1.64947	1.50364	NA	NA	2.78679	1.43333	1.81387	1.75052	NA	NA	1.11256	NA	2.26834	2.10385	NA	NA	NA	NA	NA	NA	NA	NA	NA	NA	NA	1.9982	NA	NA	NA	1.01724	NA	2.5534	2.49695	2.41632	NA	NA	NA	NA	NA	NA	1.31222	NA	NA	NA	NA
AT1G19150	3.1667	1.09956	-2.95558	NA	-1.6938	NA	-3.7715	NA	-4.55665	NA	-3.94203	NA	NA	-1.99931	NA	-1.13187	3.25347	1.24052	-1.00701	NA	NA	NA	NA	NA	NA	-1.12675	NA	NA	NA	1.92099	NA	NA	-1.19492	NA	NA	2.3523	2.82926	2.41299	NA	NA	NA	NA	NA	NA	NA	-1.58903	NA	NA	NA
AT2G30575	1.50865	NA	NA	NA	NA	NA	NA	NA	NA	NA	NA	NA	NA	NA	NA	NA	NA	NA	NA	NA	NA	NA	NA	NA	NA	NA	NA	NA	NA	NA	NA	NA	NA	NA	NA	NA	NA	NA	-1.34772	NA	NA	NA	NA	NA	NA	NA	NA	NA	NA
AT1G53670	1.81757	1.43531	NA	NA	NA	NA	NA	NA	NA	NA	NA	NA	NA	NA	NA	NA	2.05787	1.65341	NA	NA	NA	NA	NA	NA	NA	NA	NA	NA	NA	NA	NA	NA	NA	NA	NA	1.6324	1.72838	NA	NA	NA	NA	NA	NA	NA	NA	NA	NA	NA	NA
AT3G50820	2.22086	1.21235	NA	NA	-1.2818	NA	-2.29245	NA	-2.10204	NA	-1.26957	NA	NA	NA	NA	-1.36536	2.39567	1.32882	NA	NA	NA	1.25606	NA	NA	NA	NA	NA	NA	NA	1.84028	NA	NA	-1.02962	NA	NA	1.51204	1.59262	2.35784	NA	NA	1.62764	NA	NA	NA	NA	-1.65262	-3.20452	-2.0212	NA
AT3G21390	2.7802	2.12376	1.26985	NA	1.25602	NA	NA	NA	2.45689	NA	NA	NA	NA	NA	NA	NA	2.1874	NA	-1.36177	NA	NA	-1.50036	NA	NA	-1.39599	-1.29688	-1.33793	NA	NA	NA	NA	NA	NA	NA	NA	2.13414	2.62018	NA	NA	NA	NA	NA	NA	NA	NA	NA	NA	NA	NA
AT4G28760	1.24564	NA	NA	NA	NA	NA	NA	NA	NA	NA	NA	NA	NA	NA	NA	NA	1.03657	NA	NA	NA	NA	NA	NA	NA	NA	NA	NA	NA	NA	NA	NA	NA	NA	NA	NA	NA	1.22917	NA	NA	NA	NA	NA	NA	NA	NA	NA	NA	NA	NA
AT1G78870	-1.15454	NA	NA	NA	NA	NA	NA	NA	NA	NA	NA	NA	NA	NA	NA	NA	NA	-1.29773	NA	-1.06114	-1.52728	NA	NA	-1.65219	NA	NA	-1.04913	NA	NA	NA	NA	NA	NA	NA	NA	-1.00551	NA	NA	NA	NA	NA	NA	NA	NA	NA	NA	NA	NA	NA
AT1G73870	4.37388	2.4205	2.33471	NA	-1.15089	1.07449	NA	-1.37699	NA	NA	-2.06499	NA	NA	-1.74174	NA	NA	3.85896	-2.00071	NA	NA	2.93281	NA	NA	3.54997	NA	NA	NA	NA	NA	2.55434	NA	NA	-1.47411	NA	-6.69669	2.92325	4.91327	2.01714	NA	-3.72571	NA	-1.23132	NA	-1.82609	NA	-8.02898	NA	NA	NA
AT1G07180	6.14618	5.12656	2.86773	2.48665	NA	NA	3.14116	2.38563	1.17421	1.46017	2.1705	2.43767	NA	NA	NA	-1.44541	6.50919	NA	-2.01129	-1.30084	-1.68652	NA	NA	-1.41019	-1.85681	-1.69274	-1.94996	NA	NA	3.55053	NA	NA	NA	NA	-3.41435	5.55408	6.14687	3.9655	NA	-1.57184	NA	NA	NA	NA	2.34098	-3.93456	NA	NA	NA
AT1G09340	3.3412	2.64209	NA	NA	NA	NA	NA	1.28153	NA	NA	NA	NA	NA	NA	NA	NA	3.92567	NA	NA	-1.78305	-1.03759	NA	NA	NA	-1.35025	-1.42017	-1.11195	NA	NA	1.73562	NA	NA	-1.01655	NA	NA	2.84447	2.89406	2.37061	NA	1.257	NA	NA	NA	NA	NA	-1.48502	NA	NA	NA
AT4G17100	-2.0893	NA	-1.25547	NA	-1.00025	NA	NA	1.11552	NA	NA	NA	NA	NA	NA	NA	-1.66973	-1.58748	-1.63736	NA	NA	-1.79702	NA	NA	-1.79321	NA	NA	NA	NA	NA	NA	NA	NA	NA	NA	1.3489	-2.15133	-2.01261	NA	NA	NA	NA	NA	NA	NA	NA	NA	NA	NA	NA
AT1G72330	-2.45184	NA	NA	NA	NA	NA	NA	NA	NA	NA	NA	NA	NA	NA	NA	NA	-1.56707	2.23267	1.70999	1.21654	NA	NA	NA	NA	1.72456	1.61587	1.68678	NA	NA	NA	NA	NA	NA	NA	1.06067	-1.93914	-1.77631	NA	NA	NA	NA	NA	NA	NA	NA	1.57046	NA	NA	NA
AT2G20300	1.33855	NA	NA	NA	NA	NA	NA	NA	NA	NA	NA	NA	NA	NA	NA	NA	NA	NA	NA	NA	NA	NA	NA	NA	NA	NA	NA	NA	NA	NA	NA	NA	NA	NA	NA	NA	NA	NA	NA	NA	NA	NA	NA	NA	NA	NA	NA	NA	NA
AT1G66330	2.35328	1.78468	NA	NA	NA	NA	-1.38677	NA	1.38242	NA	NA	NA	NA	NA	NA	NA	2.57312	NA	NA	NA	NA	NA	NA	NA	NA	NA	NA	NA	NA	NA	NA	NA	NA	NA	-1.16815	1.87558	2.67924	NA	NA	NA	NA	NA	NA	NA	NA	-1.96753	NA	NA	NA
AT5G30495	-2.22182	NA	NA	NA	NA	NA	NA	NA	NA	NA	NA	NA	NA	NA	NA	NA	-1.3701	1.64105	1.77533	2.17659	NA	NA	1.15169	NA	1.76114	1.65341	1.73019	NA	NA	NA	NA	NA	NA	NA	NA	-1.22891	-1.86715	NA	NA	NA	NA	NA	NA	NA	NA	NA	NA	NA	NA
AT2G31370	1.31008	NA	NA	1.12853	NA	NA	NA	NA	NA	NA	NA	NA	NA	NA	NA	NA	NA	NA	NA	NA	NA	NA	NA	NA	NA	NA	NA	NA	NA	NA	NA	NA	NA	NA	NA	NA	NA	NA	NA	NA	NA	NA	NA	NA	NA	NA	NA	NA	NA
AT4G30610	5.56732	2.81126	NA	NA	NA	NA	-1.26217	NA	1.76868	1.22927	NA	NA	NA	NA	NA	NA	5.99628	NA	NA	NA	NA	-2.09871	-2.73176	NA	-1.81681	-2.40389	-1.13172	NA	NA	NA	-1.58129	NA	-1.60794	-1.41354	-3.14568	4.74105	5.22324	1.48169	NA	NA	NA	-1.52336	NA	NA	NA	-1.60206	-2.04934	-1.57931	NA
AT4G38900	1.09963	NA	-1.01419	NA	NA	NA	NA	NA	-2.28452	NA	NA	NA	NA	NA	NA	NA	NA	NA	NA	NA	NA	NA	NA	NA	NA	NA	NA	NA	NA	NA	NA	NA	NA	NA	NA	NA	NA	NA	NA	NA	NA	NA	NA	NA	NA	NA	1.06683	1.21967	NA
AT1G74160	1.63247	NA	NA	NA	NA	NA	NA	NA	NA	NA	NA	NA	NA	NA	NA	NA	NA	-2.92069	NA	NA	NA	NA	NA	NA	NA	NA	NA	NA	NA	NA	NA	NA	NA	NA	NA	NA	1.36865	NA	NA	NA	NA	NA	NA	NA	NA	NA	NA	NA	NA
AT5G65670	-1.12613	NA	NA	NA	NA	NA	NA	NA	NA	NA	NA	NA	NA	NA	NA	NA	-1.18172	-1.00953	NA	NA	NA	NA	NA	NA	NA	NA	NA	NA	NA	NA	NA	NA	NA	NA	NA	-1.24377	-1.069	NA	NA	NA	NA	NA	NA	NA	NA	NA	1.70866	1.84021	NA
AT3G26060	2.71683	2.05124	NA	NA	NA	NA	NA	NA	-2.05369	NA	NA	NA	NA	NA	NA	NA	3.4086	1.12955	NA	NA	NA	NA	NA	NA	NA	NA	NA	NA	NA	NA	NA	NA	NA	NA	NA	2.21576	1.97654	1.09656	NA	1.99135	NA	NA	NA	NA	NA	NA	NA	NA	NA
AT3G12010	1.01115	NA	NA	NA	NA	NA	NA	NA	NA	NA	NA	NA	NA	NA	NA	NA	NA	NA	NA	NA	NA	NA	NA	NA	NA	NA	NA	NA	NA	NA	NA	NA	NA	NA	NA	NA	NA	NA	NA	NA	NA	NA	NA	NA	NA	NA	NA	NA	NA
AT4G09020	-3.61673	NA	NA	NA	NA	NA	NA	NA	NA	NA	NA	NA	NA	NA	NA	1.12877	-2.70796	-4.30643	NA	NA	NA	NA	NA	NA	NA	NA	NA	NA	NA	-2.22001	NA	NA	NA	3.07567	4.44532	-3.4331	-3.2327	-2.16249	NA	1.81627	NA	NA	NA	2.12334	NA	3.39436	NA	NA	NA
AT5G14740	3.71633	NA	-2.94466	NA	-1.35339	NA	-2.91608	NA	-2.65335	NA	-2.93566	-1.55519	NA	-3.01287	NA	NA	3.70307	3.11154	NA	NA	NA	NA	NA	NA	NA	-1.21984	NA	NA	NA	1.06019	NA	NA	-2.19699	-1.16399	-1.6395	2.54747	3.00303	NA	NA	NA	NA	NA	NA	-1.04155	NA	-2.69185	-1.86719	NA	NA
AT1G77810	-2.36145	NA	NA	1.36117	NA	NA	NA	1.48019	1.18912	1.01702	NA	NA	NA	NA	NA	NA	-2.24152	-2.50865	NA	-1.6628	NA	NA	NA	NA	1.22412	1.36632	NA	NA	NA	-1.30792	1.31055	1.43671	NA	NA	1.39437	-2.24098	-2.15219	NA	NA	NA	NA	NA	NA	NA	NA	1.6794	NA	NA	NA
AT3G47430	1.90632	NA	NA	NA	NA	NA	-2.57757	NA	1.16469	NA	-1.38405	NA	NA	NA	NA	NA	2.6022	NA	NA	1.20852	NA	NA	NA	1.00667	NA	NA	NA	NA	NA	NA	NA	NA	NA	NA	NA	1.31825	2.28468	NA	NA	NA	NA	NA	NA	NA	NA	-1.20574	NA	NA	NA
AT1G05170	2.49691	1.84422	1.31954	NA	1.24373	1.02712	1.41298	1.03864	3.36593	1.50057	NA	NA	NA	1.9456	1.30468	NA	2.34913	2.98788	NA	NA	NA	1.41784	1.29343	NA	NA	NA	NA	NA	NA	NA	NA	NA	NA	1.87611	1.00076	2.37982	2.76393	NA	NA	NA	NA	NA	NA	NA	NA	NA	NA	NA	NA
AT5G46600	-3.15627	1.33181	1.1944	1.65112	1.48939	NA	5.44464	5.64847	1.72754	2.08075	2.24209	NA	NA	NA	NA	1.16057	-3.02656	-6.7751	NA	-2.02284	-2.52385	NA	NA	-2.83841	NA	NA	NA	NA	NA	NA	NA	NA	NA	2.23615	2.30291	-3.05895	-1.8671	NA	NA	NA	NA	NA	NA	1.79861	NA	1.96134	NA	NA	NA
AT3G02900	1.30533	NA	NA	NA	NA	NA	NA	NA	NA	NA	NA	NA	NA	NA	NA	NA	2.1544	NA	NA	NA	NA	NA	NA	NA	NA	NA	NA	NA	NA	NA	NA	NA	NA	NA	NA	1.22175	1.2159	NA	NA	NA	NA	NA	NA	NA	NA	NA	NA	NA	NA
AT4G03320	-3.44806	-2.68599	2.87488	NA	NA	NA	1.3199	NA	1.67832	NA	NA	NA	NA	1.55291	NA	NA	-2.49444	5.52673	2.03587	2.24818	2.45775	3.16486	1.94556	2.15042	1.94086	2.35437	1.63118	NA	NA	NA	NA	NA	1.12346	NA	1.70942	-2.29623	-3.22958	1.15486	NA	NA	NA	1.50446	NA	1.19186	NA	2.83281	NA	NA	NA
AT4G32770	3.98578	2.98393	1.11384	NA	NA	NA	1.27432	NA	1.80212	NA	NA	NA	NA	NA	NA	NA	3.9039	NA	NA	-1.29155	NA	NA	NA	NA	NA	NA	NA	NA	NA	3.02945	NA	NA	NA	NA	1.2706	3.43693	3.75015	3.11911	NA	NA	NA	NA	1.16285	NA	1.94096	NA	1.13554	NA	NA
AT2G46735	1.94174	1.38273	NA	NA	1.35007	NA	-1.15477	NA	2.27785	NA	NA	NA	NA	NA	NA	1.29815	1.23204	1.9959	NA	NA	NA	NA	NA	NA	NA	NA	NA	NA	NA	1.39351	NA	NA	NA	NA	NA	1.3216	1.96242	1.0607	NA	NA	NA	NA	NA	NA	NA	NA	NA	NA	NA
AT3G04070	-7.16353	-3.94874	-2.32008	NA	NA	NA	3.57278	2.2038	2.67963	NA	NA	1.3998	NA	NA	-1.41534	2.21662	-5.57814	2.77245	NA	NA	NA	NA	2.36853	NA	NA	1.40686	NA	NA	-2.37213	1.49401	NA	NA	NA	1.29267	2.3726	-3.74512	-3.39449	NA	NA	NA	NA	NA	NA	2.92813	NA	3.4541	NA	NA	-1.17618
AT1G50660	1.63501	1.06011	NA	NA	NA	NA	NA	NA	NA	NA	NA	NA	NA	NA	NA	NA	NA	1.08122	NA	NA	NA	NA	NA	NA	NA	NA	NA	NA	NA	NA	NA	NA	NA	NA	NA	1.44119	1.60884	NA	NA	NA	NA	NA	NA	NA	NA	NA	NA	NA	NA
AT1G06430	2.31398	2.16761	1.69466	NA	NA	NA	1.10734	NA	1.84314	NA	NA	NA	NA	NA	NA	NA	3.02339	3.92356	NA	NA	NA	NA	1.06384	1.44022	NA	NA	NA	NA	NA	1.87691	NA	NA	NA	NA	NA	2.37951	2.55082	1.76764	NA	-1.12863	NA	NA	NA	NA	NA	NA	NA	NA	NA
AT5G60460	-2.30424	-2.32063	NA	NA	NA	NA	NA	NA	NA	NA	NA	1.01013	NA	NA	NA	NA	-2.85839	NA	NA	NA	NA	NA	NA	NA	NA	NA	NA	NA	NA	-1.23404	NA	NA	NA	NA	NA	-1.84284	-1.72234	NA	NA	NA	NA	NA	NA	NA	NA	1.46209	-1.10475	NA	NA
AT1G27170	-2.524	-1.0817	NA	NA	NA	NA	NA	NA	NA	NA	NA	NA	NA	NA	NA	NA	-1.50594	1.52449	1.34908	1.28309	NA	1.87707	1.37313	1.04651	1.68829	1.91548	1.65431	NA	NA	NA	NA	NA	NA	NA	1.69255	-2.70644	-2.45988	NA	NA	NA	NA	NA	NA	NA	NA	NA	NA	NA	NA
AT3G02830	3.02638	2.09927	NA	NA	1.08957	NA	NA	NA	2.23333	NA	NA	NA	NA	NA	NA	NA	3.26728	NA	NA	NA	NA	NA	NA	NA	NA	NA	NA	NA	NA	1.48123	NA	NA	NA	NA	NA	3.14606	2.99998	NA	NA	NA	NA	NA	NA	NA	NA	NA	NA	NA	NA
AT4G32150	-2.19646	-1.52739	NA	NA	NA	NA	NA	NA	NA	NA	NA	NA	NA	NA	NA	NA	-1.69466	NA	1.30121	NA	NA	NA	NA	NA	1.47985	1.54354	1.31882	NA	NA	NA	NA	NA	NA	NA	NA	-2.34988	-1.79516	NA	NA	NA	NA	NA	NA	NA	NA	1.42777	NA	NA	NA
AT1G42550	1.81135	NA	NA	NA	NA	NA	NA	NA	NA	NA	NA	NA	NA	-2.51105	NA	NA	1.89308	2.6357	NA	NA	NA	NA	NA	NA	NA	NA	NA	NA	NA	1.22053	NA	NA	NA	NA	NA	1.35904	2.07479	NA	NA	NA	1.20888	NA	NA	NA	NA	NA	NA	NA	NA
AT3G47750	2.56696	NA	-1.34418	NA	-1.18422	NA	-3.61406	NA	-1.41059	NA	1.03489	1.85454	NA	NA	NA	NA	1.86203	NA	NA	NA	NA	NA	NA	NA	NA	NA	NA	NA	NA	NA	-1.04607	NA	NA	NA	-1.7694	3.16588	2.9647	NA	NA	NA	NA	NA	NA	-1.51417	NA	-2.3362	NA	NA	NA
AT5G21222	1.74321	NA	NA	NA	NA	NA	-1.64031	NA	NA	NA	NA	NA	NA	-1.11912	NA	NA	1.63349	NA	NA	NA	NA	NA	NA	NA	NA	NA	NA	NA	NA	2.32298	NA	NA	NA	NA	NA	1.13649	1.69951	NA	NA	NA	NA	NA	NA	NA	NA	-1.43312	NA	NA	NA
AT5G14760	5.0965	5.17469	4.05332	2.08745	1.49228	1.52423	4.27314	4.22687	6.41716	4.01325	NA	NA	NA	1.75758	NA	NA	6.03352	NA	NA	NA	NA	NA	NA	NA	NA	NA	-1.02939	NA	NA	NA	NA	NA	NA	-1.07173	-1.34099	4.79939	5.51073	1.12466	NA	NA	NA	NA	NA	-2.14568	NA	-1.40871	1.95733	1.6107	NA
AT3G10230	2.346	1.54087	NA	NA	NA	NA	NA	NA	NA	NA	NA	NA	NA	NA	NA	NA	2.17464	NA	NA	NA	NA	NA	NA	NA	NA	NA	NA	NA	NA	NA	NA	NA	NA	NA	-1.15478	1.56366	2.3115	NA	NA	NA	NA	NA	NA	NA	NA	-1.24249	NA	NA	NA
AT1G10370	6.74116	5.3728	4.25709	2.10908	1.78335	2.06461	5.70215	1.59857	5.22648	2.36182	2.73289	2.41249	NA	2.41135	2.46628	NA	6.92407	NA	NA	NA	1.01564	NA	NA	1.45459	NA	NA	NA	NA	NA	2.49819	NA	NA	NA	2.68979	NA	8.20069	6.60634	3.0211	2.77615	2.45928	NA	NA	NA	2.20369	1.23615	1.49595	NA	NA	NA
AT1G33811	4.85477	NA	-1.80127	NA	-3.06018	NA	-1.57766	NA	-4.22857	NA	NA	NA	NA	-3.74018	NA	NA	2.9201	NA	NA	NA	NA	-1.01951	-1.42588	NA	NA	-1.49759	NA	NA	NA	NA	-2.0135	-1.13096	-1.69087	NA	-3.1572	4.25717	3.49666	NA	NA	NA	NA	NA	NA	NA	NA	-1.50971	NA	NA	NA
AT1G44000	3.60267	2.04568	NA	NA	NA	NA	-1.09185	NA	NA	NA	NA	NA	NA	NA	NA	NA	2.79961	-2.80287	-1.51309	-1.1403	NA	NA	NA	NA	-1.42498	-1.56161	-1.49467	NA	NA	1.44806	NA	NA	-1.39015	NA	-2.06284	3.11271	3.23265	1.12341	NA	NA	NA	NA	NA	NA	NA	-2.60161	NA	NA	NA
AT5G01370	3.1287	2.26607	NA	NA	NA	NA	NA	NA	NA	NA	NA	NA	NA	-1.16365	NA	NA	2.01373	NA	NA	NA	NA	-2.4187	-1.80061	NA	NA	NA	NA	NA	NA	NA	NA	NA	NA	NA	NA	2.40222	2.07898	NA	NA	NA	NA	NA	NA	NA	NA	NA	NA	NA	NA
AT3G50210	-2.79386	-2.37364	-1.4447	NA	-1.76328	NA	-1.9047	NA	-2.21042	NA	-1.45658	NA	NA	-1.19471	NA	NA	-1.43151	NA	1.18192	NA	NA	NA	NA	NA	NA	1.07645	NA	NA	NA	-1.02761	NA	NA	NA	NA	NA	-2.33268	-2.21205	NA	NA	NA	NA	NA	NA	NA	NA	NA	NA	NA	NA
AT3G50685	1.98483	NA	-1.46367	NA	NA	NA	-1.33479	NA	-2.02127	NA	NA	NA	NA	-1.19428	NA	-1.06805	1.5572	NA	NA	NA	NA	NA	NA	NA	NA	NA	NA	NA	NA	NA	NA	NA	NA	NA	NA	1.00929	1.35211	NA	NA	NA	NA	NA	NA	NA	NA	-1.11392	NA	NA	NA
[truncated: 22,011 more rows]
[truncated: 12 more columns]

## Sheet: Brassica lincRNAs
	PRJNA298459	PRJNA298459	PRJNA298459	PRJNA298459	PRJNA490252	PRJNA490252	PRJNA490252	PRJNA490252	PRJNA615255	PRJNA615255	PRJNA615255	PRJNA615255	PRJNA615255	PRJNA615255	PRJNA615255	PRJNA615255	PRJNA615255	PRJNA615255	PRJNA356124	PRJNA298858	PRJNA298858	PRJNA298858
[truncated: 7,408 more rows]

[truncated: 5 more sheets: Brassica mRNAs, Camelina lincRNAs, Camelina mRNAs, Eutrema lincRNAs, Eutrema mRNAs]
